# Supplementary material for: A bio-functional polymer that prevents retinal scarring through modulation of NRF2 signalling pathway
Source: Nat Commun. 2022 May 19;13:2796. doi: 10.1038/s41467-022-30474-6 (PMC9119969; doi:10.1038/s41467-022-30474-6)
Supplement: Supplementary file 4 — Supplementary Dataset 1 [file 41467_2022_30474_MOESM4_ESM.xlsx]

## Sheet: 8hr Media only vs Poly(CEP)
Ensembl ID	Gene Name	log2FoldChange	lfcSE	stat	pvalue	padj	A Mean	B Mean
ENSG00000100292	HMOX1	-6.95774	0.188959	-36.8214	8.40023e-297	1.28675e-292	710.865	88312.7
ENSG00000023909	GCLM	-3.72719	0.106081	-35.1354	1.94386e-270	1.4888e-266	625.325	8280.52
ENSG00000151012	SLC7A11	-4.39508	0.126678	-34.6949	9.39624e-264	4.79772e-260	736.064	15472.9
ENSG00000198431	TXNRD1	-2.33947	0.0792677	-29.5136	1.92666e-191	7.37816e-188	8674.86	43900
ENSG00000108448	TRIM16L	-3.29287	0.120613	-27.3012	4.10643e-164	1.25805e-160	126.861	1239.59
ENSG00000198363	ASPH	-1.47472	0.0630574	-23.3869	5.80717e-121	1.48257e-117	2797.76	7773.86
ENSG00000225614	ZNF469	-2.87915	0.127964	-22.4997	4.1741e-112	9.13413e-109	669.033	4916.66
ENSG00000080824	HSP90AA1	-1.51563	0.0742722	-20.4064	1.46552e-92	2.8061e-89	36758.3	105099
ENSG00000130164	LDLR	-1.88349	0.0965001	-19.518	7.71589e-85	1.31324e-81	1731.4	6391.8
ENSG00000108691	CCL2	1.97737	0.102405	19.3093	4.4899e-83	6.87764e-80	1100.58	279.626
ENSG00000197063	MAFG	-1.6519	0.0887641	-18.61	2.66734e-77	3.71439e-74	812.493	2553.16
ENSG00000181019	NQO1	-1.61246	0.0878292	-18.3591	2.79265e-75	3.56481e-72	4069.11	12439
ENSG00000065833	ME1	-2.50353	0.136748	-18.3077	7.18418e-75	8.46518e-72	119.779	681.9
ENSG00000134324	LPIN1	-1.47342	0.0828017	-17.7946	7.78776e-71	8.52092e-68	1280.48	3559.18
ENSG00000151929	BAG3	-1.47283	0.0838367	-17.5678	4.3436e-69	4.43568e-66	1161.3	3223.41
ENSG00000087842	PIR	-2.20656	0.126307	-17.4698	2.4317e-68	2.32804e-65	273.078	1263.18
ENSG00000142657	PGD	-1.37015	0.0784504	-17.4652	2.63814e-68	2.37712e-65	3861.82	9982.59
ENSG00000211584	SLC48A1	-1.82731	0.106136	-17.2167	1.99127e-66	1.69457e-63	715.848	2541.74
ENSG00000106211	HSPB1	-1.50655	0.0891567	-16.8978	4.67196e-64	3.76659e-61	2155.81	6125.66
ENSG00000100234	TIMP3	1.21353	0.0719638	16.8631	8.40259e-64	6.43554e-61	91602.2	39500.5
ENSG00000183876	ARSI	1.65061	0.0979819	16.8461	1.12132e-63	8.17925e-61	1127.09	359.319
ENSG00000248323	LUCAT1	-2.91329	0.17707	-16.4527	8.01684e-61	5.5819e-58	65.361	489.233
ENSG00000109846	CRYAB	-1.26474	0.077767	-16.2633	1.79931e-59	1.19834e-56	2494.85	5993.49
ENSG00000135480	KRT7	1.70702	0.105237	16.2207	3.59845e-59	2.29671e-56	1371.68	420.615
ENSG00000140961	OSGIN1	-3.32791	0.207126	-16.0671	4.34012e-58	2.65928e-55	298.945	3002.9
ENSG00000101255	TRIB3	-1.9741	0.123044	-16.0438	6.3211e-58	3.7241e-55	396.374	1556.37
ENSG00000157168	NRG1	-2.19184	0.139808	-15.6775	2.15743e-55	1.22398e-52	374.8	1714.44
ENSG00000120694	HSPH1	-1.73206	0.110523	-15.6715	2.36982e-55	1.29646e-52	4911.87	16315.2
ENSG00000132002	DNAJB1	-1.83975	0.117849	-15.6111	6.1174e-55	3.23125e-52	3799.1	13597.4
ENSG00000127948	POR	-1.22822	0.080345	-15.2868	9.35873e-53	4.77857e-50	1312.02	3074
ENSG00000196139	AKR1C3	-3.56905	0.233764	-15.2677	1.25457e-52	6.1992e-50	30.5828	365.456
ENSG00000149485	FADS1	-0.95227	0.0627016	-15.1873	4.29105e-52	2.05407e-49	4226.44	8179.2
ENSG00000166963	MAP1A	-1.68777	0.111598	-15.1237	1.12955e-51	5.24317e-49	645.582	2077.06
ENSG00000171867	PRNP	-1.21869	0.0808251	-15.0781	2.25643e-51	1.01659e-48	4843.35	11273.6
ENSG00000001084	GCLC	-1.14462	0.0771753	-14.8314	9.18377e-50	4.01934e-47	581.59	1285.53
ENSG00000162496	DHRS3	1.16348	0.0786603	14.7912	1.66963e-49	7.10429e-47	2807.53	1253.55
ENSG00000116161	CACYBP	-1.2178	0.0828874	-14.6923	7.22648e-49	2.99176e-46	1527.21	3551.52
ENSG00000158201	ABHD3	-1.32346	0.0902124	-14.6705	9.95778e-49	4.01403e-46	343.659	860.537
ENSG00000096384	HSP90AB1	-0.830719	0.0578827	-14.3518	1.03854e-46	4.07907e-44	37679.4	67013.8
ENSG00000134152	KATNBL1	-1.20044	0.0841643	-14.2631	3.71834e-46	1.42394e-43	536.05	1230.91
ENSG00000171658	NMRAL2P	-6.21798	0.440546	-14.1142	3.10311e-45	1.15935e-42	4.05216	306.442
ENSG00000166471	TMEM41B	-1.01335	0.0727415	-13.9308	4.11445e-44	1.5006e-41	754.617	1523.38
ENSG00000221926	TRIM16	-1.94782	0.139943	-13.9187	4.87765e-44	1.73758e-41	86.7892	334.498
ENSG00000104687	GSR	-1.37785	0.0993905	-13.863	1.06094e-43	3.69352e-41	1916.71	4982.98
ENSG00000099194	SCD	-1.28297	0.0933549	-13.7429	5.61555e-43	1.91153e-40	10754.5	26173
ENSG00000147883	CDKN2B	-1.31037	0.0954233	-13.7322	6.51368e-43	2.16906e-40	439.538	1089.66
ENSG00000185697	MYBL1	1.36529	0.0998972	13.6669	1.60044e-42	5.21608e-40	792.08	307.11
ENSG00000164220	F2RL2	-3.12737	0.229654	-13.6177	3.14203e-42	1.0027e-39	312.738	2735.15
ENSG00000073150	PANX2	-2.0752	0.15264	-13.5954	4.26614e-42	1.33365e-39	168.389	707.808
ENSG00000008394	MGST1	-1.12835	0.0842964	-13.3856	7.3451e-41	2.25024e-38	1659.51	3625.22
ENSG00000168439	STIP1	-1.07386	0.0802791	-13.3766	8.28859e-41	2.4895e-38	5532.96	11646.5
ENSG00000113161	HMGCR	-1.44342	0.109221	-13.2157	7.12543e-40	2.09899e-37	1464.96	3986.45
ENSG00000090861	AARS1	-0.856988	0.0649262	-13.1994	8.84111e-40	2.55525e-37	3016.12	5462.5
ENSG00000070061	ELP1	0.886883	0.0672943	13.1792	1.15645e-39	3.28045e-37	3817.23	2064.31
ENSG00000178381	ZFAND2A	-2.21959	0.169594	-13.0877	3.87283e-39	1.07862e-36	133.464	623.262
ENSG00000271303	SRXN1	-2.70305	0.207567	-13.0226	9.10523e-39	2.4906e-36	56.0884	363.276
ENSG00000086061	DNAJA1	-1.27794	0.0984909	-12.9752	1.69093e-38	4.54416e-36	6385.32	15483.9
ENSG00000100591	AHSA1	-1.08964	0.0840481	-12.9645	1.94561e-38	5.13841e-36	1698.5	3614.47
ENSG00000174371	EXO1	1.91761	0.148123	12.9461	2.4735e-38	6.42187e-36	396.921	105
ENSG00000149257	SERPINH1	-1.06143	0.0820189	-12.9412	2.63321e-38	6.72259e-36	2208.26	4608.5
ENSG00000042286	AIFM2	-1.4194	0.110199	-12.8804	5.80599e-38	1.45797e-35	509.713	1362.92
ENSG00000011021	CLCN6	-1.01027	0.0793096	-12.7383	3.62111e-37	8.94649e-35	575.109	1160.02
ENSG00000109971	HSPA8	-0.690139	0.0551299	-12.5184	5.92152e-36	1.43977e-33	34845.9	56221.6
ENSG00000160211	G6PD	-1.19744	0.0961987	-12.4476	1.44198e-35	3.45129e-33	2153.56	4938.79
ENSG00000171848	RRM2	2.00982	0.161681	12.4307	1.77967e-35	4.19401e-33	754.61	187.549
ENSG00000154127	UBASH3B	-1.70139	0.137019	-12.4172	2.10779e-35	4.892e-33	399.842	1297.67
ENSG00000066926	FECH	-1.10948	0.0893954	-12.411	2.2793e-35	5.2111e-33	701.161	1513.47
ENSG00000144381	HSPD1	-0.851583	0.0692742	-12.2929	9.88659e-35	2.2271e-32	13988.7	25240
ENSG00000157680	DGKI	-1.89317	0.155413	-12.1816	3.89712e-34	8.6516e-32	172.236	637.09
ENSG00000143162	CREG1	-0.989544	0.0813628	-12.1621	4.94579e-34	1.08228e-31	1100.03	2185.03
ENSG00000118496	FBXO30	-1.26237	0.104822	-12.043	2.11169e-33	4.55589e-31	737.572	1771.13
ENSG00000146670	CDCA5	1.51551	0.125892	12.0382	2.23908e-33	4.76365e-31	469.249	164.189
ENSG00000224411	HSP90AA2P	-1.8077	0.15034	-12.0241	2.65564e-33	5.57247e-31	257.836	901.636
ENSG00000133687	TMTC1	-1.10756	0.0922289	-12.0089	3.19229e-33	6.60803e-31	1589.73	3425.88
ENSG00000119138	KLF9	1.05687	0.089946	11.7501	7.05299e-32	1.4405e-29	875.309	420.617
ENSG00000134259	NGF	-1.71043	0.145919	-11.7218	9.85891e-32	1.98709e-29	111.377	364.204
ENSG00000165023	DIRAS2	-2.68134	0.229092	-11.7042	1.21252e-31	2.41213e-29	39.1333	250.21
ENSG00000168496	FEN1	0.915544	0.0789288	11.5996	4.13918e-31	8.12871e-29	1659.07	879.416
ENSG00000185567	AHNAK2	0.827585	0.0714536	11.5821	5.07671e-31	9.84367e-29	5330	3003.25
ENSG00000004478	FKBP4	-0.979055	0.0853731	-11.4679	1.91135e-30	3.65975e-28	2419.18	4768.72
ENSG00000163931	TKT	-0.899823	0.0785187	-11.46	2.09549e-30	3.9628e-28	12266.3	22886.4
ENSG00000076864	RAP1GAP	-1.294	0.113823	-11.3685	5.99808e-30	1.12047e-27	252.747	619.318
ENSG00000189057	FAM111B	1.81267	0.160091	11.3228	1.01222e-29	1.8681e-27	484.45	138.004
ENSG00000153714	LURAP1L	-1.32402	0.116987	-11.3176	1.0732e-29	1.95707e-27	196.01	490.13
ENSG00000094804	CDC6	1.27639	0.112795	11.316	1.09369e-29	1.97095e-27	1443.2	595.506
ENSG00000184677	ZBTB40	-0.782381	0.0693741	-11.2777	1.69069e-29	3.01139e-27	977.254	1680.47
ENSG00000100311	PDGFB	1.61445	0.145437	11.1007	1.24447e-28	2.19113e-26	587.103	191.996
ENSG00000156802	ATAD2	1.21959	0.110305	11.0565	2.03861e-28	3.54858e-26	1547.36	664.224
ENSG00000136810	TXN	-0.958133	0.0869237	-11.0227	2.97066e-28	5.11287e-26	2156.84	4189.25
ENSG00000172216	CEBPB	-1.09984	0.0999476	-11.0041	3.64969e-28	6.21177e-26	2590.59	5552.17
ENSG00000154277	UCHL1	-0.880036	0.0799832	-11.0028	3.70609e-28	6.23845e-26	2576.99	4740.71
ENSG00000108846	ABCC3	-1.07178	0.0976263	-10.9784	4.85503e-28	8.08363e-26	505.942	1064.56
ENSG00000135334	AKIRIN2	-0.941189	0.0867301	-10.8519	1.95263e-27	3.21617e-25	1003.69	1928.38
ENSG00000151491	EPS8	-1.38354	0.127794	-10.8263	2.58437e-27	4.21142e-25	852.216	2223.27
ENSG00000087086	FTL	-1.10039	0.101653	-10.825	2.61971e-27	4.22407e-25	27879.6	59776.5
ENSG00000160570	DEDD2	-1.11153	0.102764	-10.8163	2.88274e-27	4.59977e-25	430.597	929.121
ENSG00000170312	CDK1	1.70182	0.157662	10.7941	3.67122e-27	5.7975e-25	402.939	123.929
ENSG00000131711	MAP1B	-1.09456	0.101715	-10.7611	5.25222e-27	8.20954e-25	3592.24	7670.07
ENSG00000131389	SLC6A6	-0.874149	0.0818703	-10.6772	1.30072e-26	1.99244e-24	2402.86	4402.9
ENSG00000187134	AKR1C1	-3.62718	0.339686	-10.678	1.28953e-26	1.99244e-24	8.52892	102.645
ENSG00000140557	ST8SIA2	-2.11596	0.198911	-10.6377	1.98928e-26	3.01702e-24	49.3695	214.367
ENSG00000112335	SNX3	-0.70573	0.0664596	-10.6189	2.43338e-26	3.65436e-24	1859.79	3032.4
ENSG00000173110	HSPA6	-4.94244	0.466268	-10.6	2.97937e-26	4.43088e-24	72.057	2210.04
ENSG00000153879	CEBPG	-1.00572	0.0952973	-10.5534	4.89688e-26	7.21254e-24	838.217	1682.61
ENSG00000065328	MCM10	1.18508	0.112943	10.4927	9.32939e-26	1.36103e-23	688.59	302.874
ENSG00000122952	ZWINT	0.892763	0.0851586	10.4835	1.02834e-25	1.48605e-23	976.801	525.666
ENSG00000110958	PTGES3	-0.77506	0.0740169	-10.4714	1.16916e-25	1.67275e-23	5053.47	8646.08
ENSG00000128272	ATF4	-0.990604	0.0946084	-10.4706	1.17937e-25	1.67275e-23	6462.8	12840.6
ENSG00000124766	SOX4	0.788135	0.0753659	10.4574	1.35459e-25	1.90363e-23	2418.76	1400.84
ENSG00000156804	FBXO32	0.804884	0.0770895	10.4409	1.61257e-25	2.24557e-23	4938.17	2826.17
ENSG00000128510	CPA4	0.772612	0.0743989	10.3847	2.91e-25	4.01579e-23	2948.7	1726.21
ENSG00000255150	EID3	-4.11377	0.396263	-10.3814	3.01276e-25	4.12048e-23	6.53492	108.311
ENSG00000196352	CD55	-0.799091	0.0776019	-10.2973	7.24616e-25	9.82271e-23	1167.15	2029.9
ENSG00000104081	BMF	1.21401	0.118302	10.2619	1.04609e-24	1.40562e-22	3253.82	1402.85
ENSG00000099889	ARVCF	1.09411	0.106808	10.2436	1.26382e-24	1.68341e-22	3081.6	1443.83
ENSG00000167670	CHAF1A	0.957634	0.093501	10.242	1.28593e-24	1.69809e-22	1317.9	678.492
ENSG00000143476	DTL	1.49793	0.146505	10.2244	1.54146e-24	2.01813e-22	1139.79	403.346
ENSG00000177156	TALDO1	-0.818549	0.0802269	-10.2029	1.92388e-24	2.49746e-22	3650.13	6436.69
ENSG00000153071	DAB2	-1.1118	0.109356	-10.1668	2.78994e-24	3.59129e-22	1540.12	3329.26
ENSG00000114480	GBE1	-0.718149	0.0708657	-10.1339	3.90581e-24	4.98576e-22	2834.98	4665.91
ENSG00000262001	DLGAP1-AS2	-2.12167	0.210126	-10.0972	5.68682e-24	7.19923e-22	53.4803	234.138
ENSG00000165244	ZNF367	1.24945	0.123907	10.0837	6.52225e-24	8.18917e-22	1267.68	533.165
ENSG00000164045	CDC25A	1.16723	0.115775	10.0819	6.64435e-24	8.27464e-22	746.587	332.338
ENSG00000198846	TOX	-0.911669	0.0906767	-10.0541	8.81501e-24	1.08894e-21	659.556	1239.77
ENSG00000139112	GABARAPL1	-0.917253	0.0917735	-9.99475	1.60694e-23	1.96921e-21	821.725	1553.13
ENSG00000078018	MAP2	-1.46232	0.146336	-9.99289	1.63736e-23	1.99056e-21	292.02	804.377
ENSG00000164104	HMGB2	0.889712	0.0891398	9.98108	1.8444e-23	2.22461e-21	1343.81	725.244
ENSG00000116584	ARHGEF2	-1.07876	0.108174	-9.97247	2.0116e-23	2.40732e-21	814.98	1720.9
ENSG00000213190	MLLT11	-1.28426	0.129166	-9.94274	2.71248e-23	3.22092e-21	135.08	329.967
ENSG00000129038	LOXL1	0.788289	0.079615	9.90126	4.1108e-23	4.84379e-21	1709.92	990.812
ENSG00000170801	HTRA3	-4.22748	0.429745	-9.83718	7.78605e-23	9.10433e-21	5.43746	99.8536
ENSG00000104368	PLAT	1.35801	0.139375	9.74358	1.96498e-22	2.28027e-20	1096.92	427.564
ENSG00000268858	AL118506.1	-1.83954	0.189101	-9.72785	2.29395e-22	2.64201e-20	94.252	338.863
ENSG00000143889	HNRNPLL	-0.662231	0.0682776	-9.69909	3.04201e-22	3.47743e-20	1010.95	1599.77
ENSG00000126790	L3HYPDH	-1.04199	0.107872	-9.65955	4.47846e-22	5.08156e-20	279.269	575.519
ENSG00000113368	LMNB1	1.32806	0.137687	9.64553	5.13428e-22	5.78286e-20	1195.9	476.073
ENSG00000131747	TOP2A	1.48008	0.154152	9.60141	7.8855e-22	8.8168e-20	560.789	201.056
ENSG00000235823	OLMALINC	-1.67903	0.175306	-9.57772	9.92093e-22	1.10122e-19	103.679	332.679
ENSG00000141433	ADCYAP1	-1.65712	0.173466	-9.55298	1.26018e-21	1.38873e-19	91.2821	288.749
ENSG00000166401	SERPINB8	-1.0706	0.112384	-9.5263	1.62988e-21	1.78333e-19	280.285	588.05
ENSG00000124226	RNF114	-0.749187	0.078789	-9.50878	1.92909e-21	2.09573e-19	1274.9	2142.43
ENSG00000141458	NPC1	-0.945718	0.0995928	-9.49585	2.18428e-21	2.35625e-19	1890.75	3642.83
ENSG00000168453	HR	1.32942	0.140606	9.45493	3.23224e-21	3.46234e-19	1215.37	483.929
ENSG00000172530	BANP	-0.961306	0.101691	-9.45321	3.28583e-21	3.4953e-19	314.229	611.218
ENSG00000068323	TFE3	-0.771361	0.0819482	-9.41279	4.83148e-21	5.10404e-19	2539.25	4333.96
ENSG00000132196	HSD17B7	-1.19746	0.127452	-9.39538	5.70106e-21	5.98143e-19	217.978	501.494
ENSG00000118322	ATP10B	-2.44737	0.261134	-9.37209	7.11075e-21	7.40969e-19	54.6307	300.259
ENSG00000085662	AKR1B1	-0.604732	0.0646652	-9.35175	8.62103e-21	8.92276e-19	3095.45	4705.41
ENSG00000186480	INSIG1	-1.76835	0.18912	-9.35039	8.73288e-21	8.97787e-19	1407.83	4797.33
ENSG00000162413	KLHL21	-0.769618	0.082506	-9.32803	1.07856e-20	1.10143e-18	2379.47	4056.44
ENSG00000164112	TMEM155	-0.995329	0.106736	-9.32515	1.10825e-20	1.12425e-18	346.423	691.478
ENSG00000107738	VSIR	0.957913	0.103089	9.29207	1.51313e-20	1.52488e-18	660.615	340.049
ENSG00000100380	ST13	-0.533339	0.0576774	-9.24692	2.31059e-20	2.3133e-18	4381.05	6341.46
ENSG00000160179	ABCG1	1.04689	0.113262	9.24313	2.39382e-20	2.38107e-18	462.218	223.49
ENSG00000119280	C1orf198	-0.680134	0.0738075	-9.21497	3.11371e-20	3.07715e-18	2752.39	4410.22
ENSG00000172893	DHCR7	-0.857147	0.0932188	-9.195	3.75e-20	3.68221e-18	1992.6	3610.93
ENSG00000181541	MAB21L2	1.00704	0.110119	9.14499	5.9634e-20	5.81831e-18	706.016	351.462
ENSG00000144354	CDCA7	1.51232	0.165578	9.13357	6.62777e-20	6.42558e-18	614.736	215.326
ENSG00000168952	STXBP6	-0.818842	0.0898419	-9.11425	7.92188e-20	7.63191e-18	386.73	682.939
ENSG00000136205	TNS3	0.632129	0.0695368	9.09057	9.85247e-20	9.4325e-18	13074.6	8435.79
ENSG00000156510	HKDC1	-1.0027	0.110345	-9.08694	1.0187e-19	9.69219e-18	619.721	1242.07
ENSG00000253417	LINC02159	-1.98918	0.21898	-9.08382	1.04829e-19	9.91216e-18	132.194	525.065
ENSG00000143815	LBR	-0.755907	0.0832262	-9.08256	1.06055e-19	9.9666e-18	696.273	1176.2
ENSG00000157514	TSC22D3	-0.788117	0.086926	-9.06653	1.22864e-19	1.14063e-17	578.638	1000.62
ENSG00000164211	STARD4	-1.37855	0.152043	-9.06688	1.22475e-19	1.14063e-17	364.761	950.424
ENSG00000069399	BCL3	1.08446	0.119665	9.06253	1.27454e-19	1.17611e-17	544.22	256.592
ENSG00000143878	RHOB	0.866627	0.0959684	9.03034	1.71145e-19	1.56982e-17	4668.99	2560.98
ENSG00000185813	PCYT2	-0.872421	0.0967097	-9.02103	1.86336e-19	1.69899e-17	622.19	1140.62
ENSG00000203727	SAMD5	-0.853599	0.0949936	-8.98586	2.56728e-19	2.32696e-17	344.069	621.444
ENSG00000057252	SOAT1	-0.608415	0.0677686	-8.97783	2.76162e-19	2.48838e-17	1722.51	2624.07
ENSG00000108688	CCL7	1.76701	0.197936	8.92722	4.36863e-19	3.91337e-17	126.809	37.1911
ENSG00000134824	FADS2	-0.972027	0.109073	-8.9117	5.02542e-19	4.47554e-17	4377.19	8588.3
ENSG00000110921	MVK	-0.929753	0.104578	-8.89049	6.0842e-19	5.38716e-17	455.359	869.287
ENSG00000059145	UNKL	-0.949726	0.106842	-8.88906	6.16279e-19	5.42538e-17	359.407	694.286
ENSG00000103222	ABCC1	-1.01782	0.114678	-8.87549	6.96255e-19	6.09442e-17	423.482	856.118
ENSG00000057704	TMCC3	1.1755	0.13286	8.84764	8.93903e-19	7.78001e-17	305.046	135.082
ENSG00000124212	PTGIS	1.26812	0.143664	8.827	1.07522e-18	9.30523e-17	625.799	259.773
ENSG00000138166	DUSP5	-1.2374	0.140233	-8.82384	1.10595e-18	9.51741e-17	1228.68	2895.63
ENSG00000070087	PFN2	-0.597659	0.067838	-8.81009	1.25048e-18	1.0701e-16	2338.39	3539.18
ENSG00000167508	MVD	-1.16203	0.131948	-8.80673	1.28854e-18	1.09655e-16	731.308	1638.68
ENSG00000116062	MSH6	0.536027	0.060925	8.79814	1.39105e-18	1.17724e-16	2938.7	2026.33
ENSG00000101670	LIPG	-0.874783	0.0997314	-8.77139	1.76481e-18	1.48535e-16	725.648	1332.86
ENSG00000196182	STK40	-0.762239	0.0869547	-8.76593	1.8524e-18	1.55055e-16	1139.97	1932.85
ENSG00000125657	TNFSF9	-1.3827	0.158219	-8.73916	2.34853e-18	1.95515e-16	85.1105	222.889
ENSG00000101493	ZNF516	-0.871103	0.0997661	-8.73145	2.51433e-18	2.08186e-16	322.915	590.794
ENSG00000171992	SYNPO	1.01956	0.117078	8.70841	3.08164e-18	2.53788e-16	663.341	327.418
ENSG00000161011	SQSTM1	-1.0188	0.117213	-8.69191	3.56406e-18	2.91948e-16	678.842	1374.79
ENSG00000133884	DPF2	-0.683156	0.0786337	-8.68783	3.69437e-18	3.01012e-16	1047.38	1681.64
ENSG00000162616	DNAJB4	-1.21915	0.140619	-8.66991	4.3248e-18	3.50515e-16	511.132	1190.86
ENSG00000104549	SQLE	-0.864386	0.0998711	-8.65502	4.92826e-18	3.97321e-16	2970.33	5410.37
ENSG00000106780	MEGF9	-0.548815	0.0634485	-8.64977	5.16046e-18	4.13864e-16	5922.5	8664.69
ENSG00000124574	ABCC10	1.11764	0.129401	8.63705	5.76845e-18	4.60214e-16	451.816	208.166
ENSG00000161547	SRSF2	0.667279	0.0774273	8.61813	6.80557e-18	5.40144e-16	2198.6	1384.19
ENSG00000112096	SOD2	0.700964	0.0817987	8.56938	1.04048e-17	8.21547e-16	27031.7	16627.8
ENSG00000127564	PKMYT1	1.22071	0.142654	8.55716	1.15681e-17	9.08718e-16	702.182	301.234
ENSG00000142168	SOD1	-0.512507	0.0599833	-8.54416	1.29475e-17	1.01188e-15	3327.99	4747.33
ENSG00000162073	PAQR4	0.746154	0.087371	8.54007	1.34141e-17	1.04303e-15	1112.47	663.766
ENSG00000163918	RFC4	0.998264	0.117084	8.52605	1.51429e-17	1.17151e-15	544.282	272.679
ENSG00000170873	MTSS1	1.05273	0.123523	8.52254	1.56094e-17	1.20153e-15	940.065	453.377
ENSG00000084764	MAPRE3	-0.817952	0.0960736	-8.5138	1.68321e-17	1.28917e-15	433.787	765.923
ENSG00000171320	ESCO2	1.94194	0.228634	8.49363	2.00277e-17	1.52629e-15	152.553	39.7241
ENSG00000007944	MYLIP	0.985791	0.116298	8.47644	2.32182e-17	1.76068e-15	493.021	248.961
ENSG00000168917	SLC35G2	-1.06068	0.125343	-8.46217	2.62451e-17	1.9804e-15	256.329	534.056
ENSG00000121039	RDH10	0.69212	0.0821255	8.42759	3.52852e-17	2.6495e-15	2057.92	1273.94
ENSG00000231290	APCDD1L-DT	-1.70066	0.20186	-8.42491	3.61034e-17	2.69772e-15	43.3205	140.21
ENSG00000085840	ORC1	1.33525	0.15889	8.40364	4.3286e-17	3.21871e-15	424.776	168.443
ENSG00000169683	LRRC45	1.11721	0.132961	8.40258	4.36759e-17	3.23202e-15	674.916	311.105
ENSG00000106484	MEST	0.768626	0.0918078	8.37212	5.65911e-17	4.16761e-15	2940.56	1726.89
ENSG00000204160	ZDHHC18	-0.939291	0.112396	-8.357	6.43322e-17	4.71503e-15	384.307	737.382
ENSG00000163435	ELF3	2.74563	0.32912	8.34233	7.28391e-17	5.31309e-15	87.2242	13.036
ENSG00000092853	CLSPN	1.28521	0.154106	8.33981	7.44099e-17	5.40195e-15	776.822	318.491
ENSG00000072042	RDH11	-0.64879	0.0779826	-8.31969	8.81959e-17	6.37257e-15	1493.71	2343.98
ENSG00000170027	YWHAG	-0.437347	0.0529295	-8.26282	1.42275e-16	1.02318e-14	6063.23	8208.71
ENSG00000144815	NXPE3	-0.804372	0.097517	-8.24853	1.60355e-16	1.14781e-14	419.038	732.533
ENSG00000013583	HEBP1	-0.77666	0.095003	-8.17512	2.95583e-16	2.10593e-14	615.755	1056.31
ENSG00000145386	CCNA2	1.69399	0.207986	8.14477	3.80018e-16	2.69496e-14	184.508	56.8996
ENSG00000120549	KIAA1217	0.680315	0.0835585	8.14178	3.89514e-16	2.74957e-14	1529.4	954.825
ENSG00000184990	SIVA1	0.710435	0.0872829	8.13946	3.97052e-16	2.78993e-14	1052.06	642.549
ENSG00000157193	LRP8	-0.709547	0.0872321	-8.13402	4.15298e-16	2.90481e-14	1182	1933.6
ENSG00000265972	TXNIP	0.884029	0.108747	8.12919	4.32156e-16	3.00898e-14	1810.94	980.895
ENSG00000109944	JHY	-1.30138	0.160831	-8.09162	5.88781e-16	4.08097e-14	110.407	271.558
ENSG00000101057	MYBL2	1.10922	0.137872	8.04531	8.603e-16	5.93607e-14	526.333	244.383
ENSG00000149636	DSN1	1.16515	0.144841	8.04432	8.67277e-16	5.95738e-14	440.459	196.267
ENSG00000146674	IGFBP3	0.952829	0.118464	8.04319	8.75267e-16	5.98542e-14	17788.3	9189.94
ENSG00000279491	AP003733.3	-2.17868	0.271007	-8.0392	9.04286e-16	6.15638e-14	35.9843	162.451
ENSG00000129654	FOXJ1	-3.32073	0.413876	-8.02349	1.02779e-15	6.96626e-14	6.94261	68.1331
ENSG00000148773	MKI67	1.58589	0.199136	7.96385	1.6677e-15	1.12537e-13	452.17	150.714
ENSG00000133789	SWAP70	-0.509524	0.0641997	-7.93655	2.07881e-15	1.39663e-13	1146.63	1632.42
ENSG00000197299	BLM	1.55177	0.195768	7.92656	2.25297e-15	1.50703e-13	193.853	66.0231
ENSG00000091490	SEL1L3	-0.785378	0.0992369	-7.91417	2.48906e-15	1.65771e-13	536.158	923.861
ENSG00000135269	TES	-0.60611	0.0766136	-7.91125	2.54809e-15	1.68968e-13	2550.83	3883.28
ENSG00000051180	RAD51	1.31599	0.16671	7.89391	2.92864e-15	1.92735e-13	251.135	100.926
ENSG00000165480	SKA3	1.55941	0.197549	7.89378	2.93167e-15	1.92735e-13	175.183	59.4322
ENSG00000162852	CNST	-0.939116	0.119101	-7.88503	3.14466e-15	2.05854e-13	625.46	1199.64
ENSG00000152518	ZFP36L2	0.509728	0.0646516	7.88423	3.16483e-15	2.06293e-13	6212.92	4364.22
ENSG00000177337	DLGAP1-AS1	-1.14307	0.145071	-7.87942	3.28908e-15	2.13484e-13	124.292	274.27
ENSG00000100906	NFKBIA	0.653627	0.0832368	7.85262	4.07421e-15	2.63328e-13	1458.34	927.045
ENSG00000144810	COL8A1	-0.624039	0.0794794	-7.85158	4.10814e-15	2.64406e-13	8009.79	12344.9
ENSG00000159228	CBR1	-0.859172	0.109587	-7.84012	4.50103e-15	2.8848e-13	506.048	918.715
ENSG00000166508	MCM7	0.868589	0.111395	7.79739	6.32007e-15	4.03379e-13	6234.81	3414.36
ENSG00000156970	BUB1B	1.27008	0.162971	7.79331	6.52765e-15	4.14899e-13	296.762	123.118
ENSG00000182307	C8orf33	-0.540221	0.0694012	-7.78403	7.02489e-15	4.44658e-13	2067.58	3005.57
ENSG00000249755	AC083829.1	-3.0921	0.39817	-7.76579	8.11377e-15	5.11468e-13	9.9086	83.5059
ENSG00000105486	LIG1	0.819757	0.105654	7.75886	8.56959e-15	5.37988e-13	654.835	370.862
ENSG00000067064	IDI1	-1.03187	0.133037	-7.75629	8.74512e-15	5.46766e-13	1272.59	2603.97
ENSG00000189410	SH2D5	-1.1304	0.145938	-7.7457	9.50532e-15	5.9188e-13	1032.35	2258.65
ENSG00000092201	SUPT16H	0.449973	0.0582444	7.7256	1.11324e-14	6.90389e-13	4550.09	3330.41
ENSG00000124762	CDKN1A	-0.60215	0.0779985	-7.72003	1.16306e-14	7.18378e-13	2060.38	3127.85
ENSG00000186591	UBE2H	-0.559765	0.072656	-7.70431	1.31551e-14	8.09279e-13	3203.65	4722.34
ENSG00000177426	TGIF1	-0.907466	0.117824	-7.70189	1.3407e-14	8.21476e-13	696.44	1304.91
ENSG00000216775	AL109918.1	0.799053	0.104004	7.68292	1.555e-14	9.48984e-13	1388.26	797.905
ENSG00000117868	ESYT2	-0.465681	0.0606666	-7.67606	1.64051e-14	9.97196e-13	1532.57	2116.3
ENSG00000140941	MAP1LC3B	-0.62089	0.0809384	-7.67114	1.70472e-14	1.03213e-12	1565.17	2408.01
ENSG00000246430	LINC00968	-1.13098	0.147591	-7.66292	1.81753e-14	1.0961e-12	444.972	974.655
ENSG00000135914	HTR2B	-2.34372	0.305878	-7.66225	1.82698e-14	1.09747e-12	18.348	93.734
ENSG00000117643	MAN1C1	0.85394	0.111928	7.62936	2.35918e-14	1.41164e-12	998.728	553.214
ENSG00000120063	GNA13	-0.563196	0.0739193	-7.61906	2.55521e-14	1.52298e-12	2000.98	2956.02
ENSG00000151090	THRB	-1.27881	0.167895	-7.61671	2.60225e-14	1.54501e-12	110.924	269.042
ENSG00000167900	TK1	1.02053	0.134059	7.61254	2.68757e-14	1.5895e-12	710.632	350.31
ENSG00000132912	DCTN4	-0.552537	0.0726369	-7.60683	2.80892e-14	1.65489e-12	1369.84	2009.58
ENSG00000123505	AMD1	0.536489	0.0705689	7.60234	2.90825e-14	1.70684e-12	3583.63	2470.31
ENSG00000114416	FXR1	-0.583208	0.0767949	-7.59436	3.09317e-14	1.80844e-12	2457.32	3681.43
ENSG00000221968	FADS3	-0.493651	0.0650174	-7.5926	3.13558e-14	1.82627e-12	4970.08	6999.06
ENSG00000143669	LYST	-0.824518	0.10863	-7.59018	3.19462e-14	1.85361e-12	564.441	999.48
ENSG00000013588	GPRC5A	0.584794	0.0770799	7.58686	3.2776e-14	1.89458e-12	1307.91	872.645
ENSG00000221955	SLC12A8	-1.55635	0.20541	-7.57677	3.54252e-14	2.04001e-12	70.4352	207.078
ENSG00000148943	LIN7C	0.914533	0.121035	7.55596	4.15776e-14	2.38534e-12	668.152	354.416
ENSG00000148204	CRB2	0.757024	0.100227	7.55306	4.25159e-14	2.43007e-12	2688.02	1590.89
ENSG00000162076	FLYWCH2	0.852558	0.112896	7.55169	4.29644e-14	2.44657e-12	967.728	536.25
ENSG00000196821	ILRUN	-0.504074	0.0668591	-7.53935	4.72309e-14	2.67956e-12	2413.93	3424
ENSG00000162607	USP1	0.528735	0.0701545	7.53673	4.81915e-14	2.72398e-12	1704.09	1180.99
ENSG00000135549	PKIB	-1.02147	0.135684	-7.52827	5.1416e-14	2.89555e-12	265.554	540.636
ENSG00000008441	NFIX	0.477693	0.0634985	7.52291	5.35705e-14	3.00583e-12	7719.26	5544.06
ENSG00000259917	HNRNPLP2	-1.41655	0.188716	-7.50624	6.08491e-14	3.40177e-12	88.4284	236.33
ENSG00000168010	ATG16L2	1.0744	0.143256	7.49987	6.38802e-14	3.55824e-12	313.367	148.88
ENSG00000112110	MRPL18	-0.67009	0.0893668	-7.4982	6.47004e-14	3.59087e-12	1221.86	1942.63
ENSG00000109929	SC5D	-0.904573	0.120726	-7.4928	6.74192e-14	3.72826e-12	1217.02	2280.26
ENSG00000114988	LMAN2L	-0.614726	0.0820708	-7.49019	6.8776e-14	3.78961e-12	721.09	1104.69
ENSG00000064393	HIPK2	-0.691955	0.0924905	-7.48135	7.35603e-14	4.0387e-12	2101.38	3394.06
ENSG00000109805	NCAPG	1.45398	0.194924	7.45921	8.70432e-14	4.76189e-12	270.114	98.6204
ENSG00000220773	RPSAP44	-1.55263	0.208272	-7.45482	8.99927e-14	4.90572e-12	54.3125	159.594
ENSG00000086062	B4GALT1	0.488913	0.0656637	7.44571	9.64257e-14	5.23776e-12	2753.48	1960.85
ENSG00000165029	ABCA1	1.04598	0.140681	7.43516	1.04442e-13	5.65318e-12	496.431	239.95
ENSG00000089685	BIRC5	1.30251	0.175236	7.4329	1.06244e-13	5.73043e-12	265.343	107.809
ENSG00000107562	CXCL12	-1.85795	0.250012	-7.43143	1.07431e-13	5.77416e-12	125.647	454.594
ENSG00000159023	EPB41	-0.691545	0.0930673	-7.43059	1.08112e-13	5.79044e-12	814.671	1316.36
ENSG00000167513	CDT1	1.05132	0.141717	7.41847	1.18482e-13	6.3237e-12	893.58	431.04
ENSG00000100714	MTHFD1	0.594705	0.0802534	7.41034	1.25973e-13	6.7002e-12	2341.59	1550.77
ENSG00000186529	CYP4F3	-4.20993	0.568312	-7.40779	1.28422e-13	6.80679e-12	3.30664	60.2919
ENSG00000108671	PSMD11	-0.445845	0.0601956	-7.40661	1.29568e-13	6.84385e-12	2288.69	3116.47
ENSG00000079616	KIF22	0.946527	0.127879	7.40172	1.34433e-13	7.07646e-12	560.287	290.666
ENSG00000088325	TPX2	1.02045	0.137915	7.3991	1.37111e-13	7.1927e-12	580.324	286.056
ENSG00000136859	ANGPTL2	0.725731	0.0982208	7.38878	1.48182e-13	7.74696e-12	1572.7	951.204
ENSG00000092470	WDR76	0.868715	0.117635	7.38486	1.52614e-13	7.95148e-12	402.797	220.812
ENSG00000215301	DDX3X	0.467921	0.0633773	7.38309	1.54653e-13	8.03044e-12	9384.96	6784.71
ENSG00000141101	NOB1	-0.737567	0.100202	-7.3608	1.82814e-13	9.46064e-12	681.768	1135.79
ENSG00000100003	SEC14L2	0.76002	0.103515	7.34212	2.10233e-13	1.08429e-11	1496.33	883.746
ENSG00000149503	INCENP	0.730836	0.0996434	7.33452	2.22525e-13	1.14384e-11	502.161	302.727
ENSG00000152137	HSPB8	-0.741672	0.10121	-7.32802	2.33576e-13	1.19663e-11	1579.95	2642.92
ENSG00000198176	TFDP1	0.453141	0.0618456	7.32697	2.35416e-13	1.20203e-11	2266.2	1655.29
ENSG00000135924	DNAJB2	-0.567074	0.0774257	-7.3241	2.40505e-13	1.22394e-11	1398.07	2071.47
ENSG00000076248	UNG	0.881965	0.120857	7.29757	2.9301e-13	1.4862e-11	1180.8	640.309
ENSG00000185215	TNFAIP2	2.02048	0.277406	7.28347	3.25352e-13	1.6448e-11	77.0004	19.0262
ENSG00000105287	PRKD2	-0.611641	0.0840062	-7.28091	3.31577e-13	1.67076e-11	653.005	998.147
ENSG00000013810	TACC3	0.827002	0.113646	7.27703	3.41239e-13	1.7138e-11	474.141	267.501
ENSG00000083312	TNPO1	-0.868674	0.119405	-7.27499	3.46437e-13	1.73422e-11	4104.18	7493.7
ENSG00000120438	TCP1	-0.54466	0.0749694	-7.2651	3.72752e-13	1.85987e-11	5474.37	7985.88
ENSG00000166900	STX3	-0.548705	0.0755686	-7.26102	3.84168e-13	1.91061e-11	1108.51	1621.35
ENSG00000118985	ELL2	-0.51344	0.0707801	-7.25402	4.04586e-13	2.00564e-11	1572.75	2242.9
ENSG00000118898	PPL	0.650801	0.0898071	7.24665	4.27196e-13	2.1109e-11	4668.9	2973.94
ENSG00000117450	PRDX1	-0.433611	0.0600177	-7.22473	5.02116e-13	2.47312e-11	5887.06	7949.07
ENSG00000138346	DNA2	1.29388	0.179124	7.22336	5.07195e-13	2.49013e-11	200.96	81.7211
ENSG00000165006	UBAP1	-0.593918	0.0822307	-7.22259	5.1007e-13	2.49625e-11	1686.07	2545.32
ENSG00000170381	SEMA3E	-1.1495	0.159504	-7.20675	5.73033e-13	2.79545e-11	133.307	296.103
ENSG00000136541	ERMN	1.61979	0.224919	7.20167	5.94786e-13	2.88795e-11	456.209	148.492
ENSG00000150594	ADRA2A	-1.39598	0.193847	-7.20145	5.95764e-13	2.88795e-11	227.389	599.443
ENSG00000169184	MN1	1.08172	0.150539	7.18565	6.68866e-13	3.23208e-11	1539.45	727.193
ENSG00000112312	GMNN	0.986317	0.137329	7.18216	6.86184e-13	3.30533e-11	663.947	334.823
ENSG00000101003	GINS1	0.782229	0.10895	7.17972	6.9856e-13	3.3544e-11	537.427	312.581
ENSG00000234741	GAS5	-0.668274	0.0930874	-7.179	7.02255e-13	3.36161e-11	1374.51	2183.09
ENSG00000164070	HSPA4L	-1.09455	0.15253	-7.17593	7.18185e-13	3.42715e-11	579.967	1238.16
ENSG00000132780	NASP	0.578372	0.0806568	7.17077	7.45753e-13	3.54766e-11	2543.22	1702.89
ENSG00000275216	AL161431.1	-1.12779	0.157424	-7.16405	7.83306e-13	3.71476e-11	202.989	443.991
ENSG00000188385	JAKMIP3	-1.9133	0.2672	-7.16053	8.03631e-13	3.79939e-11	28.8736	107.613
ENSG00000165675	ENOX2	-0.620266	0.08679	-7.14674	8.88641e-13	4.18837e-11	411.516	632.077
ENSG00000160285	LSS	-0.859539	0.120381	-7.14018	9.32083e-13	4.37965e-11	276.17	502.793
ENSG00000169813	HNRNPF	0.373311	0.0522912	7.13907	9.39643e-13	4.40166e-11	4960.77	3828.65
ENSG00000083067	TRPM3	-0.911737	0.12777	-7.13578	9.62432e-13	4.49467e-11	3983.88	7495.81
ENSG00000140403	DNAJA4	-2.14594	0.301046	-7.12829	1.01624e-12	4.73154e-11	22.1605	98.5715
ENSG00000079999	KEAP1	-0.532091	0.0746504	-7.12777	1.02009e-12	4.73506e-11	1860.76	2690.98
ENSG00000031003	FAM13B	-0.485639	0.0681561	-7.1254	1.03778e-12	4.80266e-11	1074.81	1505
ENSG00000229261	AL596223.1	-3.03735	0.426737	-7.11762	1.09803e-12	5.06617e-11	8.58185	71.7198
ENSG00000012048	BRCA1	0.996756	0.140066	7.11632	1.10845e-12	5.09886e-11	759.87	380.473
ENSG00000163472	TMEM79	-1.1966	0.168367	-7.1071	1.18503e-12	5.43483e-11	102.18	234.155
ENSG00000140465	CYP1A1	1.76581	0.248808	7.09709	1.27413e-12	5.82601e-11	174.768	51.3476
ENSG00000189060	H1-0	0.692175	0.0980099	7.0623	1.63775e-12	7.46636e-11	1239.96	768.035
ENSG00000149554	CHEK1	0.992032	0.140507	7.06037	1.66065e-12	7.5483e-11	621.024	312.097
ENSG00000257732	AC089983.1	-3.26226	0.462325	-7.0562	1.71114e-12	7.75481e-11	6.2613	59.6425
ENSG00000126822	PLEKHG3	0.509083	0.0721634	7.05459	1.73107e-12	7.822e-11	1868.07	1312.71
ENSG00000115687	PASK	0.93904	0.133216	7.04902	1.80179e-12	8.10897e-11	424.207	221.202
ENSG00000130340	SNX9	-0.603272	0.0855855	-7.04876	1.80517e-12	8.10897e-11	1523.94	2315.88
ENSG00000104738	MCM4	0.951461	0.135122	7.04149	1.90194e-12	8.51868e-11	4762.96	2462.82
ENSG00000125845	BMP2	0.840639	0.119497	7.03484	1.99485e-12	8.90878e-11	1224.06	683.309
ENSG00000119969	HELLS	1.091	0.155109	7.03376	2.01043e-12	8.95228e-11	821.552	385.392
ENSG00000138641	HERC3	-2.53974	0.36188	-7.0182	2.24748e-12	9.9788e-11	11.5365	66.9475
ENSG00000100664	EIF5	-0.510253	0.0728176	-7.00727	2.43007e-12	1.07583e-10	7006.71	9978.37
ENSG00000158286	RNF207	1.2163	0.174062	6.98774	2.79349e-12	1.23316e-10	289.608	124.66
ENSG00000197894	ADH5	-0.430452	0.0616563	-6.98148	2.9209e-12	1.2857e-10	2088.8	2816.2
ENSG00000107263	RAPGEF1	-0.575239	0.0825702	-6.96666	3.24553e-12	1.4245e-10	2143.51	3193.34
ENSG00000100592	DAAM1	0.723194	0.103907	6.96003	3.40207e-12	1.48894e-10	4444.85	2692.79
ENSG00000165507	DEPP1	1.26502	0.181925	6.95355	3.56209e-12	1.55453e-10	142.215	59.0426
ENSG00000036257	CUL3	-0.623933	0.0898888	-6.94116	3.88887e-12	1.69232e-10	1448.7	2232.68
ENSG00000166592	RRAD	1.02047	0.147174	6.93375	4.09826e-12	1.77395e-10	1697.73	837.031
ENSG00000177133	PRDM16-DT	0.942849	0.135981	6.9337	4.09961e-12	1.77395e-10	2000.07	1041.02
ENSG00000117399	CDC20	1.24001	0.178972	6.92852	4.25264e-12	1.82983e-10	283.031	119.709
ENSG00000167325	RRM1	0.690939	0.0997197	6.92882	4.24376e-12	1.82983e-10	1813.02	1122.91
ENSG00000179604	CDC42EP4	0.470548	0.0679589	6.92401	4.39045e-12	1.88384e-10	2185.51	1578.13
ENSG00000113013	HSPA9	-0.446806	0.0645858	-6.91801	4.58027e-12	1.95979e-10	11690.2	15932.5
ENSG00000186185	KIF18B	1.49634	0.216429	6.91374	4.72029e-12	2.01408e-10	224.771	79.789
ENSG00000072310	SREBF1	0.55596	0.0804657	6.90928	4.87106e-12	2.07264e-10	2350.37	1599.24
ENSG00000077514	POLD3	0.72613	0.105241	6.89967	5.21237e-12	2.21026e-10	700.482	422.956
ENSG00000139618	BRCA2	1.13759	0.164884	6.89937	5.22337e-12	2.21026e-10	191.875	87.0457
ENSG00000163029	SMC6	0.702683	0.101978	6.89055	5.55785e-12	2.34532e-10	1120.77	688.768
ENSG00000052802	MSMO1	-1.48178	0.215728	-6.86874	6.47708e-12	2.72571e-10	1536.39	4292.11
ENSG00000183199	HSP90AB3P	-0.961096	0.139971	-6.86638	6.58514e-12	2.76359e-10	220.498	428.423
ENSG00000185100	ADSS1	0.914158	0.133319	6.85691	7.03671e-12	2.94504e-10	358.787	190.861
ENSG00000148677	ANKRD1	-1.00021	0.145958	-6.85271	7.24627e-12	3.02448e-10	812.392	1625.77
ENSG00000123485	HJURP	1.41794	0.207087	6.84709	7.53655e-12	3.13709e-10	157.776	59.1078
ENSG00000254300	LINC01111	-1.28592	0.187872	-6.84466	7.66602e-12	3.18233e-10	146.768	359.69
ENSG00000054598	FOXC1	0.680161	0.0993778	6.8442	7.69056e-12	3.18389e-10	502.852	313.847
ENSG00000134202	GSTM3	-0.642148	0.0938564	-6.84181	7.81991e-12	3.22872e-10	973.553	1520.91
ENSG00000145022	TCTA	-0.635701	0.0929274	-6.84084	7.8732e-12	3.24198e-10	409.775	636.397
ENSG00000129667	RHBDF2	0.68656	0.100472	6.83334	8.29593e-12	3.40689e-10	679.963	422.661
ENSG00000260852	FBXL19-AS1	-0.978167	0.143258	-6.82803	8.60898e-12	3.526e-10	184.017	361.866
ENSG00000048649	RSF1	-0.530643	0.0777607	-6.82404	8.85144e-12	3.61564e-10	1385.24	2001.26
ENSG00000105655	ISYNA1	0.524833	0.0773502	6.78516	1.1596e-11	4.72412e-10	1583.91	1101.61
ENSG00000116133	DHCR24	-0.512359	0.0757407	-6.76464	1.33641e-11	5.43002e-10	6637.66	9469.23
ENSG00000196584	XRCC2	0.940177	0.139317	6.74849	1.49395e-11	6.05407e-10	381.085	198.393
ENSG00000272150	NBPF25P	-1.66712	0.24746	-6.73694	1.61754e-11	6.53759e-10	27.916	89.3993
ENSG00000121207	LRAT	0.863515	0.12831	6.72993	1.69749e-11	6.84269e-10	818.126	449.79
ENSG00000176058	TPRN	0.526448	0.0782305	6.72945	1.70304e-11	6.84704e-10	3996.81	2775.68
ENSG00000133119	RFC3	0.80279	0.119475	6.71929	1.82616e-11	7.32281e-10	859.588	492.502
ENSG00000136108	CKAP2	0.897628	0.13362	6.71775	1.84548e-11	7.38096e-10	541.806	290.796
ENSG00000112118	MCM3	0.710229	0.105878	6.70802	1.97276e-11	7.86948e-10	4064.31	2483.71
ENSG00000118007	STAG1	-0.477567	0.0712291	-6.70466	2.01872e-11	8.0319e-10	1369.67	1907.01
ENSG00000080031	PTPRH	1.18905	0.177382	6.70335	2.037e-11	8.0836e-10	202.387	88.6207
ENSG00000118257	NRP2	0.826409	0.123337	6.70042	2.07818e-11	8.22573e-10	401.883	226.201
ENSG00000112972	HMGCS1	-1.39649	0.208615	-6.6941	2.17008e-11	8.56735e-10	2277.85	5997.74
ENSG00000079459	FDFT1	-1.14678	0.171374	-6.69171	2.20572e-11	8.68566e-10	103.115	229.708
ENSG00000115541	HSPE1	-1.11412	0.166744	-6.68166	2.36255e-11	9.27937e-10	258.974	560.272
ENSG00000233016	SNHG7	-0.904936	0.135898	-6.65893	2.75825e-11	1.08058e-09	609.733	1140.82
ENSG00000198911	SREBF2	-0.540879	0.0812536	-6.65668	2.80084e-11	1.09447e-09	4771.64	6943.54
ENSG00000159147	DONSON	0.827679	0.124546	6.64556	3.02059e-11	1.17734e-09	446.088	251.414
ENSG00000077684	JADE1	-0.594466	0.0894809	-6.6435	3.06322e-11	1.19093e-09	733.626	1107.32
ENSG00000159259	CHAF1B	0.770964	0.116132	6.63869	3.16485e-11	1.22732e-09	450.136	263.605
ENSG00000124145	SDC4	0.488052	0.073602	6.63095	3.33526e-11	1.29014e-09	1523.11	1085.65
ENSG00000087074	PPP1R15A	-0.806382	0.121982	-6.61069	3.82528e-11	1.47596e-09	3995.57	6987.9
ENSG00000179981	TSHZ1	-0.76679	0.116024	-6.6089	3.8718e-11	1.49016e-09	273.486	466.12
ENSG00000144840	RABL3	-0.604328	0.0914783	-6.60624	3.94212e-11	1.51342e-09	604.522	919.334
ENSG00000059728	MXD1	-0.792965	0.120087	-6.60326	4.02223e-11	1.54031e-09	351.578	609.125
ENSG00000164970	FAM219A	-0.541196	0.0820099	-6.59915	4.13508e-11	1.57958e-09	800.49	1165.79
ENSG00000132688	NES	0.768298	0.116587	6.5899	4.40109e-11	1.67701e-09	477.51	280.681
ENSG00000085999	RAD54L	1.24102	0.188348	6.58896	4.42907e-11	1.68348e-09	167.286	70.7634
ENSG00000171241	SHCBP1	1.18166	0.179439	6.5853	4.5398e-11	1.7213e-09	264.912	116.771
ENSG00000116717	GADD45A	-0.676019	0.102804	-6.5758	4.83936e-11	1.83036e-09	3774.56	6030.43
ENSG00000151694	ADAM17	-0.485257	0.0738255	-6.57303	4.93009e-11	1.86008e-09	771.752	1080.42
ENSG00000134278	SPIRE1	-0.623336	0.0948459	-6.5721	4.96111e-11	1.86718e-09	1489.47	2293.81
ENSG00000241749	RPSAP52	-1.37106	0.208736	-6.56837	5.08681e-11	1.9098e-09	71.3317	184.462
ENSG00000169679	BUB1	1.15838	0.176485	6.56362	5.25185e-11	1.96694e-09	291.053	130.196
ENSG00000143819	EPHX1	-0.618604	0.0942546	-6.56312	5.26931e-11	1.96867e-09	719.057	1103.62
ENSG00000076641	PAG1	-0.752816	0.114931	-6.55017	5.74728e-11	2.14202e-09	451.441	759.676
ENSG00000166173	LARP6	-0.773351	0.118086	-6.54905	5.7906e-11	2.15292e-09	607.076	1037.56
ENSG00000168672	LRATD2	0.53199	0.08132	6.54194	6.07267e-11	2.25233e-09	8985.13	6214.24
ENSG00000160213	CSTB	-0.457988	0.0700535	-6.53769	6.24775e-11	2.31167e-09	2930.02	4025.57
ENSG00000139438	FAM222A	0.877137	0.134256	6.53332	6.43278e-11	2.37439e-09	483.07	263.345
ENSG00000100479	POLE2	1.33302	0.204077	6.53198	6.49065e-11	2.39e-09	189.214	74.9355
ENSG00000120899	PTK2B	0.728384	0.111545	6.52997	6.57847e-11	2.41652e-09	1788.86	1080.38
ENSG00000188211	NCR3LG1	-0.737561	0.113075	-6.52279	6.90119e-11	2.52901e-09	323.068	539.628
ENSG00000188522	FAM83G	-0.837458	0.12846	-6.51919	7.06876e-11	2.58423e-09	722.461	1290.84
ENSG00000011105	TSPAN9	0.439482	0.0674331	6.5173	7.15847e-11	2.6108e-09	5968.74	4401.94
ENSG00000163132	MSX1	-1.1542	0.177283	-6.51051	7.48943e-11	2.72501e-09	64.0315	142.775
ENSG00000134874	DZIP1	0.650975	0.10011	6.50258	7.89515e-11	2.8599e-09	984.071	626.575
ENSG00000169047	IRS1	0.511666	0.078687	6.50254	7.89749e-11	2.8599e-09	3378.29	2369.72
ENSG00000023330	ALAS1	-0.383114	0.058923	-6.50195	7.92867e-11	2.86442e-09	2233.05	2912.85
ENSG00000107949	BCCIP	-0.54169	0.0833257	-6.50088	7.98514e-11	2.87803e-09	1610.13	2341.73
ENSG00000269893	SNHG8	-0.934641	0.143926	-6.49388	8.36524e-11	3.00795e-09	867.499	1658.01
ENSG00000100982	PCIF1	0.637076	0.0981227	6.49265	8.43421e-11	3.02565e-09	715.314	459.725
ENSG00000123352	SPATS2	-0.647307	0.0998858	-6.48047	9.14349e-11	3.26667e-09	516.328	807.838
ENSG00000168005	SPINDOC	-0.569614	0.0878982	-6.48039	9.14872e-11	3.26667e-09	647.121	960.714
ENSG00000111424	VDR	0.873422	0.135043	6.46772	9.94895e-11	3.54414e-09	243.702	132.597
ENSG00000033627	ATP6V0A1	-0.43823	0.0677879	-6.46472	1.01489e-10	3.60699e-09	1775.73	2406.49
ENSG00000170421	KRT8	0.559946	0.0866529	6.46195	1.03364e-10	3.66512e-09	13095.9	8883.71
ENSG00000171388	APLN	1.63512	0.253261	6.45626	1.07325e-10	3.79677e-09	224.048	72.0946
ENSG00000123219	CENPK	1.01228	0.156815	6.45527	1.08027e-10	3.81281e-09	284.571	140.991
ENSG00000116237	ICMT	0.482675	0.0748169	6.45142	1.10805e-10	3.90187e-09	3405.58	2436.75
ENSG00000166228	PCBD1	-0.566796	0.0879453	-6.44487	1.15699e-10	4.06485e-09	762.198	1129.4
ENSG00000147852	VLDLR	0.542596	0.0841972	6.44435	1.16095e-10	4.06945e-09	1118.76	768.197
ENSG00000168056	LTBP3	0.507005	0.078698	6.44241	1.17588e-10	4.11235e-09	2620.88	1844.69
ENSG00000106070	GRB10	-0.476159	0.0739481	-6.43909	1.20188e-10	4.19372e-09	876.277	1219.54
ENSG00000108370	RGS9	-1.26664	0.196809	-6.43587	1.22772e-10	4.26444e-09	68.4072	163.946
ENSG00000138100	TRIM54	-2.44995	0.380653	-6.43617	1.22529e-10	4.26444e-09	13.8682	74.9507
ENSG00000136492	BRIP1	1.20535	0.187431	6.43089	1.26858e-10	4.3964e-09	320.281	138.847
ENSG00000181045	SLC26A11	-0.641839	0.0998189	-6.43003	1.27575e-10	4.41128e-09	349.42	545.195
ENSG00000158555	GDPD5	0.618133	0.0961737	6.42725	1.2993e-10	4.4826e-09	2957.09	1927.67
ENSG00000196372	ASB13	0.672102	0.104603	6.42529	1.31621e-10	4.53071e-09	1071.65	672.874
ENSG00000103356	EARS2	-0.533193	0.0830066	-6.4235	1.33177e-10	4.56605e-09	955.961	1382.32
ENSG00000109220	CHIC2	-0.833837	0.129812	-6.42342	1.33244e-10	4.56605e-09	1034.95	1845.11
ENSG00000076382	SPAG5	1.08213	0.16866	6.41604	1.39866e-10	4.78229e-09	210.103	99.4159
ENSG00000093009	CDC45	1.10993	0.173144	6.41048	1.45061e-10	4.94886e-09	380.416	176.154
ENSG00000132646	PCNA	1.22114	0.190607	6.4066	1.48803e-10	5.06527e-09	2928.57	1256.15
ENSG00000187514	PTMA	0.640881	0.100276	6.39115	1.64639e-10	5.59189e-09	20406	13086.7
ENSG00000162512	SDC3	0.673673	0.10544	6.38914	1.66818e-10	5.65337e-09	3516.07	2203.98
ENSG00000145348	TBCK	0.91216	0.143416	6.36025	2.01432e-10	6.81134e-09	286.664	152.565
ENSG00000172432	GTPBP2	-0.452708	0.0711849	-6.35961	2.02272e-10	6.82468e-09	1147.87	1571
ENSG00000135018	UBQLN1	-0.392083	0.0616809	-6.35664	2.06217e-10	6.94248e-09	2641.8	3466.05
ENSG00000175305	CCNE2	1.8421	0.290054	6.35088	2.14087e-10	7.19165e-09	109.505	30.6816
ENSG00000115649	CNPPD1	-0.580694	0.0915295	-6.34434	2.23385e-10	7.48755e-09	812.867	1215.76
ENSG00000162734	PEA15	-0.583102	0.0919635	-6.34058	2.28899e-10	7.65562e-09	5769.8	8644.48
ENSG00000031698	SARS1	-0.468461	0.0740832	-6.32344	2.55812e-10	8.53709e-09	2664.28	3685.44
ENSG00000203857	HSD3B1	1.30208	0.206594	6.30261	2.92677e-10	9.74613e-09	171.621	69.5294
ENSG00000151725	CENPU	0.965493	0.153224	6.3012	2.95351e-10	9.81384e-09	438.535	224.596
ENSG00000145623	OSMR	-0.554574	0.0882423	-6.28468	3.28538e-10	1.0893e-08	665.459	976.117
ENSG00000167005	NUDT21	0.427785	0.0681721	6.27508	3.49453e-10	1.15614e-08	1897.27	1410.12
ENSG00000146263	MMS22L	0.971945	0.154973	6.27171	3.57111e-10	1.17893e-08	385.087	195.991
ENSG00000150347	ARID5B	-0.428405	0.0683398	-6.26874	3.63975e-10	1.19901e-08	3430.89	4615.84
ENSG00000104899	AMH	1.20956	0.193319	6.2568	3.92948e-10	1.29167e-08	267.808	116.007
ENSG00000070950	RAD18	0.565055	0.0903672	6.25288	4.02953e-10	1.32172e-08	734.639	496.478
ENSG00000184371	CSF1	-0.537232	0.0859346	-6.25164	4.06169e-10	1.32942e-08	540.157	783.601
ENSG00000138160	KIF11	1.06657	0.17072	6.24747	4.1716e-10	1.36249e-08	300.179	143.377
ENSG00000070731	ST6GALNAC2	1.16337	0.186305	6.24442	4.25368e-10	1.38634e-08	281.213	125.86
ENSG00000263606	CHORDC1P4	-2.41895	0.387727	-6.23878	4.4099e-10	1.4342e-08	10.037	54.6426
ENSG00000174669	SLC29A2	-0.82314	0.131953	-6.23812	4.42874e-10	1.43728e-08	232.965	412.89
ENSG00000128951	DUT	0.647036	0.103962	6.2238	4.85256e-10	1.57149e-08	1309.02	835.944
ENSG00000167994	RAB3IL1	-0.736327	0.118431	-6.21736	5.05584e-10	1.63387e-08	438.698	731.672
ENSG00000132436	FIGNL1	0.866616	0.139419	6.21593	5.10214e-10	1.64536e-08	358.176	196.38
ENSG00000101150	TPD52L2	-0.46527	0.0749416	-6.20843	5.35175e-10	1.72223e-08	2045.12	2823.28
ENSG00000105835	NAMPT	-0.42724	0.0688329	-6.20691	5.40379e-10	1.73533e-08	1542.22	2073.26
ENSG00000141664	ZCCHC2	-0.480122	0.0774056	-6.20268	5.55101e-10	1.77888e-08	670.75	934.56
ENSG00000069275	NUCKS1	0.474194	0.0764988	6.19871	5.69265e-10	1.82046e-08	6425.75	4625.54
ENSG00000109065	NAT9	-0.583722	0.0941988	-6.1967	5.76594e-10	1.84006e-08	532.809	799.169
ENSG00000168575	SLC20A2	-0.424196	0.0684626	-6.19603	5.79062e-10	1.84409e-08	1445.17	1939.34
ENSG00000171502	COL24A1	-3.48349	0.563209	-6.18508	6.20716e-10	1.97264e-08	3.92385	45.4544
ENSG00000101773	RBBP8	0.49447	0.0799829	6.1822	6.32142e-10	2.00479e-08	1805.05	1281.14
ENSG00000169174	PCSK9	-3.16575	0.512118	-6.18169	6.34194e-10	2.00715e-08	4.8033	42.5325
ENSG00000127129	EDN2	0.835556	0.135242	6.17821	6.48325e-10	2.04764e-08	307.202	172.385
ENSG00000066697	MSANTD3	-0.542724	0.0879148	-6.17329	6.68818e-10	2.09618e-08	1099.89	1600.86
ENSG00000105993	DNAJB6	-0.434415	0.0703628	-6.17393	6.6612e-10	2.09618e-08	2340.68	3162.83
ENSG00000186310	NAP1L3	0.662641	0.107339	6.17337	6.68495e-10	2.09618e-08	658.861	416.138
ENSG00000233117	LINC00702	-1.55529	0.251941	-6.17321	6.69168e-10	2.09618e-08	31.432	91.51
ENSG00000205426	KRT81	2.10677	0.341782	6.16407	7.08964e-10	2.21631e-08	60.6992	14.0909
ENSG00000141682	PMAIP1	-0.604116	0.0980397	-6.16195	7.18552e-10	2.24171e-08	381.941	580.064
ENSG00000123684	LPGAT1	0.419613	0.0681134	6.16051	7.25121e-10	2.2576e-08	2990.69	2235.36
ENSG00000132429	POPDC3	-1.26909	0.206121	-6.157	7.41365e-10	2.3035e-08	57.3341	138.052
ENSG00000135454	B4GALNT1	-2.17659	0.353709	-6.15363	7.57292e-10	2.34822e-08	11.6875	53.1492
ENSG00000072210	ALDH3A2	-0.55401	0.0901881	-6.14283	8.10653e-10	2.50742e-08	5107.09	7499.26
ENSG00000086544	ITPKC	-0.724852	0.118007	-6.14243	8.12705e-10	2.50742e-08	376.421	622.431
ENSG00000107551	RASSF4	0.71933	0.117112	6.14226	8.13545e-10	2.50742e-08	554.488	337.208
ENSG00000167191	GPRC5B	0.805139	0.131153	6.13892	8.30836e-10	2.55557e-08	424.392	242.402
ENSG00000118246	FASTKD2	0.528664	0.0861496	6.13658	8.43165e-10	2.5883e-08	1147.84	795.39
ENSG00000150753	CCT5	-0.40783	0.0664896	-6.13375	8.58317e-10	2.62954e-08	5514.8	7315.11
ENSG00000109854	HTATIP2	-1.94507	0.317245	-6.13112	8.72648e-10	2.66811e-08	14.9158	57.7434
ENSG00000214944	ARHGEF28	-0.618015	0.100892	-6.1255	9.0397e-10	2.75837e-08	1153.28	1769.91
ENSG00000160949	TONSL	0.885099	0.144519	6.12443	9.10063e-10	2.77144e-08	835.222	451.918
ENSG00000225138	SLC9A3-AS1	0.759579	0.124173	6.11708	9.53051e-10	2.8966e-08	1412.07	834.5
ENSG00000139428	MMAB	-0.698648	0.114233	-6.11601	9.59479e-10	2.91036e-08	481.892	783.426
ENSG00000250033	SLC7A11-AS1	-3.9617	0.648185	-6.11199	9.83984e-10	2.97879e-08	1.994	31.9965
ENSG00000235385	LINC02154	-0.996738	0.163089	-6.11161	9.86308e-10	2.97993e-08	137.536	274.723
ENSG00000120802	TMPO	0.526128	0.086365	6.09191	1.11571e-09	3.36427e-08	1645.09	1142.24
ENSG00000115839	RAB3GAP1	-0.487814	0.0801383	-6.08714	1.14942e-09	3.45911e-08	2068.34	2899.88
ENSG00000132823	OSER1	-0.577307	0.0949563	-6.07972	1.20396e-09	3.61612e-08	815.604	1217.4
ENSG00000138131	LOXL4	0.988073	0.162551	6.07853	1.21289e-09	3.63583e-08	308.086	155.649
ENSG00000276043	UHRF1	1.31678	0.216839	6.07258	1.25868e-09	3.76572e-08	2286.27	917.764
ENSG00000028277	POU2F2	-1.4394	0.237077	-6.07143	1.26779e-09	3.78557e-08	32.0321	86.0063
ENSG00000117724	CENPF	0.956745	0.157634	6.06939	1.28395e-09	3.82637e-08	302.579	155.926
ENSG00000051341	POLQ	1.05187	0.173897	6.0488	1.45931e-09	4.34052e-08	235.48	113.491
ENSG00000198554	WDHD1	0.758658	0.125431	6.04844	1.46258e-09	4.34183e-08	701.609	414.157
ENSG00000095002	MSH2	0.527784	0.0873304	6.04353	1.5078e-09	4.46741e-08	1714.61	1189.09
ENSG00000188848	BEND4	-3.44922	0.570968	-6.041	1.53161e-09	4.5292e-08	3.23399	35.3408
ENSG00000166986	MARS1	-0.412487	0.0683643	-6.03366	1.60284e-09	4.73068e-08	2471.85	3290.35
ENSG00000110721	CHKA	-0.583905	0.0969563	-6.02235	1.719e-09	5.06378e-08	825.844	1238.25
ENSG00000188643	S100A16	0.814339	0.135293	6.01909	1.75396e-09	5.15684e-08	882.086	501.362
ENSG00000102393	GLA	-0.66217	0.110167	-6.01058	1.84862e-09	5.42474e-08	405.695	640.484
ENSG00000071539	TRIP13	0.825063	0.137487	6.00104	1.96062e-09	5.74241e-08	572.751	323.33
ENSG00000123700	KCNJ2	-0.791378	0.131959	-5.99717	2.0079e-09	5.86966e-08	120.787	207.808
ENSG00000119977	TCTN3	0.407331	0.0679834	5.99162	2.07759e-09	6.0618e-08	1392.13	1050.07
ENSG00000158042	MRPL17	0.52075	0.0871091	5.97813	2.2571e-09	6.57306e-08	992.184	691.363
ENSG00000107159	CA9	0.730538	0.122259	5.97534	2.29609e-09	6.67391e-08	1072.77	647.256
ENSG00000187239	FNBP1	-0.469227	0.0785451	-5.97398	2.31536e-09	6.71717e-08	784.228	1086.46
ENSG00000101825	MXRA5	1.07371	0.179831	5.97067	2.36287e-09	6.84204e-08	166	78.7828
ENSG00000106003	LFNG	1.20334	0.201715	5.96555	2.43809e-09	7.04653e-08	113.306	49.2366
ENSG00000144635	DYNC1LI1	-0.453506	0.0763451	-5.9402	2.84668e-09	8.21195e-08	978.357	1339.62
ENSG00000074527	NTN4	-0.650438	0.109588	-5.93528	2.93336e-09	8.44609e-08	1332.13	2091.73
ENSG00000173559	NABP1	-0.727774	0.122632	-5.93463	2.94517e-09	8.46419e-08	342.487	566.653
ENSG00000145782	ATG12	-0.497552	0.0838609	-5.93307	2.97323e-09	8.52884e-08	663.772	937.744
ENSG00000149218	ENDOD1	0.588829	0.0993316	5.92791	3.06811e-09	8.78456e-08	1560.24	1037.23
ENSG00000089057	SLC23A2	0.400321	0.0675461	5.92664	3.09201e-09	8.83646e-08	2876.02	2179.24
ENSG00000262454	MIR193BHG	-0.983286	0.166096	-5.91998	3.21974e-09	9.18437e-08	59.5462	118.442
ENSG00000168916	ZNF608	0.492756	0.083267	5.91779	3.26301e-09	9.29049e-08	1755.68	1247.85
ENSG00000116679	IVNS1ABP	0.554608	0.0937417	5.91634	3.29187e-09	9.33792e-08	5411.74	3684.6
ENSG00000118508	RAB32	-0.506942	0.0856813	-5.9166	3.28666e-09	9.33792e-08	731.423	1038.57
ENSG00000103056	SMPD3	0.848897	0.14351	5.91526	3.31349e-09	9.38188e-08	2189.05	1215.6
ENSG00000162733	DDR2	-0.725882	0.122823	-5.90996	3.42193e-09	9.67104e-08	795.038	1315.25
ENSG00000103257	SLC7A5	-0.372359	0.0630546	-5.90533	3.51937e-09	9.92812e-08	14540.3	18823.7
ENSG00000133247	KMT5C	0.965502	0.163558	5.90313	3.56662e-09	1.00429e-07	245.365	125.812
ENSG00000159167	STC1	0.800095	0.135715	5.89542	3.73726e-09	1.05041e-07	1011.06	580.864
ENSG00000105321	CCDC9	-0.615467	0.104628	-5.88242	4.04319e-09	1.13432e-07	801.843	1228.84
ENSG00000136854	STXBP1	-0.410609	0.0698294	-5.88018	4.09828e-09	1.14767e-07	1090.41	1450.56
ENSG00000184083	FAM120C	0.73701	0.125488	5.87313	4.27648e-09	1.19539e-07	452.587	271.446
ENSG00000121152	NCAPH	1.00678	0.171453	5.87204	4.30462e-09	1.20106e-07	314.523	156.478
ENSG00000096433	ITPR3	0.656997	0.111921	5.87019	4.35298e-09	1.21014e-07	2579.86	1635.65
ENSG00000132182	NUP210	0.397405	0.0676983	5.87023	4.35203e-09	1.21014e-07	1776.47	1348.38
ENSG00000101144	BMP7	0.585637	0.0997797	5.8693	4.37636e-09	1.21444e-07	2420.58	1613.49
ENSG00000130816	DNMT1	0.520381	0.0886871	5.86761	4.42122e-09	1.22467e-07	4144.45	2888.66
ENSG00000092199	HNRNPC	0.411419	0.0701538	5.86453	4.50411e-09	1.24538e-07	10421	7834.82
ENSG00000176208	ATAD5	0.819083	0.139686	5.86373	4.52595e-09	1.24916e-07	276.514	156.721
ENSG00000082153	BZW1	0.412884	0.0704372	5.86174	4.58048e-09	1.26194e-07	5074.1	3810.45
ENSG00000146733	PSPH	-0.652105	0.111254	-5.86138	4.59024e-09	1.26236e-07	253.574	399.124
ENSG00000171224	FAM241B	-0.743049	0.126815	-5.85933	4.64741e-09	1.27579e-07	197.608	331.054
ENSG00000179222	MAGED1	0.403645	0.0689379	5.8552	4.76429e-09	1.30553e-07	3966.2	2999.11
ENSG00000125772	GPCPD1	0.726955	0.124168	5.8546	4.78173e-09	1.30797e-07	815.138	492.614
ENSG00000142528	ZNF473	-0.639819	0.109315	-5.853	4.82798e-09	1.31827e-07	399.889	622.401
ENSG00000125107	CNOT1	0.34485	0.0589402	5.85085	4.8907e-09	1.33302e-07	4228.88	3329.16
ENSG00000160957	RECQL4	0.821997	0.140581	5.84714	5.00087e-09	1.35975e-07	738.837	418.184
ENSG00000213430	HSPD1P1	-0.973756	0.166541	-5.84696	5.00653e-09	1.35975e-07	90.2684	176.948
ENSG00000106105	GARS1	-0.332826	0.0569416	-5.84504	5.06458e-09	1.37308e-07	1918.5	2415.56
ENSG00000284976	BX255925.3	0.655386	0.11216	5.84332	5.11719e-09	1.3849e-07	586.947	372.386
ENSG00000255112	CHMP1B	-0.53365	0.0913432	-5.84225	5.14998e-09	1.39131e-07	811.945	1174.65
ENSG00000168411	RFWD3	0.47258	0.081101	5.82705	5.6415e-09	1.52142e-07	1018.56	733.507
ENSG00000033327	GAB2	-0.604758	0.103793	-5.8266	5.65683e-09	1.52287e-07	1292.53	1965.94
ENSG00000139116	KIF21A	-0.517897	0.0889995	-5.8191	5.91661e-09	1.59001e-07	1650.4	2363.68
ENSG00000143375	CGN	0.566061	0.0973107	5.81705	5.98942e-09	1.60676e-07	822.276	556.07
ENSG00000138678	GPAT3	-0.802321	0.137937	-5.81659	6.00613e-09	1.60842e-07	935.395	1629.7
ENSG00000170088	TMEM192	-0.556059	0.0959817	-5.79338	6.89838e-09	1.84414e-07	759.147	1115.77
ENSG00000238266	LINC00707	-1.15153	0.198829	-5.79155	6.97381e-09	1.86106e-07	67.7345	150.778
ENSG00000168487	BMP1	0.598783	0.103447	5.78831	7.10966e-09	1.89401e-07	1530.93	1011.75
ENSG00000171497	PPID	-0.502055	0.0868089	-5.78345	7.31833e-09	1.94622e-07	589.627	835.195
ENSG00000085063	CD59	0.323057	0.0559585	5.77315	7.78052e-09	2.06555e-07	7058.91	5642.14
ENSG00000181744	DIPK2A	0.47681	0.0826326	5.77024	7.91595e-09	2.09787e-07	1058.92	760.601
ENSG00000175505	CLCF1	-0.715687	0.124085	-5.76772	8.03518e-09	2.12578e-07	173.768	285.113
ENSG00000169710	FASN	-0.550429	0.0954925	-5.7641	8.20936e-09	2.16812e-07	11182.5	16376.4
ENSG00000166886	NAB2	-0.725475	0.125899	-5.76236	8.29477e-09	2.18691e-07	816.643	1350.41
ENSG00000105939	ZC3HAV1	0.536019	0.0931782	5.75262	8.78684e-09	2.31266e-07	1080.3	744.71
ENSG00000152767	FARP1	0.640928	0.111447	5.75098	8.87258e-09	2.33122e-07	674.655	432.501
ENSG00000287593	AL022724.3	-1.2558	0.218423	-5.74938	8.95709e-09	2.3494e-07	44.2954	106.331
ENSG00000069956	MAPK6	-0.379719	0.0660929	-5.74522	9.18011e-09	2.40378e-07	1717.81	2234.25
ENSG00000105825	TFPI2	0.503219	0.0875976	5.74466	9.21032e-09	2.40757e-07	926.853	653.345
ENSG00000134690	CDCA8	1.33944	0.233351	5.74003	9.46577e-09	2.47013e-07	114.14	45.0004
ENSG00000111530	CAND1	0.374607	0.0652773	5.7387	9.54072e-09	2.48124e-07	3257.95	2512.29
ENSG00000165891	E2F7	1.11416	0.19414	5.73894	9.5273e-09	2.48124e-07	133.556	61.753
ENSG00000114423	CBLB	0.634615	0.110696	5.73293	9.87085e-09	2.56274e-07	766.089	494.01
ENSG00000144659	SLC25A38	-0.502089	0.0876597	-5.72771	1.01798e-08	2.63847e-07	675.523	955.971
ENSG00000224080	UBE2FP1	-1.18517	0.207607	-5.70872	1.13831e-08	2.94539e-07	55.2231	125.406
ENSG00000044090	CUL7	0.597283	0.104687	5.70542	1.16053e-08	2.99782e-07	490.995	324.497
ENSG00000171223	JUNB	0.568144	0.0996763	5.69989	1.19882e-08	3.09151e-07	2220.87	1498.45
ENSG00000120437	ACAT2	-0.830425	0.14573	-5.69839	1.20943e-08	3.11361e-07	682.574	1215.35
ENSG00000175793	SFN	-1.1645	0.204389	-5.69746	1.21608e-08	3.12548e-07	81.3857	182.256
ENSG00000205763	RP9P	-0.869869	0.152693	-5.69683	1.22054e-08	3.13084e-07	111.457	203.652
ENSG00000213672	NCKIPSD	0.580705	0.101939	5.69659	1.22225e-08	3.13084e-07	993.426	664.191
ENSG00000241322	CDRT1	-3.22326	0.566107	-5.69373	1.24297e-08	3.17859e-07	2.89333	27.4513
ENSG00000135047	CTSL	-0.438077	0.0769576	-5.69245	1.25229e-08	3.19709e-07	1396.11	1892.38
ENSG00000163293	NIPAL1	-1.11119	0.195227	-5.69179	1.25715e-08	3.20417e-07	99.3051	214.608
ENSG00000157510	AFAP1L1	-1.01899	0.179173	-5.68719	1.29146e-08	3.28614e-07	124.516	252.71
ENSG00000119514	GALNT12	0.970649	0.170745	5.68477	1.30988e-08	3.32748e-07	252.366	128.897
ENSG00000156398	SFXN2	0.937623	0.164992	5.68285	1.32472e-08	3.35962e-07	270.861	141.072
ENSG00000172348	RCAN2	-0.86449	0.152257	-5.67784	1.36404e-08	3.45362e-07	175.615	319.562
ENSG00000154945	ANKRD40	-0.456705	0.0805458	-5.67013	1.42689e-08	3.60678e-07	939.694	1289.44
ENSG00000101198	NKAIN4	1.26783	0.223701	5.66752	1.4488e-08	3.65614e-07	104.6	43.5066
ENSG00000111445	RFC5	0.710184	0.125337	5.66618	1.46014e-08	3.6787e-07	451.507	275.699
ENSG00000163950	SLBP	0.343258	0.0606815	5.65671	1.54301e-08	3.88108e-07	1736.09	1368.07
ENSG00000091129	NRCAM	-1.34893	0.238511	-5.65563	1.55275e-08	3.89918e-07	31.6858	79.6259
ENSG00000137124	ALDH1B1	0.379225	0.0670654	5.65455	1.56258e-08	3.91744e-07	3169.35	2437.78
ENSG00000092531	SNAP23	-0.925632	0.163724	-5.65361	1.57111e-08	3.93241e-07	240.967	457.659
ENSG00000112297	CRYBG1	0.77885	0.1378	5.65202	1.58569e-08	3.9624e-07	1636.83	954.139
ENSG00000178700	DHFR2	0.966582	0.171175	5.64675	1.63511e-08	4.07926e-07	198.2	101.445
ENSG00000256663	AC112777.1	1.32219	0.234222	5.64503	1.65154e-08	4.11354e-07	126.144	50.4382
ENSG00000100058	CRYBB2P1	-0.692385	0.122685	-5.64361	1.66519e-08	4.14082e-07	210.291	340.746
ENSG00000168003	SLC3A2	-0.553435	0.0981216	-5.6403	1.69754e-08	4.21441e-07	12403.2	18202.6
ENSG00000156273	BACH1	-0.547076	0.0970836	-5.63511	1.74949e-08	4.33637e-07	695.775	1017.19
ENSG00000133393	CEP20	-1.38037	0.245056	-5.63289	1.77219e-08	4.38554e-07	34.0261	88.003
ENSG00000138604	GLCE	0.694415	0.123327	5.63067	1.79509e-08	4.43502e-07	401.511	248.426
ENSG00000214756	CSKMT	0.842427	0.149635	5.62988	1.80338e-08	4.44833e-07	257.282	143.458
ENSG00000001630	CYP51A1	-1.05286	0.187028	-5.62943	1.80802e-08	4.45261e-07	211.359	438.421
ENSG00000112763	BTN2A1	-0.471992	0.0839265	-5.62387	1.86725e-08	4.59109e-07	581.457	807.108
ENSG00000142279	WTIP	-0.572826	0.101914	-5.62071	1.90176e-08	4.66845e-07	1193.06	1774.93
ENSG00000183621	ZNF438	-1.00214	0.178516	-5.6137	1.98044e-08	4.85383e-07	87.9095	176.704
ENSG00000143799	PARP1	0.363963	0.0648968	5.60834	2.04281e-08	4.99869e-07	4591.81	3567.26
ENSG00000124875	CXCL6	2.16035	0.38529	5.60708	2.05774e-08	5.0272e-07	30.175	6.73705
ENSG00000280287	AC131212.3	-1.16215	0.207588	-5.59836	2.16394e-08	5.27821e-07	55.5609	124.188
ENSG00000165304	MELK	1.1051	0.197465	5.59643	2.18805e-08	5.32856e-07	278.923	129.498
ENSG00000142731	PLK4	1.22003	0.218065	5.59479	2.20887e-08	5.37071e-07	230.945	99.0752
ENSG00000073111	MCM2	0.65726	0.117547	5.59147	2.25151e-08	5.46572e-07	2496.24	1582.56
ENSG00000161888	SPC24	1.31926	0.23598	5.59056	2.26335e-08	5.48575e-07	138.132	55.2278
ENSG00000131153	GINS2	0.716023	0.128163	5.58681	2.31277e-08	5.59442e-07	750.758	456.74
ENSG00000181467	RAP2B	-0.590649	0.105726	-5.58661	2.31549e-08	5.59442e-07	549.547	826.964
ENSG00000184640	SEPTIN9	0.376742	0.0675888	5.57402	2.48924e-08	6.00475e-07	8520.96	6562.88
ENSG00000097046	CDC7	0.683023	0.122566	5.57271	2.50806e-08	6.04064e-07	435.001	270.618
ENSG00000197771	MCMBP	0.365914	0.0656785	5.57129	2.52856e-08	6.08046e-07	2278.94	1768.17
ENSG00000115762	PLEKHB2	-0.389939	0.0700063	-5.57005	2.54668e-08	6.10485e-07	4620.45	6054.48
ENSG00000198648	STK39	0.529629	0.0950839	5.57012	2.54558e-08	6.10485e-07	1845.85	1278.49
ENSG00000107669	ATE1	-0.455182	0.0818208	-5.56316	2.64936e-08	6.33297e-07	764.266	1047.5
ENSG00000242802	AP5Z1	-0.48865	0.0878375	-5.56311	2.65011e-08	6.33297e-07	931.171	1306.81
ENSG00000141524	TMC6	0.524669	0.0943489	5.56094	2.6832e-08	6.40207e-07	691.736	480.762
ENSG00000108179	PPIF	-0.452863	0.081458	-5.55946	2.70606e-08	6.44656e-07	1952.38	2672.3
ENSG00000175183	CSRP2	-0.703578	0.126639	-5.55579	2.76356e-08	6.57333e-07	231.331	377.16
ENSG00000080546	SESN1	0.701214	0.126239	5.55463	2.78196e-08	6.60683e-07	300.989	185.13
ENSG00000075702	WDR62	0.892345	0.160731	5.55178	2.82781e-08	6.69495e-07	325.872	175.537
ENSG00000111206	FOXM1	1.00977	0.181876	5.55197	2.82468e-08	6.69495e-07	173.745	86.4288
ENSG00000125885	MCM8	0.905582	0.163209	5.5486	2.87973e-08	6.80736e-07	247.648	132.063
ENSG00000101888	NXT2	-0.837187	0.151357	-5.53121	3.18027e-08	7.49466e-07	168.079	301.411
ENSG00000172009	THOP1	0.404497	0.0731279	5.53137	3.17747e-08	7.49466e-07	2658.59	2008.23
ENSG00000150756	ATPSCKMT	-0.688004	0.124462	-5.52781	3.24247e-08	7.62951e-07	191.107	307.954
ENSG00000226479	TMEM185B	-0.421799	0.0764333	-5.51852	3.41867e-08	8.03179e-07	965.118	1292.98
ENSG00000124126	PREX1	-1.05698	0.191869	-5.50885	3.61186e-08	8.45971e-07	77.1428	160.065
ENSG00000198142	SOWAHC	-0.49975	0.0907176	-5.50885	3.61183e-08	8.45971e-07	452.336	640.096
ENSG00000101868	POLA1	0.499807	0.0907426	5.50796	3.63017e-08	8.48961e-07	1153.13	815.295
ENSG00000103249	CLCN7	-0.420444	0.0763606	-5.50603	3.6702e-08	8.57015e-07	1504.81	2014.39
ENSG00000176407	KCMF1	-0.4003	0.0727255	-5.50426	3.70728e-08	8.64355e-07	1455.09	1918.8
ENSG00000106236	NPTX2	-0.484062	0.0880097	-5.5001	3.79579e-08	8.83646e-07	2079.42	2907.38
ENSG00000143622	RIT1	-0.543662	0.0988562	-5.49953	3.80812e-08	8.85172e-07	467.441	682.127
ENSG00000154813	DPH3	-0.489792	0.089222	-5.48959	4.02877e-08	9.3504e-07	541.268	760.063
ENSG00000245556	SCAMP1-AS1	-1.07745	0.196453	-5.48451	4.14621e-08	9.60841e-07	67.7674	142.727
ENSG00000117308	GALE	0.456157	0.0832728	5.47786	4.30506e-08	9.96146e-07	890.865	648.944
ENSG00000143772	ITPKB	0.689779	0.126104	5.46991	4.50275e-08	1.04032e-06	1811.03	1123.18
ENSG00000179163	FUCA1	0.585666	0.107102	5.46832	4.54333e-08	1.04811e-06	459.928	306.932
ENSG00000059804	SLC2A3	-0.597521	0.109346	-5.46452	4.64172e-08	1.0692e-06	473.13	715.971
ENSG00000118655	DCLRE1B	0.709349	0.129829	5.46372	4.6626e-08	1.0724e-06	437.6	267.419
ENSG00000167912	AC090152.1	-0.811017	0.148462	-5.46277	4.68755e-08	1.07652e-06	106.436	186.672
ENSG00000122512	PMS2	0.549536	0.100772	5.45324	4.94615e-08	1.13421e-06	563.161	384.578
ENSG00000144824	PHLDB2	0.508006	0.0932668	5.4468	5.12826e-08	1.17246e-06	506.902	356.282
ENSG00000164109	MAD2L1	0.977756	0.179508	5.44688	5.12614e-08	1.17246e-06	363.713	184.579
ENSG00000119333	DYNC2I2	0.447999	0.0822967	5.44371	5.21819e-08	1.19124e-06	2042.66	1497.24
ENSG00000106351	AGFG2	0.589047	0.108295	5.43928	5.3496e-08	1.21942e-06	600.88	399.53
ENSG00000013573	DDX11	0.627404	0.115411	5.43625	5.44123e-08	1.23847e-06	889.744	575.665
ENSG00000153208	MERTK	-0.633726	0.11683	-5.42433	5.8173e-08	1.3221e-06	305.791	474.431
ENSG00000198952	SMG5	-0.372752	0.0687269	-5.42367	5.83885e-08	1.32503e-06	3207.58	4152.94
ENSG00000169607	CKAP2L	1.45583	0.268486	5.42237	5.88151e-08	1.33274e-06	80.8959	29.3994
ENSG00000148516	ZEB1	-0.709218	0.130858	-5.41977	5.96764e-08	1.35026e-06	770.827	1260.38
ENSG00000134901	POGLUT2	0.496186	0.091567	5.41883	5.99908e-08	1.35537e-06	607.402	430.665
ENSG00000234171	RNASEH1-AS1	-0.64473	0.118993	-5.41823	6.01917e-08	1.3579e-06	207.9	324.448
ENSG00000177602	HASPIN	1.19995	0.221602	5.41487	6.13345e-08	1.38165e-06	107.556	46.8832
ENSG00000112308	C6orf62	0.386677	0.0714531	5.41162	6.24555e-08	1.40484e-06	2134.16	1632.32
ENSG00000161800	RACGAP1	0.901817	0.166662	5.41104	6.26582e-08	1.40733e-06	289.052	154.79
ENSG00000158636	EMSY	0.464334	0.085859	5.4081	6.36984e-08	1.4286e-06	803.707	582.533
ENSG00000088367	EPB41L1	0.549256	0.101573	5.40751	6.39053e-08	1.43114e-06	1506.48	1030.1
ENSG00000109685	NSD2	0.455506	0.0843012	5.40332	6.5419e-08	1.4629e-06	2815.1	2052.42
ENSG00000255553	LINC02733	-4.07507	0.754618	-5.40017	6.65781e-08	1.48665e-06	1.58064	25.0972
ENSG00000023902	PLEKHO1	-0.573868	0.106283	-5.39945	6.68472e-08	1.49049e-06	626.091	931.297
ENSG00000163781	TOPBP1	0.460062	0.0852156	5.39881	6.70862e-08	1.49364e-06	1485.51	1079.6
ENSG00000179134	SAMD4B	-0.384641	0.0712593	-5.39776	6.74766e-08	1.50016e-06	2002.19	2613.95
ENSG00000100814	CCNB1IP1	-0.495803	0.0918929	-5.39544	6.8355e-08	1.51748e-06	585.507	826.493
ENSG00000186283	TOR3A	0.522596	0.096899	5.39321	6.92096e-08	1.53423e-06	725.192	504.498
ENSG00000144040	SFXN5	-0.599492	0.111224	-5.38994	7.04819e-08	1.56018e-06	323.928	491.232
ENSG00000110917	MLEC	0.362604	0.0672989	5.38796	7.12613e-08	1.57515e-06	3918.15	3047.67
ENSG00000087053	MTMR2	-0.397968	0.0738893	-5.386	7.20445e-08	1.59017e-06	1482.17	1951.64
ENSG00000103540	CCP110	0.620488	0.115504	5.37203	7.78572e-08	1.716e-06	419.644	272.63
ENSG00000107566	ERLIN1	0.432229	0.0804702	5.37129	7.8174e-08	1.7205e-06	1058.1	784.335
ENSG00000125967	NECAB3	-0.593364	0.110548	-5.3675	7.98361e-08	1.75456e-06	354.937	536.265
ENSG00000136167	LCP1	-1.36523	0.254393	-5.36662	8.02266e-08	1.76062e-06	38.0784	97.986
ENSG00000074964	ARHGEF10L	0.444224	0.0827945	5.36538	8.0777e-08	1.77016e-06	1242.34	913.003
ENSG00000206573	THUMPD3-AS1	-0.742622	0.138481	-5.36264	8.20151e-08	1.79472e-06	166.04	277.305
ENSG00000225217	HSPA7	-4.24763	0.793162	-5.3553	8.54128e-08	1.86641e-06	1.51365	28.1167
ENSG00000267575	AC006504.5	-0.801799	0.149765	-5.35373	8.61603e-08	1.88006e-06	103.805	180.357
ENSG00000111275	ALDH2	-0.513197	0.0959522	-5.34847	8.8703e-08	1.93279e-06	670.544	956.848
ENSG00000156463	SH3RF2	-0.675355	0.126485	-5.3394	9.32538e-08	2.02907e-06	219.772	351.459
ENSG00000138606	SHF	-1.23128	0.230795	-5.33495	9.55685e-08	2.07648e-06	39.5893	93.5547
ENSG00000151917	BEND6	-1.60667	0.301351	-5.33155	9.73791e-08	2.11282e-06	22.2802	67.5815
ENSG00000111602	TIMELESS	0.511177	0.0959161	5.32942	9.85268e-08	2.1347e-06	1788.27	1254.03
ENSG00000078725	BRINP1	0.781566	0.146708	5.32735	9.96586e-08	2.15617e-06	596.907	347.372
ENSG00000168078	PBK	1.18735	0.222956	5.32547	1.00691e-07	2.17543e-06	136.096	59.6591
ENSG00000198830	HMGN2	0.472123	0.088782	5.31778	1.0504e-07	2.26621e-06	3518.86	2536.57
ENSG00000136048	DRAM1	0.603887	0.113616	5.31517	1.0656e-07	2.29576e-06	1139.61	749.543
ENSG00000103549	RNF40	-0.53504	0.100675	-5.31452	1.0694e-07	2.30071e-06	1905.76	2760.91
ENSG00000106462	EZH2	0.564851	0.10635	5.31124	1.08883e-07	2.33923e-06	559.415	377.728
ENSG00000117748	RPA2	0.428392	0.0806678	5.31057	1.09282e-07	2.34307e-06	1121.7	833.296
ENSG00000145824	CXCL14	1.30935	0.246562	5.31043	1.09368e-07	2.34307e-06	457.982	185.031
ENSG00000133019	CHRM3	-0.874807	0.164768	-5.30934	1.10026e-07	2.35388e-06	118.83	217.224
ENSG00000122986	HVCN1	-2.99653	0.564589	-5.30745	1.11168e-07	2.375e-06	3.50766	28.1816
ENSG00000242242	NECTIN3-AS1	0.499466	0.0941319	5.30602	1.12043e-07	2.39036e-06	4065.71	2875.87
ENSG00000112319	EYA4	-0.664737	0.125386	-5.30155	1.14825e-07	2.4463e-06	207.886	330.536
ENSG00000151746	BICD1	-0.600127	0.113227	-5.30019	1.15681e-07	2.46111e-06	701.265	1062.75
ENSG00000106624	AEBP1	-0.535105	0.100994	-5.29837	1.16844e-07	2.4817e-06	709.603	1029.19
ENSG00000213853	EMP2	0.456629	0.0861863	5.29816	1.16973e-07	2.4817e-06	1803.02	1314.55
ENSG00000178999	AURKB	1.63146	0.30797	5.29747	1.17418e-07	2.48771e-06	68.5715	22.2402
ENSG00000012660	ELOVL5	-0.355202	0.0670611	-5.2967	1.17916e-07	2.4948e-06	3038.24	3886.68
ENSG00000173442	EHBP1L1	0.477788	0.0902937	5.29149	1.21324e-07	2.56336e-06	1362.29	977.97
ENSG00000168137	SETD5	-0.366057	0.0692069	-5.28932	1.22774e-07	2.59044e-06	2210.22	2848.62
ENSG00000153443	UBALD1	-0.497042	0.0939843	-5.28856	1.23281e-07	2.59754e-06	548.738	773.784
ENSG00000006652	IFRD1	-0.871854	0.165059	-5.28206	1.27737e-07	2.68775e-06	177.962	326.055
ENSG00000135069	PSAT1	-0.466265	0.0882934	-5.28086	1.28577e-07	2.70171e-06	1090.92	1508.1
ENSG00000244486	SCARF2	-0.4942	0.0936111	-5.27929	1.29686e-07	2.72128e-06	1417	1996.36
ENSG00000136997	MYC	-0.456628	0.0865192	-5.27776	1.3077e-07	2.73652e-06	2144.82	2943.12
ENSG00000205581	HMGN1	0.383792	0.0727153	5.27801	1.30598e-07	2.73652e-06	2076.86	1592.1
ENSG00000178966	RMI1	0.614651	0.116484	5.2767	1.31531e-07	2.7487e-06	336.582	219.74
ENSG00000135913	USP37	0.66083	0.125431	5.26848	1.37554e-07	2.87065e-06	456.539	288.703
ENSG00000137177	KIF13A	-0.367275	0.0697352	-5.26671	1.38891e-07	2.89461e-06	3286.69	4239.6
ENSG00000144711	IQSEC1	0.336934	0.0639972	5.26482	1.40325e-07	2.92051e-06	2750.76	2178.25
ENSG00000265817	FSBP	1.40563	0.267179	5.26102	1.43262e-07	2.97759e-06	117.327	44.27
ENSG00000099901	RANBP1	0.435641	0.0828235	5.25987	1.44158e-07	2.98705e-06	2247.04	1661.19
ENSG00000135424	ITGA7	0.385473	0.0732854	5.25989	1.4414e-07	2.98705e-06	3947.79	3023.21
ENSG00000233621	LINC01137	-0.875273	0.166412	-5.25969	1.44302e-07	2.98705e-06	109.219	200.421
ENSG00000136824	SMC2	0.555734	0.105726	5.25637	1.46925e-07	3.03724e-06	1501.49	1021.12
ENSG00000255248	MIR100HG	-0.431176	0.0820574	-5.25457	1.48372e-07	3.06301e-06	1584.02	2135.55
ENSG00000076003	MCM6	0.622428	0.118479	5.25351	1.49231e-07	3.07661e-06	3220.53	2091.83
ENSG00000151503	NCAPD3	0.59438	0.113204	5.25053	1.51664e-07	3.12257e-06	856.622	566.837
ENSG00000070778	PTPN21	-0.421806	0.0803427	-5.25009	1.52027e-07	3.12584e-06	811.919	1088.38
ENSG00000085788	DDHD2	0.530211	0.101019	5.24863	1.53234e-07	3.14443e-06	1192.25	825.536
ENSG00000198743	SLC5A3	0.564996	0.107649	5.2485	1.53342e-07	3.14443e-06	5630	3805.28
ENSG00000120738	EGR1	1.41059	0.269095	5.242	1.58848e-07	3.25299e-06	8120.74	3054.67
ENSG00000110871	COQ5	-0.586828	0.111965	-5.24119	1.59548e-07	3.26296e-06	349.89	524.983
ENSG00000130348	QRSL1	-0.48715	0.0929613	-5.24035	1.60271e-07	3.27316e-06	510.045	715.373
ENSG00000138376	BARD1	0.611062	0.116612	5.24012	1.60474e-07	3.27316e-06	370.027	242.111
ENSG00000149260	CAPN5	0.779921	0.14893	5.23682	1.63365e-07	3.32769e-06	335.006	194.839
ENSG00000140525	FANCI	0.495614	0.0946886	5.23415	1.65748e-07	3.37176e-06	893.747	634.237
ENSG00000186638	KIF24	1.01504	0.193966	5.23306	1.66726e-07	3.38714e-06	156.754	77.7273
ENSG00000171243	SOSTDC1	0.873475	0.166944	5.23214	1.67563e-07	3.39963e-06	1016.38	555.098
ENSG00000132600	PRMT7	0.627868	0.120108	5.22751	1.71805e-07	3.4811e-06	710.746	460.033
ENSG00000111726	CMAS	-0.462871	0.0885638	-5.22641	1.72835e-07	3.49734e-06	970.757	1338.55
ENSG00000146410	MTFR2	1.62456	0.31086	5.22602	1.732e-07	3.5001e-06	62.9198	20.3897
ENSG00000143621	ILF2	0.288351	0.0551856	5.22512	1.74046e-07	3.51256e-06	3327.4	2723.99
ENSG00000073849	ST6GAL1	0.686299	0.131363	5.22445	1.74673e-07	3.52059e-06	272.277	169.513
ENSG00000100439	ABHD4	-0.504399	0.0966092	-5.22102	1.77937e-07	3.58165e-06	2004.19	2844.51
ENSG00000071246	VASH1	0.992031	0.190103	5.2184	1.80474e-07	3.62796e-06	261.889	131.931
ENSG00000130749	ZC3H4	-0.368976	0.0707259	-5.21698	1.8186e-07	3.65102e-06	1556.1	2009.83
ENSG00000113916	BCL6	0.652472	0.125139	5.21398	1.84833e-07	3.70585e-06	652.52	415.488
ENSG00000127527	EPS15L1	-0.460979	0.0884611	-5.21109	1.87734e-07	3.75418e-06	730.416	1006.13
ENSG00000141526	SLC16A3	0.518862	0.0995652	5.21128	1.87539e-07	3.75418e-06	9649.95	6735.32
ENSG00000156265	MAP3K7CL	-2.064	0.396824	-5.20129	1.97907e-07	3.95247e-06	9.97276	40.9901
ENSG00000168495	POLR3D	-0.480516	0.09246	-5.19702	2.02511e-07	4.03915e-06	746.188	1040.34
ENSG00000133398	MED10	-0.580579	0.111725	-5.19649	2.03085e-07	4.04532e-06	533.339	797.107
ENSG00000106853	PTGR1	-0.617533	0.118857	-5.1956	2.04056e-07	4.05938e-06	287.609	441.364
ENSG00000132199	ENOSF1	0.62382	0.120149	5.19207	2.07967e-07	4.13182e-06	459.933	299.042
ENSG00000134531	EMP1	-0.432306	0.0833299	-5.18788	2.127e-07	4.21494e-06	2161.17	2916.24
ENSG00000159921	GNE	-0.443834	0.0855516	-5.18791	2.12671e-07	4.21494e-06	479.101	651.819
ENSG00000108852	MPP2	0.548948	0.105851	5.18602	2.14831e-07	4.25166e-06	730.676	500.293
ENSG00000130449	ZSWIM6	-0.48337	0.0932657	-5.18271	2.1868e-07	4.31668e-06	848.91	1186.28
ENSG00000262468	LINC01569	-1.68764	0.325625	-5.18275	2.18633e-07	4.31668e-06	24.9301	80.8602
ENSG00000144560	VGLL4	-0.356184	0.0687752	-5.17895	2.23139e-07	4.39903e-06	1931.52	2472.74
ENSG00000169871	TRIM56	-0.385762	0.0745102	-5.1773	2.25118e-07	4.43233e-06	2595.37	3390.25
ENSG00000120539	MASTL	0.72322	0.139739	5.17551	2.27292e-07	4.46939e-06	435.316	263.963
ENSG00000136478	TEX2	0.295342	0.0572207	5.16146	2.45025e-07	4.81192e-06	2606.22	2123.41
ENSG00000101639	CEP192	0.523758	0.101592	5.15549	2.52972e-07	4.96163e-06	555.021	386.185
ENSG00000056097	ZFR	0.343686	0.0667076	5.15212	2.57551e-07	5.04498e-06	2661.03	2096.17
ENSG00000086289	EPDR1	-0.530572	0.103102	-5.1461	2.65953e-07	5.20289e-06	423.789	613.28
ENSG00000115520	COQ10B	-0.468192	0.0910413	-5.14263	2.70918e-07	5.29328e-06	547.704	758.244
ENSG00000166086	JAM3	-0.514554	0.100189	-5.13583	2.80905e-07	5.48141e-06	589.92	842.415
ENSG00000198753	PLXNB3	0.676157	0.131747	5.13223	2.86327e-07	5.58009e-06	628.627	393.897
ENSG00000100461	RBM23	-0.336765	0.0656273	-5.13147	2.87483e-07	5.5955e-06	1925.4	2430.97
ENSG00000170396	ZNF804A	-0.772394	0.150565	-5.12996	2.89806e-07	5.63357e-06	271.932	465.908
ENSG00000107984	DKK1	-0.608425	0.118629	-5.12882	2.91557e-07	5.65325e-06	2568.95	3915.75
ENSG00000171819	ANGPTL7	0.809469	0.157821	5.12903	2.91237e-07	5.65325e-06	250.632	142.955
ENSG00000204389	HSPA1A	-6.18545	1.20755	-5.12233	3.01782e-07	5.84412e-06	0.61716	43.1332
ENSG00000162062	TEDC2	0.928621	0.181434	5.11822	3.08426e-07	5.96525e-06	284.605	149.465
ENSG00000132773	TOE1	0.599518	0.117174	5.11649	3.11276e-07	6.01276e-06	357.586	235.909
ENSG00000104442	ARMC1	0.41108	0.0803639	5.11523	3.13358e-07	6.04536e-06	878.231	660.227
ENSG00000100065	CARD10	0.744917	0.14567	5.11374	3.15838e-07	6.08554e-06	482.52	287.791
ENSG00000122861	PLAU	0.768049	0.150288	5.1105	3.21313e-07	6.18325e-06	275.95	162.126
ENSG00000196954	CASP4	-1.35583	0.265358	-5.10944	3.23116e-07	6.21014e-06	27.6394	70.9091
ENSG00000164466	SFXN1	0.348194	0.0681734	5.10747	3.26493e-07	6.26718e-06	1709.49	1342.18
ENSG00000131470	PSMC3IP	0.866496	0.169698	5.10609	3.28885e-07	6.30521e-06	209.556	114.806
ENSG00000228716	DHFR	0.456798	0.0894928	5.1043	3.32018e-07	6.35732e-06	1716.91	1251.21
ENSG00000170315	UBB	-0.983028	0.192598	-5.10405	3.32468e-07	6.35798e-06	2191.15	4331.09
ENSG00000164626	KCNK5	0.622047	0.121905	5.10271	3.34832e-07	6.39521e-06	375.291	243.782
ENSG00000104783	KCNN4	1.41969	0.278333	5.10069	3.38417e-07	6.45563e-06	80.544	30.1301
ENSG00000137040	RANBP6	0.526435	0.103237	5.09928	3.40944e-07	6.49575e-06	830.815	577.176
ENSG00000142945	KIF2C	1.24405	0.244046	5.09758	3.44025e-07	6.5463e-06	122.574	51.8835
ENSG00000179456	ZBTB18	-0.388462	0.0762362	-5.0955	3.47823e-07	6.61037e-06	984.433	1287.27
ENSG00000123066	MED13L	-0.50383	0.0990309	-5.08761	3.62607e-07	6.88279e-06	1158.52	1641.52
ENSG00000077312	SNRPA	0.513992	0.101117	5.08314	3.71239e-07	7.03792e-06	708.869	496.201
ENSG00000166750	SLFN5	-0.534567	0.105198	-5.08155	3.7437e-07	7.07975e-06	600.704	870.73
ENSG00000197081	IGF2R	-0.546051	0.107454	-5.08172	3.74028e-07	7.07975e-06	2346.61	3425.25
ENSG00000139970	RTN1	-2.01137	0.395934	-5.08007	3.77291e-07	7.1262e-06	10.7155	43.6686
ENSG00000214753	HNRNPUL2	0.457618	0.0900918	5.07947	3.7849e-07	7.14004e-06	719.239	523.702
ENSG00000186834	HEXIM1	0.455295	0.0896753	5.07715	3.83133e-07	7.21874e-06	1188.78	866.883
ENSG00000146376	ARHGAP18	-0.360398	0.0709986	-5.07613	3.85201e-07	7.24813e-06	2418.03	3103.09
ENSG00000210082	MT-RNR2	-0.539833	0.106352	-5.07591	3.85639e-07	7.24813e-06	49296	71666.9
ENSG00000103485	QPRT	-0.71969	0.141806	-5.07517	3.8714e-07	7.26742e-06	416.397	685.894
ENSG00000136450	SRSF1	0.40212	0.0792397	5.07473	3.88041e-07	7.2754e-06	1589.61	1202.31
ENSG00000178301	AQP11	-0.915026	0.180323	-5.07438	3.88764e-07	7.28006e-06	102.637	194.221
ENSG00000010322	NISCH	0.306796	0.0604684	5.07365	3.90252e-07	7.299e-06	3990.23	3226.81
ENSG00000162407	PLPP3	0.451935	0.089096	5.07245	3.92719e-07	7.33618e-06	1178.58	860.976
ENSG00000090273	NUDC	-0.495424	0.0976746	-5.07219	3.93257e-07	7.33728e-06	4247.56	5987.47
ENSG00000184575	XPOT	-0.285655	0.056341	-5.07011	3.97594e-07	7.40918e-06	3228.79	3935.16
ENSG00000175643	RMI2	0.856902	0.16907	5.06832	4.01343e-07	7.46995e-06	276.277	152.371
ENSG00000001497	LAS1L	0.367408	0.0725181	5.06644	4.05334e-07	7.53507e-06	1336.95	1035.84
ENSG00000147010	SH3KBP1	-0.386122	0.0762883	-5.06135	4.16293e-07	7.72942e-06	1816.32	2374.39
ENSG00000174607	UGT8	0.641116	0.126698	5.06018	4.18856e-07	7.76761e-06	343.064	219.919
ENSG00000181408	UTS2R	1.89436	0.37465	5.05635	4.27353e-07	7.90604e-06	71.6187	19.2534
ENSG00000185022	MAFF	-0.686804	0.135824	-5.05656	4.2689e-07	7.90604e-06	1060.74	1707.78
ENSG00000173120	KDM2A	-0.288392	0.0571149	-5.04933	4.43374e-07	8.19252e-06	2208.89	2696.6
ENSG00000173918	C1QTNF1	0.549571	0.108966	5.0435	4.57086e-07	8.43571e-06	302.686	207.143
ENSG00000066735	KIF26A	0.554921	0.11006	5.04197	4.60765e-07	8.48176e-06	698.521	475.972
ENSG00000145365	TIFA	0.865794	0.171711	5.04217	4.60282e-07	8.48176e-06	258.224	141.818
ENSG00000175445	LPL	1.278	0.253482	5.04177	4.61242e-07	8.48176e-06	77.9584	32.3053
ENSG00000137807	KIF23	0.648363	0.128647	5.03986	4.65874e-07	8.55667e-06	360.477	230.358
ENSG00000116985	BMP8B	0.584493	0.116025	5.03765	4.71293e-07	8.64583e-06	556.018	371.251
ENSG00000283646	LINC02009	-1.00608	0.199795	-5.03554	4.76504e-07	8.73097e-06	124.677	251.25
ENSG00000111670	GNPTAB	0.532455	0.105801	5.03262	4.83815e-07	8.85434e-06	914.125	632.11
ENSG00000131773	KHDRBS3	-0.624919	0.124224	-5.03058	4.88998e-07	8.93851e-06	276.06	424.788
ENSG00000146731	CCT6A	-0.346424	0.0688849	-5.02903	4.92961e-07	9.00021e-06	6115.29	7772.68
ENSG00000116830	TTF2	0.435476	0.0865964	5.0288	4.93558e-07	9.00038e-06	867.357	641.282
ENSG00000112419	PHACTR2	-0.392063	0.0779909	-5.02704	4.98112e-07	9.07262e-06	5970.86	7834.51
ENSG00000147509	RGS20	-0.797153	0.158657	-5.02437	5.05093e-07	9.18885e-06	177.195	307.645
ENSG00000157600	TMEM164	0.467274	0.0930146	5.02366	5.06958e-07	9.21071e-06	3152.05	2280.81
ENSG00000214226	C17orf67	-0.979185	0.194923	-5.02346	5.07497e-07	9.21071e-06	89.2963	175.112
ENSG00000044574	HSPA5	0.387648	0.0771754	5.02294	5.08856e-07	9.22444e-06	10476.2	8008.75
ENSG00000151849	CENPJ	1.07092	0.213536	5.01515	5.29928e-07	9.59507e-06	189.283	90.0985
ENSG00000113810	SMC4	0.711015	0.141839	5.01283	5.36345e-07	9.6998e-06	1091.51	666.643
ENSG00000184106	TREML3P	-6.27646	1.25248	-5.01124	5.40817e-07	9.76915e-06	0.276502	24.7076
ENSG00000175592	FOSL1	-0.669551	0.133635	-5.01028	5.43511e-07	9.80624e-06	3541.19	5631.48
ENSG00000130066	SAT1	-0.520788	0.10395	-5.00998	5.44358e-07	9.80996e-06	1319.49	1892.04
ENSG00000100344	PNPLA3	-0.644365	0.128756	-5.00455	5.59932e-07	1.00788e-05	570.68	892.727
ENSG00000174842	GLMN	0.689242	0.137765	5.00302	5.6439e-07	1.01352e-05	224.396	139.042
ENSG00000187741	FANCA	0.696117	0.139137	5.00312	5.64105e-07	1.01352e-05	566.388	349.272
ENSG00000141198	TOM1L1	-0.584747	0.116931	-5.0008	5.70922e-07	1.02285e-05	336.14	504.739
ENSG00000153046	CDYL	-0.439854	0.087956	-5.00084	5.70807e-07	1.02285e-05	560.282	759.529
ENSG00000080839	RBL1	0.799073	0.159816	4.99997	5.73395e-07	1.02513e-05	477.189	273.979
ENSG00000148634	HERC4	-0.412895	0.0825802	-4.99992	5.73531e-07	1.02513e-05	696.435	926.963
ENSG00000156136	DCK	0.676998	0.13541	4.99962	5.74434e-07	1.02554e-05	350.171	219.06
ENSG00000187531	SIRT7	-0.423257	0.0847494	-4.99422	5.90727e-07	1.05341e-05	645.738	866.608
ENSG00000133302	SLF1	0.824811	0.165164	4.99388	5.91784e-07	1.05406e-05	240.954	135.974
ENSG00000100324	TAB1	-0.42074	0.0843233	-4.98961	6.0502e-07	1.07639e-05	782.61	1048.44
ENSG00000189091	SF3B3	0.268983	0.0539348	4.98719	6.12635e-07	1.08867e-05	5154.54	4277.64
ENSG00000129173	E2F8	1.63148	0.327411	4.98299	6.26107e-07	1.11132e-05	70.7533	22.857
ENSG00000006016	CRLF1	0.661374	0.132761	4.98168	6.30336e-07	1.11753e-05	594.446	376.345
ENSG00000155252	PI4K2A	-0.452264	0.0907982	-4.98098	6.32623e-07	1.11969e-05	1333.37	1824.05
ENSG00000175054	ATR	0.481441	0.0966581	4.98086	6.33015e-07	1.11969e-05	879.732	630.131
ENSG00000131759	RARA	0.436369	0.087615	4.98053	6.34111e-07	1.12034e-05	1433.41	1059.33
ENSG00000154556	SORBS2	0.613874	0.123261	4.9803	6.34858e-07	1.12036e-05	3854.09	2518.66
ENSG00000145882	PCYOX1L	0.808175	0.162382	4.977	6.45774e-07	1.13832e-05	303.094	173.102
ENSG00000109814	UGDH	-0.445225	0.089571	-4.97064	6.6732e-07	1.17463e-05	736.473	1001.94
ENSG00000170606	HSPA4	-0.405788	0.0816399	-4.97047	6.67912e-07	1.17463e-05	5103.51	6760.73
ENSG00000140939	NOL3	-0.625568	0.125969	-4.96603	6.83364e-07	1.20043e-05	355.19	548.975
ENSG00000079246	XRCC5	0.298042	0.0600192	4.96577	6.84278e-07	1.20066e-05	8711.42	7084.64
ENSG00000129534	MIS18BP1	0.744623	0.149967	4.96526	6.86098e-07	1.20125e-05	240.928	143.572
ENSG00000271270	TMCC1-AS1	-0.761909	0.153449	-4.96523	6.86179e-07	1.20125e-05	117.593	199.237
ENSG00000167523	SPATA33	0.749999	0.151134	4.96248	6.95985e-07	1.21702e-05	295.929	176.024
ENSG00000099942	CRKL	0.319805	0.0644505	4.96202	6.9764e-07	1.21852e-05	2037.42	1631.33
ENSG00000115461	IGFBP5	1.04458	0.210564	4.96087	7.01782e-07	1.22436e-05	7004.23	3395.5
ENSG00000196141	SPATS2L	-0.303852	0.0612763	-4.95872	7.09579e-07	1.23656e-05	3368.11	4158.5
ENSG00000166845	C18orf54	0.942554	0.190189	4.95588	7.20054e-07	1.25339e-05	153.666	80.1298
ENSG00000146233	CYP39A1	-0.986991	0.199232	-4.95398	7.27118e-07	1.26424e-05	74.3778	146.997
ENSG00000179918	SEPHS2	-0.503733	0.1018	-4.94825	7.48838e-07	1.30053e-05	1005.83	1426.58
ENSG00000065609	SNAP91	-0.80758	0.163226	-4.94762	7.51258e-07	1.30326e-05	115.056	201.494
ENSG00000073792	IGF2BP2	-0.448678	0.0907132	-4.94612	7.57086e-07	1.3104e-05	1681.69	2295.69
ENSG00000100226	GTPBP1	-0.345886	0.0699294	-4.94622	7.56679e-07	1.3104e-05	1490.04	1894.1
ENSG00000259330	INAFM2	0.414111	0.0838144	4.94081	7.77975e-07	1.34504e-05	2278.92	1710.84
ENSG00000281398	SNHG4	-0.714584	0.14477	-4.93599	7.97462e-07	1.37717e-05	281.044	461.023
ENSG00000111247	RAD51AP1	0.818997	0.166105	4.93061	8.19736e-07	1.41404e-05	276.073	156.234
ENSG00000033170	FUT8	0.497823	0.100973	4.93025	8.21243e-07	1.41505e-05	552.231	391.105
ENSG00000185414	MRPL30	0.431437	0.0875527	4.92774	8.31881e-07	1.43177e-05	629.847	466.672
ENSG00000120885	CLU	-0.356762	0.072423	-4.92609	8.38932e-07	1.44228e-05	10392	13308.7
ENSG00000155660	PDIA4	0.335421	0.0680945	4.92582	8.40083e-07	1.44264e-05	2752.43	2180.96
ENSG00000115484	CCT4	-0.395576	0.080327	-4.92457	8.45459e-07	1.45025e-05	2947.95	3877.5
ENSG00000177613	CSTF2T	0.379617	0.0771138	4.92282	8.5308e-07	1.45878e-05	1077.8	827.824
ENSG00000179532	DNHD1	-0.602744	0.122433	-4.92306	8.52e-07	1.45878e-05	278.832	423.733
ENSG00000197191	CYSRT1	1.22193	0.24822	4.92277	8.5329e-07	1.45878e-05	135.091	57.8091
ENSG00000075218	GTSE1	0.994393	0.202289	4.9157	8.84645e-07	1.5107e-05	128.709	64.7078
ENSG00000109674	NEIL3	1.61372	0.328359	4.9145	8.90115e-07	1.51835e-05	67.625	22.1106
ENSG00000154518	ATP5MC3	0.323459	0.0658358	4.91312	8.96384e-07	1.52734e-05	3053.66	2439.46
ENSG00000164402	SEPTIN8	0.343967	0.0700292	4.91176	9.02607e-07	1.53624e-05	2546.7	2007.42
ENSG00000161217	PCYT1A	-0.348516	0.0710298	-4.90661	9.26622e-07	1.57536e-05	1214.6	1547.25
ENSG00000119906	SLF2	0.440193	0.0897499	4.90466	9.35875e-07	1.58933e-05	762.233	561.575
ENSG00000213551	DNAJC9	0.67584	0.137824	4.90363	9.40821e-07	1.59596e-05	442.572	276.867
ENSG00000054118	THRAP3	0.328057	0.0669261	4.90178	9.497e-07	1.60924e-05	3048.52	2427.34
ENSG00000131263	RLIM	0.346426	0.0706851	4.90098	9.536e-07	1.61406e-05	1987.49	1562.47
ENSG00000175591	P2RY2	1.27639	0.260511	4.89958	9.60411e-07	1.62379e-05	72.6074	29.7565
ENSG00000075618	FSCN1	-0.589585	0.120362	-4.89843	9.66047e-07	1.63152e-05	2075.73	3125.12
ENSG00000146094	DOK3	1.03141	0.210586	4.89782	9.69082e-07	1.63485e-05	114.196	55.8767
ENSG00000101407	TTI1	0.447165	0.0913652	4.89426	9.86771e-07	1.66286e-05	719.749	527.323
ENSG00000006744	ELAC2	0.424458	0.0867308	4.89397	9.88241e-07	1.6635e-05	2169.87	1616.62
ENSG00000176692	FOXC2	-0.924118	0.188868	-4.89294	9.93404e-07	1.67036e-05	93.2185	177.076
ENSG00000243156	MICAL3	0.45176	0.0923766	4.89042	1.00623e-06	1.69007e-05	1359.01	993.148
ENSG00000149499	EML3	0.427534	0.0874764	4.88742	1.02168e-06	1.71415e-05	789.628	587.125
ENSG00000186141	POLR3C	-0.445021	0.0910768	-4.88621	1.02794e-06	1.72275e-05	520.331	707.973
ENSG00000099625	CBARP	-0.675368	0.138238	-4.88554	1.03148e-06	1.7268e-05	300.907	480.893
ENSG00000114853	ZBTB47	0.498507	0.102048	4.88501	1.03424e-06	1.72952e-05	1101.11	779.593
ENSG00000171208	NETO2	0.446049	0.0913239	4.88425	1.03823e-06	1.73431e-05	1621.43	1189.95
ENSG00000172965	MIR4435-2HG	-0.477032	0.0976742	-4.88391	1.04e-06	1.73537e-05	1602.1	2228.87
ENSG00000136160	EDNRB	-2.00813	0.411518	-4.87981	1.06188e-06	1.76996e-05	9.27439	36.1526
ENSG00000103018	CYB5B	-0.314517	0.0644676	-4.87868	1.06796e-06	1.77815e-05	1860.72	2314.74
ENSG00000160710	ADAR	0.300667	0.061685	4.87423	1.09235e-06	1.81678e-05	5513.94	4476.71
ENSG00000111875	ASF1A	-0.547076	0.112247	-4.87385	1.09442e-06	1.81794e-05	326.891	477.971
ENSG00000196867	ZFP28	-0.5319	0.109137	-4.87367	1.09542e-06	1.81794e-05	333.451	481.476
ENSG00000004975	DVL2	-0.419715	0.0861395	-4.87251	1.10189e-06	1.82473e-05	1105.13	1479.66
ENSG00000170779	CDCA4	0.578703	0.118768	4.87254	1.1017e-06	1.82473e-05	544.573	364.593
ENSG00000146267	FAXC	-0.785688	0.161415	-4.8675	1.1302e-06	1.86758e-05	110.337	189.756
ENSG00000160094	ZNF362	0.517497	0.106313	4.86765	1.12934e-06	1.86758e-05	735.922	514.4
ENSG00000105968	H2AZ2	0.335333	0.0689021	4.8668	1.13419e-06	1.87215e-05	2917.63	2312.26
ENSG00000198863	RUNDC1	-0.384853	0.079145	-4.86263	1.15833e-06	1.90994e-05	723.188	944.933
ENSG00000182963	GJC1	-0.53689	0.110458	-4.8606	1.17033e-06	1.92764e-05	1371.96	1990.46
ENSG00000170456	DENND5B	-0.464495	0.0956145	-4.858	1.1858e-06	1.95074e-05	1096.67	1513
ENSG00000250565	ATP6V1E2	-1.00544	0.206974	-4.85781	1.1869e-06	1.95074e-05	54.7203	110.584
ENSG00000186174	BCL9L	0.412763	0.0849728	4.85759	1.18824e-06	1.95086e-05	4047.47	3040.2
ENSG00000100156	SLC16A8	0.824043	0.169934	4.84918	1.23971e-06	2.03318e-05	660.272	373.359
ENSG00000186815	TPCN1	0.404573	0.0834583	4.84761	1.24955e-06	2.04712e-05	957.104	723.619
ENSG00000214114	MYCBP	0.629081	0.129811	4.84615	1.25883e-06	2.06013e-05	335.933	217.014
ENSG00000017260	ATP2C1	-0.357666	0.0738178	-4.84525	1.26453e-06	2.06724e-05	1758.61	2253.31
ENSG00000134594	RAB33A	-0.890195	0.183894	-4.8408	1.29315e-06	2.10893e-05	93.5826	173.313
ENSG00000165490	DDIAS	0.882178	0.182241	4.84074	1.2936e-06	2.10893e-05	208.565	113.036
ENSG00000176933	TOB2P1	-2.05643	0.424825	-4.84065	1.29416e-06	2.10893e-05	9.07636	38.6199
ENSG00000132471	WBP2	-0.33386	0.0689827	-4.83976	1.29997e-06	2.11614e-05	4025.38	5075.54
ENSG00000101986	ABCD1	0.623991	0.129103	4.83327	1.34308e-06	2.18249e-05	384.159	249.643
ENSG00000197019	SERTAD1	-0.704782	0.145821	-4.8332	1.34357e-06	2.18249e-05	584.273	952.329
ENSG00000145241	CENPC	0.677085	0.140121	4.83214	1.35076e-06	2.19183e-05	341.372	213.767
ENSG00000166833	NAV2	0.521335	0.107947	4.82954	1.36846e-06	2.2182e-05	1428.22	994.43
ENSG00000125827	TMX4	0.385153	0.0797863	4.82731	1.38389e-06	2.24085e-05	1433.44	1097.53
ENSG00000069248	NUP133	0.453931	0.0940656	4.82569	1.39521e-06	2.25679e-05	1194.15	871.691
ENSG00000131069	ACSS2	-0.392919	0.0814319	-4.82512	1.39922e-06	2.26089e-05	664.745	873.604
ENSG00000264364	DYNLL2	0.337536	0.0702538	4.80452	1.55121e-06	2.50384e-05	4054.66	3209.31
ENSG00000135116	HRK	-0.951026	0.197956	-4.80424	1.55342e-06	2.50477e-05	80.9214	156.834
ENSG00000101412	E2F1	0.659629	0.137359	4.80224	1.569e-06	2.52722e-05	1213.51	768.104
ENSG00000186532	SMYD4	0.599521	0.124884	4.80063	1.58171e-06	2.54503e-05	313.22	206.413
ENSG00000147536	GINS4	0.792209	0.16503	4.80038	1.58363e-06	2.54543e-05	364.037	210.049
ENSG00000227354	RBM26-AS1	-1.0185	0.212203	-4.79966	1.58933e-06	2.55193e-05	56.1612	114.107
ENSG00000157765	SLC34A2	1.26904	0.264878	4.79104	1.6592e-06	2.66132e-05	77.3523	32.013
ENSG00000070808	CAMK2A	2.10299	0.439061	4.78975	1.66993e-06	2.67573e-05	40.681	9.43174
ENSG00000090889	KIF4A	1.27677	0.266606	4.78898	1.67634e-06	2.68319e-05	102.746	42.3216
ENSG00000211460	TSN	0.323654	0.0677817	4.77494	1.79758e-06	2.87425e-05	1632.81	1304.98
ENSG00000138182	KIF20B	0.705017	0.147802	4.77002	1.8421e-06	2.94236e-05	392.874	240.926
ENSG00000235453	SMIM27	-1.336	0.280205	-4.76795	1.86106e-06	2.96956e-05	24.8216	63.0031
ENSG00000114784	EIF1B	0.515641	0.108156	4.76759	1.86447e-06	2.97189e-05	852.31	596.088
ENSG00000156515	HK1	-0.365144	0.0766571	-4.76334	1.90413e-06	3.03197e-05	4164.19	5363.41
ENSG00000196305	IARS1	-0.293363	0.0616065	-4.76188	1.91798e-06	3.05084e-05	4773.7	5848.37
ENSG00000275552	AC243965.2	-2.14999	0.451687	-4.75991	1.9368e-06	3.07758e-05	7.34748	32.646
ENSG00000110092	CCND1	0.432329	0.0908417	4.75915	1.9441e-06	3.08599e-05	23126.8	17137.7
ENSG00000143776	CDC42BPA	-0.3461	0.0727387	-4.75813	1.95391e-06	3.09786e-05	1009.14	1281.74
ENSG00000230409	TCEA1P2	-1.19361	0.250866	-4.75796	1.95563e-06	3.09786e-05	92.5162	210.975
ENSG00000127586	CHTF18	0.719621	0.15127	4.75719	1.96307e-06	3.10643e-05	1154.39	701.029
ENSG00000100146	SOX10	0.580691	0.122093	4.75611	1.97354e-06	3.11978e-05	1739.86	1164.06
ENSG00000068724	TTC7A	0.429913	0.0904395	4.7536	1.99828e-06	3.15563e-05	850.407	630.746
ENSG00000091656	ZFHX4	0.508397	0.107018	4.75057	2.02849e-06	3.20004e-05	1570.77	1103.3
ENSG00000103126	AXIN1	-0.504733	0.106276	-4.74926	2.04163e-06	3.21745e-05	1178.38	1671.26
ENSG00000117143	UAP1	-0.459813	0.096954	-4.74259	2.11001e-06	3.3218e-05	1974.76	2714.65
ENSG00000151632	AKR1C2	-3.15659	0.666212	-4.73812	2.15713e-06	3.3925e-05	1.98834	18.3116
ENSG00000198168	SVIP	0.482378	0.10188	4.73479	2.19286e-06	3.44515e-05	568.211	407.224
ENSG00000100106	TRIOBP	0.4311	0.0911807	4.72798	2.26768e-06	3.55904e-05	2599.45	1928.08
ENSG00000213445	SIPA1	0.607764	0.128615	4.72546	2.29595e-06	3.59974e-05	299.243	196.673
ENSG00000057757	PITHD1	-0.365656	0.0773835	-4.72524	2.29839e-06	3.59988e-05	1068.97	1376.7
ENSG00000198642	KLHL9	0.411932	0.0871854	4.72478	2.3037e-06	3.6045e-05	1251.96	941.106
ENSG00000112208	BAG2	-0.569846	0.120677	-4.72206	2.33466e-06	3.64922e-05	302.988	448.846
ENSG00000078269	SYNJ2	-0.571257	0.121061	-4.71877	2.3727e-06	3.7049e-05	905.581	1345.19
ENSG00000275620	FLJ16779	1.25235	0.265603	4.71511	2.41585e-06	3.76844e-05	55.6196	23.474
ENSG00000170153	RNF150	0.624934	0.132605	4.71274	2.44402e-06	3.8085e-05	1428.06	925.767
ENSG00000120137	PANK3	-0.370998	0.0787498	-4.7111	2.46388e-06	3.83554e-05	2409.11	3115.27
ENSG00000057608	GDI2	0.329978	0.0700634	4.7097	2.48078e-06	3.85793e-05	5496.13	4372.27
ENSG00000170734	POLH	0.473749	0.100602	4.70914	2.48765e-06	3.86469e-05	466.544	335.812
ENSG00000138069	RAB1A	0.310668	0.0659998	4.7071	2.5126e-06	3.89949e-05	3613.01	2912.97
ENSG00000142875	PRKACB	-0.462399	0.0982601	-4.70587	2.5279e-06	3.91531e-05	647.265	892.222
ENSG00000188015	S100A3	0.777605	0.165238	4.70598	2.52652e-06	3.91531e-05	133.137	77.6463
ENSG00000104960	PTOV1	-0.483721	0.102816	-4.70474	2.54196e-06	3.9331e-05	831.439	1161.97
ENSG00000109445	ZNF330	0.377377	0.0802167	4.70447	2.54529e-06	3.93428e-05	2500.02	1925
ENSG00000140854	KATNB1	0.430218	0.0914687	4.70344	2.55814e-06	3.95017e-05	887.657	658.782
ENSG00000146918	NCAPG2	0.536755	0.114142	4.70251	2.56977e-06	3.96412e-05	659.212	454.319
ENSG00000031691	CENPQ	0.764104	0.162624	4.6986	2.61953e-06	4.03474e-05	219.68	129.368
ENSG00000189114	BLOC1S3	-0.659392	0.140341	-4.6985	2.62082e-06	4.03474e-05	224.525	355.258
ENSG00000134684	YARS1	-0.368997	0.0785931	-4.69503	2.66565e-06	4.09965e-05	2107.99	2722.82
ENSG00000149136	SSRP1	0.314242	0.0669359	4.69468	2.67028e-06	4.10265e-05	2343.55	1884.72
ENSG00000114315	HES1	0.690388	0.147176	4.6909	2.72011e-06	4.17502e-05	1128.39	699.11
ENSG00000123983	ACSL3	-0.366008	0.0780731	-4.68802	2.75866e-06	4.22994e-05	1338.15	1724.64
ENSG00000179909	ZNF154	0.585832	0.12503	4.68553	2.7924e-06	4.27739e-05	360.425	239.854
ENSG00000198056	PRIM1	1.10812	0.23652	4.6851	2.79824e-06	4.28205e-05	152.354	70.5037
ENSG00000090060	PAPOLA	-0.289198	0.061769	-4.68193	2.84191e-06	4.34455e-05	4895.71	5981.3
ENSG00000185950	IRS2	-0.452058	0.0965814	-4.68059	2.86048e-06	4.36858e-05	5442.47	7444.67
ENSG00000197622	CDC42SE1	-0.303955	0.0649453	-4.68018	2.86627e-06	4.37306e-05	1331.41	1643.79
ENSG00000086666	ZFAND6	-0.314805	0.0673003	-4.67762	2.90227e-06	4.42359e-05	1397.98	1737.69
ENSG00000138180	CEP55	1.00784	0.215471	4.67738	2.90567e-06	4.42436e-05	168.93	84.108
ENSG00000125977	EIF2S2	-0.289927	0.0620224	-4.67455	2.94597e-06	4.48126e-05	2700.78	3300.59
ENSG00000132475	H3-3B	0.238244	0.0509795	4.67334	2.96348e-06	4.49896e-05	11034	9353.65
ENSG00000178860	MSC	-2.1827	0.467046	-4.67341	2.96235e-06	4.49896e-05	4.40982	20.0973
ENSG00000100219	XBP1	0.338957	0.0725523	4.67189	2.98434e-06	4.52615e-05	1320.48	1044.45
ENSG00000001617	SEMA3F	0.570814	0.122219	4.67042	3.00579e-06	4.55417e-05	549.429	369.904
ENSG00000122882	ECD	0.367486	0.0786915	4.66995	3.01268e-06	4.5601e-05	827.296	641.104
ENSG00000106683	LIMK1	0.397866	0.0852167	4.66887	3.02863e-06	4.57972e-05	1773.35	1346.07
ENSG00000100284	TOM1	-0.417972	0.0895579	-4.66706	3.05539e-06	4.61109e-05	716.42	958.504
ENSG00000138757	G3BP2	0.291075	0.0623668	4.66716	3.05398e-06	4.61109e-05	4105.5	3355.36
ENSG00000108010	GLRX3	-0.313086	0.0671424	-4.66302	3.11603e-06	4.69797e-05	1531.87	1902.52
ENSG00000001460	STPG1	-0.675435	0.144959	-4.6595	3.16978e-06	4.77431e-05	125.856	201.234
ENSG00000105245	NUMBL	-0.56098	0.12041	-4.65891	3.17889e-06	4.77863e-05	483.032	712.919
ENSG00000253686	LINC01484	-2.40696	0.51663	-4.65896	3.17807e-06	4.77863e-05	7.97592	41.4607
ENSG00000148143	ZNF462	0.472763	0.101493	4.6581	3.19148e-06	4.79286e-05	545.341	392.306
ENSG00000143126	CELSR2	0.400491	0.0860672	4.65324	3.26762e-06	4.90239e-05	1649.87	1249.89
ENSG00000065308	TRAM2	0.52287	0.112456	4.64956	3.32652e-06	4.98587e-05	5831.25	4058.06
ENSG00000153066	TXNDC11	0.402342	0.0865662	4.6478	3.3549e-06	5.02349e-05	1420.24	1075.93
ENSG00000137504	CREBZF	0.315224	0.0678719	4.6444	3.41069e-06	5.10204e-05	1263.15	1015.67
ENSG00000153147	SMARCA5	0.343505	0.0739694	4.64388	3.4193e-06	5.10993e-05	2748.98	2166.4
ENSG00000113569	NUP155	0.431382	0.0929336	4.64183	3.45345e-06	5.15594e-05	1246.56	923.802
ENSG00000186479	RGS7BP	0.839461	0.180876	4.64108	3.46591e-06	5.1695e-05	242.895	135.552
ENSG00000131650	KREMEN2	0.787094	0.169616	4.64046	3.47641e-06	5.18012e-05	167.666	97.3695
ENSG00000016864	GLT8D1	0.416955	0.0899139	4.63727	3.53048e-06	5.25557e-05	929.606	696.266
ENSG00000156030	MIDEAS	0.340211	0.0733876	4.63581	3.55539e-06	5.28752e-05	1329.22	1049.93
ENSG00000153015	CWC27	-0.398523	0.0860264	-4.63257	3.61154e-06	5.36582e-05	560.9	739.578
ENSG00000153140	CETN3	0.684951	0.147939	4.62994	3.65765e-06	5.42905e-05	268.286	166.932
ENSG00000109189	USP46	-0.330821	0.0714558	-4.62973	3.66141e-06	5.42937e-05	956.243	1201.14
ENSG00000112742	TTK	1.12291	0.24257	4.6292	3.67082e-06	5.43807e-05	114.492	52.5655
ENSG00000177732	SOX12	-0.590347	0.127535	-4.62889	3.67632e-06	5.44096e-05	1176.14	1771.07
ENSG00000178607	ERN1	-0.54623	0.118026	-4.62804	3.69145e-06	5.45487e-05	308.718	450.486
ENSG00000244414	CFHR1	-2.98817	0.645678	-4.62796	3.69284e-06	5.45487e-05	3.02448	23.5549
ENSG00000184014	DENND5A	-0.295496	0.0638558	-4.62755	3.70009e-06	5.46031e-05	1527.95	1875.32
ENSG00000168685	IL7R	-0.943988	0.20401	-4.62716	3.70717e-06	5.46548e-05	79.7786	153.764
ENSG00000122729	ACO1	0.351434	0.0760242	4.62266	3.78844e-06	5.57994e-05	1377.05	1079.01
ENSG00000113645	WWC1	0.353733	0.0765503	4.62092	3.82044e-06	5.62165e-05	6924.33	5418.26
ENSG00000081760	AACS	-0.40783	0.088278	-4.61984	3.84044e-06	5.64566e-05	567.331	753.342
ENSG00000079435	LIPE	0.627497	0.135861	4.61867	3.86203e-06	5.67197e-05	332.227	215.178
ENSG00000233559	LINC00513	-1.80352	0.390599	-4.61733	3.88714e-06	5.70338e-05	11.5535	40.8113
ENSG00000285106	AC016831.6	-0.716848	0.155408	-4.61269	3.97494e-06	5.82662e-05	110.947	182.597
ENSG00000155097	ATP6V1C1	-0.365482	0.0792646	-4.61091	4.00909e-06	5.86839e-05	1573.56	2027.03
ENSG00000221869	CEBPD	-0.469393	0.101803	-4.61081	4.0111e-06	5.86839e-05	592.944	821.198
ENSG00000205213	LGR4	-0.389383	0.0844623	-4.61014	4.024e-06	5.88164e-05	1631.7	2135.47
ENSG00000203879	GDI1	-0.268794	0.0583295	-4.60819	4.06188e-06	5.93135e-05	3098.78	3733.93
ENSG00000147872	PLIN2	-0.397	0.0861836	-4.60645	4.0961e-06	5.97562e-05	1176.91	1549.46
ENSG00000100401	RANGAP1	-0.422898	0.0918285	-4.6053	4.1187e-06	6.00288e-05	5112.54	6853.87
ENSG00000077152	UBE2T	1.05013	0.22818	4.60222	4.18014e-06	6.08664e-05	100.139	48.4741
ENSG00000104320	NBN	0.431973	0.0938745	4.6016	4.19257e-06	6.09892e-05	811.949	602.306
ENSG00000135821	GLUL	0.310827	0.0675506	4.6014	4.19654e-06	6.09892e-05	7733.54	6234.98
ENSG00000185347	TEDC1	0.721206	0.15697	4.59455	4.33679e-06	6.29678e-05	237.209	143.945
ENSG00000213186	TRIM59	1.08179	0.235513	4.59334	4.36199e-06	6.32736e-05	95.9541	45.2596
ENSG00000103966	EHD4	0.407147	0.0886433	4.59309	4.36721e-06	6.32894e-05	1410.19	1063.47
ENSG00000286034	AC100822.1	-2.31044	0.503145	-4.59199	4.39048e-06	6.35665e-05	6.38399	31.9477
ENSG00000178695	KCTD12	0.366589	0.0798585	4.59047	4.42242e-06	6.39685e-05	1200.78	930.747
ENSG00000140534	TICRR	0.761044	0.165841	4.58899	4.45401e-06	6.43041e-05	187.729	110.698
ENSG00000166670	MMP10	-1.66039	0.36182	-4.58899	4.45402e-06	6.43041e-05	9.56223	29.1394
ENSG00000141738	GRB7	0.951729	0.207586	4.58474	4.54558e-06	6.55642e-05	195.869	101.169
ENSG00000160818	GPATCH4	-0.439731	0.0959279	-4.58397	4.56222e-06	6.57423e-05	2036.55	2761.06
ENSG00000085552	IGSF9	0.801985	0.175045	4.58161	4.61414e-06	6.6428e-05	327.353	187.745
ENSG00000169297	NR0B1	-3.29036	0.718417	-4.58001	4.64955e-06	6.68749e-05	2.67249	26.0061
ENSG00000197965	MPZL1	-0.344232	0.0751878	-4.57829	4.68782e-06	6.73621e-05	1630.87	2069.8
ENSG00000135387	CAPRIN1	0.270347	0.0590652	4.5771	4.71474e-06	6.76855e-05	5212.06	4321.39
ENSG00000166902	MRPL16	0.489634	0.106988	4.57655	4.72717e-06	6.78004e-05	585.325	417.014
ENSG00000182481	KPNA2	0.328136	0.0717834	4.5712	4.84941e-06	6.94885e-05	1307.38	1041.82
ENSG00000166025	AMOTL1	0.336698	0.0736626	4.5708	4.85854e-06	6.95544e-05	2879.98	2280.86
ENSG00000035928	RFC1	0.381811	0.0835413	4.57033	4.86966e-06	6.96485e-05	1817.77	1395.2
ENSG00000054690	PLEKHH1	0.440413	0.0963953	4.56882	4.90469e-06	7.00839e-05	513.395	378.523
ENSG00000198074	AKR1B10	-2.52048	0.552243	-4.56408	5.01678e-06	7.16188e-05	5.57715	32.0942
ENSG00000235448	LURAP1L-AS1	-1.34803	0.295824	-4.55686	5.19248e-06	7.4058e-05	47.219	120.714
ENSG00000164985	PSIP1	0.49409	0.108549	4.55177	5.31964e-06	7.58012e-05	1593.76	1131.53
ENSG00000124228	DDX27	-0.407736	0.0896574	-4.54772	5.42313e-06	7.7204e-05	957.459	1269.64
ENSG00000261888	AC144831.1	1.5166	0.333586	4.54635	5.45834e-06	7.76331e-05	68.1525	23.8149
ENSG00000048544	MRPS10	-0.38227	0.0841255	-4.54404	5.51852e-06	7.8271e-05	1010.26	1316.36
ENSG00000143514	TP53BP2	-0.283234	0.0623306	-4.54405	5.51823e-06	7.8271e-05	1939.46	2359.69
ENSG00000163257	DCAF16	0.402353	0.0885383	4.54439	5.50942e-06	7.8271e-05	601.12	454.74
ENSG00000119865	CNRIP1	-0.679546	0.149561	-4.54361	5.52982e-06	7.83587e-05	146.076	233.734
ENSG00000134222	PSRC1	0.935134	0.205858	4.54262	5.55606e-06	7.86578e-05	145.34	76.1041
ENSG00000173221	GLRX	-1.09024	0.240038	-4.54196	5.57348e-06	7.88315e-05	43.7195	91.818
ENSG00000169764	UGP2	0.416617	0.0917528	4.54065	5.60824e-06	7.925e-05	1344.74	1007.91
ENSG00000215717	TMEM167B	-0.426697	0.0939905	-4.53979	5.63092e-06	7.94972e-05	569.672	767.255
ENSG00000197934	CYYR1-AS1	-5.03126	1.10872	-4.5379	5.68183e-06	8.01421e-05	0.619993	19.3343
ENSG00000128849	CGNL1	0.462395	0.101938	4.53604	5.73207e-06	8.07763e-05	4912.95	3565.44
ENSG00000101132	PFDN4	-0.529041	0.116646	-4.53544	5.74848e-06	8.0933e-05	256.833	370.764
ENSG00000187522	HSPA14	0.619764	0.13672	4.53309	5.81273e-06	8.17625e-05	239.469	155.893
ENSG00000196449	YRDC	-0.418394	0.0923602	-4.53003	5.89764e-06	8.28807e-05	388.778	519.626
ENSG00000112186	CAP2	-0.304628	0.0672734	-4.52821	5.94861e-06	8.35205e-05	2156.58	2663.75
ENSG00000231721	LINC-PINT	-1.3739	0.303426	-4.52796	5.95544e-06	8.35398e-05	22.6351	58.7501
ENSG00000141569	TRIM65	0.667648	0.14746	4.52766	5.96404e-06	8.35839e-05	289.506	182.175
ENSG00000197713	RPE	0.365461	0.0808016	4.52294	6.0987e-06	8.53929e-05	886.214	687.629
ENSG00000124067	SLC12A4	-0.321369	0.0710623	-4.52236	6.11544e-06	8.55394e-05	1921.62	2402.01
ENSG00000154511	DIPK1A	-0.487583	0.10782	-4.52219	6.12033e-06	8.55394e-05	426.909	599.027
ENSG00000138074	SLC5A6	0.500971	0.110852	4.51926	6.20563e-06	8.66525e-05	1546.41	1092.65
ENSG00000162664	ZNF326	0.433506	0.0960369	4.51396	6.36289e-06	8.87675e-05	1258.82	932.244
ENSG00000158186	MRAS	0.496628	0.110047	4.51286	6.39579e-06	8.91453e-05	877.515	622.743
ENSG00000166439	RNF169	-0.36798	0.0815593	-4.5118	6.42784e-06	8.95105e-05	880.759	1136.77
ENSG00000092929	UNC13D	0.392418	0.0869965	4.51073	6.46055e-06	8.98843e-05	2284.44	1741.13
ENSG00000127325	BEST3	-2.15528	0.477953	-4.5094	6.50103e-06	9.03611e-05	6.59634	29.9023
ENSG00000143228	NUF2	1.60029	0.354893	4.50922	6.50661e-06	9.03611e-05	62.883	20.7958
ENSG00000140538	NTRK3	2.1418	0.475009	4.50897	6.51429e-06	9.03858e-05	35.7295	8.10052
ENSG00000136153	LMO7	-0.508496	0.112861	-4.5055	6.62158e-06	9.17913e-05	457.51	651.263
ENSG00000110881	ASIC1	0.751384	0.166839	4.50365	6.67973e-06	9.25137e-05	217.026	129.156
ENSG00000064655	EYA2	0.902315	0.200425	4.50201	6.73145e-06	9.31457e-05	148.544	79.4156
ENSG00000179833	SERTAD2	-0.316401	0.0703076	-4.50024	6.78782e-06	9.3841e-05	1333.98	1660.61
ENSG00000158710	TAGLN2	0.321798	0.0715149	4.49973	6.80401e-06	9.398e-05	6784	5427.63
ENSG00000138798	EGF	-1.6336	0.363269	-4.49694	6.89373e-06	9.51335e-05	16.6191	51.3961
ENSG00000011275	RNF216	-0.292235	0.0649971	-4.49612	6.92037e-06	9.54152e-05	1657.69	2029.1
ENSG00000186871	ERCC6L	1.39326	0.310301	4.49004	7.12083e-06	9.80907e-05	96.2174	36.6238
ENSG00000163697	APBB2	0.419664	0.0935076	4.48802	7.18889e-06	9.89393e-05	483.619	361.348
ENSG00000181523	SGSH	-0.418456	0.093293	-4.4854	7.2778e-06	0.000100073	673.582	901.054
ENSG00000161904	LEMD2	-0.442927	0.0987596	-4.48491	7.29462e-06	0.000100214	1306.72	1776.78
ENSG00000005022	SLC25A5	0.282454	0.0629859	4.4844	7.31177e-06	0.00010036	2849.76	2342.64
ENSG00000168994	PXDC1	-0.450131	0.100392	-4.48373	7.33482e-06	0.000100586	1154.03	1577.07
ENSG00000103932	RPAP1	-0.354983	0.0791872	-4.48283	7.36596e-06	0.000100923	1063.73	1360.5
ENSG00000144366	GULP1	-0.456232	0.101788	-4.4822	7.38772e-06	0.000101131	2584.98	3546.77
ENSG00000160223	ICOSLG	-0.943811	0.210657	-4.48031	7.45342e-06	0.000101939	41.4549	79.8862
ENSG00000020181	ADGRA2	0.563976	0.125957	4.47754	7.55072e-06	0.000103085	517.307	350.537
ENSG00000260604	AL590004.3	-1.89954	0.424234	-4.47756	7.54997e-06	0.000103085	8.05712	29.7564
ENSG00000135736	CCDC102A	-0.51805	0.115729	-4.47639	7.59173e-06	0.000103553	319.954	457.953
ENSG00000102230	PCYT1B	-0.634386	0.141764	-4.47493	7.64356e-06	0.000104167	314.761	489.724
ENSG00000122966	CIT	1.01094	0.225977	4.47367	7.68889e-06	0.000104692	95.6947	47.5322
ENSG00000136261	BZW2	0.311815	0.0697034	4.47346	7.69657e-06	0.000104703	1500.57	1209.09
ENSG00000125968	ID1	-0.620439	0.138786	-4.47046	7.80524e-06	0.000106088	1180.73	1814.4
ENSG00000137877	SPTBN5	0.678392	0.151913	4.46567	7.982e-06	0.000108394	268.047	167.143
ENSG00000232677	LINC00665	-0.355567	0.0796347	-4.46498	8.00773e-06	0.000108647	818.154	1046.67
ENSG00000198467	TPM2	0.314106	0.0703697	4.46365	8.05738e-06	0.000109224	6884.14	5538.02
ENSG00000117394	SLC2A1	0.316623	0.0709599	4.46201	8.1196e-06	0.00010997	60771.8	48797.1
ENSG00000121104	FAM117A	-0.613288	0.137477	-4.46101	8.15738e-06	0.000110384	169.439	260.259
ENSG00000074211	PPP2R2C	-2.54179	0.570129	-4.45827	8.26222e-06	0.000111704	4.74481	27.5485
ENSG00000053900	ANAPC4	0.646969	0.145128	4.45793	8.27551e-06	0.000111707	376.766	240.456
ENSG00000128594	LRRC4	-1.2391	0.277956	-4.45789	8.27705e-06	0.000111707	47.9643	113.279
ENSG00000161996	WDR90	0.546914	0.122721	4.45657	8.32826e-06	0.000112299	903.729	618.672
ENSG00000131061	ZNF341	0.865248	0.19417	4.45615	8.34453e-06	0.00011242	145.607	79.9839
ENSG00000244462	RBM12	0.287712	0.0645708	4.45576	8.35974e-06	0.000112526	1662.07	1361.14
ENSG00000259207	ITGB3	-0.747863	0.16785	-4.45553	8.36846e-06	0.000112544	80.9128	135.535
ENSG00000160703	NLRX1	0.538176	0.120793	4.45534	8.37586e-06	0.000112545	468.192	322.842
ENSG00000159658	EFCAB14	0.323914	0.0727059	4.45513	8.38438e-06	0.000112561	2144.21	1713.59
ENSG00000135476	ESPL1	0.801804	0.180163	4.45043	8.56991e-06	0.000114951	182.319	104.675
ENSG00000156928	MALSU1	0.38059	0.0855739	4.4475	8.68767e-06	0.000116428	1214.5	933.505
ENSG00000152127	MGAT5	0.347322	0.0781032	4.44696	8.70951e-06	0.000116619	1719.13	1351.36
ENSG00000134769	DTNA	-0.39355	0.0885377	-4.445	8.78912e-06	0.000117582	896.691	1177.68
ENSG00000144579	CTDSP1	0.340443	0.0766099	4.44386	8.83605e-06	0.000118107	1814.41	1433.07
ENSG00000163739	CXCL1	1.56419	0.352016	4.44352	8.85001e-06	0.000118191	26.827	9.12333
ENSG00000164694	FNDC1	0.424312	0.0955191	4.44217	8.90561e-06	0.000118829	2999.8	2235.69
ENSG00000122970	IFT81	0.424938	0.0956904	4.44076	8.96432e-06	0.000119509	622.093	463.896
ENSG00000180660	MAB21L1	0.57991	0.130598	4.44044	8.97769e-06	0.000119583	888.658	594.871
ENSG00000143643	TTC13	0.572534	0.128949	4.44	8.99576e-06	0.000119719	354.895	238.539
ENSG00000232533	AC093673.1	-0.676192	0.152315	-4.43942	9.02004e-06	0.000119938	123.535	197.402
ENSG00000047644	WWC3	-0.445332	0.10033	-4.43865	9.05252e-06	0.000120266	1527.93	2080.84
ENSG00000010803	SCMH1	-0.361943	0.0815554	-4.438	9.07997e-06	0.000120526	574.134	737.856
ENSG00000016391	CHDH	0.410863	0.0926363	4.43522	9.1978e-06	0.000121879	511.349	384.934
ENSG00000138190	EXOC6	-0.510673	0.115136	-4.43538	9.19105e-06	0.000121879	296.544	422.435
ENSG00000197406	DIO3	1.69783	0.382854	4.43467	9.2214e-06	0.000122086	27.4469	8.52278
ENSG00000121068	TBX2	-0.698574	0.157565	-4.43356	9.26909e-06	0.000122611	343.335	557.058
ENSG00000204792	LINC01291	-0.840289	0.189544	-4.43321	9.28414e-06	0.000122704	71.2109	127.548
ENSG00000198746	GPATCH3	-0.509408	0.115022	-4.4288	9.47592e-06	0.000125131	280.289	398.586
ENSG00000068366	ACSL4	-0.390813	0.0883891	-4.42151	9.80135e-06	0.000129259	923.434	1208.52
ENSG00000122359	ANXA11	0.25968	0.0587323	4.42142	9.8054e-06	0.000129259	3796.65	3172.43
ENSG00000136367	ZFHX2	0.709031	0.160415	4.41997	9.87127e-06	0.000130016	199.123	121.786
ENSG00000231672	DIRC3	-1.39457	0.315641	-4.41823	9.95126e-06	0.000130957	23.1125	60.2598
ENSG00000228061	AC131571.1	-2.30397	0.521612	-4.41702	1.00071e-05	0.000131578	4.94866	24.6589
ENSG00000167088	SNRPD1	0.356711	0.0807913	4.41522	1.00907e-05	0.000132563	1435.38	1120.1
ENSG00000062822	POLD1	0.487531	0.110487	4.41258	1.02145e-05	0.000134076	1394.81	994.596
ENSG00000163655	GMPS	0.311867	0.0706852	4.41205	1.02397e-05	0.000134291	2993.07	2411.4
ENSG00000101945	SUV39H1	0.7357	0.166888	4.40834	1.04165e-05	0.000136493	194.087	116.381
ENSG00000099282	TSPAN15	0.486683	0.110457	4.40608	1.05259e-05	0.000137808	603.299	431.201
ENSG00000205208	C4orf46	0.629529	0.142896	4.40552	1.05532e-05	0.000138048	229.549	148.068
ENSG00000123374	CDK2	0.624352	0.141781	4.40363	1.06457e-05	0.000139048	503.47	326.852
ENSG00000163468	CCT3	-0.292153	0.0663445	-4.40358	1.06478e-05	0.000139048	7223.17	8842.87
ENSG00000150967	ABCB9	0.596893	0.135725	4.39781	1.0935e-05	0.000142677	406.307	269.06
ENSG00000005486	RHBDD2	-0.364641	0.0829517	-4.39583	1.10351e-05	0.000143861	1683.16	2167.96
ENSG00000256268	LINC02454	-2.16375	0.492388	-4.39439	1.11082e-05	0.00014469	4.75048	21.2176
ENSG00000171931	FBXW10	-4.22128	0.961367	-4.39091	1.12878e-05	0.000146905	0.896495	16.5099
ENSG00000143382	ADAMTSL4	0.566649	0.129116	4.38869	1.14036e-05	0.000148286	311.215	210.162
ENSG00000119801	YPEL5	-0.360313	0.0821098	-4.38818	1.14301e-05	0.000148504	1272.92	1634.98
ENSG00000020577	SAMD4A	-0.502117	0.114434	-4.38783	1.14487e-05	0.00014862	1305.46	1848.25
ENSG00000165417	GTF2A1	0.416906	0.0950219	4.38747	1.14674e-05	0.000148737	1199.61	898.881
ENSG00000114541	FRMD4B	0.695727	0.158588	4.38701	1.14922e-05	0.000148931	443.342	274.059
ENSG00000112658	SRF	-0.395896	0.090303	-4.38409	1.16472e-05	0.000150812	1798.61	2366.56
ENSG00000064933	PMS1	0.493636	0.112659	4.3817	1.17759e-05	0.000152351	422.892	300.194
ENSG00000095637	SORBS1	-0.858299	0.195947	-4.38026	1.18535e-05	0.000153152	75.1206	136.103
ENSG00000128829	EIF2AK4	-0.269584	0.0615463	-4.38019	1.18579e-05	0.000153152	1616.83	1948.83
ENSG00000085449	WDFY1	0.336124	0.0767428	4.37988	1.18746e-05	0.00015324	1272.32	1007.65
ENSG00000100603	SNW1	-0.327984	0.0748986	-4.37903	1.19207e-05	0.000153575	1032.59	1295.1
ENSG00000155099	PIP4P2	-0.523639	0.119574	-4.37919	1.19121e-05	0.000153575	709.14	1020.23
ENSG00000120708	TGFBI	1.07928	0.246763	4.37374	1.22134e-05	0.000157215	416.08	196.802
ENSG00000243335	KCTD7	-0.513173	0.117346	-4.37317	1.22456e-05	0.000157496	307.474	440.015
ENSG00000026025	VIM	0.241443	0.0552541	4.36969	1.24425e-05	0.00015976	16818.7	14225.9
ENSG00000164823	OSGIN2	-0.367834	0.0841754	-4.36985	1.2433e-05	0.00015976	629.625	812.223
ENSG00000171303	KCNK3	1.08648	0.248819	4.36656	1.26216e-05	0.000161924	137.803	64.7885
ENSG00000136518	ACTL6A	0.386264	0.0885173	4.36371	1.27875e-05	0.000163915	863.14	659.545
ENSG00000131094	C1QL1	0.469172	0.107533	4.36307	1.28252e-05	0.000164261	672.978	486.769
ENSG00000085982	USP40	-0.331875	0.0761003	-4.36102	1.29458e-05	0.00016553	693.334	873.765
ENSG00000122733	PHF24	-1.4547	0.333562	-4.36111	1.29407e-05	0.00016553	20.761	57.0452
ENSG00000074657	ZNF532	-0.31677	0.0726536	-4.36001	1.30058e-05	0.000166157	1414.6	1762.15
ENSG00000124006	OBSL1	0.38246	0.0877423	4.3589	1.30718e-05	0.000166862	6691.57	5134.07
ENSG00000039068	CDH1	0.451463	0.103598	4.35783	1.31355e-05	0.000167536	550.222	402.566
ENSG00000145860	RNF145	0.271484	0.0623022	4.35753	1.31538e-05	0.000167629	3151.29	2610
ENSG00000153113	CAST	-0.283645	0.0651019	-4.35693	1.31899e-05	0.000167949	2207.89	2688.41
ENSG00000143971	ETAA1	0.570523	0.13111	4.3515	1.35211e-05	0.000172024	383.529	258.426
ENSG00000225259	ST13P6	-0.733493	0.168582	-4.35097	1.35538e-05	0.000172296	103.4	171.071
ENSG00000106144	CASP2	0.355405	0.0817068	4.34976	1.36285e-05	0.000173102	1259.59	984.417
ENSG00000099284	MACROH2A2	0.345054	0.0793948	4.34604	1.38615e-05	0.000175741	1028.95	809.659
ENSG00000102054	RBBP7	0.229948	0.0529107	4.34596	1.38667e-05	0.000175741	4597.77	3920.23
ENSG00000213626	LBH	0.351746	0.0809375	4.3459	1.38707e-05	0.000175741	7283.76	5708.28
ENSG00000129493	HEATR5A	-0.562889	0.129531	-4.34558	1.3891e-05	0.000175853	724.326	1070.74
ENSG00000234840	LINC01239	-1.82045	0.418949	-4.34528	1.39096e-05	0.000175944	7.00965	24.8861
ENSG00000172086	KRCC1	-0.427285	0.0983669	-4.34379	1.40045e-05	0.000176997	462.412	621.705
ENSG00000127452	FBXL12	-0.494628	0.113875	-4.34359	1.40174e-05	0.000177014	296.043	416.785
ENSG00000196290	NIF3L1	0.502307	0.115709	4.34113	1.41751e-05	0.000178858	377.856	267.045
ENSG00000162434	JAK1	0.287242	0.0662412	4.3363	1.44903e-05	0.000182685	7099.92	5818.45
ENSG00000100395	L3MBTL2	0.445921	0.102852	4.33556	1.4539e-05	0.000183149	655.585	480.942
ENSG00000235927	NEXN-AS1	-1.24917	0.288147	-4.33519	1.45634e-05	0.000183305	35.0596	83.8628
ENSG00000058056	USP13	0.370187	0.0855134	4.32899	1.49796e-05	0.000188389	864.181	667.875
ENSG00000103550	KNOP1	0.461317	0.106641	4.32589	1.51919e-05	0.000190902	410.637	298.068
ENSG00000182378	PLCXD1	0.477343	0.110404	4.32361	1.53498e-05	0.000192728	454.112	326.153
ENSG00000141562	NARF	0.387736	0.0897358	4.32086	1.55424e-05	0.000194986	1191.11	910.455
ENSG00000277778	PGM5P2	-0.765722	0.177367	-4.31717	1.58044e-05	0.000198111	99.9448	169.237
ENSG00000177614	PGBD5	-0.685104	0.158718	-4.31649	1.58526e-05	0.000198553	166.747	268.781
ENSG00000151892	GFRA1	0.29361	0.0680274	4.31605	1.58845e-05	0.00019879	6816.74	5561.13
ENSG00000007237	GAS7	0.558294	0.129449	4.31286	1.61158e-05	0.000201519	1237.71	840.905
ENSG00000186318	BACE1	0.363241	0.084237	4.31214	1.61686e-05	0.000202015	952.684	740.308
ENSG00000168259	DNAJC7	-0.345968	0.080274	-4.30985	1.63368e-05	0.000203951	1105.99	1405.02
ENSG00000133250	ZNF414	-0.470417	0.109165	-4.30925	1.63811e-05	0.000204337	394.163	546.59
ENSG00000078902	TOLLIP	-0.318012	0.0738218	-4.30784	1.6486e-05	0.000205477	1633.05	2036.41
ENSG00000107882	SUFU	0.437211	0.101564	4.30478	1.67155e-05	0.00020817	561.953	414.79
ENSG00000128591	FLNC	-0.45368	0.105438	-4.3028	1.68654e-05	0.000209865	7363.76	10085
ENSG00000138756	BMP2K	0.530556	0.123343	4.30148	1.69664e-05	0.00021078	430.265	297.662
ENSG00000169594	BNC1	-0.455519	0.105896	-4.30156	1.69599e-05	0.00021078	1092.15	1496.57
ENSG00000106868	SUSD1	-0.429466	0.0999304	-4.29765	1.72619e-05	0.000214277	345.055	464.594
ENSG00000111802	TDP2	-0.414522	0.096496	-4.29575	1.74107e-05	0.000215949	561.4	748.686
ENSG00000006327	TNFRSF12A	-0.446204	0.103891	-4.29494	1.74741e-05	0.00021656	6079.43	8282.81
ENSG00000113119	TMCO6	0.641409	0.149347	4.29474	1.74896e-05	0.000216576	200.387	128.23
ENSG00000178295	GEN1	0.683336	0.159148	4.29372	1.75706e-05	0.000217404	489.647	304.936
ENSG00000144580	CNOT9	0.322969	0.0752581	4.29148	1.77484e-05	0.000219427	1380.67	1103.18
ENSG00000141543	EIF4A3	0.406871	0.0948206	4.29096	1.77901e-05	0.000219765	1597.39	1205.04
ENSG00000112406	HECA	-0.44074	0.102723	-4.29057	1.78218e-05	0.000219802	398.397	540.195
ENSG00000144320	LNPK	0.438484	0.102195	4.29068	1.78127e-05	0.000219802	761.945	561.917
ENSG00000155906	RMND1	-0.498636	0.116326	-4.28654	1.8148e-05	0.000223645	343.483	485.956
ENSG00000118515	SGK1	0.38459	0.0897425	4.28549	1.82339e-05	0.000224523	958.179	733.927
ENSG00000124789	NUP153	-0.280206	0.0654206	-4.28315	1.84268e-05	0.000226717	2257.94	2740.29
ENSG00000165588	OTX2	0.418739	0.0978515	4.27933	1.87454e-05	0.000230451	2904.04	2173.01
ENSG00000144136	SLC20A1	0.33477	0.0782474	4.27835	1.88287e-05	0.00023129	2468.97	1957.67
ENSG00000173598	NUDT4	0.308847	0.0722289	4.27595	1.90324e-05	0.000233605	1071.67	864.399
ENSG00000198718	TOGARAM1	0.488802	0.114334	4.27523	1.90944e-05	0.00023399	419.518	298.475
ENSG00000269837	IPO5P1	-0.566914	0.132601	-4.27534	1.90846e-05	0.00023399	221.028	327.873
ENSG00000131504	DIAPH1	0.258637	0.0605181	4.27372	1.92239e-05	0.000235389	2390.97	1998.29
ENSG00000176890	TYMS	0.700343	0.163893	4.27318	1.92704e-05	0.00023577	308.728	189.854
ENSG00000125629	INSIG2	0.386791	0.0905217	4.27291	1.92939e-05	0.000235869	848.738	648.669
ENSG00000169756	LIMS1	-0.368485	0.0862588	-4.27186	1.93853e-05	0.000236798	1423.76	1837.44
ENSG00000109458	GAB1	0.500549	0.117196	4.27104	1.94561e-05	0.000237473	2184.97	1544.83
ENSG00000111554	MDM1	0.57688	0.135097	4.27012	1.95366e-05	0.000238265	251.111	168.28
ENSG00000011028	MRC2	0.636512	0.149118	4.26851	1.96785e-05	0.000239805	244.566	157.775
ENSG00000075945	KIFAP3	-0.419306	0.0982369	-4.26832	1.96953e-05	0.000239819	658.592	881.053
ENSG00000183018	SPNS2	0.515663	0.120837	4.26743	1.97735e-05	0.00024039	29289.5	20487
ENSG00000258701	LINC00638	-1.16966	0.274079	-4.2676	1.97587e-05	0.00024039	39.2203	88.6522
ENSG00000118600	RXYLT1	-0.493537	0.115663	-4.26701	1.98106e-05	0.000240649	288.388	406.345
ENSG00000091409	ITGA6	0.368262	0.086317	4.26639	1.98662e-05	0.000241133	2175.12	1685.24
ENSG00000104980	TIMM44	-0.397166	0.093136	-4.26437	2.00466e-05	0.000243131	1187.4	1563.89
ENSG00000091651	ORC6	0.529709	0.124231	4.2639	2.00889e-05	0.000243314	413.244	285.862
ENSG00000135829	DHX9	0.324732	0.076161	4.26375	2.01021e-05	0.000243314	6610.43	5276.89
ENSG00000173930	SLCO4C1	-2.85028	0.668504	-4.26367	2.01094e-05	0.000243314	3.84837	28.8635
ENSG00000226742	HSBP1L1	-0.534419	0.125358	-4.26315	2.01569e-05	0.000243697	255.681	370.228
ENSG00000266709	AC005224.3	0.888517	0.2085	4.26148	2.03081e-05	0.000245331	111.113	59.854
ENSG00000130779	CLIP1	-0.272397	0.0639348	-4.26054	2.03931e-05	0.000246164	1824.77	2203.52
ENSG00000063587	ZNF275	-0.379169	0.0890219	-4.25928	2.0509e-05	0.000247368	521.288	677.71
ENSG00000155096	AZIN1	-0.335819	0.0789023	-4.25614	2.0799e-05	0.000250668	3617.76	4565.66
ENSG00000130119	GNL3L	0.38661	0.0908643	4.25481	2.09228e-05	0.000251962	1614.3	1234.11
ENSG00000023516	AKAP11	0.437014	0.102744	4.25341	2.10543e-05	0.000253346	1497.38	1105.26
ENSG00000127870	RNF6	-0.387434	0.0911449	-4.25075	2.13056e-05	0.000256169	1118.85	1464.06
ENSG00000182054	IDH2	0.360429	0.0848347	4.24861	2.15104e-05	0.000258429	1092.41	851.381
ENSG00000198933	TBKBP1	-0.440617	0.103759	-4.24653	2.17109e-05	0.000260632	482.721	655.079
ENSG00000020922	MRE11	0.538649	0.126878	4.24539	2.1821e-05	0.00026134	610.652	420.18
ENSG00000117461	PIK3R3	0.579357	0.136457	4.24571	2.17906e-05	0.00026134	422.795	283.086
ENSG00000127920	GNG11	0.536655	0.126406	4.24547	2.18131e-05	0.00026134	330.959	227.89
ENSG00000029363	BCLAF1	0.400473	0.0944702	4.23915	2.24371e-05	0.000268434	3383.57	2563.12
ENSG00000180667	YOD1	0.449452	0.106027	4.23903	2.24484e-05	0.000268434	823.343	602.647
ENSG00000241163	LINC00877	-2.24409	0.529421	-4.23876	2.24757e-05	0.000268551	4.54096	21.0875
ENSG00000155506	LARP1	-0.332645	0.0784946	-4.2378	2.25718e-05	0.000269489	6564.48	8265.97
ENSG00000138092	CENPO	0.581553	0.137244	4.23738	2.26141e-05	0.000269784	286.882	191.461
ENSG00000261716	H2BC20P	0.789419	0.186385	4.23543	2.28115e-05	0.000271927	181.451	104.968
ENSG00000142864	SERBP1	0.22275	0.0526883	4.2277	2.36094e-05	0.00028122	11709.6	10033.5
ENSG00000187601	MAGEH1	0.405263	0.0958813	4.22671	2.37129e-05	0.000282234	564.139	426.039
ENSG00000102547	CAB39L	-0.440182	0.10417	-4.22561	2.38294e-05	0.00028318	558.472	758.26
ENSG00000166446	CDYL2	-0.66564	0.157522	-4.2257	2.38199e-05	0.00028318	156.518	248.066
ENSG00000165572	KBTBD6	0.451403	0.106834	4.22528	2.38647e-05	0.00028338	569.539	416.803
ENSG00000125398	SOX9	0.5067	0.119969	4.22361	2.40423e-05	0.000285267	848.606	597.146
ENSG00000173786	CNP	0.289357	0.0685391	4.22178	2.42377e-05	0.000287363	1846.3	1511.2
ENSG00000166949	SMAD3	0.279685	0.0662509	4.2216	2.42575e-05	0.000287375	4109.91	3385.11
ENSG00000104936	DMPK	0.533391	0.126368	4.22095	2.4328e-05	0.000287988	759.813	525.085
ENSG00000115380	EFEMP1	0.237625	0.0563134	4.21969	2.44633e-05	0.000289366	20794	17637.3
ENSG00000181220	ZNF746	-0.376223	0.0891696	-4.21919	2.45183e-05	0.000289792	612.081	794.153
ENSG00000127990	SGCE	-0.451469	0.107044	-4.2176	2.46914e-05	0.000291614	353.934	483.93
ENSG00000162636	FAM102B	-0.571909	0.13562	-4.21699	2.47585e-05	0.00029218	247.801	368.686
ENSG00000107863	ARHGAP21	-0.262598	0.0623332	-4.21282	2.52207e-05	0.000297406	2024.12	2427.44
ENSG00000126749	EMG1	-0.402816	0.0956629	-4.21079	2.5448e-05	0.000299856	839.638	1109.3
ENSG00000187513	GJA4	1.96904	0.467804	4.20911	2.56375e-05	0.000301856	33.0184	8.42522
ENSG00000182934	SRPRA	0.269727	0.0641834	4.20245	2.64044e-05	0.000310647	3326.76	2758.95
ENSG00000130294	KIF1A	-0.275977	0.0656747	-4.20217	2.64363e-05	0.000310784	9788.02	11852.7
ENSG00000240583	AQP1	0.558994	0.133044	4.20157	2.65075e-05	0.000311382	4434.3	3010.13
ENSG00000253352	TUG1	-0.25153	0.0598728	-4.20108	2.65645e-05	0.000311812	2207.68	2628.78
ENSG00000197587	DMBX1	0.686755	0.163488	4.20063	2.66169e-05	0.000312188	234.758	146.023
ENSG00000267505	AC005180.2	-1.21701	0.28978	-4.19976	2.67195e-05	0.000313152	26.0702	61.1199
ENSG00000108352	RAPGEFL1	0.716112	0.170543	4.19902	2.68072e-05	0.00031394	212.902	129.563
ENSG00000115884	SDC1	0.961208	0.229086	4.19583	2.71869e-05	0.000318143	179.397	92.1595
ENSG00000144647	POMGNT2	0.427334	0.101859	4.19535	2.72456e-05	0.000318587	700.187	521.007
ENSG00000135931	ARMC9	-0.517851	0.123516	-4.19257	2.75807e-05	0.000322048	1825.76	2615.07
ENSG00000145050	MANF	0.371597	0.0886364	4.19238	2.76047e-05	0.000322048	1025.49	792.809
ENSG00000272886	DCP1A	-0.31043	0.074044	-4.19251	2.75884e-05	0.000322048	879.625	1089.75
ENSG00000171940	ZNF217	0.331935	0.0793809	4.18154	2.89536e-05	0.000337527	2289.21	1819.01
ENSG00000122642	FKBP9	-0.270865	0.0648426	-4.17728	2.95021e-05	0.00034366	1325.19	1598.99
ENSG00000139132	FGD4	0.446425	0.10691	4.17573	2.97036e-05	0.000345745	665.471	488.361
ENSG00000183386	FHL3	-0.650033	0.155694	-4.17506	2.97913e-05	0.000346502	241.852	379.347
ENSG00000170915	PAQR8	0.664236	0.159124	4.17434	2.98849e-05	0.000347327	213.965	135.033
ENSG00000111276	CDKN1B	0.343524	0.0823106	4.17351	2.99948e-05	0.000348282	1008.67	795.454
ENSG00000163785	RYK	-0.322827	0.077354	-4.17337	3.00126e-05	0.000348282	878.323	1098.57
ENSG00000090097	PCBP4	0.356731	0.0855089	4.17186	3.02117e-05	0.000350327	4240.3	3312.62
ENSG00000160298	C21orf58	0.805539	0.193152	4.17049	3.03949e-05	0.000352185	138.579	79.5616
ENSG00000046604	DSG2	-0.300364	0.0720364	-4.16961	3.05115e-05	0.000353002	1535.75	1892.66
ENSG00000153250	RBMS1	-0.313681	0.0752283	-4.16972	3.04972e-05	0.000353002	2564.05	3185.04
ENSG00000182704	TSKU	-0.310699	0.0745414	-4.16814	3.07092e-05	0.000355021	3420.46	4244.62
ENSG00000137767	SQOR	-0.556712	0.133611	-4.16666	3.09099e-05	0.000357073	131.028	193.684
ENSG00000110497	AMBRA1	0.281119	0.0674779	4.1661	3.09858e-05	0.000357474	1224.54	1007.99
ENSG00000136738	STAM	-0.348498	0.0836519	-4.16606	3.09914e-05	0.000357474	2306.8	2937.6
ENSG00000187097	ENTPD5	0.595729	0.143109	4.16277	3.14404e-05	0.000362381	254.359	168.101
ENSG00000197763	TXNRD3	0.654936	0.157339	4.16257	3.14684e-05	0.000362431	197.54	125.471
ENSG00000100941	PNN	0.285197	0.068543	4.16084	3.17076e-05	0.000364911	3049.79	2502.45
ENSG00000154736	ADAMTS5	0.622055	0.149566	4.15907	3.19547e-05	0.000367479	465.134	301.804
ENSG00000170385	SLC30A1	-0.308028	0.074144	-4.15446	3.2606e-05	0.000374688	1436.57	1778.8
ENSG00000181873	IBA57	-0.510536	0.122907	-4.15384	3.26938e-05	0.000375415	357.983	510.191
ENSG00000100302	RASD2	0.845439	0.2036	4.15244	3.28944e-05	0.000377377	196.77	109.53
ENSG00000166444	DENND2B	0.413369	0.0995515	4.15231	3.29139e-05	0.000377377	1636.49	1228.61
ENSG00000047365	ARAP2	-0.661864	0.159419	-4.15173	3.29976e-05	0.000378054	211.022	333.732
ENSG00000131462	TUBG1	0.42033	0.10127	4.15058	3.31627e-05	0.000379661	1123.57	839.679
ENSG00000141577	CEP131	0.448924	0.108164	4.1504	3.31902e-05	0.000379692	429.845	315.13
ENSG00000149308	NPAT	0.491366	0.1184	4.15004	3.32412e-05	0.000379991	477.191	339.595
ENSG00000097033	SH3GLB1	-0.301181	0.0725794	-4.14968	3.32936e-05	0.000380306	1405.47	1732.09
ENSG00000130762	ARHGEF16	0.705506	0.170027	4.14937	3.33385e-05	0.000380535	138.998	85.4867
ENSG00000142611	PRDM16	0.430645	0.103795	4.14899	3.33944e-05	0.00038089	2065.14	1532.34
ENSG00000088448	ANKRD10	-0.367054	0.0884963	-4.14768	3.35858e-05	0.000382788	1378.21	1776.65
ENSG00000116497	S100PBP	0.532551	0.128455	4.14582	3.38594e-05	0.000385619	314.452	217.354
ENSG00000229619	MBNL1-AS1	-0.974518	0.235117	-4.14483	3.40067e-05	0.00038701	47.9898	94.0093
ENSG00000099337	KCNK6	0.856837	0.20688	4.14172	3.44714e-05	0.000392007	134.142	73.9279
ENSG00000158270	COLEC12	0.286211	0.0691283	4.14029	3.46869e-05	0.000394165	2648.49	2172.02
ENSG00000083444	PLOD1	-0.310273	0.0749584	-4.13927	3.48405e-05	0.000395324	2235.81	2773.62
ENSG00000196611	MMP1	-1.60941	0.3888	-4.13944	3.4816e-05	0.000395324	9.98125	29.9514
ENSG00000169429	CXCL8	1.7503	0.423016	4.13768	3.50843e-05	0.000397795	27.3742	8.14932
ENSG00000154144	TBRG1	-0.458809	0.110902	-4.13708	3.51761e-05	0.000398541	497.409	684.525
ENSG00000163362	INAVA	1.06691	0.257918	4.13662	3.52456e-05	0.000399033	64.492	30.844
ENSG00000224616	RTCA-AS1	-0.849655	0.20541	-4.13638	3.52828e-05	0.000399159	68.2618	122.614
ENSG00000134755	DSC2	-0.473633	0.114553	-4.13461	3.5556e-05	0.000401953	559.32	776.967
ENSG00000164051	CCDC51	0.403162	0.0975158	4.13433	3.55999e-05	0.000402153	716.066	541.494
ENSG00000151150	ANK3	-0.388564	0.0939934	-4.13395	3.56584e-05	0.000402517	531.955	696.04
ENSG00000162517	PEF1	-0.354216	0.0857202	-4.13223	3.59257e-05	0.000405236	978.138	1249.51
ENSG00000163811	WDR43	-0.307922	0.0745489	-4.13047	3.62026e-05	0.000408059	2205.88	2728.94
ENSG00000021645	NRXN3	-0.778151	0.18851	-4.12791	3.66077e-05	0.000412321	89.0673	153.263
ENSG00000119041	GTF3C3	-0.349177	0.0846003	-4.12738	3.66924e-05	0.000412972	596.256	759.821
ENSG00000080986	NDC80	1.11427	0.270091	4.12553	3.69878e-05	0.00041599	84.3923	39.1075
ENSG00000196646	ZNF136	0.57108	0.138473	4.12413	3.72146e-05	0.000418234	205.674	138.263
ENSG00000138018	SELENOI	-0.377359	0.0915126	-4.12358	3.73033e-05	0.000418924	2019.46	2622.54
ENSG00000116984	MTR	0.345405	0.0838585	4.1189	3.80683e-05	0.000427201	1270.16	998.508
ENSG00000134762	DSC3	-0.382369	0.0928745	-4.11705	3.83757e-05	0.000430336	675.635	879.837
ENSG00000145604	SKP2	0.520625	0.12653	4.11463	3.87804e-05	0.000434557	727.575	506.999
ENSG00000105397	TYK2	0.37474	0.091104	4.11332	3.90011e-05	0.000436609	1874.7	1445.8
ENSG00000197971	MBP	-0.349388	0.084943	-4.1132	3.90206e-05	0.000436609	1192.38	1519.25
ENSG00000135631	RAB11FIP5	-0.358542	0.0872135	-4.11108	3.93818e-05	0.000440223	1521.84	1951.58
ENSG00000150991	UBC	-0.279729	0.0680447	-4.11096	3.94011e-05	0.000440223	13194.9	16017.8
ENSG00000249673	NOP14-AS1	-0.389774	0.0948339	-4.11007	3.95541e-05	0.000441611	410.787	537.888
ENSG00000065518	NDUFB4	-0.33963	0.082652	-4.10916	3.97103e-05	0.000443032	1139.94	1443.29
ENSG00000087502	ERGIC2	0.394136	0.0960099	4.10516	4.04036e-05	0.000450438	779.325	593.054
ENSG00000101197	BIRC7	0.720433	0.175774	4.09864	4.15578e-05	0.00046296	199.087	121.184
ENSG00000265190	ANXA8	0.994256	0.242591	4.09848	4.15872e-05	0.00046296	85.5981	42.9063
ENSG00000186767	SPIN4	0.842315	0.205557	4.09772	4.17247e-05	0.000464153	151.166	84.2371
ENSG00000115875	SRSF7	0.285194	0.0696218	4.09632	4.19763e-05	0.000466613	2011.89	1650.21
ENSG00000080493	SLC4A4	0.577899	0.141087	4.09606	4.20244e-05	0.000466809	435.486	291.398
ENSG00000119686	FLVCR2	0.956905	0.233711	4.0944	4.23263e-05	0.000469822	139.53	71.9809
ENSG00000147874	HAUS6	0.359798	0.0879193	4.09237	4.26991e-05	0.000473617	853.484	664.903
ENSG00000122778	KIAA1549	-0.42315	0.103542	-4.08677	4.37428e-05	0.000484843	411.199	551.298
ENSG00000175471	MCTP1	-1.00018	0.245047	-4.08158	4.47313e-05	0.000495441	84.6444	169.917
ENSG00000129116	PALLD	-0.303468	0.0743625	-4.08092	4.48575e-05	0.000496479	1414.5	1746.92
ENSG00000158301	GPRASP2	-0.461146	0.113008	-4.08063	4.49137e-05	0.000496742	350.191	482.531
ENSG00000141568	FOXK2	-0.381586	0.0935416	-4.07932	4.51685e-05	0.0004992	1250.96	1629.44
ENSG00000175745	NR2F1	0.995853	0.244145	4.07895	4.524e-05	0.00049963	1676.93	840.798
ENSG00000204054	LINC00963	-0.556588	0.136566	-4.0756	4.58958e-05	0.000506507	806.056	1186.42
ENSG00000197321	SVIL	-0.461937	0.11339	-4.07387	4.62377e-05	0.000509913	353.699	486.67
ENSG00000093144	ECHDC1	-0.310982	0.0763764	-4.0717	4.66703e-05	0.000514314	1362.06	1690.65
ENSG00000072274	TFRC	0.274837	0.0675128	4.07089	4.6833e-05	0.000515736	9171.4	7580.55
ENSG00000198860	TSEN15	-0.336871	0.0827658	-4.07017	4.69787e-05	0.000516968	636.637	803.701
ENSG00000179523	EIF3J-DT	-0.573119	0.140879	-4.06816	4.7386e-05	0.000521076	148.563	221.656
ENSG00000145990	GFOD1	0.39123	0.0962067	4.06655	4.77136e-05	0.000524105	711.241	542.84
ENSG00000156011	PSD3	0.49248	0.121107	4.06647	4.77299e-05	0.000524105	502.501	356.218
ENSG00000162591	MEGF6	0.642545	0.158019	4.06626	4.77743e-05	0.000524217	253.578	162.192
ENSG00000160752	FDPS	-0.439589	0.108111	-4.06607	4.78126e-05	0.000524262	619.601	841.265
ENSG00000054793	ATP9A	-0.312968	0.0769812	-4.06552	4.79263e-05	0.000525132	1237.85	1537.53
ENSG00000152952	PLOD2	0.315206	0.0775711	4.06344	4.83541e-05	0.000529441	2309.92	1856.17
ENSG00000138115	CYP2C8	-1.65939	0.408412	-4.06302	4.84422e-05	0.000530026	10.0398	31.6884
ENSG00000138279	ANXA7	-0.302475	0.0745101	-4.05951	4.91748e-05	0.000537659	1132.99	1397.48
ENSG00000268006	PTOV1-AS1	-1.31888	0.324957	-4.05863	4.93612e-05	0.000539312	20.5042	50.909
ENSG00000198089	SFI1	0.620544	0.152909	4.05826	4.94395e-05	0.000539783	375.289	243.913
ENSG00000254612	DNAJB6P1	-0.719615	0.177346	-4.05768	4.95626e-05	0.000540741	112.077	184.933
ENSG00000170703	TTLL6	1.47998	0.364797	4.057	4.97075e-05	0.000541936	63.4465	22.7922
ENSG00000144554	FANCD2	0.699321	0.172456	4.05507	5.01202e-05	0.000546046	299.908	184.595
ENSG00000171462	DLK2	0.60945	0.150393	4.05238	5.07003e-05	0.000551974	305.548	200.665
ENSG00000184635	ZNF93	0.728589	0.179908	4.04979	5.12629e-05	0.000557702	153.076	92.5487
ENSG00000005469	CROT	0.630796	0.155838	4.04777	5.17082e-05	0.000562148	262.117	169.01
ENSG00000163485	ADORA1	0.599421	0.148325	4.04126	5.31653e-05	0.000577578	243.11	160.617
ENSG00000067248	DHX29	-0.295816	0.0732663	-4.03755	5.40123e-05	0.000586364	1797.16	2205.55
ENSG00000149212	SESN3	-0.487402	0.120809	-4.03448	5.47227e-05	0.000593656	3341.66	4684.77
ENSG00000136908	DPM2	-0.36958	0.0916107	-4.03425	5.47774e-05	0.000593829	923.513	1192.97
ENSG00000121743	GJA3	-1.32403	0.328234	-4.0338	5.48818e-05	0.000594539	27.4741	68.1009
ENSG00000059588	TARBP1	0.427822	0.106079	4.03307	5.50528e-05	0.00059597	597.226	443.686
ENSG00000172765	TMCC1	-0.387241	0.0960527	-4.03155	5.54103e-05	0.000599418	540.197	707.304
ENSG00000169016	E2F6	-0.426005	0.105688	-4.03076	5.55958e-05	0.000601	384.071	516.946
ENSG00000114993	RTKN	0.440068	0.10924	4.02846	5.61432e-05	0.000606489	762.99	563.086
ENSG00000090530	P3H2	0.481325	0.119673	4.02199	5.77079e-05	0.000622952	1041.35	745.291
ENSG00000162433	AK4	0.280129	0.0696735	4.0206	5.805e-05	0.000626204	2021.41	1665.16
ENSG00000013364	MVP	0.348242	0.086632	4.01978	5.82514e-05	0.000627935	1899.49	1492.05
ENSG00000053371	AKR7A2	0.33164	0.0825338	4.01822	5.86383e-05	0.00063166	1112.89	884.707
ENSG00000106714	CNTNAP3	0.662065	0.164782	4.01781	5.8741e-05	0.000632322	260.052	163.961
ENSG00000129562	DAD1	0.280524	0.0698322	4.01712	5.89136e-05	0.000633735	2328.76	1917.5
ENSG00000196660	SLC30A10	0.673017	0.16755	4.01682	5.89899e-05	0.00063411	1096.19	687.76
ENSG00000128973	CLN6	0.404859	0.100816	4.01583	5.92367e-05	0.000636317	588.426	444.318
ENSG00000142910	TINAGL1	1.03302	0.257437	4.01271	6.00269e-05	0.000644353	69.9209	34.1071
ENSG00000188191	PRKAR1B	0.511139	0.127394	4.01228	6.01359e-05	0.000645071	569.389	399.318
ENSG00000134042	MRO	-2.33947	0.583147	-4.0118	6.02566e-05	0.000645914	5.28932	26.8341
ENSG00000143727	ACP1	-0.251601	0.0627311	-4.01079	6.05169e-05	0.00064825	1892.7	2253.21
ENSG00000100221	JOSD1	-0.303701	0.0757513	-4.00919	6.0927e-05	0.000651741	1499.05	1850.6
ENSG00000129245	FXR2	-0.377241	0.094094	-4.00919	6.09279e-05	0.000651741	1281.69	1663.81
ENSG00000133858	ZFC3H1	-0.499359	0.124567	-4.00877	6.10354e-05	0.000652435	675.942	954.771
ENSG00000119929	CUTC	-0.467958	0.116786	-4.00695	6.15075e-05	0.000657024	260.854	360.032
ENSG00000181938	GINS3	0.830074	0.207207	4.00602	6.17501e-05	0.000659155	146.771	82.7602
ENSG00000213923	CSNK1E	-0.353686	0.0883259	-4.00433	6.21923e-05	0.000663414	1358.06	1735.37
ENSG00000081913	PHLPP1	0.343932	0.08593	4.00247	6.26849e-05	0.000668203	771.112	608.052
ENSG00000157087	ATP2B2	0.955847	0.238865	4.00162	6.29095e-05	0.00067013	152.927	78.5883
ENSG00000094916	CBX5	0.365122	0.0913161	3.99844	6.37601e-05	0.000677778	4097.66	3181.11
ENSG00000125347	IRF1	0.589518	0.147434	3.99852	6.37393e-05	0.000677778	353.954	235.292
ENSG00000276851	AC002401.4	1.18156	0.295492	3.99863	6.37092e-05	0.000677778	63.001	27.7921
ENSG00000174442	ZWILCH	0.412069	0.103107	3.9965	6.42848e-05	0.000682881	568.788	427.274
ENSG00000123975	CKS2	-0.561126	0.140431	-3.99573	6.44941e-05	0.00068463	267.147	394.089
ENSG00000177822	TENM3-AS1	-1.13086	0.283156	-3.99376	6.50325e-05	0.000689867	22.0793	48.7012
ENSG00000137824	RMDN3	0.320944	0.0803757	3.99305	6.52286e-05	0.000691469	928.456	743.115
ENSG00000186162	CIDECP1	-0.651211	0.163165	-3.99113	6.57599e-05	0.000696618	115.923	182.452
ENSG00000101367	MAPRE1	-0.21015	0.0527029	-3.98744	6.6789e-05	0.000707031	3343.68	3867.64
ENSG00000184867	ARMCX2	0.279302	0.0700498	3.9872	6.68582e-05	0.000707275	1199.55	988.702
ENSG00000132716	DCAF8	0.542388	0.136129	3.98437	6.76583e-05	0.000715245	504.203	346.624
ENSG00000134765	DSC1	-1.56428	0.392627	-3.98412	6.77301e-05	0.00071551	16.3426	48.5387
ENSG00000175573	C11orf68	-0.377809	0.0948516	-3.98315	6.80068e-05	0.000717938	1320.26	1715.26
ENSG00000165626	BEND7	-0.46612	0.117044	-3.98242	6.82159e-05	0.000719649	422.742	583.86
ENSG00000086991	NOX4	0.476374	0.119624	3.98226	6.82644e-05	0.000719666	234.771	168.976
ENSG00000111962	UST	-0.646159	0.16228	-3.98175	6.84094e-05	0.000720698	99.0845	155.584
ENSG00000177674	AGTRAP	-0.336837	0.0846557	-3.97891	6.92319e-05	0.000728862	810.784	1023.65
ENSG00000180875	GREM2	-0.738242	0.18556	-3.97847	6.93612e-05	0.000729721	203.911	339.769
ENSG00000019144	PHLDB1	0.404905	0.101789	3.9779	6.95268e-05	0.000730903	1894.57	1431.17
ENSG00000125871	MGME1	0.502403	0.126309	3.97757	6.96222e-05	0.000730903	324.578	228.749
ENSG00000135905	DOCK10	-0.907937	0.228268	-3.97751	6.96419e-05	0.000730903	74.3553	139.642
ENSG00000174173	TRMT10C	0.347442	0.0873534	3.97743	6.96644e-05	0.000730903	726.334	570.667
ENSG00000120533	ENY2	0.35188	0.0884841	3.97676	6.98618e-05	0.000732473	893.369	699.35
ENSG00000130707	ASS1	0.478525	0.120339	3.97647	6.99453e-05	0.000732847	324.809	233.295
ENSG00000170899	GSTA4	-0.438083	0.11019	-3.97571	7.0171e-05	0.000734709	294.381	398.719
ENSG00000172201	ID4	-0.565762	0.142349	-3.97448	7.05338e-05	0.000738003	360.393	532.711
ENSG00000115419	GLS	-0.390121	0.0981797	-3.97354	7.08116e-05	0.000740405	2240.95	2936.68
ENSG00000116032	GRIN3B	0.944627	0.237749	3.97321	7.09095e-05	0.000740619	94.1225	48.8964
ENSG00000134138	MEIS2	0.356053	0.0896149	3.97315	7.09289e-05	0.000740619	943.189	736.967
ENSG00000115310	RTN4	-0.238523	0.0600652	-3.97107	7.15494e-05	0.00074659	12170.9	14358.4
ENSG00000166181	API5	0.294596	0.0742164	3.96942	7.20484e-05	0.000751284	1660.16	1352.38
ENSG00000141510	TP53	0.356623	0.089854	3.96892	7.21989e-05	0.000752342	1132.03	883.996
ENSG00000145349	CAMK2D	-0.333349	0.0839957	-3.96864	7.22828e-05	0.000752704	2329.83	2935.48
ENSG00000120053	GOT1	-0.405038	0.102069	-3.96827	7.23974e-05	0.000753385	676.656	896.59
ENSG00000122335	SERAC1	-0.379846	0.0957559	-3.96682	7.28391e-05	0.000757467	538.269	700.844
ENSG00000114125	RNF7	-0.468208	0.118041	-3.96647	7.29454e-05	0.000758058	522.898	722.868
ENSG00000106052	TAX1BP1	-0.3148	0.0793794	-3.96577	7.31595e-05	0.000759767	3937.94	4898.36
ENSG00000234518	PTGES3P1	-0.81572	0.205703	-3.96553	7.3233e-05	0.000760016	68.9519	121.704
ENSG00000095752	IL11	-0.867527	0.218795	-3.96502	7.33907e-05	0.000761137	58.3249	106.021
ENSG00000166598	HSP90B1	0.285711	0.0720708	3.96431	7.36091e-05	0.000762885	7230.3	5932.29
ENSG00000167987	VPS37C	-0.365666	0.0922598	-3.96343	7.38791e-05	0.000765166	822.432	1059.8
ENSG00000131373	HACL1	0.399935	0.100911	3.96326	7.39343e-05	0.00076522	508.243	385.13
ENSG00000022567	SLC45A4	0.375126	0.0946608	3.96285	7.40616e-05	0.00076602	910.369	702.482
ENSG00000171621	SPSB1	-0.411134	0.103928	-3.95595	7.62309e-05	0.000787925	708.06	940.696
ENSG00000174684	B4GAT1	0.385485	0.0974706	3.95488	7.6572e-05	0.000790917	1043.2	799.14
ENSG00000153406	NMRAL1	1.66802	0.421941	3.9532	7.71141e-05	0.00079598	52.4545	16.5747
ENSG00000144730	IL17RD	-0.436847	0.110535	-3.95211	7.74653e-05	0.000799066	1029.4	1394.17
ENSG00000169188	APEX2	0.399952	0.101302	3.94812	7.87689e-05	0.00081142	688.894	521.64
ENSG00000187790	FANCM	0.648858	0.164341	3.94825	7.87239e-05	0.00081142	190.333	121.104
ENSG00000185745	IFIT1	0.800802	0.202858	3.94761	7.89353e-05	0.000812588	119.65	68.8641
ENSG00000185070	FLRT2	-0.256054	0.0648709	-3.94714	7.90902e-05	0.000813635	5993.43	7156.55
ENSG00000114346	ECT2	0.40106	0.101681	3.94431	8.00306e-05	0.000822757	630.644	477.16
ENSG00000078070	MCCC1	-0.430952	0.109303	-3.94274	8.05553e-05	0.000827596	345.653	466.266
ENSG00000127472	PLA2G5	1.06519	0.270297	3.94082	8.12023e-05	0.000833684	143.244	68.6041
ENSG00000080200	CRYBG3	0.431021	0.109393	3.94012	8.14396e-05	0.000835561	542.094	402.239
ENSG00000248275	TRIM52-AS1	-0.597274	0.151705	-3.93709	8.2477e-05	0.000845638	141.829	214.611
ENSG00000133805	AMPD3	-0.489181	0.124329	-3.93456	8.33495e-05	0.000854012	150.315	211.379
ENSG00000197183	NOL4L	0.373568	0.0949918	3.93264	8.40197e-05	0.000860303	1111.68	858.507
ENSG00000269951	AC090181.2	-1.39777	0.355768	-3.92887	8.5346e-05	0.0008733	17.0494	44.5456
ENSG00000166965	RCCD1	0.526561	0.134053	3.92801	8.56529e-05	0.000875855	280.493	195.065
ENSG00000140682	TGFB1I1	-0.501271	0.127718	-3.92484	8.67872e-05	0.000886863	663.718	939.644
ENSG00000105971	CAV2	-0.383452	0.0977485	-3.92284	8.75098e-05	0.000893599	506.154	660
ENSG00000115840	SLC25A12	0.418415	0.106665	3.9227	8.75631e-05	0.000893599	446.165	334.399
ENSG00000185049	NELFA	-0.32616	0.0831713	-3.92154	8.79853e-05	0.000897309	768.247	962.726
ENSG00000107140	TESK1	-0.37042	0.0945162	-3.91912	8.88741e-05	0.00090577	910.477	1178.16
ENSG00000143183	TMCO1	0.238103	0.060762	3.91862	8.90576e-05	0.000907038	1820.81	1543.49
ENSG00000285410	GABPB1-IT1	-0.561776	0.143371	-3.91833	8.91635e-05	0.000907512	299.882	442.351
ENSG00000075131	TIPIN	0.51519	0.131513	3.9174	8.95104e-05	0.000910438	326.869	228.312
ENSG00000087087	SRRT	0.297416	0.0759397	3.91647	8.98532e-05	0.000913319	3822.58	3110.41
ENSG00000134070	IRAK2	-0.358112	0.0914635	-3.91535	9.02728e-05	0.000916975	410.186	524.609
ENSG00000138658	ZGRF1	0.868065	0.221844	3.91295	9.11769e-05	0.000925545	195.536	106.884
ENSG00000139211	AMIGO2	-0.911127	0.232861	-3.91274	9.12538e-05	0.000925712	42.9487	80.8106
ENSG00000134504	KCTD1	-0.417403	0.106761	-3.9097	9.2411e-05	0.000936831	493.115	657.84
ENSG00000176422	SPRYD4	-0.52015	0.133056	-3.90924	9.25866e-05	0.00093799	161.569	232.37
ENSG00000214826	DDX12P	0.654864	0.167525	3.90906	9.26577e-05	0.000938091	222.606	141.332
ENSG00000129810	SGO1	1.57217	0.402219	3.90873	9.27814e-05	0.000938722	40.5528	13.6852
ENSG00000225377	NRSN2-AS1	-0.732406	0.187448	-3.90724	9.33564e-05	0.000943917	77.0674	127.89
ENSG00000120696	KBTBD7	0.547074	0.140081	3.90541	9.40662e-05	0.000950466	264.585	181.153
ENSG00000270194	AC097359.2	-0.832498	0.21323	-3.90422	9.45312e-05	0.000954534	119.167	212.564
ENSG00000166387	PPFIBP2	0.522483	0.13384	3.90378	9.47019e-05	0.000955628	991.962	691.155
ENSG00000240230	COX19	-0.468048	0.119907	-3.90345	9.4833e-05	0.000956321	273.924	379.105
ENSG00000225830	ERCC6	0.343258	0.0879863	3.90127	9.56913e-05	0.000964342	815.461	642.807
ENSG00000258667	HIF1A-AS3	-1.0772	0.276154	-3.90074	9.59009e-05	0.000965819	332.524	701.719
ENSG00000072110	ACTN1	-0.266387	0.0683533	-3.8972	9.73111e-05	0.000979376	10007.1	12037.4
ENSG00000183856	IQGAP3	1.15252	0.295763	3.89676	9.74898e-05	0.000980531	69.2699	31.234
ENSG00000157216	SSBP3	0.425673	0.109246	3.89647	9.76055e-05	0.00098105	1265.21	942.259
ENSG00000110395	CBL	-0.45334	0.116352	-3.89629	9.76782e-05	0.000981138	821.446	1123.28
ENSG00000147650	LRP12	-0.393693	0.1011	-3.89408	9.85711e-05	0.000989457	334.606	438.521
ENSG00000184009	ACTG1	0.255913	0.0657835	3.89024	0.000100147	0.00100462	90054.5	75417.3
ENSG00000234912	SNHG20	-0.890065	0.228805	-3.89006	0.000100219	0.00100468	55.1222	102.386
ENSG00000134313	KIDINS220	-0.330124	0.0848774	-3.88942	0.000100485	0.00100669	2510.42	3155.78
ENSG00000124788	ATXN1	-0.424799	0.109288	-3.88697	0.000101503	0.00101622	384.864	515.569
ENSG00000217330	SSXP10	-0.836865	0.215315	-3.88671	0.000101612	0.00101666	96.2863	171.853
ENSG00000187653	TMSB4XP8	0.36351	0.0935544	3.88555	0.000102099	0.00102086	842.064	654.253
ENSG00000182150	ERCC6L2	0.466416	0.120081	3.88419	0.00010267	0.0010259	610.659	442.095
ENSG00000058804	NDC1	0.421741	0.108591	3.88374	0.000102862	0.00102714	1299.13	969.127
ENSG00000173436	MICOS10	0.640384	0.164925	3.88287	0.000103231	0.00103016	143.327	92.0132
ENSG00000225156	AC012354.1	0.906486	0.233489	3.88235	0.000103453	0.0010317	93.3374	49.7889
ENSG00000122378	PRXL2A	-0.289743	0.0746696	-3.88033	0.000104315	0.00103962	2145.09	2622.64
ENSG00000183346	CABCOCO1	-0.993713	0.25616	-3.87926	0.000104774	0.00104352	42.0551	84.0749
ENSG00000085377	PREP	0.291469	0.0751464	3.87868	0.000105023	0.00104531	1349.6	1103.96
ENSG00000146122	DAAM2	0.274891	0.0708886	3.87779	0.000105411	0.0010485	2100.96	1736.7
ENSG00000089639	GMIP	0.526147	0.135716	3.87684	0.000105823	0.00105141	345.088	239.949
ENSG00000137812	KNL1	0.892294	0.230163	3.8768	0.000105841	0.00105141	99.2323	53.2469
ENSG00000108797	CNTNAP1	0.478089	0.123361	3.87552	0.000106396	0.00105624	324.575	232.841
ENSG00000196754	S100A2	0.569869	0.147074	3.8747	0.000106757	0.00105913	439.984	296.231
ENSG00000111364	DDX55	0.398525	0.102865	3.87427	0.000106946	0.00106032	487.693	369.757
ENSG00000133226	SRRM1	0.346267	0.0893837	3.87394	0.000107088	0.00106105	2555.94	2010.3
ENSG00000117115	PADI2	0.477502	0.123295	3.87285	0.00010757	0.00106514	752.805	541.461
ENSG00000119681	LTBP2	0.727565	0.187884	3.87242	0.000107759	0.00106632	2900.59	1751.8
ENSG00000197355	UAP1L1	-0.352345	0.0910182	-3.87115	0.000108324	0.00107121	711.46	908.784
ENSG00000171345	KRT19	0.606256	0.156622	3.87081	0.000108473	0.00107199	832.026	546.495
ENSG00000164742	ADCY1	0.553798	0.143098	3.87005	0.000108813	0.00107466	264.426	179.87
ENSG00000140836	ZFHX3	-0.548909	0.141854	-3.86954	0.000109042	0.00107623	289.507	423.652
ENSG00000127329	PTPRB	0.992591	0.256574	3.86864	0.000109445	0.00107951	101.746	51.0546
ENSG00000137492	THAP12	0.281735	0.0728921	3.86509	0.000111048	0.00109461	1257.46	1034.66
ENSG00000175197	DDIT3	-1.10025	0.284827	-3.86287	0.000112064	0.00110392	462.301	991.244
ENSG00000163162	RNF149	-0.31647	0.0819456	-3.86196	0.000112483	0.00110733	849.073	1056.73
ENSG00000198586	TLK1	0.317867	0.0823204	3.86134	0.000112767	0.00110942	1150.14	922.386
ENSG00000105341	DMAC2	-0.345442	0.0894697	-3.861	0.000112926	0.00110956	677.169	859.707
ENSG00000169136	ATF5	-0.469149	0.121505	-3.86115	0.000112854	0.00110956	386.839	535.097
ENSG00000281566	AL157778.1	-1.15373	0.298858	-3.86046	0.000113172	0.00111126	32.3031	71.9324
ENSG00000171401	KRT13	1.51468	0.392451	3.85953	0.000113605	0.0011148	39.1871	13.6526
ENSG00000179046	TRIML2	-1.98629	0.514736	-3.85885	0.000113921	0.00111718	5.99051	24.2043
ENSG00000265763	ZNF488	1.03611	0.268513	3.85868	0.000113999	0.00111723	77.0005	37.614
ENSG00000065534	MYLK	0.525206	0.136122	3.85835	0.000114155	0.00111805	2425.41	1685.59
ENSG00000004700	RECQL	0.367051	0.0951474	3.85771	0.000114455	0.00112027	645.625	500.876
ENSG00000136146	MED4	0.43167	0.111928	3.8567	0.00011493	0.00112409	345.113	256.023
ENSG00000175063	UBE2C	0.868203	0.225124	3.85656	0.000114992	0.00112409	106.413	58.3934
ENSG00000076108	BAZ2A	-0.269649	0.0699298	-3.856	0.000115257	0.00112525	2269.05	2735.78
ENSG00000250303	LINC02762	-1.47904	0.383562	-3.85605	0.000115232	0.00112525	16.8201	46.8826
ENSG00000204178	MACO1	-0.267815	0.0694855	-3.85425	0.000116083	0.00113258	920.056	1107.5
ENSG00000094914	AAAS	0.365984	0.0949875	3.85297	0.000116695	0.00113783	750.489	582.632
ENSG00000184156	KCNQ3	-1.39405	0.362031	-3.85065	0.000117803	0.00114791	16.2313	42.6616
ENSG00000080345	RIF1	0.313617	0.0815195	3.84714	0.000119506	0.00116376	2309.44	1857.69
ENSG00000101608	MYL12A	-0.32226	0.0838011	-3.84554	0.000120289	0.00117064	2504.32	3132.7
ENSG00000099290	WASHC2A	-0.268561	0.0698539	-3.84461	0.000120744	0.00117432	1137.05	1370.45
ENSG00000112182	BACH2	-0.796941	0.207374	-3.84301	0.000121533	0.0011805	81.7056	142.093
ENSG00000143942	CHAC2	0.673369	0.175212	3.84316	0.000121462	0.0011805	152.333	95.0812
ENSG00000111145	ELK3	-0.364445	0.0948648	-3.84173	0.000122169	0.00118592	2750.96	3540.23
ENSG00000136560	TANK	-0.372904	0.0971045	-3.84023	0.000122919	0.00119245	477.403	617.76
ENSG00000137656	BUD13	0.396359	0.103232	3.83949	0.000123291	0.00119455	396.859	301.704
ENSG00000166166	TRMT61A	-0.487001	0.126835	-3.83963	0.00012322	0.00119455	905.973	1268.99
ENSG00000138231	DBR1	0.373626	0.0973471	3.83808	0.000124	0.00119989	502.714	388.133
ENSG00000183283	DAZAP2	-0.237585	0.0619015	-3.83811	0.000123984	0.00119989	2242.35	2644.57
ENSG00000124588	NQO2	-0.464137	0.120946	-3.83755	0.000124269	0.00120174	249.129	344.351
ENSG00000171649	ZIK1	0.385664	0.100521	3.83664	0.00012473	0.00120543	416.106	318.052
ENSG00000123737	EXOSC9	0.344208	0.089749	3.83523	0.000125449	0.00121086	836.014	658.703
ENSG00000167977	KCTD5	-0.31488	0.0821004	-3.8353	0.00012541	0.00121086	802.743	999.35
ENSG00000279348	AC012513.3	0.599567	0.156348	3.83481	0.00012566	0.00121213	232.434	153.197
ENSG00000196781	TLE1	-0.400954	0.104574	-3.83417	0.00012599	0.00121455	620.266	818.569
ENSG00000140464	PML	0.410665	0.107198	3.8309	0.000127676	0.00122926	470.839	353.864
ENSG00000141425	RPRD1A	-0.274893	0.0717551	-3.83099	0.000127628	0.00122926	1503.93	1818.83
ENSG00000114573	ATP6V1A	-0.450046	0.117502	-3.83013	0.000128078	0.00123235	2393.72	3269.74
ENSG00000148057	IDNK	-0.629333	0.164341	-3.82944	0.000128435	0.00123494	102.676	159.367
ENSG00000167384	ZNF180	0.471053	0.123013	3.8293	0.000128509	0.00123494	320.632	231.299
ENSG00000130299	GTPBP3	0.418286	0.109327	3.82602	0.000130233	0.00125073	514.086	384.464
ENSG00000117632	STMN1	0.316599	0.082829	3.82232	0.000132201	0.00126883	1348.55	1082.4
ENSG00000104381	GDAP1	0.396965	0.103864	3.82195	0.000132399	0.0012694	641.539	487.355
ENSG00000137496	IL18BP	0.847159	0.221659	3.8219	0.000132426	0.0012694	84.9678	47.1912
ENSG00000100075	SLC25A1	-0.322673	0.0844853	-3.81928	0.000133839	0.00128073	1689.16	2113.59
ENSG00000117114	ADGRL2	-0.354	0.0926883	-3.81925	0.000133859	0.00128073	519.704	664.317
ENSG00000160199	PKNOX1	-0.346585	0.0907426	-3.81944	0.000133757	0.00128073	479.574	609.399
ENSG00000133985	TTC9	-0.381504	0.0999267	-3.81784	0.000134624	0.00128725	1663.74	2168.37
ENSG00000165501	LRR1	0.782316	0.204934	3.8174	0.000134866	0.00128876	127.683	74.3343
ENSG00000138594	TMOD3	0.297451	0.077948	3.81601	0.000135624	0.0012952	832.568	677.354
ENSG00000160584	SIK3	-0.344977	0.0904272	-3.81497	0.000136198	0.00129986	877.614	1114.53
ENSG00000145632	PLK2	0.287047	0.0752466	3.81475	0.000136322	0.00130023	4028.97	3301.59
ENSG00000080561	MID2	-0.586055	0.153716	-3.81257	0.000137527	0.00131012	219.267	329.334
ENSG00000123989	CHPF	0.244891	0.0642326	3.81257	0.000137529	0.00131012	7910.86	6677.06
ENSG00000147383	NSDHL	-0.399564	0.10482	-3.81191	0.000137897	0.00131228	504.97	666.867
ENSG00000163875	MEAF6	-0.325801	0.0854704	-3.81186	0.000137927	0.00131228	774.671	970.306
ENSG00000124171	PARD6B	0.400432	0.105086	3.8105	0.000138685	0.00131867	637.101	482.777
ENSG00000160214	RRP1	-0.424637	0.111458	-3.80985	0.000139052	0.00132134	1316.02	1765.98
ENSG00000104064	GABPB1	-0.418348	0.109819	-3.80945	0.000139279	0.00132268	470.758	628.44
ENSG00000127580	WDR24	0.420053	0.11031	3.80793	0.000140134	0.00132997	383.393	286.428
ENSG00000142039	CCDC97	-0.342399	0.0899356	-3.80715	0.000140575	0.00133333	656.807	833.117
ENSG00000225733	FGD5-AS1	0.26923	0.0707293	3.80649	0.000140955	0.00133611	2615.8	2170.23
ENSG00000224609	HSD52	-2.16075	0.567764	-3.80572	0.000141393	0.00133943	4.74198	21.1366
ENSG00000152763	DNAI4	-0.951685	0.250169	-3.80417	0.00014228	0.001347	43.6584	84.6102
ENSG00000108312	UBTF	0.382057	0.100445	3.80365	0.000142582	0.00134903	3243.59	2489.2
ENSG00000205562	AL049775.1	-0.971181	0.255341	-3.80346	0.000142689	0.0013492	30.7253	60.4707
ENSG00000254615	AC027031.2	-0.741509	0.195024	-3.80214	0.000143453	0.00135559	71.7725	120.34
ENSG00000228283	KATNBL1P6	-1.22171	0.321462	-3.8005	0.000144407	0.00136377	18.9038	44.0749
ENSG00000096401	CDC5L	0.283389	0.0745793	3.79983	0.000144796	0.00136625	1356.33	1114.12
ENSG00000187796	CARD9	1.21798	0.320543	3.79974	0.000144849	0.00136625	46.4791	20.0326
ENSG00000173451	THAP2	-0.663116	0.174553	-3.79893	0.000145319	0.00136985	107.754	170.504
ENSG00000188549	CCDC9B	0.330505	0.0870098	3.79848	0.000145586	0.00137152	2845.03	2263.05
ENSG00000184992	BRI3BP	0.338967	0.089265	3.79731	0.000146277	0.00137718	808.736	638.686
ENSG00000061337	LZTS1	1.06694	0.28102	3.79666	0.000146659	0.00137993	108.99	52.0942
ENSG00000129933	MAU2	-0.316439	0.0833639	-3.79588	0.000147124	0.00138345	1033.68	1287.48
ENSG00000128694	OSGEPL1	0.755496	0.199045	3.7956	0.000147286	0.00138412	142.855	84.5618
ENSG00000136937	NCBP1	0.297605	0.0784173	3.79515	0.000147555	0.0013858	1557.19	1266.32
ENSG00000108840	HDAC5	-0.289051	0.076204	-3.79313	0.000148762	0.00139628	1569.72	1918.7
ENSG00000158792	SPATA2L	-0.467606	0.123304	-3.7923	0.00014926	0.0014001	268.778	372.044
ENSG00000165443	PHYHIPL	0.618773	0.163182	3.79193	0.000149482	0.00140132	666.797	434.465
ENSG00000122042	UBL3	-0.345326	0.0911141	-3.79004	0.000150624	0.00141094	944.703	1200.47
ENSG00000166803	PCLAF	0.877093	0.231427	3.78993	0.000150692	0.00141094	153.933	83.7019
ENSG00000176273	SLC35G1	-0.438802	0.115836	-3.78813	0.000151786	0.00142031	405.508	549.544
ENSG00000115977	AAK1	-0.333537	0.0880629	-3.78748	0.000152183	0.00142316	772.953	973.377
ENSG00000113312	TTC1	-0.280642	0.0741053	-3.78707	0.000152435	0.00142465	840.546	1020.26
ENSG00000129646	QRICH2	0.903835	0.238766	3.78545	0.000153431	0.00143308	84.8594	45.3571
ENSG00000036672	USP2	0.522446	0.138036	3.78486	0.000153796	0.00143446	385.141	268.134
ENSG00000116096	SPR	-0.469584	0.124063	-3.78504	0.000153683	0.00143446	358.276	496.328
ENSG00000130309	COLGALT1	0.339248	0.0896354	3.78476	0.000153859	0.00143446	2204.8	1742.55
ENSG00000113048	MRPS27	-0.242351	0.0640407	-3.78433	0.000154122	0.00143604	1876.9	2220.3
ENSG00000164751	PEX2	0.412098	0.108915	3.78368	0.000154527	0.00143894	655.587	492.875
ENSG00000113387	SUB1	0.262504	0.0693976	3.78261	0.000155195	0.00144427	2441.95	2035.15
ENSG00000125450	NUP85	0.421692	0.111525	3.78113	0.000156118	0.00145198	834.438	622.858
ENSG00000143319	ISG20L2	0.30809	0.0814966	3.7804	0.000156577	0.00145537	1122.16	905.893
ENSG00000154473	BUB3	0.256898	0.0679802	3.77902	0.000157448	0.00146258	1396.14	1168.9
ENSG00000138668	HNRNPD	0.270648	0.071702	3.77462	0.000160251	0.00148771	6184.19	5125.31
ENSG00000180964	TCEAL8	0.379809	0.100637	3.77405	0.000160616	0.0014902	755.151	580.342
ENSG00000087088	BAX	-0.309888	0.0821215	-3.77353	0.000160951	0.0014924	1348.62	1671.36
ENSG00000092847	AGO1	0.300972	0.0797667	3.77316	0.000161192	0.00149318	1444.97	1172.73
ENSG00000196455	PIK3R4	0.377833	0.100139	3.7731	0.00016123	0.00149318	663.158	509.952
ENSG00000145715	RASA1	0.304509	0.0807157	3.77261	0.00016155	0.00149524	733.214	594.026
ENSG00000040275	SPDL1	0.301909	0.0800549	3.77128	0.000162415	0.00150234	871.648	706.364
ENSG00000154920	EME1	0.9569	0.253789	3.77046	0.000162945	0.00150634	79.5475	41.1042
ENSG00000166394	CYB5R2	0.396211	0.105091	3.77019	0.000163124	0.00150708	492.047	373.961
ENSG00000120896	SORBS3	0.391116	0.103755	3.7696	0.000163506	0.0015097	1298.63	991.011
ENSG00000136436	CALCOCO2	0.436391	0.1158	3.7685	0.000164232	0.00151548	2685.01	1984.77
ENSG00000137936	BCAR3	-0.358004	0.0950804	-3.76528	0.000166365	0.00153424	943.355	1208.34
ENSG00000014138	POLA2	0.791373	0.21021	3.76468	0.000166762	0.00153698	109.303	62.9545
ENSG00000066279	ASPM	0.56227	0.149525	3.76036	0.000169668	0.00156192	305.145	206.266
ENSG00000140993	TIGD7	-0.949381	0.252471	-3.76036	0.000169672	0.00156192	51.7741	100.422
ENSG00000145375	SPATA5	-0.430019	0.114389	-3.75926	0.000170417	0.00156784	328.003	441.543
ENSG00000229320	KRT8P12	-0.636117	0.169223	-3.75904	0.000170569	0.0015683	95.7087	148.376
ENSG00000158773	USF1	0.334376	0.0889719	3.75822	0.000171127	0.00157153	694.188	550.048
ENSG00000182944	EWSR1	-0.196244	0.0522165	-3.75828	0.000171089	0.00157153	5437.74	6229.15
ENSG00000163545	NUAK2	0.38503	0.102457	3.75799	0.000171287	0.00157206	1244.33	953.196
ENSG00000253540	FAM86HP	-0.760569	0.202415	-3.75746	0.000171644	0.0015744	55.0524	93.6038
ENSG00000182606	TRAK1	-0.333366	0.0887309	-3.75704	0.000171935	0.00157612	1546.36	1948.16
ENSG00000120337	TNFSF18	-2.21473	0.589725	-3.75554	0.000172971	0.00158372	3.36513	15.2107
ENSG00000253276	CCDC71L	-0.514499	0.136997	-3.75554	0.000172968	0.00158372	405.434	578.324
ENSG00000106609	TMEM248	0.225289	0.0599984	3.75491	0.000173404	0.00158674	3305.24	2827.25
ENSG00000120875	DUSP4	-0.237522	0.0632729	-3.75392	0.000174087	0.00159204	6430.32	7582.17
ENSG00000157625	TAB3	-0.326055	0.0869146	-3.75144	0.000175825	0.00160697	799.201	1001.1
ENSG00000152240	HAUS1	0.438064	0.116819	3.74995	0.000176873	0.00161559	393.345	290.064
ENSG00000235501	AC105942.1	-0.481627	0.128552	-3.74655	0.000179283	0.00163663	276.03	386.167
ENSG00000185238	PRMT3	-0.339637	0.090698	-3.74471	0.000180605	0.00164771	537.886	680.762
ENSG00000088899	LZTS3	-0.50274	0.13426	-3.74453	0.00018073	0.00164787	243.839	345.226
ENSG00000116198	CEP104	-0.30647	0.0818623	-3.74373	0.000181311	0.00165219	733.417	908.393
ENSG00000140285	FGF7	-1.51927	0.406077	-3.74133	0.000183047	0.00166702	12.9331	37.0611
ENSG00000198088	NUP62CL	1.4256	0.381128	3.74047	0.000183677	0.00167175	47.9814	17.8572
ENSG00000110442	COMMD9	-0.390694	0.104483	-3.73931	0.000184522	0.00167845	602.576	789.222
ENSG00000105053	VRK3	-0.358343	0.0958655	-3.73797	0.000185511	0.00168644	568.027	728.652
ENSG00000124207	CSE1L	0.323038	0.0864287	3.73762	0.000185767	0.00168777	3846.02	3073.92
ENSG00000154380	ENAH	-0.324762	0.0868952	-3.7374	0.000185934	0.00168828	1553.35	1945.25
ENSG00000139725	RHOF	0.878909	0.235196	3.73691	0.000186292	0.00169053	98.7732	53.9449
ENSG00000140859	KIFC3	-0.482217	0.129056	-3.7365	0.000186602	0.00169235	726.635	1013.87
ENSG00000137776	SLTM	-0.20817	0.055727	-3.73554	0.000187316	0.00169782	2500.41	2887.63
ENSG00000150477	KIAA1328	-0.667	0.178606	-3.73448	0.000188101	0.00170392	96.3789	153.426
ENSG00000245322	H2AZ1-DT	-1.63519	0.437903	-3.73413	0.000188369	0.00170534	10.238	31.8996
ENSG00000105855	ITGB8	0.874548	0.234308	3.73248	0.000189606	0.00171553	3663.59	1998.29
ENSG00000000460	C1orf112	0.619017	0.165875	3.73182	0.000190098	0.00171896	181.311	117.646
ENSG00000167034	NKX3-1	-0.517614	0.138746	-3.73066	0.000190976	0.00172588	175.622	251.363
ENSG00000106078	COBL	-0.398424	0.106836	-3.72931	0.000192008	0.00173419	314.268	414.821
ENSG00000153936	HS2ST1	0.323081	0.0866428	3.72889	0.000192328	0.00173605	849.921	679.204
ENSG00000249115	HAUS5	0.471656	0.126541	3.72729	0.000193549	0.00174604	488.399	352.437
ENSG00000179958	DCTPP1	0.393835	0.105712	3.72556	0.000194882	0.00175703	829.772	630.715
ENSG00000135926	TMBIM1	-0.333203	0.0894512	-3.72497	0.000195339	0.00176012	680.906	857.545
ENSG00000125520	SLC2A4RG	0.337922	0.0907303	3.72447	0.000195729	0.0017626	1162.38	919.401
ENSG00000198959	TGM2	1.08102	0.290312	3.72366	0.000196356	0.00176721	569.747	269.284
ENSG00000137261	KIAA0319	-1.39959	0.376222	-3.72011	0.00019914	0.00179121	15.1253	39.7887
ENSG00000158863	FAM160B2	0.325548	0.0875204	3.71968	0.000199471	0.00179314	919.522	734.107
ENSG00000106538	RARRES2	0.356578	0.0958709	3.71935	0.000199733	0.00179444	3083	2408.93
ENSG00000164294	GPX8	-0.279954	0.0752824	-3.71872	0.000200233	0.00179788	978.774	1187.67
ENSG00000050130	JKAMP	-0.301228	0.0810465	-3.71673	0.000201815	0.00181101	742.14	913.832
ENSG00000137449	CPEB2	-0.496238	0.133536	-3.71614	0.000202292	0.00181423	417.107	587.892
ENSG00000101843	PSMD10	-0.355761	0.0958388	-3.71208	0.000205565	0.00184143	691.574	885.405
ENSG00000116731	PRDM2	-0.348744	0.0939463	-3.71217	0.000205492	0.00184143	947.315	1204.74
ENSG00000108821	COL1A1	0.545183	0.146911	3.71098	0.000206458	0.00184835	282.081	193.052
ENSG00000164076	CAMKV	1.70495	0.459473	3.71068	0.000206707	0.0018495	36.8525	11.3147
ENSG00000154553	PDLIM3	-0.465179	0.125387	-3.70996	0.000207293	0.00185366	183.902	254.14
ENSG00000046647	GEMIN8	0.642211	0.173145	3.70909	0.000208009	0.00185897	157.923	100.991
ENSG00000070495	JMJD6	-0.438095	0.118162	-3.70758	0.000209252	0.00186899	1068.67	1447.98
ENSG00000273143	AL355512.1	-1.5437	0.416464	-3.70669	0.00020999	0.00187354	14.7318	42.971
ENSG00000280832	GSEC	-0.75263	0.203048	-3.70667	0.000210005	0.00187354	80.1262	136.136
ENSG00000137270	GCM1	-2.20226	0.594158	-3.70652	0.000210129	0.00187355	4.33145	19.3019
ENSG00000265354	TIMM23	0.261093	0.0704449	3.70635	0.00021027	0.00187372	1252.07	1044.59
ENSG00000261801	LOXL1-AS1	0.402852	0.108706	3.70588	0.000210657	0.00187607	556.887	421.22
ENSG00000048052	HDAC9	-0.453151	0.122301	-3.70522	0.000211208	0.00187988	1055.92	1445.41
ENSG00000138640	FAM13A	0.391988	0.105814	3.7045	0.000211807	0.00188412	1457.15	1110.59
ENSG00000179588	ZFPM1	-0.502874	0.135759	-3.70416	0.000212092	0.00188556	465.685	660.341
ENSG00000132470	ITGB4	0.399117	0.10784	3.70101	0.000214744	0.00190803	1726.09	1309.53
ENSG00000180613	GSX2	-0.513421	0.138741	-3.70059	0.000215102	0.00190989	555.806	794.004
ENSG00000186111	PIP5K1C	0.30283	0.0818357	3.70047	0.000215202	0.00190989	3166.59	2567.36
ENSG00000141753	IGFBP4	0.645013	0.174338	3.69978	0.000215787	0.00191397	422.233	269.838
ENSG00000109339	MAPK10	-1.12486	0.304059	-3.69946	0.000216056	0.00191524	34.4868	75.3893
ENSG00000163714	U2SURP	0.274859	0.0743167	3.69848	0.000216896	0.00192158	2746.42	2269.42
ENSG00000131697	NPHP4	0.513318	0.138947	3.69435	0.000220452	0.00195196	382.979	268.28
ENSG00000185085	INTS5	0.335314	0.0908066	3.69262	0.000221959	0.00196416	641.611	508.683
ENSG00000147119	CHST7	0.933429	0.252826	3.69198	0.000222516	0.00196796	108.849	56.9963
ENSG00000165084	C8orf34	-0.615485	0.166738	-3.69132	0.00022309	0.0019719	222.87	341.786
ENSG00000139514	SLC7A1	-0.284689	0.0771996	-3.6877	0.000226287	0.001999	5908.71	7197.93
ENSG00000145833	DDX46	0.205206	0.0556504	3.68741	0.000226552	0.00200019	2934.61	2545.91
ENSG00000263001	GTF2I	0.272827	0.074025	3.6856	0.000228161	0.00201323	1507.09	1248.59
ENSG00000137166	FOXP4	0.29477	0.0799953	3.68484	0.000228849	0.00201814	2089.77	1704.45
ENSG00000102172	SMS	0.21031	0.0570851	3.68415	0.000229465	0.00202241	4370.16	3776.37
ENSG00000224790	AP000704.1	-1.32267	0.35951	-3.67908	0.000234078	0.00206188	16.5804	41.315
ENSG00000287828	AL354743.2	-1.12736	0.306473	-3.6785	0.000234613	0.0020654	19.8559	43.2142
ENSG00000119699	TGFB3	0.530133	0.144249	3.67513	0.000237731	0.00208925	387.038	267.875
ENSG00000176248	ANAPC2	0.346943	0.0943991	3.67528	0.000237585	0.00208925	1183.05	930.148
ENSG00000213062	Z99572.1	-0.774535	0.210743	-3.67526	0.000237608	0.00208925	52.846	90.4707
ENSG00000066230	SLC9A3	0.665022	0.180963	3.67491	0.000237929	0.00208979	238.041	150.228
ENSG00000099910	KLHL22	0.358309	0.0975314	3.67378	0.000238985	0.00209786	486.122	379.595
ENSG00000127824	TUBA4A	-0.441372	0.120191	-3.67225	0.000240423	0.00210928	388.134	526.397
ENSG00000126215	XRCC3	0.472348	0.128668	3.67105	0.000241558	0.00211802	406.767	293.345
ENSG00000160293	VAV2	0.370769	0.10105	3.66917	0.00024334	0.00213243	1674.85	1295.56
ENSG00000068028	RASSF1	-0.527556	0.143823	-3.66808	0.000244378	0.0021403	350.765	504.851
ENSG00000135090	TAOK3	-0.444731	0.121261	-3.66755	0.000244889	0.00214316	374.327	509.886
ENSG00000138382	METTL5	-0.430811	0.117469	-3.66745	0.000244985	0.00214316	274.848	371.348
ENSG00000152642	GPD1L	0.421016	0.114809	3.6671	0.000245315	0.0021436	409.624	306.234
ENSG00000196743	GM2A	0.386959	0.105518	3.66724	0.000245179	0.0021436	706.667	540.762
ENSG00000188338	SLC38A3	0.524563	0.14306	3.66672	0.000245677	0.00214554	706.789	491.721
ENSG00000067182	TNFRSF1A	-0.288099	0.0785772	-3.66645	0.000245941	0.00214607	2899.35	3539.41
ENSG00000183853	KIRREL1	-0.236784	0.0645833	-3.66633	0.000246058	0.00214607	4694.44	5530.83
ENSG00000205352	PRR13	-0.334807	0.0913219	-3.66622	0.000246158	0.00214607	428.28	540.08
ENSG00000176105	YES1	-0.271179	0.0739844	-3.66536	0.000246992	0.00215212	1198.57	1446.99
ENSG00000146067	FAM193B	0.300454	0.0819908	3.66449	0.000247833	0.00215822	1038.26	843.281
ENSG00000100354	TNRC6B	0.394369	0.107636	3.66392	0.000248387	0.00216182	533.36	405.812
ENSG00000105664	COMP	1.85931	0.507632	3.6627	0.000249566	0.00216961	19.0991	5.25972
ENSG00000238227	TMEM250	0.390855	0.10671	3.66277	0.000249502	0.00216961	1496.29	1141.07
ENSG00000184481	FOXO4	-0.468536	0.128027	-3.65967	0.000252543	0.00219425	220.137	304.383
ENSG00000147853	AK3	0.451444	0.123389	3.65871	0.000253492	0.00220124	2238.21	1637.03
ENSG00000056277	ZNF280C	-0.518272	0.141667	-3.65838	0.000253814	0.00220279	158.8	227.841
ENSG00000158717	RNF166	0.45616	0.124707	3.65785	0.000254336	0.00220607	302.609	220.78
ENSG00000158122	PRXL2C	-0.471977	0.129037	-3.6577	0.000254493	0.00220618	194.048	268.262
ENSG00000138413	IDH1	-0.491608	0.134422	-3.65721	0.000254978	0.00220913	820.212	1154.21
ENSG00000175348	TMEM9B	0.275906	0.0754574	3.65644	0.000255743	0.00221452	1075.5	888.491
ENSG00000104660	LEPROTL1	0.337457	0.0923012	3.65604	0.000256139	0.00221625	1017.56	805.326
ENSG00000173674	EIF1AX	0.24731	0.0676459	3.65595	0.000256233	0.00221625	3445.22	2902.55
ENSG00000112996	MRPS30	-0.274863	0.0751965	-3.65526	0.000256919	0.00221976	1105.3	1335.89
ENSG00000164329	TENT2	0.38969	0.106611	3.65525	0.000256928	0.00221976	521.138	397.11
ENSG00000102384	CENPI	0.827072	0.226292	3.65489	0.000257288	0.00222161	109.714	61.8673
ENSG00000103942	HOMER2	0.249625	0.0683035	3.65464	0.00025754	0.00222253	2505.75	2107.35
ENSG00000126883	NUP214	0.32291	0.0883977	3.65292	0.000259274	0.00223624	1029.38	822.389
ENSG00000137033	IL33	0.555312	0.15206	3.65191	0.000260293	0.00224324	173.245	117.484
ENSG00000265491	RNF115	-0.289397	0.0792471	-3.65183	0.000260378	0.00224324	764.612	934.336
ENSG00000184209	SNRNP35	0.467831	0.128117	3.6516	0.000260616	0.00224402	295.593	213.994
ENSG00000101138	CSTF1	0.333401	0.0913147	3.65112	0.000261095	0.00224689	553.423	439.513
ENSG00000132383	RPA1	0.304317	0.0833663	3.65036	0.000261877	0.00225235	2177.78	1763.1
ENSG00000143093	STRIP1	-0.306733	0.0840352	-3.65005	0.000262184	0.00225373	887.997	1098.75
ENSG00000010292	NCAPD2	0.332491	0.0911084	3.6494	0.000262849	0.00225818	835.631	663.751
ENSG00000167920	TMEM99	-0.588511	0.16128	-3.649	0.000263263	0.00226046	142.866	215.065
ENSG00000112715	VEGFA	0.316626	0.0867752	3.6488	0.000263464	0.00226092	6036.68	4848.31
ENSG00000139971	ARMH4	-0.49756	0.136384	-3.64824	0.000264045	0.00226464	212.511	300.326
ENSG00000185722	ANKFY1	0.351668	0.0964005	3.64799	0.000264298	0.00226554	1651.71	1293.74
ENSG00000096080	MRPS18A	-0.419198	0.114996	-3.64534	0.000267035	0.00228581	304.955	407.906
ENSG00000163507	CIP2A	0.477381	0.130953	3.64544	0.00026693	0.00228581	345.343	248.312
ENSG00000182827	ACBD3	-0.258517	0.0709185	-3.64527	0.00026711	0.00228581	1060.08	1268
ENSG00000121440	PDZRN3	0.494823	0.135797	3.64385	0.000268586	0.00229715	628.475	445.261
ENSG00000116750	UCHL5	0.306507	0.0841526	3.64228	0.00027023	0.00230993	631.664	510.601
ENSG00000240445	FOXO3B	-0.379786	0.104368	-3.63891	0.00027379	0.00233905	451.319	586.313
ENSG00000108055	SMC3	0.248937	0.068416	3.63858	0.000274148	0.00234081	2257.17	1898.75
ENSG00000158417	EIF5B	0.259814	0.071434	3.63712	0.000275703	0.00235277	4743.61	3961.82
ENSG00000133657	ATP13A3	-0.283627	0.0779871	-3.63685	0.000275994	0.00235394	8176.29	9951.55
ENSG00000158552	ZFAND2B	-0.429679	0.118182	-3.63575	0.00027717	0.00236265	284.797	384.301
ENSG00000170561	IRX2	-0.448172	0.123276	-3.6355	0.000277438	0.00236362	282.409	385.891
ENSG00000172795	DCP2	0.434466	0.119553	3.63409	0.000278963	0.00237529	896.616	663.102
ENSG00000173480	ZNF417	0.535404	0.147367	3.63314	0.000279993	0.00238142	224.136	154.546
ENSG00000249628	LINC00942	-2.30054	0.633195	-3.63322	0.000279904	0.00238142	3.6473	17.6136
ENSG00000165272	AQP3	1.12328	0.309215	3.63267	0.000280504	0.00238444	60.652	27.7756
ENSG00000107959	PITRM1	-0.219943	0.0605548	-3.63213	0.000281089	0.00238809	1695.23	1973.91
ENSG00000068394	GPKOW	-0.358571	0.0987316	-3.63177	0.000281479	0.00239008	430.91	553.116
ENSG00000148110	MFSD14B	0.273353	0.0752949	3.63043	0.000282946	0.0024012	1529.81	1265.68
ENSG00000068878	PSME4	-0.313079	0.0862495	-3.62992	0.000283505	0.00240461	1886.91	2343.6
ENSG00000172667	ZMAT3	0.365711	0.100767	3.62926	0.00028423	0.00240943	1046.11	811.626
ENSG00000198682	PAPSS2	-0.545348	0.150277	-3.62895	0.00028458	0.00241106	150.222	219.431
ENSG00000141933	TPGS1	-0.503605	0.138792	-3.62848	0.000285095	0.00241409	281.774	398.862
ENSG00000118564	FBXL5	0.252431	0.0695983	3.62698	0.00028676	0.00242684	1406.9	1181.33
ENSG00000272977	AL008721.2	1.46968	0.405298	3.62618	0.000287644	0.00243299	36.0759	13.0846
ENSG00000259781	HMGB1P6	0.465881	0.128493	3.62574	0.00028814	0.00243583	477.367	345.359
ENSG00000170515	PA2G4	0.250171	0.0690193	3.62465	0.000289355	0.00244476	2773.27	2330.96
ENSG00000134321	RSAD2	-0.775033	0.213846	-3.62426	0.000289795	0.00244712	33.325	57.0457
ENSG00000169410	PTPN9	-0.329212	0.0908822	-3.6224	0.000291883	0.00246339	814.633	1023.73
ENSG00000144827	ABHD10	0.446518	0.123288	3.62174	0.000292632	0.00246836	425.376	312.712
ENSG00000109171	SLAIN2	-0.28306	0.0781681	-3.62117	0.000293272	0.0024724	1162.03	1413.02
ENSG00000109107	ALDOC	-0.494914	0.136707	-3.62026	0.000294304	0.00247837	476.891	673.687
ENSG00000213753	CENPBD1P1	-0.295566	0.0816396	-3.62037	0.000294177	0.00247837	736.123	903.002
ENSG00000119401	TRIM32	0.352596	0.0974117	3.61964	0.000295009	0.00248294	442.19	346.071
ENSG00000126001	CEP250	0.383493	0.105959	3.61925	0.000295459	0.00248536	1247.55	955.697
ENSG00000181222	POLR2A	1.42433	0.393583	3.61888	0.000295886	0.00248759	56.4197	21.0226
ENSG00000172379	ARNT2	0.316538	0.0875385	3.61599	0.000299201	0.00251407	2572.46	2066.7
ENSG00000076067	RBMS2	-0.257356	0.0711781	-3.61566	0.000299579	0.00251587	1644.47	1965.4
ENSG00000119771	KLHL29	0.310327	0.0858505	3.61474	0.000300655	0.00252268	1070.69	864.187
ENSG00000173083	HPSE	-1.12818	0.312111	-3.61468	0.00030072	0.00252268	28.7341	62.9385
ENSG00000074590	NUAK1	-0.463451	0.128253	-3.61357	0.000302014	0.00253215	244.692	338.586
ENSG00000099246	RAB18	-0.310225	0.0858554	-3.61335	0.000302272	0.00253293	1456.99	1806.72
ENSG00000243317	STMP1	0.308001	0.0852598	3.6125	0.000303257	0.0025398	946.58	765.13
ENSG00000078401	EDN1	0.848006	0.234754	3.61232	0.000303473	0.00254022	73.7717	40.471
ENSG00000154265	ABCA5	-0.495708	0.137313	-3.61006	0.000306131	0.00256107	378.674	534.253
ENSG00000178605	GTPBP6	-0.354413	0.0981797	-3.60984	0.000306387	0.00256181	1402.24	1792.12
ENSG00000101193	GID8	0.302511	0.0838463	3.60792	0.000308662	0.00257942	1277.54	1035.87
ENSG00000169045	HNRNPH1	0.410287	0.113757	3.60669	0.00031013	0.00259028	776.237	583.737
ENSG00000143344	RGL1	-0.342325	0.09498	-3.60418	0.000313135	0.00261395	1151.56	1460.84
ENSG00000228594	FNDC10	0.339489	0.0942308	3.60274	0.00031488	0.00262709	776.959	614.19
ENSG00000281468	AC006504.7	-1.59565	0.443095	-3.60115	0.000316815	0.00264179	8.79981	26.6398
ENSG00000101347	SAMHD1	0.380515	0.105758	3.59798	0.000320704	0.00267131	536.869	412.031
ENSG00000141959	PFKL	0.288102	0.080072	3.59803	0.000320633	0.00267131	6727.76	5510.92
ENSG00000197077	KIAA1671	0.289149	0.080371	3.59768	0.000321068	0.00267289	1465.12	1199.56
ENSG00000120318	ARAP3	0.437511	0.121638	3.59684	0.000322102	0.00268004	470.242	347.257
ENSG00000167996	FTH1	-0.691211	0.19225	-3.59538	0.000323923	0.00269227	39555.8	63868
ENSG00000186235	LINC02610	-1.24414	0.346033	-3.59544	0.000323839	0.00269227	17.594	41.7531
ENSG00000149679	CABLES2	0.357078	0.0993267	3.59499	0.000324406	0.00269482	476.896	372.614
ENSG00000186222	BLOC1S4	-0.459885	0.127957	-3.59405	0.000325582	0.00270312	495.845	682.446
ENSG00000196199	MPHOSPH8	0.298237	0.0830175	3.59246	0.000327566	0.00271812	1027.23	835.049
ENSG00000234684	SDCBP2-AS1	-0.845381	0.235365	-3.59179	0.000328411	0.00272366	56.8726	102.127
ENSG00000180817	PPA1	0.231628	0.0644978	3.59126	0.000329087	0.00272779	3109.51	2648.55
ENSG00000198890	PRMT6	0.259939	0.0723948	3.59058	0.00032994	0.00273338	1446.61	1208.78
ENSG00000188938	FAM120AOS	-0.276075	0.0769893	-3.58588	0.000335941	0.00278159	1200.72	1454.07
ENSG00000132305	IMMT	0.210644	0.0587607	3.58478	0.000337361	0.00279184	2132.91	1843.02
ENSG00000100285	NEFH	0.48895	0.136546	3.58085	0.000342475	0.00283263	414.546	295.407
ENSG00000119812	FAM98A	0.267601	0.0747387	3.58049	0.000342951	0.00283504	1075.28	893.216
ENSG00000025772	TOMM34	-0.304665	0.0851354	-3.5786	0.000345443	0.0028541	1336.04	1650.14
ENSG00000139117	CPNE8	-0.528461	0.147758	-3.57653	0.000348187	0.00287522	241.595	348.831
ENSG00000163378	EOGT	0.504555	0.14118	3.57385	0.000351774	0.00290327	182.983	128.929
ENSG00000100519	PSMC6	-0.275839	0.0772025	-3.57293	0.000353006	0.00291093	1176.77	1425.28
ENSG00000127481	UBR4	-0.639207	0.178905	-3.57288	0.000353082	0.00291093	3344.35	5207.99
ENSG00000155876	RRAGA	0.260067	0.0728118	3.57177	0.000354574	0.00292166	1567.84	1309.51
ENSG00000128596	CCDC136	-0.562633	0.15754	-3.57136	0.000355133	0.00292469	142.422	210.681
ENSG00000105974	CAV1	0.356105	0.0997304	3.57067	0.000356067	0.00292924	1564.83	1222.45
ENSG00000223768	LINC00205	-0.409995	0.114819	-3.57078	0.000355925	0.00292924	301.454	400.763
ENSG00000180628	PCGF5	-0.271573	0.0760811	-3.56952	0.00035764	0.0029406	1244.16	1501.57
ENSG00000087077	TRIP6	-0.325665	0.091242	-3.56924	0.00035802	0.00294214	2513.39	3150.38
ENSG00000122591	FAM126A	-0.394959	0.110673	-3.56869	0.000358777	0.00294521	1964.61	2583.99
ENSG00000158669	GPAT4	0.240399	0.0673634	3.56868	0.000358778	0.00294521	1109.34	939.285
ENSG00000265778	AC018413.1	-2.16079	0.605527	-3.56845	0.0003591	0.00294627	4.20031	18.539
ENSG00000155313	USP25	-0.312727	0.0877066	-3.5656	0.000363025	0.00297689	1059.65	1315.45
ENSG00000067798	NAV3	-0.437297	0.122675	-3.56467	0.000364311	0.00298583	1460.4	1978.54
ENSG00000188706	ZDHHC9	-0.272193	0.0763742	-3.56394	0.000365331	0.00299259	866.584	1047.34
ENSG00000156787	TBC1D31	0.657605	0.184527	3.56373	0.000365626	0.0029934	124.769	79.1558
ENSG00000023839	ABCC2	-1.55969	0.437683	-3.56352	0.000365913	0.00299415	9.64065	28.6039
ENSG00000127528	KLF2	-0.702324	0.197149	-3.5624	0.000367476	0.00300534	121.578	197.55
ENSG00000105656	ELL	-0.394052	0.110639	-3.5616	0.000368603	0.00301295	487.436	640.68
ENSG00000039523	RIPOR1	-0.302845	0.0850373	-3.56132	0.000368994	0.00301454	1105.26	1363.99
ENSG00000093000	NUP50	0.227889	0.0640046	3.56052	0.000370124	0.00302215	1795.3	1533
ENSG00000256083	AC090673.1	-1.85421	0.521019	-3.55882	0.000372531	0.00304019	5.97347	21.3961
ENSG00000176845	METRNL	-0.610079	0.171446	-3.55843	0.000373084	0.00304308	152.881	233.214
ENSG00000103978	TMEM87A	-0.319971	0.0899339	-3.55784	0.00037391	0.0030482	582.992	726.51
ENSG00000124201	ZNFX1	0.246441	0.0692737	3.5575	0.000374401	0.0030482	1477.7	1244.88
ENSG00000128165	ADM2	-1.43595	0.403624	-3.55764	0.000374204	0.0030482	10.1682	27.7435
ENSG00000134245	WNT2B	0.754569	0.212111	3.55743	0.000374508	0.0030482	170.739	101.201
ENSG00000122958	VPS26A	-0.266564	0.0749427	-3.5569	0.00037526	0.0030527	1663.29	2000.21
ENSG00000132604	TERF2	-0.28769	0.0809106	-3.55565	0.000377049	0.00306562	626.76	764.56
ENSG00000170264	FAM161A	0.580507	0.163282	3.55525	0.00037762	0.00306864	374.733	250.456
ENSG00000166340	TPP1	-0.323095	0.0909174	-3.55372	0.00037982	0.00308488	2521.09	3154.48
ENSG00000163803	PLB1	-1.79874	0.506211	-3.55334	0.00038037	0.00308771	6.45948	22.5321
ENSG00000010404	IDS	-0.471039	0.132582	-3.5528	0.000381152	0.00309242	289.447	401.475
ENSG00000135315	CEP162	0.704581	0.198429	3.55079	0.000384079	0.00311452	178.908	109.92
ENSG00000205268	PDE7A	0.399478	0.11256	3.54902	0.000386665	0.00313217	270.518	205.195
ENSG00000273619	AL121832.2	-1.0894	0.306953	-3.54907	0.000386599	0.00313217	25.1792	53.4415
ENSG00000075275	CELSR1	0.317236	0.0894309	3.54727	0.000389242	0.00315138	1456.07	1168.69
ENSG00000117650	NEK2	1.12197	0.316423	3.54578	0.000391452	0.0031676	52.0363	23.9448
ENSG00000253305	PCDHGB6	-0.38274	0.107957	-3.5453	0.000392161	0.00317166	328.531	428.978
ENSG00000198668	CALM1	0.285325	0.0804939	3.54467	0.000393098	0.00317756	9762.38	8010.73
ENSG00000185104	FAF1	0.325982	0.0919775	3.54414	0.000393891	0.00318229	783.306	624.238
ENSG00000110880	CORO1C	-0.29293	0.0826585	-3.54386	0.000394313	0.00318402	6478.99	7936.54
ENSG00000197256	KANK2	0.339364	0.0958002	3.54241	0.00039649	0.00319991	2542.11	2009.5
ENSG00000155368	DBI	-0.34016	0.0960505	-3.54147	0.000397897	0.00320958	1594.05	2018.73
ENSG00000177406	NINJ2-AS1	-0.827114	0.233606	-3.54064	0.000399155	0.00321803	50.735	89.9511
ENSG00000206527	HACD2	0.317166	0.089599	3.53984	0.000400376	0.00322617	1183.53	949.678
ENSG00000129422	MTUS1	0.497775	0.140703	3.53778	0.000403509	0.00324289	311.664	220.91
ENSG00000131871	SELENOS	-0.304484	0.0860582	-3.53812	0.000402994	0.00324289	587.687	724.966
ENSG00000134369	NAV1	0.449716	0.127111	3.53798	0.000403207	0.00324289	1260.14	922.368
ENSG00000178904	DPY19L3	0.324868	0.0918249	3.53791	0.000403315	0.00324289	767.994	612.973
ENSG00000214046	SMIM7	-0.403313	0.113986	-3.53826	0.000402769	0.00324289	309.626	409.106
ENSG00000159140	SON	0.229884	0.0649867	3.53739	0.0004041	0.00324594	7273.22	6201.01
ENSG00000129255	MPDU1	-0.245516	0.0694135	-3.53701	0.000404685	0.00324893	1499.3	1777.6
ENSG00000118849	RARRES1	1.52628	0.431674	3.53571	0.000406675	0.00326149	21.579	7.33777
ENSG00000237515	SHISA9	-0.608563	0.172118	-3.53573	0.000406648	0.00326149	146.824	223.459
ENSG00000237187	NR2F1-AS1	0.548484	0.155134	3.53555	0.000406924	0.00326178	181.207	123.652
ENSG00000122870	BICC1	0.48023	0.135846	3.5351	0.000407616	0.00326561	219.783	157.728
ENSG00000172661	WASHC2C	-0.289011	0.081802	-3.53305	0.000410793	0.00328935	1148.01	1403.7
ENSG00000110931	CAMKK2	0.282216	0.0798826	3.53288	0.000411063	0.0032898	909.918	748.766
ENSG00000182158	CREB3L2	0.29126	0.0825353	3.52892	0.000417258	0.00333763	1157.53	946.773
ENSG00000177646	ACAD9	0.337084	0.0955563	3.5276	0.000419348	0.0033526	920.105	728.134
ENSG00000203880	PCMTD2	0.492977	0.139784	3.5267	0.000420765	0.00336217	427.286	303.539
ENSG00000182118	FAM89A	-0.511272	0.144985	-3.52639	0.000421271	0.00336446	326.41	465.142
ENSG00000117899	MESD	0.307093	0.0871532	3.5236	0.000425722	0.00339823	1392.07	1125.22
ENSG00000271254	AC240274.1	-0.458728	0.130203	-3.52318	0.000426395	0.00340183	300.417	411.461
ENSG00000158769	F11R	0.466736	0.132487	3.52288	0.000426881	0.00340393	278.507	201.834
ENSG00000102870	ZNF629	0.269084	0.0763946	3.52229	0.00042783	0.00340973	1222.18	1014.06
ENSG00000157349	DDX19B	-0.443207	0.125885	-3.52073	0.000430365	0.00342815	202.554	275.585
ENSG00000187098	MITF	0.482696	0.137147	3.51956	0.000432262	0.00344147	2612.51	1869.84
ENSG00000184208	C22orf46	-0.436481	0.124059	-3.51833	0.000434279	0.00345573	310.339	420.633
ENSG00000153317	ASAP1	-0.29444	0.0836949	-3.51802	0.000434783	0.00345795	1694.47	2077.39
ENSG00000153130	SCOC	0.281671	0.0800785	3.51743	0.00043574	0.00346376	1451.91	1194.68
ENSG00000259583	AC015712.2	1.15657	0.328836	3.51715	0.000436201	0.00346563	94.8172	42.614
ENSG00000040199	PHLPP2	-0.282994	0.0804815	-3.51626	0.000437671	0.00347509	936.523	1139.75
ENSG00000047056	WDR37	-0.231411	0.0658136	-3.51615	0.000437846	0.00347509	1092.94	1282.47
ENSG00000179262	RAD23A	-0.313961	0.0893205	-3.51499	0.00043977	0.00348855	1809.65	2249.09
ENSG00000005483	KMT2E	0.337022	0.0958954	3.51448	0.000440617	0.00349346	2011.75	1592.73
ENSG00000148053	NTRK2	0.636396	0.181137	3.51334	0.000442507	0.00350514	155.952	99.9355
ENSG00000171813	PWWP2B	-0.419506	0.119405	-3.51332	0.00044255	0.00350514	339.622	454.593
ENSG00000254682	AP002387.1	-0.892831	0.254138	-3.51318	0.000442776	0.00350514	38.037	71.185
ENSG00000102221	JADE3	-0.410516	0.116866	-3.51272	0.000443543	0.00350577	242.58	321.932
ENSG00000145147	SLIT2	-0.430648	0.122593	-3.51284	0.000443347	0.00350577	1488.3	2005.38
ENSG00000196700	ZNF512B	0.268965	0.0765646	3.51291	0.000443228	0.00350577	1889.49	1568.6
ENSG00000163694	RBM47	-0.354352	0.100916	-3.51136	0.000445828	0.00352201	1414.74	1809.13
ENSG00000136758	YME1L1	0.21441	0.0610768	3.51049	0.000447273	0.00353161	3689.63	3179.76
ENSG00000065989	PDE4A	-0.937634	0.267127	-3.51007	0.000447981	0.00353514	39.2314	74.6592
ENSG00000183891	TTC32	-0.744424	0.212089	-3.50996	0.000448182	0.00353514	56.5971	94.5617
ENSG00000064607	SUGP2	0.293662	0.0837224	3.50757	0.000452217	0.00356513	1834.06	1496.69
ENSG00000218336	TENM3	-0.4804	0.136969	-3.50737	0.00045256	0.00356601	304.429	424.025
ENSG00000021776	AQR	0.241255	0.0688017	3.50653	0.000453988	0.00357542	1410.96	1192.92
ENSG00000176049	JAKMIP2	-1.42278	0.405788	-3.50622	0.00045452	0.00357733	17.5326	47.1757
ENSG00000196591	HDAC2	0.195238	0.055685	3.50612	0.000454698	0.00357733	3084.46	2693.67
ENSG00000163870	TPRA1	0.26473	0.0755145	3.50568	0.000455441	0.00358133	1327.71	1104.98
ENSG00000180304	OAZ2	0.243153	0.0693709	3.50511	0.000456412	0.00358529	1663.15	1405.84
ENSG00000226608	FTLP3	-1.1162	0.31845	-3.50512	0.000456398	0.00358529	25.5982	55.2595
ENSG00000263753	LINC00667	-0.297755	0.084983	-3.5037	0.000458839	0.00360251	555.685	683.588
ENSG00000142871	CCN1	0.273829	0.0781727	3.50287	0.000460276	0.00361194	16533.8	13675.5
ENSG00000113643	RARS1	0.25618	0.0731529	3.50199	0.000461805	0.00362208	1698.6	1421.02
ENSG00000171843	MLLT3	0.541716	0.154709	3.50151	0.000462637	0.00362675	153.026	105.065
ENSG00000164638	SLC29A4	0.393675	0.11244	3.50118	0.000463194	0.00362926	428.947	326.736
ENSG00000198794	SCAMP5	0.256966	0.07342	3.49994	0.000465355	0.00364433	1624.88	1359.71
ENSG00000118596	SLC16A7	-0.537761	0.153743	-3.49778	0.000469141	0.00367023	245.654	355.909
ENSG00000164142	FAM160A1	-0.398546	0.11394	-3.49785	0.000469032	0.00367023	750.083	987.795
ENSG00000171889	MIR31HG	-0.917555	0.26236	-3.49731	0.000469977	0.00367489	44.5858	83.5549
ENSG00000174839	DENND6A	0.337728	0.0965857	3.49667	0.00047111	0.00368187	596.557	471.494
ENSG00000159713	TPPP3	0.976007	0.279157	3.49626	0.000471828	0.0036856	80.2645	40.7953
ENSG00000141503	MINK1	0.230592	0.065968	3.49552	0.000473147	0.00369402	1633.57	1392.94
ENSG00000101363	MANBAL	-0.281286	0.0804792	-3.49513	0.000473827	0.00369744	915.237	1112.3
ENSG00000112282	MED23	0.366369	0.104881	3.4932	0.000477272	0.00372243	672.731	521.722
ENSG00000236859	NIFK-AS1	0.752406	0.215402	3.49302	0.000477584	0.00372297	105.287	62.4025
ENSG00000087076	HSD17B14	-0.528412	0.151307	-3.49232	0.000478836	0.00373083	253.85	366.558
ENSG00000139278	GLIPR1	-0.906285	0.259569	-3.49149	0.000480328	0.00373865	61.772	114.692
ENSG00000156642	NPTN	0.207995	0.0595703	3.49159	0.000480162	0.00373865	2663.37	2306.25
ENSG00000179859	RNF227	-0.871459	0.249614	-3.49123	0.000480806	0.00374047	87.7356	160.29
ENSG00000248049	UBA6-AS1	-0.785555	0.225074	-3.49021	0.000482636	0.0037528	58.5769	100.764
ENSG00000163644	PPM1K	-0.514739	0.147489	-3.49003	0.000482973	0.00375352	156.067	223.15
ENSG00000117569	PTBP2	0.513722	0.147341	3.48661	0.000489177	0.00379981	323.047	225.942
ENSG00000119596	YLPM1	0.250884	0.0719697	3.48597	0.00049036	0.00380707	1993.12	1674.37
ENSG00000051825	MPHOSPH9	0.41858	0.120194	3.48255	0.000496662	0.00385403	428.377	320.375
ENSG00000144567	RETREG2	-0.259342	0.0744841	-3.48185	0.000497962	0.00386217	2394.56	2866.78
ENSG00000150593	PDCD4	0.417	0.119782	3.48133	0.000498926	0.00386769	1228.63	920.327
ENSG00000120647	CCDC77	0.681722	0.195925	3.47951	0.000502339	0.00389217	138.657	86.364
ENSG00000153363	LINC00467	-0.723927	0.208063	-3.47936	0.000502604	0.00389226	62.5622	103.685
ENSG00000167978	SRRM2	0.275091	0.0790908	3.47817	0.000504858	0.00390774	13753.3	11364.9
ENSG00000153391	INO80C	-0.508001	0.146262	-3.47322	0.000514263	0.00397651	175.773	251.137
ENSG00000178038	ALS2CL	0.650792	0.187367	3.47335	0.000514008	0.00397651	181.681	116.218
ENSG00000188092	GPR89B	-0.851386	0.245214	-3.47201	0.00051657	0.00399234	89.8995	162.076
ENSG00000066629	EML1	0.289824	0.0834835	3.47163	0.000517312	0.00399606	837.724	685.956
ENSG00000198840	MT-ND3	-0.414484	0.119439	-3.47025	0.000519973	0.00401459	15568.3	20749.3
ENSG00000213614	HEXA	-0.529263	0.152553	-3.46938	0.000521656	0.00402556	158.757	229.383
ENSG00000081189	MEF2C	-1.05288	0.303584	-3.46817	0.000524017	0.0040397	37.1516	76.8027
ENSG00000152133	GPATCH11	0.433719	0.125057	3.46817	0.000524012	0.0040397	270.267	200.097
ENSG00000173456	RNF26	0.352283	0.101602	3.46727	0.000525773	0.0040512	683.532	535.81
ENSG00000145439	CBR4	0.524142	0.151265	3.46506	0.000530105	0.00408253	375.384	261.234
ENSG00000250616	AC012645.1	0.415352	0.119873	3.46492	0.000530389	0.00408266	398.735	299.27
ENSG00000187051	RPS19BP1	-0.341261	0.0985139	-3.46409	0.000532034	0.00409326	1062.99	1346.62
ENSG00000197296	FITM2	-0.350269	0.10112	-3.46391	0.000532378	0.00409386	441.915	564.025
ENSG00000124839	RAB17	0.96444	0.278452	3.46358	0.000533048	0.00409631	87.9565	45.1463
ENSG00000159461	AMFR	-0.267326	0.0771842	-3.46348	0.000533232	0.00409631	1560.58	1878.42
ENSG00000133818	RRAS2	-0.375484	0.108472	-3.46158	0.000537022	0.00412336	1267.06	1642.62
ENSG00000265241	RBM8A	0.23057	0.0666155	3.46121	0.000537762	0.00412697	1712.35	1458.39
ENSG00000069345	DNAJA2	-0.227251	0.065699	-3.45898	0.000542231	0.00415919	1943.55	2275.26
ENSG00000110619	CARS1	-0.777336	0.2248	-3.4579	0.000544395	0.00417369	57.3427	98.4904
ENSG00000100281	HMGXB4	0.350378	0.101342	3.45737	0.000545485	0.00417787	499.84	391.868
[truncated: 28,895 more rows]

## Sheet: 8hr  TNT vs Poly(CEP) + TNT
Ensembl ID	Gene Name	log2FoldChange	lfcSE	stat	pvalue	padj	C Mean	D Mean
ENSG00000023909	GCLM	-3.39574	0.104831	-32.3924	3.51e-230	6.22e-226	932.399	9814.3
ENSG00000198431	TXNRD1	-2.41404	0.0791967	-30.4816	4.57e-204	4.05e-200	10756	57326
ENSG00000100292	HMOX1	-5.36795	0.187368	-28.6493	1.63e-180	9.65e-177	2516.66	103918
ENSG00000108448	TRIM16L	-2.93036	0.111939	-26.1782	4.71e-151	2.08e-147	227.995	1736.49
ENSG00000198363	ASPH	-1.65841	0.0638444	-25.9758	9.29e-149	3.29e-145	2215.84	6994.54
ENSG00000162496	DHRS3	1.82466	0.0814259	22.4088	3.23e-111	9.53e-108	2611.85	737.522
ENSG00000080824	HSP90AA1	-1.52328	0.0743156	-20.4974	2.27e-93	5.75e-90	31158	89561.7
ENSG00000087842	PIR	-2.69045	0.133464	-20.1587	2.26e-90	5e-87	170.647	1103.06
ENSG00000151012	SLC7A11	-2.43619	0.123826	-19.6743	3.58e-86	7.05e-83	4713.97	25514.9
ENSG00000158201	ABHD3	-1.8228	0.0944455	-19.3001	5.36e-83	9.5e-80	261.013	923.876
ENSG00000142657	PGD	-1.47808	0.0781793	-18.9063	1.01e-79	1.63e-76	4972.29	13851.5
ENSG00000225614	ZNF469	-2.21635	0.126462	-17.5259	9.1e-69	1.34e-65	1221.75	5676.85
ENSG00000100234	TIMP3	1.26285	0.0721346	17.5069	1.27e-68	1.73e-65	48725.8	20304.8
ENSG00000248323	LUCAT1	-2.66173	0.152534	-17.45	3.44e-68	4.35e-65	277.69	1754.99
ENSG00000187134	AKR1C1	-4.63185	0.26758	-17.3102	3.94e-67	4.65e-64	19.2854	477.136
ENSG00000091490	SEL1L3	-1.765	0.102716	-17.1834	3.54e-66	3.92e-63	341.023	1159.98
ENSG00000211584	SLC48A1	-1.87591	0.10978	-17.0879	1.83e-65	1.9e-62	458.047	1681.2
ENSG00000130164	LDLR	-1.65098	0.0967772	-17.0596	2.97e-65	2.92e-62	1752.79	5507.49
ENSG00000171867	PRNP	-1.36462	0.0812956	-16.7859	3.1e-63	2.89e-60	3613.28	9305.79
ENSG00000065833	ME1	-2.23869	0.133431	-16.7779	3.54e-63	3.14e-60	159.073	750.414
ENSG00000132002	DNAJB1	-1.96198	0.118008	-16.6259	4.53e-62	3.82e-59	3446.87	13427.4
ENSG00000181019	NQO1	-1.43367	0.0882706	-16.2417	2.56e-59	2.06e-56	3321.27	8970.97
ENSG00000149485	FADS1	-1.02434	0.0630865	-16.237	2.76e-59	2.13e-56	3681.8	7490.09
ENSG00000134324	LPIN1	-1.34239	0.0833645	-16.1027	2.44e-58	1.8e-55	1248.52	3166.42
ENSG00000094804	CDC6	1.87016	0.117933	15.8579	1.24e-56	8.79e-54	1174.35	321.223
ENSG00000166963	MAP1A	-1.96599	0.125841	-15.6228	5.1e-55	3.47e-52	186.668	729.7
ENSG00000104687	GSR	-1.55225	0.0995815	-15.5878	8.82e-55	5.78e-52	1846.61	5416.21
ENSG00000131389	SLC6A6	-1.25804	0.0812188	-15.4895	4.08e-54	2.58e-51	3127.26	7479.7
ENSG00000140961	OSGIN1	-3.26039	0.211363	-15.4256	1.1e-53	6.73e-51	187.576	1796.53
ENSG00000008394	MGST1	-1.29833	0.0842005	-15.4195	1.21e-53	7.14e-51	1763.16	4334.6
ENSG00000135480	KRT7	1.6584	0.107601	15.4124	1.35e-53	7.72e-51	1104.7	350.421
ENSG00000120694	HSPH1	-1.69198	0.110544	-15.3059	6.98e-53	3.86e-50	5208.93	16829.1
ENSG00000151929	BAG3	-1.23127	0.0830556	-14.8246	1.02e-49	5.45e-47	1588.22	3726.74
ENSG00000167670	CHAF1A	1.42728	0.097184	14.6863	7.89e-49	4.11e-46	1172.83	435.59
ENSG00000164220	F2RL2	-3.35768	0.229173	-14.6513	1.32e-48	6.69e-46	375.82	3853.25
ENSG00000065328	MCM10	1.74932	0.121175	14.4363	3.06e-47	1.51e-44	595.984	176.716
ENSG00000143162	CREG1	-1.17404	0.0816785	-14.3739	7.54e-47	3.61e-44	1066.46	2406.5
ENSG00000168496	FEN1	1.15535	0.0805749	14.3389	1.25e-46	5.83e-44	1569.59	705.043
ENSG00000116161	CACYBP	-1.18451	0.083687	-14.1541	1.76e-45	8e-43	1355.8	3081.74
ENSG00000196139	AKR1C3	-3.47087	0.245379	-14.1449	2.01e-45	8.89e-43	27.7263	303.66
ENSG00000146670	CDCA5	1.91838	0.136636	14.0401	8.86e-45	3.83e-42	398.542	105.363
ENSG00000100311	PDGFB	1.86241	0.133261	13.9757	2.19e-44	9.25e-42	2260.19	622.11
ENSG00000189057	FAM111B	2.43866	0.175751	13.8757	8.89e-44	3.66e-41	389.605	71.6345
ENSG00000165244	ZNF367	1.75685	0.126886	13.8459	1.35e-43	5.42e-41	1203.99	355.911
ENSG00000164045	CDC25A	1.62742	0.118501	13.7334	6.41e-43	2.52e-40	798.042	258.67
ENSG00000042286	AIFM2	-1.52087	0.111306	-13.6638	1.67e-42	6.43e-40	472.761	1356.41
ENSG00000171658	NMRAL2P	-6.1857	0.452757	-13.6623	1.71e-42	6.43e-40	4.30331	313.264
ENSG00000073150	PANX2	-2.0789	0.152605	-13.6228	2.93e-42	1.08e-39	183.452	774.67
ENSG00000134152	KATNBL1	-1.13743	0.0842667	-13.4979	1.61e-41	5.81e-39	577.303	1270.45
ENSG00000143476	DTL	2.02099	0.150763	13.405	5.65e-41	2e-38	1002.58	246.706
ENSG00000165023	DIRAS2	-3.39839	0.257006	-13.223	6.46e-40	2.25e-37	23.4398	247.759
ENSG00000171848	RRM2	2.16514	0.163915	13.2089	7.8e-40	2.66e-37	722.39	161.252
ENSG00000133687	TMTC1	-1.24331	0.0945811	-13.1455	1.81e-39	6.04e-37	955.849	2264.4
ENSG00000185697	MYBL1	1.17021	0.0894531	13.0818	4.18e-39	1.37e-36	1956.04	868.709
ENSG00000100591	AHSA1	-1.09952	0.0840974	-13.0744	4.61e-39	1.49e-36	1788.84	3832.86
ENSG00000127948	POR	-1.05933	0.0810491	-13.0703	4.87e-39	1.54e-36	1261.58	2628.62
ENSG00000178381	ZFAND2A	-2.17288	0.167406	-12.9797	1.6e-38	4.96e-36	168.709	759.429
ENSG00000152518	ZFP36L2	0.860837	0.0665237	12.9403	2.67e-38	8.14e-36	3914.07	2155.6
ENSG00000174371	EXO1	2.06602	0.160586	12.8655	7.04e-38	2.11e-35	300.539	71.2621
ENSG00000197063	MAFG	-1.12209	0.0873893	-12.8402	9.77e-38	2.88e-35	1270.34	2765.46
ENSG00000144381	HSPD1	-0.888912	0.0693406	-12.8195	1.27e-37	3.7e-35	13122.1	24299.1
ENSG00000189410	SH2D5	-1.88009	0.147794	-12.721	4.52e-37	1.29e-34	604.51	2223.73
ENSG00000118496	FBXO30	-1.317	0.103657	-12.7054	5.52e-37	1.55e-34	973.144	2425.04
ENSG00000109971	HSPA8	-0.700287	0.055144	-12.6992	5.97e-37	1.65e-34	35154.3	57119.2
ENSG00000166471	TMEM41B	-0.910086	0.0718322	-12.6696	8.71e-37	2.37e-34	921.288	1731.55
ENSG00000078018	MAP2	-1.77046	0.139924	-12.653	1.08e-36	2.89e-34	756.448	2581.25
ENSG00000101255	TRIB3	-1.59897	0.126671	-12.623	1.58e-36	4.17e-34	316.861	959.049
ENSG00000170312	CDK1	2.13083	0.169716	12.5553	3.72e-36	9.68e-34	338.927	77.171
ENSG00000183876	ARSI	1.25244	0.0998841	12.539	4.57e-36	1.17e-33	815.307	342.636
ENSG00000154127	UBASH3B	-1.68916	0.135345	-12.4804	9.55e-36	2.42e-33	552.048	1779.79
ENSG00000108691	CCL2	1.07303	0.0861232	12.4593	1.25e-35	3.11e-33	19435.3	9238.28
ENSG00000096384	HSP90AB1	-0.715227	0.0578662	-12.36	4.3e-35	1.06e-32	44483	73028.9
ENSG00000124766	SOX4	0.902095	0.0733038	12.3063	8.38e-35	2.03e-32	4335.86	2320.83
ENSG00000168952	STXBP6	-1.20335	0.0979036	-12.2912	1.01e-34	2.42e-32	240.272	553.2
ENSG00000136810	TXN	-1.06085	0.08658	-12.2528	1.62e-34	3.83e-32	2581.39	5384.3
ENSG00000177156	TALDO1	-0.974124	0.0799756	-12.1803	3.96e-34	9.23e-32	4359.09	8562.05
ENSG00000051180	RAD51	2.30822	0.19057	12.1122	9.1e-34	2.09e-31	234.334	47.4949
ENSG00000149257	SERPINH1	-1.00626	0.0832302	-12.0901	1.19e-33	2.71e-31	1645.24	3304.19
ENSG00000168439	STIP1	-0.966171	0.0803402	-12.026	2.59e-33	5.82e-31	5751.79	11236.8
ENSG00000001084	GCLC	-0.884343	0.0737519	-11.9908	3.97e-33	8.79e-31	971.734	1793.5
ENSG00000162073	PAQR4	1.08342	0.0904413	11.9792	4.56e-33	9.98e-31	1009.94	476.565
ENSG00000106780	MEGF9	-0.767533	0.0642273	-11.9503	6.47e-33	1.4e-30	3870.51	6590.82
ENSG00000011021	CLCN6	-0.945957	0.0793336	-11.9238	8.9e-33	1.9e-30	624.655	1202.61
ENSG00000112335	SNX3	-0.797128	0.0674022	-11.8264	2.85e-32	6.01e-30	1581.95	2748.6
ENSG00000132429	POPDC3	-2.57866	0.218216	-11.817	3.19e-32	6.65e-30	38.4723	228.731
ENSG00000169683	LRRC45	1.67908	0.142231	11.8053	3.67e-32	7.55e-30	517.474	161.363
ENSG00000106211	HSPB1	-1.05738	0.0896332	-11.7968	4.06e-32	8.26e-30	2113.09	4396.63
ENSG00000122952	ZWINT	1.05667	0.0898448	11.7611	6.19e-32	1.25e-29	772.055	371.104
ENSG00000134769	DTNA	-1.06128	0.0905757	-11.717	1.04e-31	2.08e-29	619.234	1291.01
ENSG00000144354	CDCA7	2.01219	0.172359	11.6744	1.72e-31	3.39e-29	539.379	133.448
ENSG00000114948	ADAM23	-1.18081	0.101457	-11.6385	2.62e-31	5.11e-29	346.002	784.499
ENSG00000103222	ABCC1	-1.31953	0.113597	-11.616	3.42e-31	6.58e-29	473.212	1182.91
ENSG00000157168	NRG1	-1.572	0.13722	-11.456	2.19e-30	4.18e-28	687.564	2044.75
ENSG00000131711	MAP1B	-1.16341	0.101615	-11.4492	2.37e-30	4.47e-28	4095.3	9172.77
ENSG00000092853	CLSPN	1.79795	0.157966	11.3819	5.15e-30	9.6e-28	746.768	214.618
ENSG00000090861	AARS1	-0.742702	0.0655021	-11.3386	8.45e-30	1.56e-27	2712.95	4539.3
ENSG00000271303	SRXN1	-2.4357	0.214831	-11.3377	8.53e-30	1.56e-27	51.0856	276.489
ENSG00000184677	ZBTB40	-0.787183	0.0694596	-11.333	9.01e-30	1.63e-27	1028.28	1774.71
ENSG00000102393	GLA	-1.22425	0.108594	-11.2736	1.77e-29	3.17e-27	430.274	1005.65
ENSG00000088325	TPX2	1.59355	0.141538	11.2589	2.09e-29	3.71e-27	620.357	204.865
ENSG00000141458	NPC1	-1.1239	0.0998532	-11.2555	2.18e-29	3.82e-27	1762.94	3843.9
ENSG00000163918	RFC4	1.38576	0.12341	11.2289	2.94e-29	5.11e-27	483.403	184.612
ENSG00000127564	PKMYT1	1.68813	0.150415	11.2232	3.14e-29	5.39e-27	541.895	167.751
ENSG00000143889	HNRNPLL	-0.779635	0.069472	-11.2223	3.17e-29	5.4e-27	901.851	1548.06
ENSG00000086061	DNAJA1	-1.09709	0.0983974	-11.1496	7.19e-29	1.21e-26	8178.29	17495.2
ENSG00000092470	WDR76	1.42645	0.12828	11.1198	1e-28	1.66e-26	352.711	131.166
ENSG00000134531	EMP1	-0.998582	0.0898022	-11.1198	1.01e-28	1.66e-26	635.358	1269.71
ENSG00000173918	C1QTNF1	0.935158	0.0842657	11.0977	1.29e-28	2.11e-26	2605.26	1362.25
ENSG00000173110	HSPA6	-5.19436	0.468856	-11.0788	1.59e-28	2.58e-26	62.6226	2288.07
ENSG00000105835	NAMPT	-0.730042	0.066195	-11.0287	2.78e-28	4.48e-26	2832.69	4698.68
ENSG00000113161	HMGCR	-1.19921	0.109206	-10.9811	4.71e-28	7.52e-26	1668.58	3832.84
ENSG00000131747	TOP2A	1.83727	0.167618	10.9611	5.88e-28	9.3e-26	360.925	101.141
ENSG00000160570	DEDD2	-1.13651	0.103769	-10.9523	6.48e-28	1.02e-25	419.626	922.089
ENSG00000255150	EID3	-4.6345	0.424233	-10.9244	8.81e-28	1.37e-25	5.5604	139.542
ENSG00000085840	ORC1	1.80171	0.1651	10.9129	1e-27	1.54e-25	411.383	117.555
ENSG00000126822	PLEKHG3	0.78988	0.0726159	10.8775	1.48e-27	2.25e-25	2036.78	1177.31
ENSG00000198846	TOX	-0.988108	0.0909129	-10.8687	1.62e-27	2.46e-25	672.171	1333.12
ENSG00000156802	ATAD2	1.20473	0.111186	10.8353	2.34e-27	3.52e-25	1391.23	603.509
ENSG00000113368	LMNB1	1.49846	0.138318	10.8334	2.39e-27	3.56e-25	1228.87	434.643
ENSG00000057252	SOAT1	-0.728639	0.0675822	-10.7815	4.21e-27	6.21e-25	1839.37	3048.19
ENSG00000138160	KIF11	2.06982	0.192056	10.7772	4.41e-27	6.46e-25	249.915	59.4903
ENSG00000167513	CDT1	1.56475	0.145264	10.7718	4.68e-27	6.79e-25	831.802	280.929
ENSG00000085662	AKR1B1	-0.681164	0.0633726	-10.7486	6.02e-27	8.67e-25	6010.01	9636.71
ENSG00000070087	PFN2	-0.742681	0.0691651	-10.7378	6.76e-27	9.66e-25	1720.94	2878.04
ENSG00000115687	PASK	1.6051	0.149491	10.7371	6.81e-27	9.66e-25	308.941	101.397
ENSG00000101057	MYBL2	1.60209	0.149282	10.732	7.2e-27	1e-24	387.878	128.167
ENSG00000167900	TK1	1.52798	0.142374	10.7322	7.19e-27	1e-24	528.705	182.494
ENSG00000124145	SDC4	0.751695	0.0702888	10.6944	1.08e-26	1.5e-24	3165.4	1879.17
ENSG00000164104	HMGB2	1.01088	0.0948434	10.6584	1.59e-26	2.19e-24	853.236	422.937
ENSG00000004478	FKBP4	-0.908986	0.0855932	-10.6198	2.41e-26	3.28e-24	2408.61	4523.33
ENSG00000151491	EPS8	-1.3555	0.128306	-10.5645	4.35e-26	5.88e-24	820.694	2099.97
ENSG00000159259	CHAF1B	1.28998	0.122321	10.5459	5.31e-26	7.12e-24	437.305	179.175
ENSG00000262001	DLGAP1-AS2	-2.11613	0.201057	-10.525	6.62e-26	8.82e-24	78.8521	342.436
ENSG00000144810	COL8A1	-0.83455	0.0793232	-10.5209	6.92e-26	9.15e-24	9811.01	17497
ENSG00000143669	LYST	-1.15008	0.109493	-10.5036	8.31e-26	1.09e-23	504.163	1119.57
ENSG00000100380	ST13	-0.607614	0.0581118	-10.456	1.38e-25	1.79e-23	3799.54	5789.26
ENSG00000116062	MSH6	0.640899	0.0613558	10.4456	1.53e-25	1.98e-23	2915.12	1869.37
ENSG00000119138	KLF9	0.867836	0.0833493	10.412	2.19e-25	2.8e-23	1543.11	846.051
ENSG00000114480	GBE1	-0.732541	0.0705603	-10.3818	3e-25	3.8e-23	3394.33	5641.19
ENSG00000221926	TRIM16	-1.25316	0.120702	-10.3822	2.99e-25	3.8e-23	232.752	554.068
ENSG00000083067	TRPM3	-1.33791	0.129067	-10.3661	3.54e-25	4.44e-23	1667.27	4216.16
ENSG00000153071	DAB2	-1.13074	0.109149	-10.3595	3.79e-25	4.72e-23	1771.14	3880.13
ENSG00000069399	BCL3	1.14588	0.110749	10.3467	4.33e-25	5.37e-23	1186.39	535.665
ENSG00000104081	BMF	1.22545	0.118556	10.3365	4.82e-25	5.93e-23	3090.87	1322.08
ENSG00000117394	SLC2A1	0.733695	0.0709973	10.3341	4.94e-25	6.03e-23	62187.8	37396.9
ENSG00000153714	LURAP1L	-1.15072	0.111394	-10.3302	5.14e-25	6.24e-23	302.062	669.764
ENSG00000224411	HSP90AA2P	-1.56735	0.15194	-10.3156	5.99e-25	7.22e-23	252.802	749.77
ENSG00000012048	BRCA1	1.51855	0.148838	10.2027	1.93e-24	2.31e-22	524.67	182.624
ENSG00000101003	GINS1	1.17061	0.114761	10.2004	1.98e-24	2.35e-22	484.284	214.913
ENSG00000154277	UCHL1	-0.817571	0.0802432	-10.1887	2.23e-24	2.63e-22	2525.48	4450.61
ENSG00000135047	CTSL	-0.786419	0.0773516	-10.1668	2.79e-24	3.27e-22	1247.2	2151.8
ENSG00000213190	MLLT11	-1.22084	0.1204	-10.1399	3.68e-24	4.28e-22	218.394	509.151
ENSG00000169242	EFNA1	1.20881	0.119329	10.1301	4.06e-24	4.7e-22	754.329	326.527
ENSG00000115009	CCL20	1.29514	0.127893	10.1267	4.21e-24	4.84e-22	702.41	286.057
ENSG00000101493	ZNF516	-1.00211	0.0989862	-10.1237	4.34e-24	4.96e-22	351.621	704.168
ENSG00000160179	ABCG1	1.17388	0.116033	10.1168	4.65e-24	5.29e-22	442.895	196.096
ENSG00000119280	C1orf198	-0.747906	0.073957	-10.1127	4.85e-24	5.47e-22	2718.11	4564.16
ENSG00000112118	MCM3	1.06691	0.106681	10.0009	1.51e-23	1.69e-21	3576.78	1706.8
ENSG00000105486	LIG1	1.13688	0.114118	9.96231	2.23e-23	2.48e-21	477.855	216.997
ENSG00000148773	MKI67	2.07882	0.209618	9.91721	3.5e-23	3.88e-21	356.572	84.9119
ENSG00000072210	ALDH3A2	-0.908229	0.0916348	-9.9114	3.71e-23	4.09e-21	2234.56	4195.48
ENSG00000101412	E2F1	1.37825	0.139402	9.88691	4.74e-23	5.19e-21	1270	487.803
ENSG00000185567	AHNAK2	0.736842	0.0747742	9.85423	6.57e-23	7.14e-21	2245.56	1348.55
ENSG00000066926	FECH	-0.892432	0.0906371	-9.8462	7.12e-23	7.69e-21	680.386	1262.75
ENSG00000177337	DLGAP1-AS1	-1.37495	0.139945	-9.82488	8.8e-23	9.44e-21	156.808	407.494
ENSG00000186591	UBE2H	-0.711839	0.0726502	-9.79817	1.15e-22	1.22e-20	3262.44	5343.45
ENSG00000129038	LOXL1	0.75231	0.0771407	9.75244	1.8e-22	1.91e-20	2682.96	1593.84
ENSG00000235947	EGOT	-2.34069	0.240283	-9.74136	2.01e-22	2.12e-20	41.9702	212.778
ENSG00000099194	SCD	-0.907749	0.093351	-9.72405	2.38e-22	2.5e-20	12696.2	23820.3
ENSG00000073111	MCM2	1.15503	0.119028	9.70389	2.9e-22	3.02e-20	2173.55	975.288
ENSG00000110958	PTGES3	-0.717964	0.0740688	-9.6932	3.22e-22	3.34e-20	5264.99	8659.69
ENSG00000171241	SHCBP1	1.92459	0.198796	9.68126	3.62e-22	3.73e-20	215.928	56.5386
ENSG00000091129	NRCAM	-1.84094	0.191308	-9.62287	6.4e-22	6.55e-20	103.647	370.634
ENSG00000070061	ELP1	0.663641	0.0690541	9.61045	7.22e-22	7.35e-20	2430.19	1533.94
ENSG00000170801	HTRA3	-3.93033	0.409395	-9.60032	7.97e-22	8.07e-20	7.07997	106.708
ENSG00000140557	ST8SIA2	-2.03106	0.211695	-9.59429	8.45e-22	8.5e-20	41.0112	168.057
ENSG00000104368	PLAT	1.29598	0.135748	9.54696	1.34e-21	1.34e-19	1931.86	786.637
ENSG00000152137	HSPB8	-0.998226	0.104696	-9.53454	1.51e-21	1.5e-19	759.68	1518.05
ENSG00000128272	ATF4	-0.90039	0.094545	-9.5234	1.68e-21	1.66e-19	7660.63	14298.5
ENSG00000235823	OLMALINC	-1.7396	0.182731	-9.52	1.73e-21	1.7e-19	83.6794	280.571
ENSG00000112312	GMNN	1.35003	0.142071	9.50252	2.05e-21	2e-19	571.131	223.442
ENSG00000159167	STC1	1.27719	0.134458	9.49876	2.12e-21	2.07e-19	1597.18	658.814
ENSG00000076248	UNG	1.15848	0.122155	9.48371	2.45e-21	2.38e-19	1164.73	521.748
ENSG00000124226	RNF114	-0.737725	0.0778604	-9.47498	2.67e-21	2.57e-19	1651.49	2753.37
ENSG00000106351	AGFG2	1.06486	0.11262	9.45538	3.22e-21	3.08e-19	577.606	275.91
ENSG00000171320	ESCO2	2.2884	0.242371	9.44172	3.67e-21	3.49e-19	145.708	29.9313
ENSG00000163931	TKT	-0.740802	0.0786434	-9.41977	4.52e-21	4.28e-19	11018.1	18412.7
ENSG00000118322	ATP10B	-2.99371	0.317965	-9.41522	4.72e-21	4.45e-19	16.5869	133.573
ENSG00000124875	CXCL6	1.43275	0.152188	9.41436	4.76e-21	4.46e-19	553.547	205.106
ENSG00000086062	B4GALT1	0.583065	0.0621714	9.37836	6.7e-21	6.25e-19	11705.1	7813.34
ENSG00000013583	HEBP1	-0.892651	0.0952497	-9.3717	7.14e-21	6.62e-19	619.969	1152.13
ENSG00000109846	CRYAB	-0.716299	0.0765864	-9.35282	8.53e-21	7.87e-19	6015.4	9883.55
ENSG00000011105	TSPAN9	0.623756	0.0669594	9.31543	1.21e-20	1.11e-18	8760.89	5686.26
ENSG00000076003	MCM6	1.11361	0.119773	9.29769	1.44e-20	1.31e-18	2657.02	1227.2
ENSG00000162407	PLPP3	0.90847	0.0981911	9.25206	2.2e-20	2e-18	666.172	354.187
ENSG00000162616	DNAJB4	-1.29556	0.140166	-9.24309	2.39e-20	2.16e-18	580.747	1425.47
ENSG00000169184	MN1	1.37867	0.149504	9.22165	2.93e-20	2.63e-18	2345.85	902.326
ENSG00000104738	MCM4	1.24534	0.135841	9.1676	4.84e-20	4.33e-18	3875.13	1634.07
ENSG00000249755	AC083829.1	-3.46363	0.377991	-9.16324	5.04e-20	4.48e-18	13.412	149.136
ENSG00000153879	CEBPG	-0.864564	0.0943741	-9.16103	5.14e-20	4.55e-18	1090.51	1985.9
ENSG00000143878	RHOB	0.887445	0.0969417	9.15443	5.46e-20	4.82e-18	3353.02	1812.09
ENSG00000169679	BUB1	1.76197	0.192578	9.1494	5.73e-20	5.02e-18	229.782	67.5481
ENSG00000156804	FBXO32	0.68985	0.0755903	9.12617	7.1e-20	6.19e-18	11957.2	7412.51
ENSG00000173706	HEG1	-0.645307	0.0708636	-9.10632	8.52e-20	7.4e-18	2785.93	4357.89
ENSG00000109805	NCAPG	1.96181	0.215584	9.1	9.03e-20	7.81e-18	192.643	49.4658
ENSG00000168453	HR	1.35949	0.149567	9.08945	9.95e-20	8.56e-18	551.727	214.616
ENSG00000121152	NCAPH	1.68517	0.185571	9.081	1.08e-19	9.19e-18	258.18	79.9189
ENSG00000216775	AL109918.1	0.963218	0.106073	9.08067	1.08e-19	9.19e-18	1170.43	599.429
ENSG00000142168	SOD1	-0.546538	0.0603028	-9.06322	1.27e-19	1.07e-17	3135.11	4578.29
ENSG00000163435	ELF3	2.44229	0.269514	9.06184	1.28e-19	1.08e-17	167.243	30.7243
ENSG00000129667	RHBDF2	0.843158	0.0932525	9.04167	1.54e-19	1.3e-17	1600.87	892.791
ENSG00000170381	SEMA3E	-1.52039	0.168218	-9.0382	1.59e-19	1.33e-17	94.7027	271.639
ENSG00000149636	DSN1	1.39652	0.154814	9.02063	1.87e-19	1.56e-17	319.785	121.444
ENSG00000166949	SMAD3	0.593894	0.0658829	9.01439	1.98e-19	1.64e-17	5608.19	3716.12
ENSG00000163362	INAVA	1.84923	0.205406	9.00278	2.2e-19	1.81e-17	371.366	102.844
ENSG00000235385	LINC02154	-1.37308	0.152554	-9.00058	2.25e-19	1.84e-17	253.3	656.917
ENSG00000196352	CD55	-0.68649	0.0763667	-8.98938	2.49e-19	2.03e-17	1628.62	2620.53
ENSG00000143622	RIT1	-0.870026	0.0968831	-8.98015	2.7e-19	2.2e-17	541.06	989.72
ENSG00000144366	GULP1	-0.921476	0.102686	-8.97374	2.87e-19	2.32e-17	1704.62	3229.4
ENSG00000186185	KIF18B	2.33543	0.260328	8.97112	2.94e-19	2.36e-17	131.973	25.8859
ENSG00000051341	POLQ	1.82859	0.204261	8.95224	3.48e-19	2.79e-17	158.415	44.4862
ENSG00000162607	USP1	0.63525	0.0710174	8.94499	3.72e-19	2.97e-17	1643.34	1057.49
ENSG00000133119	RFC3	1.11047	0.124256	8.93698	4e-19	3.18e-17	669.02	308.895
ENSG00000111424	VDR	0.968019	0.108574	8.91578	4.84e-19	3.83e-17	1304.89	667.124
ENSG00000160949	TONSL	1.32473	0.149065	8.88691	6.28e-19	4.95e-17	678.419	270.594
ENSG00000231290	APCDD1L-DT	-1.47477	0.166051	-8.88143	6.6e-19	5.17e-17	150.757	418.195
ENSG00000101773	RBBP8	0.725008	0.0816459	8.87991	6.69e-19	5.22e-17	1595.52	965.565
ENSG00000197299	BLM	1.77078	0.199659	8.869	7.38e-19	5.73e-17	199.749	58.5043
ENSG00000130816	DNMT1	0.784497	0.0888632	8.82814	1.06e-18	8.23e-17	4468.84	2593.94
ENSG00000156970	BUB1B	1.5591	0.176965	8.81023	1.25e-18	9.62e-17	220.65	74.5545
ENSG00000162852	CNST	-1.04532	0.118655	-8.80973	1.25e-18	9.62e-17	697.625	1440.53
ENSG00000221955	SLC12A8	-1.90453	0.217143	-8.77088	1.77e-18	1.35e-16	51.3973	191.809
ENSG00000116237	ICMT	0.664029	0.0757163	8.76996	1.79e-18	1.36e-16	2978.46	1879.76
ENSG00000253417	LINC02159	-2.50837	0.286092	-8.76771	1.82e-18	1.38e-16	20.3197	116.417
ENSG00000108688	CCL7	1.10146	0.125925	8.74699	2.19e-18	1.65e-16	1878.34	876.363
ENSG00000196584	XRCC2	1.31478	0.150462	8.73831	2.37e-18	1.78e-16	291.656	116.918
ENSG00000160211	G6PD	-0.838504	0.0964804	-8.69092	3.6e-18	2.69e-16	2237.3	4000.24
ENSG00000143815	LBR	-0.712061	0.0819904	-8.68469	3.8e-18	2.83e-16	867.468	1421.79
ENSG00000141682	PMAIP1	-0.831897	0.0958563	-8.67859	4.01e-18	2.97e-16	446.708	794.655
ENSG00000167767	KRT80	0.874381	0.10076	8.6779	4.03e-18	2.98e-16	1157.04	632.112
ENSG00000140941	MAP1LC3B	-0.698468	0.0805295	-8.67344	4.19e-18	3.08e-16	1795.89	2915.29
ENSG00000166508	MCM7	0.964699	0.111357	8.66311	4.59e-18	3.36e-16	6898.57	3533.92
ENSG00000149554	CHEK1	1.24171	0.143406	8.65869	4.77e-18	3.46e-16	577.411	243.896
ENSG00000229261	AL596223.1	-3.75543	0.433702	-8.65901	4.76e-18	3.46e-16	8.52319	116.071
ENSG00000204160	ZDHHC18	-0.950317	0.109824	-8.65311	5.01e-18	3.62e-16	525.135	1015.23
ENSG00000132196	HSD17B7	-1.13351	0.131592	-8.61378	7.07e-18	5.09e-16	190.222	417.911
ENSG00000087086	FTL	-0.874283	0.101697	-8.59696	8.19e-18	5.87e-16	25020.4	45864.1
ENSG00000131153	GINS2	1.14894	0.133759	8.58962	8.73e-18	6.23e-16	590.303	265.898
ENSG00000136492	BRIP1	1.69745	0.1983	8.56003	1.13e-17	8.03e-16	266.75	81.9141
ENSG00000184990	SIVA1	0.748836	0.0875195	8.55622	1.17e-17	8.26e-16	1079.28	642.05
ENSG00000136160	EDNRB	-3.65176	0.427684	-8.53845	1.36e-17	9.6e-16	7.36588	91.9697
ENSG00000165480	SKA3	1.87983	0.221403	8.49053	2.06e-17	1.44e-15	129.698	35.011
ENSG00000175643	RMI2	1.53175	0.180405	8.49061	2.06e-17	1.44e-15	253.173	87.5457
ENSG00000157193	LRP8	-0.744236	0.0876758	-8.48851	2.09e-17	1.46e-15	1146.81	1921.29
ENSG00000265972	TXNIP	0.936902	0.110564	8.47387	2.37e-17	1.65e-15	1398.58	729.991
ENSG00000049130	KITLG	-1.64934	0.194662	-8.47283	2.39e-17	1.66e-15	52.8611	166.12
ENSG00000106853	PTGR1	-1.00897	0.119123	-8.47002	2.45e-17	1.69e-15	271.032	546.748
ENSG00000151150	ANK3	-0.842029	0.0994164	-8.46972	2.46e-17	1.69e-15	335.538	601.517
ENSG00000165507	DEPP1	1.37752	0.162658	8.46879	2.48e-17	1.7e-15	254.401	97.7464
ENSG00000124212	PTGIS	1.2973	0.153245	8.46553	2.55e-17	1.74e-15	371.129	150.998
ENSG00000143799	PARP1	0.54978	0.0649848	8.46012	2.67e-17	1.81e-15	4985.9	3404.83
ENSG00000157680	DGKI	-1.26157	0.149337	-8.4478	2.97e-17	2.01e-15	342.458	821.166
ENSG00000198176	TFDP1	0.531124	0.0628974	8.44429	3.06e-17	2.06e-15	2052.79	1420.01
ENSG00000149503	INCENP	0.854963	0.101283	8.4413	3.14e-17	2.11e-15	502.404	277.885
ENSG00000268858	AL118506.1	-1.60826	0.191016	-8.41951	3.78e-17	2.53e-15	98.5602	300.757
ENSG00000107738	VSIR	1.2119	0.144079	8.41137	4.05e-17	2.7e-15	178.619	76.919
ENSG00000166900	STX3	-0.644676	0.076896	-8.38375	5.13e-17	3.4e-15	951.976	1488.96
ENSG00000072310	SREBF1	0.684935	0.0817734	8.376	5.48e-17	3.62e-15	1989.68	1237.09
ENSG00000114573	ATP6V1A	-0.982542	0.117327	-8.3744	5.55e-17	3.65e-15	2394.91	4733
ENSG00000136205	TNS3	0.580237	0.069294	8.37356	5.59e-17	3.67e-15	17673.9	11822
ENSG00000168010	ATG16L2	1.14755	0.137103	8.36997	5.76e-17	3.77e-15	444.799	200.74
ENSG00000122359	ANXA11	0.520659	0.062336	8.35245	6.69e-17	4.35e-15	2084.43	1453.34
ENSG00000132182	NUP210	0.582501	0.0699319	8.32954	8.12e-17	5.27e-15	1481.84	989.404
ENSG00000084764	MAPRE3	-0.816993	0.0982371	-8.31654	9.06e-17	5.85e-15	393.474	693.713
ENSG00000134824	FADS2	-0.908962	0.109477	-8.3028	1.02e-16	6.55e-15	3419.88	6422.2
ENSG00000083312	TNPO1	-0.984354	0.119305	-8.25077	1.57e-16	1.01e-14	4707.53	9314.5
ENSG00000161547	SRSF2	0.635195	0.0771414	8.23416	1.81e-16	1.16e-14	2370.57	1525.47
ENSG00000175591	P2RY2	1.80253	0.21895	8.23261	1.83e-16	1.17e-14	244.638	70.1076
ENSG00000140534	TICRR	1.48103	0.179944	8.23053	1.86e-16	1.18e-14	183.621	65.8463
ENSG00000125398	SOX9	1.02728	0.124888	8.22562	1.94e-16	1.23e-14	686.429	336.432
ENSG00000142731	PLK4	1.90531	0.231753	8.22127	2.01e-16	1.27e-14	209.701	55.6642
ENSG00000160957	RECQL4	1.19564	0.145433	8.22123	2.01e-16	1.27e-14	591.374	258.189
ENSG00000092531	SNAP23	-1.32058	0.160762	-8.21455	2.13e-16	1.33e-14	305.906	764.47
ENSG00000125657	TNFSF9	-1.29946	0.158391	-8.20412	2.32e-16	1.45e-14	93.1406	229.805
ENSG00000138641	HERC3	-3.43489	0.418755	-8.20263	2.35e-16	1.46e-14	6.94601	75.1612
ENSG00000276043	UHRF1	1.78506	0.217613	8.2029	2.35e-16	1.46e-14	2271.64	659.003
ENSG00000205426	KRT81	2.72718	0.333301	8.18233	2.78e-16	1.72e-14	97.2052	14.8028
ENSG00000146674	IGFBP3	0.965766	0.118194	8.17103	3.06e-16	1.88e-14	41682.4	21341.7
ENSG00000164112	TMEM155	-1.08493	0.132886	-8.16436	3.23e-16	1.98e-14	113.281	239.916
ENSG00000137124	ALDH1B1	0.539601	0.066121	8.16081	3.33e-16	2.03e-14	4717.73	3245.8
ENSG00000136108	CKAP2	1.13277	0.13894	8.15296	3.55e-16	2.16e-14	445.899	202.675
ENSG00000111275	ALDH2	-0.797753	0.0978736	-8.15085	3.61e-16	2.19e-14	537.629	934.719
ENSG00000107669	ATE1	-0.674037	0.0827759	-8.14292	3.86e-16	2.33e-14	687.399	1096.83
ENSG00000007944	MYLIP	0.962891	0.118312	8.1386	4e-16	2.41e-14	450.612	230.388
ENSG00000067798	NAV3	-0.989782	0.121978	-8.11442	4.88e-16	2.93e-14	1694.17	3364.49
ENSG00000112110	MRPL18	-0.730748	0.0901875	-8.10254	5.38e-16	3.22e-14	1093.8	1814.69
ENSG00000145386	CCNA2	1.93617	0.239298	8.09102	5.92e-16	3.53e-14	114.235	30.0231
ENSG00000151725	CENPU	1.27787	0.158143	8.08049	6.45e-16	3.83e-14	394.552	162.422
ENSG00000101670	LIPG	-0.796206	0.098592	-8.07577	6.71e-16	3.97e-14	943.656	1638.42
ENSG00000138346	DNA2	1.5201	0.188364	8.07003	7.03e-16	4.15e-14	179.155	62.2417
ENSG00000167325	RRM1	0.812728	0.100757	8.06622	7.25e-16	4.27e-14	1634.9	930.078
ENSG00000139618	BRCA2	1.46198	0.18146	8.05679	7.83e-16	4.59e-14	154.425	55.9007
ENSG00000109944	JHY	-1.4939	0.185436	-8.05617	7.87e-16	4.6e-14	56.3601	158.72
ENSG00000186480	INSIG1	-1.52413	0.18938	-8.04796	8.42e-16	4.91e-14	1364.07	3924.15
ENSG00000120802	TMPO	0.703065	0.0873689	8.04709	8.48e-16	4.92e-14	1569.8	964.469
ENSG00000189060	H1-0	0.822402	0.102332	8.03658	9.24e-16	5.35e-14	850.679	481.47
ENSG00000134690	CDCA8	2.06923	0.257887	8.02378	1.03e-15	5.92e-14	110.469	26.2225
ENSG00000059145	UNKL	-0.835242	0.104292	-8.00871	1.16e-15	6.67e-14	490.924	875.986
ENSG00000125520	SLC2A4RG	0.760211	0.0949333	8.00784	1.17e-15	6.69e-14	909.894	536.739
ENSG00000126790	L3HYPDH	-0.853167	0.106556	-8.00675	1.18e-15	6.73e-14	341.315	616.291
ENSG00000234741	GAS5	-0.748706	0.0936706	-7.99296	1.32e-15	7.5e-14	1254.21	2106.64
ENSG00000233117	LINC00702	-2.0558	0.258299	-7.95901	1.73e-15	9.85e-14	27.9372	115.751
ENSG00000033627	ATP6V0A1	-0.544095	0.0683942	-7.95528	1.79e-15	1.01e-13	1616	2356.16
ENSG00000124574	ABCC10	1.02999	0.129597	7.9476	1.9e-15	1.07e-13	439.586	215.074
ENSG00000259917	HNRNPLP2	-1.49919	0.189175	-7.92485	2.28e-15	1.28e-13	92.3911	261.493
ENSG00000145604	SKP2	1.07545	0.135752	7.92214	2.33e-15	1.31e-13	470.801	222.825
ENSG00000077514	POLD3	0.851658	0.107609	7.9144	2.48e-15	1.39e-13	640.576	354.974
ENSG00000013810	TACC3	0.947062	0.119762	7.90788	2.62e-15	1.46e-13	381.246	197.994
ENSG00000169047	IRS1	0.641613	0.0814274	7.87956	3.29e-15	1.82e-13	1957.77	1254.67
ENSG00000196821	ILRUN	-0.526532	0.0668714	-7.87379	3.44e-15	1.9e-13	2530.57	3645.37
ENSG00000162076	FLYWCH2	0.939189	0.119381	7.86715	3.63e-15	2e-13	592.637	309.265
ENSG00000107562	CXCL12	-1.8933	0.240932	-7.85822	3.9e-15	2.14e-13	424.505	1575.94
ENSG00000120063	GNA13	-0.578011	0.0737913	-7.83306	4.76e-15	2.61e-13	2185.57	3262.88
ENSG00000129654	FOXJ1	-3.47461	0.443784	-7.8295	4.9e-15	2.68e-13	5.97482	65.9926
ENSG00000114416	FXR1	-0.602954	0.0770401	-7.8265	5.02e-15	2.73e-13	2390.86	3631.21
ENSG00000213672	NCKIPSD	0.808919	0.103487	7.81664	5.43e-15	2.94e-13	959.779	547.948
ENSG00000275216	AL161431.1	-1.23523	0.158019	-7.81698	5.41e-15	2.94e-13	204.234	481.631
ENSG00000071246	VASH1	1.52707	0.195455	7.81287	5.59e-15	3.02e-13	278.623	96.7014
ENSG00000269893	SNHG8	-1.12321	0.143878	-7.80672	5.87e-15	3.16e-13	896.736	1953.22
ENSG00000130066	SAT1	-0.801997	0.102748	-7.8055	5.93e-15	3.18e-13	1821.06	3174.3
ENSG00000165490	DDIAS	1.59121	0.204718	7.77268	7.68e-15	4.11e-13	158.176	52.2961
ENSG00000145990	GFOD1	0.773362	0.0996496	7.76081	8.44e-15	4.5e-13	666.55	390.497
ENSG00000198056	PRIM1	2.02165	0.260709	7.75442	8.88e-15	4.72e-13	137.046	33.5251
ENSG00000122861	PLAU	1.01777	0.131413	7.74478	9.57e-15	5.08e-13	1496.11	738.693
ENSG00000093009	CDC45	1.40456	0.181504	7.73847	1.01e-14	5.32e-13	298.173	112.01
ENSG00000076864	RAP1GAP	-0.911747	0.117894	-7.73364	1.05e-14	5.51e-13	235.221	442.884
ENSG00000111247	RAD51AP1	1.39463	0.180661	7.71959	1.17e-14	6.13e-13	216.448	81.9468
ENSG00000157514	TSC22D3	-0.661271	0.0857069	-7.71549	1.21e-14	6.32e-13	723.707	1144.9
ENSG00000254300	LINC01111	-1.49281	0.193758	-7.70452	1.31e-14	6.86e-13	112.021	314.638
ENSG00000132912	DCTN4	-0.564905	0.0734795	-7.68793	1.5e-14	7.79e-13	1257.17	1860.09
ENSG00000107949	BCCIP	-0.638193	0.0831837	-7.6721	1.69e-14	8.79e-13	1716.7	2671.26
ENSG00000185215	TNFAIP2	1.39306	0.181639	7.66935	1.73e-14	8.95e-13	1007.28	382.95
ENSG00000020181	ADGRA2	1.00726	0.13146	7.66209	1.83e-14	9.45e-13	456.57	227.79
ENSG00000119969	HELLS	1.21128	0.158346	7.64955	2.02e-14	1.04e-12	645.892	278.432
ENSG00000110497	AMBRA1	0.506522	0.0662457	7.64611	2.07e-14	1.06e-12	1613.01	1135.64
ENSG00000156510	HKDC1	-0.822601	0.107717	-7.63666	2.23e-14	1.14e-12	1084.53	1918.92
ENSG00000196372	ASB13	0.817361	0.107132	7.62945	2.36e-14	1.2e-12	893.664	507.709
ENSG00000165006	UBAP1	-0.620658	0.0814344	-7.62157	2.51e-14	1.28e-12	2216.48	3408.22
ENSG00000164109	MAD2L1	1.43731	0.188616	7.62029	2.53e-14	1.28e-12	294.043	107.901
ENSG00000123485	HJURP	1.57214	0.206335	7.61939	2.55e-14	1.29e-12	177.662	59.581
ENSG00000057757	PITHD1	-0.591763	0.0778111	-7.60513	2.85e-14	1.44e-12	995.95	1500.26
ENSG00000170396	ZNF804A	-1.14096	0.150067	-7.60301	2.89e-14	1.46e-12	276.063	609.177
ENSG00000285106	AC016831.6	-1.10743	0.145767	-7.59731	3.02e-14	1.52e-12	154.27	332.379
ENSG00000162413	KLHL21	-0.625758	0.0823734	-7.59661	3.04e-14	1.52e-12	2771.58	4275.88
ENSG00000115461	IGFBP5	1.60093	0.21131	7.57623	3.56e-14	1.78e-12	4673.56	1540.54
ENSG00000138449	SLC40A1	-1.20514	0.159094	-7.57499	3.59e-14	1.79e-12	121.287	279.473
ENSG00000099901	RANBP1	0.627505	0.0828905	7.57029	3.72e-14	1.85e-12	2489.85	1611.52
ENSG00000228716	DHFR	0.699329	0.0923866	7.56959	3.74e-14	1.85e-12	1268.53	780.883
ENSG00000132436	FIGNL1	1.10455	0.146029	7.5639	3.91e-14	1.93e-12	305.999	141.902
ENSG00000198142	SOWAHC	-0.689391	0.0912527	-7.55475	4.2e-14	2.06e-12	437.665	705.915
ENSG00000260852	FBXL19-AS1	-1.05208	0.139477	-7.54301	4.59e-14	2.25e-12	240.844	499.708
ENSG00000079616	KIF22	0.992192	0.13168	7.53484	4.89e-14	2.39e-12	462.444	232.232
ENSG00000169813	HNRNPF	0.391594	0.052235	7.49677	6.54e-14	3.19e-12	5293.95	4035.24
ENSG00000120438	TCP1	-0.561978	0.075007	-7.49234	6.77e-14	3.29e-12	5616.21	8291.15
ENSG00000169607	CKAP2L	2.16313	0.288819	7.48959	6.91e-14	3.35e-12	89.6949	19.855
ENSG00000077152	UBE2T	1.89062	0.252864	7.47681	7.62e-14	3.69e-12	101.751	27.5512
ENSG00000166592	RRAD	1.08667	0.145417	7.47277	7.85e-14	3.79e-12	3076.55	1447.95
ENSG00000132646	PCNA	1.4259	0.191287	7.45423	9.04e-14	4.35e-12	2504.31	931.944
ENSG00000161888	SPC24	2.19076	0.293919	7.45361	9.08e-14	4.36e-12	82.2294	18.0708
ENSG00000172530	BANP	-0.741552	0.099517	-7.45151	9.23e-14	4.42e-12	412.485	689.241
ENSG00000109929	SC5D	-0.903836	0.121362	-7.44746	9.52e-14	4.54e-12	1095.83	2051.48
ENSG00000100592	DAAM1	0.786158	0.105913	7.42271	1.15e-13	5.46e-12	2332.91	1352.59
ENSG00000179222	MAGED1	0.518197	0.0699414	7.40902	1.27e-13	6.04e-12	3204.93	2238.34
ENSG00000107863	ARHGAP21	-0.468524	0.0633645	-7.39411	1.42e-13	6.74e-12	1647.74	2280.67
ENSG00000117748	RPA2	0.606841	0.0821654	7.38561	1.52e-13	7.15e-12	1072.06	703.904
ENSG00000135334	AKIRIN2	-0.645944	0.0874581	-7.38575	1.52e-13	7.15e-12	1028.77	1608.93
ENSG00000164070	HSPA4L	-1.14241	0.154704	-7.38447	1.53e-13	7.19e-12	437.969	966.534
ENSG00000257732	AC089983.1	-3.27717	0.444162	-7.37831	1.6e-13	7.51e-12	8.23849	78.0019
ENSG00000100664	EIF5	-0.536339	0.0727327	-7.3741	1.65e-13	7.72e-12	7969.66	11557.4
ENSG00000157625	TAB3	-0.610168	0.0827453	-7.37405	1.66e-13	7.72e-12	1460.06	2229.18
ENSG00000075702	WDR62	1.24564	0.169079	7.36721	1.74e-13	8.1e-12	272.762	114.797
ENSG00000135269	TES	-0.561252	0.0762344	-7.36219	1.81e-13	8.39e-12	3167.07	4673.22
ENSG00000147536	GINS4	1.27907	0.173758	7.36121	1.82e-13	8.43e-12	300.786	123.18
ENSG00000108370	RGS9	-1.60573	0.218294	-7.35583	1.9e-13	8.75e-12	41.3	125.526
ENSG00000134874	DZIP1	0.731034	0.0995353	7.34446	2.07e-13	9.5e-12	1125.31	678.004
ENSG00000048649	RSF1	-0.56795	0.0773755	-7.34017	2.13e-13	9.76e-12	1566.93	2323.94
ENSG00000125845	BMP2	0.833288	0.113523	7.34026	2.13e-13	9.76e-12	10692.4	6001.34
ENSG00000118007	STAG1	-0.521922	0.0711835	-7.33206	2.27e-13	1.03e-11	1441.58	2071.17
ENSG00000109854	HTATIP2	-2.46318	0.337356	-7.30142	2.85e-13	1.3e-11	12.3148	67.8333
ENSG00000100714	MTHFD1	0.590183	0.0810206	7.28436	3.23e-13	1.47e-11	2071.67	1375.7
ENSG00000171388	APLN	1.90739	0.26198	7.28068	3.32e-13	1.5e-11	195.924	51.8636
ENSG00000111802	TDP2	-0.692474	0.0951483	-7.27784	3.39e-13	1.53e-11	625.295	1011.09
ENSG00000100906	NFKBIA	0.563934	0.0775418	7.27264	3.53e-13	1.59e-11	5902.27	3992.53
ENSG00000147454	SLC25A37	0.675969	0.0929641	7.2713	3.56e-13	1.6e-11	2863.1	1792.73
ENSG00000150756	ATPSCKMT	-0.952016	0.13094	-7.27061	3.58e-13	1.6e-11	146.261	283.643
ENSG00000138166	DUSP5	-1.01142	0.139245	-7.26364	3.77e-13	1.69e-11	2185.12	4404.15
ENSG00000151632	AKR1C2	-3.43202	0.473486	-7.24841	4.22e-13	1.88e-11	6.39337	68.2622
ENSG00000118655	DCLRE1B	0.944029	0.130302	7.24492	4.33e-13	1.93e-11	487.853	253.272
ENSG00000181467	RAP2B	-0.744077	0.102739	-7.24243	4.41e-13	1.96e-11	809.277	1354.54
ENSG00000144824	PHLDB2	0.605728	0.0837027	7.23667	4.6e-13	2.04e-11	1133.45	745.49
ENSG00000167191	GPRC5B	0.871671	0.120472	7.23546	4.64e-13	2.05e-11	1123.83	614.221
ENSG00000080839	RBL1	1.17888	0.162962	7.2341	4.69e-13	2.06e-11	467.799	206.372
ENSG00000106484	MEST	0.678945	0.0938813	7.23195	4.76e-13	2.09e-11	1816.03	1134.31
ENSG00000241749	RPSAP52	-1.3696	0.189469	-7.22862	4.88e-13	2.14e-11	196.056	506.867
ENSG00000117399	CDC20	1.40674	0.194703	7.22505	5.01e-13	2.19e-11	184.164	69.0983
ENSG00000132780	NASP	0.580273	0.080356	7.22128	5.15e-13	2.25e-11	2840.04	1898.82
ENSG00000205213	LGR4	-0.597286	0.082823	-7.21159	5.53e-13	2.41e-11	2609.97	3948.82
ENSG00000196954	CASP4	-1.65172	0.229157	-7.20784	5.68e-13	2.47e-11	62.4898	197.029
ENSG00000112715	VEGFA	0.624602	0.0867078	7.20353	5.87e-13	2.54e-11	7479.18	4850.42
ENSG00000150347	ARID5B	-0.488487	0.0678622	-7.19822	6.1e-13	2.64e-11	4405.99	6181.26
ENSG00000182963	GJC1	-0.786353	0.109361	-7.19042	6.46e-13	2.78e-11	1921.89	3315.28
ENSG00000069275	NUCKS1	0.55266	0.0768919	7.18749	6.6e-13	2.84e-11	5570.69	3797.57
ENSG00000135549	PKIB	-1.012	0.140885	-7.18318	6.81e-13	2.92e-11	205.173	414.125
ENSG00000256663	AC112777.1	1.73964	0.24273	7.16695	7.67e-13	3.28e-11	132.267	39.6353
ENSG00000169554	ZEB2	-0.568929	0.0794044	-7.16496	7.78e-13	3.32e-11	1085.5	1609.84
ENSG00000117450	PRDX1	-0.430487	0.0601513	-7.15674	8.26e-13	3.52e-11	5759.98	7761.6
ENSG00000091651	ORC6	0.912629	0.127576	7.15362	8.45e-13	3.59e-11	418.899	222.271
ENSG00000109220	CHIC2	-0.918652	0.128732	-7.13617	9.6e-13	4.07e-11	1501.14	2837.8
ENSG00000141526	SLC16A3	0.711033	0.0997185	7.13041	1e-12	4.23e-11	9233.89	5640.83
ENSG00000175305	CCNE2	2.18954	0.308076	7.10713	1.18e-12	5e-11	98.9651	21.5582
ENSG00000255112	CHMP1B	-0.630629	0.0887872	-7.1027	1.22e-12	5.15e-11	1252.6	1940.06
ENSG00000155254	MARVELD1	0.787743	0.111139	7.08794	1.36e-12	5.71e-11	1252.03	725.334
ENSG00000198648	STK39	0.678061	0.0957148	7.08418	1.4e-12	5.86e-11	1800.12	1124.6
ENSG00000139117	CPNE8	-1.08913	0.153955	-7.07433	1.5e-12	6.27e-11	157.752	336.11
ENSG00000162062	TEDC2	1.38325	0.195573	7.07279	1.52e-12	6.33e-11	208.14	79.4138
ENSG00000134013	LOXL2	0.962734	0.13629	7.06388	1.62e-12	6.73e-11	878.366	450.994
ENSG00000133789	SWAP70	-0.449762	0.0636938	-7.06131	1.65e-12	6.84e-11	1322.93	1807.66
ENSG00000186815	TPCN1	0.597617	0.0848177	7.0459	1.84e-12	7.63e-11	946.902	626.54
ENSG00000132823	OSER1	-0.672814	0.0955393	-7.04228	1.89e-12	7.81e-11	778.862	1241.3
ENSG00000147010	SH3KBP1	-0.549605	0.0781157	-7.03578	1.98e-12	8.16e-11	1273.39	1864.32
ENSG00000220773	RPSAP44	-2.28952	0.326135	-7.02017	2.22e-12	9.11e-11	10.698	52.1098
ENSG00000054598	FOXC1	0.658109	0.0938585	7.01171	2.35e-12	9.65e-11	734.368	465.693
ENSG00000101150	TPD52L2	-0.52618	0.0750755	-7.00868	2.41e-12	9.84e-11	2051.59	2955.8
ENSG00000106003	LFNG	1.27007	0.181697	6.99004	2.75e-12	1.12e-10	192.877	80.0491
ENSG00000176208	ATAD5	1.03155	0.147678	6.98512	2.85e-12	1.16e-10	235.904	115.226
ENSG00000111206	FOXM1	1.40378	0.201154	6.97863	2.98e-12	1.21e-10	134.021	50.8801
ENSG00000087074	PPP1R15A	-0.848475	0.12172	-6.97072	3.15e-12	1.28e-10	5577.6	10042.8
ENSG00000147872	PLIN2	-0.611702	0.0878354	-6.96419	3.3e-12	1.34e-10	906.374	1384.36
ENSG00000107263	RAPGEF1	-0.571164	0.0820539	-6.96084	3.38e-12	1.36e-10	2721.68	4044.25
ENSG00000143153	ATP1B1	0.498459	0.0716608	6.95581	3.51e-12	1.41e-10	3041.14	2152.02
ENSG00000095002	MSH2	0.615663	0.0885775	6.95056	3.64e-12	1.46e-10	1506.47	982.003
ENSG00000059728	MXD1	-0.80139	0.115501	-6.93839	3.97e-12	1.59e-10	589.275	1026.59
ENSG00000172057	ORMDL3	0.524714	0.0758666	6.91628	4.64e-12	1.85e-10	2351.23	1633.9
ENSG00000135924	DNAJB2	-0.538389	0.0779492	-6.90692	4.95e-12	1.98e-10	1356.5	1970.54
ENSG00000067064	IDI1	-0.922768	0.133613	-6.90626	4.98e-12	1.98e-10	1164.69	2208.67
ENSG00000125885	MCM8	1.1743	0.170441	6.88976	5.59e-12	2.22e-10	222.36	98.2936
ENSG00000182307	C8orf33	-0.47931	0.06964	-6.88267	5.87e-12	2.33e-10	2101.73	2929.39
ENSG00000138182	KIF20B	1.08409	0.157636	6.87719	6.1e-12	2.41e-10	291.977	137.371
ENSG00000068323	TFE3	-0.559644	0.0813846	-6.87653	6.13e-12	2.42e-10	3687.88	5435.03
ENSG00000171992	SYNPO	0.773249	0.112475	6.87485	6.21e-12	2.44e-10	914.245	535.541
ENSG00000068724	TTC7A	0.638203	0.0928456	6.87381	6.25e-12	2.46e-10	780.715	501.794
ENSG00000110237	ARHGEF17	0.564012	0.082322	6.85129	7.32e-12	2.87e-10	2113.49	1429.86
ENSG00000168078	PBK	1.77518	0.259151	6.85001	7.38e-12	2.89e-10	92.1494	26.9195
ENSG00000123219	CENPK	1.14667	0.167411	6.84943	7.41e-12	2.89e-10	212.26	95.538
ENSG00000151694	ADAM17	-0.477664	0.0698344	-6.83995	7.92e-12	3.08e-10	1338.63	1864.63
ENSG00000097046	CDC7	0.859629	0.125868	6.82959	8.52e-12	3.31e-10	405.311	223.393
ENSG00000001460	STPG1	-1.03525	0.15193	-6.814	9.49e-12	3.68e-10	98.4477	201.723
ENSG00000111445	RFC5	0.910399	0.133799	6.80424	1.02e-11	3.93e-10	329.881	175.065
ENSG00000179604	CDC42EP4	0.452894	0.0665644	6.80384	1.02e-11	3.93e-10	3009.27	2198.98
ENSG00000138018	SELENOI	-0.621314	0.0913675	-6.80016	1.05e-11	4.02e-10	2077.53	3196.28
ENSG00000149260	CAPN5	1.04237	0.153376	6.79616	1.07e-11	4.13e-10	313.823	152.432
ENSG00000116584	ARHGEF2	-0.719578	0.106012	-6.78771	1.14e-11	4.37e-10	1567.01	2580.2
ENSG00000031698	SARS1	-0.501832	0.073967	-6.78453	1.16e-11	4.46e-10	2906.3	4115.92
ENSG00000089685	BIRC5	1.29297	0.190598	6.78378	1.17e-11	4.46e-10	167.276	67.8592
ENSG00000112742	TTK	1.88275	0.277529	6.78396	1.17e-11	4.46e-10	89.4924	24.2251
ENSG00000179981	TSHZ1	-0.820499	0.121081	-6.77645	1.23e-11	4.68e-10	218.957	386.382
ENSG00000176058	TPRN	0.574753	0.084862	6.77279	1.26e-11	4.79e-10	1179.86	793.166
ENSG00000196141	SPATS2L	-0.439771	0.0649858	-6.76718	1.31e-11	4.97e-10	1479.43	2006.7
ENSG00000072042	RDH11	-0.523511	0.0774982	-6.75514	1.43e-11	5.39e-10	1835.06	2638.61
ENSG00000115839	RAB3GAP1	-0.539267	0.0799001	-6.74927	1.49e-11	5.6e-10	2315.8	3366.11
ENSG00000255248	MIR100HG	-0.546323	0.0809573	-6.74828	1.5e-11	5.63e-10	2141.69	3128.67
ENSG00000156273	BACH1	-0.642994	0.0953276	-6.7451	1.53e-11	5.73e-10	909.255	1420.28
ENSG00000287593	AL022724.3	-1.31798	0.195391	-6.74533	1.53e-11	5.73e-10	87.5026	218.395
ENSG00000145882	PCYOX1L	1.12237	0.16645	6.743	1.55e-11	5.8e-10	298.283	136.751
ENSG00000062822	POLD1	0.751699	0.111512	6.74095	1.57e-11	5.87e-10	1358.23	806.158
ENSG00000090097	PCBP4	0.596913	0.0885616	6.74009	1.58e-11	5.89e-10	1989.63	1315.04
ENSG00000111602	TIMELESS	0.65829	0.0977237	6.73624	1.63e-11	6.04e-10	1433.66	908.226
ENSG00000100647	SUSD6	0.591026	0.0877709	6.73374	1.65e-11	6.13e-10	3280.39	2178.35
ENSG00000146263	MMS22L	1.08138	0.160601	6.73331	1.66e-11	6.13e-10	312.182	147.476
ENSG00000165572	KBTBD6	0.742025	0.110251	6.73031	1.69e-11	6.25e-10	530.9	317.197
ENSG00000184009	ACTG1	0.442306	0.0657891	6.72309	1.78e-11	6.55e-10	96718.2	71181.2
ENSG00000071539	TRIP13	0.957868	0.142609	6.71676	1.86e-11	6.83e-10	439.056	225.313
ENSG00000107551	RASSF4	0.73973	0.110191	6.71317	1.9e-11	6.95e-10	1109.52	663.872
ENSG00000115419	GLS	-0.657299	0.0979045	-6.71367	1.9e-11	6.95e-10	2438.59	3846.97
ENSG00000130299	GTPBP3	0.742844	0.110652	6.71334	1.9e-11	6.95e-10	560.153	334.446
ENSG00000138814	PPP3CA	-0.521671	0.0777096	-6.71308	1.91e-11	6.95e-10	1269.03	1822.47
ENSG00000187097	ENTPD5	0.990788	0.147796	6.70378	2.03e-11	7.39e-10	260.826	131.418
ENSG00000188191	PRKAR1B	0.883299	0.131848	6.69938	2.09e-11	7.6e-10	497.566	269.711
ENSG00000233559	LINC00513	-3.03801	0.453534	-6.69852	2.11e-11	7.63e-10	6.26485	51.6088
ENSG00000138180	CEP55	1.6374	0.244691	6.69172	2.21e-11	7.97e-10	113.888	36.4705
ENSG00000133858	ZFC3H1	-0.826485	0.123608	-6.68634	2.29e-11	8.25e-10	760.36	1349.65
ENSG00000144840	RABL3	-0.613678	0.0917986	-6.68505	2.31e-11	8.31e-10	619.657	948.236
ENSG00000186174	BCL9L	0.564068	0.0847215	6.6579	2.78e-11	9.98e-10	5020.61	3396
ENSG00000145782	ATG12	-0.557244	0.0837192	-6.6561	2.81e-11	1.01e-09	701.004	1030.93
ENSG00000113013	HSPA9	-0.429745	0.0645704	-6.65545	2.82e-11	1.01e-09	12679.3	17078.6
ENSG00000173221	GLRX	-1.5909	0.239404	-6.64523	3.03e-11	1.08e-09	42.3217	127.45
ENSG00000117724	CENPF	1.06272	0.159929	6.64492	3.03e-11	1.08e-09	294.84	141.247
ENSG00000184588	PDE4B	1.4473	0.217817	6.64459	3.04e-11	1.08e-09	140.533	51.0285
ENSG00000143819	EPHX1	-0.646167	0.097346	-6.63784	3.18e-11	1.13e-09	545.588	852.272
ENSG00000182326	C1S	-0.715645	0.107964	-6.62855	3.39e-11	1.2e-09	1835.65	3015.99
ENSG00000178966	RMI1	0.788575	0.119108	6.62069	3.58e-11	1.26e-09	335.343	193.86
ENSG00000165304	MELK	1.37385	0.207678	6.6153	3.71e-11	1.31e-09	213.802	82.161
ENSG00000149930	TAOK2	0.447676	0.0677763	6.6052	3.97e-11	1.4e-09	2650.11	1942.97
ENSG00000228594	FNDC10	0.679172	0.102824	6.60516	3.97e-11	1.4e-09	502.855	313.996
ENSG00000146918	NCAPG2	0.787966	0.119434	6.5975	4.18e-11	1.47e-09	512.821	296.448
ENSG00000186529	CYP4F3	-4.00813	0.607898	-6.59343	4.3e-11	1.5e-09	2.92315	47.9119
ENSG00000118898	PPL	0.65701	0.0996693	6.5919	4.34e-11	1.52e-09	815.407	516.284
ENSG00000085999	RAD54L	1.26242	0.191985	6.57562	4.85e-11	1.69e-09	157.247	65.5605
ENSG00000167005	NUDT21	0.448535	0.0682225	6.57459	4.88e-11	1.7e-09	1970.8	1443.75
ENSG00000147606	SLC26A7	-1.61999	0.246435	-6.57367	4.91e-11	1.7e-09	54.1841	166.773
ENSG00000107719	PALD1	0.790031	0.120284	6.56803	5.1e-11	1.77e-09	460.869	266.692
ENSG00000185813	PCYT2	-0.67347	0.102728	-6.55583	5.53e-11	1.91e-09	403.489	644.227
ENSG00000158286	RNF207	1.13706	0.173581	6.55058	5.73e-11	1.98e-09	291.21	132.475
ENSG00000134278	SPIRE1	-0.621688	0.0950673	-6.53946	6.17e-11	2.13e-09	1495.73	2301.9
ENSG00000164402	SEPTIN8	0.455688	0.0697154	6.53641	6.3e-11	2.16e-09	2988.25	2178.97
ENSG00000182054	IDH2	0.554713	0.0848619	6.53666	6.29e-11	2.16e-09	1227.32	835.28
ENSG00000100003	SEC14L2	0.656618	0.100516	6.53245	6.47e-11	2.22e-09	2909.47	1846.44
ENSG00000184640	SEPTIN9	0.442527	0.0677448	6.53226	6.48e-11	2.22e-09	8164.93	6008.19
ENSG00000123989	CHPF	0.425247	0.0651948	6.52271	6.9e-11	2.35e-09	5328.23	3968.34
ENSG00000166228	PCBD1	-0.583166	0.0894043	-6.5228	6.9e-11	2.35e-09	683.875	1024.39
ENSG00000198554	WDHD1	0.838793	0.128586	6.52319	6.88e-11	2.35e-09	575.849	321.335
ENSG00000124126	PREX1	-1.29256	0.198572	-6.50925	7.55e-11	2.56e-09	64.9979	158.845
ENSG00000138100	TRIM54	-2.8948	0.444861	-6.50719	7.66e-11	2.59e-09	7.34539	54.395
ENSG00000119801	YPEL5	-0.522668	0.0803602	-6.50406	7.82e-11	2.64e-09	1840.89	2645.18
ENSG00000165675	ENOX2	-0.547095	0.0841339	-6.50268	7.89e-11	2.66e-09	537.881	785.763
ENSG00000188211	NCR3LG1	-0.762868	0.117389	-6.49865	8.1e-11	2.73e-09	262.15	445.722
ENSG00000144711	IQSEC1	0.415925	0.064129	6.48575	8.83e-11	2.97e-09	2868.81	2150.36
ENSG00000171497	PPID	-0.563088	0.0870764	-6.46659	1e-10	3.36e-09	599.085	885.218
ENSG00000214357	NEURL1B	1.18738	0.183657	6.4652	1.01e-10	3.39e-09	227.145	99.6266
ENSG00000131759	RARA	0.582774	0.0902005	6.46087	1.04e-10	3.48e-09	1122.92	749.376
ENSG00000187741	FANCA	0.919086	0.142392	6.4546	1.09e-10	3.62e-09	502.128	264.785
ENSG00000106683	LIMK1	0.54472	0.0843967	6.45428	1.09e-10	3.62e-09	2319.45	1590.71
ENSG00000154153	RETREG1	-0.842509	0.130635	-6.44933	1.12e-10	3.73e-09	216.365	388.694
ENSG00000185070	FLRT2	-0.419764	0.0651955	-6.43854	1.21e-10	4e-09	4973.85	6653.99
ENSG00000172893	DHCR7	-0.602207	0.0937538	-6.42328	1.33e-10	4.42e-09	1904.34	2891.87
ENSG00000197771	MCMBP	0.419451	0.0653207	6.4214	1.35e-10	4.46e-09	2599.75	1942.77
ENSG00000101888	NXT2	-0.918462	0.143094	-6.41858	1.38e-10	4.54e-09	293.338	554.493
ENSG00000166439	RNF169	-0.521497	0.081285	-6.41567	1.4e-10	4.62e-09	918.268	1318.94
ENSG00000076382	SPAG5	1.16235	0.181215	6.41421	1.42e-10	4.65e-09	157.123	70.1045
ENSG00000158555	GDPD5	0.635648	0.0991327	6.4121	1.44e-10	4.71e-09	1557.28	1002.75
ENSG00000171223	JUNB	0.62296	0.0972007	6.409	1.46e-10	4.8e-09	6459.19	4194.6
ENSG00000112406	HECA	-0.636152	0.0994369	-6.39755	1.58e-10	5.16e-09	515.616	802.047
ENSG00000176890	TYMS	1.08951	0.170433	6.3926	1.63e-10	5.32e-09	277.188	130.577
ENSG00000233016	SNHG7	-0.873472	0.136689	-6.39021	1.66e-10	5.39e-09	580.159	1062.73
ENSG00000241322	CDRT1	-2.66224	0.41807	-6.36794	1.92e-10	6.23e-09	8.91845	56.5314
ENSG00000113594	LIFR	-0.641636	0.100899	-6.35922	2.03e-10	6.58e-09	387.705	604.654
ENSG00000128951	DUT	0.675117	0.106182	6.35811	2.04e-10	6.61e-09	1018.1	636.586
ENSG00000168056	LTBP3	0.501563	0.0789225	6.35513	2.08e-10	6.73e-09	2569.25	1815.8
ENSG00000159228	CBR1	-0.711046	0.112177	-6.3386	2.32e-10	7.48e-09	437.057	716.17
ENSG00000076641	PAG1	-0.75215	0.118803	-6.33107	2.43e-10	7.84e-09	345.677	582.216
ENSG00000070731	ST6GALNAC2	1.22388	0.193377	6.32899	2.47e-10	7.93e-09	222.407	95.1522
ENSG00000158042	MRPL17	0.541877	0.0857663	6.31807	2.65e-10	8.5e-09	1203.52	826.882
ENSG00000146094	DOK3	1.2424	0.196673	6.31708	2.67e-10	8.54e-09	187.365	78.9013
ENSG00000155097	ATP6V1C1	-0.502413	0.0795921	-6.31235	2.75e-10	8.79e-09	1490.34	2111.68
ENSG00000092201	SUPT16H	0.368329	0.0583634	6.31095	2.77e-10	8.85e-09	4398.95	3407
ENSG00000168411	RFWD3	0.510644	0.0809416	6.30879	2.81e-10	8.96e-09	1090.81	764.81
ENSG00000169282	KCNAB1	-1.15085	0.18285	-6.29395	3.09e-10	9.84e-09	107.352	239.153
ENSG00000249115	HAUS5	0.847008	0.134611	6.29226	3.13e-10	9.93e-09	365.924	203.177
ENSG00000179532	DNHD1	-0.763952	0.121428	-6.29141	3.15e-10	9.97e-09	301.979	513.869
ENSG00000188848	BEND4	-7.75563	1.23348	-6.2876	3.22e-10	1.02e-08	0	39.6493
ENSG00000100982	PCIF1	0.625026	0.0994134	6.28715	3.23e-10	1.02e-08	666.903	432.407
ENSG00000015532	XYLT2	0.542687	0.086359	6.28407	3.3e-10	1.04e-08	1118.43	767.961
ENSG00000148943	LIN7C	0.764745	0.121806	6.27839	3.42e-10	1.08e-08	604.446	355.294
ENSG00000232044	SILC1	-0.826056	0.13167	-6.2737	3.53e-10	1.11e-08	828.657	1469.83
ENSG00000187514	PTMA	0.628942	0.100279	6.27191	3.57e-10	1.12e-08	20862.5	13490.3
ENSG00000126215	XRCC3	0.850374	0.135626	6.26998	3.61e-10	1.13e-08	341.386	189.155
ENSG00000151503	NCAPD3	0.713194	0.113767	6.26888	3.64e-10	1.14e-08	876.873	534.827
ENSG00000166444	DENND2B	0.619159	0.0988197	6.26554	3.72e-10	1.16e-08	2176.99	1416.79
ENSG00000109065	NAT9	-0.584027	0.0932459	-6.26329	3.77e-10	1.17e-08	619.127	928.158
ENSG00000131470	PSMC3IP	1.11176	0.17757	6.26097	3.83e-10	1.19e-08	187.118	86.5218
ENSG00000224080	UBE2FP1	-1.35534	0.216871	-6.24954	4.12e-10	1.28e-08	46.5661	118.668
ENSG00000170915	PAQR8	1.02241	0.16371	6.24528	4.23e-10	1.31e-08	220.85	109.177
ENSG00000104812	GYS1	0.486917	0.0780283	6.24026	4.37e-10	1.35e-08	4142.86	2955.26
ENSG00000163781	TOPBP1	0.536142	0.085965	6.23675	4.47e-10	1.38e-08	1423.74	981.726
ENSG00000164211	STARD4	-0.952741	0.152784	-6.23589	4.49e-10	1.38e-08	395.716	766.694
ENSG00000213551	DNAJC9	0.879301	0.141055	6.23376	4.55e-10	1.4e-08	409.588	221.908
ENSG00000088448	ANKRD10	-0.551332	0.0884605	-6.23252	4.59e-10	1.41e-08	1386.02	2032.58
ENSG00000100106	TRIOBP	0.570791	0.0917028	6.22436	4.84e-10	1.48e-08	2477.86	1669.45
ENSG00000133872	SARAF	-0.413585	0.066458	-6.22327	4.87e-10	1.49e-08	3016.91	4018.69
ENSG00000173786	CNP	0.42951	0.0690369	6.22145	4.93e-10	1.5e-08	1876.95	1394.56
ENSG00000059804	SLC2A3	-0.669304	0.107629	-6.21862	5.02e-10	1.53e-08	585.889	932.035
ENSG00000133884	DPF2	-0.490914	0.0789394	-6.21886	5.01e-10	1.53e-08	1123.23	1579.14
ENSG00000132600	PRMT7	0.776656	0.12494	6.21621	5.09e-10	1.55e-08	529.956	308.976
ENSG00000133026	MYH10	0.427596	0.0688495	6.21058	5.28e-10	1.6e-08	3545.24	2635.76
ENSG00000135046	ANXA1	-0.40451	0.0651349	-6.21033	5.29e-10	1.6e-08	14425.3	19094
ENSG00000186638	KIF24	1.31006	0.210995	6.20895	5.33e-10	1.61e-08	122.928	49.3382
ENSG00000074527	NTN4	-0.691465	0.11141	-6.20649	5.42e-10	1.63e-08	936.188	1512.38
ENSG00000123505	AMD1	0.44003	0.0709056	6.20586	5.44e-10	1.64e-08	3240.2	2387.87
ENSG00000178999	AURKB	2.10267	0.339283	6.1974	5.74e-10	1.73e-08	60.8893	14.1711
ENSG00000134259	NGF	-0.825039	0.133179	-6.19497	5.83e-10	1.75e-08	274.945	487.351
ENSG00000100100	PIK3IP1	-0.613876	0.0992872	-6.18283	6.3e-10	1.89e-08	1141.01	1746.9
ENSG00000153208	MERTK	-0.77754	0.125765	-6.1825	6.31e-10	1.89e-08	193.843	332.721
ENSG00000117298	ECE1	0.592576	0.0958523	6.18218	6.32e-10	1.89e-08	2841.1	1884.68
ENSG00000120549	KIAA1217	0.502411	0.0813214	6.17809	6.49e-10	1.93e-08	2140.46	1510.7
ENSG00000177602	HASPIN	1.37936	0.223312	6.17685	6.54e-10	1.95e-08	116.367	44.5832
ENSG00000178700	DHFR2	1.10145	0.178361	6.17541	6.6e-10	1.96e-08	174.467	81.3872
ENSG00000169756	LIMS1	-0.519505	0.0841404	-6.17427	6.65e-10	1.97e-08	2533.17	3631.64
ENSG00000180739	S1PR5	0.690747	0.111886	6.17369	6.67e-10	1.98e-08	652.886	404.196
ENSG00000185238	PRMT3	-0.578112	0.0937189	-6.16857	6.89e-10	2.04e-08	422.371	630.87
ENSG00000197406	DIO3	1.3141	0.213335	6.1598	7.28e-10	2.15e-08	312.653	125.894
ENSG00000067248	DHX29	-0.447939	0.0727428	-6.15784	7.37e-10	2.17e-08	2036.64	2779.11
ENSG00000235448	LURAP1L-AS1	-1.93891	0.315068	-6.15395	7.56e-10	2.22e-08	28.5309	109.214
ENSG00000246430	LINC00968	-0.927833	0.150841	-6.15105	7.7e-10	2.26e-08	343.902	655.543
ENSG00000164051	CCDC51	0.711262	0.115728	6.14597	7.95e-10	2.33e-08	307.746	187.544
ENSG00000139971	ARMH4	-0.834781	0.135943	-6.14066	8.22e-10	2.41e-08	209.847	374.642
ENSG00000173540	GMPPB	0.696118	0.113472	6.13469	8.53e-10	2.49e-08	884.821	545.814
ENSG00000079308	TNS1	0.760208	0.123946	6.1334	8.6e-10	2.51e-08	980.243	578.574
ENSG00000197256	KANK2	0.607261	0.0990347	6.1318	8.69e-10	2.53e-08	1450.42	952.297
ENSG00000196182	STK40	-0.530845	0.0867045	-6.12246	9.21e-10	2.68e-08	1358.18	1962.09
ENSG00000106052	TAX1BP1	-0.488118	0.07973	-6.12214	9.23e-10	2.68e-08	3331.18	4673.54
ENSG00000159147	DONSON	0.787304	0.128626	6.12086	9.31e-10	2.7e-08	364.233	210.63
ENSG00000099246	RAB18	-0.520298	0.0850789	-6.11547	9.63e-10	2.78e-08	1715.19	2460.4
ENSG00000213430	HSPD1P1	-1.0371	0.169579	-6.11573	9.61e-10	2.78e-08	87.0001	178.317
ENSG00000137877	SPTBN5	0.903726	0.147784	6.11518	9.64e-10	2.78e-08	375.839	200.493
ENSG00000065308	TRAM2	0.689023	0.112729	6.11223	9.82e-10	2.83e-08	5346.06	3315.82
ENSG00000173559	NABP1	-0.716621	0.117292	-6.10972	9.98e-10	2.87e-08	622.816	1023.89
ENSG00000139725	RHOF	1.49137	0.244256	6.10578	1.02e-09	2.94e-08	112.955	39.9843
ENSG00000136699	SMPD4	0.453394	0.0743485	6.09823	1.07e-09	3.07e-08	1715.58	1252.59
ENSG00000107984	DKK1	-0.720355	0.11816	-6.09646	1.08e-09	3.1e-08	3566.62	5876.63
ENSG00000077312	SNRPA	0.615384	0.101001	6.09287	1.11e-09	3.17e-08	774.474	505.395
ENSG00000119333	DYNC2I2	0.522564	0.0858803	6.0848	1.17e-09	3.33e-08	1242.48	864.875
ENSG00000206573	THUMPD3-AS1	-0.82654	0.135892	-6.08232	1.18e-09	3.37e-08	194.436	344.954
ENSG00000163472	TMEM79	-1.0498	0.172664	-6.08002	1.2e-09	3.42e-08	97.824	202.478
ENSG00000110092	CCND1	0.55173	0.0907509	6.0796	1.2e-09	3.42e-08	33083.1	22569.3
ENSG00000170456	DENND5B	-0.604984	0.0995263	-6.07864	1.21e-09	3.44e-08	644.292	980.706
ENSG00000114423	CBLB	0.67227	0.110681	6.07397	1.25e-09	3.53e-08	807.898	506.769
ENSG00000164985	PSIP1	0.672035	0.110735	6.06888	1.29e-09	3.64e-08	1218.43	764.654
ENSG00000197081	IGF2R	-0.650216	0.107192	-6.06591	1.31e-09	3.7e-08	2735.31	4293.11
ENSG00000056972	TRAF3IP2	0.605017	0.0997592	6.06477	1.32e-09	3.72e-08	612.764	402.712
ENSG00000233621	LINC01137	-0.935323	0.154228	-6.06455	1.32e-09	3.72e-08	198.296	379.445
ENSG00000127129	EDN2	0.827952	0.136563	6.06277	1.34e-09	3.76e-08	298.627	168.514
ENSG00000170421	KRT8	0.526356	0.086905	6.05668	1.39e-09	3.89e-08	10005.2	6947.57
ENSG00000185760	KCNQ5	-0.912371	0.150642	-6.05655	1.39e-09	3.89e-08	138.223	259.565
ENSG00000132773	TOE1	0.711216	0.117476	6.05415	1.41e-09	3.94e-08	382.88	234.18
ENSG00000136982	DSCC1	1.23513	0.204032	6.0536	1.42e-09	3.95e-08	121.923	52.0434
ENSG00000140525	FANCI	0.610401	0.10094	6.04717	1.47e-09	4.11e-08	584.932	382.809
ENSG00000142528	ZNF473	-0.666506	0.11028	-6.04374	1.51e-09	4.19e-08	390.563	619.614
ENSG00000161800	RACGAP1	1.04747	0.173997	6.02007	1.74e-09	4.84e-08	233.437	113.096
ENSG00000077942	FBLN1	1.01641	0.168961	6.01568	1.79e-09	4.97e-08	517.019	255.371
ENSG00000163029	SMC6	0.614416	0.102212	6.01119	1.84e-09	5.1e-08	1082.46	706.647
ENSG00000205208	C4orf46	0.848435	0.141184	6.00942	1.86e-09	5.15e-08	279.074	154.858
ENSG00000149679	CABLES2	0.620123	0.103229	6.00724	1.89e-09	5.21e-08	445.411	289.897
ENSG00000090530	P3H2	0.698315	0.116251	6.00695	1.89e-09	5.21e-08	2425.06	1494.86
ENSG00000017260	ATP2C1	-0.442837	0.0737413	-6.00528	1.91e-09	5.25e-08	1839.04	2499.81
ENSG00000100439	ABHD4	-0.587018	0.0977666	-6.00428	1.92e-09	5.28e-08	1482.74	2228.3
ENSG00000146733	PSPH	-0.708153	0.11796	-6.00335	1.93e-09	5.3e-08	195.663	319.014
ENSG00000229644	NAMPTP1	-0.772731	0.128792	-5.99983	1.98e-09	5.41e-08	286.258	488.254
ENSG00000183018	SPNS2	0.725805	0.121011	5.99785	2e-09	5.47e-08	19109.3	11554.2
ENSG00000035928	RFC1	0.511458	0.0854049	5.98863	2.12e-09	5.78e-08	1460.76	1024.92
ENSG00000149212	SESN3	-0.733224	0.122483	-5.98634	2.15e-09	5.85e-08	1504.59	2501.57
ENSG00000141433	ADCYAP1	-1.33122	0.222477	-5.98364	2.18e-09	5.94e-08	34.0284	85.8397
ENSG00000101868	POLA1	0.55543	0.0928534	5.9818	2.21e-09	5.99e-08	963.492	655.152
ENSG00000108846	ABCC3	-0.580735	0.0970868	-5.9816	2.21e-09	5.99e-08	651.996	974.629
ENSG00000128335	APOL2	0.633967	0.106165	5.97155	2.35e-09	6.37e-08	796.8	512.983
ENSG00000149289	ZC3H12C	-0.668656	0.112034	-5.96833	2.4e-09	6.48e-08	768.028	1221.62
ENSG00000107959	PITRM1	-0.357658	0.0599402	-5.96691	2.42e-09	6.53e-08	1898.55	2433.68
ENSG00000151849	CENPJ	1.30339	0.218692	5.95996	2.52e-09	6.8e-08	181.841	73.5696
ENSG00000139116	KIF21A	-0.538243	0.0904769	-5.94896	2.7e-09	7.26e-08	1252.24	1818.88
ENSG00000184106	TREML3P	-5.51449	0.927049	-5.94844	2.71e-09	7.28e-08	1.02042	45.4913
ENSG00000148634	HERC4	-0.486596	0.0818191	-5.94721	2.73e-09	7.32e-08	777.924	1090.11
ENSG00000255553	LINC02733	-3.78968	0.637441	-5.94514	2.76e-09	7.4e-08	2.69193	36.7448
ENSG00000086666	ZFAND6	-0.396013	0.0666187	-5.94447	2.77e-09	7.42e-08	1606.72	2114.15
ENSG00000108671	PSMD11	-0.353354	0.0594603	-5.94269	2.8e-09	7.49e-08	3014.89	3851.3
ENSG00000154556	SORBS2	0.776562	0.130749	5.93935	2.86e-09	7.63e-08	820.968	478.547
ENSG00000169188	APEX2	0.603286	0.101651	5.93488	2.94e-09	7.83e-08	755.558	497.212
ENSG00000115762	PLEKHB2	-0.41736	0.0703349	-5.9339	2.96e-09	7.87e-08	4097.81	5473.03
ENSG00000186532	SMYD4	0.76184	0.12847	5.93008	3.03e-09	8.04e-08	298.465	175.834
ENSG00000128510	CPA4	0.45634	0.077074	5.9208	3.2e-09	8.5e-08	1621.85	1181.86
ENSG00000242242	NECTIN3-AS1	0.554911	0.0937609	5.91837	3.25e-09	8.61e-08	5208.45	3545.42
ENSG00000144815	NXPE3	-0.564615	0.0954364	-5.91614	3.3e-09	8.71e-08	569.796	842.832
ENSG00000181523	SGSH	-0.564002	0.0954451	-5.90917	3.44e-09	9.08e-08	552.82	817.923
ENSG00000118257	NRP2	0.613102	0.103776	5.90794	3.46e-09	9.13e-08	5401.89	3531.17
ENSG00000147509	RGS20	-0.899191	0.152449	-5.8983	3.67e-09	9.67e-08	274.1	511.076
ENSG00000090060	PAPOLA	-0.363851	0.0618112	-5.88648	3.95e-09	1.04e-07	4935.62	6351.31
ENSG00000108010	GLRX3	-0.392912	0.0667996	-5.88195	4.05e-09	1.06e-07	1672.78	2196.79
ENSG00000184897	H1-10	0.799143	0.135937	5.87877	4.13e-09	1.08e-07	1662.34	954.75
ENSG00000153707	PTPRD	-0.732325	0.124708	-5.87232	4.3e-09	1.12e-07	260.36	432.501
ENSG00000163950	SLBP	0.36002	0.061306	5.87251	4.29e-09	1.12e-07	1674.87	1305.01
ENSG00000050730	TNIP3	-5.12444	0.872703	-5.87192	4.31e-09	1.12e-07	1.3159	46.0701
ENSG00000138376	BARD1	0.702928	0.119811	5.86695	4.44e-09	1.16e-07	342.766	210.77
ENSG00000176014	TUBB6	0.491647	0.0838487	5.8635	4.53e-09	1.18e-07	8953.9	6368.33
ENSG00000173391	OLR1	0.822554	0.140396	5.85881	4.66e-09	1.21e-07	623.341	352.482
ENSG00000104549	SQLE	-0.583993	0.0997536	-5.85435	4.79e-09	1.24e-07	3666.76	5496.99
ENSG00000116984	MTR	0.489461	0.0836287	5.85279	4.83e-09	1.25e-07	1445.02	1029.32
ENSG00000172216	CEBPB	-0.580403	0.099188	-5.85155	4.87e-09	1.26e-07	5351.13	8002.05
ENSG00000210082	MT-RNR2	-0.622258	0.106355	-5.85074	4.89e-09	1.26e-07	49404.2	76046.6
ENSG00000184481	FOXO4	-0.770893	0.131852	-5.84667	5.02e-09	1.29e-07	179.225	306.951
ENSG00000125319	HROB	1.41043	0.241694	5.83562	5.36e-09	1.38e-07	91.0571	34.0271
ENSG00000161011	SQSTM1	-0.678003	0.11621	-5.8343	5.4e-09	1.39e-07	945.012	1512.08
ENSG00000134982	APC	-0.723223	0.124055	-5.82988	5.55e-09	1.42e-07	2058.78	3398.74
ENSG00000180530	NRIP1	0.468989	0.0805204	5.82447	5.73e-09	1.47e-07	2899.79	2095.42
ENSG00000136859	ANGPTL2	0.595132	0.102358	5.8142	6.09e-09	1.56e-07	896.163	592.871
ENSG00000215717	TMEM167B	-0.535652	0.0921809	-5.81088	6.21e-09	1.59e-07	699.96	1015.3
ENSG00000197457	STMN3	0.480627	0.0827525	5.808	6.32e-09	1.61e-07	1251.98	897.614
ENSG00000134107	BHLHE40	0.388436	0.0669126	5.80513	6.43e-09	1.64e-07	5443.13	4158.59
ENSG00000179456	ZBTB18	-0.458578	0.0790113	-5.80395	6.48e-09	1.65e-07	748.166	1027.84
ENSG00000145147	SLIT2	-0.706067	0.12168	-5.80267	6.53e-09	1.66e-07	2033.73	3317.88
ENSG00000198830	HMGN2	0.521466	0.0898778	5.80194	6.56e-09	1.66e-07	2622.47	1826.04
ENSG00000129534	MIS18BP1	0.891212	0.153634	5.80086	6.6e-09	1.67e-07	231.508	124.672
ENSG00000177613	CSTF2T	0.436381	0.0752624	5.79813	6.71e-09	1.7e-07	1421.61	1050.5
ENSG00000008441	NFIX	0.372319	0.0643602	5.78493	7.25e-09	1.83e-07	5054.01	3904.35
ENSG00000101639	CEP192	0.589974	0.102106	5.77807	7.56e-09	1.91e-07	571.95	380.348
ENSG00000010322	NISCH	0.355474	0.0615479	5.77558	7.67e-09	1.93e-07	3149.85	2462.04
ENSG00000111726	CMAS	-0.507355	0.0879186	-5.77074	7.89e-09	1.99e-07	1121.75	1595.33
ENSG00000170088	TMEM192	-0.565453	0.0980555	-5.76666	8.09e-09	2.03e-07	630.129	932.641
ENSG00000133247	KMT5C	0.92919	0.161209	5.76389	8.22e-09	2.06e-07	273.228	143.285
ENSG00000186283	TOR3A	0.578589	0.100378	5.76409	8.21e-09	2.06e-07	592.998	397.421
ENSG00000033327	GAB2	-0.601251	0.10436	-5.76132	8.35e-09	2.08e-07	1205.41	1829.56
ENSG00000185100	ADSS1	0.816873	0.141787	5.76127	8.35e-09	2.08e-07	249.21	141.585
ENSG00000271270	TMCC1-AS1	-0.905975	0.157248	-5.76144	8.34e-09	2.08e-07	106.603	199.588
ENSG00000106105	GARS1	-0.325018	0.0564182	-5.76088	8.37e-09	2.08e-07	2242.19	2807.88
ENSG00000155660	PDIA4	0.389843	0.0676794	5.76014	8.4e-09	2.09e-07	3253.92	2483.06
ENSG00000134202	GSTM3	-0.553184	0.0961228	-5.75498	8.67e-09	2.15e-07	765.772	1124.62
ENSG00000154511	DIPK1A	-0.616573	0.107191	-5.7521	8.81e-09	2.19e-07	458.849	703.771
ENSG00000205581	HMGN1	0.41623	0.0724655	5.74384	9.26e-09	2.29e-07	2298.33	1721.79
ENSG00000118246	FASTKD2	0.495622	0.0863091	5.74241	9.33e-09	2.31e-07	1151.15	816.468
ENSG00000236255	AC009404.1	1.21102	0.210886	5.74251	9.33e-09	2.31e-07	204.52	88.4326
ENSG00000253352	TUG1	-0.34388	0.0599071	-5.74023	9.45e-09	2.33e-07	2241.63	2845.83
ENSG00000135018	UBQLN1	-0.352628	0.0614349	-5.73987	9.47e-09	2.33e-07	3030.76	3870.02
ENSG00000167632	TRAPPC9	0.547065	0.0953753	5.73592	9.7e-09	2.39e-07	505.505	345.499
ENSG00000023330	ALAS1	-0.333202	0.0581002	-5.73496	9.75e-09	2.4e-07	2930.82	3692.42
ENSG00000113083	LOX	0.56375	0.0983683	5.73101	9.98e-09	2.45e-07	4519.03	3057.67
ENSG00000114988	LMAN2L	-0.478401	0.0834827	-5.73054	1e-08	2.45e-07	690.253	962.048
ENSG00000138678	GPAT3	-0.788305	0.13761	-5.72853	1.01e-08	2.48e-07	1087.22	1876.89
ENSG00000143816	WNT9A	0.74001	0.129183	5.72839	1.01e-08	2.48e-07	363.835	217.602
ENSG00000139428	MMAB	-0.67386	0.117722	-5.72415	1.04e-08	2.53e-07	378.338	603.914
ENSG00000269951	AC090181.2	-2.22429	0.388585	-5.72407	1.04e-08	2.53e-07	10.9388	50.8609
ENSG00000140403	DNAJA4	-1.64369	0.287279	-5.72157	1.06e-08	2.57e-07	34.2061	106.673
ENSG00000096433	ITPR3	0.637234	0.111458	5.71725	1.08e-08	2.63e-07	3112.48	2001.38
ENSG00000013364	MVP	0.49396	0.0864079	5.71661	1.09e-08	2.64e-07	2201.13	1563.42
ENSG00000158773	USF1	0.495213	0.0866347	5.71611	1.09e-08	2.64e-07	945.061	670.178
ENSG00000133657	ATP13A3	-0.443763	0.0776608	-5.71412	1.1e-08	2.67e-07	12418.2	16890.6
ENSG00000131462	TUBG1	0.583042	0.102079	5.7117	1.12e-08	2.7e-07	1119.34	747.494
ENSG00000245556	SCAMP1-AS1	-1.13033	0.197895	-5.71173	1.12e-08	2.7e-07	68.9375	150.858
ENSG00000049541	RFC2	0.534117	0.0937051	5.69998	1.2e-08	2.89e-07	659.604	455.012
ENSG00000023839	ABCC2	-2.80856	0.49334	-5.69296	1.25e-08	3e-07	5.60963	39.3474
ENSG00000133302	SLF1	0.979919	0.172182	5.69119	1.26e-08	3.03e-07	204.95	103.91
ENSG00000179630	LACC1	-1.24101	0.218315	-5.68449	1.31e-08	3.15e-07	69.5598	164.454
ENSG00000164466	SFXN1	0.388876	0.0685087	5.67631	1.38e-08	3.3e-07	1719.66	1313.13
ENSG00000152767	FARP1	0.634532	0.111795	5.67586	1.38e-08	3.3e-07	675.649	435.891
ENSG00000280287	AC131212.3	-1.21249	0.213718	-5.67332	1.4e-08	3.35e-07	51.3535	118.898
ENSG00000185347	TEDC1	0.979296	0.17265	5.67215	1.41e-08	3.37e-07	164.781	83.8243
ENSG00000122966	CIT	1.46368	0.258101	5.67096	1.42e-08	3.39e-07	71.7075	26.0285
ENSG00000144579	CTDSP1	0.437388	0.0771366	5.67031	1.43e-08	3.39e-07	1793.33	1324.21
ENSG00000079999	KEAP1	-0.422291	0.0745084	-5.6677	1.45e-08	3.44e-07	2111.17	2829.86
ENSG00000130340	SNX9	-0.477427	0.0842487	-5.66688	1.45e-08	3.45e-07	2446.65	3407.1
ENSG00000186871	ERCC6L	2.00765	0.354302	5.66648	1.46e-08	3.46e-07	64.4911	15.7971
ENSG00000031003	FAM13B	-0.391666	0.0691929	-5.66049	1.51e-08	3.57e-07	1032.17	1354.09
ENSG00000184164	CRELD2	0.54987	0.0971426	5.66044	1.51e-08	3.57e-07	591.062	403.633
ENSG00000006016	CRLF1	0.741263	0.131038	5.65686	1.54e-08	3.64e-07	752.062	450.264
ENSG00000172493	AFF1	-0.540447	0.0955353	-5.65705	1.54e-08	3.64e-07	1054.13	1533.43
ENSG00000139946	PELI2	-0.77898	0.137839	-5.65137	1.59e-08	3.74e-07	241.561	414.667
ENSG00000145022	TCTA	-0.556045	0.0983888	-5.65151	1.59e-08	3.74e-07	319.383	469.488
ENSG00000238266	LINC00707	-1.34306	0.237847	-5.64674	1.64e-08	3.84e-07	31.5101	79.9183
ENSG00000250565	ATP6V1E2	-1.19291	0.21135	-5.64422	1.66e-08	3.89e-07	51.124	117.053
ENSG00000101986	ABCD1	0.796414	0.1413	5.63631	1.74e-08	4.07e-07	248.377	143.598
ENSG00000171385	KCND3	-0.787427	0.139702	-5.63646	1.74e-08	4.07e-07	297.997	515.474
ENSG00000134352	IL6ST	-0.464801	0.0825227	-5.6324	1.78e-08	4.15e-07	8112.46	11196.5
ENSG00000019144	PHLDB1	0.572286	0.101727	5.62569	1.85e-08	4.31e-07	2142.08	1441.2
ENSG00000197894	ADH5	-0.358653	0.0637681	-5.62433	1.86e-08	4.34e-07	1529.34	1961.55
ENSG00000115541	HSPE1	-0.936795	0.166659	-5.62102	1.9e-08	4.42e-07	291.422	557.767
ENSG00000144040	SFXN5	-0.614767	0.109455	-5.61663	1.95e-08	4.52e-07	387.038	593.072
ENSG00000154518	ATP5MC3	0.372398	0.066304	5.61652	1.95e-08	4.52e-07	2885.38	2228.25
ENSG00000231721	LINC-PINT	-1.87452	0.33426	-5.60795	2.05e-08	4.75e-07	15.0614	54.6974
ENSG00000144827	ABHD10	0.720854	0.128549	5.60761	2.05e-08	4.75e-07	368.107	223.093
ENSG00000115602	IL1RL1	-0.991052	0.176777	-5.60622	2.07e-08	4.78e-07	406.303	806.688
ENSG00000113569	NUP155	0.525652	0.093807	5.60355	2.1e-08	4.85e-07	1194.63	829.297
ENSG00000112033	PPARD	0.408196	0.0728892	5.60023	2.14e-08	4.94e-07	1617.89	1219.05
ENSG00000115884	SDC1	1.32052	0.235844	5.59912	2.15e-08	4.96e-07	172.279	68.9339
ENSG00000143126	CELSR2	0.498999	0.0891896	5.59482	2.21e-08	5.08e-07	1137.54	804.812
ENSG00000198794	SCAMP5	0.422374	0.0755507	5.5906	2.26e-08	5.2e-07	1343.43	1002.96
ENSG00000167912	AC090152.1	-0.849248	0.151963	-5.58852	2.29e-08	5.25e-07	101.517	182.65
ENSG00000281398	SNHG4	-0.823472	0.147473	-5.58389	2.35e-08	5.39e-07	240.148	424.801
ENSG00000148516	ZEB1	-0.714157	0.128002	-5.57926	2.42e-08	5.53e-07	1756.25	2882.08
ENSG00000136167	LCP1	-1.26159	0.226238	-5.57637	2.46e-08	5.61e-07	97.8744	234.85
ENSG00000117632	STMN1	0.468528	0.0840374	5.57523	2.47e-08	5.64e-07	1266.74	914.901
ENSG00000196660	SLC30A10	0.977903	0.175409	5.575	2.48e-08	5.64e-07	489.587	248.346
ENSG00000172432	GTPBP2	-0.385111	0.0691041	-5.57291	2.51e-08	5.7e-07	1747.51	2282.07
ENSG00000070950	RAD18	0.522584	0.0938098	5.57068	2.54e-08	5.77e-07	586.519	407.65
ENSG00000175063	UBE2C	1.28635	0.231049	5.56742	2.59e-08	5.87e-07	116.785	47.844
ENSG00000166845	C18orf54	1.08972	0.195748	5.56696	2.59e-08	5.88e-07	145.732	68.758
ENSG00000099889	ARVCF	0.597038	0.107377	5.56019	2.69e-08	6.1e-07	2154.21	1424.36
ENSG00000174684	B4GAT1	0.584255	0.105247	5.5513	2.84e-08	6.41e-07	576.251	384.264
ENSG00000196700	ZNF512B	0.43468	0.0783014	5.55137	2.83e-08	6.41e-07	1571.63	1163.31
ENSG00000242802	AP5Z1	-0.480171	0.0865473	-5.54807	2.89e-08	6.52e-07	1211.66	1690.08
ENSG00000154265	ABCA5	-0.742065	0.133831	-5.54481	2.94e-08	6.63e-07	545.862	913.016
ENSG00000141556	TBCD	0.41204	0.0743897	5.53894	3.04e-08	6.85e-07	1300.37	977.744
ENSG00000159921	GNE	-0.471746	0.0852476	-5.53383	3.13e-08	7.04e-07	513.63	712.876
ENSG00000142945	KIF2C	1.48254	0.268072	5.53038	3.2e-08	7.17e-07	86.0881	30.8151
ENSG00000112759	SLC29A1	0.739252	0.133683	5.52987	3.2e-08	7.19e-07	1408.54	843.714
ENSG00000150753	CCT5	-0.366541	0.0663383	-5.52534	3.29e-08	7.36e-07	6517.55	8402.5
ENSG00000117308	GALE	0.47732	0.0864062	5.52414	3.31e-08	7.41e-07	721.543	519.199
ENSG00000100479	POLE2	1.19904	0.217288	5.51824	3.42e-08	7.65e-07	126.567	54.7669
ENSG00000137364	TPMT	-0.467124	0.0846555	-5.51794	3.43e-08	7.65e-07	587.42	811.514
ENSG00000169213	RAB3B	-0.769574	0.139547	-5.51481	3.49e-08	7.78e-07	566.882	966.431
ENSG00000141101	NOB1	-0.550248	0.099819	-5.51246	3.54e-08	7.87e-07	803.219	1176.03
ENSG00000144635	DYNC1LI1	-0.420741	0.0763312	-5.51204	3.55e-08	7.88e-07	1046.91	1402.11
ENSG00000133393	CEP20	-1.32975	0.241299	-5.51079	3.57e-08	7.93e-07	39.3605	99.362
ENSG00000120738	EGR1	1.48283	0.269144	5.50942	3.6e-08	7.98e-07	7942.11	2841.36
ENSG00000124006	OBSL1	0.491403	0.0891948	5.50932	3.6e-08	7.98e-07	3475.68	2472.17
ENSG00000141425	RPRD1A	-0.395208	0.0718189	-5.50284	3.74e-08	8.26e-07	1507.81	1983.83
ENSG00000100567	PSMA3	-0.423908	0.0771812	-5.49237	3.97e-08	8.75e-07	1866.43	2503.41
ENSG00000112297	CRYBG1	0.863369	0.157188	5.49258	3.96e-08	8.75e-07	292.2	160.633
ENSG00000217330	SSXP10	-1.19413	0.217427	-5.49211	3.97e-08	8.75e-07	86.6121	198.645
ENSG00000101407	TTI1	0.507561	0.092465	5.48922	4.04e-08	8.88e-07	702.156	493.676
ENSG00000147853	AK3	0.673788	0.122795	5.48709	4.09e-08	8.98e-07	3198.11	2004.75
ENSG00000170779	CDCA4	0.639077	0.116581	5.4818	4.21e-08	9.24e-07	691.882	444.363
ENSG00000068878	PSME4	-0.471115	0.0859922	-5.47858	4.29e-08	9.4e-07	2035.65	2822.37
ENSG00000278318	ZNF229	-0.586771	0.107146	-5.47639	4.34e-08	9.5e-07	401.366	603.296
ENSG00000075426	FOSL2	0.395844	0.0723025	5.47482	4.38e-08	9.58e-07	12951.8	9844
ENSG00000165029	ABCA1	0.718369	0.131323	5.47023	4.49e-08	9.82e-07	1075.4	653.685
ENSG00000111907	TPD52L1	-0.714596	0.130642	-5.46987	4.5e-08	9.82e-07	475.141	780.354
ENSG00000185479	KRT6B	1.83066	0.334851	5.46709	4.57e-08	9.97e-07	84.9157	23.8424
ENSG00000135069	PSAT1	-0.513089	0.0938842	-5.46512	4.63e-08	1.01e-06	578.784	825.549
ENSG00000168476	REEP4	0.70825	0.129598	5.46496	4.63e-08	1.01e-06	287.841	176.37
ENSG00000146376	ARHGAP18	-0.385885	0.0706386	-5.46281	4.69e-08	1.02e-06	2823.79	3690.08
ENSG00000127586	CHTF18	0.837122	0.153297	5.46077	4.74e-08	1.03e-06	903.796	505.43
ENSG00000163132	MSX1	-0.832284	0.152449	-5.45942	4.78e-08	1.03e-06	167.701	298.592
ENSG00000118985	ELL2	-0.375773	0.068843	-5.45841	4.8e-08	1.04e-06	2778.93	3605.4
ENSG00000164694	FNDC1	0.514008	0.0941752	5.45799	4.82e-08	1.04e-06	6188.73	4334.97
ENSG00000151090	THRB	-0.937241	0.171731	-5.4576	4.83e-08	1.04e-06	111.513	213.492
ENSG00000134313	KIDINS220	-0.465386	0.0852837	-5.45691	4.84e-08	1.04e-06	2219.41	3065.24
ENSG00000160094	ZNF362	0.601909	0.110311	5.45649	4.86e-08	1.05e-06	572.068	377.917
ENSG00000149308	NPAT	0.647035	0.118607	5.45527	4.89e-08	1.05e-06	520.982	332.451
ENSG00000122729	ACO1	0.390145	0.0715409	5.45345	4.94e-08	1.06e-06	3518.75	2684.75
ENSG00000141510	TP53	0.483877	0.0887524	5.45199	4.98e-08	1.07e-06	1446.93	1034.51
ENSG00000184083	FAM120C	0.703147	0.128973	5.45191	4.98e-08	1.07e-06	377.783	232.339
ENSG00000171224	FAM241B	-0.715992	0.131349	-5.45108	5.01e-08	1.07e-06	173.99	285.827
ENSG00000249992	TMEM158	0.976141	0.179115	5.44981	5.04e-08	1.08e-06	737.337	374.703
ENSG00000117595	IRF6	0.627902	0.115227	5.44924	5.06e-08	1.08e-06	646.872	418.812
ENSG00000163739	CXCL1	0.870808	0.159903	5.44587	5.16e-08	1.1e-06	448.09	245.156
ENSG00000114315	HES1	0.801931	0.147423	5.43965	5.34e-08	1.14e-06	1171.97	671.983
ENSG00000140465	CYP1A1	1.30938	0.240731	5.43917	5.35e-08	1.14e-06	179.781	72.3969
ENSG00000165678	GHITM	-0.32882	0.0604604	-5.43859	5.37e-08	1.14e-06	3730.54	4684.76
ENSG00000073756	PTGS2	1.06004	0.194957	5.43732	5.41e-08	1.15e-06	497.182	238.824
ENSG00000129173	E2F8	2.17258	0.399776	5.4345	5.5e-08	1.16e-06	42.1018	9.41715
ENSG00000125827	TMX4	0.43814	0.0807289	5.4273	5.72e-08	1.21e-06	1337.9	988.041
ENSG00000117525	F3	0.519543	0.0957472	5.42619	5.76e-08	1.22e-06	2317.31	1616.89
ENSG00000100814	CCNB1IP1	-0.499564	0.0920788	-5.4254	5.78e-08	1.22e-06	609.553	861.306
ENSG00000139531	SUOX	0.75026	0.138443	5.41925	5.98e-08	1.26e-06	258.905	153.623
ENSG00000215267	AKR1C7P	-4.63939	0.856578	-5.41618	6.09e-08	1.28e-06	1.32135	33.0023
ENSG00000123094	RASSF8	-0.358934	0.0662904	-5.41457	6.14e-08	1.29e-06	3316.59	4253.48
ENSG00000149499	EML3	0.459282	0.0849156	5.40869	6.35e-08	1.33e-06	1062.07	772.365
ENSG00000101871	MID1	0.4857	0.0898254	5.40715	6.4e-08	1.34e-06	1624.83	1160.05
ENSG00000186310	NAP1L3	0.620746	0.114806	5.40692	6.41e-08	1.34e-06	414.474	269.345
ENSG00000138640	FAM13A	-0.606651	0.112225	-5.40569	6.46e-08	1.35e-06	470.087	715.564
ENSG00000105397	TYK2	0.48674	0.0900515	5.40513	6.48e-08	1.35e-06	2642.37	1884.99
ENSG00000138131	LOXL4	0.927827	0.171794	5.40082	6.63e-08	1.39e-06	210.88	110.772
ENSG00000181045	SLC26A11	-0.557353	0.103236	-5.3988	6.71e-08	1.4e-06	310.858	458.003
ENSG00000162733	DDR2	-0.67269	0.124694	-5.39471	6.86e-08	1.43e-06	636.932	1014.98
ENSG00000120137	PANK3	-0.422497	0.0783489	-5.3925	6.95e-08	1.45e-06	2870.44	3848.01
ENSG00000182492	BGN	0.74866	0.138871	5.39106	7e-08	1.46e-06	796.669	474.262
ENSG00000229619	MBNL1-AS1	-1.34072	0.248917	-5.3862	7.2e-08	1.49e-06	35.611	90.3489
ENSG00000044090	CUL7	0.562733	0.10469	5.37521	7.65e-08	1.59e-06	500.913	339.679
ENSG00000235453	SMIM27	-1.50906	0.280764	-5.37484	7.67e-08	1.59e-06	25.7173	73.4751
ENSG00000108179	PPIF	-0.437127	0.0813318	-5.37462	7.67e-08	1.59e-06	2149.76	2910.79
ENSG00000164761	TNFRSF11B	0.753385	0.140238	5.37218	7.78e-08	1.61e-06	474.294	280.763
ENSG00000284976	BX255925.3	0.606599	0.112936	5.37118	7.82e-08	1.61e-06	561.368	368.273
ENSG00000211445	GPX3	0.557319	0.103812	5.36854	7.94e-08	1.64e-06	755.882	513.924
ENSG00000134323	MYCN	1.01561	0.189311	5.36478	8.1e-08	1.67e-06	124.284	61.3813
ENSG00000232692	AP001596.1	-4.42217	0.824599	-5.36281	8.19e-08	1.69e-06	1.32135	28.3707
ENSG00000132688	NES	0.557757	0.104068	5.35955	8.34e-08	1.71e-06	1542.45	1048.37
ENSG00000197530	MIB2	0.456731	0.0852562	5.35715	8.45e-08	1.74e-06	1634.93	1191.4
ENSG00000124762	CDKN1A	-0.409905	0.0765678	-5.35349	8.63e-08	1.77e-06	3946.31	5243.47
ENSG00000164823	OSGIN2	-0.452779	0.0845789	-5.35333	8.63e-08	1.77e-06	625.138	855.661
ENSG00000235194	PPP1R3E	0.759585	0.141884	5.35356	8.62e-08	1.77e-06	244.37	144.179
ENSG00000005436	GCFC2	-0.593497	0.110873	-5.35295	8.65e-08	1.77e-06	302.848	457.489
ENSG00000160818	GPATCH4	-0.512729	0.0958134	-5.35133	8.73e-08	1.78e-06	2190.86	3125.26
ENSG00000119865	CNRIP1	-0.770924	0.14408	-5.35066	8.76e-08	1.79e-06	194.06	330.473
ENSG00000186111	PIP5K1C	0.443148	0.082834	5.34983	8.8e-08	1.79e-06	2599.58	1912.3
ENSG00000225217	HSPA7	-4.56599	0.854154	-5.34562	9.01e-08	1.83e-06	1.35554	31.6506
ENSG00000162512	SDC3	0.572565	0.107275	5.33736	9.43e-08	1.92e-06	1969.47	1324.56
ENSG00000159023	EPB41	-0.476296	0.0892918	-5.33415	9.6e-08	1.95e-06	1933.54	2690.98
ENSG00000139112	GABARAPL1	-0.468191	0.0878185	-5.33135	9.75e-08	1.98e-06	2366.76	3274.26
ENSG00000100297	MCM5	1.13738	0.213383	5.33023	9.81e-08	1.99e-06	3274.79	1488.39
ENSG00000117228	GBP1	0.664645	0.124705	5.32974	9.84e-08	1.99e-06	2874.14	1812.93
ENSG00000110921	MVK	-0.57684	0.108292	-5.3267	1e-07	2.02e-06	393.594	587.194
ENSG00000120696	KBTBD7	0.85671	0.161057	5.31928	1.04e-07	2.1e-06	157.695	87.0607
ENSG00000123473	STIL	1.15217	0.216608	5.31916	1.04e-07	2.1e-06	159.514	71.5785
ENSG00000103249	CLCN7	-0.408329	0.076784	-5.31789	1.05e-07	2.11e-06	1473.97	1955.89
ENSG00000024526	DEPDC1	1.63408	0.30745	5.31494	1.07e-07	2.15e-06	60.2215	19.3732
ENSG00000013016	EHD3	0.674671	0.126983	5.31309	1.08e-07	2.16e-06	307.913	193.141
ENSG00000127423	AUNIP	1.46883	0.276447	5.31325	1.08e-07	2.16e-06	81.9964	29.7342
ENSG00000111863	ADTRP	-0.464194	0.0873879	-5.31188	1.09e-07	2.17e-06	814.984	1124.37
ENSG00000144554	FANCD2	0.989637	0.186352	5.31059	1.09e-07	2.19e-06	193.353	96.6049
ENSG00000167487	KLHL26	0.64705	0.121876	5.30906	1.1e-07	2.2e-06	549.725	350.728
ENSG00000115756	HPCAL1	0.60467	0.114041	5.30222	1.14e-07	2.28e-06	429.906	282.426
ENSG00000123352	SPATS2	-0.524312	0.0989208	-5.30032	1.16e-07	2.31e-06	624.544	898.004
ENSG00000092871	RFFL	-0.673285	0.127082	-5.29803	1.17e-07	2.33e-06	333.482	532.069
ENSG00000175928	LRRN1	0.489452	0.092384	5.29802	1.17e-07	2.33e-06	2536.99	1807.8
ENSG00000160298	C21orf58	1.08834	0.205436	5.29773	1.17e-07	2.33e-06	120.338	56.5008
ENSG00000125148	MT2A	1.09084	0.206041	5.2943	1.19e-07	2.37e-06	443.67	208.307
ENSG00000103550	KNOP1	0.565551	0.106832	5.29383	1.2e-07	2.38e-06	439.907	297.503
ENSG00000238227	TMEM250	0.568895	0.107506	5.29177	1.21e-07	2.4e-06	1441.48	972.106
ENSG00000254560	BBOX1-AS1	-0.89117	0.168492	-5.28909	1.23e-07	2.43e-06	170.168	315.604
ENSG00000184992	BRI3BP	0.48088	0.0909234	5.28885	1.23e-07	2.43e-06	770.198	551.702
ENSG00000250033	SLC7A11-AS1	-2.08391	0.39413	-5.28738	1.24e-07	2.45e-06	14.9208	63.9916
ENSG00000181544	FANCB	1.67168	0.316303	5.28504	1.26e-07	2.48e-06	55.2154	17.436
ENSG00000119574	ZBTB45	0.64495	0.122069	5.28348	1.27e-07	2.5e-06	540.809	345.671
ENSG00000181617	FDCSP	0.84759	0.16047	5.28194	1.28e-07	2.52e-06	1045.9	581.522
ENSG00000109685	NSD2	0.444148	0.0841329	5.27913	1.3e-07	2.55e-06	3059	2248.46
ENSG00000118600	RXYLT1	-0.606065	0.114826	-5.27812	1.31e-07	2.56e-06	311.418	474.102
ENSG00000013588	GPRC5A	0.425351	0.0806028	5.27712	1.31e-07	2.57e-06	890.456	662.649
ENSG00000156381	ANKRD9	0.482754	0.0914862	5.2768	1.31e-07	2.58e-06	898.898	643.211
ENSG00000116717	GADD45A	-0.541597	0.102688	-5.27419	1.33e-07	2.61e-06	4543.31	6613.12
ENSG00000124225	PMEPA1	0.460994	0.0874341	5.27247	1.35e-07	2.63e-06	4437.62	3223.93
ENSG00000244414	CFHR1	-3.45783	0.656594	-5.26631	1.39e-07	2.72e-06	3.0216	32.8705
ENSG00000135913	USP37	0.661879	0.125786	5.26194	1.43e-07	2.78e-06	461.453	291.838
ENSG00000206527	HACD2	0.472709	0.0898655	5.26018	1.44e-07	2.8e-06	1264.73	910.721
ENSG00000144476	ACKR3	0.666529	0.126726	5.25961	1.44e-07	2.81e-06	382.683	241.496
ENSG00000048052	HDAC9	-0.637785	0.121272	-5.25914	1.45e-07	2.81e-06	1373.15	2137.05
ENSG00000160712	IL6R	-1.06601	0.202798	-5.25651	1.47e-07	2.85e-06	64.2498	134.739
ENSG00000158769	F11R	0.682237	0.129794	5.25629	1.47e-07	2.85e-06	360.347	225.205
ENSG00000165891	E2F7	0.957783	0.182224	5.25607	1.47e-07	2.85e-06	175.022	90.4366
ENSG00000188554	NBR1	-0.411359	0.0782767	-5.25519	1.48e-07	2.86e-06	2403.71	3197.37
ENSG00000143322	ABL2	-0.573902	0.109246	-5.25332	1.49e-07	2.89e-06	8488.08	12635.9
ENSG00000171444	MCC	-0.50815	0.0967359	-5.25296	1.5e-07	2.89e-06	1608.97	2288.6
ENSG00000169764	UGP2	0.487037	0.092782	5.24926	1.53e-07	2.95e-06	1239.89	884.29
ENSG00000137801	THBS1	0.550436	0.104875	5.24852	1.53e-07	2.96e-06	20058.4	13697.1
ENSG00000104419	NDRG1	-0.43091	0.0821714	-5.24404	1.57e-07	3.02e-06	1422.25	1916.47
ENSG00000107882	SUFU	0.535099	0.102263	5.23257	1.67e-07	3.22e-06	578.999	399.101
ENSG00000171502	COL24A1	-3.5969	0.687569	-5.23132	1.68e-07	3.23e-06	2.32128	27.9361
ENSG00000156298	TSPAN7	-1.45274	0.277729	-5.23078	1.69e-07	3.24e-06	28.7907	79.0179
ENSG00000182481	KPNA2	0.367019	0.070238	5.22537	1.74e-07	3.33e-06	1700	1317.17
ENSG00000119927	GPAM	0.604904	0.115805	5.22349	1.76e-07	3.36e-06	1621.21	1065.52
ENSG00000111670	GNPTAB	0.521581	0.0999096	5.22053	1.78e-07	3.41e-06	2779.14	1936.72
ENSG00000158636	EMSY	0.432196	0.0828289	5.21794	1.81e-07	3.46e-06	1101.16	816.095
ENSG00000132383	RPA1	0.44023	0.0843852	5.21691	1.82e-07	3.47e-06	1923.62	1417.2
ENSG00000285410	GABPB1-IT1	-0.746843	0.14328	-5.21247	1.86e-07	3.55e-06	304.049	510.54
ENSG00000117461	PIK3R3	0.708559	0.135969	5.2112	1.88e-07	3.57e-06	478.775	292.944
ENSG00000036257	CUL3	-0.468012	0.089834	-5.20974	1.89e-07	3.6e-06	1629.98	2254.9
ENSG00000139163	ETNK1	-0.617348	0.118554	-5.2073	1.92e-07	3.64e-06	1090.27	1673.26
ENSG00000090889	KIF4A	1.54982	0.297995	5.20082	1.98e-07	3.77e-06	68.5052	23.6116
ENSG00000119403	PHF19	0.61809	0.118864	5.2	1.99e-07	3.78e-06	681.855	444.662
ENSG00000056097	ZFR	0.347573	0.0668475	5.19949	2e-07	3.79e-06	2686.07	2110.13
ENSG00000256083	AC090673.1	-2.60304	0.500882	-5.19691	2.03e-07	3.83e-06	6.77785	41.7814
ENSG00000262454	MIR193BHG	-0.662875	0.127693	-5.19116	2.09e-07	3.95e-06	222.111	351.548
ENSG00000099284	MACROH2A2	0.388132	0.0748063	5.18849	2.12e-07	4e-06	2053.53	1569.63
ENSG00000144136	SLC20A1	0.404868	0.0781074	5.18347	2.18e-07	4.11e-06	2738.91	2068.46
ENSG00000167523	SPATA33	0.814086	0.15735	5.17372	2.29e-07	4.32e-06	240.716	137.114
ENSG00000164603	BMT2	-0.58119	0.112393	-5.17106	2.33e-07	4.38e-06	421.339	630.395
ENSG00000144647	POMGNT2	0.558246	0.107982	5.16979	2.34e-07	4.41e-06	491.999	334.213
ENSG00000197763	TXNRD3	0.84255	0.163043	5.16766	2.37e-07	4.45e-06	184.438	102.906
ENSG00000106070	GRB10	-0.378226	0.0732374	-5.16438	2.41e-07	4.53e-06	1039.95	1351.65
ENSG00000183621	ZNF438	-0.906163	0.17559	-5.16067	2.46e-07	4.61e-06	106.649	199.52
ENSG00000166257	SCN3B	-0.634743	0.123053	-5.15829	2.49e-07	4.67e-06	669.572	1040.54
ENSG00000115484	CCT4	-0.414939	0.0804547	-5.15743	2.5e-07	4.68e-06	2944.04	3925.62
ENSG00000168137	SETD5	-0.354251	0.0686903	-5.15722	2.51e-07	4.68e-06	2700.44	3452.77
ENSG00000184575	XPOT	-0.290757	0.0564019	-5.1551	2.53e-07	4.73e-06	3336.56	4081.61
ENSG00000130309	COLGALT1	0.459997	0.0892512	5.15396	2.55e-07	4.76e-06	2670.4	1941.13
ENSG00000120539	MASTL	0.730383	0.141777	5.15165	2.58e-07	4.81e-06	396.689	239.14
ENSG00000187735	TCEA1	-0.301217	0.0584942	-5.14951	2.61e-07	4.86e-06	2131.8	2626.56
ENSG00000166401	SERPINB8	-0.537995	0.104485	-5.14902	2.62e-07	4.87e-06	684.404	993.9
ENSG00000198911	SREBF2	-0.41863	0.0814446	-5.14007	2.75e-07	5.1e-06	4631.64	6191.83
ENSG00000224034	LINC02561	-6.81781	1.32779	-5.13472	2.83e-07	5.24e-06	0	20.607
ENSG00000186479	RGS7BP	1.18428	0.230816	5.13084	2.88e-07	5.34e-06	81.6903	35.9264
ENSG00000137177	KIF13A	-0.357382	0.0696596	-5.13041	2.89e-07	5.35e-06	3586.08	4593.83
ENSG00000135454	B4GALNT1	-1.84569	0.359905	-5.12828	2.92e-07	5.41e-06	12.7142	45.5515
ENSG00000168487	BMP1	0.521908	0.101862	5.1237	3e-07	5.53e-06	2157.94	1502.87
ENSG00000134287	ARF3	0.33827	0.0660252	5.12335	3e-07	5.54e-06	4750.75	3757.68
ENSG00000173442	EHBP1L1	0.480721	0.093846	5.12245	3.02e-07	5.56e-06	916.321	656.844
ENSG00000119777	TMEM214	0.383739	0.0749897	5.11723	3.1e-07	5.71e-06	1762.77	1351.11
ENSG00000050344	NFE2L3	0.523408	0.102357	5.11353	3.16e-07	5.82e-06	1049.12	729.802
ENSG00000028277	POU2F2	-1.02181	0.199879	-5.11216	3.18e-07	5.85e-06	89.9967	182.175
ENSG00000103966	EHD4	0.439214	0.0859186	5.11198	3.19e-07	5.85e-06	2568.58	1895.27
ENSG00000156265	MAP3K7CL	-1.78783	0.349791	-5.11114	3.2e-07	5.87e-06	19.7315	68.3602
ENSG00000162734	PEA15	-0.46917	0.0918022	-5.11066	3.21e-07	5.88e-06	7478.9	10354.2
ENSG00000142871	CCN1	0.398087	0.0779349	5.10795	3.26e-07	5.96e-06	30562.6	23193.8
ENSG00000112972	HMGCS1	-1.06539	0.208684	-5.10528	3.3e-07	6.04e-06	2453.88	5135.96
ENSG00000100307	CBX7	0.691925	0.135547	5.10469	3.31e-07	6.05e-06	232.376	143.832
ENSG00000183751	TBL3	0.466073	0.0913158	5.10397	3.33e-07	6.07e-06	1539.61	1114.26
ENSG00000176105	YES1	-0.368684	0.0723325	-5.09707	3.45e-07	6.29e-06	1604.81	2072.22
ENSG00000108852	MPP2	0.565363	0.110925	5.09679	3.45e-07	6.29e-06	517.108	349.212
ENSG00000160446	ZDHHC12	0.516707	0.10139	5.09623	3.46e-07	6.3e-06	554.034	387.036
ENSG00000102384	CENPI	1.27559	0.250352	5.0952	3.48e-07	6.33e-06	84.2578	34.662
ENSG00000226479	TMEM185B	-0.386522	0.0758931	-5.09298	3.52e-07	6.4e-06	1107.41	1448.29
ENSG00000165434	PGM2L1	0.611383	0.120175	5.08744	3.63e-07	6.58e-06	933.588	610.944
ENSG00000162434	JAK1	0.333005	0.065571	5.07855	3.8e-07	6.89e-06	12863.6	10213.3
ENSG00000074071	MRPS34	0.589243	0.116103	5.07517	3.87e-07	7e-06	374.808	249.411
ENSG00000145349	CAMK2D	-0.434278	0.0856311	-5.0715	3.95e-07	7.13e-06	1548.7	2092.2
ENSG00000168917	SLC35G2	-0.649925	0.128171	-5.07077	3.96e-07	7.15e-06	255.776	401.999
ENSG00000156136	DCK	0.70566	0.139207	5.06914	4e-07	7.21e-06	304.538	186.339
ENSG00000112319	EYA4	-0.684812	0.135214	-5.06466	4.09e-07	7.37e-06	147.497	237.064
ENSG00000171903	CYP4F11	-6.58526	1.30173	-5.05885	4.22e-07	7.59e-06	0	17.5319
ENSG00000170390	DCLK2	-0.690715	0.136566	-5.05773	4.24e-07	7.63e-06	368.573	595.724
ENSG00000069248	NUP133	0.479976	0.0949278	5.05622	4.28e-07	7.68e-06	1118.41	801.645
ENSG00000013573	DDX11	0.588681	0.116451	5.05517	4.3e-07	7.72e-06	806.184	535.338
ENSG00000088367	EPB41L1	0.533428	0.105531	5.05469	4.31e-07	7.73e-06	896.042	620.092
ENSG00000241163	LINC00877	-2.21586	0.438437	-5.05399	4.33e-07	7.75e-06	10.0264	46.4078
ENSG00000265241	RBM8A	0.335968	0.0665186	5.05075	4.4e-07	7.87e-06	1887.61	1496.34
ENSG00000175793	SFN	-1.15345	0.228611	-5.04547	4.52e-07	8.09e-06	45.87	102.481
ENSG00000115998	C2orf42	-0.634883	0.125969	-5.03999	4.66e-07	8.31e-06	209.145	324.929
ENSG00000143375	CGN	0.560341	0.111181	5.03992	4.66e-07	8.31e-06	354.535	240.653
ENSG00000073417	PDE8A	0.523638	0.103936	5.0381	4.7e-07	8.38e-06	712.573	495.783
ENSG00000064393	HIPK2	-0.456932	0.0907995	-5.03232	4.85e-07	8.63e-06	6078.87	8344.5
ENSG00000012660	ELOVL5	-0.334673	0.0665693	-5.02745	4.97e-07	8.84e-06	3878.04	4889.02
ENSG00000100058	CRYBB2P1	-0.597445	0.118858	-5.02653	4.99e-07	8.87e-06	281.562	426.082
ENSG00000124201	ZNFX1	0.333997	0.0665371	5.01971	5.17e-07	9.18e-06	2525.95	2004.13
ENSG00000163870	TPRA1	0.37053	0.0738807	5.01525	5.3e-07	9.39e-06	1841.11	1423.82
ENSG00000079337	RAPGEF3	-1.43964	0.287156	-5.01344	5.35e-07	9.47e-06	28.9673	79.0781
ENSG00000138279	ANXA7	-0.36465	0.0727413	-5.01296	5.36e-07	9.48e-06	1549.23	1995.49
ENSG00000052802	MSMO1	-1.08127	0.215728	-5.01216	5.38e-07	9.51e-06	1801.13	3811.58
ENSG00000177888	ZBTB41	-0.631006	0.125988	-5.00846	5.49e-07	9.69e-06	307.15	476.134
ENSG00000235927	NEXN-AS1	-1.45071	0.289804	-5.00583	5.56e-07	9.81e-06	35.2019	96.2293
ENSG00000129691	ASH2L	0.467041	0.0933086	5.00534	5.58e-07	9.83e-06	701.457	508.213
ENSG00000232533	AC093673.1	-0.762522	0.152362	-5.00468	5.6e-07	9.85e-06	128.106	217.798
ENSG00000166986	MARS1	-0.341095	0.0681739	-5.00332	5.64e-07	9.91e-06	2826.81	3580.67
ENSG00000118515	SGK1	-0.465583	0.0931219	-4.99971	5.74e-07	1.01e-05	537.875	742.423
ENSG00000099864	PALM	0.452718	0.0906008	4.99684	5.83e-07	1.02e-05	1636.42	1196.28
ENSG00000135451	TROAP	1.50392	0.301176	4.9935	5.93e-07	1.04e-05	76.1308	26.8552
ENSG00000114853	ZBTB47	0.534787	0.10713	4.99192	5.98e-07	1.05e-05	679.189	469.043
ENSG00000188566	NDOR1	0.585588	0.117313	4.99166	5.99e-07	1.05e-05	735.77	489.868
ENSG00000163171	CDC42EP3	0.504019	0.101042	4.98821	6.09e-07	1.07e-05	1032.25	728.073
ENSG00000145623	OSMR	-0.413132	0.0828387	-4.98719	6.13e-07	1.07e-05	1634.44	2176.87
ENSG00000027697	IFNGR1	-0.45316	0.0908811	-4.9863	6.15e-07	1.07e-05	795.096	1088.7
ENSG00000146410	MTFR2	1.73827	0.348665	4.98552	6.18e-07	1.08e-05	43.8374	13.126
ENSG00000185414	MRPL30	0.436159	0.0875978	4.97911	6.39e-07	1.11e-05	652.943	482.359
ENSG00000115170	ACVR1	-0.581344	0.116838	-4.97563	6.5e-07	1.13e-05	581.905	870.385
ENSG00000130449	ZSWIM6	-0.450083	0.0904957	-4.97353	6.57e-07	1.14e-05	1459.9	1993.56
ENSG00000103888	CEMIP	1.0815	0.217662	4.96871	6.74e-07	1.17e-05	174.525	82.6392
ENSG00000227500	SCAMP4	0.450534	0.0907559	4.96424	6.9e-07	1.2e-05	1280.39	936.128
ENSG00000099910	KLHL22	0.492139	0.0991684	4.96266	6.95e-07	1.21e-05	485.508	344.829
ENSG00000079459	FDFT1	-0.872641	0.175952	-4.95953	7.07e-07	1.22e-05	101.096	185.695
ENSG00000163697	APBB2	0.404285	0.0815441	4.95787	7.13e-07	1.23e-05	1365.91	1032.13
ENSG00000101347	SAMHD1	0.510183	0.103064	4.95016	7.42e-07	1.28e-05	727.619	510.753
ENSG00000184867	ARMCX2	0.349961	0.0706967	4.95017	7.41e-07	1.28e-05	1198.25	940.52
ENSG00000167994	RAB3IL1	-0.613409	0.123981	-4.94762	7.51e-07	1.3e-05	310.682	474.866
ENSG00000145632	PLK2	-0.366854	0.0741588	-4.94687	7.54e-07	1.3e-05	5883.67	7587.95
ENSG00000107159	CA9	0.626796	0.126716	4.94647	7.56e-07	1.3e-05	642.327	416.861
ENSG00000108039	XPNPEP1	0.309197	0.0625305	4.94474	7.62e-07	1.31e-05	1839.71	1484.76
ENSG00000132561	MATN2	0.473911	0.0958512	4.94424	7.64e-07	1.31e-05	1187.94	855.731
ENSG00000154813	DPH3	-0.439485	0.0889059	-4.94326	7.68e-07	1.32e-05	597.943	810.503
ENSG00000164543	STK17A	-0.50283	0.101729	-4.94284	7.7e-07	1.32e-05	444.932	630.608
ENSG00000110917	MLEC	0.332765	0.0673308	4.94224	7.72e-07	1.32e-05	3984.87	3164.59
ENSG00000123066	MED13L	-0.48798	0.0988004	-4.93905	7.85e-07	1.34e-05	1292.01	1812.06
ENSG00000169594	BNC1	-0.524941	0.106291	-4.9387	7.86e-07	1.34e-05	1047.79	1507.82
ENSG00000163293	NIPAL1	-0.92493	0.187317	-4.93778	7.9e-07	1.35e-05	162.099	308.14
ENSG00000268812	AC004264.1	0.797696	0.161603	4.93614	7.97e-07	1.36e-05	253.707	146.265
ENSG00000163257	DCAF16	0.445709	0.0903022	4.93575	7.98e-07	1.36e-05	567.891	416.483
ENSG00000110395	CBL	-0.566793	0.114852	-4.93498	8.02e-07	1.37e-05	1114.02	1650.37
ENSG00000131504	DIAPH1	0.296827	0.0601686	4.93325	8.09e-07	1.38e-05	2712.85	2208.12
ENSG00000122512	PMS2	0.520232	0.105472	4.93241	8.12e-07	1.38e-05	435.413	303.543
ENSG00000156030	MIDEAS	0.358352	0.072668	4.93136	8.17e-07	1.39e-05	1532.53	1195.14
ENSG00000114784	EIF1B	0.529507	0.107385	4.93091	8.18e-07	1.39e-05	971.969	672.793
ENSG00000137261	KIAA0319	-2.17008	0.44016	-4.9302	8.21e-07	1.39e-05	7.66136	34.5146
ENSG00000074657	ZNF532	-0.361205	0.073277	-4.92931	8.25e-07	1.4e-05	1330.01	1707.79
ENSG00000234171	RNASEH1-AS1	-0.611397	0.124029	-4.92945	8.25e-07	1.4e-05	180.515	275.569
ENSG00000070614	NDST1	0.347592	0.0705305	4.92825	8.3e-07	1.4e-05	4173.04	3280.31
ENSG00000069956	MAPK6	-0.320929	0.06527	-4.91695	8.79e-07	1.48e-05	2191.75	2738.26
ENSG00000005884	ITGA3	0.407953	0.0830185	4.914	8.92e-07	1.5e-05	25190.1	18986.1
ENSG00000146731	CCT6A	-0.338156	0.0688125	-4.91416	8.92e-07	1.5e-05	6815.11	8614.9
ENSG00000180660	MAB21L1	0.712795	0.145085	4.91294	8.97e-07	1.51e-05	317.103	193.419
ENSG00000006744	ELAC2	0.425234	0.0866166	4.90939	9.14e-07	1.54e-05	2317.07	1725.75
ENSG00000165626	BEND7	-0.548752	0.111857	-4.90584	9.3e-07	1.56e-05	775.596	1134.85
ENSG00000132471	WBP2	-0.338109	0.0689391	-4.90446	9.37e-07	1.57e-05	4330.02	5474.18
ENSG00000114859	CLCN2	0.656856	0.133978	4.9027	9.45e-07	1.59e-05	290.65	184.077
ENSG00000116679	IVNS1ABP	0.462867	0.0944545	4.90042	9.56e-07	1.6e-05	3779.45	2741.56
ENSG00000110880	CORO1C	-0.403352	0.0823557	-4.89768	9.7e-07	1.62e-05	8986.02	11884.2
ENSG00000075131	TIPIN	0.673681	0.137661	4.89376	9.89e-07	1.65e-05	273.553	171.025
ENSG00000265817	FSBP	1.37803	0.281641	4.89285	9.94e-07	1.66e-05	86.5037	33.2352
ENSG00000198746	GPATCH3	-0.567445	0.115988	-4.8923	9.97e-07	1.66e-05	276.75	409.536
ENSG00000166803	PCLAF	1.21208	0.247893	4.88954	1.01e-06	1.69e-05	114.634	49.2095
ENSG00000145777	TSLP	1.16369	0.238062	4.88818	1.02e-06	1.7e-05	162.845	72.6692
ENSG00000124795	DEK	0.368875	0.0755369	4.88338	1.04e-06	1.74e-05	4588.12	3552.21
ENSG00000112996	MRPS30	-0.367979	0.075398	-4.88049	1.06e-06	1.76e-05	1100.08	1418.94
ENSG00000284196	AL158064.1	-0.862837	0.177144	-4.87083	1.11e-06	1.85e-05	104.677	190.246
ENSG00000146233	CYP39A1	-1.1597	0.238188	-4.86883	1.12e-06	1.86e-05	33.4046	74.5073
ENSG00000106538	RARRES2	0.468596	0.0962526	4.8684	1.13e-06	1.86e-05	2930.56	2118.62
ENSG00000162591	MEGF6	0.742535	0.152516	4.86856	1.12e-06	1.86e-05	362.469	217.187
ENSG00000204054	LINC00963	-0.666999	0.137016	-4.86805	1.13e-06	1.87e-05	760.914	1208.69
ENSG00000144642	RBMS3	-0.594797	0.122226	-4.86636	1.14e-06	1.88e-05	334.711	505.05
ENSG00000177426	TGIF1	-0.557724	0.114671	-4.86369	1.15e-06	1.9e-05	1648.33	2426.94
ENSG00000078401	EDN1	0.87147	0.179193	4.86329	1.15e-06	1.91e-05	564.319	308.212
ENSG00000104899	AMH	0.926796	0.190652	4.8612	1.17e-06	1.92e-05	272.527	142.931
ENSG00000141577	CEP131	0.545225	0.112159	4.86118	1.17e-06	1.92e-05	376.706	257.864
ENSG00000186081	KRT5	1.01726	0.20928	4.86075	1.17e-06	1.93e-05	127.462	62.9579
ENSG00000186141	POLR3C	-0.441905	0.0909167	-4.86055	1.17e-06	1.93e-05	558.057	758.036
ENSG00000112096	SOD2	0.39564	0.0814433	4.85786	1.19e-06	1.95e-05	184078	139927
ENSG00000197971	MBP	-0.445158	0.0916783	-4.85565	1.2e-06	1.97e-05	558.086	760.311
ENSG00000102897	LYRM1	-0.43855	0.0903251	-4.85524	1.2e-06	1.97e-05	496.907	673.608
ENSG00000142875	PRKACB	-0.484704	0.0999507	-4.84944	1.24e-06	2.03e-05	572.095	801.766
ENSG00000106290	TAF6	0.433716	0.0894432	4.84907	1.24e-06	2.03e-05	651.975	482.874
ENSG00000100395	L3MBTL2	0.505127	0.10422	4.84675	1.25e-06	2.05e-05	625.288	440.704
ENSG00000137504	CREBZF	0.333379	0.068786	4.84661	1.26e-06	2.05e-05	1200.88	953.605
ENSG00000076321	KLHL20	-0.511393	0.105547	-4.84519	1.26e-06	2.07e-05	410.169	585.24
ENSG00000106462	EZH2	0.502952	0.103816	4.84466	1.27e-06	2.07e-05	684.26	482.587
ENSG00000026025	VIM	0.266404	0.0549941	4.84423	1.27e-06	2.07e-05	26210	21790.4
ENSG00000141664	ZCCHC2	-0.374885	0.0774321	-4.84147	1.29e-06	2.1e-05	731.124	947.615
ENSG00000135272	MDFIC	-0.578325	0.119464	-4.841	1.29e-06	2.1e-05	288.495	431.216
ENSG00000141639	MAPK4	0.810477	0.167494	4.83884	1.31e-06	2.12e-05	206.127	117.612
ENSG00000100461	RBM23	-0.320001	0.0661572	-4.83697	1.32e-06	2.14e-05	1836.8	2291.61
ENSG00000143643	TTC13	0.652859	0.135057	4.83397	1.34e-06	2.17e-05	284.349	181.035
ENSG00000119906	SLF2	0.448881	0.0928678	4.83356	1.34e-06	2.17e-05	625.769	457.466
ENSG00000133226	SRRM1	0.433093	0.0896334	4.83182	1.35e-06	2.19e-05	2564.52	1898.56
ENSG00000160972	PPP1R16A	0.47178	0.0976441	4.83163	1.35e-06	2.19e-05	590.052	425.552
ENSG00000139278	GLIPR1	-1.21236	0.251102	-4.82815	1.38e-06	2.23e-05	82.6596	191.439
ENSG00000095739	BAMBI	0.377493	0.078252	4.82407	1.41e-06	2.27e-05	2433.83	1873.53
ENSG00000186767	SPIN4	1.05933	0.219591	4.8241	1.41e-06	2.27e-05	117.476	56.2783
ENSG00000197934	CYYR1-AS1	-3.34198	0.693096	-4.82181	1.42e-06	2.29e-05	2.36638	23.6167
ENSG00000121057	AKAP1	0.441602	0.0916919	4.81615	1.46e-06	2.36e-05	682.479	502.781
ENSG00000151917	BEND6	-1.4358	0.298459	-4.8107	1.5e-06	2.42e-05	26.115	70.3197
ENSG00000264364	DYNLL2	0.339617	0.0706064	4.81001	1.51e-06	2.43e-05	3737.37	2952.64
ENSG00000114861	FOXP1	-0.617128	0.128373	-4.8073	1.53e-06	2.46e-05	290.483	445.441
ENSG00000016391	CHDH	0.458799	0.0955337	4.80249	1.57e-06	2.51e-05	461.302	335.526
ENSG00000175066	GK5	0.555321	0.115631	4.80251	1.57e-06	2.51e-05	412.296	279.85
ENSG00000161618	ALDH16A1	0.582526	0.121345	4.80057	1.58e-06	2.53e-05	542.936	362.174
ENSG00000263001	GTF2I	0.358875	0.0747694	4.79975	1.59e-06	2.54e-05	1462.85	1141.47
ENSG00000113621	TXNDC15	0.370605	0.0772251	4.79902	1.59e-06	2.55e-05	1177.72	910.664
ENSG00000205302	SNX2	-0.430667	0.0898616	-4.79256	1.65e-06	2.63e-05	796.664	1074.23
ENSG00000020922	MRE11	0.617861	0.128934	4.79207	1.65e-06	2.63e-05	549.075	357.543
ENSG00000100344	PNPLA3	-0.647242	0.135141	-4.78938	1.67e-06	2.67e-05	320.914	503.269
ENSG00000167034	NKX3-1	0.594435	0.124124	4.78904	1.68e-06	2.67e-05	689.401	456.755
ENSG00000117643	MAN1C1	0.582175	0.121599	4.78766	1.69e-06	2.69e-05	422.449	282.374
ENSG00000134222	PSRC1	1.16991	0.244432	4.78624	1.7e-06	2.7e-05	74.1819	32.9769
ENSG00000100219	XBP1	0.329935	0.0689469	4.78536	1.71e-06	2.71e-05	2430.13	1934.13
ENSG00000143776	CDC42BPA	-0.354493	0.0740999	-4.78399	1.72e-06	2.73e-05	908.014	1161.44
ENSG00000139263	LRIG3	0.668495	0.13976	4.78316	1.73e-06	2.74e-05	512.762	322.886
ENSG00000163814	CDCP1	0.949447	0.198584	4.78108	1.74e-06	2.76e-05	387.434	200.43
ENSG00000101132	PFDN4	-0.548495	0.114748	-4.77999	1.75e-06	2.77e-05	300.869	439.651
ENSG00000164970	FAM219A	-0.382267	0.0799729	-4.77995	1.75e-06	2.77e-05	1165.51	1519.42
ENSG00000160703	NLRX1	0.613745	0.128441	4.77843	1.77e-06	2.79e-05	327.666	213.827
ENSG00000059588	TARBP1	0.520843	0.109003	4.77825	1.77e-06	2.79e-05	521.798	363.488
ENSG00000138758	SEPTIN11	0.330451	0.0692191	4.77399	1.81e-06	2.85e-05	2810.95	2235.53
ENSG00000167508	MVD	-0.631304	0.132273	-4.77272	1.82e-06	2.86e-05	840.532	1302.8
ENSG00000107566	ERLIN1	0.388748	0.0814666	4.77187	1.83e-06	2.87e-05	976.075	745.706
ENSG00000170677	SOCS6	0.410543	0.086098	4.76833	1.86e-06	2.92e-05	1322.61	995.866
ENSG00000213024	NUP62	0.376614	0.0790094	4.7667	1.87e-06	2.94e-05	2104.55	1621.22
ENSG00000006652	IFRD1	-0.786796	0.165086	-4.76599	1.88e-06	2.95e-05	193.88	334.414
ENSG00000170027	YWHAG	-0.251057	0.0526778	-4.7659	1.88e-06	2.95e-05	7892.04	9391.29
ENSG00000198053	SIRPA	0.652454	0.136893	4.76616	1.88e-06	2.95e-05	1377.27	875.913
ENSG00000179918	SEPHS2	-0.490815	0.103017	-4.76438	1.89e-06	2.97e-05	875.873	1231.11
ENSG00000123689	G0S2	1.51051	0.317138	4.76294	1.91e-06	2.99e-05	149.786	52.7214
ENSG00000170606	HSPA4	-0.389062	0.0816914	-4.76258	1.91e-06	2.99e-05	5227.56	6846.25
ENSG00000108312	UBTF	0.477767	0.100324	4.76224	1.91e-06	2.99e-05	3691.94	2651.86
ENSG00000136295	TTYH3	0.487537	0.102463	4.75818	1.95e-06	3.05e-05	6698.91	4778.18
ENSG00000168672	LRATD2	0.388108	0.0816074	4.75579	1.98e-06	3.08e-05	7020.9	5365.49
ENSG00000159658	EFCAB14	0.344515	0.0724555	4.75485	1.99e-06	3.09e-05	2371.08	1867.12
ENSG00000054118	THRAP3	0.317211	0.0667246	4.75404	1.99e-06	3.1e-05	3336.72	2677.35
ENSG00000139970	RTN1	-1.95223	0.41068	-4.75367	2e-06	3.11e-05	10.2289	39.8728
ENSG00000226742	HSBP1L1	-0.674941	0.141986	-4.75356	2e-06	3.11e-05	129.297	206.269
ENSG00000105321	CCDC9	-0.500588	0.10532	-4.753	2e-06	3.11e-05	795.622	1125.63
ENSG00000178202	POGLUT3	0.48313	0.101722	4.7495	2.04e-06	3.16e-05	724.098	517.717
ENSG00000147650	LRP12	-0.439403	0.0925987	-4.74524	2.08e-06	3.23e-05	654.105	887.202
ENSG00000143756	FBXO28	-0.409538	0.0863154	-4.74467	2.09e-06	3.23e-05	989.517	1314.41
ENSG00000092199	HNRNPC	0.331297	0.0698727	4.74144	2.12e-06	3.28e-05	14123.8	11224.6
ENSG00000111530	CAND1	0.31004	0.0654209	4.73916	2.15e-06	3.32e-05	3177.57	2563.33
ENSG00000115649	CNPPD1	-0.435985	0.0920007	-4.73893	2.15e-06	3.32e-05	846.405	1145.11
ENSG00000163811	WDR43	-0.350742	0.0740206	-4.73843	2.15e-06	3.32e-05	2675.95	3412.46
ENSG00000057704	TMCC3	0.57575	0.121523	4.73779	2.16e-06	3.33e-05	388.129	260.423
ENSG00000009954	BAZ1B	0.257036	0.0542648	4.73669	2.17e-06	3.34e-05	4033.1	3375.08
ENSG00000141738	GRB7	1.08626	0.229327	4.7367	2.17e-06	3.34e-05	111.995	52.1747
ENSG00000198952	SMG5	-0.325678	0.06877	-4.73575	2.18e-06	3.36e-05	3382.87	4239.98
ENSG00000184445	KNTC1	0.819166	0.173033	4.73416	2.2e-06	3.38e-05	584.434	330.645
ENSG00000085788	DDHD2	0.484279	0.10237	4.73069	2.24e-06	3.43e-05	1014.16	724.421
ENSG00000243335	KCTD7	-0.589487	0.124697	-4.72737	2.27e-06	3.49e-05	215.103	323.642
ENSG00000141569	TRIM65	0.705205	0.149291	4.72368	2.32e-06	3.55e-05	279.755	171.472
ENSG00000101843	PSMD10	-0.454926	0.0963339	-4.72239	2.33e-06	3.57e-05	671.109	919.741
ENSG00000168003	SLC3A2	-0.463168	0.0980788	-4.7224	2.33e-06	3.57e-05	14879.5	20513.1
ENSG00000137845	ADAM10	0.343521	0.0727557	4.72157	2.34e-06	3.58e-05	5886.24	4639.98
ENSG00000171208	NETO2	0.432316	0.0915751	4.72089	2.35e-06	3.59e-05	1600.38	1185.56
ENSG00000166016	ABTB2	0.408408	0.0865544	4.71852	2.38e-06	3.62e-05	2087.71	1572.36
ENSG00000125977	EIF2S2	-0.290877	0.0616611	-4.71735	2.39e-06	3.64e-05	3158.03	3863.93
ENSG00000134901	POGLUT2	0.438424	0.0929483	4.71686	2.4e-06	3.65e-05	562.244	415.287
ENSG00000123700	KCNJ2	-0.499675	0.105951	-4.71611	2.4e-06	3.66e-05	486.465	687.733
ENSG00000117245	KIF17	-1.35522	0.287427	-4.71501	2.42e-06	3.67e-05	24.2357	62.0036
ENSG00000104783	KCNN4	1.22514	0.259861	4.71458	2.42e-06	3.68e-05	108.687	46.1438
ENSG00000125871	MGME1	0.606235	0.128601	4.71408	2.43e-06	3.69e-05	315.481	206.847
ENSG00000085117	CD82	0.620047	0.131553	4.71328	2.44e-06	3.69e-05	1639.05	1066.95
ENSG00000137040	RANBP6	0.489133	0.103775	4.71342	2.44e-06	3.69e-05	803.997	572.597
ENSG00000186834	HEXIM1	0.43049	0.0913547	4.71229	2.45e-06	3.71e-05	999.65	741.587
ENSG00000143469	SYT14	-0.525413	0.111537	-4.71065	2.47e-06	3.74e-05	486.48	700.98
ENSG00000100065	CARD10	0.711087	0.150959	4.71046	2.47e-06	3.74e-05	348.032	212.431
ENSG00000183098	GPC6	-0.59345	0.125993	-4.71019	2.47e-06	3.74e-05	391.809	591.583
ENSG00000168209	DDIT4	0.59617	0.126588	4.70951	2.48e-06	3.75e-05	1218.92	806.147
ENSG00000123374	CDK2	0.682885	0.14502	4.70889	2.49e-06	3.75e-05	421.805	262.455
ENSG00000049239	H6PD	0.39603	0.0841421	4.70668	2.52e-06	3.79e-05	1525.98	1160.01
ENSG00000171931	FBXW10	-3.13406	0.666082	-4.70521	2.54e-06	3.82e-05	3.05712	26.349
ENSG00000112186	CAP2	-0.320771	0.0681779	-4.70492	2.54e-06	3.82e-05	1856.71	2319.52
ENSG00000174125	TLR1	-3.22942	0.687163	-4.69964	2.61e-06	3.92e-05	3.29792	30.9733
ENSG00000196576	PLXNB2	0.285185	0.060687	4.69928	2.61e-06	3.92e-05	16630.8	13649.1
ENSG00000122641	INHBA	0.66887	0.14235	4.69878	2.62e-06	3.93e-05	1345.85	846.552
ENSG00000168310	IRF2	-0.377534	0.0803512	-4.69854	2.62e-06	3.93e-05	834.056	1083.47
ENSG00000147027	TMEM47	-0.453286	0.0965485	-4.6949	2.67e-06	3.99e-05	1712.57	2344.95
ENSG00000126775	ATG14	-0.540449	0.115182	-4.69214	2.7e-06	4.04e-05	405.811	590.614
ENSG00000170485	NPAS2	0.63527	0.135429	4.69081	2.72e-06	4.07e-05	396.585	255.747
ENSG00000100603	SNW1	-0.350776	0.0748044	-4.68924	2.74e-06	4.1e-05	1094.58	1395.15
ENSG00000136738	STAM	-0.395899	0.0844541	-4.68774	2.76e-06	4.12e-05	1902.9	2503.53
ENSG00000092969	TGFB2	0.395414	0.0843699	4.68667	2.78e-06	4.14e-05	1735.18	1318.36
ENSG00000139318	DUSP6	-0.752878	0.16065	-4.68646	2.78e-06	4.14e-05	214.7	362.269
ENSG00000150510	FAM124A	0.393212	0.0839468	4.68406	2.81e-06	4.19e-05	1227.68	934.944
ENSG00000160447	PKN3	0.768671	0.164121	4.68357	2.82e-06	4.19e-05	184.363	108.417
ENSG00000197461	PDGFA	0.516035	0.110196	4.6829	2.83e-06	4.2e-05	548.006	383.552
ENSG00000163485	ADORA1	0.910798	0.194512	4.68248	2.83e-06	4.21e-05	89.3201	47.5551
ENSG00000168386	FILIP1L	0.432417	0.0923946	4.68011	2.87e-06	4.25e-05	4401.22	3261.39
ENSG00000112576	CCND3	0.443124	0.0946905	4.6797	2.87e-06	4.26e-05	524.526	385.76
ENSG00000066697	MSANTD3	-0.399278	0.0853248	-4.67951	2.88e-06	4.26e-05	2169.82	2861.7
ENSG00000150594	ADRA2A	-0.93081	0.198993	-4.6776	2.9e-06	4.3e-05	179.512	342.82
ENSG00000197860	SGTB	-0.568431	0.121531	-4.67726	2.91e-06	4.3e-05	394.358	584.891
ENSG00000129493	HEATR5A	-0.633142	0.135403	-4.67599	2.93e-06	4.32e-05	374.051	580.579
ENSG00000011426	ANLN	0.705011	0.150811	4.67478	2.94e-06	4.34e-05	353.57	216.441
ENSG00000073849	ST6GAL1	0.565439	0.120996	4.6732	2.97e-06	4.37e-05	444.519	299.947
ENSG00000172731	LRRC20	0.714354	0.153176	4.6636	3.11e-06	4.58e-05	253.65	154.5
ENSG00000102804	TSC22D1	-0.302976	0.0649703	-4.6633	3.11e-06	4.58e-05	3135.73	3869.78
ENSG00000113119	TMCO6	0.711395	0.152639	4.66063	3.15e-06	4.64e-05	191.767	117.149
ENSG00000143373	ZNF687	0.373848	0.0803143	4.65481	3.24e-06	4.77e-05	991.796	764.673
ENSG00000177822	TENM3-AS1	-1.11164	0.238943	-4.65232	3.28e-06	4.82e-05	52.4452	113.274
ENSG00000196305	IARS1	-0.287055	0.0617342	-4.64986	3.32e-06	4.87e-05	4748.01	5792.73
ENSG00000261801	LOXL1-AS1	0.484572	0.104226	4.64922	3.33e-06	4.89e-05	899.797	642.546
ENSG00000130294	KIF1A	-0.305317	0.0657436	-4.64406	3.42e-06	5e-05	9528.79	11776.1
ENSG00000167972	ABCA3	0.452755	0.0974928	4.64399	3.42e-06	5e-05	1148.98	839.146
ENSG00000075624	ACTB	0.37524	0.0808449	4.64148	3.46e-06	5.06e-05	103352	79682.1
ENSG00000182568	SATB1	-0.508874	0.109653	-4.64078	3.47e-06	5.07e-05	582.622	828.99
ENSG00000177106	EPS8L2	0.526642	0.113491	4.64041	3.48e-06	5.08e-05	819.159	567.842
ENSG00000152117	SMPD4BP	0.60606	0.130627	4.63964	3.49e-06	5.08e-05	318.377	208.584
ENSG00000152229	PSTPIP2	0.666531	0.143655	4.63981	3.49e-06	5.08e-05	391.791	246.886
ENSG00000166387	PPFIBP2	0.633647	0.136571	4.63968	3.49e-06	5.08e-05	749.554	482.917
ENSG00000121068	TBX2	-0.712074	0.153517	-4.63839	3.51e-06	5.11e-05	610.123	999.3
ENSG00000112276	BVES	-0.618102	0.133319	-4.63627	3.55e-06	5.16e-05	228.881	351.979
ENSG00000182179	UBA7	0.934162	0.201503	4.63596	3.55e-06	5.16e-05	160.236	84.1417
ENSG00000175445	LPL	1.0752	0.231957	4.63534	3.56e-06	5.17e-05	110.338	52.4324
ENSG00000164296	TIGD6	-0.824445	0.177909	-4.63407	3.59e-06	5.2e-05	84.6609	150.035
ENSG00000143882	ATP6V1C2	0.663585	0.143255	4.63218	3.62e-06	5.24e-05	349.681	221.439
ENSG00000126749	EMG1	-0.439795	0.0950422	-4.62736	3.7e-06	5.36e-05	958.419	1299.47
ENSG00000105939	ZC3HAV1	0.423352	0.091503	4.62664	3.72e-06	5.38e-05	1333.75	994.212
ENSG00000185085	INTS5	0.421633	0.0912055	4.62289	3.78e-06	5.47e-05	671.318	500.935
ENSG00000120837	NFYB	-0.439578	0.0951154	-4.62153	3.81e-06	5.5e-05	393.261	533.393
ENSG00000158863	FAM160B2	0.40307	0.0872303	4.62076	3.82e-06	5.52e-05	1018.51	770.195
ENSG00000113810	SMC4	0.661264	0.143152	4.6193	3.85e-06	5.55e-05	900.758	569.066
ENSG00000101945	SUV39H1	0.792637	0.171693	4.6166	3.9e-06	5.62e-05	175.351	101.195
ENSG00000124074	ENKD1	0.521366	0.113002	4.6138	3.95e-06	5.69e-05	348.39	242.384
ENSG00000168259	DNAJC7	-0.371698	0.0805807	-4.61274	3.97e-06	5.72e-05	1107.08	1431.6
ENSG00000107968	MAP3K8	0.643133	0.139455	4.61177	3.99e-06	5.74e-05	408.389	261.106
ENSG00000262468	LINC01569	-1.63951	0.355544	-4.61125	4e-06	5.75e-05	16.9275	53.0154
ENSG00000151746	BICD1	-0.515344	0.111763	-4.61102	4.01e-06	5.75e-05	964.401	1378.99
ENSG00000175274	TP53I11	0.580715	0.125986	4.60938	4.04e-06	5.79e-05	714.339	477.742
ENSG00000120896	SORBS3	0.497246	0.107918	4.60763	4.07e-06	5.84e-05	817.407	578.903
ENSG00000094914	AAAS	0.448819	0.0974158	4.60725	4.08e-06	5.84e-05	659.276	482.409
ENSG00000148110	MFSD14B	0.343218	0.0745356	4.60476	4.13e-06	5.91e-05	1853.19	1460.12
ENSG00000100519	PSMC6	-0.354419	0.0769772	-4.6042	4.14e-06	5.92e-05	1251.58	1600.43
ENSG00000150477	KIAA1328	-0.8619	0.187202	-4.60411	4.14e-06	5.92e-05	76.045	138.1
ENSG00000171819	ANGPTL7	0.615599	0.133746	4.60276	4.17e-06	5.95e-05	3106.63	2028.13
ENSG00000197136	PCNX3	0.397729	0.0864233	4.6021	4.18e-06	5.96e-05	2107.04	1599.36
ENSG00000221890	NPTXR	0.439884	0.0956347	4.59963	4.23e-06	6.03e-05	1765.63	1301.72
ENSG00000137166	FOXP4	0.36941	0.0803258	4.5989	4.25e-06	6.05e-05	2090.85	1617.81
ENSG00000140939	NOL3	-0.591791	0.128705	-4.59803	4.27e-06	6.07e-05	311.077	468.847
ENSG00000213062	Z99572.1	-0.936955	0.203785	-4.59777	4.27e-06	6.07e-05	63.3103	121.634
ENSG00000100162	CENPM	0.837278	0.182232	4.59458	4.34e-06	6.16e-05	135.791	75.6862
ENSG00000140450	ARRDC4	-0.464648	0.101181	-4.59222	4.39e-06	6.22e-05	507.308	699.649
ENSG00000101198	NKAIN4	0.91465	0.19933	4.58862	4.46e-06	6.33e-05	166.112	88.0161
ENSG00000163513	TGFBR2	0.411878	0.0897793	4.58767	4.48e-06	6.35e-05	1580.34	1188.31
ENSG00000084731	KIF3C	0.368421	0.0803155	4.58718	4.49e-06	6.36e-05	1226.76	949.997
ENSG00000169299	PGM2	0.449433	0.097988	4.58661	4.5e-06	6.37e-05	605.924	443.363
ENSG00000168502	MTCL1	0.360919	0.0786967	4.5862	4.51e-06	6.38e-05	1833.43	1426.9
ENSG00000133805	AMPD3	-0.441631	0.0963514	-4.58355	4.57e-06	6.46e-05	881.795	1197.1
ENSG00000172661	WASHC2C	-0.383815	0.0837473	-4.58302	4.58e-06	6.47e-05	900.97	1176.93
ENSG00000104980	TIMM44	-0.430142	0.0938913	-4.58127	4.62e-06	6.52e-05	1087.24	1464.44
ENSG00000115652	UXS1	0.318783	0.069611	4.57949	4.66e-06	6.57e-05	3642.96	2920.46
ENSG00000120318	ARAP3	0.551835	0.120504	4.57939	4.66e-06	6.57e-05	556.894	380.438
ENSG00000111276	CDKN1B	0.386164	0.0843571	4.57773	4.7e-06	6.61e-05	874.016	668.257
ENSG00000014138	POLA2	1.01122	0.220993	4.57581	4.74e-06	6.67e-05	98.029	48.5758
ENSG00000137491	SLCO2B1	-6.18969	1.35291	-4.57509	4.76e-06	6.69e-05	0.35016	25.9662
ENSG00000008256	CYTH3	-0.461764	0.100977	-4.57295	4.81e-06	6.75e-05	2152.45	2965.2
ENSG00000163655	GMPS	0.331572	0.0725409	4.57083	4.86e-06	6.81e-05	2064.87	1641.38
ENSG00000126216	TUBGCP3	0.442659	0.0968602	4.57008	4.88e-06	6.83e-05	502.157	369.29
ENSG00000166965	RCCD1	0.671295	0.146902	4.56969	4.88e-06	6.84e-05	192.838	120.921
ENSG00000113552	GNPDA1	-0.394255	0.086306	-4.56811	4.92e-06	6.89e-05	745.308	979.727
ENSG00000119699	TGFB3	0.638257	0.139739	4.56749	4.94e-06	6.9e-05	596.43	382.824
ENSG00000182287	AP1S2	-0.422389	0.0925105	-4.56585	4.97e-06	6.95e-05	3007.72	4030.83
ENSG00000143621	ILF2	0.249666	0.0546833	4.56568	4.98e-06	6.95e-05	3885.89	3268.52
ENSG00000164087	POC1A	0.810117	0.177641	4.56042	5.11e-06	7.12e-05	191.01	109.091
ENSG00000140854	KATNB1	0.418017	0.0916664	4.5602	5.11e-06	7.12e-05	899.85	673.868
ENSG00000125629	INSIG2	0.396504	0.0869614	4.55954	5.13e-06	7.14e-05	1341.86	1018.63
ENSG00000213445	SIPA1	0.566646	0.124326	4.55773	5.17e-06	7.2e-05	375.005	253.113
ENSG00000109113	RAB34	0.358535	0.0786699	4.55746	5.18e-06	7.2e-05	2477.07	1932.29
ENSG00000149782	PLCB3	0.499757	0.109686	4.55624	5.21e-06	7.23e-05	1007.26	713.17
ENSG00000107036	RIC1	0.341297	0.0749416	4.55418	5.26e-06	7.3e-05	1245.17	983.253
ENSG00000106615	RHEB	-0.314287	0.0690157	-4.55385	5.27e-06	7.31e-05	1419.38	1766.12
ENSG00000168575	SLC20A2	-0.317235	0.0696845	-4.55244	5.3e-06	7.35e-05	1306.25	1627.27
ENSG00000180340	FZD2	0.519888	0.114211	4.552	5.31e-06	7.36e-05	1527.4	1064.97
ENSG00000179909	ZNF154	0.57217	0.125722	4.55106	5.34e-06	7.39e-05	357.649	240.728
ENSG00000008294	SPAG9	-0.360038	0.0791273	-4.5501	5.36e-06	7.41e-05	4302.55	5522.48
ENSG00000151892	GFRA1	0.308958	0.0679136	4.54928	5.38e-06	7.44e-05	7677.1	6197.28
ENSG00000161057	PSMC2	-0.29402	0.0647058	-4.54395	5.52e-06	7.62e-05	1566.14	1919.58
ENSG00000120437	ACAT2	-0.665316	0.146432	-4.54353	5.53e-06	7.63e-05	669.543	1062.87
ENSG00000186462	NAP1L2	-0.95982	0.211251	-4.5435	5.53e-06	7.63e-05	48.1651	93.4302
ENSG00000113312	TTC1	-0.340156	0.0748811	-4.54261	5.56e-06	7.65e-05	804.789	1018.98
ENSG00000165410	CFL2	-0.406901	0.0896773	-4.53739	5.7e-06	7.84e-05	1125.21	1492.05
ENSG00000162517	PEF1	-0.38841	0.0856726	-4.53365	5.8e-06	7.97e-05	1028.37	1345.91
ENSG00000168077	SCARA3	0.452198	0.099756	4.53304	5.81e-06	7.99e-05	1021.9	746.551
ENSG00000126561	STAT5A	0.750874	0.165724	4.53088	5.87e-06	8.07e-05	231.003	137.488
ENSG00000161791	FMNL3	0.540064	0.119213	4.53023	5.89e-06	8.08e-05	2277.54	1567.09
ENSG00000177133	PRDM16-DT	0.694448	0.153333	4.52901	5.93e-06	8.12e-05	308.449	190.856
ENSG00000112308	C6orf62	0.319026	0.0704686	4.52721	5.98e-06	8.19e-05	2663.88	2134.65
ENSG00000134684	YARS1	-0.356644	0.0788006	-4.52591	6.01e-06	8.23e-05	2112.31	2704.73
ENSG00000166575	TMEM135	-0.551985	0.122019	-4.52376	6.07e-06	8.31e-05	314.711	462.032
ENSG00000198168	SVIP	0.473723	0.104728	4.52337	6.09e-06	8.32e-05	488.456	351.664
ENSG00000120937	NPPB	0.900833	0.199162	4.52311	6.09e-06	8.32e-05	139.135	74.4471
ENSG00000187790	FANCM	0.77853	0.172219	4.52059	6.17e-06	8.42e-05	161.538	93.9562
ENSG00000136048	DRAM1	0.486959	0.107773	4.51837	6.23e-06	8.49e-05	7517.09	5364.05
ENSG00000140538	NTRK3	2.45437	0.54319	4.51843	6.23e-06	8.49e-05	26.3053	4.63155
ENSG00000125107	CNOT1	0.266771	0.0590526	4.51751	6.26e-06	8.52e-05	4117.89	3423.11
ENSG00000155876	RRAGA	0.3265	0.0722944	4.51625	6.29e-06	8.56e-05	1820.79	1451.5
ENSG00000057608	GDI2	0.316042	0.0699943	4.51525	6.32e-06	8.59e-05	5892.66	4732.48
ENSG00000228061	AC131571.1	-2.36953	0.524788	-4.51521	6.33e-06	8.59e-05	5.33462	27.4522
ENSG00000104442	ARMC1	0.365782	0.0810851	4.51109	6.45e-06	8.75e-05	841.324	652.481
ENSG00000075218	GTSE1	0.917277	0.203365	4.5105	6.47e-06	8.77e-05	124.459	65.7955
ENSG00000107731	UNC5B	0.556262	0.123336	4.51013	6.48e-06	8.78e-05	2284.94	1553.83
ENSG00000179958	DCTPP1	0.479291	0.10633	4.50759	6.56e-06	8.88e-05	834.54	598.537
ENSG00000169515	CCDC8	0.476498	0.105803	4.50364	6.68e-06	9.04e-05	764.413	549.768
ENSG00000167695	TLCD3A	0.384286	0.0853436	4.50281	6.71e-06	9.07e-05	1336.39	1023.15
ENSG00000184349	EFNA5	-0.56186	0.124786	-4.50258	6.71e-06	9.07e-05	254.887	376.083
ENSG00000162433	AK4	0.305832	0.0680012	4.49745	6.88e-06	9.28e-05	3079.26	2489.96
ENSG00000141696	P3H4	0.509835	0.113447	4.49404	6.99e-06	9.43e-05	715.819	503.224
ENSG00000108797	CNTNAP1	0.515063	0.114741	4.48893	7.16e-06	9.65e-05	576.011	403.066
ENSG00000203727	SAMD5	-0.452028	0.100766	-4.48592	7.26e-06	9.78e-05	297.522	406.208
ENSG00000138074	SLC5A6	0.498027	0.111062	4.48422	7.32e-06	9.85e-05	1535.6	1086.95
ENSG00000198837	DENND4B	0.403143	0.0900556	4.4766	7.58e-06	0.000102	1182.99	894.435
ENSG00000166483	WEE1	0.49053	0.109583	4.47633	7.59e-06	0.00010205	2564.16	1824.68
ENSG00000266709	AC005224.3	0.858233	0.191886	4.47262	7.73e-06	0.00010376	179.66	98.8652
ENSG00000166173	LARP6	-0.517034	0.115637	-4.47119	7.78e-06	0.00010438	1038.99	1487.08
ENSG00000181938	GINS3	0.936667	0.209552	4.46986	7.83e-06	0.00010495	148.195	77.2753
ENSG00000214756	CSKMT	0.680295	0.152288	4.46717	7.93e-06	0.0001062	222.925	139.045
ENSG00000053900	ANAPC4	0.672173	0.150559	4.4645	8.03e-06	0.00010742	293.198	183.755
ENSG00000095794	CREM	-0.511108	0.114489	-4.46424	8.04e-06	0.00010742	356.049	507.511
ENSG00000244462	RBM12	0.288374	0.0645958	4.46429	8.03e-06	0.00010742	1725.9	1412.93
ENSG00000175745	NR2F1	1.08911	0.244115	4.46146	8.14e-06	0.00010874	1822.55	856.629
ENSG00000164327	RICTOR	-0.486743	0.109164	-4.45884	8.24e-06	0.00010991	874.472	1226.29
ENSG00000249395	CASC9	-0.9672	0.21691	-4.45899	8.23e-06	0.00010991	55.709	108.985
ENSG00000183856	IQGAP3	1.41603	0.317597	4.45858	8.25e-06	0.00010996	57.2466	21.4685
ENSG00000121039	RDH10	0.383251	0.0859817	4.45735	8.3e-06	0.00011051	1073.12	822.741
ENSG00000135914	HTR2B	-1.37398	0.308374	-4.45557	8.37e-06	0.00011135	22.5521	58.6573
ENSG00000105968	H2AZ2	0.306451	0.0687894	4.45492	8.39e-06	0.0001116	3092.82	2500.46
ENSG00000141448	GATA6	0.574588	0.129027	4.45324	8.46e-06	0.0001124	248.357	166.541
ENSG00000158717	RNF166	0.577418	0.129676	4.45276	8.48e-06	0.00011256	267.44	179.318
ENSG00000104408	EIF3E	-0.29259	0.0657124	-4.45258	8.48e-06	0.00011257	4154.95	5088.19
ENSG00000172009	THOP1	0.329433	0.0740027	4.45163	8.52e-06	0.00011299	2206.3	1755.43
ENSG00000119514	GALNT12	0.878472	0.197357	4.45119	8.54e-06	0.00011313	112.601	61.222
ENSG00000160710	ADAR	0.271842	0.0610743	4.451	8.55e-06	0.00011315	7797.17	6458.51
ENSG00000196072	BLOC1S2	-0.34695	0.0779663	-4.45	8.59e-06	0.00011359	930.434	1183.26
ENSG00000167384	ZNF180	0.565606	0.127157	4.44808	8.66e-06	0.00011453	287.034	194.121
ENSG00000196456	ZNF775	0.758649	0.170574	4.44763	8.68e-06	0.00011468	270.709	160.428
ENSG00000119913	TECTB	-2.4483	0.550628	-4.44638	8.73e-06	0.00011527	7.76939	41.895
ENSG00000168005	SPINDOC	-0.386524	0.0869546	-4.44512	8.78e-06	0.00011586	802.729	1049.08
ENSG00000122547	EEPD1	0.799491	0.180017	4.44119	8.95e-06	0.0001179	169.785	97.4923
ENSG00000051825	MPHOSPH9	0.549945	0.123846	4.44054	8.97e-06	0.000118	379.04	258.806
ENSG00000091986	CCDC80	-0.46151	0.103929	-4.44061	8.97e-06	0.000118	2629.7	3621.55
ENSG00000170502	NUDT9	-0.454759	0.102411	-4.44054	8.97e-06	0.000118	526.707	722.406
ENSG00000198074	AKR1B10	-2.92966	0.659821	-4.44008	8.99e-06	0.00011817	2.97783	22.6349
ENSG00000183283	DAZAP2	-0.273352	0.0615732	-4.43946	9.02e-06	0.00011841	2519.57	3045.94
ENSG00000198959	TGM2	1.28427	0.28932	4.43891	9.04e-06	0.00011863	760.506	312.363
ENSG00000159388	BTG2	0.526764	0.11869	4.43817	9.07e-06	0.00011895	883.729	612.824
ENSG00000166342	NETO1	-1.21446	0.273783	-4.43586	9.17e-06	0.00012014	42.4063	98.3776
ENSG00000100146	SOX10	0.63065	0.142201	4.43492	9.21e-06	0.00012058	287.733	185.356
ENSG00000170734	POLH	0.461503	0.104091	4.43365	9.27e-06	0.00012121	400.107	290.466
ENSG00000100596	SPTLC2	-0.405866	0.0915785	-4.43189	9.34e-06	0.00012202	1469.29	1947.41
ENSG00000103187	COTL1	0.388161	0.0875825	4.43195	9.34e-06	0.00012202	6524.39	4986.34
ENSG00000188385	JAKMIP3	-1.43989	0.324962	-4.43096	9.38e-06	0.00012246	15.3966	41.6212
ENSG00000154920	EME1	1.22828	0.277245	4.43033	9.41e-06	0.00012273	62.6989	26.9133
ENSG00000119977	TCTN3	0.30679	0.0692567	4.42975	9.43e-06	0.00012297	1205.43	974.718
ENSG00000164078	MST1R	0.773945	0.174728	4.42943	9.45e-06	0.00012297	155.745	90.8686
ENSG00000234912	SNHG20	-1.07322	0.242287	-4.42954	9.44e-06	0.00012297	41.787	88.0995
ENSG00000109458	GAB1	0.538559	0.121701	4.42526	9.63e-06	0.00012527	950.798	654.309
ENSG00000153443	UBALD1	-0.405644	0.0916688	-4.4251	9.64e-06	0.00012528	753.438	997.176
ENSG00000078098	FAP	0.670679	0.151675	4.42183	9.79e-06	0.00012705	471.262	296.101
ENSG00000126016	AMOT	0.436348	0.0986821	4.42175	9.79e-06	0.00012705	440.269	325.776
ENSG00000181541	MAB21L2	0.685218	0.15505	4.41934	9.9e-06	0.00012838	124.652	77.7048
ENSG00000137834	SMAD6	0.46487	0.105238	4.41731	9.99e-06	0.00012949	1225.05	887.885
ENSG00000141756	FKBP10	0.3316	0.0750773	4.41679	1e-05	0.00012971	2151.44	1709.53
ENSG00000186318	BACE1	0.389159	0.0881632	4.41408	1.01e-05	0.00013125	707.988	541.562
ENSG00000117899	MESD	0.385119	0.0873118	4.41085	1.03e-05	0.00013313	1458.64	1116.41
ENSG00000171345	KRT19	0.707784	0.160567	4.40802	1.04e-05	0.00013478	562.574	344.271
ENSG00000113369	ARRDC3	0.457525	0.103805	4.40752	1.05e-05	0.00013499	2231.56	1624.57
ENSG00000163291	PAQR3	0.572436	0.129916	4.40619	1.05e-05	0.00013573	331.39	222.463
ENSG00000135387	CAPRIN1	0.259452	0.0588868	4.40594	1.05e-05	0.00013578	5834	4873.99
ENSG00000102547	CAB39L	-0.4758	0.10802	-4.40475	1.06e-05	0.00013643	418.988	583.078
ENSG00000023287	RB1CC1	-0.43458	0.0987278	-4.4018	1.07e-05	0.0001382	1545.43	2089.36
ENSG00000006459	KDM7A	-0.554939	0.126162	-4.39864	1.09e-05	0.00014013	569.33	837.312
ENSG00000229563	LINC01204	-1.67972	0.381949	-4.39775	1.09e-05	0.0001406	14.7088	47.4254
ENSG00000133112	TPT1	-0.312994	0.071175	-4.39752	1.09e-05	0.00014064	12239.7	15204.3
ENSG00000166971	AKTIP	0.477423	0.108582	4.39691	1.1e-05	0.00014094	421.163	302.382
ENSG00000128923	MINDY2	0.440737	0.100246	4.39657	1.1e-05	0.00014106	1909.59	1407.04
ENSG00000054690	PLEKHH1	0.415898	0.0945998	4.3964	1.1e-05	0.00014107	592.579	444.226
ENSG00000169330	MINAR1	0.665793	0.151541	4.39348	1.12e-05	0.00014287	294.519	185.621
ENSG00000226380	AC016831.1	-0.688323	0.156774	-4.39054	1.13e-05	0.00014471	256.275	412.51
ENSG00000167114	SLC27A4	0.383346	0.0873305	4.3896	1.14e-05	0.00014523	1455.66	1116.07
ENSG00000087087	SRRT	0.332214	0.0757135	4.38778	1.15e-05	0.00014624	4417.84	3508.45
ENSG00000134440	NARS1	-0.2255	0.0513916	-4.38788	1.14e-05	0.00014624	4619.96	5401.63
ENSG00000031691	CENPQ	0.738236	0.168346	4.38523	1.16e-05	0.00014786	183.146	109.399
ENSG00000176422	SPRYD4	-0.603016	0.137516	-4.38506	1.16e-05	0.00014787	143.11	217.049
ENSG00000141337	ARSG	0.905768	0.206837	4.37915	1.19e-05	0.00015174	116.341	62.2671
ENSG00000173852	DPY19L1	0.38542	0.0880133	4.37911	1.19e-05	0.00015174	1324.63	1014.68
ENSG00000122042	UBL3	-0.395078	0.0902262	-4.37875	1.19e-05	0.00015189	1125.08	1479.98
ENSG00000134575	ACP2	0.418175	0.0955355	4.37716	1.2e-05	0.00015289	535.982	401.339
ENSG00000145012	LPP	-0.433425	0.0990507	-4.37579	1.21e-05	0.00015374	1432.71	1935.3
ENSG00000138092	CENPO	0.619112	0.141531	4.37439	1.22e-05	0.00015462	251.53	163.725
ENSG00000241158	ADAMTS9-AS1	1.63951	0.374831	4.37399	1.22e-05	0.00015479	57.8635	18.4873
ENSG00000103549	RNF40	-0.441886	0.101049	-4.373	1.23e-05	0.00015539	1840.17	2500.24
ENSG00000080573	COL5A3	0.673831	0.154116	4.37223	1.23e-05	0.00015582	388.809	243.542
ENSG00000134318	ROCK2	-0.383084	0.0876292	-4.37165	1.23e-05	0.00015612	1729.19	2255.75
ENSG00000149136	SSRP1	0.29344	0.0671319	4.3711	1.24e-05	0.0001563	2326.9	1898.3
ENSG00000196172	ZNF681	0.701562	0.160497	4.37119	1.24e-05	0.0001563	204.487	125.411
ENSG00000153015	CWC27	-0.377707	0.0864259	-4.3703	1.24e-05	0.00015676	577.529	750.979
ENSG00000279041	AC102945.2	-0.8087	0.185088	-4.36927	1.25e-05	0.00015739	86.6008	151.911
ENSG00000286034	AC100822.1	-2.35519	0.539322	-4.36695	1.26e-05	0.00015895	5.36882	27.1705
ENSG00000135070	ISCA1	-0.333901	0.0765003	-4.3647	1.27e-05	0.00016048	900.296	1135.56
ENSG00000128245	YWHAH	0.439699	0.10078	4.36296	1.28e-05	0.00016165	1799.6	1326.25
ENSG00000184208	C22orf46	-0.585032	0.134106	-4.36247	1.29e-05	0.0001619	185.205	278.133
ENSG00000266338	NBPF15	-0.406506	0.0931861	-4.36231	1.29e-05	0.0001619	433.181	574.767
ENSG00000173451	THAP2	-0.744891	0.170786	-4.36155	1.29e-05	0.00016235	128.43	215.51
ENSG00000185022	MAFF	-0.585406	0.134266	-4.36006	1.3e-05	0.00016335	1985.42	2978.89
ENSG00000130762	ARHGEF16	0.684592	0.157058	4.35885	1.31e-05	0.00016413	212.08	131.819
ENSG00000162613	FUBP1	-0.307258	0.070514	-4.35741	1.32e-05	0.0001651	4154.93	5141.74
ENSG00000105993	DNAJB6	-0.303578	0.0697125	-4.35472	1.33e-05	0.00016703	3158.04	3896
ENSG00000204178	MACO1	-0.292748	0.0672411	-4.3537	1.34e-05	0.00016768	1250.17	1531.81
ENSG00000170633	RNF34	0.402055	0.0923558	4.35333	1.34e-05	0.00016785	568.869	430.325
ENSG00000100243	CYB5R3	0.307562	0.0706779	4.3516	1.35e-05	0.00016906	3411.38	2756.64
ENSG00000111554	MDM1	0.622407	0.143063	4.35057	1.36e-05	0.00016937	200.137	129.71
ENSG00000168393	DTYMK	0.409203	0.0940496	4.35092	1.36e-05	0.00016937	664.312	500.331
ENSG00000170873	MTSS1	0.536906	0.123408	4.35066	1.36e-05	0.00016937	776.749	535.048
ENSG00000176407	KCMF1	-0.314379	0.072257	-4.35085	1.36e-05	0.00016937	1723.74	2142.14
ENSG00000141524	TMC6	0.450967	0.103684	4.34944	1.36e-05	0.00017013	394.144	288.04
ENSG00000231770	TMEM44-AS1	-1.01375	0.233154	-4.34798	1.37e-05	0.00017115	41.2165	83.3139
ENSG00000092847	AGO1	0.347955	0.080038	4.34737	1.38e-05	0.0001715	1472.53	1156.83
ENSG00000138594	TMOD3	0.316414	0.0727921	4.34681	1.38e-05	0.00017182	1522.94	1222.96
ENSG00000117650	NEK2	1.72109	0.395994	4.34626	1.38e-05	0.00017206	30.9083	9.5079
ENSG00000171604	CXXC5	0.413945	0.095243	4.3462	1.39e-05	0.00017206	5696.78	4275.87
ENSG00000100726	TELO2	0.36426	0.0838688	4.34321	1.4e-05	0.0001743	1650.52	1281.79
ENSG00000127481	UBR4	-0.776729	0.178849	-4.34294	1.41e-05	0.00017438	3646.79	6248.14
ENSG00000166451	CENPN	0.667425	0.153692	4.34261	1.41e-05	0.00017453	187.099	117.688
ENSG00000160404	TOR2A	0.638278	0.146996	4.34215	1.41e-05	0.00017477	195.686	125.579
ENSG00000111790	FGFR1OP2	-0.430237	0.0990943	-4.34169	1.41e-05	0.00017489	658.169	886.909
ENSG00000182934	SRPRA	0.277527	0.0639205	4.34176	1.41e-05	0.00017489	3757.06	3099.25
ENSG00000145901	TNIP1	0.348837	0.0803489	4.34152	1.41e-05	0.0001749	19898.8	15625.5
ENSG00000197183	NOL4L	0.420865	0.0969533	4.3409	1.42e-05	0.00017528	930.414	695.68
ENSG00000179523	EIF3J-DT	-0.657364	0.151456	-4.3403	1.42e-05	0.00017564	109.243	172.081
ENSG00000188735	TMEM120B	0.455059	0.104997	4.33402	1.46e-05	0.0001806	668.671	487.807
ENSG00000126464	PRR12	0.467054	0.107834	4.33122	1.48e-05	0.00018278	1181.79	855.5
ENSG00000117408	IPO13	0.351329	0.0811794	4.32781	1.51e-05	0.00018551	1074.6	842.556
ENSG00000067225	PKM	0.278083	0.0642964	4.32501	1.53e-05	0.00018774	52727.5	43483.9
ENSG00000184898	RBM43	1.12821	0.260892	4.32445	1.53e-05	0.00018796	85.928	38.918
ENSG00000187239	FNBP1	-0.350203	0.0809813	-4.32449	1.53e-05	0.00018796	680.401	868.051
ENSG00000185104	FAF1	0.410297	0.0949064	4.32317	1.54e-05	0.00018893	659.262	495.715
ENSG00000158710	TAGLN2	0.307162	0.0710765	4.32157	1.55e-05	0.00019017	9703.5	7843.43
ENSG00000254615	AC027031.2	-0.962373	0.222821	-4.31903	1.57e-05	0.00019223	40.4094	78.7171
ENSG00000069482	GAL	0.707888	0.163977	4.31701	1.58e-05	0.00019387	764.754	468
ENSG00000203760	CENPW	0.59631	0.138165	4.31592	1.59e-05	0.00019469	272.399	179.873
ENSG00000279491	AP003733.3	-1.11105	0.257522	-4.31438	1.6e-05	0.00019593	70.3122	151.914
ENSG00000083093	PALB2	0.654385	0.151727	4.31292	1.61e-05	0.00019709	182.481	116.157
ENSG00000087053	MTMR2	-0.320724	0.0744066	-4.31043	1.63e-05	0.00019891	1461.24	1825.37
ENSG00000183048	SLC25A10	0.862708	0.200131	4.31073	1.63e-05	0.00019891	150.802	83.121
ENSG00000267505	AC005180.2	-1.22536	0.284278	-4.31043	1.63e-05	0.00019891	31.1871	72.623
ENSG00000039523	RIPOR1	-0.356191	0.0826962	-4.30722	1.65e-05	0.00020167	1786.96	2287.98
ENSG00000062038	CDH3	0.698574	0.162238	4.30587	1.66e-05	0.00020277	412.91	255.051
ENSG00000112893	MAN2A1	-0.377001	0.0875754	-4.30487	1.67e-05	0.00020354	1913.39	2485.28
ENSG00000182985	CADM1	0.379236	0.0881924	4.3001	1.71e-05	0.00020783	2292.18	1761.82
ENSG00000138162	TACC2	-0.517987	0.120534	-4.29744	1.73e-05	0.0002102	253.785	363.634
ENSG00000121989	ACVR2A	-0.543465	0.126496	-4.2963	1.74e-05	0.00021114	213.412	311.343
ENSG00000167674	HDGFL2	0.421973	0.0982237	4.29604	1.74e-05	0.00021124	1704.18	1273.07
ENSG00000188641	DPYD	-0.378756	0.0882216	-4.29324	1.76e-05	0.00021378	697.158	906.188
ENSG00000184203	PPP1R2	0.318726	0.0742462	4.29282	1.76e-05	0.00021403	1007.88	807.958
ENSG00000179331	RAB39A	-1.23013	0.286586	-4.29235	1.77e-05	0.00021434	28.8715	67.6813
ENSG00000169925	BRD3	0.415508	0.0968119	4.29191	1.77e-05	0.00021462	1334.12	1001.37
ENSG00000147130	ZMYM3	0.542466	0.126413	4.29124	1.78e-05	0.00021512	513.337	352.687
ENSG00000036549	ZZZ3	-0.342308	0.0798614	-4.28628	1.82e-05	0.00021983	1198.85	1519.55
ENSG00000228649	SNHG26	-1.27234	0.296937	-4.2849	1.83e-05	0.00022105	30.5485	73.5275
ENSG00000160285	LSS	-0.485264	0.113261	-4.28447	1.83e-05	0.00022132	597.566	837.323
ENSG00000102900	NUP93	0.341421	0.0797389	4.28174	1.85e-05	0.00022391	1256.2	991.168
ENSG00000127527	EPS15L1	-0.38179	0.0891955	-4.28037	1.87e-05	0.00022513	731.696	953.654
ENSG00000170832	USP32	-0.348555	0.0814339	-4.28022	1.87e-05	0.00022514	2376.04	3025.93
ENSG00000184743	ATL3	0.420923	0.0983898	4.27812	1.88e-05	0.00022711	1165.61	869.923
ENSG00000160113	NR2F6	0.497037	0.116223	4.27659	1.9e-05	0.00022852	1055.87	747.65
ENSG00000138668	HNRNPD	0.306466	0.0716842	4.27522	1.91e-05	0.00022977	6603.9	5338.57
ENSG00000142864	SERBP1	0.225225	0.0527027	4.27351	1.92e-05	0.00023139	12078.9	10333.1
ENSG00000119922	IFIT2	0.722343	0.169106	4.27154	1.94e-05	0.00023312	245.857	148.626
ENSG00000137807	KIF23	0.581603	0.13616	4.27147	1.94e-05	0.00023312	257.514	172.224
ENSG00000188811	NHLRC3	0.626367	0.146642	4.2714	1.94e-05	0.00023312	247.92	160.782
ENSG00000136478	TEX2	0.248103	0.0581234	4.26855	1.97e-05	0.00023581	2259.84	1903.35
ENSG00000164244	PRRC1	0.377711	0.0884872	4.26854	1.97e-05	0.00023581	1521.22	1170.91
ENSG00000125347	IRF1	0.583658	0.136777	4.26721	1.98e-05	0.00023705	972.27	648.09
ENSG00000137575	SDCBP	-0.333907	0.078295	-4.26472	2e-05	0.00023955	8744.36	11022.4
ENSG00000137449	CPEB2	-0.573167	0.134431	-4.26367	2.01e-05	0.00024052	396.375	589.917
ENSG00000095209	TMEM38B	-0.383901	0.0900863	-4.26148	2.03e-05	0.00024256	667.575	870.561
ENSG00000283265	AL356234.3	-1.30589	0.306433	-4.26158	2.03e-05	0.00024256	54.8159	135.817
ENSG00000078269	SYNJ2	-0.507599	0.11928	-4.25552	2.09e-05	0.00024895	1500.47	2133.99
ENSG00000108424	KPNB1	0.266037	0.0625581	4.25263	2.11e-05	0.000252	11286.6	9386.13
ENSG00000152076	CCDC74B	0.646858	0.152113	4.25248	2.11e-05	0.00025201	252.848	161.513
ENSG00000249859	PVT1	-0.585149	0.137763	-4.2475	2.16e-05	0.0002575	231.484	346.867
ENSG00000080986	NDC80	1.26883	0.298777	4.24675	2.17e-05	0.00025818	57.3752	23.721
ENSG00000135116	HRK	-0.941705	0.221914	-4.24356	2.2e-05	0.00026171	47.8327	92.0226
ENSG00000167930	FAM234A	0.290584	0.0685549	4.23871	2.25e-05	0.00026725	1888.7	1544.76
ENSG00000198668	CALM1	0.344933	0.0813866	4.2382	2.25e-05	0.00026768	5385.84	4239.6
ENSG00000141959	PFKL	0.339577	0.0801369	4.23746	2.26e-05	0.00026832	6837.18	5403.24
ENSG00000269825	AC022150.4	-0.733223	0.173038	-4.23736	2.26e-05	0.00026832	104.405	173.559
ENSG00000036672	USP2	0.640106	0.151102	4.23624	2.27e-05	0.00026948	224.209	143.783
ENSG00000243156	MICAL3	0.390144	0.0921064	4.2358	2.28e-05	0.00026983	1435.35	1096.12
ENSG00000183624	HMCES	0.38048	0.0898315	4.23548	2.28e-05	0.00027004	774.855	595.139
ENSG00000170365	SMAD1	0.390837	0.0922865	4.23504	2.29e-05	0.00027039	752.138	573.208
ENSG00000189120	SP6	-1.58358	0.374005	-4.23413	2.29e-05	0.0002713	19.8844	59.2776
ENSG00000110108	TMEM109	0.319226	0.0754169	4.23281	2.31e-05	0.00027253	2494.06	1998.5
ENSG00000130749	ZC3H4	-0.300723	0.0710454	-4.23283	2.31e-05	0.00027253	1585.39	1952.3
ENSG00000157538	VPS26C	-0.313302	0.074044	-4.23129	2.32e-05	0.0002742	912.607	1134.53
ENSG00000182118	FAM89A	-0.627008	0.148196	-4.23094	2.33e-05	0.00027444	263.045	406.566
ENSG00000119638	NEK9	-0.378454	0.0894746	-4.22973	2.34e-05	0.00027574	676.733	880.137
ENSG00000050130	JKAMP	-0.346227	0.0818828	-4.22833	2.35e-05	0.00027728	711.642	905.237
ENSG00000177706	FAM20C	1.83767	0.434717	4.22728	2.37e-05	0.00027839	39.6351	11.0359
ENSG00000164615	CAMLG	-0.419758	0.0993055	-4.22694	2.37e-05	0.00027862	719.777	962.938
ENSG00000173120	KDM2A	-0.235491	0.0557285	-4.22568	2.38e-05	0.00027999	3306.96	3893.01
ENSG00000135245	HILPDA	0.548494	0.129846	4.2242	2.4e-05	0.00028166	342.946	234.508
ENSG00000132305	IMMT	0.250397	0.0593215	4.22102	2.43e-05	0.00028514	2060.87	1731.84
ENSG00000167785	ZNF558	-0.446055	0.105675	-4.22099	2.43e-05	0.00028514	318.585	434.51
ENSG00000258667	HIF1A-AS3	-1.16934	0.277016	-4.2212	2.43e-05	0.00028514	299.55	673.537
ENSG00000111911	HINT3	-0.464091	0.110155	-4.21309	2.52e-05	0.00029506	474.159	654.902
ENSG00000113645	WWC1	0.321237	0.0762495	4.21297	2.52e-05	0.00029506	8940.93	7156.25
ENSG00000048544	MRPS10	-0.358987	0.085213	-4.21282	2.52e-05	0.00029506	928.739	1190.64
ENSG00000253686	LINC01484	-3.35093	0.795489	-4.21242	2.53e-05	0.0002954	1.59222	16.6777
ENSG00000143401	ANP32E	0.429664	0.102031	4.21111	2.54e-05	0.00029691	1370.23	1016.74
ENSG00000113361	CDH6	-0.754618	0.179335	-4.20788	2.58e-05	0.000301	109.057	183.551
ENSG00000106546	AHR	-0.392298	0.0932437	-4.20723	2.59e-05	0.00030166	2956.98	3881.4
ENSG00000113319	RASGRF2	-0.386022	0.0917871	-4.20562	2.6e-05	0.00030362	911.464	1190.9
ENSG00000146757	ZNF92	0.654232	0.155732	4.20101	2.66e-05	0.00030966	679.337	431.633
ENSG00000143367	TUFT1	0.281458	0.0670833	4.19566	2.72e-05	0.00031686	2947.07	2424.63
ENSG00000160613	PCSK7	0.455639	0.108609	4.19524	2.73e-05	0.00031723	454.012	331.332
ENSG00000136021	SCYL2	-0.477015	0.113723	-4.19452	2.73e-05	0.00031803	1240.51	1727.69
ENSG00000146067	FAM193B	0.335885	0.0801112	4.19273	2.76e-05	0.00032034	1385.22	1097.6
ENSG00000011485	PPP5C	0.289071	0.0689586	4.19195	2.77e-05	0.00032124	1842.58	1508
ENSG00000110328	GALNT18	0.372491	0.0889218	4.18897	2.8e-05	0.00032527	823.485	635.974
ENSG00000211460	TSN	0.283495	0.0676803	4.18874	2.81e-05	0.00032539	1698.35	1394.58
ENSG00000183579	ZNRF3	-0.353916	0.0845273	-4.187	2.83e-05	0.00032767	755.298	965.455
ENSG00000070495	JMJD6	-0.492171	0.117666	-4.18279	2.88e-05	0.00033357	1246.74	1752.88
ENSG00000170500	LONRF2	-0.485732	0.116134	-4.18251	2.88e-05	0.00033357	476.894	668.065
ENSG00000180628	PCGF5	-0.314666	0.0752328	-4.18256	2.88e-05	0.00033357	1486.55	1849.42
ENSG00000134070	IRAK2	-0.322311	0.077073	-4.18189	2.89e-05	0.00033425	2651.25	3315.03
ENSG00000229224	AC105398.1	-5.93204	1.41913	-4.18006	2.91e-05	0.00033674	0	11.1878
ENSG00000141736	ERBB2	0.304157	0.0727725	4.17955	2.92e-05	0.00033726	2193.31	1777.26
ENSG00000184661	CDCA2	1.13195	0.271106	4.17532	2.98e-05	0.00034338	87.4079	39.9242
ENSG00000169258	GPRIN1	0.712783	0.17079	4.17345	3e-05	0.00034599	257.678	157.446
ENSG00000167797	CDK2AP2	0.504131	0.120804	4.17313	3e-05	0.00034625	642.162	452.589
ENSG00000122958	VPS26A	-0.312119	0.074841	-4.17043	3.04e-05	0.00035015	1762.88	2188.62
ENSG00000214182	PTMAP5	0.749852	0.180195	4.16133	3.16e-05	0.00036416	170.541	101.635
ENSG00000080031	PTPRH	0.824788	0.198307	4.15915	3.19e-05	0.00036741	102.908	58.1744
ENSG00000137142	IGFBPL1	0.550491	0.132363	4.15896	3.2e-05	0.00036748	403.823	275.903
ENSG00000255717	SNHG1	-0.405843	0.0976402	-4.15651	3.23e-05	0.00037119	1038.97	1375.49
ENSG00000196923	PDLIM7	0.454849	0.10949	4.15425	3.26e-05	0.00037447	4167.72	3040.83
ENSG00000198625	MDM4	-0.440471	0.10603	-4.15421	3.26e-05	0.00037447	400.971	544.177
ENSG00000100285	NEFH	0.603077	0.145226	4.15267	3.29e-05	0.00037676	279.275	183.67
ENSG00000172167	MTBP	1.04069	0.25069	4.1513	3.31e-05	0.00037878	78.8189	38.3625
ENSG00000178607	ERN1	-0.462085	0.111348	-4.14991	3.33e-05	0.00038083	581.431	800.586
ENSG00000088298	EDEM2	0.463668	0.111744	4.14936	3.33e-05	0.0003815	376.463	272.432
ENSG00000151502	VPS26B	0.337712	0.0813952	4.14904	3.34e-05	0.00038179	1029.36	814.303
ENSG00000106144	CASP2	0.342835	0.0826467	4.1482	3.35e-05	0.00038294	1158.89	913.178
ENSG00000111897	SERINC1	-0.260346	0.0627634	-4.14805	3.35e-05	0.00038294	5415.77	6486.94
ENSG00000114982	KANSL3	0.309932	0.0747596	4.14572	3.39e-05	0.00038662	1746.86	1409.09
ENSG00000122566	HNRNPA2B1	-0.231801	0.0559596	-4.14229	3.44e-05	0.0003922	20254.1	23783.3
ENSG00000117133	RPF1	-0.381095	0.0920107	-4.14186	3.45e-05	0.00039268	875.95	1140.66
ENSG00000166788	SAAL1	0.527258	0.127328	4.14096	3.46e-05	0.00039397	281.762	195.421
ENSG00000174243	DDX23	0.260969	0.0630452	4.1394	3.48e-05	0.0003964	2416.47	2016.75
ENSG00000103356	EARS2	-0.344022	0.0831163	-4.13904	3.49e-05	0.00039654	1055.76	1340.83
ENSG00000148660	CAMK2G	0.548603	0.132544	4.13902	3.49e-05	0.00039654	305.654	209.332
ENSG00000122965	RBM19	-0.379449	0.0916809	-4.1388	3.49e-05	0.00039667	1092.33	1421.19
ENSG00000091409	ITGA6	0.350399	0.0847515	4.13444	3.56e-05	0.00040402	3579.98	2807.69
ENSG00000041982	TNC	0.685271	0.165781	4.13359	3.57e-05	0.00040526	963.767	599.501
ENSG00000117713	ARID1A	0.397696	0.096238	4.13242	3.59e-05	0.00040706	2923.13	2219.1
ENSG00000012822	CALCOCO1	-0.398	0.0963207	-4.13204	3.6e-05	0.00040747	1351.27	1781.2
ENSG00000183763	TRAIP	0.870494	0.210676	4.1319	3.6e-05	0.00040747	101.515	55.2404
ENSG00000177646	ACAD9	0.39831	0.0964208	4.13095	3.61e-05	0.00040889	892.1	676.901
ENSG00000106366	SERPINE1	0.734819	0.177898	4.13057	3.62e-05	0.0004092	65535.2	39379.7
ENSG00000131773	KHDRBS3	-0.493391	0.119451	-4.13048	3.62e-05	0.0004092	430.384	605.611
ENSG00000168268	NT5DC2	0.32011	0.0775063	4.13012	3.63e-05	0.00040959	2590.7	2074.66
ENSG00000229474	PATL2	-1.59342	0.385936	-4.12872	3.65e-05	0.00041182	16.692	50.1525
ENSG00000101911	PRPS2	0.31755	0.0769322	4.12765	3.66e-05	0.00041347	910.474	730.211
ENSG00000176641	RNF152	-0.457714	0.110953	-4.12529	3.7e-05	0.00041747	299.53	411.801
ENSG00000125965	GDF5	1.70284	0.41295	4.1236	3.73e-05	0.00042028	35.1294	10.8419
ENSG00000075945	KIFAP3	-0.393641	0.0955781	-4.11853	3.81e-05	0.00042937	990.138	1300.96
ENSG00000127870	RNF6	-0.375071	0.0911385	-4.1154	3.87e-05	0.00043496	1187.78	1540.97
ENSG00000166889	PATL1	0.290526	0.070599	4.11516	3.87e-05	0.00043514	2145.93	1754.75
ENSG00000169567	HINT1	-0.31207	0.0758387	-4.11492	3.87e-05	0.00043531	3411.82	4235.2
ENSG00000110871	COQ5	-0.476369	0.11578	-4.11443	3.88e-05	0.00043592	300.381	418.382
ENSG00000127990	SGCE	-0.440028	0.106951	-4.1143	3.88e-05	0.00043592	378.295	512.83
ENSG00000155906	RMND1	-0.479574	0.116645	-4.11141	3.93e-05	0.00044114	358.41	500.179
ENSG00000196455	PIK3R4	0.419607	0.102077	4.11067	3.95e-05	0.00044227	601.172	449.342
ENSG00000138604	GLCE	0.513934	0.125036	4.11028	3.95e-05	0.00044264	351.091	245.999
ENSG00000141480	ARRB2	0.496196	0.120723	4.11019	3.95e-05	0.00044264	373.005	264.265
ENSG00000116133	DHCR24	-0.312382	0.076005	-4.11002	3.96e-05	0.00044268	6049.71	7513.54
ENSG00000224616	RTCA-AS1	-1.07746	0.262221	-4.10897	3.97e-05	0.00044442	24.8008	52.4029
ENSG00000113360	DROSHA	0.317603	0.0773083	4.10827	3.99e-05	0.0004455	1407.35	1129.01
ENSG00000105514	RAB3D	0.925018	0.225239	4.10682	4.01e-05	0.00044801	110.823	58.0064
ENSG00000272150	NBPF25P	-0.975387	0.23753	-4.10637	4.02e-05	0.00044861	41.7337	82.2751
ENSG00000196290	NIF3L1	0.492204	0.119912	4.10472	4.05e-05	0.00045154	318.241	226.289
ENSG00000171631	P2RY6	1.44183	0.351538	4.10149	4.1e-05	0.00045759	92.0651	34.1298
ENSG00000263606	CHORDC1P4	-1.54069	0.375702	-4.10084	4.12e-05	0.00045859	14.5335	42.3509
ENSG00000140350	ANP32A	0.338821	0.0826474	4.0996	4.14e-05	0.00046077	2567.23	2029.57
ENSG00000198089	SFI1	0.63686	0.155482	4.09603	4.2e-05	0.00046763	334.085	214.219
ENSG00000198774	RASSF9	-1.61466	0.394316	-4.09484	4.22e-05	0.00046974	15.6962	48.1038
ENSG00000172336	POP7	0.493091	0.120454	4.09361	4.25e-05	0.00047195	619.862	440.369
ENSG00000184117	NIPSNAP1	0.361619	0.0883652	4.09233	4.27e-05	0.00047427	685.767	533.676
ENSG00000039068	CDH1	0.460438	0.112545	4.09116	4.29e-05	0.00047636	345.932	251.118
ENSG00000130348	QRSL1	-0.37996	0.0929147	-4.08934	4.33e-05	0.00047981	560.357	729.019
ENSG00000182606	TRAK1	-0.359177	0.0878502	-4.08852	4.34e-05	0.00048122	2024.01	2596.55
ENSG00000047056	WDR37	-0.265082	0.0649022	-4.08433	4.42e-05	0.00048967	1271.43	1527.74
ENSG00000169174	PCSK9	-1.8876	0.4622	-4.08394	4.43e-05	0.00049019	9.09206	33.3217
ENSG00000212123	PRR22	1.02724	0.251545	4.0837	4.43e-05	0.00049038	107.083	52.3256
ENSG00000130589	HELZ2	0.375927	0.0921344	4.0802	4.5e-05	0.00049752	1686.77	1299.9
ENSG00000176248	ANAPC2	0.395116	0.0968773	4.07852	4.53e-05	0.00050082	921.498	700.717
ENSG00000114446	IFT57	-0.35276	0.0865246	-4.07699	4.56e-05	0.00050382	848.095	1082.83
ENSG00000097033	SH3GLB1	-0.288832	0.0708503	-4.07666	4.57e-05	0.00050422	2088.16	2552.36
ENSG00000123983	ACSL3	-0.315146	0.0773314	-4.07526	4.6e-05	0.00050694	1649.64	2052.68
ENSG00000163738	MTHFD2L	-0.491733	0.120714	-4.07353	4.63e-05	0.00051041	250.954	353.295
ENSG00000265190	ANXA8	0.83538	0.20518	4.07144	4.67e-05	0.00051468	263.317	147.174
ENSG00000165757	JCAD	-0.520722	0.127983	-4.06869	4.73e-05	0.00052021	197.963	284.381
ENSG00000272686	WASL-DT	-0.871775	0.214266	-4.06866	4.73e-05	0.00052021	54.4411	99.9496
ENSG00000107186	MPDZ	-0.308309	0.0757872	-4.06808	4.74e-05	0.00052118	1424.52	1763.73
ENSG00000126883	NUP214	0.362166	0.0890785	4.0657	4.79e-05	0.00052622	1006.56	782.76
ENSG00000137033	IL33	0.503348	0.123945	4.06104	4.89e-05	0.00053649	838.741	591.465
ENSG00000128228	SDF2L1	0.429107	0.105695	4.05986	4.91e-05	0.00053889	638.984	474.429
ENSG00000268119	AC010615.2	0.81728	0.201346	4.05907	4.93e-05	0.00054036	155.816	88.4948
ENSG00000157827	FMNL2	-0.260954	0.0643281	-4.05661	4.98e-05	0.00054553	3488.43	4179.23
ENSG00000162430	SELENON	0.308593	0.0760725	4.05656	4.98e-05	0.00054553	2179.83	1761.26
ENSG00000105698	USF2	0.398756	0.0983096	4.05613	4.99e-05	0.0005462	1663.56	1261.59
ENSG00000275993	SIK1B	0.409003	0.100869	4.05478	5.02e-05	0.00054902	1359.52	1023.14
ENSG00000093167	LRRFIP2	-0.340099	0.0838983	-4.0537	5.04e-05	0.00055122	1337.49	1692.45
ENSG00000164877	MICALL2	0.502799	0.124081	4.05218	5.07e-05	0.00055449	1605.7	1132.83
ENSG00000123496	IL13RA2	-0.427696	0.105621	-4.04937	5.14e-05	0.00056084	18935	25467.9
ENSG00000161513	FDXR	0.610208	0.150703	4.04908	5.14e-05	0.00056117	172.824	113.051
ENSG00000151148	UBE3B	0.384644	0.0950742	4.04572	5.22e-05	0.00056893	802.425	614.592
ENSG00000177885	GRB2	0.293094	0.0724922	4.04311	5.27e-05	0.00057496	2492.17	2034.8
ENSG00000001497	LAS1L	0.290476	0.071852	4.0427	5.28e-05	0.00057526	1469.08	1200.42
ENSG00000109680	TBC1D19	-0.702272	0.173709	-4.0428	5.28e-05	0.00057526	102.319	166.656
ENSG00000126777	KTN1	-0.29812	0.0737968	-4.03974	5.35e-05	0.0005822	5412.37	6656.01
ENSG00000083642	PDS5B	0.3767	0.0932745	4.03862	5.38e-05	0.00058426	1172.85	902.932
ENSG00000189159	JPT1	0.382678	0.0947542	4.03864	5.38e-05	0.00058426	1522.81	1167.21
ENSG00000267405	AC005180.1	-1.39338	0.345117	-4.03742	5.4e-05	0.0005869	19.8547	52.5621
ENSG00000117500	TMED5	-0.398131	0.0986577	-4.03548	5.45e-05	0.00059142	1372.47	1809.2
ENSG00000189091	SF3B3	0.217436	0.0538928	4.0346	5.47e-05	0.00059327	5349.8	4600.85
ENSG00000163545	NUAK2	0.402661	0.0998329	4.03335	5.5e-05	0.00059607	2245.98	1698
ENSG00000105974	CAV1	0.420955	0.104377	4.03303	5.51e-05	0.00059617	854.791	637.894
ENSG00000249628	LINC00942	-2.4769	0.614149	-4.03305	5.51e-05	0.00059617	4.32792	24.1504
ENSG00000133597	ADCK2	0.612542	0.151895	4.03266	5.51e-05	0.00059668	227.762	148.907
ENSG00000152642	GPD1L	0.497947	0.123482	4.03254	5.52e-05	0.00059668	286.98	203.494
ENSG00000126787	DLGAP5	1.59765	0.396214	4.03227	5.52e-05	0.00059698	36.4729	11.9881
ENSG00000109756	RAPGEF2	-0.266772	0.0661617	-4.03213	5.53e-05	0.00059699	1820.9	2190.49
ENSG00000143772	ITPKB	0.536369	0.133054	4.03121	5.55e-05	0.00059897	623.528	430.01
ENSG00000105499	PLA2G4C	-0.641474	0.15914	-4.03089	5.56e-05	0.00059942	296.399	462.49
ENSG00000135823	STX6	-0.317002	0.0786601	-4.03003	5.58e-05	0.00060125	1166.13	1452.83
ENSG00000145246	ATP10D	-0.975011	0.242052	-4.0281	5.62e-05	0.00060583	354.353	697.051
ENSG00000153363	LINC00467	-0.894971	0.222219	-4.02743	5.64e-05	0.00060719	46.941	87.1281
ENSG00000085063	CD59	0.221317	0.0549589	4.02696	5.65e-05	0.00060803	14409.1	12359.4
ENSG00000108055	SMC3	0.276667	0.0687108	4.02654	5.66e-05	0.00060874	2240.35	1849.06
ENSG00000184371	CSF1	0.307909	0.0765188	4.02397	5.72e-05	0.00061506	2892.48	2336.65
ENSG00000116954	RRAGC	-0.517982	0.128754	-4.02305	5.75e-05	0.00061711	235.301	336.317
ENSG00000114251	WNT5A	-0.432691	0.107559	-4.02283	5.75e-05	0.0006172	492.161	664.905
ENSG00000137876	RSL24D1	-0.298002	0.0740823	-4.02259	5.76e-05	0.0006172	1398.15	1718.59
ENSG00000166987	MBD6	-0.33846	0.0841377	-4.02269	5.75e-05	0.0006172	797.668	1008.3
ENSG00000000460	C1orf112	0.709805	0.176489	4.02182	5.78e-05	0.00061884	141.147	86.3299
ENSG00000081277	PKP1	1.33718	0.332599	4.0204	5.81e-05	0.00062219	90.0717	35.7008
ENSG00000111252	SH2B3	0.389398	0.0969946	4.01464	5.95e-05	0.00063721	649.826	496.611
ENSG00000146373	RNF217	-0.513584	0.127937	-4.01434	5.96e-05	0.00063762	299.209	427.636
ENSG00000169826	CSGALNACT2	-0.424304	0.105723	-4.01337	5.99e-05	0.00063987	1103.86	1481.7
ENSG00000214753	HNRNPUL2	0.366095	0.091234	4.0127	6e-05	0.0006413	658.949	511.214
ENSG00000138073	PREB	0.350197	0.0872914	4.01181	6.03e-05	0.00064333	1266.5	993.357
ENSG00000170315	UBB	-0.771632	0.192384	-4.0109	6.05e-05	0.00064544	3019.72	5155.31
ENSG00000103507	BCKDK	0.3352	0.0835902	4.01004	6.07e-05	0.0006474	1813.76	1437.42
ENSG00000182544	MFSD5	0.374186	0.0933187	4.00977	6.08e-05	0.00064776	709.942	548.388
ENSG00000047621	C12orf4	0.476966	0.118979	4.00882	6.1e-05	0.00064996	320.51	229.927
ENSG00000101138	CSTF1	0.370007	0.0923147	4.0081	6.12e-05	0.00065155	548.758	424.598
ENSG00000166348	USP54	0.293633	0.0733523	4.00305	6.25e-05	0.00066524	1731.36	1412.65
ENSG00000181090	EHMT1	0.269648	0.0673681	4.00261	6.26e-05	0.00066608	1565.68	1298.98
ENSG00000144369	FAM171B	-0.577419	0.144299	-4.00154	6.29e-05	0.00066869	183.329	273.618
ENSG00000099942	CRKL	0.255646	0.0639103	4.00008	6.33e-05	0.00067231	2277.82	1907.78
ENSG00000104973	MED25	0.341453	0.0853636	3.99998	6.33e-05	0.00067231	972.01	766.921
ENSG00000177200	CHD9	0.362055	0.0905203	3.99971	6.34e-05	0.00067267	1039.01	808.894
ENSG00000165240	ATP7A	-0.549536	0.137422	-3.9989	6.36e-05	0.00067459	199.867	292.73
ENSG00000136824	SMC2	0.428594	0.107189	3.99847	6.38e-05	0.0006754	1156.15	859.236
ENSG00000117385	P3H1	0.314555	0.0786909	3.99735	6.41e-05	0.0006782	1751.96	1409.03
ENSG00000135127	BICDL1	-0.604574	0.151287	-3.99619	6.44e-05	0.0006811	248.329	377.606
ENSG00000100105	PATZ1	0.504114	0.126159	3.99587	6.45e-05	0.00068122	930.176	655.488
ENSG00000140632	GLYR1	0.276322	0.0691515	3.9959	6.44e-05	0.00068122	2401.63	1983.32
ENSG00000114346	ECT2	0.411409	0.102984	3.99487	6.47e-05	0.00068326	594.228	447.048
ENSG00000134762	DSC3	-0.37569	0.0940452	-3.99478	6.48e-05	0.00068326	634.672	824.509
ENSG00000178695	KCTD12	0.350762	0.087806	3.99474	6.48e-05	0.00068326	612.721	480.43
ENSG00000072501	SMC1A	0.261627	0.0655359	3.99212	6.55e-05	0.00069003	3611.14	3012.58
ENSG00000128284	APOL3	1.86745	0.46777	3.99225	6.55e-05	0.00069003	45.1535	12.334
ENSG00000128512	DOCK4	-0.492432	0.123364	-3.9917	6.56e-05	0.00069083	402.823	566.085
ENSG00000010292	NCAPD2	0.368942	0.0924832	3.98929	6.63e-05	0.00069749	776.252	601.143
ENSG00000090273	NUDC	-0.388933	0.0975035	-3.98892	6.64e-05	0.00069816	5302.86	6943.67
ENSG00000124228	DDX27	-0.356878	0.0894864	-3.98807	6.66e-05	0.00069984	1054.13	1350.83
ENSG00000177917	ARL6IP6	0.507889	0.12735	3.98812	6.66e-05	0.00069984	382.68	268.54
ENSG00000039123	MTREX	-0.254264	0.0637641	-3.98758	6.68e-05	0.00070046	2221.98	2650.89
ENSG00000225383	SFTA1P	-1.25027	0.313531	-3.98769	6.67e-05	0.00070046	19.7424	47.3507
ENSG00000065000	AP3D1	0.257601	0.064605	3.98732	6.68e-05	0.00070079	5709.33	4776.6
ENSG00000177225	GATD1	-0.314997	0.0790133	-3.98663	6.7e-05	0.00070242	1025.9	1276.17
ENSG00000131094	C1QL1	0.481285	0.120749	3.98584	6.72e-05	0.00070435	312.825	224.525
ENSG00000166484	MAPK7	0.394313	0.0989448	3.98519	6.74e-05	0.00070587	844.527	642.11
ENSG00000011275	RNF216	-0.260029	0.0653141	-3.98121	6.86e-05	0.00071737	1671.01	2002.03
ENSG00000147852	VLDLR	0.342429	0.0860435	3.97972	6.9e-05	0.00072144	883.562	697.488
ENSG00000136560	TANK	-0.36731	0.092313	-3.97897	6.92e-05	0.00072331	795.722	1027.28
ENSG00000142949	PTPRF	0.435773	0.109538	3.97828	6.94e-05	0.00072498	9812.9	7254.96
ENSG00000106537	TSPAN13	-0.561637	0.141243	-3.97638	7e-05	0.0007295	1247.17	1841.26
ENSG00000117266	CDK18	0.340773	0.0856973	3.97648	6.99e-05	0.0007295	3018.74	2383.94
ENSG00000214226	C17orf67	-0.758605	0.190771	-3.97651	6.99e-05	0.0007295	117.677	198.594
ENSG00000138190	EXOC6	-0.460065	0.115726	-3.97547	7.02e-05	0.00073187	307.488	423.081
ENSG00000105825	TFPI2	0.328345	0.0826159	3.97436	7.06e-05	0.00073486	1701.49	1355.47
ENSG00000099904	ZDHHC8	0.400877	0.100913	3.97251	7.11e-05	0.00074015	1390.81	1052.77
ENSG00000164022	AIMP1	-0.321157	0.0808516	-3.97218	7.12e-05	0.00074075	1013.25	1266.26
ENSG00000123737	EXOSC9	0.367987	0.0926725	3.97083	7.16e-05	0.00074452	681.589	527.691
ENSG00000114450	GNB4	0.36397	0.0916697	3.97045	7.17e-05	0.00074481	863.259	670.871
ENSG00000259330	INAFM2	0.336443	0.0847354	3.97051	7.17e-05	0.00074481	1879.6	1488.29
ENSG00000241127	YAE1	-0.472796	0.119085	-3.97025	7.18e-05	0.00074502	204.015	282.931
ENSG00000054965	FAM168A	0.309772	0.0780487	3.96896	7.22e-05	0.00074836	1070.11	863.354
ENSG00000065534	MYLK	0.542118	0.136591	3.9689	7.22e-05	0.00074836	2136.23	1467.89
ENSG00000185950	IRS2	-0.382416	0.09637	-3.96821	7.24e-05	0.0007501	7278.36	9486.96
ENSG00000141499	WRAP53	0.587608	0.148155	3.96617	7.3e-05	0.00075612	323.845	215.679
ENSG00000135736	CCDC102A	-0.45028	0.113617	-3.96313	7.4e-05	0.00076536	400.651	547.757
ENSG00000062725	APPBP2	-0.321875	0.0812494	-3.96157	7.45e-05	0.00076949	1150.29	1438.51
ENSG00000118564	FBXL5	0.271451	0.0685197	3.96165	7.44e-05	0.00076949	1719.21	1424.69
ENSG00000131089	ARHGEF9	0.545894	0.137847	3.96015	7.49e-05	0.0007736	254.346	174.252
ENSG00000176454	LPCAT4	0.704277	0.177896	3.95893	7.53e-05	0.00077713	157.635	96.6843
ENSG00000114999	TTL	0.302228	0.0763598	3.95795	7.56e-05	0.00077988	1565.93	1270.33
ENSG00000099625	CBARP	-0.570914	0.144259	-3.95755	7.57e-05	0.00078026	223.717	332.022
ENSG00000145545	SRD5A1	0.484411	0.122401	3.95756	7.57e-05	0.00078026	296.078	211.781
ENSG00000134765	DSC1	-1.89229	0.478175	-3.95732	7.58e-05	0.00078056	6.96517	25.7215
ENSG00000127325	BEST3	-1.79544	0.453822	-3.95627	7.61e-05	0.00078355	9.56822	33.2828
ENSG00000108479	GALK1	0.478669	0.120999	3.95596	7.62e-05	0.00078409	370.754	266.278
ENSG00000144591	GMPPA	0.437771	0.110699	3.9546	7.67e-05	0.00078769	545.817	403.092
ENSG00000183647	ZNF530	0.757372	0.191517	3.95459	7.67e-05	0.00078769	127.802	75.1587
ENSG00000187531	SIRT7	-0.343295	0.086828	-3.95373	7.69e-05	0.00079006	584.8	740.846
ENSG00000280832	GSEC	-0.824137	0.208672	-3.94944	7.83e-05	0.00080389	71.5764	127.058
ENSG00000010165	EEF1AKNMT	0.288857	0.0731439	3.94916	7.84e-05	0.00080436	1203.58	985.055
ENSG00000102225	CDK16	0.293591	0.0743516	3.94869	7.86e-05	0.00080549	5101.32	4161.47
ENSG00000198933	TBKBP1	-0.41355	0.104775	-3.94703	7.91e-05	0.00081063	473.259	630.377
ENSG00000165424	ZCCHC24	0.536761	0.136003	3.94667	7.92e-05	0.00081138	293.792	202.553
ENSG00000091164	TXNL1	-0.267195	0.0677373	-3.94457	7.99e-05	0.00081805	1445.85	1740.07
ENSG00000069667	RORA	-0.347962	0.0882253	-3.94401	8.01e-05	0.000819	780.187	993.383
ENSG00000129195	PIMREG	1.5399	0.390437	3.94405	8.01e-05	0.000819	40.3204	13.7946
ENSG00000148204	CRB2	0.407849	0.103423	3.94353	8.03e-05	0.00082019	1231.79	929.146
ENSG00000130779	CLIP1	-0.25234	0.0640123	-3.94205	8.08e-05	0.00082477	1906.5	2272
ENSG00000143569	UBAP2L	0.266954	0.0677424	3.94072	8.12e-05	0.00082889	4655.5	3868.6
ENSG00000112062	MAPK14	0.317362	0.0805443	3.94022	8.14e-05	0.00083013	1292.13	1036.15
ENSG00000128274	A4GALT	0.562834	0.142877	3.93929	8.17e-05	0.00083288	292.823	198.547
ENSG00000169641	LUZP1	0.306668	0.0778677	3.93832	8.21e-05	0.00083577	2168.56	1754.44
ENSG00000053371	AKR7A2	0.332031	0.0843238	3.93757	8.23e-05	0.00083792	953.616	757.565
ENSG00000115520	COQ10B	-0.348812	0.0886157	-3.93623	8.28e-05	0.00084204	760.049	968.216
ENSG00000153113	CAST	-0.254805	0.0647351	-3.93611	8.28e-05	0.00084204	2570.9	3068.8
ENSG00000164904	ALDH7A1	0.345707	0.087837	3.93578	8.29e-05	0.00084274	764.083	601.045
ENSG00000179820	MYADM	0.406432	0.103274	3.93547	8.3e-05	0.00084335	1244.42	939.253
ENSG00000145715	RASA1	0.312346	0.0793714	3.93525	8.31e-05	0.00084364	854.807	688.913
ENSG00000187513	GJA4	2.05166	0.52151	3.93407	8.35e-05	0.0008473	23.2837	5.73576
ENSG00000137656	BUD13	0.401921	0.102188	3.93316	8.38e-05	0.00085001	437.456	331.167
ENSG00000003436	TFPI	-1.30182	0.331001	-3.93299	8.39e-05	0.00085014	24.8951	61.2662
ENSG00000213853	EMP2	0.377053	0.0959882	3.92812	8.56e-05	0.00086705	607.342	468.133
ENSG00000215301	DDX3X	0.247966	0.0631586	3.92608	8.63e-05	0.00087362	10613.7	8937.49
ENSG00000226948	RPS4XP2	-5.10441	1.30015	-3.92603	8.64e-05	0.00087362	0.35016	12.1484
ENSG00000155506	LARP1	-0.307996	0.0784539	-3.92582	8.64e-05	0.00087386	7231.31	8952.51
ENSG00000181315	ZNF322	-0.498397	0.126975	-3.92516	8.67e-05	0.00087578	323.449	457.707
ENSG00000242498	ARPIN	0.5775	0.147135	3.92497	8.67e-05	0.00087595	181.283	121.487
ENSG00000123643	SLC36A1	-0.411947	0.105013	-3.92281	8.75e-05	0.00088335	376.473	501.688
ENSG00000171813	PWWP2B	-0.476728	0.121538	-3.92246	8.76e-05	0.00088413	307.679	427.616
ENSG00000122778	KIAA1549	-0.393468	0.100325	-3.92193	8.78e-05	0.00088559	571.468	751.05
ENSG00000145495	MARCHF6	-0.311288	0.0793924	-3.92088	8.82e-05	0.00088895	2294.83	2847.19
ENSG00000223617	LINC00370	-2.22833	0.568484	-3.91977	8.86e-05	0.00089253	6.51656	30.7793
ENSG00000214063	TSPAN4	0.348087	0.0888103	3.91944	8.88e-05	0.00089274	1847.27	1451.72
ENSG00000257842	LINC02588	-1.62031	0.413401	-3.91948	8.87e-05	0.00089274	12.0961	37.5897
ENSG00000174839	DENND6A	0.370146	0.0944608	3.91851	8.91e-05	0.00089568	745.055	576.206
ENSG00000172380	GNG12	-0.257144	0.0656253	-3.91837	8.91e-05	0.00089568	4609	5509.08
ENSG00000064651	SLC12A2	0.407298	0.103969	3.91748	8.95e-05	0.00089851	1436.66	1083.79
ENSG00000061337	LZTS1	1.15671	0.295299	3.91707	8.96e-05	0.00089952	82.5448	37.3377
ENSG00000106688	SLC1A1	0.846486	0.216116	3.91681	8.97e-05	0.00089998	123.215	68.3898
ENSG00000196810	CTBP1-DT	0.450753	0.115095	3.91635	8.99e-05	0.00090119	301.456	220.31
ENSG00000021776	AQR	0.271816	0.0694286	3.91504	9.04e-05	0.00090557	1374.22	1138.46
ENSG00000102974	CTCF	0.344618	0.0880338	3.91462	9.05e-05	0.00090666	1400.64	1102.29
ENSG00000121753	ADGRB2	0.3855	0.0985596	3.91134	9.18e-05	0.00091803	781.701	598.812
ENSG00000128585	MKLN1	-0.354011	0.0905076	-3.91139	9.18e-05	0.00091803	982.583	1255.73
ENSG00000143486	EIF2D	-0.319873	0.0818156	-3.90968	9.24e-05	0.00092381	565.803	706.537
ENSG00000122335	SERAC1	-0.387599	0.0991592	-3.90886	9.27e-05	0.00092644	435.73	570.857
ENSG00000110811	P3H3	0.408095	0.104461	3.90667	9.36e-05	0.00093436	511.148	385.264
ENSG00000179163	FUCA1	0.431281	0.110425	3.90566	9.4e-05	0.00093772	374.719	278.216
ENSG00000152234	ATP5F1A	0.236532	0.0605868	3.90401	9.46e-05	0.0009436	8254.18	7005.33
ENSG00000157216	SSBP3	0.435299	0.111563	3.90181	9.55e-05	0.0009517	940.361	695.267
ENSG00000144659	SLC25A38	-0.344673	0.0883632	-3.90064	9.59e-05	0.00095579	699.02	886.747
ENSG00000122870	BICC1	0.494203	0.126711	3.90022	9.61e-05	0.00095634	339.13	240.686
ENSG00000172465	TCEAL1	-0.483256	0.123904	-3.90026	9.61e-05	0.00095634	260.579	364.286
ENSG00000142686	C1orf216	-0.533096	0.13669	-3.90003	9.62e-05	0.00095657	179.266	259.049
ENSG00000164542	KIAA0895	-0.450437	0.115531	-3.89885	9.66e-05	0.00096069	242.045	330.971
ENSG00000162923	WDR26	-0.319664	0.0820081	-3.89796	9.7e-05	0.00096317	2264.53	2827.37
ENSG00000173156	RHOD	-0.628049	0.161119	-3.89804	9.7e-05	0.00096317	94.1842	145.298
ENSG00000134369	NAV1	0.485102	0.124591	3.89357	9.88e-05	0.00098022	2620.59	1872.51
ENSG00000137413	TAF8	-0.368076	0.0945832	-3.89156	9.96e-05	0.0009878	407.559	526.07
ENSG00000186522	SEPTIN10	-0.303744	0.0780813	-3.8901	0.0001002	0.00099324	1591.66	1965.51
ENSG00000114993	RTKN	0.426672	0.109788	3.88631	0.00010178	0.00100828	746.592	555.59
ENSG00000162836	ACP6	0.562122	0.144666	3.88565	0.00010206	0.00101047	251.336	170.591
ENSG00000112851	ERBIN	-0.359446	0.0925586	-3.88344	0.00010299	0.00101912	2715.94	3484.34
ENSG00000124920	MYRF	0.371257	0.0956388	3.88187	0.00010366	0.00102516	2513.66	1943.87
ENSG00000104695	PPP2CB	-0.261457	0.0673807	-3.8803	0.00010433	0.00103124	2270.18	2721.54
ENSG00000237238	BMS1P10	-0.552732	0.142472	-3.87957	0.00010464	0.00103374	236.045	346.847
ENSG00000233251	AC007743.1	1.641	0.423103	3.87848	0.00010511	0.00103781	45.1517	14.3925
ENSG00000176533	GNG7	0.481003	0.124093	3.87615	0.00010612	0.00104719	281.765	202.291
ENSG00000170275	CRTAP	0.271004	0.069951	3.87419	0.00010698	0.00105448	3351.92	2778.33
ENSG00000188522	FAM83G	-0.492443	0.127107	-3.87425	0.00010695	0.00105448	1118.97	1574.04
ENSG00000001630	CYP51A1	-0.725592	0.187387	-3.87216	0.00010788	0.00106274	238.532	395.058
ENSG00000162913	OBSCN-AS1	-0.885444	0.228692	-3.87177	0.00010805	0.00106383	40.7077	75.2002
ENSG00000068120	COASY	0.322266	0.0833341	3.86715	0.00011011	0.00108297	1446.97	1157.54
ENSG00000136875	PRPF4	0.307551	0.0795278	3.86721	0.00011009	0.00108297	1111.15	897.74
ENSG00000127329	PTPRB	0.913974	0.23636	3.86688	0.00011024	0.00108359	196.476	104.459
ENSG00000103485	QPRT	-0.59094	0.152914	-3.86454	0.0001113	0.00109287	200.864	303.649
ENSG00000196663	TECPR2	0.338521	0.087597	3.86453	0.0001113	0.00109287	1152.27	911.302
ENSG00000109919	MTCH2	1.90675	0.493549	3.86334	0.00011184	0.00109757	203.34	54.1585
ENSG00000176927	EFCAB5	-1.96094	0.507648	-3.86279	0.0001121	0.00109917	6.8421	26.9745
ENSG00000180447	GAS1	0.52104	0.134889	3.86272	0.00011213	0.00109917	226.912	158.194
ENSG00000101346	POFUT1	0.225502	0.0583877	3.86215	0.0001124	0.00110096	2596.01	2220.49
ENSG00000197019	SERTAD1	-0.554816	0.143658	-3.86205	0.00011244	0.00110096	985.55	1447.8
ENSG00000166477	LEO1	0.349829	0.0905856	3.86187	0.00011252	0.00110119	769.682	603.647
ENSG00000161996	WDR90	0.481671	0.124738	3.86145	0.00011272	0.00110246	719.769	514.506
ENSG00000125901	MRPS26	0.349126	0.0904259	3.8609	0.00011297	0.00110421	1190.1	934.782
ENSG00000170515	PA2G4	0.266068	0.0689154	3.86079	0.00011302	0.00110421	2987.77	2485.04
ENSG00000181744	DIPK2A	0.310955	0.0805452	3.86062	0.0001131	0.00110435	1318.19	1062.37
ENSG00000091073	DTX2	0.683526	0.17706	3.86042	0.00011319	0.00110466	175.667	109.5
ENSG00000236453	AC003092.1	-1.59536	0.413319	-3.85988	0.00011344	0.00110652	20.2854	61.1198
ENSG00000001617	SEMA3F	0.571416	0.148125	3.85765	0.00011448	0.00111542	174.776	117.838
ENSG00000203896	LIME1	1.2121	0.3142	3.85773	0.00011444	0.00111542	54.5612	23.4342
ENSG00000232485	RPL37A-DT	-3.05194	0.791233	-3.8572	0.00011469	0.00111686	2.00119	16.4583
ENSG00000122986	HVCN1	-1.93034	0.500657	-3.85561	0.00011544	0.00112351	6.72436	25.4211
ENSG00000099290	WASHC2A	-0.274759	0.0712659	-3.8554	0.00011554	0.00112387	1009.45	1222.18
ENSG00000119681	LTBP2	0.718872	0.186632	3.85182	0.00011724	0.00113918	11587.5	7040.36
ENSG00000160752	FDPS	-0.417514	0.108391	-3.85192	0.00011719	0.00113918	639.42	854.772
ENSG00000139438	FAM222A	0.543809	0.141195	3.85147	0.00011741	0.00113966	292.913	200.208
ENSG00000151135	TMEM263	0.352147	0.0914324	3.85145	0.00011742	0.00113966	1113.74	872.324
ENSG00000214941	ZSWIM7	-0.480972	0.124902	-3.8508	0.00011773	0.00114208	211.103	294.757
ENSG00000254682	AP002387.1	-1.0494	0.272562	-3.85012	0.00011806	0.0011446	28.8086	59.6033
ENSG00000176619	LMNB2	0.312541	0.0812227	3.84794	0.00011911	0.00115419	4770.52	3841.43
ENSG00000124207	CSE1L	0.333117	0.086578	3.84759	0.00011928	0.00115522	3774.79	2995.83
ENSG00000129810	SGO1	1.65853	0.431219	3.84614	0.00011999	0.00116145	32.034	10.2999
ENSG00000196642	RABL6	0.311467	0.080992	3.84565	0.00012024	0.00116315	2596.95	2093.19
ENSG00000104611	SH2D4A	0.703622	0.18308	3.84324	0.00012142	0.00117338	143.761	88.3884
ENSG00000163945	UVSSA	-0.44042	0.114596	-3.84323	0.00012142	0.00117338	401.256	545.122
ENSG00000038210	PI4K2B	0.417107	0.108539	3.84294	0.00012157	0.00117414	509	380.986
ENSG00000118508	RAB32	-0.316849	0.0824959	-3.84079	0.00012264	0.00118293	1253.76	1561.74
ENSG00000155755	TMEM237	0.568161	0.147936	3.84057	0.00012275	0.00118293	365.165	246.152
ENSG00000173801	JUP	0.403026	0.104932	3.84084	0.00012262	0.00118293	2609.28	1973.88
ENSG00000261236	BOP1	0.367041	0.095566	3.8407	0.00012268	0.00118293	2241.44	1737.45
ENSG00000227372	TP73-AS1	0.310987	0.0809883	3.8399	0.00012308	0.00118553	825.357	665.213
ENSG00000147874	HAUS6	0.338333	0.0881381	3.83867	0.0001237	0.00119085	861.475	681.92
ENSG00000167977	KCTD5	-0.313879	0.081785	-3.83786	0.00012411	0.00119411	878.466	1092.68
ENSG00000236144	TMEM147-AS1	-0.644766	0.168029	-3.83722	0.00012443	0.00119659	109.312	171.139
ENSG00000151773	CCDC122	-1.39854	0.36455	-3.83635	0.00012488	0.00120021	16.5402	43.4401
ENSG00000169714	CNBP	-0.222825	0.0580927	-3.83568	0.00012522	0.00120215	6945.21	8104.27
ENSG00000214022	REPIN1	0.316477	0.0825068	3.83577	0.00012517	0.00120215	3361.3	2698.54
ENSG00000198700	IPO9	0.265797	0.0692997	3.83547	0.00012533	0.00120254	2664.17	2216.05
ENSG00000065243	PKN2	0.377294	0.0984857	3.83095	0.00012765	0.0012235	1317.44	1013.96
ENSG00000134480	CCNH	-0.444569	0.116045	-3.83101	0.00012762	0.0012235	303.616	414.243
ENSG00000006756	ARSD	0.354772	0.0926133	3.83068	0.00012779	0.00122419	910.443	712.167
ENSG00000033170	FUT8	0.368703	0.0963933	3.82499	0.00013078	0.00125163	779.984	603.908
ENSG00000257894	AC027288.3	-1.62734	0.425453	-3.82496	0.00013079	0.00125163	11.0757	34.6147
ENSG00000076356	PLXNA2	0.652387	0.170573	3.82467	0.00013095	0.0012524	503.893	320.823
ENSG00000161904	LEMD2	-0.375852	0.0982739	-3.82454	0.00013102	0.00125242	1581.67	2053
ENSG00000061676	NCKAP1	-0.296813	0.0776306	-3.8234	0.00013162	0.0012575	4888.22	6005.58
ENSG00000115594	IL1R1	-0.896601	0.234589	-3.822	0.00013237	0.00126399	60.1489	111.737
ENSG00000133816	MICAL2	0.40234	0.105278	3.82168	0.00013255	0.00126498	3323.88	2515.45
ENSG00000166689	PLEKHA7	0.390748	0.102257	3.82124	0.00013278	0.00126655	746.95	570.186
ENSG00000246695	RASSF8-AS1	-0.424082	0.110988	-3.82097	0.00013293	0.00126728	475.378	638.217
ENSG00000082153	BZW1	0.266328	0.0697747	3.81697	0.0001351	0.0012873	7062.78	5871.81
ENSG00000256356	HSPA8P5	-2.46794	0.64676	-3.81585	0.00013571	0.0012924	3.32254	18.3229
ENSG00000076928	ARHGEF1	0.306756	0.080406	3.81509	0.00013614	0.00129574	2218.92	1794.08
ENSG00000141562	NARF	0.337599	0.0885399	3.81296	0.00013731	0.00130626	1447.02	1145.63
ENSG00000165443	PHYHIPL	0.669543	0.175634	3.81214	0.00013777	0.00130986	269.811	169.064
ENSG00000196646	ZNF136	0.520579	0.136597	3.81105	0.00013838	0.00131497	221.943	154.536
ENSG00000100739	BDKRB1	0.795937	0.208887	3.81037	0.00013876	0.00131789	134.211	77.2364
ENSG00000197785	ATAD3A	0.403581	0.105939	3.80956	0.00013922	0.00132151	1754.95	1326.64
ENSG00000272886	DCP1A	-0.278129	0.0730325	-3.80829	0.00013993	0.00132759	1050.46	1273.58
ENSG00000137106	GRHPR	0.282575	0.0742094	3.80781	0.0001402	0.00132945	1665	1368
ENSG00000116985	BMP8B	0.505125	0.132665	3.80752	0.00014037	0.00133031	237.812	167.712
ENSG00000131871	SELENOS	-0.314844	0.0827309	-3.80564	0.00014144	0.00133902	848.639	1055.81
ENSG00000166226	CCT2	-0.229735	0.0603666	-3.80567	0.00014142	0.00133902	5982.23	7015.16
ENSG00000158792	SPATA2L	-0.471161	0.123916	-3.80225	0.00014339	0.00135675	274.705	381.692
ENSG00000069869	NEDD4	-0.318702	0.0838402	-3.80131	0.00014393	0.00136117	1062.12	1325.03
ENSG00000255529	POLR2M	-0.435366	0.114562	-3.80025	0.00014455	0.00136627	412.685	558.285
ENSG00000115073	ACTR1B	0.304578	0.0801622	3.79952	0.00014498	0.0013696	2096.55	1697.41
ENSG00000183891	TTC32	-0.826087	0.2175	-3.7981	0.00014581	0.00137671	52.3536	92.6973
ENSG00000164111	ANXA5	-0.186424	0.049088	-3.79776	0.00014601	0.00137788	22991.6	26164.2
ENSG00000125868	DSTN	-0.281937	0.0742458	-3.79735	0.00014625	0.00137943	3129	3804.62
ENSG00000173209	AHSA2P	-0.615478	0.162096	-3.79699	0.00014646	0.00138069	299.941	459.9
ENSG00000159166	LAD1	1.6073	0.423359	3.79654	0.00014673	0.00138243	47.0546	15.3163
ENSG00000165322	ARHGAP12	-0.388675	0.102389	-3.79605	0.00014702	0.00138444	369.769	484.438
ENSG00000168916	ZNF608	0.316277	0.0833416	3.79495	0.00014768	0.00138989	1674.34	1344.08
ENSG00000132475	H3-3B	0.192754	0.0508081	3.79376	0.00014838	0.00139552	12995.4	11369.1
ENSG00000226950	DANCR	-0.485891	0.128079	-3.79368	0.00014843	0.00139552	303.342	424.609
ENSG00000240184	PCDHGC3	0.415432	0.109548	3.79223	0.0001493	0.00140294	1316.68	986.884
ENSG00000182197	EXT1	0.212031	0.0559178	3.79184	0.00014954	0.00140443	6819.36	5887.41
ENSG00000152952	PLOD2	0.284939	0.0751515	3.79153	0.00014972	0.00140467	5374.01	4411.66
ENSG00000160753	RUSC1	0.390388	0.102963	3.79155	0.00014971	0.00140467	428.312	326.331
ENSG00000145016	RUBCN	-0.398866	0.105203	-3.7914	0.0001498	0.00140468	410.789	541.372
ENSG00000136937	NCBP1	0.299479	0.0790316	3.78936	0.00015104	0.00141552	1475.83	1198.64
ENSG00000111371	SLC38A1	-0.426029	0.112518	-3.78634	0.00015289	0.00143207	1865.53	2506.36
ENSG00000147246	HTR2C	-2.74175	0.724373	-3.78499	0.00015371	0.00143907	3.73282	24.6323
ENSG00000116786	PLEKHM2	-0.311225	0.0822334	-3.78466	0.00015392	0.00144026	2506.71	3110.83
ENSG00000166340	TPP1	-0.346996	0.091693	-3.78432	0.00015413	0.00144144	2035.41	2590.2
ENSG00000100226	GTPBP1	-0.262569	0.0693967	-3.78359	0.00015458	0.00144493	1780.87	2136.52
ENSG00000099282	TSPAN15	0.445667	0.117829	3.78233	0.00015537	0.0014515	380.77	279.231
ENSG00000253540	FAM86HP	-0.76416	0.202094	-3.78121	0.00015607	0.00145729	59.156	100.561
ENSG00000182378	PLCXD1	0.436491	0.115508	3.77888	0.00015753	0.00147017	351.081	258.773
ENSG00000122882	ECD	0.296118	0.0783843	3.77777	0.00015824	0.00147568	858.52	698.581
ENSG00000126001	CEP250	0.403648	0.106851	3.77769	0.00015829	0.00147568	1136.6	859.268
ENSG00000104064	GABPB1	-0.398891	0.105634	-3.77614	0.00015928	0.00148365	786.025	1036.22
ENSG00000188643	S100A16	0.505992	0.133999	3.77608	0.00015931	0.00148365	948.863	667.982
ENSG00000155363	MOV10	0.348425	0.0923049	3.77472	0.00016019	0.00149024	971.859	763.405
ENSG00000225259	ST13P6	-0.662806	0.175591	-3.77472	0.00016019	0.00149024	90.5142	143.407
ENSG00000123545	NDUFAF4	-0.473036	0.125324	-3.77452	0.00016032	0.00149065	376.127	521.702
ENSG00000198840	MT-ND3	-0.450552	0.119449	-3.77192	0.000162	0.00150549	15773.1	21553.9
ENSG00000198743	SLC5A3	0.406429	0.107776	3.77104	0.00016257	0.00151001	5009.12	3779.82
ENSG00000273143	AL355512.1	-1.63421	0.433405	-3.77062	0.00016284	0.00151176	12.6035	39.1809
ENSG00000107758	PPP3CB	-0.276996	0.0735164	-3.76781	0.00016468	0.00152725	1085.44	1315.16
ENSG00000137812	KNL1	0.933387	0.247723	3.76786	0.00016465	0.00152725	73.0234	38.39
ENSG00000127616	SMARCA4	0.249066	0.0661087	3.76751	0.00016488	0.00152828	7362.17	6195.23
ENSG00000275620	FLJ16779	0.760252	0.201799	3.76737	0.00016498	0.00152836	155.873	92.2503
ENSG00000105245	NUMBL	-0.452632	0.120204	-3.76554	0.00016619	0.00153878	540.934	740.146
ENSG00000174607	UGT8	0.479143	0.127255	3.76521	0.00016641	0.00154005	322.936	231.418
ENSG00000010270	STARD3NL	-0.309729	0.0822892	-3.7639	0.00016728	0.00154649	714.19	885.557
ENSG00000137824	RMDN3	0.305191	0.0810813	3.76401	0.00016721	0.00154649	898.341	726.76
ENSG00000176933	TOB2P1	-1.57608	0.418882	-3.76258	0.00016817	0.00155387	11.6679	34.6536
ENSG00000167703	SLC43A2	1.69872	0.451521	3.76223	0.00016841	0.00155527	37.8681	11.5737
ENSG00000127399	LRRC61	0.562192	0.149445	3.76185	0.00016866	0.00155678	234.83	159.354
ENSG00000125651	GTF2F1	0.27883	0.0741313	3.7613	0.00016904	0.00155944	2736.1	2255.59
ENSG00000103126	AXIN1	-0.399726	0.106287	-3.76082	0.00016936	0.00156091	1284.49	1694.78
ENSG00000228283	KATNBL1P6	-1.20773	0.321136	-3.7608	0.00016937	0.00156091	20.3689	47.2978
ENSG00000124067	SLC12A4	-0.264701	0.0703895	-3.76051	0.00016957	0.00156189	2434.46	2926.28
ENSG00000156140	ADAMTS3	0.618709	0.164567	3.75961	0.00017018	0.00156674	278.346	181.23
ENSG00000160161	CILP2	0.463577	0.123336	3.75867	0.00017082	0.00157182	901.321	654.073
ENSG00000168067	MAP4K2	0.625163	0.166347	3.7582	0.00017114	0.00157396	169.838	110.504
ENSG00000073792	IGF2BP2	-0.339048	0.0902523	-3.75667	0.00017219	0.00158276	2094.02	2649.21
ENSG00000196781	TLE1	-0.376375	0.100266	-3.75375	0.00017421	0.00160048	1236.83	1606.47
ENSG00000204241	LINC02731	-5.16344	1.37579	-3.75309	0.00017467	0.0016039	0	6.53397
ENSG00000156345	CDK20	-0.556717	0.148415	-3.75109	0.00017607	0.00161588	156.322	229.922
ENSG00000130635	COL5A1	0.534557	0.142555	3.74984	0.00017695	0.00162314	2093.27	1445.78
ENSG00000125450	NUP85	0.418787	0.111708	3.74893	0.00017759	0.00162817	847.521	633.825
ENSG00000184985	SORCS2	0.49241	0.131372	3.74821	0.0001781	0.00163203	628.148	446.779
ENSG00000006712	PAF1	0.302136	0.0806248	3.74743	0.00017865	0.00163624	1387.28	1125.12
ENSG00000101680	LAMA1	-0.864358	0.23068	-3.747	0.00017896	0.00163737	63.6192	116.114
ENSG00000146426	TIAM2	-0.456347	0.12179	-3.74701	0.00017895	0.00163737	428.983	588.93
ENSG00000186469	GNG2	-1.03656	0.276671	-3.74653	0.0001793	0.00163959	30.3678	62.0161
ENSG00000181790	ADGRB1	1.18456	0.316199	3.74627	0.00017949	0.00164048	61.5674	27.045
ENSG00000083223	TUT7	-0.370861	0.0990026	-3.74597	0.0001797	0.00164155	510.209	660.3
ENSG00000277443	MARCKS	0.254139	0.0678523	3.74547	0.00018006	0.00164399	9369.16	7856.19
ENSG00000196526	AFAP1	0.507774	0.135644	3.74342	0.00018153	0.00165662	611.239	430.136
ENSG00000109674	NEIL3	1.56968	0.419619	3.74073	0.00018349	0.0016736	25.5546	8.59352
ENSG00000099968	BCL2L13	-0.276338	0.0738784	-3.74045	0.00018369	0.00167459	2147.2	2601.19
ENSG00000130119	GNL3L	0.337599	0.0903035	3.73849	0.00018513	0.00168679	1836.33	1452.67
ENSG00000170442	KRT86	1.33461	0.357167	3.73666	0.00018648	0.00169828	44.2748	17.7451
ENSG00000139289	PHLDA1	-0.37269	0.0999079	-3.73034	0.00019122	0.00174057	634.41	821.228
ENSG00000157349	DDX19B	-0.489453	0.13131	-3.72747	0.00019342	0.00175961	169.905	238.863
ENSG00000058804	NDC1	0.40823	0.10953	3.72711	0.00019369	0.00176117	1150.57	866.258
ENSG00000076924	XAB2	0.324777	0.0871852	3.72514	0.00019521	0.00177411	1117.59	892.015
ENSG00000070388	FGF22	1.97683	0.530742	3.72465	0.00019559	0.00177663	21.9514	5.61024
ENSG00000003402	CFLAR	-0.371581	0.099798	-3.72333	0.00019661	0.00178502	1494.88	1934.51
ENSG00000139974	SLC38A6	-0.404218	0.108577	-3.72287	0.00019697	0.00178736	296.889	392.802
ENSG00000179603	GRM8	-1.54233	0.414486	-3.72106	0.00019838	0.00179928	9.98264	28.8873
ENSG00000021645	NRXN3	-0.712482	0.191586	-3.71886	0.00020013	0.00181414	87.91	144.424
ENSG00000085377	PREP	0.279055	0.0750589	3.71781	0.00020096	0.00182074	1417	1167.68
ENSG00000151092	NGLY1	-0.362969	0.0976361	-3.71757	0.00020115	0.00182157	656.816	845.584
ENSG00000092964	DPYSL2	0.363285	0.097784	3.71518	0.00020306	0.00183793	1076.51	836.792
ENSG00000146453	PNLDC1	-1.65782	0.446269	-3.71485	0.00020332	0.00183936	10.0428	31.4562
ENSG00000135617	PRADC1	0.520012	0.14001	3.71409	0.00020393	0.00184393	221.637	154.708
ENSG00000106868	SUSD1	-0.364714	0.0982587	-3.71177	0.00020581	0.00185999	412.958	532.396
ENSG00000180626	ZNF594	-0.545144	0.146911	-3.71072	0.00020667	0.00186677	233.344	340.639
ENSG00000101367	MAPRE1	-0.194559	0.0524358	-3.71044	0.0002069	0.00186697	3824.34	4375.39
ENSG00000157593	SLC35B2	0.352411	0.0949766	3.7105	0.00020685	0.00186697	1233.26	965.348
ENSG00000121579	NAA50	-0.279598	0.0753943	-3.70847	0.00020851	0.00187961	3691.86	4481.06
ENSG00000229124	VIM-AS1	-1.17846	0.317769	-3.70853	0.00020846	0.00187961	27.0494	61.1126
ENSG00000089050	RBBP9	0.348536	0.0940582	3.70553	0.00021095	0.00189993	642.531	504.374
ENSG00000116688	MFN2	0.227125	0.0612942	3.70549	0.00021098	0.00189993	3222.03	2752.78
ENSG00000143727	ACP1	-0.23295	0.0628906	-3.70406	0.00021218	0.00190971	1946.22	2286.22
ENSG00000119812	FAM98A	0.272733	0.0736393	3.70364	0.00021253	0.00191093	1271.83	1052.19
ENSG00000185745	IFIT1	0.634271	0.171252	3.70373	0.00021245	0.00191093	459.359	295.647
ENSG00000229809	ZNF688	0.734377	0.198296	3.70344	0.0002127	0.00191147	99.2944	59.5463
ENSG00000168792	ABHD15	0.622682	0.168214	3.70172	0.00021415	0.00192351	139.195	90.5693
ENSG00000261888	AC144831.1	1.39978	0.378356	3.69962	0.00021592	0.00193846	36.4027	13.5762
ENSG00000148229	POLE3	0.347436	0.093923	3.69916	0.00021631	0.00194102	903.456	709.993
ENSG00000093144	ECHDC1	-0.285692	0.0772482	-3.69837	0.00021699	0.00194611	1258.52	1534.03
ENSG00000135090	TAOK3	-0.462844	0.125162	-3.69795	0.00021735	0.00194834	300.128	414.303
ENSG00000083099	LYRM2	-0.355815	0.0962979	-3.69494	0.00021994	0.00197055	580.411	741.85
ENSG00000008300	CELSR3	0.737056	0.199499	3.69454	0.00022029	0.00197166	250.227	149.467
ENSG00000174669	SLC29A2	-0.508157	0.137541	-3.69459	0.00022024	0.00197166	202.43	288.063
ENSG00000081052	COL4A4	0.458244	0.124045	3.69418	0.00022059	0.00197343	1840.8	1341.02
ENSG00000215041	NEURL4	1.75349	0.474894	3.69238	0.00022217	0.00198651	69.7018	20.7305
ENSG00000240583	AQP1	-0.50915	0.137938	-3.69116	0.00022323	0.00199501	702.329	999.666
ENSG00000156011	PSD3	0.418366	0.113379	3.68998	0.00022428	0.00200333	1124.17	840.971
ENSG00000087303	NID2	-0.397646	0.107811	-3.68837	0.0002257	0.00201501	565.518	746.344
ENSG00000181896	ZNF101	0.489756	0.132811	3.68762	0.00022636	0.00201991	242.518	172.508
ENSG00000114491	UMPS	0.282484	0.0766173	3.68695	0.00022696	0.00202424	1054.56	867.364
ENSG00000163714	U2SURP	0.272377	0.073881	3.68669	0.00022719	0.00202524	3239.98	2682.26
ENSG00000240476	LINC00973	-1.36664	0.37081	-3.68556	0.0002282	0.00203324	20.4537	52.963
ENSG00000027001	MIPEP	0.425689	0.115524	3.68484	0.00022885	0.00203598	323.415	240.359
ENSG00000116497	S100PBP	0.471769	0.128027	3.68493	0.00022877	0.00203598	324.031	233.436
ENSG00000198857	HSD3BP5	-1.85101	0.502302	-3.68506	0.00022865	0.00203598	10.423	37.4009
ENSG00000079246	XRCC5	0.22063	0.0598928	3.68374	0.00022983	0.00204371	9642.62	8274.82
ENSG00000157978	LDLRAP1	0.379376	0.102997	3.68339	0.00023016	0.00204554	487.323	375.108
ENSG00000099875	MKNK2	0.337766	0.0917125	3.68287	0.00023062	0.00204863	2062.88	1631.57
ENSG00000213694	S1PR3	-0.466172	0.126617	-3.68175	0.00023164	0.00205662	333.873	461.51
ENSG00000101197	BIRC7	0.618487	0.168027	3.68088	0.00023243	0.00206262	278.769	181.416
ENSG00000136938	ANP32B	0.220532	0.0599367	3.67942	0.00023377	0.002073	2882.69	2474.03
ENSG00000227345	PARG	0.317608	0.0863225	3.67931	0.00023386	0.002073	586.132	470.634
ENSG00000260941	LINC00622	-2.53569	0.689193	-3.67922	0.00023395	0.002073	4.22947	24.7842
[truncated: 28,895 more rows]

## Sheet: 24hr Media only vs Poly(CEP)
Ensembl ID	Gene Name	log2FoldChange	lfcSE	stat	pvalue	padj	Mean A	Mean B
ENSG00000100292	HMOX1	-6.34418	0.109021	-58.1924	1.35355e-271	5.60642e-268	548.275	44492.5
ENSG00000124762	CDKN1A	-2.64981	0.0683162	-38.7875	1.35355e-271	5.60642e-268	1265.93	7942.15
ENSG00000181019	NQO1	-2.56671	0.0680133	-37.7383	1.35355e-271	5.60642e-268	1844.93	10925.1
ENSG00000189275	LINC01164	-4.87116	0.0975974	-49.9107	1.35355e-271	5.60642e-268	163.721	4786.49
ENSG00000198431	TXNRD1	-1.89071	0.0536966	-35.2111	1.35355e-271	5.60642e-268	6105.56	22638.7
ENSG00000154277	UCHL1	-1.59674	0.0453716	-35.1924	2.61004e-271	9.00899e-268	3721.65	11254.1
ENSG00000008394	MGST1	-2.00689	0.0581275	-34.5256	3.30929e-261	9.79077e-258	1231.96	4951.32
ENSG00000121207	LRAT	3.26591	0.097781	33.4002	1.36154e-244	3.52468e-241	1988.46	206.576
ENSG00000023909	GCLM	-2.97426	0.0916216	-32.4625	3.61326e-231	8.31452e-228	492.111	3863.71
ENSG00000076321	KLHL20	-2.32131	0.0731531	-31.7323	5.57938e-221	1.15549e-217	805.7	4031.32
ENSG00000173530	TNFRSF10D	-3.23205	0.106533	-30.3384	3.57025e-202	6.7218e-199	174.524	1638.89
ENSG00000054356	PTPRN	-4.66723	0.160616	-29.0583	1.20874e-185	2.08608e-182	67.132	1698.1
ENSG00000151012	SLC7A11	-4.34938	0.157407	-27.6315	4.65889e-168	7.42198e-165	318.685	6498.87
ENSG00000167772	ANGPTL4	-3.49985	0.12675	-27.6122	7.94664e-168	1.17553e-164	98.5246	1112.25
ENSG00000135480	KRT7	2.13437	0.0783414	27.2445	1.92973e-163	2.66431e-160	8747.85	1992.5
ENSG00000085662	AKR1B1	-1.96096	0.0724057	-27.0829	1.5664e-161	2.02751e-158	2288.11	8905.34
ENSG00000171992	SYNPO	2.75143	0.103269	26.6434	2.13475e-156	2.60063e-153	2179.28	323.469
ENSG00000087086	FTL	-2.04711	0.0776614	-26.3595	3.99736e-153	4.59918e-150	22117.8	91405.4
ENSG00000213190	MLLT11	-2.6788	0.103009	-26.0055	4.29576e-149	4.68237e-146	187.543	1204.77
ENSG00000113578	FGF1	-2.97884	0.117834	-25.2799	5.30872e-141	5.49718e-138	166.67	1309.37
ENSG00000108846	ABCC3	-4.78302	0.196336	-24.3613	4.39569e-131	4.33499e-128	33.7632	923.674
ENSG00000115266	APC2	2.4572	0.100938	24.3437	6.7659e-131	6.36917e-128	2643.16	481.06
ENSG00000048392	RRM2B	-1.54276	0.0647343	-23.8322	1.5481e-125	1.39397e-122	852.985	2487.46
ENSG00000139211	AMIGO2	-2.6985	0.113445	-23.7869	4.56372e-125	3.93811e-122	98.7975	638.388
ENSG00000160211	G6PD	-1.47397	0.0623018	-23.6585	9.64069e-124	7.98635e-121	1902.97	5283.4
ENSG00000114480	GBE1	-1.81197	0.0774704	-23.3892	5.50091e-121	4.35779e-118	1652.18	5801.43
ENSG00000166963	MAP1A	-2.10046	0.0898099	-23.3879	5.68133e-121	4.35779e-118	1046.09	4483.15
ENSG00000164220	F2RL2	-3.17552	0.136806	-23.2118	3.4581e-119	2.55776e-116	69.9521	628.914
ENSG00000108448	TRIM16L	-2.73721	0.119225	-22.9584	1.21496e-116	8.67646e-114	185.714	1238.34
ENSG00000087842	PIR	-1.82073	0.0814776	-22.3464	1.30947e-110	9.03973e-108	413.08	1460.03
ENSG00000198363	ASPH	-1.23027	0.0553156	-22.2409	1.3809e-109	9.22532e-107	4185.77	9822.79
ENSG00000179222	MAGED1	1.29641	0.0586196	22.1156	2.23789e-108	1.44833e-105	9482.03	3860.14
ENSG00000187514	PTMA	1.04793	0.0480114	21.8267	1.29402e-105	8.12097e-103	24354.9	11779
ENSG00000134245	WNT2B	2.85115	0.131012	21.7624	5.26823e-105	3.20897e-102	1299.51	180.031
ENSG00000128595	CALU	-1.13048	0.0522198	-21.6486	6.27214e-104	3.71131e-101	7285.79	15951.2
ENSG00000156804	FBXO32	2.14187	0.100152	21.3861	1.79827e-101	1.03451e-98	5745.4	1301.45
ENSG00000163520	FBLN2	1.96488	0.0932923	21.0616	1.79176e-98	1.0029e-95	3266.88	836.607
ENSG00000171345	KRT19	2.1852	0.104338	20.9436	2.1477e-97	1.17049e-94	7950.43	1747.96
ENSG00000099889	ARVCF	1.73701	0.0835544	20.789	5.44745e-96	2.89273e-93	5243.76	1572.94
ENSG00000120889	TNFRSF10B	-1.34557	0.0647783	-20.7719	7.7765e-96	4.02628e-93	1688.54	4290.99
ENSG00000124006	OBSL1	1.12071	0.0542185	20.6702	6.41925e-95	3.2425e-92	10305.6	4738.72
ENSG00000119138	KLF9	2.02586	0.0983477	20.5989	2.80487e-94	1.38307e-91	1142.81	280.748
ENSG00000111145	ELK3	-1.37205	0.0667197	-20.5644	5.72293e-94	2.75632e-91	791.48	2047.14
ENSG00000013588	GPRC5A	1.71779	0.0838746	20.4805	3.21644e-93	1.51392e-90	4305.46	1308.74
ENSG00000136205	TNS3	1.56511	0.0767948	20.3805	2.49248e-92	1.14709e-89	11949.5	4037.84
ENSG00000072274	TFRC	-1.05839	0.0522593	-20.2526	3.36753e-91	1.51612e-88	5602.26	11668.1
ENSG00000090006	LTBP4	1.33302	0.0659698	20.2065	8.58522e-91	3.78298e-88	1809.97	718.433
ENSG00000107949	BCCIP	-1.24577	0.0622858	-20.0009	5.41195e-89	2.33503e-86	965.887	2289.75
ENSG00000162496	DHRS3	1.75213	0.0884033	19.8198	2.01099e-87	8.49951e-85	4545.29	1349.18
ENSG00000104687	GSR	-1.09558	0.0554185	-19.7692	5.48e-87	2.26982e-84	1405.12	3004.08
ENSG00000065833	ME1	-2.01278	0.101847	-19.7629	6.21689e-87	2.52455e-84	240.539	970
ENSG00000128272	ATF4	-1.83432	0.0935582	-19.6062	1.36915e-85	5.45292e-83	3647.8	13007.3
ENSG00000184640	SEPTIN9	1.00219	0.0511685	19.586	2.03502e-85	7.95195e-83	13355.4	6666.78
ENSG00000147224	PRPS1	0.916844	0.0468291	19.5785	2.35869e-85	9.04603e-83	7903.28	4185.59
ENSG00000162591	MEGF6	1.84512	0.0947254	19.4786	1.66847e-84	6.28256e-82	2011.34	559.615
ENSG00000112697	TMEM30A	-1.3613	0.0699541	-19.46	2.39971e-84	8.87466e-82	2991.67	7688.65
ENSG00000126822	PLEKHG3	1.40286	0.0730867	19.1945	4.11743e-82	1.496e-79	2472.05	934.373
ENSG00000135679	MDM2	-1.23329	0.0642707	-19.1891	4.56862e-82	1.63131e-79	962.659	2264
ENSG00000168487	BMP1	1.1136	0.0591564	18.8248	4.73351e-79	1.66154e-76	2609.69	1205.92
ENSG00000145623	OSMR	-1.47901	0.0790785	-18.7031	4.67346e-78	1.61312e-75	532.942	1486.45
ENSG00000073150	PANX2	-1.77277	0.0952286	-18.6159	2.38697e-77	8.10397e-75	226.882	774.768
ENSG00000124226	RNF114	-1.22545	0.0661132	-18.5356	1.06516e-76	3.55796e-74	1079.04	2523.29
ENSG00000184602	SNN	1.2003	0.0648447	18.5104	1.70155e-76	5.59352e-74	1852.76	806.261
ENSG00000168453	HR	1.5855	0.0859658	18.4434	5.89552e-76	1.90775e-73	2494.6	830.899
ENSG00000137474	MYO7A	1.86339	0.101338	18.3879	1.64231e-75	5.23266e-73	2478.6	680.968
ENSG00000159423	ALDH4A1	1.75481	0.0955325	18.3687	2.34042e-75	7.34396e-73	1658.42	491.255
ENSG00000169213	RAB3B	-1.65576	0.0902669	-18.3429	3.76158e-75	1.16272e-72	584.561	1839.59
ENSG00000115839	RAB3GAP1	-0.92555	0.0506673	-18.2672	1.50965e-74	4.59776e-72	1707.31	3243.03
ENSG00000157680	DGKI	-3.457	0.189474	-18.2452	2.2577e-74	6.77637e-72	34.1538	374.847
ENSG00000198478	SH3BGRL2	-1.54164	0.0848713	-18.1644	9.87931e-74	2.92287e-71	362.492	1055.36
ENSG00000122203	KIAA1191	-0.920842	0.0508025	-18.1259	1.98937e-73	5.80279e-71	1783.1	3376.06
ENSG00000144959	NCEH1	-1.77073	0.0986985	-17.9408	5.65873e-72	1.62767e-69	530.16	1806.91
ENSG00000143162	CREG1	-1.32292	0.0738445	-17.915	9.01173e-72	2.55662e-69	963.744	2412.1
ENSG00000138685	FGF2	-0.927615	0.0519766	-17.8468	3.06098e-71	8.5666e-69	4526.2	8610.3
ENSG00000080824	HSP90AA1	-1.16796	0.0657465	-17.7645	1.3309e-70	3.67506e-68	24221	54423.7
ENSG00000197170	PSMD12	-0.959801	0.0540441	-17.7596	1.45337e-70	3.96043e-68	1095.62	2131.34
ENSG00000225614	ZNF469	-2.26961	0.127917	-17.7428	1.95952e-70	5.27035e-68	362.858	1747.62
ENSG00000183876	ARSI	1.56722	0.0889018	17.6287	1.48336e-69	3.93851e-67	8027.23	2708.33
ENSG00000266074	BAHCC1	1.42364	0.0812615	17.5192	1.02209e-68	2.67943e-66	1849.12	688.873
ENSG00000259207	ITGB3	-2.36769	0.135269	-17.5036	1.3451e-68	3.48214e-66	150.749	776.881
ENSG00000136930	PSMB7	-1.01819	0.0581747	-17.5022	1.37752e-68	3.52203e-66	2222.43	4502.16
ENSG00000172830	SSH3	1.27088	0.0726264	17.4989	1.46058e-68	3.68887e-66	2145.77	888.733
ENSG00000168685	IL7R	-2.01896	0.115454	-17.4872	1.79419e-68	4.47682e-66	409.771	1659.26
ENSG00000173207	CKS1B	-1.55643	0.0892679	-17.4355	4.43619e-68	1.09373e-65	490.191	1441.55
ENSG00000105767	CADM4	1.13425	0.0651773	17.4025	7.89682e-68	1.92404e-65	14725.9	6708.44
ENSG00000163659	TIPARP	-1.37109	0.0788015	-17.3993	8.35618e-68	2.01229e-65	799.36	2068.94
ENSG00000112763	BTN2A1	-1.40922	0.0812824	-17.3374	2.45656e-67	5.84773e-65	468.927	1246.89
ENSG00000158258	CLSTN2	1.11879	0.0645435	17.334	2.60719e-67	6.13578e-65	14288.5	6580
ENSG00000164975	SNAPC3	-1.37008	0.0793686	-17.2622	9.05482e-67	2.10703e-64	822.231	2126.05
ENSG00000167081	PBX3	0.959374	0.0556308	17.2454	1.21198e-66	2.7889e-64	2395.59	1231.85
ENSG00000070808	CAMK2A	3.3364	0.193555	17.2374	1.39044e-66	3.1644e-64	548.469	54.2612
ENSG00000177156	TALDO1	-0.86316	0.0502027	-17.1935	2.97122e-66	6.68846e-64	2704.55	4917.96
ENSG00000134910	STT3A	-0.843438	0.0492802	-17.1152	1.14401e-65	2.54758e-63	2827.56	5075.29
ENSG00000077942	FBLN1	1.46845	0.0859776	17.0794	2.11261e-65	4.65448e-63	1529.63	552.767
ENSG00000107731	UNC5B	1.62851	0.0954723	17.0574	3.07973e-65	6.71381e-63	2758.37	892.01
ENSG00000169813	HNRNPF	0.79978	0.0469978	17.0174	6.10452e-65	1.31692e-62	4692.92	2695.54
ENSG00000182307	C8orf33	-0.933483	0.0548669	-17.0136	6.51114e-65	1.39016e-62	1343.52	2566
ENSG00000142507	PSMB6	-1.02296	0.0606499	-16.8666	7.92347e-64	1.67444e-61	1411.77	2867.38
ENSG00000039068	CDH1	2.05497	0.122088	16.8319	1.42528e-63	2.98156e-61	1388.09	333.98
ENSG00000152952	PLOD2	-1.37544	0.0820864	-16.756	5.11921e-63	1.06019e-60	1563.52	4058.63
ENSG00000149485	FADS1	-0.764138	0.0456442	-16.7412	6.56689e-63	1.34654e-60	5955.53	10114.4
ENSG00000203485	INF2	1.13223	0.0676671	16.7323	7.61995e-63	1.54715e-60	7387.17	3369.51
ENSG00000070087	PFN2	-0.980783	0.0586479	-16.7233	8.87423e-63	1.78432e-60	2601.02	5134.96
ENSG00000125772	GPCPD1	2.0138	0.120857	16.6627	2.44756e-62	4.87393e-60	1526.01	377.774
ENSG00000111799	COL12A1	-1.82628	0.109662	-16.6537	2.84437e-62	5.61018e-60	1263.8	4480.44
ENSG00000090097	PCBP4	1.16124	0.06974	16.651	2.97813e-62	5.81859e-60	8319.89	3719.74
ENSG00000172346	CSDC2	1.4705	0.088461	16.6231	4.74214e-62	9.17848e-60	1024.74	369.803
ENSG00000213853	EMP2	1.49609	0.0900079	16.6217	4.84989e-62	9.30011e-60	4739.4	1680.33
ENSG00000108010	GLRX3	-1.25693	0.0757666	-16.5895	8.29702e-62	1.57643e-59	1118.6	2673.23
ENSG00000124212	PTGIS	2.01906	0.121737	16.5855	8.87103e-62	1.67017e-59	1748.76	431.457
ENSG00000131080	EDA2R	-2.05647	0.124059	-16.5765	1.03056e-61	1.92278e-59	160.775	669.71
ENSG00000087074	PPP1R15A	-1.59933	0.0967979	-16.5223	2.5336e-61	4.6849e-59	1893.47	5736.33
ENSG00000196305	IARS1	-1.08352	0.0656222	-16.5115	3.03122e-61	5.55546e-59	3234.89	6855.45
ENSG00000123496	IL13RA2	-2.58221	0.156402	-16.51	3.10829e-61	5.64672e-59	1756.66	10520.3
ENSG00000072310	SREBF1	1.47953	0.0897762	16.4802	5.08951e-61	9.16554e-59	3770.94	1351.76
ENSG00000148386	LCN9	-1.78701	0.108511	-16.4684	6.18615e-61	1.10444e-58	246.607	850.028
ENSG00000102996	MMP15	1.28236	0.078109	16.4176	1.43149e-60	2.53386e-58	5984.63	2460.03
ENSG00000108671	PSMD11	-0.931351	0.0568285	-16.3888	2.29973e-60	4.03622e-58	1913.96	3647.74
ENSG00000164506	STXBP5	-1.31298	0.0802487	-16.3613	3.61067e-60	6.28379e-58	417.985	1038.7
ENSG00000138166	DUSP5	-1.93519	0.11883	-16.2853	1.25435e-59	2.16479e-57	205.035	781.716
ENSG00000181104	F2R	-1.08342	0.0672291	-16.1154	1.98939e-58	3.40498e-56	1565.19	3318.29
ENSG00000011105	TSPAN9	0.80837	0.0504274	16.0304	7.84021e-58	1.33091e-55	5892.17	3364.34
ENSG00000157600	TMEM164	1.49996	0.093588	16.0272	8.24928e-58	1.38896e-55	5361.23	1895.56
ENSG00000171867	PRNP	-1.12054	0.0703362	-15.9312	3.84943e-57	6.42917e-55	3870.07	8416.23
ENSG00000068976	PYGM	1.93322	0.121362	15.9294	3.9598e-57	6.5606e-55	1102.46	288.632
ENSG00000138083	SIX3	1.21451	0.0763969	15.8974	6.60488e-57	1.08561e-54	1971.87	849.425
ENSG00000113721	PDGFRB	1.21342	0.0763322	15.8965	6.69935e-57	1.09247e-54	5937.97	2560.53
ENSG00000172260	NEGR1	-1.88446	0.1187	-15.8757	9.33206e-57	1.5099e-54	150.682	556.456
ENSG00000042286	AIFM2	-1.16635	0.0738835	-15.7864	3.86135e-56	6.19912e-54	673.696	1511.38
ENSG00000100234	TIMP3	1.48698	0.0942633	15.7748	4.63829e-56	7.38916e-54	85979.8	30673.9
ENSG00000105655	ISYNA1	0.999648	0.0635876	15.7208	1.08942e-55	1.72229e-53	4785.99	2393.12
ENSG00000005513	SOX8	1.62115	0.103233	15.7037	1.42579e-55	2.23698e-53	4566.94	1484.49
ENSG00000139278	GLIPR1	-2.90913	0.186205	-15.6233	5.05349e-55	7.86901e-53	394.342	2959.42
ENSG00000113739	STC2	-1.7293	0.110802	-15.6071	6.51063e-55	1.00623e-52	1409.4	4673.35
ENSG00000168056	LTBP3	1.07399	0.0688252	15.6046	6.77771e-55	1.03975e-52	4977.49	2363.87
ENSG00000197063	MAFG	-1.30399	0.0837177	-15.5761	1.05847e-54	1.61184e-52	615.988	1521.74
ENSG00000100664	EIF5	-0.95127	0.0614251	-15.4867	4.26937e-54	6.45392e-52	3732.43	7217.51
ENSG00000197256	KANK2	1.08892	0.0703683	15.4746	5.14575e-54	7.72235e-52	3688.52	1733.71
ENSG00000044574	HSPA5	0.878482	0.0567872	15.4697	5.55542e-54	8.27718e-52	19686.3	10707.8
ENSG00000091490	SEL1L3	-1.32611	0.0858902	-15.4397	8.85795e-54	1.31034e-51	445.53	1116.96
ENSG00000153162	BMP6	1.74902	0.113421	15.4205	1.19094e-53	1.74925e-51	1192.96	355.094
ENSG00000120217	CD274	-3.47549	0.225511	-15.4116	1.36749e-53	1.99442e-51	20.9666	231.096
ENSG00000099260	PALMD	2.31942	0.151037	15.3566	3.19742e-53	4.63067e-51	522.048	104.435
ENSG00000106624	AEBP1	-1.46106	0.0952185	-15.3443	3.86607e-53	5.56016e-51	756.079	2081.2
ENSG00000243566	UPK3B	1.47754	0.0963138	15.3409	4.07365e-53	5.8183e-51	6463.96	2320.99
ENSG00000143320	CRABP2	1.97471	0.128895	15.3203	5.59937e-53	7.94267e-51	704.408	179.403
ENSG00000172508	CARNS1	1.81565	0.118543	15.3163	5.95207e-53	8.38553e-51	2679.44	760.965
ENSG00000175745	NR2F1	1.34218	0.0880237	15.248	1.69862e-52	2.37693e-50	1912.32	753.896
ENSG00000179262	RAD23A	-1.18845	0.0779479	-15.2467	1.73296e-52	2.40869e-50	1225.66	2792.97
ENSG00000163545	NUAK2	1.09795	0.0720403	15.2408	1.89582e-52	2.61749e-50	1223.52	571.573
ENSG00000120549	KIAA1217	1.48994	0.0979879	15.2053	3.25915e-52	4.47e-50	1781.57	634.112
ENSG00000026508	CD44	-1.36401	0.0899981	-15.156	6.91742e-52	9.42499e-50	1701.9	4378.28
ENSG00000154127	UBASH3B	-2.74991	0.182657	-15.0551	3.19791e-51	4.32868e-49	388.826	2612.61
ENSG00000100399	CHADL	2.30369	0.153409	15.0166	5.71324e-51	7.6832e-49	512.246	103.632
ENSG00000168917	SLC35G2	-1.83722	0.122507	-14.9969	7.69638e-51	1.02834e-48	147.376	526.472
ENSG00000120694	HSPH1	-1.16392	0.077799	-14.9605	1.32956e-50	1.76507e-48	2830.55	6340.93
ENSG00000100519	PSMC6	-0.981289	0.0658079	-14.9114	2.77726e-50	3.6608e-48	953.226	1882.75
ENSG00000158555	GDPD5	1.29274	0.0866964	14.9111	2.79288e-50	3.6608e-48	5087.72	2076.37
ENSG00000100106	TRIOBP	0.870365	0.0584993	14.8782	4.56565e-50	5.94684e-48	5559.01	3040.65
ENSG00000118007	STAG1	-1.0163	0.0683246	-14.8746	4.8203e-50	6.23927e-48	854.812	1730.02
ENSG00000172667	ZMAT3	-1.15244	0.0774938	-14.8713	5.05837e-50	6.50677e-48	1148.93	2555.09
ENSG00000213626	LBH	0.96314	0.0647936	14.8647	5.5824e-50	7.13652e-48	7814.03	4007.95
ENSG00000143382	ADAMTSL4	1.86817	0.125888	14.8399	8.08338e-50	1.02704e-47	869.92	238.31
ENSG00000154556	SORBS2	1.60118	0.108345	14.7785	2.01522e-49	2.54483e-47	5735.55	1890.44
ENSG00000137831	UACA	1.34683	0.0913976	14.7359	3.7903e-49	4.7574e-47	3470.64	1364.48
ENSG00000068078	FGFR3	1.76326	0.120053	14.6873	7.77451e-49	9.6994e-47	1006.83	296.497
ENSG00000139926	FRMD6	-1.58846	0.108155	-14.6868	7.83344e-49	9.71441e-47	399.928	1200.5
ENSG00000221926	TRIM16	-1.99081	0.135668	-14.6741	9.43954e-49	1.16365e-46	97.9906	387.595
ENSG00000079435	LIPE	1.93638	0.132369	14.6287	1.84314e-48	2.25867e-46	1343.15	350.881
ENSG00000188549	CCDC9B	0.970764	0.0665247	14.5925	3.13346e-48	3.8173e-46	6070	3096.79
ENSG00000187098	MITF	1.46913	0.100741	14.5833	3.58846e-48	4.34603e-46	3854.83	1392.27
ENSG00000141524	TMC6	1.10402	0.0757531	14.574	4.11273e-48	4.95201e-46	1812.1	842.784
ENSG00000008441	NFIX	0.960818	0.0659984	14.5582	5.1806e-48	6.20175e-46	10176.1	5227.79
ENSG00000244405	ETV5	-1.86608	0.128393	-14.5341	7.37172e-48	8.77405e-46	97.6528	354.904
ENSG00000106853	PTGR1	-1.16908	0.0808309	-14.4633	2.06586e-47	2.4448e-45	506.224	1137.51
ENSG00000244694	PTCHD4	-1.89893	0.131608	-14.4288	3.41104e-47	4.01378e-45	101.887	380.159
ENSG00000196352	CD55	-1.35477	0.0939083	-14.4265	3.52581e-47	4.12539e-45	565.975	1448.5
ENSG00000158270	COLEC12	1.34256	0.0931227	14.4171	4.04201e-47	4.70281e-45	2698.67	1064
ENSG00000188112	C6orf132	1.64675	0.11438	14.3971	5.39461e-47	6.24148e-45	2501.22	798.599
ENSG00000134318	ROCK2	-0.770384	0.0535195	-14.3945	5.60545e-47	6.41375e-45	1412.22	2408.49
ENSG00000162836	ACP6	1.57759	0.109594	14.3948	5.57741e-47	6.41375e-45	1544.8	517.485
ENSG00000163435	ELF3	4.13011	0.287718	14.3547	9.9572e-47	1.13304e-44	273.085	15.5969
ENSG00000114850	SSR3	-1.01354	0.0706303	-14.3499	1.06693e-46	1.20744e-44	3267.05	6594.87
ENSG00000159713	TPPP3	3.05517	0.212964	14.3459	1.12954e-46	1.27135e-44	371.678	44.6891
ENSG00000074695	LMAN1	-0.80065	0.055846	-14.3368	1.28949e-46	1.44353e-44	2409.34	4197.92
ENSG00000113013	HSPA9	-0.960356	0.0670839	-14.3158	1.74471e-46	1.94263e-44	6353.07	12360.9
ENSG00000197535	MYO5A	-0.830861	0.0581028	-14.2998	2.19285e-46	2.42856e-44	1847.88	3287.04
ENSG00000163661	PTX3	-1.49751	0.104763	-14.2942	2.37656e-46	2.61801e-44	164.189	463.058
ENSG00000172965	MIR4435-2HG	-0.878956	0.0614966	-14.2928	2.42742e-46	2.65989e-44	773.07	1422.45
ENSG00000185215	TNFAIP2	3.06738	0.214645	14.2905	2.50858e-46	2.73435e-44	253.466	30.1747
ENSG00000142627	EPHA2	-1.11936	0.0783516	-14.2863	2.66201e-46	2.8864e-44	1584.79	3442.06
ENSG00000166479	TMX3	-1.26839	0.0888097	-14.2821	2.82975e-46	3.0523e-44	1014.13	2444.6
ENSG00000173482	PTPRM	-1.08763	0.0761774	-14.2776	3.017e-46	3.23742e-44	1020.12	2169.02
ENSG00000185088	RPS27L	-0.965036	0.0677615	-14.2417	5.05102e-46	5.3921e-44	1412.54	2758.64
ENSG00000197183	NOL4L	0.967663	0.0682052	14.1875	1.09444e-45	1.16235e-43	1981.31	1012.96
ENSG00000180773	SLC36A4	-1.20299	0.0848429	-14.1791	1.23481e-45	1.30474e-43	487.096	1121.94
ENSG00000120738	EGR1	2.0933	0.1477	14.1727	1.3519e-45	1.42121e-43	242.329	56.7241
ENSG00000102595	UGGT2	-1.19404	0.0843853	-14.1499	1.87018e-45	1.95151e-43	500.323	1145.35
ENSG00000225138	SLC9A3-AS1	1.34527	0.0950739	14.1497	1.87518e-45	1.95151e-43	2381.64	937.135
ENSG00000181409	AATK	1.75606	0.124316	14.1257	2.63593e-45	2.7295e-43	2198.78	650.73
ENSG00000136960	ENPP2	1.31604	0.0932931	14.1066	3.46025e-45	3.56527e-43	14284.9	5737.31
ENSG00000172379	ARNT2	0.892654	0.0633655	14.0874	4.54156e-45	4.65622e-43	3690.55	1987.52
ENSG00000061794	MRPS35	-0.975503	0.0692727	-14.0821	4.89571e-45	4.99458e-43	920.47	1810.92
ENSG00000234741	GAS5	-1.42729	0.101361	-14.0812	4.95356e-45	5.02883e-43	1287.85	3464.11
ENSG00000142892	PIGK	-0.961593	0.0684682	-14.0444	8.34025e-45	8.42569e-43	883.751	1722.3
ENSG00000161202	DVL3	0.841899	0.0600574	14.0182	1.20555e-44	1.21198e-42	6906.59	3853.22
ENSG00000185022	MAFF	-1.67552	0.119787	-13.9874	1.86017e-44	1.86107e-42	233.23	745.037
ENSG00000126067	PSMB2	-0.700679	0.0502162	-13.9532	3.00603e-44	2.99302e-42	1529.9	2486.27
ENSG00000124766	SOX4	1.31893	0.0946627	13.9329	3.99674e-44	3.96041e-42	2426.63	972.88
ENSG00000181026	AEN	-1.37354	0.0987706	-13.9064	5.79471e-44	5.71468e-42	669.81	1733.56
ENSG00000100814	CCNB1IP1	-1.28804	0.0927131	-13.8927	7.01199e-44	6.88239e-42	534.017	1304.64
ENSG00000169184	MN1	1.41919	0.102206	13.8857	7.73693e-44	7.55811e-42	1651.38	617.041
ENSG00000006652	IFRD1	-2.03948	0.146966	-13.8772	8.70298e-44	8.46191e-42	81.4967	335.27
ENSG00000111057	KRT18	0.938738	0.0678007	13.8456	1.3533e-43	1.30967e-41	4300.88	2243.3
ENSG00000189339	SLC35E2B	0.962527	0.0695941	13.8306	1.66681e-43	1.60556e-41	2230.03	1143.95
ENSG00000140682	TGFB1I1	-1.03713	0.0750446	-13.8202	1.9253e-43	1.84597e-41	1440.65	2955.06
ENSG00000127824	TUBA4A	-1.68359	0.12184	-13.8181	1.98213e-43	1.8917e-41	332.581	1066.04
ENSG00000127870	RNF6	-0.861568	0.0623865	-13.8102	2.21338e-43	2.10271e-41	1147.79	2085.86
ENSG00000116221	MRPL37	-0.753439	0.0545986	-13.7996	2.56295e-43	2.42369e-41	1929.93	3252.43
ENSG00000163251	FZD5	1.50532	0.109387	13.7615	4.34704e-43	4.09214e-41	950.383	334.534
ENSG00000148926	ADM	-1.74342	0.127012	-13.7264	7.05363e-43	6.58071e-41	277.003	927.233
ENSG00000177459	ERICH5	1.94298	0.141551	13.7264	7.05417e-43	6.58071e-41	852.893	221.898
ENSG00000127481	UBR4	-1.35105	0.098438	-13.7249	7.20463e-43	6.69094e-41	3204.51	8174.65
ENSG00000163191	S100A11	-0.966403	0.0708446	-13.6412	2.27869e-42	2.10678e-40	1771.51	3460.48
ENSG00000158286	RNF207	1.67062	0.12249	13.6388	2.35297e-42	2.16577e-40	510.157	160.07
ENSG00000250337	PURPL	-2.00677	0.147263	-13.6272	2.7603e-42	2.52946e-40	121.634	490.548
ENSG00000136167	LCP1	-2.62411	0.192582	-13.6259	2.80784e-42	2.56169e-40	89.0333	547.321
ENSG00000145362	ANK2	1.39452	0.10238	13.621	3.00597e-42	2.73042e-40	1466.61	557.629
ENSG00000132359	RAP1GAP2	-1.6686	0.122666	-13.6028	3.85285e-42	3.48439e-40	123.292	391.438
ENSG00000166401	SERPINB8	-1.4966	0.110243	-13.5756	5.59188e-42	5.03512e-40	231.924	654.598
ENSG00000070731	ST6GALNAC2	2.27496	0.167768	13.5602	6.89819e-42	6.18448e-40	613.406	126.585
ENSG00000151414	NEK7	-1.11228	0.0820859	-13.5502	7.90667e-42	7.05807e-40	760.211	1644.32
ENSG00000134152	KATNBL1	-1.67157	0.123441	-13.5415	8.89931e-42	7.91007e-40	518.924	1653.72
ENSG00000163762	TM4SF18	-1.90189	0.140599	-13.5271	1.08274e-41	9.58268e-40	138.394	517.007
ENSG00000169925	BRD3	0.834877	0.0618159	13.5059	1.44418e-41	1.27272e-39	1884.81	1057.08
ENSG00000072778	ACADVL	-0.688888	0.0510485	-13.4948	1.67863e-41	1.47239e-39	4951.01	7980.87
ENSG00000153879	CEBPG	-1.65727	0.12281	-13.4945	1.68496e-41	1.47239e-39	455.498	1437.49
ENSG00000125657	TNFSF9	-1.93798	0.143722	-13.4842	1.93795e-41	1.68634e-39	84.6516	323.06
ENSG00000145147	SLIT2	-1.35396	0.100711	-13.444	3.34028e-41	2.89444e-39	468.472	1197.9
ENSG00000075240	GRAMD4	1.20411	0.0896924	13.4249	4.32092e-41	3.72859e-39	2499.72	1084.74
ENSG00000123933	MXD4	0.982711	0.0732558	13.4148	4.95331e-41	4.25656e-39	2426.18	1227.27
ENSG00000196576	PLXNB2	0.659057	0.049145	13.4105	5.25112e-41	4.49383e-39	22471.9	14230.5
ENSG00000107331	ABCA2	1.04218	0.0777521	13.4039	5.73496e-41	4.8877e-39	14279.7	6933.74
ENSG00000136810	TXN	-0.874481	0.065256	-13.4008	5.9834e-41	5.0578e-39	1548.26	2837.32
ENSG00000136859	ANGPTL2	1.20405	0.0898487	13.4009	5.97411e-41	5.0578e-39	2014.96	874.335
ENSG00000144320	LNPK	-0.918385	0.0685451	-13.3982	6.19066e-41	5.21173e-39	652.885	1234.95
ENSG00000049239	H6PD	1.07757	0.0805549	13.3769	8.25621e-41	6.92252e-39	2201.48	1042.87
ENSG00000086696	HSD17B2	1.26202	0.0944043	13.3682	9.27438e-41	7.74486e-39	3447.23	1437.67
ENSG00000129657	SEC14L1	0.603219	0.0451408	13.3631	9.94014e-41	8.23441e-39	5342.94	3517.22
ENSG00000203879	GDI1	-0.653241	0.048884	-13.3631	9.93612e-41	8.23441e-39	2391.79	3761.41
ENSG00000196498	NCOR2	0.741002	0.0555271	13.3449	1.26889e-40	1.04696e-38	10997.6	6579.33
ENSG00000118496	FBXO30	-1.47389	0.110461	-13.3431	1.29964e-40	1.06808e-38	467.703	1299.99
ENSG00000176407	KCMF1	-0.931206	0.0697995	-13.3412	1.33369e-40	1.09173e-38	1046.69	1995.87
ENSG00000026103	FAS	-1.55993	0.116971	-13.336	1.42902e-40	1.16515e-38	138.675	409.286
ENSG00000111674	ENO2	-0.995897	0.0747696	-13.3195	1.78205e-40	1.44731e-38	4194.14	8365.22
ENSG00000089327	FXYD5	-1.22653	0.0921477	-13.3105	2.01061e-40	1.62656e-38	284.773	665.697
ENSG00000107882	SUFU	1.15462	0.0868935	13.2878	2.72621e-40	2.19688e-38	906.932	407.358
ENSG00000104419	NDRG1	-1.28062	0.0965891	-13.2585	4.02991e-40	3.23486e-38	1188.46	2889.29
ENSG00000166949	SMAD3	0.858882	0.0648193	13.2504	4.48862e-40	3.58916e-38	5304.81	2924.52
ENSG00000053371	AKR7A2	1.07703	0.081365	13.2371	5.36088e-40	4.27015e-38	1742.2	825.417
ENSG00000105559	PLEKHA4	1.35827	0.102649	13.2322	5.71616e-40	4.53374e-38	1575.36	614.113
ENSG00000184677	ZBTB40	-1.12534	0.0850472	-13.232	5.73559e-40	4.53374e-38	749.483	1635.81
ENSG00000143878	RHOB	1.44228	0.109033	13.2279	6.0517e-40	4.76543e-38	7304.21	2687.65
ENSG00000100146	SOX10	1.56316	0.118332	13.21	7.68657e-40	6.02989e-38	3690.32	1248.58
ENSG00000105695	MAG	1.92485	0.145855	13.1971	9.12098e-40	7.12813e-38	854.592	225.029
ENSG00000167740	CYB5D2	1.59742	0.121434	13.1546	1.60092e-39	1.24643e-37	442.413	146.147
ENSG00000115307	AUP1	-0.873344	0.0664123	-13.1503	1.69418e-39	1.3141e-37	1320.82	2419.07
ENSG00000169583	CLIC3	1.19616	0.0912248	13.1122	2.80306e-39	2.16609e-37	983.943	429.293
ENSG00000133812	SBF2	-1.02079	0.0779252	-13.0996	3.31125e-39	2.54929e-37	1049.92	2130.85
ENSG00000150593	PDCD4	1.59517	0.121871	13.089	3.80668e-39	2.91987e-37	2173.31	719.418
ENSG00000198682	PAPSS2	-1.29378	0.0989487	-13.0753	4.55837e-39	3.48354e-37	373.052	915.331
ENSG00000156675	RAB11FIP1	0.836957	0.0641848	13.0398	7.26534e-39	5.53181e-37	3286.53	1839.81
ENSG00000136044	APPL2	-0.883501	0.0680113	-12.9905	1.38504e-38	1.05071e-36	601.567	1110.24
ENSG00000155254	MARVELD1	0.998888	0.076921	12.9859	1.47107e-38	1.11189e-36	3345.87	1673.74
ENSG00000176463	SLCO3A1	0.968597	0.0746842	12.9692	1.8285e-38	1.37702e-36	1134.16	579.526
ENSG00000173812	EIF1	-0.678078	0.0522945	-12.9665	1.89425e-38	1.42137e-36	4426.06	7081.73
ENSG00000179833	SERTAD2	-1.28423	0.0990559	-12.9647	1.93956e-38	1.45012e-36	737.358	1796.97
ENSG00000142611	PRDM16	1.42557	0.110107	12.9472	2.4382e-38	1.81637e-36	2626.81	977.587
ENSG00000210082	MT-RNR2	0.984926	0.0761257	12.9382	2.74146e-38	2.03497e-36	66647.7	33674.1
ENSG00000135919	SERPINE2	-2.03102	0.157161	-12.9232	3.33203e-38	2.46451e-36	308.316	1258.32
ENSG00000129038	LOXL1	1.05115	0.0816121	12.8798	5.84722e-38	4.30947e-36	4245.25	2048.08
ENSG00000198768	APCDD1L	-3.96837	0.308466	-12.8648	7.09998e-38	5.21421e-36	8.00429	124.737
ENSG00000140961	OSGIN1	-2.03555	0.158581	-12.836	1.03029e-37	7.53971e-36	157.858	646.264
ENSG00000126945	HNRNPH2	0.754069	0.0588509	12.8132	1.38285e-37	1.00841e-35	1963.55	1164.61
ENSG00000065150	IPO5	-0.579467	0.0452729	-12.7994	1.65187e-37	1.20036e-35	5871.48	8773.63
ENSG00000170477	KRT4	3.95032	0.308678	12.7975	1.69274e-37	1.22575e-35	204.92	13.2587
ENSG00000134982	APC	1.48939	0.116505	12.7839	2.01599e-37	1.45474e-35	9673.46	3445.19
ENSG00000006534	ALDH3B1	1.56563	0.122494	12.7813	2.08588e-37	1.49995e-35	1092.31	368.827
ENSG00000152518	ZFP36L2	1.08427	0.0849498	12.7636	2.61802e-37	1.8761e-35	5657.96	2667.93
ENSG00000159399	HK2	-1.05691	0.0828331	-12.7595	2.75851e-37	1.96995e-35	1324.46	2755.6
ENSG00000109458	GAB1	1.43249	0.112345	12.7508	3.08536e-37	2.1958e-35	2149.25	796.323
ENSG00000162517	PEF1	-0.872569	0.0685172	-12.735	3.77659e-37	2.67853e-35	767.47	1404.56
ENSG00000180902	D2HGDH	1.6828	0.132153	12.7338	3.83834e-37	2.71304e-35	468.691	145.995
ENSG00000099622	CIRBP	0.9204	0.0723584	12.72	4.57722e-37	3.22429e-35	4680.2	2472.92
ENSG00000033170	FUT8	1.09792	0.0863813	12.7102	5.19117e-37	3.64438e-35	1065.43	497.708
ENSG00000166881	NEMP1	-1.22599	0.0967165	-12.6762	8.01542e-37	5.60808e-35	510.227	1194.11
ENSG00000135821	GLUL	0.950115	0.0750196	12.6649	9.256e-37	6.45427e-35	9174.32	4748.7
ENSG00000142657	PGD	-0.671658	0.0530459	-12.6618	9.62353e-37	6.68803e-35	4804.43	7651.73
ENSG00000102572	STK24	0.867226	0.0686097	12.64	1.2705e-36	8.8e-35	3942.98	2161.43
ENSG00000100767	PAPLN	2.60952	0.206482	12.6379	1.30411e-36	9.00268e-35	291.009	47.6548
ENSG00000175220	ARHGAP1	1.0199	0.080723	12.6346	1.36064e-36	9.36176e-35	2948.86	1453.75
ENSG00000160781	PAQR6	2.72311	0.215553	12.6331	1.38623e-36	9.50622e-35	190.375	28.7714
ENSG00000103942	HOMER2	1.03078	0.0816028	12.6317	1.41253e-36	9.65465e-35	2373.73	1161.72
ENSG00000127463	EMC1	-0.736293	0.0584461	-12.5978	2.17077e-36	1.47883e-34	1488.02	2479
ENSG00000184164	CRELD2	1.0812	0.085834	12.5964	2.21039e-36	1.50089e-34	963.607	455.029
ENSG00000143772	ITPKB	1.72351	0.136836	12.5955	2.23597e-36	1.5133e-34	2316.63	701.186
ENSG00000113194	FAF2	-0.677416	0.0538148	-12.5879	2.46116e-36	1.66028e-34	1587.14	2538.32
ENSG00000235718	MFRP	1.61597	0.128414	12.584	2.58656e-36	1.73921e-34	5206.79	1698.42
ENSG00000160818	GPATCH4	-1.01436	0.0809189	-12.5356	4.76981e-36	3.19685e-34	925.314	1868.13
ENSG00000170421	KRT8	0.902238	0.0719833	12.534	4.86606e-36	3.25084e-34	20647.4	11047.1
ENSG00000149115	TNKS1BP1	0.980395	0.0783765	12.5088	6.68354e-36	4.45068e-34	5365.96	2719.26
ENSG00000109929	SC5D	-1.07522	0.0861698	-12.478	9.84881e-36	6.53747e-34	1309.06	2760.15
ENSG00000171724	VAT1L	1.20288	0.0964699	12.4689	1.10278e-35	7.29666e-34	8119.58	3527.19
ENSG00000106976	DNM1	-0.971144	0.0778925	-12.4677	1.11944e-35	7.3833e-34	550.286	1077.71
ENSG00000119705	SLIRP	-1.03142	0.0828474	-12.4497	1.40408e-35	9.23127e-34	609.284	1245.75
ENSG00000143416	SELENBP1	1.48115	0.119177	12.4282	1.83715e-35	1.20403e-33	957.897	342.912
ENSG00000104853	CLPTM1	-0.587167	0.0472871	-12.4171	2.11185e-35	1.3797e-33	3017.62	4532.14
ENSG00000119681	LTBP2	-0.890652	0.071803	-12.4041	2.48278e-35	1.61693e-33	854.274	1582.08
ENSG00000147650	LRP12	-1.14732	0.092654	-12.3829	3.23577e-35	2.10072e-33	385.597	854.128
ENSG00000003756	RBM5	0.885444	0.0715671	12.3722	3.69425e-35	2.39087e-33	1350.66	731.392
ENSG00000258441	LINC00641	-1.65724	0.133982	-12.3692	3.83847e-35	2.47647e-33	183.513	579.04
ENSG00000132912	DCTN4	-0.814299	0.0658434	-12.3672	3.93274e-35	2.52941e-33	1464.87	2577.64
ENSG00000157510	AFAP1L1	-1.81594	0.146955	-12.3571	4.45925e-35	2.85917e-33	147.845	519.561
ENSG00000101144	BMP7	1.3303	0.107817	12.3385	5.61611e-35	3.5898e-33	2957.17	1175.78
ENSG00000108784	NAGLU	1.17485	0.0952409	12.3355	5.83083e-35	3.71558e-33	1242.97	550.079
ENSG00000123572	NRK	-2.39493	0.194165	-12.3345	5.907e-35	3.75258e-33	33.1296	174.367
ENSG00000071246	VASH1	1.17861	0.0957539	12.3087	8.12921e-35	5.1485e-33	496.301	219.403
ENSG00000182218	HHIPL1	1.47857	0.120148	12.3062	8.38396e-35	5.29365e-33	760.572	272.636
ENSG00000188766	SPRED3	-1.32626	0.107784	-12.3048	8.53716e-35	5.374e-33	170.228	425.863
ENSG00000197081	IGF2R	-0.70595	0.0573762	-12.3039	8.63264e-35	5.41763e-33	3128.04	5102.96
ENSG00000185567	AHNAK2	1.29649	0.105494	12.2896	1.02972e-34	6.44277e-33	9126.49	3715.24
ENSG00000211584	SLC48A1	-1.12243	0.0914027	-12.28	1.15963e-34	7.23372e-33	841.321	1830.27
ENSG00000165916	PSMC3	-0.710444	0.0579537	-12.2588	1.50689e-34	9.37167e-33	2643.64	4324.13
ENSG00000120896	SORBS3	0.967163	0.0789382	12.2521	1.63617e-34	1.01452e-32	2516.77	1286.74
ENSG00000064393	HIPK2	-0.758949	0.0619471	-12.2516	1.64802e-34	1.01882e-32	2057.69	3481.79
ENSG00000144560	VGLL4	0.873158	0.0712805	12.2496	1.68826e-34	1.04059e-32	1966.59	1073.97
ENSG00000166130	IKBIP	-1.18014	0.0965358	-12.2249	2.28859e-34	1.40643e-32	532.65	1207.16
ENSG00000171604	CXXC5	0.776216	0.0635093	12.2221	2.36941e-34	1.45179e-32	5015.52	2928.06
ENSG00000157168	NRG1	-1.46034	0.119599	-12.2102	2.74154e-34	1.67484e-32	372.999	1024.83
ENSG00000259439	LINC01833	1.80073	0.147662	12.1949	3.30785e-34	2.01487e-32	1183.61	339.61
ENSG00000102265	TIMP1	-0.77775	0.0638165	-12.1873	3.63331e-34	2.20662e-32	1267.92	2174.04
ENSG00000130513	GDF15	-2.85461	0.23431	-12.1831	3.82648e-34	2.31715e-32	37.5097	270.528
ENSG00000110881	ASIC1	1.46016	0.119989	12.1691	4.54096e-34	2.74178e-32	848.119	308.038
ENSG00000114993	RTKN	1.03681	0.0853035	12.1544	5.43823e-34	3.274e-32	1216.34	592.544
ENSG00000072682	P4HA2	-0.980863	0.0809637	-12.1149	8.8125e-34	5.29005e-32	712.323	1406.02
ENSG00000164176	EDIL3	-1.24796	0.103014	-12.1144	8.85617e-34	5.3009e-32	587.379	1395.91
ENSG00000152661	GJA1	1.1981	0.0989233	12.1114	9.18737e-34	5.4833e-32	10658.6	4645.59
ENSG00000011478	QPCTL	-1.09363	0.0904557	-12.0903	1.18899e-33	7.07588e-32	297.279	633.804
ENSG00000153214	TMEM87B	-1.09953	0.0910338	-12.0782	1.37654e-33	8.16849e-32	203.264	435.75
ENSG00000213593	TMX2	-0.848749	0.0702747	-12.0776	1.38713e-33	8.20785e-32	847.657	1526.83
ENSG00000167123	CERCAM	0.698161	0.0578263	12.0734	1.45944e-33	8.61109e-32	2412.55	1486.55
ENSG00000136720	HS6ST1	0.725989	0.0601762	12.0644	1.62869e-33	9.58244e-32	3284.79	1985.59
ENSG00000165175	MID1IP1	0.864637	0.0716779	12.0628	1.66033e-33	9.74094e-32	1648.87	904.92
ENSG00000180448	ARHGAP45	1.76351	0.146201	12.0622	1.67203e-33	9.78184e-32	343.564	101.156
ENSG00000095752	IL11	-2.65722	0.220313	-12.0611	1.69538e-33	9.89051e-32	19.1143	120.894
ENSG00000104177	MYEF2	-0.76003	0.06302	-12.0601	1.71507e-33	9.9773e-32	1217.11	2062.19
ENSG00000174099	MSRB3	-0.836647	0.0694316	-12.0499	1.94085e-33	1.12591e-31	1173.46	2096.15
ENSG00000171819	ANGPTL7	2.37838	0.197434	12.0464	2.02555e-33	1.17177e-31	805.736	154.907
ENSG00000151090	THRB	-2.47234	0.205239	-12.0462	2.03177e-33	1.17209e-31	52.4999	290.702
ENSG00000183873	SCN5A	0.927177	0.0770046	12.0405	2.17527e-33	1.25138e-31	1295.25	681.188
ENSG00000166396	SERPINB7	-3.1942	0.265589	-12.0269	2.56744e-33	1.4729e-31	18.8228	172.115
ENSG00000286295	AL450307.1	-4.24587	0.353121	-12.0238	2.66277e-33	1.52337e-31	7.83697	150.706
ENSG00000112339	HBS1L	-0.72393	0.060215	-12.0224	2.70941e-33	1.54578e-31	1135.27	1876.44
ENSG00000100403	ZC3H7B	0.642638	0.0534909	12.014	3.00128e-33	1.70759e-31	8031.48	5143.67
ENSG00000065923	SLC9A7	-1.18532	0.0986862	-12.011	3.11228e-33	1.7659e-31	363.033	825.436
ENSG00000196072	BLOC1S2	-0.964443	0.0803219	-12.0072	3.25598e-33	1.84239e-31	476.913	931.56
ENSG00000117133	RPF1	-0.934355	0.077841	-12.0034	3.41112e-33	1.92491e-31	484.643	926.262
ENSG00000184254	ALDH1A3	1.52887	0.127441	11.9966	3.69975e-33	2.08211e-31	4543.3	1574.48
ENSG00000048544	MRPS10	-0.989973	0.0826528	-11.9775	4.66256e-33	2.61685e-31	981.653	1949.88
ENSG00000132669	RIN2	0.880723	0.0735418	11.9758	4.75697e-33	2.66262e-31	1801.68	978.802
ENSG00000166387	PPFIBP2	1.45995	0.122045	11.9624	5.59235e-33	3.12177e-31	1451.19	527.447
ENSG00000205426	KRT81	3.26778	0.273482	11.9488	6.58506e-33	3.66604e-31	1232.37	127.912
ENSG00000173786	CNP	0.814465	0.0682027	11.9418	7.16304e-33	3.97712e-31	3569.91	2029.34
ENSG00000157827	FMNL2	0.833739	0.0699148	11.9251	8.75996e-33	4.85077e-31	4289.95	2407.53
ENSG00000106484	MEST	1.45554	0.122073	11.9235	8.92637e-33	4.92974e-31	2592.72	945.187
ENSG00000260807	CEROX1	1.46557	0.12294	11.921	9.19592e-33	5.06509e-31	1590.49	575.87
ENSG00000146950	SHROOM2	1.23061	0.103234	11.9206	9.24634e-33	5.07936e-31	1199.89	511.242
ENSG00000167106	FAM102A	1.08856	0.0913533	11.916	9.77021e-33	5.35294e-31	2413.85	1134.75
ENSG00000280744	LINC01173	-1.87078	0.157197	-11.9008	1.17199e-32	6.4042e-31	117.51	430.384
ENSG00000167680	SEMA6B	3.28564	0.276104	11.9	1.18339e-32	6.44946e-31	151.892	15.5286
ENSG00000122359	ANXA11	0.802644	0.0674532	11.8993	1.1937e-32	6.48857e-31	5471.28	3136.1
ENSG00000139514	SLC7A1	-0.626515	0.0526561	-11.8982	1.20864e-32	6.55262e-31	4178.4	6450.73
ENSG00000205581	HMGN1	0.672255	0.0565497	11.8879	1.3685e-32	7.39991e-31	3366.64	2112.75
ENSG00000116584	ARHGEF2	-1.22909	0.103402	-11.8864	1.39232e-32	7.50911e-31	763.537	1789.65
ENSG00000035862	TIMP2	0.960656	0.0808322	11.8846	1.42356e-32	7.65765e-31	25039	12865.7
ENSG00000196876	SCN8A	-1.44116	0.121492	-11.8622	1.86103e-32	9.98493e-31	217.094	588.705
ENSG00000130176	CNN1	-1.44896	0.122171	-11.86	1.90869e-32	1.02142e-30	133.759	364.032
ENSG00000012171	SEMA3B	1.01278	0.0855907	11.8329	2.63954e-32	1.40889e-30	12123.5	6007.87
ENSG00000237515	SHISA9	-2.61556	0.221055	-11.8321	2.66277e-32	1.41763e-30	31.9276	195.341
ENSG00000257732	AC089983.1	-3.65261	0.30885	-11.8265	2.84793e-32	1.51232e-30	12.8309	160.659
ENSG00000182871	COL18A1	0.748071	0.0633954	11.8001	3.89913e-32	2.06524e-30	23251.5	13843.3
ENSG00000161057	PSMC2	-0.585514	0.0496331	-11.7968	4.0522e-32	2.14084e-30	1676.64	2516.52
ENSG00000149201	CCDC81	-3.31679	0.281322	-11.79	4.39603e-32	2.31658e-30	13.4683	133.602
ENSG00000113389	NPR3	1.6687	0.141565	11.7875	4.52679e-32	2.37944e-30	740.112	232.828
ENSG00000189060	H1-0	1.21792	0.103333	11.7864	4.58967e-32	2.40638e-30	1984.19	852.699
ENSG00000159784	FAM131B	1.41788	0.120324	11.7838	4.72846e-32	2.47289e-30	492.481	184.489
ENSG00000092929	UNC13D	1.20503	0.102332	11.7757	5.21087e-32	2.71831e-30	8929.55	3872.92
ENSG00000020181	ADGRA2	0.959751	0.0815297	11.7718	5.45497e-32	2.8385e-30	814.366	418.885
ENSG00000163975	MELTF	1.52827	0.129854	11.7691	5.63441e-32	2.92453e-30	639.017	221.351
ENSG00000105835	NAMPT	-0.802721	0.0682978	-11.7532	6.79588e-32	3.51857e-30	857.074	1496.81
ENSG00000105855	ITGB8	1.46686	0.124923	11.7421	7.75447e-32	4.00487e-30	4452.44	1610.66
ENSG00000213516	RBMXL1	1.28414	0.109427	11.7351	8.42137e-32	4.33847e-30	612.257	251.465
ENSG00000259330	INAFM2	0.806231	0.0687067	11.7344	8.49305e-32	4.36454e-30	1971.94	1127.83
ENSG00000187730	GABRD	3.33429	0.284238	11.7306	8.87871e-32	4.55144e-30	227.076	22.4577
ENSG00000105341	DMAC2	-0.820699	0.0699955	-11.725	9.48851e-32	4.85203e-30	805.639	1422.07
ENSG00000167191	GPRC5B	1.38216	0.117908	11.7224	9.79118e-32	4.99446e-30	599.864	230.121
ENSG00000167881	SRP68	-0.689011	0.0587936	-11.7191	1.017e-31	5.17496e-30	1578.75	2543.98
ENSG00000065534	MYLK	1.02237	0.0872529	11.7173	1.03908e-31	5.27436e-30	8278.91	4075.82
ENSG00000163071	SPATA18	-1.72933	0.147746	-11.7047	1.2056e-31	6.10463e-30	83.0561	274.407
ENSG00000133687	TMTC1	-1.00578	0.0859464	-11.7024	1.23944e-31	6.26067e-30	1287.64	2586
ENSG00000010322	NISCH	0.766636	0.0655377	11.6976	1.31071e-31	6.60458e-30	4545.34	2671.38
ENSG00000075336	TIMM21	-0.995514	0.0851134	-11.6963	1.33093e-31	6.69017e-30	501.89	1001.44
ENSG00000099341	PSMD8	-0.712167	0.0609903	-11.6767	1.67628e-31	8.40574e-30	2890.28	4733.45
ENSG00000140557	ST8SIA2	-2.0046	0.172104	-11.6476	2.35962e-31	1.17895e-29	56.1593	225.13
ENSG00000145782	ATG12	-1.03181	0.088586	-11.6475	2.36246e-31	1.17895e-29	584.836	1197.12
ENSG00000128849	CGNL1	1.1478	0.0985961	11.6414	2.53743e-31	1.26322e-29	3146	1419.74
ENSG00000065809	FAM107B	0.830752	0.0714783	11.6224	3.17002e-31	1.57437e-29	1540.13	866.306
ENSG00000165029	ABCA1	1.66375	0.143177	11.6202	3.2529e-31	1.61167e-29	527.659	166.295
ENSG00000141447	OSBPL1A	0.766063	0.0659548	11.615	3.45942e-31	1.70989e-29	4397.82	2586.5
ENSG00000130396	AFDN	0.776341	0.0668449	11.6141	3.49585e-31	1.72379e-29	9218.47	5382.61
ENSG00000184319	RPL23AP82	-1.22145	0.105251	-11.6051	3.88433e-31	1.9108e-29	199.66	464.72
ENSG00000198753	PLXNB3	0.937392	0.080786	11.6034	3.9608e-31	1.9438e-29	2371.01	1237.56
ENSG00000116191	RALGPS2	-1.35824	0.117061	-11.6029	3.98538e-31	1.95124e-29	472.174	1211.21
ENSG00000120885	CLU	-0.721611	0.0622691	-11.5886	4.70748e-31	2.29934e-29	5206.67	8584.98
ENSG00000116985	BMP8B	1.13628	0.0981164	11.5809	5.15e-31	2.50956e-29	767.088	348.843
ENSG00000118271	TTR	1.26808	0.109512	11.5794	5.2425e-31	2.54864e-29	3334	1384.48
ENSG00000185100	ADSS1	1.67886	0.145018	11.5769	5.39605e-31	2.61715e-29	505.44	157.818
ENSG00000134202	GSTM3	-0.689246	0.0595576	-11.5728	5.66286e-31	2.74014e-29	1467.41	2367.45
ENSG00000156515	HK1	-0.688012	0.059468	-11.5694	5.88638e-31	2.84165e-29	3882.25	6253.53
ENSG00000041982	TNC	-2.34141	0.202505	-11.5622	6.40229e-31	3.08352e-29	24.6464	122.978
ENSG00000178980	SELENOW	0.944535	0.0817025	11.5607	6.52017e-31	3.13301e-29	2747.58	1427.24
ENSG00000130713	EXOSC2	-0.958663	0.0830089	-11.5489	7.4755e-31	3.58374e-29	693.103	1346.36
ENSG00000077782	FGFR1	0.705295	0.0610981	11.5436	7.94896e-31	3.80192e-29	3558.61	2181.94
ENSG00000123159	GIPC1	0.793807	0.0688061	11.5369	8.59946e-31	4.10357e-29	6166.34	3556.23
ENSG00000225648	SBDSP1	-1.20307	0.104365	-11.5275	9.59177e-31	4.56657e-29	348.041	801.207
ENSG00000004478	FKBP4	-0.921214	0.0799422	-11.5235	1.00457e-30	4.77171e-29	1629.58	3085.21
ENSG00000170873	MTSS1	1.44996	0.125864	11.52	1.04604e-30	4.95731e-29	1186.8	434.292
ENSG00000031698	SARS1	-0.764348	0.0663592	-11.5184	1.06632e-30	5.04191e-29	2314.11	3930.92
ENSG00000050748	MAPK9	-0.765614	0.0664807	-11.5163	1.09155e-30	5.14944e-29	808.014	1374.24
ENSG00000166106	ADAMTS15	1.33472	0.115979	11.5083	1.1982e-30	5.63972e-29	747.185	296.264
ENSG00000134375	TIMM17A	-0.684075	0.0594921	-11.4986	1.34105e-30	6.29775e-29	1299.48	2088.18
ENSG00000139496	NUP58	-0.777179	0.0675966	-11.4973	1.36092e-30	6.37661e-29	1316.58	2256.12
ENSG00000182054	IDH2	0.742248	0.0645822	11.4931	1.42956e-30	6.68309e-29	2411.16	1441.28
ENSG00000169567	HINT1	-0.863229	0.075119	-11.4915	1.4558e-30	6.79047e-29	2897.49	5270.54
ENSG00000163947	ARHGEF3	1.50674	0.131246	11.4803	1.65745e-30	7.71368e-29	1137.82	400.431
ENSG00000048649	RSF1	-0.836228	0.0728746	-11.4749	1.76396e-30	8.19093e-29	1383.1	2470.64
ENSG00000120937	NPPB	-1.90995	0.166581	-11.4656	1.9645e-30	9.10175e-29	1160.93	4362.57
ENSG00000130159	ECSIT	-0.973601	0.0849368	-11.4626	2.0321e-30	9.39394e-29	500.821	983.595
ENSG00000167074	TEF	1.60422	0.140034	11.456	2.19485e-30	1.01237e-28	714.009	234.742
ENSG00000086061	DNAJA1	-0.839548	0.0733046	-11.4529	2.27469e-30	1.04686e-28	3832.72	6859.64
ENSG00000170500	LONRF2	-1.36083	0.118856	-11.4494	2.36652e-30	1.08671e-28	278.204	714.563
ENSG00000166592	RRAD	1.50251	0.131359	11.4382	2.69491e-30	1.23477e-28	1086.68	383.307
ENSG00000063180	CA11	2.08671	0.182492	11.4345	2.81047e-30	1.28487e-28	607.507	142.999
ENSG00000108262	GIT1	0.542894	0.0474863	11.4326	2.87253e-30	1.31036e-28	3556.65	2441.34
ENSG00000187678	SPRY4	-1.77805	0.155718	-11.4184	3.38369e-30	1.54014e-28	61.9273	212.257
ENSG00000168014	C2CD3	-0.969961	0.0850259	-11.4078	3.8215e-30	1.7356e-28	699.257	1369.29
ENSG00000091656	ZFHX4	1.12015	0.0981987	11.407	3.85895e-30	1.74877e-28	1837.62	845.338
ENSG00000169756	LIMS1	-0.92588	0.0812005	-11.4024	4.06786e-30	1.83942e-28	993.125	1888.02
ENSG00000116898	MRPS15	-0.785842	0.0689335	-11.4	4.18117e-30	1.88654e-28	948.968	1636.23
ENSG00000114115	RBP1	0.800869	0.0703703	11.3808	5.21281e-30	2.34181e-28	4146.63	2379.88
ENSG00000177030	DEAF1	0.923376	0.0811337	11.3809	5.20445e-30	2.34181e-28	1097.6	578.39
ENSG00000119771	KLHL29	0.952652	0.0837567	11.374	5.63211e-30	2.5247e-28	1297.88	670.436
ENSG00000143850	PLEKHA6	1.32091	0.116164	11.3711	5.82328e-30	2.60475e-28	644.606	257.902
ENSG00000175866	BAIAP2	0.831138	0.0731983	11.3546	7.03529e-30	3.1401e-28	2488.6	1398.37
ENSG00000118971	CCND2	1.38736	0.122234	11.35	7.41303e-30	3.30159e-28	1541.69	589.61
ENSG00000135677	GNS	0.76354	0.0673037	11.3447	7.88036e-30	3.5022e-28	16585	9769.9
ENSG00000166206	GABRB3	-1.38294	0.122007	-11.3349	8.81414e-30	3.9088e-28	239.639	626.085
ENSG00000160124	CCDC58	-1.52138	0.13427	-11.3308	9.23942e-30	4.08864e-28	161.601	463.96
ENSG00000081913	PHLPP1	1.05546	0.0932581	11.3176	1.0735e-29	4.74032e-28	1032.28	496.288
ENSG00000168958	MFF	0.971139	0.0858859	11.3073	1.20725e-29	5.31962e-28	2978.86	1519.85
ENSG00000057252	SOAT1	-0.768174	0.0679522	-11.3046	1.24497e-29	5.47417e-28	1320.59	2248.54
ENSG00000167996	FTH1	-1.02053	0.0904248	-11.2859	1.54027e-29	6.75826e-28	41912.4	85024.1
ENSG00000162076	FLYWCH2	1.19575	0.105968	11.284	1.57368e-29	6.89027e-28	917.67	400.351
ENSG00000145824	CXCL14	2.97348	0.264064	11.2604	2.05741e-29	8.98922e-28	2851.25	362.999
ENSG00000148798	INA	-1.47202	0.130783	-11.2554	2.17837e-29	9.49769e-28	112.106	310.242
ENSG00000196139	AKR1C3	-5.78693	0.514181	-11.2546	2.19721e-29	9.55969e-28	3.89276	211.935
ENSG00000119514	GALNT12	1.46723	0.130436	11.2487	2.35162e-29	1.02101e-27	515.18	186.353
ENSG00000167920	TMEM99	-1.76717	0.157134	-11.2463	2.41588e-29	1.04671e-27	112.086	382.971
ENSG00000145555	MYO10	0.818246	0.0728892	11.2259	3.04328e-29	1.31579e-27	6080.29	3447.86
ENSG00000165678	GHITM	-0.59843	0.0533688	-11.2131	3.51599e-29	1.517e-27	2949.27	4466.86
ENSG00000146122	DAAM2	1.19908	0.107071	11.1989	4.12781e-29	1.77728e-27	3963.34	1726.1
ENSG00000020577	SAMD4A	-0.939859	0.0839349	-11.1975	4.19519e-29	1.80254e-27	663.896	1272.73
ENSG00000100823	APEX1	0.600449	0.0536326	11.1956	4.28527e-29	1.83743e-27	4705.72	3103.57
ENSG00000163931	TKT	-0.575263	0.0514051	-11.1908	4.52513e-29	1.93627e-27	15113.3	22516.5
ENSG00000103549	RNF40	-0.846101	0.0756248	-11.1881	4.66081e-29	1.99022e-27	1903.25	3420.28
ENSG00000159200	RCAN1	-0.91154	0.0814936	-11.1854	4.80662e-29	2.04825e-27	876.947	1649.51
ENSG00000107551	RASSF4	1.08032	0.0966174	11.1814	5.02929e-29	2.13874e-27	1034.6	489.018
ENSG00000105516	DBP	2.09589	0.187827	11.1587	6.49681e-29	2.75715e-27	439.345	102.736
ENSG00000107816	LZTS2	0.763589	0.0684517	11.1552	6.75709e-29	2.86174e-27	4411.61	2597.95
ENSG00000171298	GAA	1.20229	0.10786	11.1468	7.42434e-29	3.13792e-27	765.296	332.434
ENSG00000164970	FAM219A	-0.955457	0.0857595	-11.1411	7.9117e-29	3.33709e-27	824.386	1597.47
ENSG00000136717	BIN1	0.876873	0.0787579	11.1338	8.5917e-29	3.61655e-27	2854.31	1554.24
ENSG00000179403	VWA1	1.26698	0.113997	11.1141	1.07073e-28	4.49791e-27	954.068	396.179
ENSG00000059804	SLC2A3	-1.42759	0.128517	-11.1082	1.14458e-28	4.79844e-27	401.734	1082.07
ENSG00000115414	FN1	-1.10313	0.0993331	-11.1053	1.18186e-28	4.9447e-27	6231.82	13386.1
ENSG00000008513	ST3GAL1	0.845073	0.0760998	11.1048	1.18887e-28	4.964e-27	1457.38	811.951
ENSG00000136193	SCRN1	-0.505449	0.0455455	-11.0977	1.28771e-28	5.36587e-27	4935.1	7006.99
ENSG00000275216	AL161431.1	-2.55662	0.230444	-11.0943	1.33685e-28	5.55945e-27	424.915	2500.39
ENSG00000151779	NBAS	-0.690212	0.062276	-11.0831	1.51514e-28	6.28831e-27	1018.64	1644.17
ENSG00000054118	THRAP3	0.585404	0.0528225	11.0825	1.52571e-28	6.31949e-27	3825.62	2548.83
ENSG00000171311	EXOSC1	-1.06246	0.0958766	-11.0815	1.54253e-28	6.37642e-27	278.669	582.879
ENSG00000186111	PIP5K1C	0.629661	0.0568334	11.0791	1.5851e-28	6.53933e-27	3302.56	2134.09
ENSG00000130348	QRSL1	-0.992346	0.0896428	-11.07	1.75389e-28	7.22129e-27	390.008	776.471
ENSG00000159348	CYB5R1	-0.788738	0.0712628	-11.068	1.79336e-28	7.36912e-27	695.303	1201.25
ENSG00000175832	ETV4	-3.16792	0.286304	-11.0649	1.85756e-28	7.61783e-27	11.7678	103.441
ENSG00000133131	MORC4	-0.956053	0.0865081	-11.0516	2.15347e-28	8.81391e-27	500.721	971.367
ENSG00000124574	ABCC10	1.42748	0.12921	11.0478	2.24682e-28	9.17786e-27	640.452	237.803
ENSG00000119865	CNRIP1	-1.47268	0.133358	-11.0431	2.3673e-28	9.65092e-27	160.056	444.284
ENSG00000103260	METRN	0.831755	0.0753475	11.0389	2.48006e-28	1.00908e-26	4296.85	2413.57
ENSG00000167930	FAM234A	0.891345	0.0807578	11.0373	2.52582e-28	1.02568e-26	3069.49	1654.46
ENSG00000266714	MYO15B	2.58291	0.234724	11.004	3.65425e-28	1.48101e-26	180.741	30.1488
ENSG00000108679	LGALS3BP	0.485845	0.0441874	10.9951	4.03533e-28	1.63226e-26	10974.7	7836.54
ENSG00000134954	ETS1	-1.07431	0.0977999	-10.9848	4.52171e-28	1.82543e-26	1516.38	3191.25
ENSG00000144824	PHLDB2	1.00123	0.0911639	10.9827	4.62725e-28	1.8644e-26	1382.46	690.387
ENSG00000168090	COPS6	-0.610808	0.055749	-10.9564	6.19151e-28	2.48983e-26	2688.36	4104.99
ENSG00000115977	AAK1	-0.718812	0.0656409	-10.9507	6.59596e-28	2.64221e-26	957.82	1576.36
ENSG00000179271	GADD45GIP1	-1.04313	0.0952568	-10.9508	6.58986e-28	2.64221e-26	1681.18	3462.74
ENSG00000112996	MRPS30	-0.964023	0.0880427	-10.9495	6.68238e-28	2.67166e-26	771.748	1506.51
ENSG00000164638	SLC29A4	0.997402	0.0911759	10.9393	7.47645e-28	2.98338e-26	849.008	424.88
ENSG00000115641	FHL2	-1.22584	0.112118	-10.9335	7.97059e-28	3.17444e-26	441.905	1031.88
ENSG00000165905	LARGE2	1.93658	0.177196	10.929	8.379e-28	3.33069e-26	593.896	154.996
ENSG00000197119	SLC25A29	0.856656	0.078439	10.9213	9.11781e-28	3.61743e-26	1725.2	952.49
ENSG00000072210	ALDH3A2	-0.67037	0.061458	-10.9078	1.05803e-27	4.18966e-26	2985.75	4751.4
ENSG00000130203	APOE	1.03502	0.0950321	10.8913	1.26825e-27	5.01248e-26	3739.12	1824.44
ENSG00000167642	SPINT2	1.44617	0.132791	10.8905	1.27879e-27	5.04453e-26	663.428	243.328
ENSG00000136492	BRIP1	-1.10253	0.10131	-10.8827	1.39372e-27	5.48745e-26	477.644	1025.41
ENSG00000023330	ALAS1	-0.72383	0.0666025	-10.8679	1.63894e-27	6.44068e-26	1458.64	2408.59
ENSG00000170385	SLC30A1	-0.829547	0.076349	-10.8652	1.68851e-27	6.62294e-26	943.543	1676.14
ENSG00000110442	COMMD9	-0.841394	0.0774428	-10.8647	1.69732e-27	6.64489e-26	627.596	1123.97
ENSG00000080031	PTPRH	1.91704	0.176478	10.8628	1.73368e-27	6.77445e-26	379.06	100.304
ENSG00000066735	KIF26A	1.33335	0.122805	10.8575	1.83659e-27	7.14959e-26	1011.62	401.283
ENSG00000096696	DSP	0.860377	0.079242	10.8576	1.83545e-27	7.14959e-26	6838.81	3766.75
ENSG00000120526	NUDCD1	-0.978303	0.0901524	-10.8517	1.95833e-27	7.6092e-26	424.787	837.999
ENSG00000196372	ASB13	1.43904	0.132769	10.8386	2.2584e-27	8.75869e-26	773.394	285.132
ENSG00000052841	TTC17	-0.841039	0.0776011	-10.838	2.27444e-27	8.80443e-26	1421.37	2547.9
ENSG00000130477	UNC13A	-2.71767	0.25083	-10.8347	2.35683e-27	9.10632e-26	20.8126	136.354
ENSG00000260604	AL590004.3	-2.43186	0.224772	-10.8192	2.79251e-27	1.07696e-25	20.5797	110.285
ENSG00000143418	CERS2	-0.624775	0.0578203	-10.8055	3.243e-27	1.24837e-25	1784.36	2750.59
ENSG00000111276	CDKN1B	0.828673	0.0767287	10.8	3.44035e-27	1.32189e-25	1441.46	811.438
ENSG00000109861	CTSC	-0.897259	0.0831281	-10.7937	3.68688e-27	1.41399e-25	746.969	1390.17
ENSG00000125378	BMP4	0.684052	0.0634033	10.7889	3.88368e-27	1.48671e-25	4345.73	2704.56
ENSG00000143889	HNRNPLL	-0.608808	0.0564378	-10.7872	3.95541e-27	1.51138e-25	1070.93	1633.38
ENSG00000154330	PGM5	1.02524	0.0950555	10.7857	4.02029e-27	1.53334e-25	4413.27	2168.24
ENSG00000163466	ARPC2	-0.525281	0.0487372	-10.7778	4.38125e-27	1.66794e-25	4300.6	6189.32
ENSG00000099864	PALM	0.707176	0.0656909	10.7652	5.0254e-27	1.90965e-25	2837.36	1737.57
ENSG00000163041	H3-3A	0.780171	0.0725793	10.7492	5.97658e-27	2.26694e-25	3819.71	2224.68
ENSG00000155304	HSPA13	-0.882036	0.0822019	-10.7301	7.35125e-27	2.78326e-25	966.828	1783.72
ENSG00000166025	AMOTL1	0.67714	0.0631173	10.7283	7.49889e-27	2.83398e-25	3855.92	2411.61
ENSG00000198863	RUNDC1	-0.810055	0.0755126	-10.7274	7.56829e-27	2.855e-25	526.947	923.888
ENSG00000197879	MYO1C	0.536457	0.0500142	10.7261	7.67732e-27	2.89086e-25	8064.67	5559.48
ENSG00000174607	UGT8	1.66071	0.154959	10.7171	8.46544e-27	3.18184e-25	781.632	247.337
ENSG00000155959	VBP1	-0.850481	0.0794037	-10.7108	9.05331e-27	3.39663e-25	699.604	1262.91
ENSG00000130175	PRKCSH	-0.484105	0.045202	-10.7098	9.15561e-27	3.4288e-25	6050.4	8460.83
ENSG00000166341	DCHS1	-1.11216	0.104012	-10.6926	1.10244e-26	4.12123e-25	627.875	1356.58
ENSG00000145860	RNF145	0.662387	0.0619608	10.6904	1.12853e-26	4.21115e-25	2863.82	1809.97
ENSG00000176058	TPRN	1.17444	0.10992	10.6845	1.20261e-26	4.4795e-25	6390.1	2830.84
ENSG00000178573	MAF	1.45415	0.136106	10.684	1.20983e-26	4.49832e-25	946.81	345.598
ENSG00000165914	TTC7B	-0.918585	0.0860108	-10.6799	1.26424e-26	4.69218e-25	455.265	859.801
ENSG00000071282	LMCD1	1.02184	0.0958326	10.6627	1.52058e-26	5.6335e-25	351.022	173.004
ENSG00000082641	NFE2L1	0.616937	0.0578734	10.6601	1.56407e-26	5.78426e-25	8308.41	5417.25
ENSG00000148411	NACC2	0.684912	0.0642598	10.6585	1.59179e-26	5.8763e-25	6130.98	3813.22
ENSG00000144711	IQSEC1	0.718655	0.0674923	10.648	1.78232e-26	6.56793e-25	3020.53	1835.28
ENSG00000225101	OR52K3P	-5.63756	0.529901	-10.6389	1.96436e-26	7.2259e-25	2.58292	126.883
ENSG00000179604	CDC42EP4	0.738323	0.0694249	10.6348	2.05191e-26	7.53458e-25	1848.34	1107.93
ENSG00000168916	ZNF608	1.01859	0.0958323	10.6289	2.18739e-26	8.01784e-25	1365.29	673.607
ENSG00000162852	CNST	-0.963752	0.0906822	-10.6278	2.21286e-26	8.09689e-25	427.783	834.27
ENSG00000088833	NSFL1C	-0.589385	0.0554976	-10.62	2.40576e-26	8.78716e-25	1947.73	2929.91
ENSG00000081087	OSTM1	-0.721778	0.0679908	-10.6158	2.51562e-26	9.17228e-25	1166.55	1925.47
ENSG00000164379	FOXQ1	1.99654	0.188121	10.6131	2.58994e-26	9.42664e-25	704.805	176.46
ENSG00000120254	MTHFD1L	-0.782939	0.0738227	-10.6057	2.80456e-26	1.01899e-24	792.689	1363.08
ENSG00000072042	RDH11	-0.648897	0.0612038	-10.6022	2.90973e-26	1.05535e-24	1695.64	2659
ENSG00000185483	ROR1	1.09779	0.103578	10.5987	3.02185e-26	1.0941e-24	812.644	379.609
ENSG00000084073	ZMPSTE24	-0.699595	0.0660512	-10.5917	3.25603e-26	1.17683e-24	1410.23	2291.16
ENSG00000117115	PADI2	2.71673	0.256603	10.5873	3.41355e-26	1.23161e-24	2864.5	435.7
ENSG00000111669	TPI1	-0.693475	0.0655822	-10.5741	3.92794e-26	1.41474e-24	14076.7	22765.1
ENSG00000189319	FAM53B	0.920001	0.0870762	10.5655	4.30853e-26	1.54913e-24	1741.58	920.234
ENSG00000184156	KCNQ3	-2.96227	0.280432	-10.5632	4.41154e-26	1.58341e-24	13.9882	111.151
[truncated: 29,459 more rows]

## Sheet: 24hr TNT vs Poly(CEP) + TNT
Ensembl ID	Gene Name	log2FoldChange	lfcSE	stat	pvalue	padj	C Mean	D Mean
[truncated: 30,437 more rows]
