# Supplementary material for: A bio-functional polymer that prevents retinal scarring through modulation of NRF2 signalling pathway
Source: Nat Commun. 2022 May 19;13:2796. doi: 10.1038/s41467-022-30474-6 (PMC9119969; doi:10.1038/s41467-022-30474-6)
Supplement: Supplementary file 5 — Supplementary Dataset 2 [file 41467_2022_30474_MOESM5_ESM.xlsx]

## Sheet: 8h Media only vs TNT
pathway	pval	padj	log2err	ES	NES	size	leadingEdge	direction	log2pval
AGE/RAGE PATHWAY	0.00888142	0.0414466	0.38073	-0.594749	-1.56273	65	MMP2 MSN MMP9 NFKB1 NFKBIA SHC1 MAP2K1 SRC EGFR PLA2G4A RELA MMP14 MYD88 MAPK8 AKT1 CASP3 HIF1A RHOA RAC1 JUN STAT5B DIAPH1 MMP13 CHUK MMP7 STAT1 ALPL CYCS MAPK14 DDOST ROCK1 CDC42 IRS1 MAPK9 JAK2	Down	1.38251
ALLOGRAFT REJECTION	0.00167804	0.0122722	0.45506	-0.649689	-1.69868	61	CXCL8 COL5A1 VEGFA TGFB1 CXCL12 C3 HLA-A VIM CASP3 CD55 TUBA1B HLA-C CD40 STAT1 HLA-B CXCL11 CCL21 IL12A GDNF HLA-DRB1	Down	1.91108
AMINO ACID METABOLISM	0.0109554	0.0481321	0.38073	0.529623	1.52943	80	ALDH1A1 GLUL HIBADH OGDH ACSS1 PPM1L IDH1 ACO2 CTH MCCC1 PC ODC1 SUCLG1 GOT2 ALDH7A1 MDH1 HMGCL OAT ADH5 GOT1 AUH HADH PDK4 DLD ACADM CBS LARS2 HIBCH EHHADH GLS GSR GLUD1 FH CPS1	Up	1.31757
ANDROGEN RECEPTOR SIGNALING PATHWAY	0.00177466	0.0126026	0.45506	-0.579866	-1.5941	86	CCND1 FHL2 CDKN1A TGFB1I1 SRC EGFR PTK2 LIMK2 FLNA RHOB RELA KDM1A PSMC3IP CTNNB1 AKT1 RAN UBE2I RHOA RAC1 JUN MDM2 RNF4 RUNX2 TGIF1 ETV5 GSK3B ZMIZ1 PIAS3 FKBP4 BAG1 CCNE1 HDAC1 ROCK2 ROCK1 CARM1 PARK7 CDC42 STUB1	Down	1.89954
APOPTOSIS MODULATION AND SIGNALING	0.00041118	0.00457905	0.498493	-0.620474	-1.7119	88	TNFRSF10B NFKB1 PEA15 NFKBIA BIRC2 BIRC7 TRAF3 TNFRSF10D BIRC3 BAG3 CDKN2A BOK BNIP3 MYD88 MCL1 IRAK1 CFLAR BAX BID MAPK8 CASP3 FADD JUN PMAIP1 BCL2A1 BBC3 BCL2L11 BCL2L2 CASP4 TRAF6 APAF1 XIAP TNFRSF10A RIPK1 CYCS PTRH2	Down	2.33922
APOPTOSIS	1.99e-05	0.00040664	0.57561	-0.677937	-1.84364	81	TRAF1 TNFRSF10B NFKB1 NFKBIA BIRC2 MYC TRAF3 NFKBIE BIRC3 CDKN2A RELA BOK MCL1 CFLAR BNIP3L BAX BID AKT1 CASP3 FADD TRAF2 TP63 JUN PMAIP1 MDM2 IRF1 IRF6 TNFRSF21 BBC3 CHUK BCL2L11 BCL2L2 CASP4 APAF1 XIAP RIPK1 CYCS	Down	3.39079
APOPTOSIS-RELATED NETWORK DUE TO ALTERED NOTCH3 IN OVARIAN CANCER	0.00028708	0.00380187	0.498493	-0.707033	-1.79412	51	THBS1 SMAD7 ABL1 TRAF1 F2R CDKN1A TNFRSF10B IL7R NRG1 ETS1 NFKB1 ANXA5 PTK2 ERN1 YBX3 HSPB1 VIM AKT1 PAK2 GCLC TNFRSF21 RIPK2 SERBP1	Down	2.42
ARYL HYDROCARBON RECEPTOR NETPATH	0.0103801	0.0462387	0.38073	-0.633108	-1.56662	44	CDKN1A VEGFA PTGS2 NFKB1 MAP2K1 MYC SRC EGFR RELA KLF6 CDC37 NRIP1 GCLC NRAS	Down	1.33499
BLADDER CANCER	0.00023772	0.0034165	0.518848	-0.74971	-1.83235	40	HBEGF THBS1 CXCL8 MMP2 CCND1 CDKN1A MMP9 VEGFA MAP2K1 MYC SRC EGFR CDKN2A DAPK3 MMP1 RASSF1 TYMP MDM2	Down	2.46642
BRAIN-DERIVED NEUROTROPHIC FACTOR (BDNF) SIGNALING PATHWAY	0.00214959	0.0146291	0.431708	-0.523664	-1.52724	143	SIRPA CDH2 NGF BMP2 PTPRF NFKB1 NFKBIA SHC1 MAP2K1 EIF4EBP1 SRC CFL1 IGF2BP1 KSR1 CDK5R1 MARCKS RELA CAMK4 BDNF MAPK7 VAV2 CTNNB1 MAPK8 AKT1 CASP3 GRB2 RAC1 JUN CRTC1 STAT5B GRIP1 DPYSL2 RHOG EIF2S1 EIF2S2 PTPN11 GSK3B CSNK2A1 ELK1 NCF2 CHUK BCL2L11 PLCG1 TRAF6 GRIA3 ADAM17 STAT1 ALPL SYN1 MAPK14 RANBP9 CDC42 PRKAA1 PDPK1 IRS1 MAPK9 NCK2	Down	1.83478
BREAST CANCER PATHWAY	0.0110016	0.0481321	0.38073	-0.487483	-1.4202	140	FGF1 PIK3CD CCND1 WNT5B GADD45B CDKN1A CDK6 WNT5A SHC1 FGF5 MAP2K1 MYC EGFR NFKB2 BAX CTNNB1 E2F3 AKT1 DVL1 GRB2 JUN NOTCH3 FGF2 TCF7 NOTCH2 GADD45A LEF1 WNT7A HEYL GADD45G GSK3B NRAS CSNK1A1 CSNK2A1 FGF7 HES1 LRP5 HEY1 PARP1 FGFR1 ESR1 SFRP4 E2F1	Down	1.31757
CANONICAL AND NON-CANONICAL TGF-B SIGNALING	0.00048153	0.00517256	0.498493	-0.861583	-1.78297	17	LOXL2 LOX LOXL1 TGFB1 TGFBR2 BMP1 BMPR2 TGFBR1 MAPK8	Down	2.28629
CELL CYCLE	0.00180561	0.0126392	0.45506	-0.545425	-1.55056	118	CDKN2B ABL1 CCND1 GADD45B CDKN1A CDK6 TGFB2 TGFB1 MYC CDKN2A YWHAG HDAC2 E2F3 YWHAH CDC25A CDC6 FZR1 MCM7 CDKN2D YWHAZ E2F4 MDM2 YWHAB WEE1 GADD45A GADD45G ORC6 GSK3B YWHAQ BUB3 CDC27 PKMYT1 CDC45 ZBTB17 CCNE1 HDAC1 CHEK1 E2F1 CCND3 CDC23 MAD2L2 CDK2 TFDP1 CDC14A SMC1A ORC1 CCNE2 PCNA E2F5 CDK4 TGFB3 SMC3	Down	1.89828
CELL MIGRATION AND INVASION THROUGH P75NTR	0.00190196	0.0131262	0.45506	-0.764358	-1.72405	28	MMP2 TRIO MMP9 CDH11 EFNA1 ARF1 BDNF AKT1 RHOA RAC1 JUN EFNB1 EFNA2 PARD3 EFNA4	Down	1.88186
CELLS AND MOLECULES INVOLVED IN LOCAL ACUTE INFLAMMATORY RESPONSE	0.00343586	0.0205314	0.431708	-0.839861	-1.6625	14	ITGB1 CXCL8 ICAM1 IL6 C3 ITGB2 VCAM1 ITGA4 SELPLG	Down	1.68758
CHROMOSOMAL AND MICROSATELLITE INSTABILITY IN COLORECTAL CANCER	0.00356132	0.0207744	0.431708	-0.607357	-1.62805	73	CCND1 GADD45B CDKN1A TGFB2 PTGS2 TGFB1 MAP2K1 TGFBR2 MYC RALA NTN1 TGFBR1 BAX CTNNB1 MAPK8 AKT1 CASP3 RHOA RAC1 JUN PMAIP1 RALB TCF7 GADD45A LEF1 GADD45G GSK3B CSNK1A1 BBC3 BCL2L11 TBK1	Down	1.68247
CILIOPATHIES	0.0005202	0.00540207	0.477271	0.492442	1.56396	172	TUB FAM161A EFHC1 CRX AK7 BBS4 IFT172 BBS2 INVS FLCN B9D1 SPATA7 DYNC2H1 IFT81 IFT140 NEK2 TCTN1 WDR19 CCNO TTBK2 DYNC2LI1 IFT122 BBS5 CLUAP1 CEP164 CC2D2A UNC119 IFT80 CENPF NEK9 HYLS1 TCTN3 LCA5 SUFU LRRC6 GALNT11 XPNPEP3 BBS12 ANKS6 TOPORS RSPH1 RSPH3 NPHP1 NEK1 WDPCP TMEM107 BBS10 DCDC2 RPGRIP1L DNAAF3 IFT57 CCDC40 CCDC151 ZMYND10 WDR35 KIAA0586 TCTN2 CEP19 INTU BBS7 DNAH6 IFT27 MCIDAS PIBF1 …	Up	2.26744
CORTICOTROPIN-RELEASING HORMONE SIGNALING PATHWAY	0.00791695	0.0376631	0.38073	-0.553524	-1.5053	81	CXCL8 JUNB TCF4 FOSL2 NFKB1 NFKBIA TGFB1 MAP2K1 ECE1 PTK2 ERN1 RELA GNAI2 CTNNB1 MAPK8 GNB1 AKT1 CASP3 JUP RHOA GNAQ GNB2 RAP1B GNA11 GSK3B TRIM28 ELK1 TFAP2A PLCG1 PRKCI PARP1 FOSL1	Down	1.42408
CYTOKINES AND INFLAMMATORY RESPONSE	0.00263598	0.0169952	0.431708	-0.824606	-1.70645	17	IL11 CSF1 TGFB1 CXCL1 IL6 PDGFA	Down	1.76967
CYTOPLASMIC RIBOSOMAL PROTEINS	0.0116572	0.0490144	0.38073	-0.526284	-1.44679	86	RPS6KA2 RPLP2 RPS26 RPL17 UBA52 RPS21 RPLP1 RPL35 FAU RPL18A RPL36 RPS19 RPL14 RPS16 RPL24 RPL37A MRPL19 RPL23A RPL28 RPL27 RPL26 RPL27A RPS10 RPL38 RPL36A RPS5 RPS27A RPS28 RPL19 RPS20 RPL30 RPS15 RPS23 RPS9 RPS2 RPL10 RPS3 RPSA RPS24 RPS29 RPL6 RPL11 RPL39 RPS15A RPL18 RPL23 RPS17 RPL35A RPL34 RPS11 RPL13	Down	1.30968
DIFFERENTIATION PATHWAY	0.00034623	0.00424133	0.498493	-0.725514	-1.79399	43	IL11 PDGFB INHBA FGF1 NT5E VEGFA WNT5A CSF1 TGFB1 IL6 PDGFA FGF2 DKK1 FST	Down	2.3725
DNA DAMAGE RESPONSE (ONLY ATM DEPENDENT)	0.00236609	0.0154584	0.431708	-0.5598	-1.56895	108	PIK3CD ABL1 CCND1 WNT5B CDKN1A PLAU WNT5A NFKB1 SHC1 TGFB1 MYC SOD2 NFKB2 CDKN2A BAX CTNNB1 MAPK8 HMGB1 AKT1 DVL1 PDK1 RHOA GRB2 RAC1 JUN PMAIP1 MDM2 TCF7 LEF1 WNT7A GSK3B NRAS BBC3 BCL2L11 LDLR MLKL	Down	1.81083
DNA DAMAGE RESPONSE	0.00079854	0.00686461	0.477271	-0.647671	-1.70822	66	ABL1 CCND1 GADD45B CDKN1A CDK6 TNFRSF10B MYC PML BAX BID CASP3 CDC25A PMAIP1 MDM2 GADD45A GADD45G BBC3 APAF1 CCNE1 CYCS CHEK1 E2F1 RAD51 DDB2 RPA2 CCND3 CDK2 SMC1A CREB1 CCNE2 CDK4	Down	2.16338
DNA IR-DOUBLE STRAND BREAKS (DSBS) AND CELLULAR RESPONSE VIA ATM	0.0112624	0.0488371	0.38073	-0.600551	-1.53336	53	ABL1 CDKN2A RASSF1 BAX BID CASP3 MDM2 UPF1 BLM TRIM28 TRAF6 APAF1 PARP1 CHEK1 E2F1 RAD51 TERF2 RNF8 RIF1 LATS1 SMC1A YAP1 PCNA SMC3	Down	1.31125
EBOLA VIRUS PATHWAY ON HOST	8.38e-05	0.00141596	0.538434	-0.612753	-1.72882	113	ITGB3 ITGB1 ITGA2 PIK3CD ITGA5 ACTN1 FLNB ITGAV NFKB1 RHOC ITGA3 ACTB FLNC EGFR NFKB2 FLNA RHOB RELA ACTG1 NEDD4 VAV2 HLA-A AKT1 IKBKE RELB RASA2 CLTCL1 ITGA1 RHOA CLTA RAC1 BST2 GAS6 EIF2S1 DDX58 HLA-C C1QBP TFAP2A TOP1 TBK1 NPC2 ADAM17 STAT1 HLA-B ITGA4 VPS4A	Down	2.84895
EBV LMP1 SIGNALING	0.00024813	0.0034165	0.498493	-0.835483	-1.80325	21	CXCL8 TRAF1 PDLIM7 NFKB1 NFKBIA NFKB2 RELA IRAK1 MAPK8 CCL20 CHUK TRAF6	Down	2.46642
EPITHELIAL TO MESENCHYMAL TRANSITION IN COLORECTAL CANCER	0.00039581	0.00457905	0.498493	-0.545754	-1.60454	151	JAG1 FN1 NRP2 COL4A1 COL4A2 PIK3CD CDH2 MMP2 ITGA5 FOXC2 WNT5B TGFB2 CLDN4 MMP9 WNT5A SHC1 TGFB1 MAP2K1 TGFBR2 SPARC CLDN1 SNAI1 RBPJ TGFBR1 CTNNB1 MAPK8 AKT1 ZEB1 MEF2D JUP HIF1A GRB2 NOTCH3 MAPK13 NOTCH2 PKD1 DSP WNT7A STRAP ID1 GSK3B CLDN14 CLDN6 PKP1 LRP5 TRAF6	Down	2.33922
ETHANOL EFFECTS ON HISTONE MODIFICATIONS	0.00302934	0.0190305	0.431708	0.712679	1.73897	28	ALDH1A3 ALDH1A1 KAT2B HDAC5 ACSS2 ALDH2 MTHFR SLC19A1 HDAC9 ALDH1A2	Up	1.72055
FIBRIN COMPLEMENT RECEPTOR 3 SIGNALING PATHWAY	0.0007388	0.00667048	0.477271	-0.736509	-1.75461	35	CCL2 IRAK2 NFKB1 SRC IL6 MYD88 IRAK1 AKT1 TICAM1 RHOA CHUK CXCL3 TRAF6 ITGB2 CXCL10	Down	2.17584
FOCAL ADHESION	9.54e-08	1.61e-05	0.704976	-0.626331	-1.89001	192	LAMC2 FN1 THBS1 ITGB3 COL4A1 TNC ITGB1 PDGFB ITGA11 ITGA2 COL4A2 PIK3CD LAMB1 COL1A1 ITGA5 CCND1 ACTN1 FLNB VEGFC ITGAV VEGFA SHC1 PXN BIRC2 TLN1 LAMB3 MAP2K1 VASP ITGA3 ACTB FLNC SRC EGFR PTK2 PDGFC BIRC3 FLNA LAMC1 CAPN2 COL5A3 VCL ACTG1 PAK3 VAV2 TNK2 COL5A2 CTNNB1 MAPK8 PDGFA AKT1 LAMA4 COMP ITGA1 RHOA GRB2 RAC1 JUN ZYX PAK2 DIAPH1 COL6A2 PARVA RAP1B	Down	4.79324
FOCAL ADHESION-PI3K-AKT-MTOR-SIGNALING PATHWAY	7.05e-07	3.33e-05	0.659444	-0.560674	-1.76245	278	LAMC2 FN1 THBS1 ITGB3 COL4A1 TNC ITGB1 PDGFB ITGA11 FGF1 ITGA2 COL4A2 EPHA2 PIK3CD LAMB1 COL5A1 COL1A1 ITGA5 CREB3L1 F2R OSMR VEGFC CDKN1A PFKFB3 IL7R ITGAV NGF VEGFA IL4R CSF1 LAMB3 MAP2K1 ITGA3 EIF4EBP1 EFNA1 EGFR PIK3IP1 PTK2 PDGFC LAMC1 COL5A3 ULK1 PFKFB4 SLC2A3 CDC37 COL5A2 CREB3L2 CAB39 GNB4 CREB3 GNB1 PDGFA AKT1 ATF4 HIF1A GYS1 LAMA4 COMP PELO GRB2 CREB5 RAB10 LPAR5 MDM2 FGF2 GNG12 PPP2R5B…	Down	4.47692
FOLATE METABOLISM	0.00769944	0.037558	0.407018	-0.620266	-1.58576	54	SERPINE1 CCL2 ICAM1 CSF1 NFKB1 SOD2 NFKB2 IL6 RELA MTHFD2 SHMT2	Down	1.4253
G1 TO S CELL CYCLE CONTROL	0.0045932	0.0252884	0.407018	-0.611636	-1.59919	61	CDKN2B CCND1 CREB3L1 CDKN1A CDK6 MYC CDKN2A CREB3 E2F3 CDC25A MCM7 CDKN2D MDM2 WEE1 GADD45A ORC6 CDC45 CCNE1 E2F1 RPA2 PRIM2 CCND3 MNAT1 CDK2 TFDP1 ORC1 CREB1 CCNE2 PCNA CDK4	Down	1.59708
GASTRIN SIGNALING PATHWAY	1.31e-07	1.61e-05	0.690132	-0.696164	-1.95771	111	SERPINE1 JAG1 ITGB1 CXCL8 CD44 CCND1 CDKN1A TCF4 VEGFA BMP2 PTGS2 NFKB1 NFKBIA SHC1 SLC9A1 PXN BIRC2 MAP2K1 EIF4EBP1 MYC SRC EGFR PTK2 CLDN1 BIRC3 RHOB CDKN2A RELA CTNNB1 MAPK8 AKT1 CASP3 MEF2D RHOA ARHGEF28 HDAC7 GRB2 RAC1 JUN GNAQ PTPN11 GSK3B ELK1 CHUK KLF4 PLCG1 ELAVL1 MAP3K11 MMP7	Down	4.79324
GENES RELATED TO PRIMARY CILIUM DEVELOPMENT (BASED ON CRISPR)	0.00010712	0.0016932	0.538434	0.597261	1.76338	94	ARMC9 IQCE CDK20 BBS4 IFT172 BBS2 B9D1 DYNC2H1 IFT81 IFT140 FUZ TCTN1 WDR19 TTBK2 DYNC2LI1 IFT122 BBS5 CLUAP1 CC2D2A IFT80 TTC30B CEP162 TCTN3 IFT88 BBS12 TRAPPC11 IFT74 CEP295 WDPCP TMEM107 CEP44 BBS10 RPGRIP1L IFT57 RABL2A WDR35 EFCAB7 TCTN2 CBY1 CEP19 BBS7 IFT27 PIBF1 CEP97 TTC8 CEP192 SCLT1 BBS9	Up	2.77129
HEAD AND NECK SQUAMOUS CELL CARCINOMA	0.00689515	0.0341275	0.407018	-0.574989	-1.54015	72	CCND1 CDKN1A CDK6 VEGFA NFKB1 BIRC2 TGFBR2 EIF4EBP1 EGFR NFKB2 FKBP1A TRAF3 CDKN2A RELA CTNNB1 AKT1 FADD TP63 MAPKAP1 NOTCH2 DDIT4 IRF6 NRAS	Down	1.4669
HEPATITIS B INFECTION	1.83e-05	0.00038949	0.57561	-0.611526	-1.77829	138	CXCL8 PIK3CD CREB3L1 CDKN1A TGFB2 MMP9 NFKB1 TGFB1 HSPG2 MAP2K1 TGFBR2 MYC SRC TRAF3 IL6 RELA MYD88 CREB3L2 IRAK1 TGFBR1 BAX BID CREB3 MAPK8 AKT1 IKBKE CASP3 ATF4 TICAM1 FADD YWHAZ GRB2 JUN CREB5 YWHAB STAT5B MAPK13 DDX58 STAT6 NRAS ELK1 CHUK YWHAQ TAB2 TBK1 TRAF6 TLR2 TYK2 APAF1 STAT1	Down	3.4095
HEPATITIS C AND HEPATOCELLULAR CARCINOMA	5.7e-06	0.00019713	0.610527	-0.769294	-1.9442	49	CXCL8 COL4A2 CD44 CCND1 CDKN1A VEGFA PTGS2 NFKB1 TGFB1 MYC IL6 BIRC3 VAV2 MMP1 TGFBR1 RRM2 MAPK8 AKT1 CASP3 HIF1A GRB2 RAC1 JUN LEF1 PTPN11	Down	3.70524
HUMAN COMPLEMENT SYSTEM	0.00991581	0.0454088	0.38073	-0.564405	-1.5118	72	THBS1 ITGB3 ITGA2 LAMB1 ICAM1 PLAUR CD59 ADM LAMC1 C3 GNAI2 CD55 GNAI3 TXN PTX3 CD40 C1QBP CSNK1A1	Down	1.34286
HYPERTROPHY MODEL	0.00057153	0.00560102	0.477271	-0.859741	-1.77915	17	ANKRD1 HBEGF VEGFA EIF4EBP1 WDR1 ZEB1 ADAM10	Down	2.25173
IL-1 SIGNALING PATHWAY	0.0036876	0.0212579	0.431708	-0.640806	-1.63827	54	CCL2 IRAK2 NFKB1 NFKBIA MAP2K1 MAPKAPK2 IL1RAP RELA MYD88 IRAK1 MAPK8 AKT1 UBE2N JUN PTPN11 CHUK PLCG1 TAB2 TRAF6	Down	1.67248
IL-18 SIGNALING PATHWAY	5.42e-06	0.00019713	0.610527	-0.549669	-1.70476	246	CCL2 FN1 CXCL8 ICAM1 COL1A1 MMP2 TRAF1 BPGM PPP1R13L CLDN4 MMP9 KIFC3 VEGFA BMP2 TNFAIP3 NPPB PTGS2 NFKB1 NFKBIA TMEM165 RGS16 ZC3H12A ARFGAP1 TGM2 EPB41 SLC4A7 NFKB2 SDC4 NFKBIE IL6 CLDN1 BIRC3 ENO1 MTCH1 RELA TOMM40 CEBPB HSPB1 MMP14 MYD88 TIMP1 MMP1 IRAK1 CFLAR BAX BID CTNNB1 PLOD3 STOML1 CASP3 FOXN3 PTMS FADD NFKBIZ HDGF JUN ACTA1 MMP3 RANGAP1 RUNX2 UGGT1 ANP32A KLF2 MMP13 ARF6 IRF1 IL18BP AP…	Down	3.70524
IL-3 SIGNALING PATHWAY	0.00544949	0.028724	0.407018	-0.656823	-1.6253	44	CXCL8 PIK3CD SHC1 TGFB1 MAP2K1 SRC MAPK8 AKT1 GRB2 JUN CBL YWHAB STAT5B PTPN11 YWHAQ	Down	1.54176
IL-4 SIGNALING PATHWAY	0.00580731	0.0293359	0.407018	-0.619639	-1.5821	53	PIK3CD IL4R NFKB1 NFKBIA SHC1 FLNA RELA CEBPB AKT1 GRB2 CBL STAT5B HRH1 SOCS1 PTPN11 STAT6 ELK1 CHUK TYK2 STAT1	Down	1.5326
IL1 AND MEGAKARYOCYTES IN OBESITY	0.00570221	0.029105	0.407018	-0.755306	-1.67622	23	CCL2 HBEGF ICAM1 F2R MMP9 NFKB1 MYD88 TIMP1 IRAK1	Down	1.53603
INFLAMMATORY RESPONSE PATHWAY	0.00163134	0.0121115	0.45506	-0.789119	-1.75126	23	LAMC2 FN1 THBS1 LAMB1 COL1A1 IL4R LAMC1	Down	1.9168
INTEGRATED BREAST CANCER PATHWAY	0.00072227	0.00667048	0.477271	-0.532817	-1.56581	148	SMAD7 ABL1 CCND1 FOSL2 VEGFA NFKB1 TGFBR2 MYC BMPR2 PML EGFR PLK3 SMAD1 GDI1 HIPK2 RALA MMP1 TGFBR1 BAX BID CTNNB1 AKT1 CASP3 CDC25A RRAS FADD RAC1 JUN MDM2 WEE1 GADD45A BLM MAX PKIA CHUK SMARCA4 TFPI ZMIZ1 MAP3K7CL NUP85 RHEB GSK3A STAT1 FAU FOSL1 NAB1 ESR1 HDAC1 CERK CHEK1 E2F1 RAD51 HMGCR CCNB1IP1 CDC42 ITPKC IRS1 CDK2 CSNK1D PHB UBE2F RAP1A BACH1 CREB1 CDK4	Down	2.17584
INTEGRIN-MEDIATED CELL ADHESION	0.00107507	0.00877975	0.45506	-0.59511	-1.65338	98	ITGB3 ITGB1 ITGA11 ITGA2 ITGA5 TNS1 ITGAV SHC1 PXN TLN1 MAP2K1 VASP ITGA3 SRC PTK2 CAPN2 VCL PAK3 MAPK7 VAV2 AKT1 CSK ITGA1 GRB2 RAC1 ZYX CAPN10 GIT2 PAK2 RAP1B ITGAE	Down	2.05652
INTERACTIONS BETWEEN IMMUNE CELLS AND MICRORNAS IN TUMOR MICROENVIRONMENT	1.3e-05	0.00031802	0.593325	-0.85225	-1.90182	26	CCL2 CD274 TGFB2 IL4R NFKB1 TGFB1 TGFBR2 NFKB2 SOCS1 STAT6 PIAS3 TRAF6	Down	3.49754
INTERLEUKIN-11 SIGNALING PATHWAY	0.00141499	0.0110055	0.45506	-0.69574	-1.72036	43	IL11 ITGA2 ICAM1 TGFB1 MAP2K1 SRC RELA IL6ST AKT1 GRB2 RUNX2 PTPN11 CHUK PIAS3 TYK2 YES1 STAT1	Down	1.95839
LEPTIN SIGNALING PATHWAY	0.00287428	0.0182908	0.431708	-0.59289	-1.6013	75	CCND1 NFKB1 SHC1 MAP2K1 EIF4EBP1 SRC PTK2 RELA BAX MAPK8 AKT1 RHOA KPNA4 GRB2 RAC1 KHDRBS1 STAT5B PTPN11 GSK3B ELK1 CHUK PLCG1 GSK3A STAT1 ESR1 MAPK14 ROCK2 ROCK1 CDC42 PRKAA1 IRS1	Down	1.73777
LTF DANGER SIGNAL RESPONSE PATHWAY	0.00079654	0.00686461	0.477271	-0.853761	-1.76678	17	CXCL8 NFKB1 IL6 MYD88 IRAK1 TREM1 TRAF6 TLR2	Down	2.16338
LUNG FIBROSIS	5.04e-06	0.00019713	0.610527	-0.763126	-1.94398	52	CCL2 EDN1 CXCL8 PDGFB FGF1 SMAD7 MMP2 SKIL MMP9 PLAU TGFB1 MT2A IL6 CEBPB TIMP1 PDGFA FGF2 DSP PTX3 TGFA FGF7 CSF2	Down	3.70524
MAPK SIGNALING PATHWAY	0.00054714	0.00547136	0.477271	-0.50585	-1.55541	230	PDGFB FGF1 FLNB TGFB2 NGF RRAS2 NFKB1 TGFB1 FGF5 MAP4K4 MAP2K1 SRF TGFBR2 MYC FLNC EGFR NFKB2 FLNA MAPKAPK2 PLA2G4A RELA GNA12 BDNF HSPB1 PPP3CC MAPK7 TGFBR1 DUSP7 NLK MAPK8 PDGFA AKT1 PPP3CA CASP3 ATF4 RELB RASA2 RAPGEF2 RRAS TRAF2 DUSP1 GRB2 RAC1 JUN STK4 RASGRP1 FGF2 GNG12 MAPK13 PAK2 GADD45A HSPA8 RAP1B RASA1 CACNA1A MAX PTPRR CACNB3 NRAS ELK1 FGF7 CHUK PPP5C CACNA2D1 TAB2 MAP3K11 TRAF6 PLA2G…	Down	2.2619
MIR-509-3P ALTERATION OF YAP1/ECM AXIS	0.00903275	0.0417552	0.38073	-0.788763	-1.63227	17	FN1 COL5A1 COL1A1 SPARC TEAD2 TEAD3	Down	1.37929
MIRNA REGULATION OF DNA DAMAGE RESPONSE	0.00038285	0.00457547	0.498493	-0.636647	-1.71382	74	ABL1 CCND1 GADD45B CDKN1A CDK6 TNFRSF10B MYC PML BAX BID CASP3 CDC25A MCM7 PMAIP1 MDM2 GADD45A GADD45G BBC3 APAF1 CCNE1 CYCS CHEK1 E2F1 RAD51 DDB2 RPA2 CCND3 CDK2 SMC1A CREB1 CCNE2 CDK4	Down	2.33956
MIRNA REGULATION OF PROSTATE CANCER SIGNALING PATHWAYS	0.00466591	0.0254033	0.407018	-0.698427	-1.67247	36	CCND1 CREB3L1 CDKN1A NFKB1 NFKBIA MAP2K1 CTNNB1 PDGFA GRB2 MDM2 TCF7 GSK3B	Down	1.59511
MIRNA TARGETS IN ECM AND MEMBRANE RECEPTORS	0.00125141	0.0098902	0.45506	-0.787167	-1.74628	24	FN1 THBS1 COL4A1 ITGA11 COL4A2 COL5A1 LAMC1 COL5A3 COL5A2 LAMA4 ITGA1	Down	2.00479
MIRNAS INVOLVED IN DNA DAMAGE RESPONSE	0.00816964	0.0384916	0.38073	-0.733003	-1.60721	22	ABL1 CCND1 CDKN1A CDK6 MYC CDC25A	Down	1.41463
MIRNAS INVOLVEMENT IN THE IMMUNE RESPONSE IN SEPSIS	9.13e-05	0.00149145	0.538434	-0.774934	-1.88652	39	CXCL8 ICAM1 NFKB1 NFKBIA NFKB2 TRAF3 IL6 RELA MYD88 IRAK1 MAPK8 RELB IRF1 CHUK TAB2 MIR155HG TRAF6	Down	2.82639
MRNA PROCESSING	4.92e-05	0.00092639	0.557332	-0.611435	-1.74279	122	PRMT1 PTBP1 SRSF9 HNRNPAB SNRPB RNPS1 PPM1G CSTF2 CELF1 TXNL4A SRPK1 RBM17 CLK3 XRN2 SF3A2 PCBP2 LSM7 U2AF2 CD2BP2 SNRPD1 SF3B4 SRSF4 SNRPB2 HNRNPM NONO METTL3 SNRPF NCBP2 EFTUD2 CSTF2T SRSF7 SNRNP70 HNRNPK SF3A3 SRSF1 SUPT5H SNRNP40 SF3B2 SNRPA PRPF40A SFPQ PABPN1 SRSF2 SNRPA1 SF3A1 HNRNPD DHX38 NCBP1 SNRPG DHX15 CPSF4 FUS PRPF18 PHF5A CLP1 HNRNPU CLASRP SRSF3 PRPF4 SMC1A HNRNPC DHX9 PRPF3 SNRPD…	Down	3.03321
MYOMETRIAL RELAXATION AND CONTRACTION PATHWAYS	0.0103427	0.0462387	0.38073	-0.489689	-1.42815	143	RGS3 IGFBP3 ITPR2 NFKB1 PDE4D MAFF ACTB RGS16 CNN1 ATP2A2 IL6 ADM YWHAG CNN2 PKIG ACTG1 GSTO1 GNB4 CREB3 GNB1 YWHAH ATF4 YWHAZ ETS2 CALM2 RGS4 JUN ACTA1 YWHAB GNG12 GNAQ DGKZ GRK5 RGS7 GNB2 GABPB1 RGS19 PLCB3 PKIA CACNB3 YWHAQ ADCY7 RGS10 PLCG1 GNG5 ATF3 CRCP	Down	1.33499
NANOPARTICLE-MEDIATED ACTIVATION OF RECEPTOR SIGNALING	2.54e-05	0.00049784	0.57561	-0.834874	-1.8831	28	FN1 ITGB1 PIK3CD COL1A1 PXN TLN1 MAP2K1 SRC EGFR PTK2 MAPK8 ITGA1 GRB2 MAPK13 NRAS	Down	3.30291
NCRNAS INVOLVED IN STAT3 SIGNALING IN HEPATOCELLULAR CARCINOMA	0.00350857	0.0207133	0.431708	-0.838525	-1.65985	14	IL11 NFKB1 IL6 RELA IL6ST ZEB1 SOX4	Down	1.68375
NEOVASCULARISATION PROCESSES	7.13e-05	0.00124733	0.538434	-0.770657	-1.85628	37	JAG1 PDGFB EPHB2 TGFB2 MMP9 NFKB1 TGFB1 CXCL12 NFKB2 SMAD1 RELA TGFBR1 MAPK8 AKT1 RELB HIF1A NOTCH3	Down	2.90402
NEURAL CREST CELL MIGRATION DURING DEVELOPMENT	1.67e-05	0.00037239	0.57561	-0.801373	-1.91899	36	PIK3CD EPHB2 MMP2 TRIO MMP9 EPHB1 CDH11 ARF1 BDNF PAK3 AKT1 RHOA RAC1 JUN F2RL2 PAK2 EPHB4	Down	3.42901
NEURAL CREST CELL MIGRATION IN CANCER	0.00025101	0.0034165	0.498493	-0.760055	-1.8503	39	PIK3CD EPHB2 MMP2 TRIO MMP9 EPHB1 CDH11 ARF1 BDNF PAK3 AKT1 RHOA RAC1 JUN F2RL2 PAK2 EPHB4	Down	2.46642
NON-SMALL CELL LUNG CANCER	0.00158231	0.0119282	0.45506	-0.612838	-1.6348	71	PIK3CD CCND1 GADD45B CDKN1A CDK6 MAP2K1 EGFR CDKN2A RASSF1 BAX BID E2F3 AKT1 CASP3 PDK1 GRB2 STK4 STAT5B GADD45A GADD45G TGFA NRAS PLCG1	Down	1.92343
NONALCOHOLIC FATTY LIVER DISEASE	0.00040894	0.00457905	0.498493	-0.550907	-1.60609	144	CCL2 CXCL8 PIK3CD SMAD7 NFKB1 TGFB1 VMP1 MLXIP IL6 ERN1 RELA NDUFA12 XBP1 BAX BID MAPK8 AKT1 CASP3 ATF4 TRAF2 RAC1 JUN PRKAB2 EIF2S1 GSK3B BBC3 PRKAG2 CYC1 BCL2L11 MAP3K11 NDUFAB1 GSK3A ADIPOR1 VCAM1 CYCS NDUFB8 CDC42 PRKAA1 MLX NDUFS5 IRS1 MAPK9	Down	2.33922
NOTCH SIGNALING PATHWAY NETPATH	0.00014509	0.00222162	0.518848	-0.691997	-1.78949	58	JAG1 CCND1 CDKN1A NFKB1 MYC SRC MAML2 TLE1 RBPJ HDAC2 AKT1 HIF1A NUMBL NOTCH3 NOTCH2 SPEN HES6 GSK3B HES1 HEY1 ADAM17	Down	2.65333
NOVEL INTRACELLULAR COMPONENTS OF RIG-I-LIKE RECEPTOR (RLR) PATHWAY	0.00234869	0.0154584	0.431708	-0.646626	-1.651	53	CXCL8 NFKB1 NFKBIA CXCL12 TRAF3 RELA TANK ISG15 MAPK8 IKBKE FADD TRAF2 MAPK13 DDX58 CHUK TBK1 IFNE TRAF6 RIPK1 CXCL10 MAPK14 OTUD5 MAPK9 PIN1 ATG12 TRIM25	Down	1.81083
NUCLEAR RECEPTORS META-PATHWAY	0.00032575	0.00409282	0.498493	-0.490708	-1.54438	282	ANKRD1 CCL2 AMIGO2 HBEGF IL11 PDGFB EPHA2 BHLHE40 ANGPTL4 CCND1 ENC1 JUNB GADD45B SLC39A14 GPAM TGFB2 PPP1R14C NRG1 VDR TNFAIP3 SLC19A2 PTGS2 TGFB1 BIRC2 MAFF SLC39A8 TGFBR2 MYC LRRC8A SRC EGFR SLC39A13 NFKB2 SERTAD2 ALOX5AP CDC42EP3 BIRC3 ABCC3 PPARD SLC2A3 CDC37 SLC7A11 BAX PLK2 SCD TSC22D3 SLC6A6 NRIP1 MAFG JUN SRPX2 GCLM ME1 PSMC5 ABCC4 HSP90AB1 CCL20 B3GNT5 TXN GCLC TGFA FTH1	Down	2.38798
ONCOSTATIN M SIGNALING PATHWAY	0.00114356	0.00918596	0.45506	-0.648602	-1.69831	64	SERPINE1 CCL2 JUNB OSMR VEGFA NFKB1 NFKBIA SHC1 PXN MAP2K1 SRC RELA IL6ST CEBPB MMP1 MAPK8 AKT1 CASP3 HIF1A GRB2 STAT5B MMP3 MMP13 PTPN11 LDLR PIAS3 TYK2	Down	2.03688
ONE CARBON METABOLISM AND RELATED PATHWAYS	0.00686351	0.0341275	0.407018	0.602595	1.59111	47	CDO1 CHDH GPX3 CHKA PCYT2 CTH SOD1 MTHFR PCYT1B DNMT3A GPX4 PLD1 SARDH DNM1 CBS GSR SOD3 ETNK2 CHPT1 AHCYL1 CSAD	Up	1.4669
OSTEOBLAST SIGNALING	0.00016316	0.00242271	0.518848	-0.931687	-1.74596	10	ITGB3 PDGFB COL1A1 ITGAV	Down	2.6157
OSTEOPONTIN SIGNALING	0.00048559	0.00517256	0.498493	-0.877702	-1.71818	13	ITGB3 ITGAV MMP9 PLAU NFKB1 MAP2K1 RELA	Down	2.28629
OVERVIEW OF NANOPARTICLE EFFECTS	0.0078182	0.037558	0.38073	-0.793879	-1.62262	16	FN1 COL4A1 CXCL8 PIK3CD PTGS2 PTK2 IL6 BAX	Down	1.4253
PANCREATIC ADENOCARCINOMA PATHWAY	1.6e-05	0.00037233	0.57561	-0.668199	-1.83693	86	PIK3CD CCND1 GADD45B CDKN1A CDK6 TGFB2 VEGFA NFKB1 TGFB1 MAP2K1 TGFBR2 EGFR CDKN2A RELA RALA PAK3 TGFBR1 BAX E2F3 MAPK8 AKT1 RHOA RAC1 RALB PAK2 GADD45A GADD45G TGFA RIPK4 CHUK	Down	3.42907
PARKIN-UBIQUITIN PROTEASOMAL SYSTEM PATHWAY	0.00315891	0.0193483	0.431708	-0.613994	-1.61939	66	PSMD2 TUBA4A TUBA1A UBE2J1 TUBB2B SIAH2 PSMD11 UBE2G2 TUBB6 PSMD13 TUBA1B UBE2J2 PSMC1 PSMD3 TUBB2A PSMC3 PSMD4 TUBA1C HSPA8 PSMC5 PSMD7 PSMD8 PSMD12 PSMD14 PSMD6 PSMD5 CCNE1	Down	1.71336
PATHOGENIC ESCHERICHIA COLI INFECTION	0.00472058	0.0254185	0.407018	-0.625739	-1.59767	53	ITGB1 ABL1 ARPC2 TUBA4A ACTB TUBA1A CLDN1 TUBB2B ACTG1 TUBB6 CTNNB1 ARHGEF2 ARPC5L ARPC5 TUBA1B RHOA YWHAZ ARPC4 TUBB2A TUBA1C NCL YWHAQ	Down	1.59485
PATHWAYS IN CLEAR CELL RENAL CELL CARCINOMA	0.00175195	0.0126026	0.45506	-0.59266	-1.61392	82	PDGFB PLOD2 TGFB2 VEGFA TGFB1 PFKP ACLY EGFR TPI1 ENO1 HK1 KSR1 SHMT2 PKM KDM5C ENO2 AKT1 ZEB1 PGK1 HIF1A KCNJ2 GAPDH ME1 HK2 LDHA FLT1 VHL RHEB CDH13 PGM1 ENO3	Down	1.89954
PDGF PATHWAY	0.00067228	0.00645917	0.477271	-0.729762	-1.7836	40	PDGFB NFKB1 NFKBIA SHC1 MAP2K1 SRF SRC PLA2G4A VAV2 MAPK8 PDGFA RHOA GRB2 RAC1 JUN RASA1 PTPN11 ELK1 CHUK PLCG1	Down	2.18982
PHOTODYNAMIC THERAPY-INDUCED AP-1 SURVIVAL SIGNALING.	0.00098417	0.00817362	0.45506	-0.685133	-1.72124	47	HBEGF MMP2 CCND1 JUNB CDKN1A EGFR IL6 CDKN2A MCL1 CFLAR BAX BID MAPK8 TRAF2 JUN MAPK13 ELK1 FGF7 BCL2L11 TRAF6	Down	2.08759
PHOTODYNAMIC THERAPY-INDUCED HIF-1 SURVIVAL SIGNALING	7.49e-07	3.33e-05	0.659444	-0.828719	-1.99614	37	SERPINE1 EDN1 IGFBP3 VEGFA PTGS2 HK1 EGLN1 BNIP3 SLC2A3 PKM MCL1 BNIP3L BAX BID PGK1 HIF1A PMAIP1 BCL2A1 TGFA LDHA	Down	4.47692
PHOTODYNAMIC THERAPY-INDUCED NF-KB SURVIVAL SIGNALING	2.8e-07	1.96e-05	0.674963	-0.871094	-2.01951	31	CXCL8 ICAM1 MMP2 CCND1 MMP9 VEGFA PTGS2 NFKB1 BIRC2 NFKB2 IL6 BIRC3 RELA MMP1 CFLAR RELB MMP3 BCL2A1 CHUK CSF2 BCL2L2 TRAF6	Down	4.70704
PI3K-AKT SIGNALING PATHWAY	2.61e-07	1.96e-05	0.674963	-0.556916	-1.76407	298	LAMC2 FN1 THBS1 ITGB3 COL4A1 TNC ITGB1 PDGFB ITGA11 FGF1 ITGA2 COL4A2 EPHA2 PIK3CD LAMB1 COL1A1 ITGA5 CCND1 CREB3L1 F2R OSMR VEGFC CDKN1A CDK6 IL7R ITGAV NGF VEGFA IL4R CSF1 NFKB1 FGF5 LAMB3 MAP2K1 ITGA3 EIF4EBP1 EFNA1 MYC EGFR PTK2 PDGFC IL6 LAMC1 RELA BDNF CDC37 MCL1 CREB3L2 GNB4 CREB3 GNB1 PDGFA AKT1 ATF4 GYS1 LAMA4 COMP ITGA1 GRB2 RAC1 CREB5 LPAR5 MDM2 FGF2 GNG12 PPP2R5B TEK COL6A2 PPP2R2A EF…	Down	4.70704
PLATELET-MEDIATED INTERACTIONS WITH VASCULAR AND CIRCULATING CELLS	0.00145947	0.011174	0.45506	-0.855178	-1.67409	13	CCL2 ICAM1 TGFB2 TGFB1 CD40 TLR2 VCAM1 SELPLG	Down	1.95179
PROLACTIN SIGNALING PATHWAY	8.93e-06	0.00027337	0.593325	-0.701281	-1.88781	74	ITGB1 SIRPA RPS6KA2 NFKB1 NFKBIA SHC1 PXN MAP2K1 EIF4EBP1 MYC SRC PTK2 FLNA RELA YWHAG VAV2 MAPK8 AKT1 CASP3 YWHAZ GRB2 RAC1 JUN CBL STAT5B IRF1 SOCS1 PTPN11 GSK3B ELK1 PRLR PIAS3 PPIA PPIB STAT1	Down	3.56325
PROTEASOME DEGRADATION	3.32e-07	2.04e-05	0.674963	-0.779661	-2.01235	57	PSMD2 NEDD4 PSMD11 HLA-A PSMD13 PSME3 UBE2D2 UBE2D3 PSMA7 PSMB2 PSMC1 PSMD3 PSMC3 PSMD4 PSMB10 PSMC5 PSMA3 PSMD7 PSMB7 HLA-C PSMD8 PSMD12 PSMA5 UBE2D1 PSMD6 PSMD5 PSMA4 HLA-B UCHL1 PSMB6 PSMB1 PSMB5 UBC RPN1 UBA7 PSMA1 UBE2B UBA1 PSMB4	Down	4.69139
PROXIMAL TUBULE TRANSPORT	6.03e-06	0.00019713	0.610527	0.736424	1.96616	50	SLC7A8 SLC6A20 SLC13A3 SLC3A2 AQP1 SLC16A10 ATP1B1 SLC22A8 ATP6V1A SLC7A7 SLC47A1 SLC4A2 SLC9A3 SLC2A1 SLC47A2 ATP6V1E1 SLC34A3 CA2 ATP6V1C1	Up	3.70524
PURINE METABOLISM AND RELATED DISORDERS	0.0117034	0.0490144	0.38073	-0.740571	-1.5984	21	PNP PAICS PPAT HPRT1 APRT ADA DGUOK IMPDH1 GART PRPS1 ATIC PFAS XDH GRM5 AOX1 MAT2A	Down	1.30968
PURINE METABOLISM	0.0055903	0.0288342	0.407018	-0.841932	-1.61928	12	PNP HPRT1 APRT ADA DGUOK IMPDH1 PRPS1 ATIC	Down	1.54009
PYRIMIDINE METABOLISM	0.0102869	0.0462387	0.38073	-0.553558	-1.50283	80	CTPS1 UCK2 POLR3D POLR3A CMPK1 RRM2 UPP1 TYMP POLR3K POLE3 POLR2H PNPT1 CAD POLD1 TYMS POLR2D DCTPP1 POLD4 NME1 NME7 POLR3F POLR3G UPRT DTYMK DCK PRIM2 NME2 POLR2J POLR1E CDA POLR3H POLR2I DHODH RRM1 POLR2C	Down	1.33499
RAC1/PAK1/P38/MMP2 PATHWAY	1.22e-05	0.00031564	0.593325	-0.72079	-1.90107	66	FN1 ITGB1 MMP2 TNIP1 NFKB1 NFKBIA PXN EIF4EBP1 MYC SRC EGFR PTK2 RELA TNIP2 BAX CTNNB1 MAPK8 AKT1 GRB2 RAC1 STAT5B MAPK13 TEK TIE1 RASA1 PTPN11 NRAS CHUK	Down	3.5008
REGULATION OF ACTIN CYTOSKELETON	0.00310207	0.0192407	0.431708	-0.514078	-1.49666	139	FN1 PDGFB FGF1 PIK3CD MSN ACTN1 F2R RRAS2 PFN1 SLC9A1 PXN FGF5 MAP2K1 ACTB EGFR PTK2 ENAH CFL1 SSH1 GNA12 VCL ACTG1 PAK3 BRK1 LIMK1 PDGFA CSK ARPC5 RRAS ARHGEF1 ITGA1 RHOA RAC1 PIP5K1A FGF2 GNG12 PAK2 DIAPH1 SSH2	Down	1.71578
REGULATION OF MICROTUBULE CYTOSKELETON	0.00545169	0.028724	0.407018	-0.640335	-1.58817	45	EPHB2 ABL1 PHLDB2 TRIO SRC MAPKAPK2 CAMK4 LIMK1 AKT1 DVL1 MAPRE1 RAC1 DPYSL2 GNAQ F2RL2 DIAPH1 GSK3B CLASP1 MARK2 AURKB SPRED1 ROCK1 MAP1B CDC42 MARK1 CLIP1	Down	1.54176
REGULATION OF TOLL-LIKE RECEPTOR SIGNALING PATHWAY	0.00420757	0.0239734	0.407018	-0.530576	-1.5092	119	CXCL8 PIK3CD IRAK2 TNFAIP3 NFKB1 NFKBIA MAP2K1 NFKB2 TRAF3 IL6 RELA MYD88 IRAK1 MAPK8 AKT1 IKBKE TIFA TICAM1 FADD RAC1 JUN TREM1 USP7 MAPK13 SOCS1 CD40 CHUK TAB2 TBK1 TRAF6 TLR2 STAT1 RIPK1 CXCL11 RNF216 CXCL10 MAPK14	Down	1.62027
REHGA_IMMUNE_TOLERENCE	0.00451186	0.0251228	0.407018	-0.777792	-1.67873	21	IL11 CD274 CD59 TGFB1 PDCD1LG2 CD55 PISD CD47 HLA-C	Down	1.59993
SELECTIVE EXPRESSION OF CHEMOKINE RECEPTORS DURING T-CELL POLARIZATION	0.00554925	0.0288342	0.407018	-0.787725	-1.65439	18	TGFB2 IL4R TGFB1 IFNGR2 IL18R1 CSF2 IL12A TGFB3 CXCR4	Down	1.54009
SELENIUM MICRONUTRIENT NETWORK	0.00781448	0.037558	0.38073	-0.589578	-1.52721	59	SERPINE1 CCL2 ICAM1 PTGS2 NFKB1 DIO3 SOD2 NFKB2 ALOX5AP IL6 RELA	Down	1.4253
SENESCENCE AND AUTOPHAGY IN CANCER	1.08e-05	0.00029302	0.593325	-0.673075	-1.86999	98	SERPINE1 FN1 THBS1 CXCL8 INHBA IGFBP3 COL1A1 CD44 CDKN1A PLAU BMP2 TGFB1 MAP2K1 SRC CXCL1 SPARC HMGA1 IL6 CDKN2A GABARAPL1 ULK1 IL6ST CEBPB MMP14 IGFBP7 JUN SH3GLB1 MDM2 LAMP1 IRF1 MAP1LC3B GSK3B	Down	3.53311
SEROTONIN TRANSPORTER ACTIVITY	0.0114974	0.0490144	0.38073	-0.852274	-1.59714	10	ITGB3 TGFB1I1 SCAMP2 STX1A PPP2CB	Down	1.30968
SIGNAL TRANSDUCTION THROUGH IL1R	0.00071139	0.00667048	0.477271	-0.750498	-1.74699	32	IRAK2 TGFB2 NFKB1 NFKBIA TGFB1 IL6 IL1RAP RELA MYD88 IRAK1 MAPK8 JUN CHUK TRAF6	Down	2.17584
SIMPLIFIED DEPICTION OF MYD88 DISTINCT INPUT-OUTPUT PATHWAY	0.00433202	0.0243987	0.407018	-0.793333	-1.66617	18	NFKB1 MYD88 IRAK1 TIFA UBE2N JUN TRAF6 TLR2	Down	1.61263
SMALL CELL LUNG CANCER	1.81e-07	1.77e-05	0.690132	-0.718628	-1.97568	93	LAMC2 FN1 COL4A1 ITGB1 CDKN2B ITGA2 COL4A2 PIK3CD LAMB1 TRAF1 CCND1 GADD45B CDKN1A CDK6 ITGAV PTGS2 NFKB1 NFKBIA BIRC2 BIRC7 LAMB3 ITGA3 MYC PTK2 TRAF3 BIRC3 LAMC1 RELA BAX BID E2F3 AKT1 CASP3 LAMA4 TRAF2	Down	4.75131
SPINAL CORD INJURY	0.00227899	0.0152973	0.431708	-0.566092	-1.58117	104	CCL2 COL4A1 CXCL8 NOX4 ICAM1 CCND1 MMP9 VCAN PTGS2 RHOC TGFB1 PLXNA2 MYC SLIT2 EGFR FKBP1A CXCL1 IL6 RHOB NTN1 BDNF RTN4 VIM PPP3CA CASP3 RHOA RAC1 GADD45A CHST11 ROS1 CD47	Down	1.81538
T-CELL RECEPTOR AND CO-STIMULATORY SIGNALING	0.0115677	0.0490144	0.38073	-0.706873	-1.58585	25	NFKB1 NFKBIA AKT1 PPP3CA PDK1 CALM2 RASGRP1 RASA1 GSK3B CSNK1A1 DYRK2 PLCG1 GSK3A	Down	1.30968
TGF-BETA RECEPTOR SIGNALING	0.00074873	0.00667048	0.477271	-0.676299	-1.72676	53	SERPINE1 THBS1 LIF INHBA SMAD7 SKIL NFKB1 TGFB1 TGFBR2 FKBP1A SMAD1 TFE3 TGFBR1 CTNNB1 JUN RUNX2 LEF1 TGIF1 FST	Down	2.17584
TGF-BETA SIGNALING PATHWAY	1.29e-07	1.61e-05	0.690132	-0.674153	-1.94611	133	FN1 THBS1 ITGB3 TNC ITGB1 CDKN2B ITGA2 SMAD7 NEDD9 CCND1 SKIL JUNB CDKN1A SMURF1 SMURF2 ETS1 TGFB1I1 SIK1 SHC1 TGFB1 MAP2K1 TGFBR2 MYC PML SRC PTK2 LIMK2 KLF6 MMP1 TGFBR1 HGS MAPK8 AKT1 ZEB1 SPTBN1 UBE2I PDK1 RHOA GRB2 RAC1 JUN E2F4 KLF10 NUP153 RUNX2 PAK2 TGIF1	Down	4.79324
THYMIC STROMAL LYMPHOPOIETIN (TSLP) SIGNALING PATHWAY	6.53e-05	0.00118498	0.538434	-0.741993	-1.85164	46	CXCL8 IL7R NFKB1 NFKBIA MAP2K1 EIF4EBP1 MYC SRC NFKB2 IL6 RELA MAPK8 AKT1 RELB TSLP STAT5B PTPN11 STAT6	Down	2.92629
TLR4 SIGNALING AND TOLERANCE	0.00052918	0.00540207	0.477271	-0.791934	-1.76723	26	CXCL8 NFKB1 NFKBIA TRAF3 IL6 MYD88 IRAK1 IKBKE TICAM1 CHUK TAB2 TBK1 TRAF6 RIPK1	Down	2.26744
TNF ALPHA SIGNALING PATHWAY	0.00032312	0.00409282	0.498493	-0.627108	-1.73021	88	CCL2 TRAF1 PSMD2 TNFAIP3 NFKB1 NFKBIA BIRC2 NFKB2 NFKBIE IL6 BIRC3 KSR1 CDC37 TANK CFLAR BAX BID MAPK8 AKT1 CASP3 FADD TRAF2 GRB2 RAC1 JUN SMPD2 TXN NRAS CSNK2A1 CHUK TAB2 TBK1	Down	2.38798
TNF RELATED WEAK INDUCER OF APOPTOSIS (TWEAK) SIGNALING PATHWAY	1.03e-05	0.00029302	0.593325	-0.8047	-1.95898	39	CCL2 TRAF1 MMP9 NFKB1 NFKBIA BIRC2 TNFRSF12A NFKB2 TRAF3 IL6 BIRC3 RELA CTNNB1 MAPK8 AKT1 CASP3 RELB FADD TRAF2 RAC1 JUN	Down	3.53311
TOLL-LIKE RECEPTOR SIGNALING PATHWAY	0.00335811	0.0203145	0.431708	-0.589152	-1.60631	83	CXCL8 PIK3CD NFKB1 NFKBIA MAP2K1 TRAF3 IL6 RELA MYD88 IRAK1 MAPK8 AKT1 IKBKE TICAM1 FADD RAC1 JUN MAPK13 CD40 CHUK TAB2 TBK1 TRAF6 TLR2 STAT1 RIPK1 CXCL11 CXCL10 MAPK14	Down	1.69219
TOLL-LIKE RECEPTOR SIGNALING RELATED TO MYD88	0.00089468	0.0075585	0.477271	-0.747139	-1.73917	32	NFKB1 NFKB2 TRAF3 RELA MYD88 IRAK1 IKBKE RELB TICAM1 CHUK TBK1 TRAF6 TLR2	Down	2.12156
VEGFA-VEGFR2 SIGNALING PATHWAY	1e-10	4.9e-08		-0.60016	-1.9439	414	CCL2 HBEGF JAG1 FN1 NRP2 ITGB3 ITGB1 CXCL8 IGFBP3 EPHA2 NOX4 EPHB2 MICAL2 ICAM1 MMP2 FMNL3 PLAUR ABL1 CCND1 FHL2 FLNB MYH9 PNP ITGAV PLAU VEGFA BMP2 ETS1 PFN1 RCAN1 PTGS2 P4HA2 SLC7A1 SSR3 ADAMTS9 NFKB1 NFKBIA SHC1 RHOC CSRP1 PXN TPM3 NEXN MAP2K1 SRF EPB41 SRC SOD2 PTK2 TMSB10 CFL1 FJX1 MAPKAPK2 FXR2 ERN1 IER5 PLA2G4A CAPN2 RELA ARF4 LRRC59 CAPZB VCL HERPUD1 SIAH2 ACTG1 CALU TMOD3 HSPB1 MMP14 CSR…	Down	7.3098
VITAMIN A AND CAROTENOID METABOLISM	6.38e-07	3.33e-05	0.659444	0.805443	2.10176	41	ALDH1A3 RDH10 RLBP1 ALDH1A1 LRAT RPE65 RDH5 BCO1 SULT1A1 SCARB1 RETSAT DHRS3 RARG RXRA RBP1 CD36 ALDH1A2	Up	4.47692

## Sheet: 24h Media only vs TNT
pathway	pval	padj	log2err	ES	NES	size	leadingEdge	direction	log2pval
AGE/RAGE PATHWAY	0.00410652	0.0231287	0.407018	-0.594749	-1.56582	65	MMP2 MSN MMP9 NFKB1 NFKBIA SHC1 MAP2K1 SRC EGFR PLA2G4A RELA MMP14 MYD88 MAPK8 AKT1 CASP3 HIF1A RHOA RAC1 JUN STAT5B DIAPH1 MMP13 CHUK MMP7 STAT1 ALPL CYCS MAPK14 DDOST ROCK1 CDC42 IRS1 MAPK9 JAK2	Down	1.63585
ALLOGRAFT REJECTION	0.000743901	0.00726831	0.477271	-0.649689	-1.6952	61	CXCL8 COL5A1 VEGFA TGFB1 CXCL12 C3 HLA-A VIM CASP3 CD55 TUBA1B HLA-C CD40 STAT1 HLA-B CXCL11 CCL21 IL12A GDNF HLA-DRB1	Down	2.13857
AMINO ACID METABOLISM	0.00489564	0.0269205	0.407018	0.529623	1.53491	80	ALDH1A1 GLUL HIBADH OGDH ACSS1 PPM1L IDH1 ACO2 CTH MCCC1 PC ODC1 SUCLG1 GOT2 ALDH7A1 MDH1 HMGCL OAT ADH5 GOT1 AUH HADH PDK4 DLD ACADM CBS LARS2 HIBCH EHHADH GLS GSR GLUD1 FH CPS1	Up	1.56992
ANDROGEN RECEPTOR SIGNALING PATHWAY	0.00260713	0.0168735	0.431708	-0.579866	-1.61108	86	CCND1 FHL2 CDKN1A TGFB1I1 SRC EGFR PTK2 LIMK2 FLNA RHOB RELA KDM1A PSMC3IP CTNNB1 AKT1 RAN UBE2I RHOA RAC1 JUN MDM2 RNF4 RUNX2 TGIF1 ETV5 GSK3B ZMIZ1 PIAS3 FKBP4 BAG1 CCNE1 HDAC1 ROCK2 ROCK1 CARM1 PARK7 CDC42 STUB1	Down	1.7728
APOPTOSIS MODULATION AND SIGNALING	0.000360646	0.0045312	0.498493	-0.620474	-1.72898	88	TNFRSF10B NFKB1 PEA15 NFKBIA BIRC2 BIRC7 TRAF3 TNFRSF10D BIRC3 BAG3 CDKN2A BOK BNIP3 MYD88 MCL1 IRAK1 CFLAR BAX BID MAPK8 CASP3 FADD JUN PMAIP1 BCL2A1 BBC3 BCL2L11 BCL2L2 CASP4 TRAF6 APAF1 XIAP TNFRSF10A RIPK1 CYCS PTRH2	Down	2.34379
APOPTOSIS	3.88512e-05	0.000732196	0.557332	-0.677937	-1.86102	81	TRAF1 TNFRSF10B NFKB1 NFKBIA BIRC2 MYC TRAF3 NFKBIE BIRC3 CDKN2A RELA BOK MCL1 CFLAR BNIP3L BAX BID AKT1 CASP3 FADD TRAF2 TP63 JUN PMAIP1 MDM2 IRF1 IRF6 TNFRSF21 BBC3 CHUK BCL2L11 BCL2L2 CASP4 APAF1 XIAP RIPK1 CYCS	Down	3.13537
APOPTOSIS-RELATED NETWORK DUE TO ALTERED NOTCH3 IN OVARIAN CANCER	0.000453483	0.00529064	0.498493	-0.707033	-1.78427	51	THBS1 SMAD7 ABL1 TRAF1 F2R CDKN1A TNFRSF10B IL7R NRG1 ETS1 NFKB1 ANXA5 PTK2 ERN1 YBX3 HSPB1 VIM AKT1 PAK2 GCLC TNFRSF21 RIPK2 SERBP1	Down	2.27649
BLADDER CANCER	0.000263731	0.00349265	0.498493	-0.749709	-1.84362	40	HBEGF THBS1 CXCL8 MMP2 CCND1 CDKN1A MMP9 VEGFA MAP2K1 MYC SRC EGFR CDKN2A DAPK3 MMP1 RASSF1 TYMP MDM2	Down	2.45685
BRAIN-DERIVED NEUROTROPHIC FACTOR (BDNF) SIGNALING PATHWAY	0.0027336	0.0171726	0.431708	-0.523664	-1.53352	143	SIRPA CDH2 NGF BMP2 PTPRF NFKB1 NFKBIA SHC1 MAP2K1 EIF4EBP1 SRC CFL1 IGF2BP1 KSR1 CDK5R1 MARCKS RELA CAMK4 BDNF MAPK7 VAV2 CTNNB1 MAPK8 AKT1 CASP3 GRB2 RAC1 JUN CRTC1 STAT5B GRIP1 DPYSL2 RHOG EIF2S1 EIF2S2 PTPN11 GSK3B CSNK2A1 ELK1 NCF2 CHUK BCL2L11 PLCG1 TRAF6 GRIA3 ADAM17 STAT1 ALPL SYN1 MAPK14 RANBP9 CDC42 PRKAA1 PDPK1 IRS1 MAPK9 NCK2	Down	1.76516
BREAST CANCER PATHWAY	0.0104963	0.048067	0.38073	-0.487483	-1.42621	140	FGF1 PIK3CD CCND1 WNT5B GADD45B CDKN1A CDK6 WNT5A SHC1 FGF5 MAP2K1 MYC EGFR NFKB2 BAX CTNNB1 E2F3 AKT1 DVL1 GRB2 JUN NOTCH3 FGF2 TCF7 NOTCH2 GADD45A LEF1 WNT7A HEYL GADD45G GSK3B NRAS CSNK1A1 CSNK2A1 FGF7 HES1 LRP5 HEY1 PARP1 FGFR1 ESR1 SFRP4 E2F1	Down	1.31815
CANONICAL AND NON-CANONICAL TGF-B SIGNALING	0.000440177	0.00526066	0.498493	-0.861583	-1.75041	17	LOXL2 LOX LOXL1 TGFB1 TGFBR2 BMP1 BMPR2 TGFBR1 MAPK8	Down	2.27896
CELL CYCLE	0.00191587	0.0144427	0.45506	-0.545425	-1.57608	118	CDKN2B ABL1 CCND1 GADD45B CDKN1A CDK6 TGFB2 TGFB1 MYC CDKN2A YWHAG HDAC2 E2F3 YWHAH CDC25A CDC6 FZR1 MCM7 CDKN2D YWHAZ E2F4 MDM2 YWHAB WEE1 GADD45A GADD45G ORC6 GSK3B YWHAQ BUB3 CDC27 PKMYT1 CDC45 ZBTB17 CCNE1 HDAC1 CHEK1 E2F1 CCND3 CDC23 MAD2L2 CDK2 TFDP1 CDC14A SMC1A ORC1 CCNE2 PCNA E2F5 CDK4 TGFB3 SMC3	Down	1.84035
CELL MIGRATION AND INVASION THROUGH P75NTR	0.000910762	0.00778907	0.477271	-0.764358	-1.73382	28	MMP2 TRIO MMP9 CDH11 EFNA1 ARF1 BDNF AKT1 RHOA RAC1 JUN EFNB1 EFNA2 PARD3 EFNA4	Down	2.10851
CELLS AND MOLECULES INVOLVED IN LOCAL ACUTE INFLAMMATORY RESPONSE	0.00297538	0.0182242	0.431708	-0.839861	-1.65895	14	ITGB1 CXCL8 ICAM1 IL6 C3 ITGB2 VCAM1 ITGA4 SELPLG	Down	1.73935
CHROMOSOMAL AND MICROSATELLITE INSTABILITY IN COLORECTAL CANCER	0.00313998	0.0187633	0.431708	-0.607357	-1.63989	73	CCND1 GADD45B CDKN1A TGFB2 PTGS2 TGFB1 MAP2K1 TGFBR2 MYC RALA NTN1 TGFBR1 BAX CTNNB1 MAPK8 AKT1 CASP3 RHOA RAC1 JUN PMAIP1 RALB TCF7 GADD45A LEF1 GADD45G GSK3B CSNK1A1 BBC3 BCL2L11 TBK1	Down	1.72669
CILIOPATHIES	0.000843201	0.00765127	0.477271	0.492442	1.58157	172	TUB FAM161A EFHC1 CRX AK7 BBS4 IFT172 BBS2 INVS FLCN B9D1 SPATA7 DYNC2H1 IFT81 IFT140 NEK2 TCTN1 WDR19 CCNO TTBK2 DYNC2LI1 IFT122 BBS5 CLUAP1 CEP164 CC2D2A UNC119 IFT80 CENPF NEK9 HYLS1 TCTN3 LCA5 SUFU LRRC6 GALNT11 XPNPEP3 BBS12 ANKS6 TOPORS RSPH1 RSPH3 NPHP1 NEK1 WDPCP TMEM107 BBS10 DCDC2 RPGRIP1L DNAAF3 IFT57 CCDC40 CCDC151 ZMYND10 WDR35 KIAA0586 TCTN2 CEP19 INTU BBS7 DNAH6 IFT27 MCIDAS PIBF1 …	Up	2.11627
CYTOKINES AND INFLAMMATORY RESPONSE	0.0021234	0.0148638	0.431708	-0.824606	-1.67529	17	IL11 CSF1 TGFB1 CXCL1 IL6 PDGFA	Down	1.82787
DIFFERENTIATION PATHWAY	0.000766275	0.00726831	0.477271	-0.725514	-1.79824	43	IL11 PDGFB INHBA FGF1 NT5E VEGFA WNT5A CSF1 TGFB1 IL6 PDGFA FGF2 DKK1 FST	Down	2.13857
DNA DAMAGE RESPONSE (ONLY ATM DEPENDENT)	0.00198218	0.0146854	0.431708	-0.5598	-1.59606	108	PIK3CD ABL1 CCND1 WNT5B CDKN1A PLAU WNT5A NFKB1 SHC1 TGFB1 MYC SOD2 NFKB2 CDKN2A BAX CTNNB1 MAPK8 HMGB1 AKT1 DVL1 PDK1 RHOA GRB2 RAC1 JUN PMAIP1 MDM2 TCF7 LEF1 WNT7A GSK3B NRAS BBC3 BCL2L11 LDLR MLKL	Down	1.83311
DNA DAMAGE RESPONSE	0.000636846	0.00678379	0.477271	-0.647671	-1.71539	66	ABL1 CCND1 GADD45B CDKN1A CDK6 TNFRSF10B MYC PML BAX BID CASP3 CDC25A PMAIP1 MDM2 GADD45A GADD45G BBC3 APAF1 CCNE1 CYCS CHEK1 E2F1 RAD51 DDB2 RPA2 CCND3 CDK2 SMC1A CREB1 CCNE2 CDK4	Down	2.16853
EBOLA VIRUS PATHWAY ON HOST	0.000158335	0.00242451	0.518848	-0.612752	-1.75153	113	ITGB3 ITGB1 ITGA2 PIK3CD ITGA5 ACTN1 FLNB ITGAV NFKB1 RHOC ITGA3 ACTB FLNC EGFR NFKB2 FLNA RHOB RELA ACTG1 NEDD4 VAV2 HLA-A AKT1 IKBKE RELB RASA2 CLTCL1 ITGA1 RHOA CLTA RAC1 BST2 GAS6 EIF2S1 DDX58 HLA-C C1QBP TFAP2A TOP1 TBK1 NPC2 ADAM17 STAT1 HLA-B ITGA4 VPS4A	Down	2.61538
EBV LMP1 SIGNALING	0.000254504	0.00346408	0.498493	-0.835483	-1.79119	21	CXCL8 TRAF1 PDLIM7 NFKB1 NFKBIA NFKB2 RELA IRAK1 MAPK8 CCL20 CHUK TRAF6	Down	2.46041
EPITHELIAL TO MESENCHYMAL TRANSITION IN COLORECTAL CANCER	0.000771331	0.00726831	0.477271	-0.545753	-1.60361	151	JAG1 FN1 NRP2 COL4A1 COL4A2 PIK3CD CDH2 MMP2 ITGA5 FOXC2 WNT5B TGFB2 CLDN4 MMP9 WNT5A SHC1 TGFB1 MAP2K1 TGFBR2 SPARC CLDN1 SNAI1 RBPJ TGFBR1 CTNNB1 MAPK8 AKT1 ZEB1 MEF2D JUP HIF1A GRB2 NOTCH3 MAPK13 NOTCH2 PKD1 DSP WNT7A STRAP ID1 GSK3B CLDN14 CLDN6 PKP1 LRP5 TRAF6	Down	2.13857
ETHANOL EFFECTS ON HISTONE MODIFICATIONS	0.00302063	0.0182729	0.431708	0.712679	1.71239	28	ALDH1A3 ALDH1A1 KAT2B HDAC5 ACSS2 ALDH2 MTHFR SLC19A1 HDAC9 ALDH1A2	Up	1.73819
FIBRIN COMPLEMENT RECEPTOR 3 SIGNALING PATHWAY	0.00122403	0.00999621	0.45506	-0.736509	-1.76488	35	CCL2 IRAK2 NFKB1 SRC IL6 MYD88 IRAK1 AKT1 TICAM1 RHOA CHUK CXCL3 TRAF6 ITGB2 CXCL10	Down	2.00016
FOCAL ADHESION	3.72522e-08	9.12679e-06	0.719513	-0.626331	-1.89756	192	LAMC2 FN1 THBS1 ITGB3 COL4A1 TNC ITGB1 PDGFB ITGA11 ITGA2 COL4A2 PIK3CD LAMB1 COL1A1 ITGA5 CCND1 ACTN1 FLNB VEGFC ITGAV VEGFA SHC1 PXN BIRC2 TLN1 LAMB3 MAP2K1 VASP ITGA3 ACTB FLNC SRC EGFR PTK2 PDGFC BIRC3 FLNA LAMC1 CAPN2 COL5A3 VCL ACTG1 PAK3 VAV2 TNK2 COL5A2 CTNNB1 MAPK8 PDGFA AKT1 LAMA4 COMP ITGA1 RHOA GRB2 RAC1 JUN ZYX PAK2 DIAPH1 COL6A2 PARVA RAP1B	Down	5.03968
FOCAL ADHESION-PI3K-AKT-MTOR-SIGNALING PATHWAY	3.81988e-07	2.33968e-05	0.674963	-0.560674	-1.75477	278	LAMC2 FN1 THBS1 ITGB3 COL4A1 TNC ITGB1 PDGFB ITGA11 FGF1 ITGA2 COL4A2 EPHA2 PIK3CD LAMB1 COL5A1 COL1A1 ITGA5 CREB3L1 F2R OSMR VEGFC CDKN1A PFKFB3 IL7R ITGAV NGF VEGFA IL4R CSF1 LAMB3 MAP2K1 ITGA3 EIF4EBP1 EFNA1 EGFR PIK3IP1 PTK2 PDGFC LAMC1 COL5A3 ULK1 PFKFB4 SLC2A3 CDC37 COL5A2 CREB3L2 CAB39 GNB4 CREB3 GNB1 PDGFA AKT1 ATF4 HIF1A GYS1 LAMA4 COMP PELO GRB2 CREB5 RAB10 LPAR5 MDM2 FGF2 GNG12 PPP2R5B…	Down	4.63084
FOLATE METABOLISM	0.00614673	0.032386	0.407018	-0.620266	-1.58354	54	SERPINE1 CCL2 ICAM1 CSF1 NFKB1 SOD2 NFKB2 IL6 RELA MTHFD2 SHMT2	Down	1.48964
G1 TO S CELL CYCLE CONTROL	0.00347186	0.0200142	0.431708	-0.611636	-1.59591	61	CDKN2B CCND1 CREB3L1 CDKN1A CDK6 MYC CDKN2A CREB3 E2F3 CDC25A MCM7 CDKN2D MDM2 WEE1 GADD45A ORC6 CDC45 CCNE1 E2F1 RPA2 PRIM2 CCND3 MNAT1 CDK2 TFDP1 ORC1 CREB1 CCNE2 PCNA CDK4	Down	1.69866
GASTRIN SIGNALING PATHWAY	1.35161e-07	1.10382e-05	0.690132	-0.696163	-1.98994	111	SERPINE1 JAG1 ITGB1 CXCL8 CD44 CCND1 CDKN1A TCF4 VEGFA BMP2 PTGS2 NFKB1 NFKBIA SHC1 SLC9A1 PXN BIRC2 MAP2K1 EIF4EBP1 MYC SRC EGFR PTK2 CLDN1 BIRC3 RHOB CDKN2A RELA CTNNB1 MAPK8 AKT1 CASP3 MEF2D RHOA ARHGEF28 HDAC7 GRB2 RAC1 JUN GNAQ PTPN11 GSK3B ELK1 CHUK KLF4 PLCG1 ELAVL1 MAP3K11 MMP7	Down	4.9571
GENES RELATED TO PRIMARY CILIUM DEVELOPMENT (BASED ON CRISPR)	0.000137487	0.00217318	0.518848	0.597261	1.77097	94	ARMC9 IQCE CDK20 BBS4 IFT172 BBS2 B9D1 DYNC2H1 IFT81 IFT140 FUZ TCTN1 WDR19 TTBK2 DYNC2LI1 IFT122 BBS5 CLUAP1 CC2D2A IFT80 TTC30B CEP162 TCTN3 IFT88 BBS12 TRAPPC11 IFT74 CEP295 WDPCP TMEM107 CEP44 BBS10 RPGRIP1L IFT57 RABL2A WDR35 EFCAB7 TCTN2 CBY1 CEP19 BBS7 IFT27 PIBF1 CEP97 TTC8 CEP192 SCLT1 BBS9	Up	2.6629
HEAD AND NECK SQUAMOUS CELL CARCINOMA	0.00794505	0.0401348	0.38073	-0.574989	-1.55078	72	CCND1 CDKN1A CDK6 VEGFA NFKB1 BIRC2 TGFBR2 EIF4EBP1 EGFR NFKB2 FKBP1A TRAF3 CDKN2A RELA CTNNB1 AKT1 FADD TP63 MAPKAP1 NOTCH2 DDIT4 IRF6 NRAS	Down	1.39648
HEPATITIS B INFECTION	1.35079e-05	0.000315185	0.593325	-0.611526	-1.7857	138	CXCL8 PIK3CD CREB3L1 CDKN1A TGFB2 MMP9 NFKB1 TGFB1 HSPG2 MAP2K1 TGFBR2 MYC SRC TRAF3 IL6 RELA MYD88 CREB3L2 IRAK1 TGFBR1 BAX BID CREB3 MAPK8 AKT1 IKBKE CASP3 ATF4 TICAM1 FADD YWHAZ GRB2 JUN CREB5 YWHAB STAT5B MAPK13 DDX58 STAT6 NRAS ELK1 CHUK YWHAQ TAB2 TBK1 TRAF6 TLR2 TYK2 APAF1 STAT1	Down	3.50143
HEPATITIS C AND HEPATOCELLULAR CARCINOMA	9.91266e-06	0.000269845	0.593325	-0.769294	-1.9367	49	CXCL8 COL4A2 CD44 CCND1 CDKN1A VEGFA PTGS2 NFKB1 TGFB1 MYC IL6 BIRC3 VAV2 MMP1 TGFBR1 RRM2 MAPK8 AKT1 CASP3 HIF1A GRB2 RAC1 JUN LEF1 PTPN11	Down	3.56889
HUMAN COMPLEMENT SYSTEM	0.0113745	0.0497635	0.38073	-0.564405	-1.52223	72	THBS1 ITGB3 ITGA2 LAMB1 ICAM1 PLAUR CD59 ADM LAMC1 C3 GNAI2 CD55 GNAI3 TXN PTX3 CD40 C1QBP CSNK1A1	Down	1.30309
HYPERTROPHY MODEL	0.000491459	0.00560034	0.477271	-0.859741	-1.74667	17	ANKRD1 HBEGF VEGFA EIF4EBP1 WDR1 ZEB1 ADAM10	Down	2.25179
IL-1 SIGNALING PATHWAY	0.00323994	0.0191017	0.431708	-0.640806	-1.63598	54	CCL2 IRAK2 NFKB1 NFKBIA MAP2K1 MAPKAPK2 IL1RAP RELA MYD88 IRAK1 MAPK8 AKT1 UBE2N JUN PTPN11 CHUK PLCG1 TAB2 TRAF6	Down	1.71893
IL-18 SIGNALING PATHWAY	4.77027e-06	0.00016696	0.610527	-0.549669	-1.6977	246	CCL2 FN1 CXCL8 ICAM1 COL1A1 MMP2 TRAF1 BPGM PPP1R13L CLDN4 MMP9 KIFC3 VEGFA BMP2 TNFAIP3 NPPB PTGS2 NFKB1 NFKBIA TMEM165 RGS16 ZC3H12A ARFGAP1 TGM2 EPB41 SLC4A7 NFKB2 SDC4 NFKBIE IL6 CLDN1 BIRC3 ENO1 MTCH1 RELA TOMM40 CEBPB HSPB1 MMP14 MYD88 TIMP1 MMP1 IRAK1 CFLAR BAX BID CTNNB1 PLOD3 STOML1 CASP3 FOXN3 PTMS FADD NFKBIZ HDGF JUN ACTA1 MMP3 RANGAP1 RUNX2 UGGT1 ANP32A KLF2 MMP13 ARF6 IRF1 IL18BP AP…	Down	3.77739
IL-3 SIGNALING PATHWAY	0.00663063	0.0342001	0.407018	-0.656823	-1.62888	44	CXCL8 PIK3CD SHC1 TGFB1 MAP2K1 SRC MAPK8 AKT1 GRB2 JUN CBL YWHAB STAT5B PTPN11 YWHAQ	Down	1.46597
IL-4 SIGNALING PATHWAY	0.00654257	0.0341049	0.407018	-0.619639	-1.58137	53	PIK3CD IL4R NFKB1 NFKBIA SHC1 FLNA RELA CEBPB AKT1 GRB2 CBL STAT5B HRH1 SOCS1 PTPN11 STAT6 ELK1 CHUK TYK2 STAT1	Down	1.46718
IL1 AND MEGAKARYOCYTES IN OBESITY	0.0081848	0.0405106	0.38073	-0.755306	-1.64906	23	CCL2 HBEGF ICAM1 F2R MMP9 NFKB1 MYD88 TIMP1 IRAK1	Down	1.39243
INFLAMMATORY RESPONSE PATHWAY	0.00246591	0.0163283	0.431708	-0.789119	-1.72288	23	LAMC2 FN1 THBS1 LAMB1 COL1A1 IL4R LAMC1	Down	1.78706
INTEGRATED BREAST CANCER PATHWAY	0.00183189	0.0140254	0.45506	-0.532817	-1.56371	148	SMAD7 ABL1 CCND1 FOSL2 VEGFA NFKB1 TGFBR2 MYC BMPR2 PML EGFR PLK3 SMAD1 GDI1 HIPK2 RALA MMP1 TGFBR1 BAX BID CTNNB1 AKT1 CASP3 CDC25A RRAS FADD RAC1 JUN MDM2 WEE1 GADD45A BLM MAX PKIA CHUK SMARCA4 TFPI ZMIZ1 MAP3K7CL NUP85 RHEB GSK3A STAT1 FAU FOSL1 NAB1 ESR1 HDAC1 CERK CHEK1 E2F1 RAD51 HMGCR CCNB1IP1 CDC42 ITPKC IRS1 CDK2 CSNK1D PHB UBE2F RAP1A BACH1 CREB1 CDK4	Down	1.85308
INTEGRIN-MEDIATED CELL ADHESION	0.000553326	0.00616204	0.477271	-0.595111	-1.68271	98	ITGB3 ITGB1 ITGA11 ITGA2 ITGA5 TNS1 ITGAV SHC1 PXN TLN1 MAP2K1 VASP ITGA3 SRC PTK2 CAPN2 VCL PAK3 MAPK7 VAV2 AKT1 CSK ITGA1 GRB2 RAC1 ZYX CAPN10 GIT2 PAK2 RAP1B ITGAE	Down	2.21028
INTERACTIONS BETWEEN IMMUNE CELLS AND MICRORNAS IN TUMOR MICROENVIRONMENT	2.12262e-05	0.000472766	0.57561	-0.85225	-1.90819	26	CCL2 CD274 TGFB2 IL4R NFKB1 TGFB1 TGFBR2 NFKB2 SOCS1 STAT6 PIAS3 TRAF6	Down	3.32535
INTERLEUKIN-11 SIGNALING PATHWAY	0.00221104	0.0152008	0.431708	-0.69574	-1.72444	43	IL11 ITGA2 ICAM1 TGFB1 MAP2K1 SRC RELA IL6ST AKT1 GRB2 RUNX2 PTPN11 CHUK PIAS3 TYK2 YES1 STAT1	Down	1.81813
LEPTIN SIGNALING PATHWAY	0.00353757	0.0201559	0.431708	-0.59289	-1.60231	75	CCND1 NFKB1 SHC1 MAP2K1 EIF4EBP1 SRC PTK2 RELA BAX MAPK8 AKT1 RHOA KPNA4 GRB2 RAC1 KHDRBS1 STAT5B PTPN11 GSK3B ELK1 CHUK PLCG1 GSK3A STAT1 ESR1 MAPK14 ROCK2 ROCK1 CDC42 PRKAA1 IRS1	Down	1.6956
LTF DANGER SIGNAL RESPONSE PATHWAY	0.000636756	0.00678379	0.477271	-0.853761	-1.73452	17	CXCL8 NFKB1 IL6 MYD88 IRAK1 TREM1 TRAF6 TLR2	Down	2.16853
LUNG FIBROSIS	3.88818e-06	0.000146555	0.610527	-0.763126	-1.93956	52	CCL2 EDN1 CXCL8 PDGFB FGF1 SMAD7 MMP2 SKIL MMP9 PLAU TGFB1 MT2A IL6 CEBPB TIMP1 PDGFA FGF2 DSP PTX3 TGFA FGF7 CSF2	Down	3.834
MAPK SIGNALING PATHWAY	0.000439608	0.00526066	0.498493	-0.50585	-1.55411	230	PDGFB FGF1 FLNB TGFB2 NGF RRAS2 NFKB1 TGFB1 FGF5 MAP4K4 MAP2K1 SRF TGFBR2 MYC FLNC EGFR NFKB2 FLNA MAPKAPK2 PLA2G4A RELA GNA12 BDNF HSPB1 PPP3CC MAPK7 TGFBR1 DUSP7 NLK MAPK8 PDGFA AKT1 PPP3CA CASP3 ATF4 RELB RASA2 RAPGEF2 RRAS TRAF2 DUSP1 GRB2 RAC1 JUN STK4 RASGRP1 FGF2 GNG12 MAPK13 PAK2 GADD45A HSPA8 RAP1B RASA1 CACNA1A MAX PTPRR CACNB3 NRAS ELK1 FGF7 CHUK PPP5C CACNA2D1 TAB2 MAP3K11 TRAF6 PLA2G…	Down	2.27896
MIR-509-3P ALTERATION OF YAP1/ECM AXIS	0.00815928	0.0405106	0.38073	-0.788763	-1.60247	17	FN1 COL5A1 COL1A1 SPARC TEAD2 TEAD3	Down	1.39243
MIRNA REGULATION OF DNA DAMAGE RESPONSE	0.000712363	0.00726831	0.477271	-0.636647	-1.71858	74	ABL1 CCND1 GADD45B CDKN1A CDK6 TNFRSF10B MYC PML BAX BID CASP3 CDC25A MCM7 PMAIP1 MDM2 GADD45A GADD45G BBC3 APAF1 CCNE1 CYCS CHEK1 E2F1 RAD51 DDB2 RPA2 CCND3 CDK2 SMC1A CREB1 CCNE2 CDK4	Down	2.13857
MIRNA REGULATION OF PROSTATE CANCER SIGNALING PATHWAYS	0.002008	0.0146854	0.431708	-0.698427	-1.69078	36	CCND1 CREB3L1 CDKN1A NFKB1 NFKBIA MAP2K1 CTNNB1 PDGFA GRB2 MDM2 TCF7 GSK3B	Down	1.83311
MIRNA TARGETS IN ECM AND MEMBRANE RECEPTORS	0.00285752	0.0177238	0.431708	-0.787167	-1.73208	24	FN1 THBS1 COL4A1 ITGA11 COL4A2 COL5A1 LAMC1 COL5A3 COL5A2 LAMA4 ITGA1	Down	1.75144
MIRNAS INVOLVED IN DNA DAMAGE RESPONSE	0.0106916	0.0481503	0.38073	-0.733002	-1.59768	22	ABL1 CCND1 CDKN1A CDK6 MYC CDC25A	Down	1.3174
MIRNAS INVOLVEMENT IN THE IMMUNE RESPONSE IN SEPSIS	3.03029e-05	0.000593938	0.57561	-0.774934	-1.89627	39	CXCL8 ICAM1 NFKB1 NFKBIA NFKB2 TRAF3 IL6 RELA MYD88 IRAK1 MAPK8 RELB IRF1 CHUK TAB2 MIR155HG TRAF6	Down	3.22626
MRNA PROCESSING	5.83446e-05	0.00105885	0.557332	-0.611435	-1.76358	122	PRMT1 PTBP1 SRSF9 HNRNPAB SNRPB RNPS1 PPM1G CSTF2 CELF1 TXNL4A SRPK1 RBM17 CLK3 XRN2 SF3A2 PCBP2 LSM7 U2AF2 CD2BP2 SNRPD1 SF3B4 SRSF4 SNRPB2 HNRNPM NONO METTL3 SNRPF NCBP2 EFTUD2 CSTF2T SRSF7 SNRNP70 HNRNPK SF3A3 SRSF1 SUPT5H SNRNP40 SF3B2 SNRPA PRPF40A SFPQ PABPN1 SRSF2 SNRPA1 SF3A1 HNRNPD DHX38 NCBP1 SNRPG DHX15 CPSF4 FUS PRPF18 PHF5A CLP1 HNRNPU CLASRP SRSF3 PRPF4 SMC1A HNRNPC DHX9 PRPF3 SNRPD…	Down	2.97517
MYOMETRIAL RELAXATION AND CONTRACTION PATHWAYS	0.0110427	0.0487469	0.38073	-0.489689	-1.43403	143	RGS3 IGFBP3 ITPR2 NFKB1 PDE4D MAFF ACTB RGS16 CNN1 ATP2A2 IL6 ADM YWHAG CNN2 PKIG ACTG1 GSTO1 GNB4 CREB3 GNB1 YWHAH ATF4 YWHAZ ETS2 CALM2 RGS4 JUN ACTA1 YWHAB GNG12 GNAQ DGKZ GRK5 RGS7 GNB2 GABPB1 RGS19 PLCB3 PKIA CACNB3 YWHAQ ADCY7 RGS10 PLCG1 GNG5 ATF3 CRCP	Down	1.31205
NANOPARTICLE-MEDIATED ACTIVATION OF RECEPTOR SIGNALING	2.86719e-05	0.000585385	0.57561	-0.834874	-1.89377	28	FN1 ITGB1 PIK3CD COL1A1 PXN TLN1 MAP2K1 SRC EGFR PTK2 MAPK8 ITGA1 GRB2 MAPK13 NRAS	Down	3.23256
NCRNAS INVOLVED IN STAT3 SIGNALING IN HEPATOCELLULAR CARCINOMA	0.00327458	0.0191017	0.431708	-0.838525	-1.65631	14	IL11 NFKB1 IL6 RELA IL6ST ZEB1 SOX4	Down	1.71893
NEOVASCULARISATION PROCESSES	8.40589e-05	0.00142031	0.538434	-0.770657	-1.8659	37	JAG1 PDGFB EPHB2 TGFB2 MMP9 NFKB1 TGFB1 CXCL12 NFKB2 SMAD1 RELA TGFBR1 MAPK8 AKT1 RELB HIF1A NOTCH3	Down	2.84762
NEURAL CREST CELL MIGRATION DURING DEVELOPMENT	1.15013e-05	0.000296612	0.593325	-0.801373	-1.93999	36	PIK3CD EPHB2 MMP2 TRIO MMP9 EPHB1 CDH11 ARF1 BDNF PAK3 AKT1 RHOA RAC1 JUN F2RL2 PAK2 EPHB4	Down	3.52781
NEURAL CREST CELL MIGRATION IN CANCER	7.39228e-05	0.00129365	0.538434	-0.760055	-1.85986	39	PIK3CD EPHB2 MMP2 TRIO MMP9 EPHB1 CDH11 ARF1 BDNF PAK3 AKT1 RHOA RAC1 JUN F2RL2 PAK2 EPHB4	Down	2.88818
NON-SMALL CELL LUNG CANCER	0.00212037	0.0148638	0.431708	-0.612839	-1.65103	71	PIK3CD CCND1 GADD45B CDKN1A CDK6 MAP2K1 EGFR CDKN2A RASSF1 BAX BID E2F3 AKT1 CASP3 PDK1 GRB2 STK4 STAT5B GADD45A GADD45G TGFA NRAS PLCG1	Down	1.82787
NONALCOHOLIC FATTY LIVER DISEASE	0.000809606	0.00748504	0.477271	-0.550907	-1.61577	144	CCL2 CXCL8 PIK3CD SMAD7 NFKB1 TGFB1 VMP1 MLXIP IL6 ERN1 RELA NDUFA12 XBP1 BAX BID MAPK8 AKT1 CASP3 ATF4 TRAF2 RAC1 JUN PRKAB2 EIF2S1 GSK3B BBC3 PRKAG2 CYC1 BCL2L11 MAP3K11 NDUFAB1 GSK3A ADIPOR1 VCAM1 CYCS NDUFB8 CDC42 PRKAA1 MLX NDUFS5 IRS1 MAPK9	Down	2.12581
NOTCH SIGNALING PATHWAY NETPATH	0.000220664	0.00318016	0.518848	-0.691997	-1.78496	58	JAG1 CCND1 CDKN1A NFKB1 MYC SRC MAML2 TLE1 RBPJ HDAC2 AKT1 HIF1A NUMBL NOTCH3 NOTCH2 SPEN HES6 GSK3B HES1 HEY1 ADAM17	Down	2.49755
NOVEL INTRACELLULAR COMPONENTS OF RIG-I-LIKE RECEPTOR (RLR) PATHWAY	0.00265155	0.0168735	0.431708	-0.646626	-1.65024	53	CXCL8 NFKB1 NFKBIA CXCL12 TRAF3 RELA TANK ISG15 MAPK8 IKBKE FADD TRAF2 MAPK13 DDX58 CHUK TBK1 IFNE TRAF6 RIPK1 CXCL10 MAPK14 OTUD5 MAPK9 PIN1 ATG12 TRIM25	Down	1.7728
NUCLEAR RECEPTORS META-PATHWAY	0.000359557	0.0045312	0.498493	-0.490708	-1.53894	282	ANKRD1 CCL2 AMIGO2 HBEGF IL11 PDGFB EPHA2 BHLHE40 ANGPTL4 CCND1 ENC1 JUNB GADD45B SLC39A14 GPAM TGFB2 PPP1R14C NRG1 VDR TNFAIP3 SLC19A2 PTGS2 TGFB1 BIRC2 MAFF SLC39A8 TGFBR2 MYC LRRC8A SRC EGFR SLC39A13 NFKB2 SERTAD2 ALOX5AP CDC42EP3 BIRC3 ABCC3 PPARD SLC2A3 CDC37 SLC7A11 BAX PLK2 SCD TSC22D3 SLC6A6 NRIP1 MAFG JUN SRPX2 GCLM ME1 PSMC5 ABCC4 HSP90AB1 CCL20 B3GNT5 TXN GCLC TGFA FTH1	Down	2.34379
ONCOSTATIN M SIGNALING PATHWAY	0.00118457	0.00983793	0.45506	-0.648602	-1.70169	64	SERPINE1 CCL2 JUNB OSMR VEGFA NFKB1 NFKBIA SHC1 PXN MAP2K1 SRC RELA IL6ST CEBPB MMP1 MAPK8 AKT1 CASP3 HIF1A GRB2 STAT5B MMP3 MMP13 PTPN11 LDLR PIAS3 TYK2	Down	2.0071
OSTEOBLAST SIGNALING	0.000178023	0.00264337	0.518848	-0.931687	-1.73449	10	ITGB3 PDGFB COL1A1 ITGAV	Down	2.57784
OSTEOPONTIN SIGNALING	0.00076963	0.00726831	0.477271	-0.877702	-1.7144	13	ITGB3 ITGAV MMP9 PLAU NFKB1 MAP2K1 RELA	Down	2.13857
OVERVIEW OF NANOPARTICLE EFFECTS	0.00951996	0.0457332	0.38073	-0.793879	-1.60687	16	FN1 COL4A1 CXCL8 PIK3CD PTGS2 PTK2 IL6 BAX	Down	1.33977
PANCREATIC ADENOCARCINOMA PATHWAY	2.52056e-05	0.000536989	0.57561	-0.668198	-1.8565	86	PIK3CD CCND1 GADD45B CDKN1A CDK6 TGFB2 VEGFA NFKB1 TGFB1 MAP2K1 TGFBR2 EGFR CDKN2A RELA RALA PAK3 TGFBR1 BAX E2F3 MAPK8 AKT1 RHOA RAC1 RALB PAK2 GADD45A GADD45G TGFA RIPK4 CHUK	Down	3.27003
PARKIN-UBIQUITIN PROTEASOMAL SYSTEM PATHWAY	0.00262883	0.0168735	0.431708	-0.613994	-1.6262	66	PSMD2 TUBA4A TUBA1A UBE2J1 TUBB2B SIAH2 PSMD11 UBE2G2 TUBB6 PSMD13 TUBA1B UBE2J2 PSMC1 PSMD3 TUBB2A PSMC3 PSMD4 TUBA1C HSPA8 PSMC5 PSMD7 PSMD8 PSMD12 PSMD14 PSMD6 PSMD5 CCNE1	Down	1.7728
PATHOGENIC ESCHERICHIA COLI INFECTION	0.00550212	0.0293048	0.407018	-0.625739	-1.59693	53	ITGB1 ABL1 ARPC2 TUBA4A ACTB TUBA1A CLDN1 TUBB2B ACTG1 TUBB6 CTNNB1 ARHGEF2 ARPC5L ARPC5 TUBA1B RHOA YWHAZ ARPC4 TUBB2A TUBA1C NCL YWHAQ	Down	1.53306
PATHWAYS IN CLEAR CELL RENAL CELL CARCINOMA	0.00226461	0.0152008	0.431708	-0.59266	-1.62783	82	PDGFB PLOD2 TGFB2 VEGFA TGFB1 PFKP ACLY EGFR TPI1 ENO1 HK1 KSR1 SHMT2 PKM KDM5C ENO2 AKT1 ZEB1 PGK1 HIF1A KCNJ2 GAPDH ME1 HK2 LDHA FLT1 VHL RHEB CDH13 PGM1 ENO3	Down	1.81813
PDGF PATHWAY	0.000685747	0.00714928	0.477271	-0.729762	-1.79457	40	PDGFB NFKB1 NFKBIA SHC1 MAP2K1 SRF SRC PLA2G4A VAV2 MAPK8 PDGFA RHOA GRB2 RAC1 JUN RASA1 PTPN11 ELK1 CHUK PLCG1	Down	2.14574
PHOTODYNAMIC THERAPY-INDUCED AP-1 SURVIVAL SIGNALING.	0.000921972	0.00778907	0.477271	-0.685133	-1.71475	47	HBEGF MMP2 CCND1 JUNB CDKN1A EGFR IL6 CDKN2A MCL1 CFLAR BAX BID MAPK8 TRAF2 JUN MAPK13 ELK1 FGF7 BCL2L11 TRAF6	Down	2.10851
PHOTODYNAMIC THERAPY-INDUCED HIF-1 SURVIVAL SIGNALING	1.03825e-06	4.62495e-05	0.643552	-0.828718	-2.00648	37	SERPINE1 EDN1 IGFBP3 VEGFA PTGS2 HK1 EGLN1 BNIP3 SLC2A3 PKM MCL1 BNIP3L BAX BID PGK1 HIF1A PMAIP1 BCL2A1 TGFA LDHA	Down	4.33489
PHOTODYNAMIC THERAPY-INDUCED NF-KB SURVIVAL SIGNALING	1.28019e-07	1.10382e-05	0.690132	-0.871094	-2.01839	31	CXCL8 ICAM1 MMP2 CCND1 MMP9 VEGFA PTGS2 NFKB1 BIRC2 NFKB2 IL6 BIRC3 RELA MMP1 CFLAR RELB MMP3 BCL2A1 CHUK CSF2 BCL2L2 TRAF6	Down	4.9571
PI3K-AKT SIGNALING PATHWAY	2.5488e-07	1.78416e-05	0.674963	-0.556916	-1.7576	298	LAMC2 FN1 THBS1 ITGB3 COL4A1 TNC ITGB1 PDGFB ITGA11 FGF1 ITGA2 COL4A2 EPHA2 PIK3CD LAMB1 COL1A1 ITGA5 CCND1 CREB3L1 F2R OSMR VEGFC CDKN1A CDK6 IL7R ITGAV NGF VEGFA IL4R CSF1 NFKB1 FGF5 LAMB3 MAP2K1 ITGA3 EIF4EBP1 EFNA1 MYC EGFR PTK2 PDGFC IL6 LAMC1 RELA BDNF CDC37 MCL1 CREB3L2 GNB4 CREB3 GNB1 PDGFA AKT1 ATF4 GYS1 LAMA4 COMP ITGA1 GRB2 RAC1 CREB5 LPAR5 MDM2 FGF2 GNG12 PPP2R5B TEK COL6A2 PPP2R2A EF…	Down	4.74857
PLATELET-MEDIATED INTERACTIONS WITH VASCULAR AND CIRCULATING CELLS	0.00223513	0.0152008	0.431708	-0.855178	-1.67041	13	CCL2 ICAM1 TGFB2 TGFB1 CD40 TLR2 VCAM1 SELPLG	Down	1.81813
PROLACTIN SIGNALING PATHWAY	1.28996e-05	0.000315185	0.593325	-0.701281	-1.89305	74	ITGB1 SIRPA RPS6KA2 NFKB1 NFKBIA SHC1 PXN MAP2K1 EIF4EBP1 MYC SRC PTK2 FLNA RELA YWHAG VAV2 MAPK8 AKT1 CASP3 YWHAZ GRB2 RAC1 JUN CBL STAT5B IRF1 SOCS1 PTPN11 GSK3B ELK1 PRLR PIAS3 PPIA PPIB STAT1	Down	3.50143
PROTEASOME DEGRADATION	5.84587e-07	3.18275e-05	0.659444	-0.779661	-2.00609	57	PSMD2 NEDD4 PSMD11 HLA-A PSMD13 PSME3 UBE2D2 UBE2D3 PSMA7 PSMB2 PSMC1 PSMD3 PSMC3 PSMD4 PSMB10 PSMC5 PSMA3 PSMD7 PSMB7 HLA-C PSMD8 PSMD12 PSMA5 UBE2D1 PSMD6 PSMD5 PSMA4 HLA-B UCHL1 PSMB6 PSMB1 PSMB5 UBC RPN1 UBA7 PSMA1 UBE2B UBA1 PSMB4	Down	4.4972
PROTEOGLYCAN BIOSYNTHESIS	0.0108093	0.0481503	0.38073	-0.778428	-1.58147	17	EXT2 EXT1 CHSY1 CHST3 B4GALT7 CANT1 B3GALT6 PAPSS2 CHST14 EXTL3	Down	1.3174
PROXIMAL TUBULE TRANSPORT	9.34591e-06	0.000269382	0.593325	0.736424	1.97868	50	SLC7A8 SLC6A20 SLC13A3 SLC3A2 AQP1 SLC16A10 ATP1B1 SLC22A8 ATP6V1A SLC7A7 SLC47A1 SLC4A2 SLC9A3 SLC2A1 SLC47A2 ATP6V1E1 SLC34A3 CA2 ATP6V1C1	Up	3.56963
PURINE METABOLISM	0.0107952	0.0481503	0.38073	-0.841932	-1.62178	12	PNP HPRT1 APRT ADA DGUOK IMPDH1 PRPS1 ATIC	Down	1.3174
PYRIMIDINE METABOLISM	0.0100989	0.046742	0.38073	-0.553558	-1.51563	80	CTPS1 UCK2 POLR3D POLR3A CMPK1 RRM2 UPP1 TYMP POLR3K POLE3 POLR2H PNPT1 CAD POLD1 TYMS POLR2D DCTPP1 POLD4 NME1 NME7 POLR3F POLR3G UPRT DTYMK DCK PRIM2 NME2 POLR2J POLR1E CDA POLR3H POLR2I DHODH RRM1 POLR2C	Down	1.33029
RAC1/PAK1/P38/MMP2 PATHWAY	7.76043e-06	0.000237663	0.593325	-0.72079	-1.90905	66	FN1 ITGB1 MMP2 TNIP1 NFKB1 NFKBIA PXN EIF4EBP1 MYC SRC EGFR PTK2 RELA TNIP2 BAX CTNNB1 MAPK8 AKT1 GRB2 RAC1 STAT5B MAPK13 TEK TIE1 RASA1 PTPN11 NRAS CHUK	Down	3.62404
REGULATION OF ACTIN CYTOSKELETON	0.00514742	0.0277169	0.407018	-0.514078	-1.5018	139	FN1 PDGFB FGF1 PIK3CD MSN ACTN1 F2R RRAS2 PFN1 SLC9A1 PXN FGF5 MAP2K1 ACTB EGFR PTK2 ENAH CFL1 SSH1 GNA12 VCL ACTG1 PAK3 BRK1 LIMK1 PDGFA CSK ARPC5 RRAS ARHGEF1 ITGA1 RHOA RAC1 PIP5K1A FGF2 GNG12 PAK2 DIAPH1 SSH2	Down	1.55726
REGULATION OF MICROTUBULE CYTOSKELETON	0.00979409	0.0465932	0.38073	-0.640336	-1.59003	45	EPHB2 ABL1 PHLDB2 TRIO SRC MAPKAPK2 CAMK4 LIMK1 AKT1 DVL1 MAPRE1 RAC1 DPYSL2 GNAQ F2RL2 DIAPH1 GSK3B CLASP1 MARK2 AURKB SPRED1 ROCK1 MAP1B CDC42 MARK1 CLIP1	Down	1.33168
REGULATION OF TOLL-LIKE RECEPTOR SIGNALING PATHWAY	0.00494458	0.0269205	0.407018	-0.530576	-1.53469	119	CXCL8 PIK3CD IRAK2 TNFAIP3 NFKB1 NFKBIA MAP2K1 NFKB2 TRAF3 IL6 RELA MYD88 IRAK1 MAPK8 AKT1 IKBKE TIFA TICAM1 FADD RAC1 JUN TREM1 USP7 MAPK13 SOCS1 CD40 CHUK TAB2 TBK1 TRAF6 TLR2 STAT1 RIPK1 CXCL11 RNF216 CXCL10 MAPK14	Down	1.56992
REHGA_IMMUNE_TOLERENCE	0.00448534	0.0249752	0.407018	-0.777792	-1.6675	21	IL11 CD274 CD59 TGFB1 PDCD1LG2 CD55 PISD CD47 HLA-C	Down	1.60249
SELECTIVE EXPRESSION OF CHEMOKINE RECEPTORS DURING T-CELL POLARIZATION	0.00916481	0.0444629	0.38073	-0.787725	-1.62111	18	TGFB2 IL4R TGFB1 IFNGR2 IL18R1 CSF2 IL12A TGFB3 CXCR4	Down	1.352
SENESCENCE AND AUTOPHAGY IN CANCER	5.43762e-06	0.000177629	0.610527	-0.673075	-1.90316	98	SERPINE1 FN1 THBS1 CXCL8 INHBA IGFBP3 COL1A1 CD44 CDKN1A PLAU BMP2 TGFB1 MAP2K1 SRC CXCL1 SPARC HMGA1 IL6 CDKN2A GABARAPL1 ULK1 IL6ST CEBPB MMP14 IGFBP7 JUN SH3GLB1 MDM2 LAMP1 IRF1 MAP1LC3B GSK3B	Down	3.75049
SEROTONIN TRANSPORTER ACTIVITY	0.0101115	0.046742	0.38073	-0.852274	-1.58665	10	ITGB3 TGFB1I1 SCAMP2 STX1A PPP2CB	Down	1.33029
SIGNAL TRANSDUCTION THROUGH IL1R	0.00158224	0.0125048	0.45506	-0.750498	-1.74753	32	IRAK2 TGFB2 NFKB1 NFKBIA TGFB1 IL6 IL1RAP RELA MYD88 IRAK1 MAPK8 JUN CHUK TRAF6	Down	1.90292
SIMPLIFIED DEPICTION OF MYD88 DISTINCT INPUT-OUTPUT PATHWAY	0.00780709	0.0398487	0.407018	-0.793333	-1.63265	18	NFKB1 MYD88 IRAK1 TIFA UBE2N JUN TRAF6 TLR2	Down	1.39959
SMALL CELL LUNG CANCER	1.23214e-07	1.10382e-05	0.690132	-0.718628	-2.00807	93	LAMC2 FN1 COL4A1 ITGB1 CDKN2B ITGA2 COL4A2 PIK3CD LAMB1 TRAF1 CCND1 GADD45B CDKN1A CDK6 ITGAV PTGS2 NFKB1 NFKBIA BIRC2 BIRC7 LAMB3 ITGA3 MYC PTK2 TRAF3 BIRC3 LAMC1 RELA BAX BID E2F3 AKT1 CASP3 LAMA4 TRAF2	Down	4.9571
SPINAL CORD INJURY	0.00141062	0.0113312	0.45506	-0.566092	-1.61155	104	CCL2 COL4A1 CXCL8 NOX4 ICAM1 CCND1 MMP9 VCAN PTGS2 RHOC TGFB1 PLXNA2 MYC SLIT2 EGFR FKBP1A CXCL1 IL6 RHOB NTN1 BDNF RTN4 VIM PPP3CA CASP3 RHOA RAC1 GADD45A CHST11 ROS1 CD47	Down	1.94572
TGF-BETA RECEPTOR SIGNALING	0.000905658	0.00778907	0.477271	-0.676299	-1.72596	53	SERPINE1 THBS1 LIF INHBA SMAD7 SKIL NFKB1 TGFB1 TGFBR2 FKBP1A SMAD1 TFE3 TGFBR1 CTNNB1 JUN RUNX2 LEF1 TGIF1 FST	Down	2.10851
TGF-BETA SIGNALING PATHWAY	5.84644e-08	9.54918e-06	0.719513	-0.674153	-1.95904	133	FN1 THBS1 ITGB3 TNC ITGB1 CDKN2B ITGA2 SMAD7 NEDD9 CCND1 SKIL JUNB CDKN1A SMURF1 SMURF2 ETS1 TGFB1I1 SIK1 SHC1 TGFB1 MAP2K1 TGFBR2 MYC PML SRC PTK2 LIMK2 KLF6 MMP1 TGFBR1 HGS MAPK8 AKT1 ZEB1 SPTBN1 UBE2I PDK1 RHOA GRB2 RAC1 JUN E2F4 KLF10 NUP153 RUNX2 PAK2 TGIF1	Down	5.02003
THYMIC STROMAL LYMPHOPOIETIN (TSLP) SIGNALING PATHWAY	9.567e-05	0.00156261	0.538434	-0.741993	-1.84335	46	CXCL8 IL7R NFKB1 NFKBIA MAP2K1 EIF4EBP1 MYC SRC NFKB2 IL6 RELA MAPK8 AKT1 RELB TSLP STAT5B PTPN11 STAT6	Down	2.80615
TLR4 SIGNALING AND TOLERANCE	0.000865426	0.00771016	0.477271	-0.791934	-1.77314	26	CXCL8 NFKB1 NFKBIA TRAF3 IL6 MYD88 IRAK1 IKBKE TICAM1 CHUK TAB2 TBK1 TRAF6 RIPK1	Down	2.11294
TNF ALPHA SIGNALING PATHWAY	0.000250499	0.00346408	0.498493	-0.627108	-1.74747	88	CCL2 TRAF1 PSMD2 TNFAIP3 NFKB1 NFKBIA BIRC2 NFKB2 NFKBIE IL6 BIRC3 KSR1 CDC37 TANK CFLAR BAX BID MAPK8 AKT1 CASP3 FADD TRAF2 GRB2 RAC1 JUN SMPD2 TXN NRAS CSNK2A1 CHUK TAB2 TBK1	Down	2.46041
TNF RELATED WEAK INDUCER OF APOPTOSIS (TWEAK) SIGNALING PATHWAY	3.84626e-06	0.000146555	0.610527	-0.8047	-1.9691	39	CCL2 TRAF1 MMP9 NFKB1 NFKBIA BIRC2 TNFRSF12A NFKB2 TRAF3 IL6 BIRC3 RELA CTNNB1 MAPK8 AKT1 CASP3 RELB FADD TRAF2 RAC1 JUN	Down	3.834
TOLL-LIKE RECEPTOR SIGNALING PATHWAY	0.00210197	0.0148638	0.431708	-0.589152	-1.62172	83	CXCL8 PIK3CD NFKB1 NFKBIA MAP2K1 TRAF3 IL6 RELA MYD88 IRAK1 MAPK8 AKT1 IKBKE TICAM1 FADD RAC1 JUN MAPK13 CD40 CHUK TAB2 TBK1 TRAF6 TLR2 STAT1 RIPK1 CXCL11 CXCL10 MAPK14	Down	1.82787
TOLL-LIKE RECEPTOR SIGNALING RELATED TO MYD88	0.0017274	0.0134353	0.45506	-0.747139	-1.73971	32	NFKB1 NFKB2 TRAF3 RELA MYD88 IRAK1 IKBKE RELB TICAM1 CHUK TBK1 TRAF6 TLR2	Down	1.87175
TRYPTOPHAN METABOLISM	0.00991102	0.0466961	0.38073	0.617851	1.55603	36	ALDH3A2 ALDH1A1 OGDH ACAT1 MAOB ALDH9A1 ALDH2 CYP1B1 HADH ALDH1A2 INMT	Up	1.33072
TYPE 2 PAPILLARY RENAL CELL CARCINOMA	0.00870272	0.0426433	0.38073	-0.657013	-1.56287	34	PDGFB CDKN1A TGFB2 VEGFA TGFB1 BIRC7 EGLN1 TFE3 HIF1A DIAPH1 TGFA VHL PRCC SFPQ	Down	1.37015
VEGFA-VEGFR2 SIGNALING PATHWAY	1e-10	4.9e-08		-0.60016	-1.9451	414	CCL2 HBEGF JAG1 FN1 NRP2 ITGB3 ITGB1 CXCL8 IGFBP3 EPHA2 NOX4 EPHB2 MICAL2 ICAM1 MMP2 FMNL3 PLAUR ABL1 CCND1 FHL2 FLNB MYH9 PNP ITGAV PLAU VEGFA BMP2 ETS1 PFN1 RCAN1 PTGS2 P4HA2 SLC7A1 SSR3 ADAMTS9 NFKB1 NFKBIA SHC1 RHOC CSRP1 PXN TPM3 NEXN MAP2K1 SRF EPB41 SRC SOD2 PTK2 TMSB10 CFL1 FJX1 MAPKAPK2 FXR2 ERN1 IER5 PLA2G4A CAPN2 RELA ARF4 LRRC59 CAPZB VCL HERPUD1 SIAH2 ACTG1 CALU TMOD3 HSPB1 MMP14 CSR…	Down	7.3098
VITAMIN A AND CAROTENOID METABOLISM	1.02381e-06	4.62495e-05	0.643552	0.805443	2.0857	41	ALDH1A3 RDH10 RLBP1 ALDH1A1 LRAT RPE65 RDH5 BCO1 SULT1A1 SCARB1 RETSAT DHRS3 RARG RXRA RBP1 CD36 ALDH1A2	Up	4.33489
