# Supplementary material for: A bio-functional polymer that prevents retinal scarring through modulation of NRF2 signalling pathway
Source: Nat Commun. 2022 May 19;13:2796. doi: 10.1038/s41467-022-30474-6 (PMC9119969; doi:10.1038/s41467-022-30474-6)
Supplement: Supplementary file 6 — Supplementary Dataset 3 [file 41467_2022_30474_MOESM6_ESM.xlsx]

## Sheet: 8hr Media only vs Poly(CEP)
pathway	pval	padj	log2err	ES	NES	size	leadingEdge	direction	log2pval
ARYL HYDROCARBON RECEPTOR PATHWAY	0.00256034	0.0272732	0.431708	-0.609714	-1.76897	40	HSP90AA1 NQO1 MGST1 PTGES3 SLC7A5 CAP2 BAX AHR JUND NCOA1 SRC MYOF AHRR AIP	Down	1.56426
ATM SIGNALING PATHWAY	0.000404808	0.00661186	0.498493	0.637738	1.85072	38	CDK1 CDC25A RAD51 NFKBIA BRCA1 CHEK1 NBN CDK2 CASP2 FANCD2 TP53 TLK1 PIDD1 SMC1A CCNB1 ATM MDC1	Up	2.17968
BASE EXCISION REPAIR	3.14283e-07	1.09999e-05	0.674963	0.787149	2.19234	31	FEN1 LIG1 UNG POLD3 POLE2 PCNA PARP1 NEIL3 POLD1 APEX2 MBD4 POLE3 HMGB1 POLE PARP2 POLL POLB NTHL1 XRCC1 LIG3	Up	4.95861
BILE ACIDS SYNTHESIS AND ENTEROHEPATIC CIRCULATION	0.00365346	0.0358039	0.431708	-0.822445	-1.81433	11	LDLR FXR1 MAPK3 ABCG8	Down	1.44607
CANONICAL AND NON-CANONICAL TGF-B SIGNALING	0.00138743	0.018374	0.45506	0.751693	1.84553	17	LOXL1 LOXL4 BMP1 SMAD3 TGFBR2 LOXL2 MAPK14	Up	1.7358
CELL CYCLE	4.62258e-10	3.77511e-08	0.814036	0.623036	2.24412	119	CDC6 CDK1 CDC25A PKMYT1 ORC1 CCNA2 MCM7 TFDP1 CHEK1 MCM4 CDC20 MCM3 BUB1 CDC45 PCNA CCNE2 MCM2 CDC7 MCM6 RBL1 ATR E2F1 CCND1 TTK ANAPC4 ESPL1 CDK2 ORC6 SMAD3 CDKN1B SKP2 TP53 BUB3 ANAPC2 TGFB3 SMC3 HDAC2 ANAPC1 ANAPC5 SMC1A YWHAH RAD21 MCM5 CDKN1C CCNB2 WEE1 CDKN2C YWHAB CCNB1 ATM RB1 PRKDC	Up	7.42307
CHOLESTEROL BIOSYNTHESIS PATHWAY	2.52692e-09	1.67906e-07	0.774939	-0.955323	-2.2831	15	HMGCR DHCR7 MVK MVD SQLE IDI1 SC5D LSS MSMO1 HMGCS1 FDFT1 CYP51A1 FDPS NSDHL	Down	6.77493
CHOLESTEROL METABOLISM (INCLUDES BOTH BLOCH AND KANDUTSCH-RUSSELL PATHWAYS)	3.49172e-08	1.42579e-06	0.719513	-0.775772	-2.29768	46	FADS1 SCD HMGCR HSD17B7 DHCR7 LBR SOAT1 FADS2 MVK MVD SQLE IDI1 SC5D LSS MSMO1 DHCR24 HMGCS1 FDFT1 SREBF2 FASN CYP51A1 ELOVL5 ACSL3 ACSL4 FDPS NSDHL ACSL1	Down	5.84595
CILIOPATHIES	0.000293365	0.00523295	0.498493	0.435793	1.63866	171	CENPF TCTN3 PLK4 IFT81 SUFU PIK3R4 NPHP4 TRIM32 FAM161A NEK2 TCTN2 CRX CEP120 CEP83 RPGRIP1L IFT140 KIAA0586 IFT122 TTLL5 EVC CCDC40 BBS2 POC1A GALNT11 TOPORS WDR35 TMEM107 CC2D2A ANKS6 ALMS1 ARL6 EFHC1 CEP78 OCRL TTC21B IFT52 WDPCP SCLT1 TCTEX1D2 LCA5 DCDC2 TUB NPHP1 ARMC4 MKS1 CEP41 DNAAF1 ZIC2 DNAAF5 IFT27 HYDIN NEK8 CCDC65 INTU NME9 POC1B DYNC2H1 DNAAF2 CEP164 DNAAF3 ATXN10 TMEM231 WDR19 LRRC…	Up	2.28125
CIRCADIAN RHYTHM RELATED GENES	0.00185972	0.0216967	0.45506	0.393524	1.48439	186	KLF9 TOP2A SREBF1 MAGED1 TIMELESS EZH2 EGR1 UTS2R THRAP3 NTRK3 SUV39H1 TYMS DHX9 ADORA1 PHLPP1 TP53 ADCY1 PML USP2 HNRNPD SLC9A3 ARNT2 HDAC2 CLOCK CRX ARNTL PPP1CC SIX3 SIN3A HNRNPU NPAS2 KMT2A NR1D1 PSPC1 TPH1 NR1H3 CCAR2 PRKDC RBM4 SUV39H2 IL6 MTA1 KLF10 NR2F6 SIK1 BHLHE41 EGR3 FAS CRTC1 PER1 CIART NRIP1 CHRNB2	Up	1.66361
COVID-19 AOP	0.00466591	0.0431377	0.407018	0.80878	1.76814	10	CCL2 CXCL8 IL6 CXCL10	Up	1.36514
DNA DAMAGE RESPONSE	7.12676e-05	0.00151831	0.538434	0.584626	1.89803	66	CDK1 CDC25A RAD51 BRCA1 CHEK1 CCNE2 SESN1 RPA2 ATR E2F1 CCND1 NBN RFC1 CDK2 CDKN1B FANCD2 TP53 TLK1 PML PIDD1 DDB2 SMC1A RAD1 CCNB2 CCNB1 ATM RB1 PRKDC RAD9A CCND3 CHEK2 CCNB3 FAS RRM2B	Up	2.81864
DNA IR-DAMAGE AND CELLULAR RESPONSE VIA ATR	1e-10	1.225e-08		0.801093	2.68592	76	EXO1 FEN1 CDK1 CLSPN RAD51 USP1 BRCA1 CHEK1 BRCA2 BRIP1 CDC45 PCNA RBBP8 MSH2 RFWD3 PARP1 MCM2 FOXM1 TOPBP1 RPA2 RMI1 BARD1 FANCI BCL6 FANCA ATR XRCC5 E2F1 NBN CDK2 FANCD2 TP53 RECQL PML RPA1 TDP1 SMC1A RAD1 TRIM28 ATM MDC1 SP1 WRN PRKDC PALB2	Up	7.91186
DNA IR-DOUBLE STRAND BREAKS (DSBS) AND CELLULAR RESPONSE VIA ATM	1.78973e-05	0.000487204	0.57561	0.645633	2.00431	53	EXO1 BLM RAD51 BRCA1 CHEK1 BRCA2 PCNA PARP1 ATR E2F1 NBN ACTL6A FANCD2 TP53 RIF1 SMC3 SMC1A TRIM28 ATM MDC1 PRKDC RAD9A	Up	3.31229
DNA MISMATCH REPAIR	7.5631e-09	4.11769e-07	0.74774	0.878662	2.31146	23	EXO1 MSH6 RFC4 LIG1 POLD3 RFC3 POLE2 PCNA MSH2 RFC5 PMS2 RPA2 RFC1 POLD1 RPA1 RFC2 POLE3	Up	6.38535
DNA REPLICATION	1e-10	1.225e-08		0.866492	2.56449	42	CDC6 MCM10 RFC4 ORC1 MCM7 CDT1 GMNN MCM4 POLD3 RFC3 MCM3 POLE2 CDC45 PCNA RFC5 MCM2 CDC7 POLA1 RPA2 MCM6 PRIM1 RFC1 POLD1 CDK2 ORC6 POLA2 RPA1 RFC2 MCM5	Up	7.91186
FERROPTOSIS	4.20877e-08	1.58638e-06	0.719513	-0.808176	-2.3463	39	HMOX1 GCLM SLC7A11 PRNP GCLC FTL MAP1LC3B SLC3A2 SAT1 ACSL3 ACSL4 FTH1 ACSL1	Down	5.79959
FLUOROPYRIMIDINE ACTIVITY	0.00254716	0.0272732	0.431708	0.625046	1.75912	33	RRM2 TK1 RRM1 DHFR TYMS TP53 XRCC3 UMPS PPAT SLC29A1 UPP1 UCK2 UCK1 ERCC2 CES2	Up	1.56426
G1 TO S CELL CYCLE CONTROL	2.10678e-06	6.88215e-05	0.627257	0.649915	2.08327	61	CDK1 CDC25A ORC1 MCM7 TFDP1 MCM4 MCM3 POLE2 CDC45 PCNA CCNE2 MCM2 RPA2 MCM6 E2F1 CCND1 PRIM1 CDK2 ORC6 CDKN1B TP53 POLA2 RPA1 MCM5 CDKN1C WEE1 CDKN2C CCNB1 ATM RB1 POLE CCNG2 ORC2 CCND3 CREB3	Up	4.16228
GENES RELATED TO PRIMARY CILIUM DEVELOPMENT (BASED ON CRISPR)	0.000192009	0.00376337	0.518848	0.513511	1.75975	94	TCTN3 CEP192 KATNB1 IFT81 CEP162 TXNDC15 TCTN2 CEP120 CEP83 RPGRIP1L IFT140 KIF3A IFT122 EVC BBS2 RABL2B WDR35 TMEM107 TRAPPC11 CC2D2A TTC26 CEP295 TTC30B CEP44 ARL6 CBY1 TTC21B IFT52 WDPCP SCLT1 TCTEX1D2 HSPB11 SASS6 IFT46 IQCE TUBD1 MKS1 KIF3B IFT27 DYNC2H1 FBF1 RABL2A TMEM231 WDR19 TTC23 FUZ CEP97 DYNC2LI1 B9D1 CEP76	Up	2.42442
GLUTATHIONE METABOLISM	6.65407e-06	0.000191794	0.610527	-0.890119	-2.18811	17	GCLM GCLC GSR G6PD IDH1	Down	3.71717
HOMOLOGOUS RECOMBINATION	0.00149651	0.0184757	0.45506	0.812697	1.83723	12	RAD51 POLD3 BRCA2 NBN POLD1 RPA1 ATM	Up	1.7334
INTEGRATED BREAST CANCER PATHWAY	0.00166356	0.0198816	0.45506	0.423354	1.55518	147	CDC25A MSH6 BLM RAD51 BRCA1 CHEK1 BRCA2 RAD54L IRS1 MSH2 BARD1 ATR E2F1 CCND1 CDK2 CDH1 JAK1 TP53 PML NUP85 XRCC3 VEGFA TGFBR2 TPR NFKB1 SMARCA4 AURKA WEE1 DAG1 CERK ATM FOSL2 RB1 SP1 USP21 ZMYND8 STAT1 FOXO1 TSC2 CTNNB1 STK11 RASGRP3 NOXA1	Up	1.70155
INTERACTIONS BETWEEN IMMUNE CELLS AND MICRORNAS IN TUMOR MICROENVIRONMENT	0.00380906	0.0365968	0.431708	0.6697	1.78853	25	CCL2 TGFB3 TGFBR2 NFKB1 PIAS3 CD274 IL4R SOCS1 CXCL10 NFKB2 TGFB2	Up	1.43656
KENNEDY PATHWAY FROM SPHINGOLIPIDS	0.00354163	0.0354163	0.431708	-0.776357	-1.80285	14	PCYT2 CHKA PCYT1A PCYT1B ETNK2 ETNK1 SGPL1 CHPT1	Down	1.4508
MAPK SIGNALING PATHWAY	0.000700234	0.0100916	0.477271	-0.417636	-1.54244	231	HSPB1 HSPA8 NGF HSPA6 ATF4 GADD45A MYC HSPA1A TAB1 PRKACB EGF SRF FLNC DDIT3 DUSP4 FGF7 MAPK10 TAOK3 TNFRSF1A MEF2C RRAS2 RASGRF2 DUSP3 HSPA1B RELA PPP3CA IKBKG CACNB1 MAP3K5 MAP2K4 MAP2K3 DUSP6 PLA2G4E TAB2 MAPK3 PPP3R1 ECSIT JUND RAPGEF2 MAPK8IP2 IL1R1 MAPKAPK2 MAX ARAF MAPK9 MAP3K13 PTPRR KRAS CACNG4 TRAF2 MAP2K7 GNG12 MAP2K2 GNA12 DUSP2	Down	1.99604
MECP2 AND ASSOCIATED RETT SYNDROME	0.000299026	0.00523295	0.498493	0.553529	1.80108	67	HNRNPF EZH2 BCL6 FUT8 E2F1 CAMK2A PSIP1 SGK1 DHX9 CNP SMC3 HNRNPH1 TET1 FUS IGF2 CTCF GPRIN1 SIN3A SP3 GRIN1 SP1 TET2 IGF1 MAG REST SST MTOR GAD1 GRIA1 CREB1 PTEN CDON TAF1L	Up	2.28125
METAPATHWAY BIOTRANSFORMATION PHASE I AND II	0.000621656	0.00923065	0.477271	-0.475658	-1.65097	136	AKR1C3 GSR MGST1 AKR1C1 AKR1B1 CYP4F3 GSTM3 EPHX1 NAT9 CYP51A1 CYP39A1 AKR1C2 AKR1B10 CYP4F11 CYP2C8 GSTA4 TPMT GSTP1 CHST13 CYP7B1 NAA50 SULT1A1 MGST2 CHST3 CYP4V2 CYP27B1 KCNAB1 GAL3ST1 CYP2U1 CYP27C1 CYP20A1 GAL3ST4 NNMT	Down	2.03477
MIRNA REGULATION OF DNA DAMAGE RESPONSE	4.02309e-05	0.00103753	0.557332	0.57995	1.93191	74	CDK1 CDC25A RAD51 MCM7 BRCA1 CHEK1 CCNE2 SESN1 RPA2 ATR E2F1 CCND1 NBN RFC1 CDK2 CDKN1B FANCD2 TP53 TLK1 PML PIDD1 DDB2 SMC1A RAD1 CCNB2 CCNB1 ATM RB1 PRKDC RAD9A CCND3 CCNG1 CHEK2 CCNB3 FAS RRM2B	Up	2.984
MRNA PROCESSING	2.18125e-10	2.13763e-08	0.826657	0.624915	2.25202	123	SRSF2 NUDT21 HNRNPC SNRPA SRSF1 SF3B3 CSTF2T SNRPD1 DHX9 SRSF7 SRRM1 NCBP1 HNRNPD CSTF1 POLR2A HNRNPH1 SUGP2 PTBP2 SRSF10 XRN2 SMC1A RBM5 SRSF3 HNRNPK FUS SF3B1 SNRNP70 DICER1 PRPF4 SNRPF SRSF6 TMED10 HNRNPU PRPF4B SRP54 DHX15 DDX1 SF3B2 CPSF4 HNRNPAB RNPS1 SNRPG DHX8 PRPF3 SF3B4 PPM1G SRSF9 SNRNP40 PHF5A DDX20 SREK1 SF3A3 SNRPB2 HNRNPH2 NXF1 CLASRP SUGP1 PRPF6 CPSF3 SNRPB NONO SNRPE	Up	7.67007
NON-GENOMIC ACTIONS OF 1,25 DIHYDROXYVITAMIN D3	0.00197486	0.0225043	0.431708	0.521956	1.69158	64	CCL2 VDR CAMK2A JAK1 CXCL8 TYK2 CAV1 NFKB1 CAMK2B PLCB3 PRKCB CYP24A1 SP3 SP1 MAPK14 STAT1 IL6 HRAS PRKCQ RXRG PLCD1 PLCB2 PRKCE NFKB2 PRKCZ	Up	1.64774
NRF2 PATHWAY	1e-10	1.225e-08		-0.761713	-2.61645	123	HMOX1 GCLM SLC7A11 TXNRD1 HSP90AA1 MAFG NQO1 ME1 PGD NRG1 DNAJB1 GCLC HSP90AB1 GSR SRXN1 G6PD TXN ABCC3 FTL SLC6A6 SQSTM1 CBR1 PRDX1 KEAP1 GSTM3 SLC2A3 PTGR1 HSPA1A MAFF GSTA4 FTH1 ABCC2 RXRA EPHA2 HBEGF PRDX6	Down	7.91186
NRF2-ARE REGULATION	3.25512e-08	1.42579e-06	0.719513	-0.888471	-2.30832	23	HMOX1 GCLM SLC7A11 NQO1 GCLC CEBPB KEAP1 CUL3	Down	5.84595
NUCLEAR RECEPTORS META-PATHWAY	1e-10	1.225e-08		-0.591781	-2.23085	282	HMOX1 GCLM SLC7A11 TXNRD1 HSP90AA1 MAFG NQO1 ME1 PGD NRG1 DNAJB1 GCLC HSP90AB1 GSR SCD MGST1 SRXN1 G6PD TXN ABCC3 FTL SLC6A6 PTGES3 TSC22D3 SQSTM1 CBR1 PRDX1 KEAP1 ANKRD1 GSTM3 ALAS1 SLC7A5 FASN SLC2A3 MYC PTGR1 HSPA1A MAFF IRS2 CAP2 SERTAD2 DNAJC7 GSTA4 IL11 AMIGO2 BAX FTH1 NAV3 ABCC2 DBI AHR ETNK2 RXRA KTN1 EPHA2 HBEGF	Down	7.91186
NUCLEOTIDE EXCISION REPAIR	0.000274189	0.0051674	0.498493	0.635237	1.89352	43	RFC4 LIG1 POLD3 RFC3 POLE2 PCNA RFC5 RPA2 RFC1 POLD1 ERCC6 RPA1 RFC2 DDB2 POLE3 GTF2H5 POLE ERCC2 GTF2H3	Up	2.28673
OMEGA-3/OMEGA-6 FA SYNTHESIS	0.000894089	0.0125172	0.477271	-0.815757	-1.89435	14	FADS1 FADS2 ELOVL5 ACSL3 ACSL4 ACSL1	Down	1.90249
OMEGA-9 FA SYNTHESIS	7.07481e-05	0.00151831	0.538434	-0.861774	-2.00121	14	FADS1 SCD FADS2 FASN ELOVL5 ACSL3 ACSL4 ACSL1 ELOVL6	Down	2.81864
ONE CARBON METABOLISM AND RELATED PATHWAYS	0.00213064	0.0237276	0.431708	-0.60293	-1.79714	48	GCLM GCLC GSR PCYT2 SOD1 CHKA PCYT1A PCYT1B ETNK2 ETNK1 MTHFR DMGDH DNMT3A AHCYL1 CHPT1	Down	1.62475
OXIDATIVE STRESS	0.000479398	0.00757758	0.498493	-0.713591	-1.97033	30	HMOX1 TXNRD1 NQO1 GCLC GSR MGST1 SOD1	Down	2.12047
OXIDATIVE_PHOSPHORYLATION_MAYURI	0.00508448	0.046137	0.407018	-0.585175	-1.72219	45	HMOX1 SOD1 PPID BAX MT-ND3	Down	1.33595
PARKIN-UBIQUITIN PROTEASOMAL SYSTEM PATHWAY	0.00150822	0.0184757	0.45506	-0.572466	-1.77962	64	HSPA8 HSPA6 PSMD11 HSPA9 HSPA1A HSPA4 PSMD10 TUBA4A PSMC6 HSPA1B TUBB2B PSMC2 PSMD8 TUBB2A PSMD4 TUBA1A SIAH2 PSMD13 PSMD12 SNCA TUBA1C PSMC1 PSMD9 PSMD7 PSMD3	Down	1.7334
PHOTODYNAMIC THERAPY-INDUCED NFE2L2 (NRF2) SURVIVAL SIGNALING	9.87558e-09	4.83903e-07	0.74774	-0.897937	-2.33291	23	HMOX1 GCLM NQO1 GCLC SRXN1 ABCC3 KEAP1 EPHX1 NQO2 ABCC2	Down	6.31524
PHYTOCHEMICAL ACTIVITY ON NRF2 TRANSCRIPTIONAL ACTIVATION	2.74133e-09	1.67906e-07	0.774939	-0.954692	-2.28159	15	HMOX1 GCLM SLC7A11 NQO1 GCLC CEBPB KEAP1	Down	6.77493
PPAR SIGNALING PATHWAY	0.00149678	0.0184757	0.45506	-0.583233	-1.77913	58	ME1 SCD FADS2 ACSL3 ACSL4 SORBS1 MMP1 DBI ACSL1 RXRA SLC27A2	Down	1.7334
PREGNANE X RECEPTOR PATHWAY	0.00285312	0.0291256	0.431708	-0.717719	-1.88651	24	HSP90AA1 ABCC3 DNAJC7 ABCC2 RXRA NCOA1 SRPX2 SRC	Down	1.53572
PROTEASOME DEGRADATION	0.000352695	0.00595932	0.498493	-0.618356	-1.88705	55	UCHL1 PSMD11 UBB UBC PSMD10 PSMC6 PSMC2 PSMD8 UBE2D3 PSMB7 UBE2B PSMD4 PSMB2 PSMD13 PSMD12 PSMC1 PSMD9 PSMD7 PSMD3 PSMB6 PSMB5 NEDD4 PSMB1 PSMA1 PSMA7	Down	2.2248
PYRIMIDINE METABOLISM	3.87246e-06	0.000118594	0.610527	0.602016	2.03516	81	RRM2 TK1 RRM1 POLD3 POLE2 DUT POLA1 DCK PRIM1 POLD1 TYMS POLA2 DCTPP1 POLR2A UMPS POLE3 CAD NT5M UPP1 POLR2H DTYMK POLR3G UCK2 UCK1 POLE POLR3B CMPK2 POLR1A POLR2J CTPS2 RRM2B POLR1C CTPS1	Up	3.92594
REGULATION OF SISTER CHROMATID SEPARATION AT THE METAPHASE-ANAPHASE TRANSITION	0.000520138	0.00796461	0.477271	0.801646	1.91485	15	BUB1B CDC20 BUB1 MAD2L1 ESPL1 BUB3 ANAPC2 SMC3 SMC1A RAD21	Up	2.09884
SPINAL CORD INJURY	5.0042e-05	0.00122603	0.557332	0.506816	1.77767	105	CCL2 CDK1 RHOB EGR1 E2F1 CCND1 CXCL1 CDK2 VIM SOX9 AQP1 CDKN1B CXCL8 NOX4 TP53 PLA2G5 BTG2 CSPG4 GJA1 ICAM1 XYLT1 SLIT3 PLXNA2 FOS PTPRA RB1 GRIN1 IL6 MMP9 CCNG1 CXCL10 GAP43 FOXO3 MAG NTN1	Up	2.9115
STEROL REGULATORY ELEMENT-BINDING PROTEINS (SREBP) SIGNALLING	0.000146466	0.00299034	0.518848	-0.616386	-1.93708	66	LDLR LPIN1 SCD HMGCR INSIG1 MVD SQLE IDI1 LSS HMGCS1 FDFT1 SREBF2 FASN CYP51A1 FDPS DBI AMFR PRKAA2 ACLY NR1H2	Down	2.52428
SULFATION BIOTRANSFORMATION REACTION	0.0040353	0.038025	0.407018	-0.791623	-1.7947	13	GSR G6PD PAPSS2	Down	1.41993
THE EFFECT OF PROGERIN ON THE INVOLVED GENES IN HUTCHINSON-GILFORD PROGERIA SYNDROME	0.00275312	0.0287027	0.431708	0.695256	1.82691	22	SREBF1 E2F1 SUV39H1 RBBP7 CBX5 TP53 HDAC2 RBBP4 MTA2 RB1 CBX3 CBX1 MTA1	Up	1.54208
VEGFA-VEGFR2 SIGNALING PATHWAY	0.000972229	0.0132331	0.477271	-0.360971	-1.42382	414	HSP90AA1 PGD HSPB1 STIP1 DNAJA1 TKT TXN ATF4 DUSP5 DNAJB4 EPB41 PSMD11 PRKD2 RAPGEF1 SPIRE1 GRB10 RCAN2 CSRP2 DKK1 HSPA1A FSCN1 ERN1 MMP10 ITGB3 SRF STAM CYP2C8 DHX29 ACP1 FXR2 DSC1 CBL HDAC5 EWSR1 HDAC9 SLC7A1 FOXO4 PTPN9 TPP1 MEF2C NDRG1 DOK1 PRKD1 RELA PPP3CA HDAC7 ROCK2 WASF1 ADAM9 MAP3K5 CHAC1 NCK1 MAP2K4 SDCBP SHC1 EPHA2 HBEGF MAP2K3 P4HA2 MAPK3 PRDX6 PRKAA2 IER5 BCAR1 BIN1 ADAMTS1 PTPN1 RC…	Down	1.87834
VITAMIN A AND CAROTENOID METABOLISM	5.82236e-05	0.00135855	0.557332	0.654867	1.93816	42	DHRS3 RDH10 LRAT LPL RARA ALDH1A3 BCO1 CYP26B1 CRABP2 CYP26A1 RLBP1 RARB CYP2E1 RBP1	Up	2.86692

## Sheet: 8hr TNT vs Poly(CEP) + TNT
pathway	pval	padj	log2err	ES	NES	size	leadingEdge	direction	log2pval
NRF2 PATHWAY	1e-10	9.8e-09		-0.709289	-2.45854	123	GCLM TXNRD1 HMOX1 HSP90AA1 SLC7A11 PGD ME1 DNAJB1 NQO1 GSR SLC6A6 MAFG HSP90AB1 TXN GCLC NRG1 SRXN1 G6PD FTL PTGR1 PRDX1 CBR1 SLC2A3 ABCC3 SQSTM1 GSTM3 ABCC2 KEAP1	Down	8.00877
PHOTODYNAMIC THERAPY-INDUCED NFE2L2 (NRF2) SURVIVAL SIGNALING	3.5414e-07	1.44607e-05	0.674963	-0.876861	-2.20881	23	GCLM HMOX1 NQO1 GCLC SRXN1 EPHX1 ABCC3 ABCC2 KEAP1	Down	4.83981
NRF2-ARE REGULATION	1.6983e-06	5.88428e-05	0.643552	-0.863157	-2.17429	23	GCLM HMOX1 SLC7A11 NQO1 GCLC CEBPB KEAP1 CUL3 YES1	Down	4.23031
CHOLESTEROL METABOLISM (INCLUDES BOTH BLOCH AND KANDUTSCH-RUSSELL PATHWAYS)	1.80131e-06	5.88428e-05	0.643552	-0.731878	-2.17306	46	FADS1 HMGCR SOAT1 SCD LBR HSD17B7 FADS2 SC5D IDI1 DHCR7 SQLE MVK SREBF2 HMGCS1 ELOVL5 MSMO1 FDFT1 MVD LSS DHCR24 ACSL3 CYP51A1 FDPS FASN GGPS1 ACSL4	Down	4.23031
CHOLESTEROL BIOSYNTHESIS PATHWAY	4.13387e-08	2.02559e-06	0.719513	-0.931811	-2.15463	15	HMGCR SC5D IDI1 DHCR7 SQLE MVK HMGCS1 MSMO1 FDFT1 MVD LSS CYP51A1 FDPS	Down	5.69345
FERROPTOSIS	3.32233e-06	9.04411e-05	0.627257	-0.751919	-2.11626	39	GCLM HMOX1 SLC7A11 PRNP GCLC MAP1LC3B FTL SAT1 SLC40A1 SLC3A2 ACSL3	Down	4.04363
PHYTOCHEMICAL ACTIVITY ON NRF2 TRANSCRIPTIONAL ACTIVATION	1.14589e-06	4.31913e-05	0.643552	-0.904674	-2.09188	15	GCLM HMOX1 SLC7A11 NQO1 GCLC CEBPB KEAP1	Down	4.3646
OMEGA-9 FA SYNTHESIS	0.000140585	0.00275546	0.518848	-0.867383	-1.97466	14	FADS1 SCD FADS2 ELOVL5 ACSL3 FASN ELOVL6 ACSL4	Down	2.55981
NUCLEAR RECEPTORS META-PATHWAY	1.45218e-09	1.01652e-07	0.788187	-0.517866	-1.96954	282	GCLM TXNRD1 HMOX1 HSP90AA1 SLC7A11 PGD ME1 DNAJB1 NQO1 GSR SLC6A6 MGST1 MAFG HSP90AB1 TXN GCLC NRG1 SRXN1 SCD PTGES3 G6PD FTL PTGR1 NAV3 TSC22D3 PRDX1 CBR1 SLC2A3 ABCC3 SQSTM1 GSTM3 ALAS1 ABCC2 KEAP1 PLK2 CAP2 DNAJC7 SLCO2B1 MAFF AHR KTN1 IRS2 SLC19A2 SRPX2 FASN BAX MYC DBI GSTA4 NCOA1 SEC14L1 ANKRD1 SLC2A12 HSPA1A	Down	6.99288
GLUTATHIONE METABOLISM	0.000221967	0.00388442	0.518848	-0.80902	-1.92898	17	GCLM GSR GCLC G6PD IDH1	Down	2.41067
OXIDATIVE STRESS	0.000139344	0.00275546	0.518848	-0.720026	-1.92152	30	TXNRD1 HMOX1 NQO1 GSR MGST1 GCLC SOD1	Down	2.55981
PROTEASOME DEGRADATION	0.00077047	0.0109424	0.477271	-0.60091	-1.8451	55	UCHL1 PSMD11 PSMA3 PSMD10 PSMC6 PSMC2 UBB NEDD4 UBE2D3 UBE2B PSMB7 PSMC1 PSMD12 PSMD8 PSMB1 PSMB2 UBC PSMD13 PSMC5 PSMD7 PSMD4 PSMD1 PSMA1 PSMB5 PSMA7	Down	1.96089
BILE ACIDS SYNTHESIS AND ENTEROHEPATIC CIRCULATION	0.00408685	0.0375411	0.407018	-0.830376	-1.78716	11	LDLR FXR1	Down	1.42549
CONSTITUTIVE ANDROSTANE RECEPTOR PATHWAY	0.00570755	0.0469408	0.407018	-0.696864	-1.7554	23	HSP90AA1 ABCC3 ALAS1 ABCC2 DNAJC7 NCOA1 SULT1A1 RXRA ABCB1	Down	1.32845
METAPATHWAY BIOTRANSFORMATION PHASE I AND II	0.00023155	0.0039124	0.518848	-0.492077	-1.744	136	AKR1C1 GSR MGST1 AKR1C3 AKR1B1 AKR1C2 EPHX1 CYP4F3 KCNAB1 NAT9 GSTM3 TPMT CYP4F11 CYP39A1 AKR1B10 CYP51A1 NAA50 GSTA4 FMO4 FMO5 CYP2C8 NAA30 SULT1A1	Down	2.40756
PREGNANE X RECEPTOR PATHWAY	0.00275339	0.0281075	0.431708	-0.674289	-1.71381	24	HSP90AA1 ABCC3 ABCC2 DNAJC7 SRPX2 NCOA1 NCOA3 PSMC5 RXRA ABCB1	Down	1.55118
STEROL REGULATORY ELEMENT-BINDING PROTEINS (SREBP) SIGNALLING	0.00217845	0.0244058	0.431708	-0.540266	-1.70526	66	LDLR LPIN1 HMGCR SCD INSIG1 IDI1 SQLE SREBF2 HMGCS1 FDFT1 MVD LSS CYP51A1 FDPS PRKAG2 FASN DBI PRKAA2 PIK3CA	Down	1.61251
OXIDATIVE_PHOSPHORYLATION_MAYURI	0.00468413	0.0402671	0.407018	-0.56485	-1.66534	45	HMOX1 SOD1 PPID MT-ND3 BAX NDUFB5 MT-CYB FIS1 FOXO3	Down	1.39505
IL-18 SIGNALING PATHWAY	0.00377852	0.0356053	0.431708	0.383264	1.41822	240	TIMP3 CCL2 SDC4 CCL20 PARP1 CCNA2 TNFAIP2 BMP2 NFKBIA VEGFA STMN1 TP53 IRF6 PTGS2 TNFRSF11B DEK BAZ1B NPPB TGM2 BTG2 IRF1 ANP32A LMNB2 RUSC1 CD81 ARFGAP1 CTNNB1 UCK1 PTMS COL1A1 PLCG1 PKN1 CCNB2 FN1 REL FAS IL1B MMP14 RPTOR FOS NCAPH2 MMP9 TMSB4X CXCL16 SEMA6C NR1H3 TNFAIP3 TOMM40 UGGT1 BCL2L1 PRCC RPS6KB1 NFATC4 NR4A1 ACTA2 ZDHHC7 ICAM1 GSK3B RGS16 PIGT BAD MMP2 HADH ZC3H12A TIMP1 CENPB MMP3 MMP…	Up	1.44849
PI3K-AKT SIGNALING PATHWAY	0.00119259	0.0153781	0.45506	0.380408	1.43885	299	PDGFB BRCA1 EFNA1 IRS1 VEGFA CCNE2 GYS1 CCND1 TP53 THBS1 PIK3R3 JAK1 ITGA3 DDIT4 CDK2 PKN3 PDGFA CCND3 CDKN1B ITGA6 TNC GRB2 CSF1 GNB4 GNG7 PKN2 FGF22 COL4A4 CREB3L2 COL4A1 BCL2L11 IL4R COL1A1 COMP PKN1 FN1 PHLPP1 MYB CCNE1 HSP90B1 RPTOR COL4A2 FGF2 ITGB8 EFNA2 STK11 EIF4EBP1 GNG4 ITGA7 TEK MAP2K1 LPAR1 GNB2 VEGFB LAMA4 GNB3 ITGB5 BCL2L1 FGF5 PPP2R5B RPS6KB1 FGFR2 TSC2 JAK2 ITGA4 FGFR1 CREB3L4 GS…	Up	1.8131
CILIOPATHIES	0.00422304	0.0375411	0.407018	0.407205	1.44607	171	PLK4 CENPF SUFU POC1A TCTN3 NEK2 PIK3R4 TMEM237 CEP78 UNC119 CEP83 TMEM107 TRIM32 CEP120 DNAAF5 TCTN2 OCRL ANKS6 FAM161A TTLL5 BBS5 BBS2 NPHP4 IFT81 ZNF423 GALNT11 DNAL1 CC2D2A ALMS1 DYNC2H1 CEP164 POMGNT1 IFT140 EVC GLIS2 NME9 IFT122 ARL3 ARMC4 KIAA0586 DDX59 IFT52 DCDC2 EFHC1 RPGRIP1L TMEM138 TUB HYDIN CCDC40 MKS1 TMEM231 IFT80 SPATA7 PDE6D TOPORS INPP5E CRX GLI2 DNAH11 IFT27 INTU POC1B WDR35 A…	Up	1.42549
CIRCADIAN RHYTHM RELATED GENES	0.00206158	0.0240518	0.431708	0.415264	1.4987	186	TOP2A KLF9 SREBF1 MAGED1 TIMELESS TYMS NRIP1 BHLHE40 EGR1 TP53 EZH2 THRAP3 NPAS2 ADORA1 SUV39H1 NTRK3 NR2F6 HNRNPD USP2 SERPINE1 ARNT2 ADA ARNTL SIX3 PML CRTC1 DHX9 HDAC2 PHLPP1 CLOCK FAS ADCY1 KLF10 HNRNPU CCAR2 NR1D1 SIK1 NR1H3 UTS2R MTA1 SUV39H2 BHLHE41 GSK3B PSPC1 RBM4 PPP1CA SLC9A3 DBP NAGLU PER2 RORC TPH1 SIN3A KMT2A PER1 EGR3 ARNT RBM4B	Up	1.61885
BREAST CANCER PATHWAY	0.00271932	0.0281075	0.431708	0.437224	1.53112	141	RAD51 BRCA1 E2F1 PARP1 BRCA2 CCND1 TP53 HES1 PIK3R3 FZD2 ERBB2 GRB2 FGF22 CETN3 CTNNB1 DDB2 ATR FZD7 FOS FGF2 NBN FZD6 WNT7A FZD3 MAP2K1 CSNK2A1 SFRP4 FGF5 RPS6KB1 FGFR1 GSK3B APC2 FGF18 GADD45B AKT1 WNT7B NOTCH2 RPS6KB2 BAK1 HEYL PTEN WNT4	Up	1.55118
EPITHELIAL TO MESENCHYMAL TRANSITION IN COLORECTAL CANCER	0.000810619	0.0110334	0.477271	0.443366	1.56345	150	SMAD3 FOXM1 NRP2 WNT9A CTDSP1 TP53 PIK3R3 EZH2 TGFB2 TGFBR2 TGFB3 FZD2 CDH1 GRB2 PKP1 MAPK14 JUP COL4A4 RBBP4 CTNNB1 FZD4 COL4A1 SUZ12 FN1 FZD7 MMP15 COL4A2 PKP2 MMP9 EED FZD6 WNT7A FZD3 SPARC MAP2K1 CLDN11 GSK3B CLDN9 MMP2 RBPJ AKT1 WNT7B NOTCH2 DLK1 SNAI2 MPP5 WNT4 ID1 WNT10A CLDN15 CLDN1	Up	1.95729
SPINAL CORD INJURY	0.00517559	0.0437248	0.407018	0.465107	1.56722	105	CDK1 CCL2 E2F1 RHOB SOX9 CCND1 EGR1 TP53 CXCL1 PTGS2 VIM CDK2 CDKN1B BTG2 PLXNA2 PLA2G5 COL4A1 RGMA IL1B FOS ZFP36 MMP9 PTPRA NTN1 NOX4 NR4A1 CSPG4 ICAM1 RTN4R RHOC	Up	1.35927
FOCAL ADHESION	0.00031255	0.00478592	0.498493	0.441999	1.60149	192	PDGFB VEGFA ACTG1 CCND1 PIP5K1C THBS1 PIK3R3 DIAPH1 ITGA3 PDGFA CCND3 ACTB COL5A3 ERBB2 ITGA6 TNC GRB2 CAV1 CRKL MYLK COL4A4 VAV2 CTNNB1 COL4A1 COL1A1 COMP FN1 COL4A2 TLN2 ITGB8 ITGA7 MAP2K1 MYLK4 VEGFB LAMA4 MYL7 ITGB5 PPP1R12B TNK2 ITGA4 GSK3B BAD PPP1CA PDGFC LAMB3 VCL KDR AKT1 ITGA10 TLN1 PARVB COL5A2 PTEN RAC3 PTK2 CAPN2 FLNA MYLK2 THBS3 PAK1 PRKCA	Up	2.32003
GASTRIN SIGNALING PATHWAY	0.00257645	0.0274448	0.431708	0.47231	1.61046	112	RHOB IRS1 BMP2 NFKBIA VEGFA BIRC5 CCND1 EGR1 PTGS2 PIK3R3 CDKN1B SERPINE1 ARRB2 CDH1 GRB2 MAPK14 CTNNB1 MAP3K11 FOXO1 PLCG1 SERPINB2 FOS EIF4EBP1 MAP2K1 BCL2L1 RPS6KB1 JAK2 GSK3B BAD SLC9A3 AKT1 KLF4 PRKCQ ELAVL1 PTK2 CLDN1 MTOR ARRB1 PAK1 PRKCA TCF4	Up	1.56154
MECP2 AND ASSOCIATED RETT SYNDROME	0.00256152	0.0274448	0.431708	0.530246	1.6643	67	E2F1 HNRNPF CNP PSIP1 EZH2 GPRIN1 SMC3 CTCF FUT8 FUS CDON DHX9 FGF2 BCL6 FKBP5 NREP FGF5 IGF2 TET1 CSRP1 AKT1 CAMK2A SIN3A MAG PTEN HNRNPH1 HDAC1 MTOR SP3 TET2 SP1	Up	1.56154
VITAMIN D RECEPTOR PATHWAY	0.000240787	0.00393286	0.518848	0.473253	1.66722	147	TIMP3 VDR IGFBP3 IGFBP5 JUNB CCND1 NRIP1 ABCD1 PPARD CYP1A1 TNFRSF11B CA9 G0S2 CDK2 TGFB2 CDKN1B HILPDA BDKRB1 CYP2S1 SLC34A2 FOXO1 CDKN2C SERPINB1 THBD ATP2B1 CCNE1 KRT13 SFRP1 BCL6 TPM1 CRACR2B TNFAIP3 GXYLT2 CDKAL1 CYP24A1 EPHB4 NINJ1 MED9 CLPTM1L PTHLH RASGRP1 S100A6 IRF8 SOSTDC1 TIMP2 IRF4 KLF4 S100A2 PRKCQ CD9 ID1 ALOX5 ATP2C2 LGALS9	Up	2.40529
INTEGRATED BREAST CANCER PATHWAY	0.0002082	0.00377845	0.518848	0.476217	1.67766	147	CDC25A RAD51 MSH6 BRCA1 E2F1 BLM CHEK1 BRCA2 IRS1 VEGFA MSH2 RAD54L XRCC3 CCND1 BARD1 FOSL2 TP53 JAK1 CDK2 TGFBR2 WEE1 SMAD6 SMAD1 CDH1 SMARCA4 NUP85 CTNNB1 CERK FOXO1 PML DAG1 ATR TPR AURKA CHEK2 ERAL1 STK11 RRAS PLK1	Up	2.42269
VITAMIN A AND CAROTENOID METABOLISM	0.00429042	0.0375411	0.407018	0.594142	1.69263	42	DHRS3 RARA LPL RDH10 CYP26B1 RARG CRABP2 CYP26A1 RBP7 RLBP1 SCARB1 RBP1 CYP2E1 MAPK1 ALDH1A3	Up	1.42549
RAC1/PAK1/P38/MMP2 PATHWAY	0.00144037	0.0176446	0.45506	0.542015	1.70124	67	RAD51 NFKBIA MSH2 BIRC5 STMN1 TP53 GRB7 STAT5A TNIP1 ERBB2 GRB2 MAPK14 RASA1 CTNNB1 FOXO1 FN1 EIF4EBP1 TEK BAD MMP2 AKT1 GRB14 ANGPTL1 TIE1	Up	1.75339
MAMMALIAN DISORDER OF SEXUAL DEVELOPMENT	0.00574786	0.0469408	0.407018	0.680446	1.70715	22	SOX9 AMH SRD5A1 CTNNB1 CBX2 FST WT1 FGFR2 WNT4 PTGDS SOX8 MAPK11 DHH PBX1	Up	1.32845
BONE MORPHOGENIC PROTEIN (BMP) SIGNALLING AND REGULATION	0.00377852	0.0356053	0.431708	0.786344	1.71074	12	BMP2 SMAD6 SMAD1 TOB1 TOB2 NOG	Up	1.44849
22Q11.2 DELETION SYNDROME	0.000724062	0.0107512	0.477271	0.542816	1.73118	75	CDC45 RANBP1 FOXC1 ARVCF HES1 KLHL22 DROSHA CRKL ZDHHC8 DGCR2 CBX5 THAP7 CYP26B1 SLC7A4 FGFR2 ACTA2 FGFR1 RTN4R CHRD CYP26A1 ZNF74 MED15 CLTCL1	Up	1.96854
PDGF PATHWAY	0.00160619	0.0191959	0.45506	0.616679	1.73879	40	PDGFB NFKBIA JAK1 PDGFA GRB2 RASA1 VAV2 PLCG1 MAP3K1 FOS MAP2K1 TIAM1	Up	1.71679
DISORDERS OF FOLATE METABOLISM AND TRANSPORT	0.00285312	0.0282882	0.431708	0.788413	1.74053	13	DHFR MTHFD1 TYMS MTR SLC46A1	Up	1.54839
PLATELET-MEDIATED INTERACTIONS WITH VASCULAR AND CIRCULATING CELLS	0.00421035	0.0375411	0.407018	0.767346	1.74068	14	CCL2 TGFB2 TGFB3 VCAM1 IL1B ICAM1 TLR2 CD40 TGFB1	Up	1.42549
MIRNA TARGETS IN ECM AND MEMBRANE RECEPTORS	0.00288655	0.0282882	0.431708	0.687447	1.75774	24	THBS1 COL5A3 COL5A1 COL4A1 FN1 COL4A2 LAMA4 ITGB5 SDC2 COL6A3 COL5A2 COL6A1 MIR25 COL6A2	Up	1.54839
BLOOD CLOTTING CASCADE	0.00131762	0.0165547	0.45506	0.730917	1.76483	18	PLAT PLAU F3 SERPINE1 SERPINB2 F8A1	Up	1.78108
OLIGODENDROCYTE SPECIFICATION AND DIFFERENTIATION(INCLUDING REMYELINATION)	0.00219154	0.0244058	0.431708	0.706188	1.7948	23	PDGFB SOX9 BMP2 CNP CXCL1 SOX10 LIF IL1B FGF2 SOX6 MOG SOX5 MAG SOX8 CXCL2 GLI2	Up	1.61251
ANGIOGENESIS	0.000926303	0.0122673	0.477271	0.718915	1.83819	24	TIMP3 PDGFB VEGFA SMAD1 MAPK14 PLCG1 FGF2 MMP9 TEK FGFR2 KDR AKT1 TIMP2 ARNT PTK2	Up	1.91125
THE EFFECT OF PROGERIN ON THE INVOLVED GENES IN HUTCHINSON-GILFORD PROGERIA SYNDROME	0.000781601	0.0109424	0.477271	0.733643	1.84062	22	E2F1 SREBF1 TP53 SUV39H1 RBBP4 HDAC2 RBBP7 CHD4 CBX5 MTA1 CBX1 KDM1A MTA2 CBX3 MBD3 HDAC1	Up	1.96089
HOMOLOGOUS RECOMBINATION	0.000267792	0.00423284	0.498493	0.854057	1.85805	12	RAD51 BRCA2 POLD3 POLD1 RPA1 NBN	Up	2.37337
INTEGRATED CANCER PATHWAY	9.73699e-05	0.0020744	0.538434	0.657089	1.88351	43	CDC25A CDK1 MSH6 BRCA1 E2F1 SMAD3 BLM CHEK1 MSH2 BARD1 TP53 JAK1 CDK2 CDKN1B ATR CHEK2 PLK1	Up	2.68311
FLUOROPYRIMIDINE ACTIVITY	0.000206196	0.00377845	0.518848	0.699886	1.89741	33	RRM2 TK1 RRM1 DHFR TYMS XRCC3 SLC29A1 TP53 UMPS UCK1 PPAT UPP1 CES2	Up	2.42269
ATM SIGNALING PATHWAY	4.48947e-05	0.00104754	0.557332	0.695014	1.94167	38	CDC25A CDK1 RAD51 BRCA1 CHEK1 NFKBIA TP53 FANCD2 CDK2 CASP2 SMC1A CCNB1 PIDD1 CCNE1 CHEK2 NBN RAD9A	Up	2.97983
CANONICAL AND NON-CANONICAL TGF-B SIGNALING	4.84332e-05	0.00107874	0.557332	0.820641	1.94881	17	LOXL1 SMAD3 LOXL2 LOX LOXL4 BMP1 TGFBR2 MAPK14	Up	2.96708
MIRNA REGULATION OF DNA DAMAGE RESPONSE	2.48069e-06	7.15022e-05	0.627257	0.631805	2.008	74	CDC25A CDK1 RAD51 BRCA1 E2F1 MCM7 CHEK1 RPA2 CCNE2 CCND1 RFC1 TP53 FANCD2 CDK2 CCND3 CDKN1B SMC1A CCNB1 DDB2 PML APAF1 ATR CCNB2 PIDD1 CDK5 CCNE1 FAS CHEK2 NBN RAD9A	Up	4.14568
NUCLEOTIDE EXCISION REPAIR	7.04339e-06	0.000172563	0.610527	0.700784	2.00877	43	RFC4 LIG1 RFC3 POLD3 PCNA RPA2 RFC5 POLD1 RFC1 RFC2 POLE2 RPA1 POLE3 DDB2	Up	3.76305
DNA DAMAGE RESPONSE	4.42891e-06	0.000114219	0.610527	0.644775	2.01936	66	CDC25A CDK1 RAD51 BRCA1 E2F1 CHEK1 RPA2 CCNE2 CCND1 RFC1 TP53 FANCD2 CDK2 CCND3 CDKN1B SMC1A CCNB1 DDB2 PML APAF1 ATR CCNB2 PIDD1 CDK5 CCNE1 FAS CHEK2 NBN RAD9A	Up	3.94226
DNA IR-DOUBLE STRAND BREAKS (DSBS) AND CELLULAR RESPONSE VIA ATM	2.30906e-06	7.07149e-05	0.627257	0.686724	2.06992	53	EXO1 RAD51 BRCA1 E2F1 BLM CHEK1 PARP1 BRCA2 PCNA TP53 FANCD2 SMC3 SMC1A TRIM28 APAF1 ATR CDK5 CHEK2 NBN ACTL6A RAD9A RIF1 CDC25C NABP2	Up	4.15049
MRNA PROCESSING	1.92877e-08	1.18137e-06	0.733762	0.605558	2.07634	123	SRSF2 NUDT21 SNRPA CSTF2T SRRM1 HNRNPC HNRNPD SF3B3 CSTF1 SMC1A PRPF4 NCBP1 FUS XRN2 SF3B2 DHX9 HNRNPAB RNPS1 SUGP1 SUGP2 SNRPD1 HNRNPU SF3B4 DDX20 PCBP2 PTBP2 SRSF10 CELF2 PRPF6 SRSF6 SRSF3 SRSF1 PPM1G SNRNP70 POLR2A SNRPF PSKH1 DICER1 SF3A3 SNRNP40 SNRPB SRSF9 CPSF4 PTBP1 SF3A2 SRSF7 SF3B1 TMED10 SRSF4 RNGTT EFTUD2 U2AF2 SRP54 SFSWAP SF3A1 HNRNPH1 DDX1 SNRPD3 PRPF4B DHX15	Up	5.92761
PYRIMIDINE METABOLISM	2.50165e-08	1.36201e-06	0.733762	0.666246	2.14286	81	RRM2 TK1 RRM1 POLD3 PRIM1 POLD1 TYMS DUT POLA1 POLE2 DCK POLA2 DCTPP1 DTYMK POLE3 UMPS UCK1 CAD UPP1 NT5M POLR3B POLR3K POLR3G TK2 UCKL1 POLR3F POLR2A DHODH POLR2D CTPS2 POLR2H POLR1A POLE CTPS1 NME1	Up	5.86582
BASE EXCISION REPAIR	9.14309e-08	4.07283e-06	0.704976	0.814077	2.20605	31	FEN1 LIG1 UNG PARP1 POLD3 PCNA POLD1 APEX2 POLE2 NEIL3 POLE3 POLL PARP2 MBD4 NTHL1 XRCC1 MPG HMGB1	Up	5.3901
DNA MISMATCH REPAIR	2.98364e-10	2.43664e-08	0.814036	0.900643	2.28902	23	EXO1 RFC4 MSH6 LIG1 RFC3 POLD3 PCNA RPA2 MSH2 RFC5 POLD1 RFC1 RFC2 POLE2 RPA1 PMS2 POLE3	Up	7.61321
CELL CYCLE	1e-10	9.8e-09		0.68565	2.33843	119	CDC6 CDC25A CDK1 PKMYT1 ORC1 MCM3 E2F1 MCM2 MCM6 MCM4 BUB1 SMAD3 MCM7 CHEK1 TFDP1 CCNA2 SKP2 CDC45 PCNA RBL1 CDC20 ORC6 CCNE2 CDC7 TTK CCND1 TP53 MCM5 CDK2 TGFB2 CCND3 CDKN1B TGFB3 WEE1 ANAPC4 YWHAH ANAPC2 SMC3 SMC1A CCNB1 CDKN2C ANAPC5 ATR HDAC2 CCNB2 CCNE1 BUB3	Up	8.00877
G1 TO S CELL CYCLE CONTROL	1e-10	9.8e-09		0.782559	2.44205	61	CDC25A CDK1 ORC1 MCM3 E2F1 MCM2 MCM6 MCM4 MCM7 TFDP1 PRIM1 CDC45 PCNA RPA2 ORC6 CCNE2 CCND1 POLE2 TP53 MCM5 RPA1 CDK2 CCND3 CDKN1B POLA2 WEE1 CCNB1 CDKN2C CCNE1	Up	8.00877
DNA IR-DAMAGE AND CELLULAR RESPONSE VIA ATR	1e-10	9.8e-09		0.81048	2.60033	76	FEN1 EXO1 CDK1 RAD51 CLSPN BRCA1 E2F1 MCM2 USP1 RBBP8 CHEK1 BRIP1 PARP1 BRCA2 CDC45 PCNA RPA2 FOXM1 MSH2 RMI1 FANCA RFWD3 TOPBP1 FANCI BARD1 TP53 FANCD2 RPA1 CDK2 PALB2 SMC1A XRCC5 RECQL TRIM28 PML ATR TDP1 TOP3A BCL6 DCLRE1A CHEK2 NBN RAD9A PLK1	Up	8.00877
DNA REPLICATION	1e-10	9.8e-09		0.937753	2.67153	42	CDC6 MCM10 RFC4 ORC1 CDT1 MCM3 MCM2 GMNN MCM6 MCM4 RFC3 MCM7 POLD3 PRIM1 CDC45 PCNA RPA2 ORC6 CDC7 RFC5 POLD1 RFC1 POLA1 RFC2 POLE2 MCM5 RPA1 CDK2 POLA2	Up	8.00877

## Sheet: 24hr Media only vs Poly(CEP)
pathway	pval	padj	log2err	ES	NES	size	leadingEdge	direction	log2pval
ATM SIGNALING PATHWAY	0.00218641	0.0270561	0.431708	0.64337	1.70251	38	CCNB1 CDK1 NFKBIA CDC25C BRCA1 FANCD2 SMC1A NBN ATM TP53 RAD51 ATF2 CDK2 CREB1 CHEK2 CHEK1 PIDD1 RIPK1	Up	1.56773
CELL CYCLE	1e-10	1.63333e-08		0.713571	2.23809	118	PLK1 CCNB1 CDC20 CCNA2 CDK1 CDKN2C BUB1 CCNB2 TTK PTTG1 RAD21 ESPL1 CDKN1B DBF4 YWHAH SMAD3 CDC25B PCNA WEE1 MCM7 CDC25C BUB3 TGFB2 FZR1 CDC7 TFDP1 SMC1A CDKN2D SMC3 SKP2 CDK6 CUL1 YWHAB CCNA1 ATR PKMYT1 RBL1 ATM TP53 MCM6 CDK2 CCNE2 RB1 CDC27 CHEK2 CHEK1 CCND2 CDC45 HDAC2 ANAPC5 MCM4 ANAPC4 YWHAZ CDC6 SMAD4	Up	7.78693
CHOLESTEROL BIOSYNTHESIS PATHWAY	9.16441e-10	9.80192e-08	0.801216	-0.964254	-2.16039	15	HMGCR MSMO1 DHCR7 MVD CYP51A1 HMGCS1 FDPS SQLE LSS SC5D FDFT1 MVK IDI1 NSDHL	Down	7.00869
CHOLESTEROL METABOLISM (INCLUDES BOTH BLOCH AND KANDUTSCH-RUSSELL PATHWAYS)	7.33845e-07	2.99653e-05	0.659444	-0.793197	-2.17781	46	FADS1 HMGCR MSMO1 DHCR7 DHCR24 FASN MVD SCD FADS2 CYP51A1 HMGCS1 FDPS TM7SF2 SQLE LSS SC5D FDFT1 SREBF2 MVK EBP SOAT1 IDI1 NSDHL NR1H2 HSD17B7 GGPS1	Down	4.52338
CILIOPATHIES	8.43185e-08	5.16451e-06	0.704976	0.585565	1.93213	172	CENPF NEK2 POC1A PLK4 HYLS1 SCLT1 IFT80 KIAA0586 EFHC1 RPGRIP1L IFT81 CEP78 SUFU IFT122 CC2D2A GALNT11 PIK3R4 ATXN10 TOPORS FAM161A TCTN2 TMEM107 EVC LCA5 CRX OCRL TMEM237 TMEM138 WDR35 ZMYND10 TTLL5 WDPCP TRIM32 NPHP4 CEP41 CEP164 LRRC6 CEP83 ALMS1 DYNC2H1 DCDC2 TBC1D32 AHI1 CEP19 RP2 TTBK2 BBS2 NPHP1 PIBF1 DDX59 TMEM231 INVS NPHP3 B9D1 IFT140 DNAL1 KIAA0753 BBS7 ARL3 POC1B TCTN3 IFT52 GLIS2 HYD…	Up	5.28697
CIRCADIAN RHYTHM RELATED GENES	6.92626e-05	0.00154267	0.538434	0.505263	1.67846	182	TOP2A KLF9 EZH2 MAGED1 PSPC1 DDX5 SFPQ ARNT2 BHLHE41 PER3 PER2 SREBF1 PPP1CC TIMELESS HNRNPD EGR1 RBM4 KLF10 PHLPP1 NRIP1 THRAP3 SIX3 CRY1 HOMER1 BHLHE40 CUL1 HNRNPU NAGLU SUV39H1 TP53 RELB AHR SETX CRY2 CREB1 NR1D1 DBP FAS CRX CLOCK HDAC2 SIRT1 FBXL3 UTS2R CIART PER1 NONO TOP1 DYRK1A NCOA2 DHX9 KMT2A NLGN1 DRD4 SIN3A RORC PPARGC1A RORB ARNT TYMS	Up	2.81173
COMPUTATIONAL MODEL OF AEROBIC GLYCOLYSIS	8.00605e-05	0.00163457	0.538434	-0.916213	-1.89181	11	HK1 ENO1 TPI1 GPI GAPDH ALDOA PGK1 PFKM PKM SLC2A1	Down	2.7866
CORI CYCLE	2.24463e-05	0.000578878	0.57561	-0.902389	-1.98065	14	G6PD TALDO1 PFKP HK1 TPI1 GPI GAPDH ALDOA PGK1 SLC2A1	Down	3.23741
CYTOPLASMIC RIBOSOMAL PROTEINS	1.0002e-09	9.80192e-08	0.788187	-0.751427	-2.30944	86	RPL28 RPL36 RPLP2 RPS23 RPL14 RPS16 FAU RPS28 RPL19 RPS26 RPS15 RPL37A RPS19 RPL6 RPLP1 UBA52 RPS5 RPS6KA2 RPL13 RPL13A RPL18A RPL10 RPL35 RPL23A RPL11 RPL17 RPL24 RPL8 RPL18 RPSA RPL23 RPLP0 RPS2 RPL27 RPL37 RPL30 RPS27 RPS20 RPS3 RPL32 RPL10A RPS27A RPL12 RPS21 RPS15A RPL38 RPL27A RPS12 RPL26 RPL3 RPS11 RPL34 RPS6 RPL29 RPL4 RPS29 RPL39 RPS6KA6 RPL9 RPS13 MRPL19 RPL31	Down	7.00869
DNA DAMAGE RESPONSE	0.00261382	0.0297854	0.431708	0.572725	1.65207	66	CCNB1 CDK1 CCNB2 CDKN1B APAF1 CDC25C BRCA1 FANCD2 SMC1A NBN CDK6 ATR ATM TP53 RAD51 CDK2 CCNE2 CREB1 RFC1 RB1 FAS CHEK2 CHEK1 CCND2 PIDD1 CASP3 GADD45B RRM2B RAD17	Up	1.526
DNA IR-DAMAGE AND CELLULAR RESPONSE VIA ATR	1.3946e-09	1.13893e-07	0.788187	0.743512	2.19364	76	PLK1 CDK1 FOXM1 PCNA FEN1 CDC25C FANCI EXO1 BARD1 RFWD3 BRCA2 BRCA1 FANCA FANCD2 SMC1A NBN MSH2 TDP1 XRCC5 BRIP1 ATR CLSPN ATM TP53 RAD51 BCL6 CDK2 PARP1 RBBP8 CHEK2 CHEK1 TOPBP1 CDC45 RMI1 USP1 RPA1 SP1 MLH1 CEP164 RECQL HUS1 RAD17 PALB2	Up	6.9435
DNA IR-DOUBLE STRAND BREAKS (DSBS) AND CELLULAR RESPONSE VIA ATM	0.00381975	0.0406886	0.431708	0.587827	1.64757	53	PCNA APAF1 CDC25C ACTL6A EXO1 BRCA2 BRCA1 BLM FANCD2 SMC1A NBN SMC3 ATR ATM TP53 RAD51 ATF2 PARP1 CHEK2 CHEK1 CASP3 TRAF6 RAD17 TP73 TP53BP1 LATS1 UPF1 RIF1	Up	1.39053
DNA REPLICATION	0.000536982	0.00822253	0.477271	0.670224	1.79364	42	DBF4 PCNA MCM7 GMNN CDC7 RFC3 RFC4 MCM6 CDK2 RFC1 RPA3 CDC45 PRIM1 POLD3 MCM4 CDC6 RPA1 RFC5 MCM10 POLE2 ORC2 POLA2 MCM3 ORC4 POLE POLA1 RPA2 RFC2	Up	2.08499
DRUG INDUCTION OF BILE ACID PATHWAY	0.0019524	0.0251757	0.45506	-0.799139	-1.79045	15	ABCC3 ABCC4 ABCC2	Down	1.59902
ENDODERM DIFFERENTIATION	0.00123505	0.0170728	0.45506	0.486421	1.53985	129	PBX3 APC EZH2 SMAD3 NCAPG2 ZFHX4 BMP7 OTX2 PHF6 FOXO1 CTNNB1 WWC1 CAND1 PBX1 PIAS1 SLC2A12 RTF1 ASCC3 NAA15 MTF2 SFMBT1 PLCH1 BPTF DNMT3B EXT1 GATA6 TET1 PAF1 SMAD4 APP CEBPZ STAT1 SP4 CUL4B HPRT1 ZNF462 ELAVL1 TRIM5 SFRP1 RARG JARID2 TNRC6C NR3C1 MBTD1 UBR5 WDHD1 TAF5 VAV3 TRERF1 BMPR1A EPB41L5 CEP250 AEBP2 PARP8 BTAF1 TCEAL2 SESN1 RAB38 DIP2A	Up	1.76769
EPITHELIAL TO MESENCHYMAL TRANSITION IN COLORECTAL CANCER	0.00484427	0.0474738	0.407018	0.454605	1.4741	151	FOXM1 DSP EZH2 CDH1 SMAD3 CLDN19 FZD6 FMNL2 FZD5 CLDN11 ZEB2 FZD1 MPP5 TGFB2 SOS2 NOTCH2 COL4A4 CTNNB1 PIK3R3 WNT2B NRP2 MMP15 TP53 PKP2 FZD3 SUZ12 TGFBR1 KRAS CLDN12 FOXQ1 COL4A5 CLDN3 PIK3CA CRB3 MAPK1 COL4A3 SMAD4 WNT11 PIK3CB LATS2 TRAF6 RAF1 MAP2K6 PAK1 MAPK8 PKP1 RBPJ COL4A1 JAG2	Up	1.32355
FERROPTOSIS	4.64093e-06	0.000169859	0.610527	-0.800323	-2.1306	39	SLC7A11 GCLM HMOX1 FTL PRNP FTH1 GCLC SLC3A2 MAP1LC3B SAT1 TFRC VDAC2 SAT2 SLC39A8 ACSL4 SLC39A14	Down	3.76991
G1 TO S CELL CYCLE CONTROL	7.59166e-05	0.00161735	0.538434	0.639826	1.82462	61	CCNB1 CDK1 CDKN2C CDKN1B PCNA WEE1 MCM7 TFDP1 CDKN2D CDK6 CCNA1 ATM TP53 MCM6 CCNG2 CDK2 CCNE2 CREB1 RB1 RPA3 CCND2 CDC45 PRIM1 MCM4 RPA1 POLE2 ORC2 CREB3L4 POLA2 MCM3 ORC4 POLE RPA2	Up	2.79119
GENES RELATED TO PRIMARY CILIUM DEVELOPMENT (BASED ON CRISPR)	1.02869e-05	0.000336037	0.593325	0.621017	1.89178	94	CEP192 SCLT1 IFT80 RPGRIP1L IFT81 IFT122 CC2D2A CEP162 CEP97 TCTN2 TMEM107 EVC MIB1 CEP295 WDR35 WDPCP TRAPPC11 CEP44 SASS6 TTC30B TUBD1 KIF3B CEP76 HSPB11 IFT46 CEP83 FBF1 DYNC2H1 CEP19 TTBK2 BBS2 PIBF1 TMEM231 RABL2B IFT88 B9D1 IFT140 RABL2A KIAA0753 BBS7 ARL3 IQCE CBY1 TCTN3 IFT52 OFD1 RAB23 FUZ DYNC2LI1 EFCAB7 IFT27 BBS4 BBS12 CEP120 BBS10	Up	3.47361
GLUTATHIONE METABOLISM	3.48822e-05	0.000854613	0.557332	-0.871399	-2.03272	18	GCLM G6PD GSR GCLC IDH1 GPX1	Down	3.06823
GLYCOLYSIS AND GLUCONEOGENESIS	1.87475e-05	0.000527962	0.57561	-0.751764	-2.00822	40	SLC2A3 ENO2 PFKP HK1 ENO1 HK2 TPI1 ALDOC GPI GAPDH ALDOA PGK1 PFKM PKM MDH2 SLC2A1 LDHB	Down	3.2774
HUMAN COMPLEMENT SYSTEM	0.00239238	0.0279111	0.431708	-0.561265	-1.65986	72	PRNP TXN ITGB3 PLAUR ADM CD55 C1QBP PRKCA SPP1 LAMC1 PTX3 ITGAX CSNK1A1 RPS19 CD46 ITGA2 LAMA5	Down	1.55422
MECP2 AND ASSOCIATED RETT SYNDROME	0.000378875	0.00640168	0.498493	0.607903	1.75449	67	EZH2 HNRNPF FUT8 PSIP1 MAG CTCF SGK1 SMC3 REST TET2 SP3 BCL6 FUS CREB1 CAMK2A FKBP5 GRIN1 CNP DHX9 TET1 SP1 FGF5 SIN3A TARDBP CDON HNRNPH1 SST	Up	2.19371
MESODERMAL COMMITMENT PATHWAY	0.000125981	0.00228633	0.518848	0.528298	1.69669	139	PBX3 SMAD3 NCAPG2 ZFHX4 BMP7 FZD5 NFE2L2 TWSG1 CCDC88A FOXC1 PPP2CA PHF6 ARL4A TEAD1 BHLHE40 PBX1 AMH PIAS1 SLC2A12 ASCC3 MTF2 PLCH1 DNMT3B EXT1 SETD2 PRKAR1A GATA6 TET1 SMAD4 LEFTY2 SMAD6 KLF5 RARB PAX6 CUL4B HPRT1 ZNF462 TRIM5 AXIN2 RARG JARID2 MBTD1 UBR5 WDHD1 VAV3 TRERF1 LATS1 BMPR1A BMP4 EPB41L5 MACF1 CEP250 FZD4 AEBP2 PARP8 SESN1 CHRD DIP2A KDM6A CCDC6	Up	2.64086
METABOLIC REPROGRAMMING IN COLON CANCER	4.85311e-06	0.000169859	0.610527	-0.773692	-2.08751	42	G6PD PGD TALDO1 TKT FASN SLC1A5 ENO1 SHMT2 ACLY GPI IDH3A GAPDH PSPH SDHB PGK1 PSAT1 PKM MDH2 SLC2A1	Down	3.76991
METAPATHWAY BIOTRANSFORMATION PHASE I AND II	0.00118608	0.0170728	0.45506	-0.495216	-1.61459	135	MGST1 AKR1B1 GSR EPHX1 AKR1C3 CYP51A1 AKR1C1 GSTM3 CYP4F3 GSTP1 AKR1C2 HS3ST3A1 AKR1B10 CYP2U1 NAT9 CYP4F11 GSTO1 GSTA4 CHST3 TPMT NAT8L HS3ST2	Down	1.76769
MIRNA REGULATION OF DNA DAMAGE RESPONSE	0.000643444	0.00955416	0.477271	0.580337	1.70881	74	CCNB1 CDK1 CCNB2 CDKN1B MCM7 APAF1 CDC25C BRCA1 FANCD2 SMC1A NBN CCNG1 CDK6 ATR ATM TP53 RAD51 CDK2 CCNE2 CREB1 RFC1 RB1 FAS CHEK2 CHEK1 CCND2 PIDD1 CASP3 GADD45B RRM2B RAD17	Up	2.01981
MRNA PROCESSING	7.17368e-09	5.02158e-07	0.761461	0.655994	2.06012	122	RBMX HNRNPA1 SFPQ SUGP2 HNRNPH2 HNRNPA2B1 SRSF2 TMED10 SF3B1 PRPF4B HNRNPK SRRM1 RBM5 SNRPA HNRNPD SRP54 HNRNPC SRSF1 SRSF10 SRSF6 SMC1A SRSF3 NUDT21 XRN2 SRSF7 SF3B3 DHX15 HNRNPU SRSF5 DDX20 CSTF1 PTBP2 CSTF3 DICER1 FUS CSTF2T NCBP1 NONO SNRPD1 DHX9 SRPK2 SREK1 CLK4 NXF1 SNRPF SNRPG SNRPB2 HNRNPM CPSF3 HNRNPAB SPOP SF3B4 U2AF1 RBM39 HNRNPH1 PRPF3 CPSF2 CLK1 RNGTT SNRNP70	Up	6.29916
NRF2 PATHWAY	1e-10	1.63333e-08		-0.794907	-2.5626	122	SLC7A11 TXNRD1 GCLM NQO1 G6PD PGD ABCC3 HMOX1 FTL GSR SLC6A6 ME1 MAFG TXN PTGR1 SLC2A3 PRDX1 SQSTM1 SRXN1 NRG1 FTH1 TGFB1 DNAJB1 GCLC CBR1 MAFF HSP90AA1 GSTM3 PRDX6 EPHA2 HSP90AB1 GSTP1 SLC6A9 TGFA ABCC4 BLVRB ABCC2 SLC39A13 KEAP1 HBEGF GSTA4 SLC6A8 SLC39A8 SLC6A17 SOD3 SLC39A14	Down	7.78693
NRF2-ARE REGULATION	1.70512e-05	0.000522194	0.57561	-0.838938	-2.05149	23	SLC7A11 GCLM NQO1 HMOX1 CEBPB GCLC PRKCA EPHB2 KEAP1 PGAM5 CUL3	Down	3.28217
NUCLEAR RECEPTORS META-PATHWAY	1e-10	1.63333e-08		-0.628827	-2.21624	282	SLC7A11 TXNRD1 GCLM NQO1 G6PD PGD ABCC3 HMOX1 MGST1 FTL GSR SLC6A6 ME1 MAFG TXN FASN PTGR1 SCD SLC2A3 ANGPTL4 PRDX1 SQSTM1 ALAS1 SRXN1 AMIGO2 NRG1 FTH1 TGFB1 DNAJB1 GCLC CBR1 MAFF HSP90AA1 TSC22D3 IL11 GSTM3 ANKRD1 PSMC5 IRS2 PRDX6 EPHA2 HSP90AB1 GSTP1 MYOF BAX SLC6A9 TGFA MYC SLC27A1 SERTAD2 ABCC4 CDC37 BLVRB ABCC2 RGS2 SRPX2 SLC39A13 SLC7A5 KEAP1 EGFR DNAJC7 JUND HBEGF DBI GSTA4 GCC1 IL12A SLC6…	Down	7.78693
OLIGODENDROCYTE SPECIFICATION AND DIFFERENTIATION(INCLUDING REMYELINATION)	0.00125433	0.0170728	0.45506	0.733923	1.78385	25	PDGFB SOX5 MAG CXCL1 SOX9 SOX6 SOX10 BMP2 SOX8 PLP1 CNP	Up	1.76769
OMEGA-9 FA SYNTHESIS	0.000356835	0.00624461	0.498493	-0.85922	-1.8859	14	FADS1 FASN SCD FADS2 ELOVL6	Down	2.20449
ONE CARBON METABOLISM AND RELATED PATHWAYS	0.00315067	0.0343073	0.431708	-0.612381	-1.68727	47	GCLM GSR SOD1 GCLC DNM1 SHMT2 PCYT1A PCYT2 GPX1 SOD3 CHPT1 DMGDH ETNK2	Down	1.46461
OXIDATIVE PHOSPHORYLATION	0.00459929	0.0459929	0.407018	-0.623768	-1.69068	44	MT-ND3 ATP6AP1 NDUFB4 NDUFS6 NDUFB10 NDUFB7 NDUFS8 NDUFB9 NDUFB8 NDUFB2 NDUFAB1 MT-ND6 NDUFS4 NDUFV3 NDUFA9 NDUFC1 NDUFA2 NDUFS7 NDUFA8	Down	1.33731
OXIDATIVE STRESS	0.000118187	0.00222736	0.538434	-0.772258	-1.98627	30	TXNRD1 NQO1 HMOX1 MGST1 GSR SOD1 GCLC	Down	2.65221
PARKIN-UBIQUITIN PROTEASOMAL SYSTEM PATHWAY	0.00455493	0.0459929	0.407018	-0.558242	-1.62863	66	HSPA6 HSPA9 PSMD8 PSMD11 TUBA4A PSMD13 PSMC5 PSMD3 HSPA8 PSMC3 STUB1 PSMC1 PSMC6 PSMD4 PSMD2 TUBA1A TUBB2B TUBB2A PSMD6 UBE2L3 PSMD12 PSMC2 UBE2J2	Down	1.33731
PATHWAYS AFFECTED IN ADENOID CYSTIC CARCINOMA	0.0014062	0.0186226	0.45506	0.594677	1.70151	62	MYBL1 IL17RD BRCA1 SMC1A SMARCA2 ARID4B FOXO3 ATM TP53 NFIB MORF4L1 MGA CHEK2 CHEK1 BCOR ARID1A PIK3CA KMT2C SETD2 JMJD1C MAGI1 MYCBP MYB NSD1 UHRF1 SMARCE1 RAF1 CTBP1 CNTN6 EP300	Up	1.72996
PATHWAYS IN CLEAR CELL RENAL CELL CARCINOMA	6.34912e-05	0.00148146	0.538434	-0.636153	-1.91934	82	ME1 FASN SQSTM1 TGFB1 ENO2 PFKP HK1 ENO1 HK2 SHMT2 KDM5C ACLY PLOD2 TPI1 ALDOC KCNJ2 GPI GAPDH ALDOA AKT1S1 PSPH CDH13 EGFR PGK1 PFKM PSAT1 PKM CEP290 ZEB1 SLC2A1 PGM1 RPTOR ACACB LDHB CAMK1	Down	2.82931
PHOTODYNAMIC THERAPY-INDUCED NFE2L2 (NRF2) SURVIVAL SIGNALING	5.01805e-07	2.41444e-05	0.659444	-0.881148	-2.15471	23	GCLM NQO1 ABCC3 HMOX1 EPHX1 SRXN1 GCLC NQO2 GSTP1 ABCC4 MAPK12 ABCC2 KEAP1 MAPK11	Down	4.61718
PHYTOCHEMICAL ACTIVITY ON NRF2 TRANSCRIPTIONAL ACTIVATION	1.93945e-05	0.000527962	0.57561	-0.888335	-1.9903	15	SLC7A11 GCLM NQO1 HMOX1 CEBPB GCLC PRKCA EPHB2 KEAP1	Down	3.2774
PPAR SIGNALING PATHWAY	0.0045621	0.0459929	0.407018	-0.582445	-1.66851	59	ME1 SCD FADS2 ANGPTL4 SLC27A1 MMP1 FABP3 PPARG DBI ACSL4 ACAA1 ACOX3 RXRA SLC27A2	Down	1.33731
PROTEASOME DEGRADATION	1.35501e-07	7.37727e-06	0.690132	-0.767062	-2.16898	57	UCHL1 PSMB7 PSMD8 PSMB6 PSMD11 PSMB4 PSMD13 PSMC5 PSMD3 PSMB2 PSMC3 PSMB1 UBC PSMC1 PSMC6 PSMA7 PSMD4 PSMD2 PSMB5 UBB PSMA1 PSMD6 UBE2D2 PSMA3 PSMD12 HLA-A PSMC2	Down	5.1321
REGULATION OF SISTER CHROMATID SEPARATION AT THE METAPHASE-ANAPHASE TRANSITION	5.42016e-07	2.41444e-05	0.659444	0.919096	2.00658	15	CDC20 BUB1B BUB1 PTTG1 RAD21 ESPL1 MAD2L1 CENPE BUB3 SMC1A SMC3	Up	4.61718
SPINAL CORD INJURY	0.00220866	0.0270561	0.431708	0.51133	1.56925	104	CCL2 CDK1 RHOB CDKN1B GJA1 PLA2G5 MAG EGR1 PTPRZ1 BTG2 NTN1 CXCL8 CXCL1 SOX9 CCNG1 VIM FOXO3 ICAM1 TP53 CDK2 CDC42 RB1 CSPG4 PLA2G6 GRIN1 APEX1 FOS MAPK1 CASP3 RHOA AQP1 PLA2G2A RTN4R CXCL10 RGMA RAC1 COL4A1 CHST11 CD47 PTPRA	Up	1.56773
STEROL REGULATORY ELEMENT-BINDING PROTEINS (SREBP) SIGNALLING	0.000493886	0.00780658	0.477271	-0.61517	-1.79471	66	HMGCR FASN MVD SCD CYP51A1 HMGCS1 LDLR FDPS LPIN1 SQLE INSIG1 LSS FDFT1 SREBF2 ACLY IDI1 NR1H2 PPARG DBI RBP4 AMFR MED15 SEC23B SCAP	Down	2.10754
SULFATION BIOTRANSFORMATION REACTION	0.000463688	0.00757357	0.498493	-0.836193	-1.87347	15	G6PD GSR PAPSS2	Down	2.1207
THE EFFECT OF PROGERIN ON THE INVOLVED GENES IN HUTCHINSON-GILFORD PROGERIA SYNDROME	0.0022855	0.0273145	0.431708	0.741595	1.74837	22	CBX1 CBX5 SREBF1 CBX3 RBBP7 SUV39H1 TP53 RB1 HDAC2 MTA2 KDM1A	Up	1.56361
VEGFA-VEGFR2 SIGNALING PATHWAY	0.00282347	0.0314431	0.431708	-0.373717	-1.36271	414	PGD TKT ATF4 TXN NDRG1 DUSP5 ITGB3 SHC1 PLAUR ADAMTS1 SH3BGRL3 PSMD11 HSP90AA1 STIP1 HDAC7 HSPB1 FXR2 DNAJA1 RAPGEF1 DKK1 FHOD1 FSCN1 GPC1 PRDX6 EPHA2 RCN1 SLC7A1 PRKCA RCAN1 ACP1 SLC8A1 SPIRE1 EIF3H GAPDH KCNC3 ERN1 RPLP2 HGS RHOC EIF3D MAPK12 CCT7 TPM3 PSMD4 PLOD3 ALDOA AKT1S1 BCAR1 MAPK3 EPHB2 GPX1 PTPN9 MAP2K1 MAP2K2 EPN1 HDAC9 SRF HDAC5 FARSB ARPC5L PGK1 MAP2K3 PXN RELA FAM120A HBEGF TPP1 AB…	Down	1.50247
VITAMIN A AND CAROTENOID METABOLISM	0.000103185	0.00202242	0.538434	0.696862	1.86215	41	RPE65 LRAT RDH10 DHRS3 RLBP1 ALDH1A3 LPL BCO1 RBP1 CYP26B1 RDH5 MAPK1 CRABP2 SCARB1 RARB RARG CYP26A1	Up	2.69413

## Sheet: 24hr TNT vs Poly(CEP) + TNT
pathway	pval	padj	log2err	ES	NES	size	leadingEdge	direction	log2pval
NRF2 PATHWAY	1e-10	1.23e-08		-0.759334	-2.50733	122	SLC7A11 TXNRD1 NQO1 GCLM PGD HMOX1 G6PD FTL ABCC3 ME1 GSR PTGR1 SLC6A6 PRDX1 SQSTM1 TXN MAFG HSP90AA1 DNAJB1 SLC2A3 GSTM3 BLVRB GCLC FTH1 HSP90AB1 GSTA4 CBR1 SLC39A8 ABCC4 FGF13 PRDX6 SRXN1 ABCC2 SLC6A20 ABCC5	Down	7.91186
NUCLEAR RECEPTORS META-PATHWAY	1e-10	1.23e-08		-0.577991	-2.11801	282	SLC7A11 TXNRD1 NQO1 GCLM MGST1 PGD HMOX1 G6PD FTL ABCC3 ME1 GSR ALAS1 PTGR1 SLC6A6 PRDX1 SQSTM1 NAV3 TXN MAFG CYP1B1 HSP90AA1 DNAJB1 SLC2A3 GSTM3 MYOF IRS2 BLVRB TSC22D3 GCLC FTH1 TGFBR3 HSP90AB1 CPT1A SCD GSTA4 PPARA CBR1 SLC39A8 SERTAD2 PSMC5 ABCC4 FASN FGF13 NCOA3 KTN1 PRDX6 SRXN1 ABCC2 SLC27A1 SLC6A20 DNAJC7 ABCC5 ABHD2 SMARCA1 NCOA1 TGFB1 MAFF GPX3 GCC1 SLCO2B1 FGFBP1 SLC5A3 JUND GPAM EGFR R…	Down	7.91186
CHOLESTEROL BIOSYNTHESIS PATHWAY	4.45e-09	3.64e-07	0.761461	-0.953218	-2.12263	15	HMGCR MSMO1 HMGCS1 SC5D SQLE FDPS DHCR7 CYP51A1 MVD FDFT1 IDI1 LSS MVK	Down	6.43947
FERROPTOSIS	1.83e-08	1.28e-06	0.733762	-0.830946	-2.26213	39	SLC7A11 GCLM HMOX1 FTL PRNP SLC3A2 SAT1 MAP1LC3B GCLC FTH1 SLC39A8 SAT2 CP	Down	5.89211
NRF2-ARE REGULATION	2.13e-08	1.3e-06	0.733762	-0.904896	-2.22822	23	SLC7A11 NQO1 GCLM HMOX1 CEBPB GCLC	Down	5.88507
PHYTOCHEMICAL ACTIVITY ON NRF2 TRANSCRIPTIONAL ACTIVATION	6.91e-08	3.76e-06	0.704976	-0.938301	-2.08941	15	SLC7A11 NQO1 GCLM HMOX1 CEBPB GCLC	Down	5.4246
PHOTODYNAMIC THERAPY-INDUCED NFE2L2 (NRF2) SURVIVAL SIGNALING	9.92e-08	4.86e-06	0.704976	-0.892395	-2.19744	23	NQO1 GCLM HMOX1 ABCC3 EPHX1 GCLC MAPK12 ABCC4 NQO2 SRXN1 ABCC2	Down	5.3135
CYTOPLASMIC RIBOSOMAL PROTEINS	1.28e-07	5.22e-06	0.690132	-0.669117	-2.0918	86	RPL6 RPL3 RPL7 RPL28 RPL10A RPL13A RPS27 RPL37 RPS4X RPL23 RPL4 RPL10 RPL19 RPS23 RPL12 RPL14 RPL11 RPS20 RPL15 RPL5 RPLP0 RPL13 RPS5 RPL24 RPL22 RPL29 RPS12 RPS3 RPL21 RPS8 UBA52 RPS6KA3 RPS13 RPS11 RPL34 RPS6 RPS15 RPS27A RPL32 RPL37A RPL18 RPL9 RPL18A RPS16 RPS19 RPS24 RPL23A RPL31 RPL36 RPS26 RPL27A RPSA RPS6KA6 RPS3A	Down	5.2822
PROTEASOME DEGRADATION	1.13e-06	3.68e-05	0.643552	-0.724969	-2.14857	57	UCHL1 PSMB7 PSMB6 PSMD8 PSMB4 PSMC2 PSMC6 PSMB2 PSMC5 PSMD11 PSMB1 UBC PSMC1 NEDD4 PSMD6 PSMD1 PSMB5 PSMD12 PSMD13 PSMD3 UBB PSMA1	Down	4.43384
CHOLESTEROL METABOLISM (INCLUDES BOTH BLOCH AND KANDUTSCH-RUSSELL PATHWAYS)	2.6e-06	7.96e-05	0.627257	-0.763877	-2.16223	46	FADS1 HMGCR MSMO1 HMGCS1 DHCR24 SC5D FADS2 SQLE TM7SF2 FDPS DHCR7 SREBF2 CYP51A1 MVD FDFT1 IDI1 SOAT1 SCD CYP27A1 HSD17B7 LSS MVK FASN	Down	4.09888
GLUTATHIONE METABOLISM	3.61e-06	9.82e-05	0.627257	-0.870116	-2.04424	18	GCLM G6PD GSR IDH1 GCLC	Down	4.00797
OXIDATIVE STRESS	2.53e-05	0.000539818	0.57561	-0.798555	-2.06933	30	TXNRD1 NQO1 MGST1 HMOX1 GSR SOD1 GCLC	Down	3.26775
METAPATHWAY BIOTRANSFORMATION PHASE I AND II	0.000416969	0.00567542	0.498493	-0.496852	-1.66812	135	MGST1 GSR AKR1B1 AKR1C1 EPHX1 CYP1B1 AKR1C3 GSTM3 CYP51A1 CYP27A1 KCNAB2 GSTA4 AKR1C2 CYP2U1 AKR1B10 CYP4F11 TPMT HS3ST2 GPX3	Down	2.246
OMEGA-9 FA SYNTHESIS	0.000463688	0.00614073	0.498493	-0.853083	-1.88088	14	FADS1 FADS2 ELOVL6 SCD FASN	Down	2.21178
SULFATION BIOTRANSFORMATION REACTION	0.000541564	0.00670108	0.477271	-0.828254	-1.84436	15	G6PD GSR	Down	2.17386
ESTROGEN METABOLISM	0.000547027	0.00670108	0.477271	-0.83663	-1.81714	13	NQO1 CYP1B1	Down	2.17386
PROXIMAL TUBULE TRANSPORT	0.00134287	0.0143045	0.45506	-0.613705	-1.78139	50	SLC3A2 SLC20A2 SLC47A1 ATP6V1A ATP6V1C1 ABCC4 SLC7A8 ATP6V0E1 ABCC2 SLC6A20 ATP6V1G1 ATP6V1F	Down	1.84453
ONE CARBON METABOLISM AND RELATED PATHWAYS	0.00142079	0.0148125	0.45506	-0.629768	-1.79787	47	GCLM GSR SOD1 PCYT1A GCLC PCYT1B DNM1 MTHFR PCYT2 CHKA GPX3 SOD2	Down	1.82937
PREGNANE X RECEPTOR PATHWAY	0.00225172	0.0200215	0.431708	-0.706643	-1.74604	25	ABCC3 HSP90AA1 PSMC5 ABCC4 NCOA3 ABCC2 DNAJC7 NCOA1 RXRA SRPX2 PPARGC1A	Down	1.6985
IL-10 ANTI-INFLAMMATORY SIGNALING PATHWAY	0.00228817	0.0200215	0.431708	-0.838192	-1.73703	11	HMOX1 BLVRB STAT2	Down	1.6985
CONSTITUTIVE ANDROSTANE RECEPTOR PATHWAY	0.00265019	0.02201	0.431708	-0.72369	-1.78202	23	ABCC3 ALAS1 HSP90AA1 ABCC2 DNAJC7 NCOA1 RXRA	Down	1.65738
NEURODEGENERATION WITH BRAIN IRON ACCUMULATION (NBIA) SUBTYPES PATHWAY	0.0038141	0.0287524	0.431708	-0.610449	-1.70287	43	FTL ATG14 ATG12 RB1CC1 WDR45 CP TSC1 WIPI2 DCAF17 PIK3C3 AKT1S1 FA2H GTPBP2 BECN1 ATG13	Down	1.54133
ARYL HYDROCARBON RECEPTOR PATHWAY	0.00401393	0.0298004	0.407018	-0.646382	-1.75968	39	NQO1 MGST1 CYP1B1 HSP90AA1 MYOF NCOA1 TGFB1 JUND EGFR AIP	Down	1.52578
CORI CYCLE	0.00436387	0.0314455	0.407018	-0.784121	-1.72883	14	G6PD TALDO1 HK1 PFKP	Down	1.50244
TRYPTOPHAN METABOLISM	0.00464827	0.0330094	0.407018	-0.621703	-1.669	36	ALDH3A2 ALDH2 CYP1B1 DHCR24 AOX1 AFMID ALDH1A2 ALDH1A1 ACAT1 KYNU	Down	1.48136
STEROL REGULATORY ELEMENT-BINDING PROTEINS (SREBP) SIGNALLING	0.00556769	0.0369181	0.407018	-0.533922	-1.60518	66	HMGCR LPIN1 HMGCS1 LDLR SQLE FDPS SREBF2 CYP51A1 MVD INSIG1 FDFT1 IDI1 SCD LSS PPARG FASN NR1H2 NFYA	Down	1.43276
METABOLIC REPROGRAMMING IN COLON CANCER	0.00702401	0.0414671	0.407018	-0.592565	-1.64431	42	PGD G6PD TALDO1 TKT GLS FASN PSPH IDH3A GLUD1	Down	1.3823
CELL CYCLE	1e-10	1.23e-08		0.763482	2.41628	118	PLK1 CCNB1 CDC20 CCNA2 CDK1 CDKN2C TTK BUB1 CCNB2 PTTG1 ESPL1 SMAD3 PKMYT1 YWHAH FZR1 CDC25B DBF4 CDKN1B TGFB2 CDKN2D CDC25C PCNA TFDP1 RAD21 BUB3 SKP2 MCM7 CCND1 CDC45 CDC6 CDKN2B CDC7 CDK6 CDC25A CDK2 RBL1 GADD45B CCND3 SMC1A ANAPC5 YWHAB CCNA1 HDAC2 SMC3 CHEK1 CDC27 CDKN2A ANAPC2 GADD45A CCNE2 WEE1 ANAPC11	Up	7.91186
MRNA PROCESSING	1e-10	1.23e-08		0.697403	2.22652	122	SNRPA SUGP2 SFPQ SRSF2 HNRNPD RBMX SNRNP70 HNRNPAB SRSF7 RNPS1 PPM1G SRRM1 SRSF3 SNRPB NUDT21 PCBP2 SMC1A SRSF6 SF3B3 SRSF1 SNRPF CPSF4 CSTF1 HNRNPU HNRNPA2B1 SRSF10 U2AF2 FUS NCBP1 DHX15 TMED10 TXNL4A SF3A2 SF3B4 SNRPD1 HNRNPK CSTF2T NXF1 CLASRP RBM17 DDX20 XRN2 SUPT5H HNRNPC SNRPG SNRPB2 LSM7 YBX1 SRP54 CLK4 PRPF3 HNRNPH2 PABPN1 RBM5 HNRNPM CSTF3 SRSF9 SNRNP40 PRMT1 SF3B1 SF3B2 DDX1 CELF2 METTL…	Up	7.91186
DNA IR-DAMAGE AND CELLULAR RESPONSE VIA ATR	1.46e-09	1.43e-07	0.788187	0.746561	2.22956	76	PLK1 CDK1 FOXM1 CDC25C FEN1 FANCI PCNA EXO1 FANCA RFWD3 BRIP1 FANCD2 BARD1 BRCA2 CDC45 RAD51 CLSPN PARP1 CDK2 BRCA1 SMC1A UPF1 TDP1 RMI1 TRIM28 MSH2 PALB2 CHEK1 NBN XRCC5 RPA2 RBBP8 USP1 RPA1 TP53 PML ATRIP ATR	Up	6.84591
DNA DAMAGE RESPONSE	1.19e-07	5.22e-06	0.704976	0.721672	2.11358	66	CCNB1 CDK1 CCNB2 CDKN1B CDC25C APAF1 PIDD1 FANCD2 CCND1 RAD51 CDK6 CDC25A CDK2 GADD45B CCND3 BRCA1 SMC1A CHEK1 NBN RPA2 DDB2 GADD45A FAS CCNE2 TP53 PML SESN1 ATRIP ATR MDM2 CYCS CASP3 TNFRSF10B CHEK2	Up	5.2822
MIRNA REGULATION OF DNA DAMAGE RESPONSE	2.55e-07	9.61e-06	0.674963	0.699178	2.08292	74	CCNB1 CDK1 CCNB2 CDKN1B CDC25C APAF1 MCM7 PIDD1 FANCD2 CCND1 RAD51 CDK6 CDC25A CDK2 GADD45B CCND3 BRCA1 SMC1A CHEK1 NBN RPA2 DDB2 GADD45A FAS CCNE2 TP53 PML SESN1 ATRIP ATR MDM2 CYCS CASP3 TNFRSF10B CHEK2	Up	5.0173
G1 TO S CELL CYCLE CONTROL	3.02e-07	1.06e-05	0.674963	0.721353	2.08588	61	CCNB1 CDK1 CDKN2C CDKN1B CDKN2D PCNA TFDP1 MCM7 CCND1 CDC45 CDKN2B CDK6 CDC25A CDK2 CCND3 CCNA1 RPA2 POLA2 CDKN2A GADD45A PRIM1 RPA3 CCNE2 WEE1 CREB3L1 RPA1 TP53 MCM4 POLE ORC1 POLE2 MDM2	Up	4.97545
FOCAL ADHESION	3.02e-06	8.7e-05	0.627257	0.53131	1.781	192	PDGFB THBS1 VEGFA COL4A1 ACTG1 DIAPH1 ITGA6 PDGFA COL4A2 MYLK ITGA7 ACTB FLNB TNC ITGA4 CCND1 VAV2 FN1 ITGA3 PPP1CC CCND3 GRB2 COL1A1 COL4A4 PDGFRB PPP1R12B ITGB4 CTNNB1 TLN2 PDGFC ACTN1 ITGA1 BIRC2 ITGB5 ITGAV PIK3R3 RHOA MET COL5A2 PIK3CB BCL2 MYL9 PIP5K1C AKT1 TNK2 MYLK2 MAP2K1 PAK4 MYL12B RAC3 MYL12A PXN MYL7 RAC2 LAMC2 COMP RAC1 CRKL PTEN BIRC3 PPP1CA CAPN2 COL5A3 ITGA11 ITGB6 FLNA THBS2 LAM…	Up	4.06068
INTEGRATED CANCER PATHWAY	4.82e-06	0.000124215	0.610527	0.72839	1.99343	43	PLK1 CDK1 SMAD3 CDC25B CDKN1B BARD1 BLM CDKN2B CDC25A CDK2 BRCA1 MSH2 CHEK1 BCL2 AKT1 MAP3K5 TP53 PTEN NOXA1 ATR MDM2 CASP3 CHEK2	Up	3.90583
HIPPO-MERLIN SIGNALING DYSREGULATION	6.55e-06	0.000160421	0.610527	0.589287	1.85685	113	FOXM1 CSF1R ITGA6 CDH1 ITGA7 EPHA2 CDH11 ITGA4 CCND1 CDH24 NF2 TAZ ITGA3 PPP1CC TEK CDH3 FGFR2 PDGFRB ITGB4 CTNNB1 FGFR3 ITGA1 ITGB5 ITGAV AJUBA TEAD1 NTRK2 MET CDH5 FGFR1 PAK4 YY1AP1 NRAS PPP1CA ITGA11 ITGB6 PRKAR1B PLCB4 ITGAM TEAD2 PRKAR2B ITGB2 PPP1R14A CDH19	Up	3.79474
EPITHELIAL TO MESENCHYMAL TRANSITION IN COLORECTAL CANCER	1.3e-05	0.00030258	0.593325	0.542875	1.7759	151	FOXM1 COL4A1 SMAD3 JAG1 TGFB2 COL4A2 CDH1 EZH2 WNT5B NRP2 FN1 FZD6 JAG2 ID1 FZD4 FZD1 GRB2 COL4A4 TGFBR2 SPARC CTNNB1 PKD1 MMP15 WNT7A DSP CLDN11 PIK3R3 PIK3CB AKT1 CLDN3 TJP1 MAP2K1 MPP5 PKP1 FOXC2 PKP2 TP53 WNT10A NOTCH2 CLDN4 SNAI1 WNT2B WNT1 CTDSP1 PIK3R1 CRB3 NOTCH1 TRAF6 WNT7B MMP9 FZD5 COL4A5 MAPK1 EED WNT9A PAK1 WNT4 AKT3 MAPK13 SUZ12 MAPK14 CLDN1 MMP2 RAF1 CLDN23 AKT2 SMAD4 TWIST1 WNT10B…	Up	3.51916
REGULATION OF SISTER CHROMATID SEPARATION AT THE METAPHASE-ANAPHASE TRANSITION	2.25e-05	0.000501556	0.57561	0.881278	1.96941	15	CDC20 BUB1 BUB1B PTTG1 ESPL1 MAD2L1 CENPE RAD21 BUB3 SMC1A SMC3 ANAPC2 ANAPC11	Up	3.29968
ATM SIGNALING PATHWAY	3.14e-05	0.00064098	0.557332	0.731802	1.96722	38	CCNB1 CDK1 CDC25C NFKBIA PIDD1 FANCD2 RAD51 CDC25A CDK2 BRCA1 SMC1A CHEK1 NBN GADD45A TP73 TP53	Up	3.19316
PI3K-AKT SIGNALING PATHWAY	3.56e-05	0.000698339	0.557332	0.454218	1.59919	298	PDGFB THBS1 VEGFA COL4A1 HSP90B1 CSF1R CREB3L2 ITGA6 CSF1 PDGFA CDKN1B COL4A2 FGF5 ITGA7 GNB4 PKN3 EFNA1 EPHA2 TNC FGF1 ITGA4 CCND1 FN1 CDK6 ITGA3 BDNF CDK2 TEK CCND3 FGFR2 GRB2 COL1A1 COL4A4 BRCA1 PDGFRB ITGB4 EIF4E2 EFNA2 IL4R PPP2CA PDGFC FGFR3 LPAR2 ITGA1 GNB3 ITGB5 RPS6KB2 PHLPP1 ITGAV GNB2 STK11 NTRK2 PIK3R3 MET PIK3CB IRS1 BCL2 AKT1 CCNE2 FGFR1 MCL1 PKN2 MAP2K1 CREB3L1 GYS1 RHEB TP53 NRAS …	Up	3.15593
BASE EXCISION REPAIR	7.84e-05	0.00142655	0.538434	0.739707	1.89767	31	HMGB1 LIG1 FEN1 NEIL3 PCNA POLE3 PARP1 XRCC1 TDG LIG3 POLD1 POLD3 NTHL1 APEX2 POLE APEX1 POLE2 PARP2 MBD4 POLL	Up	2.84571
SPINAL CORD INJURY	7.86e-05	0.00142655	0.538434	0.560829	1.7421	104	CDK1 CCL2 RHOB COL4A1 SOX9 CDKN1B ICAM1 EGR1 PLXNA2 CXCL1 CCND1 FKBP1A BDNF CHST11 FOS CDK2 PLA2G5 EFNB2 NTN1 BTG2 ZFP36 GRIN1 SLIT3 AQP1 VIM GADD45A NOX4 RHOA NR4A1 PTGS2 CXCL8 RGMA TP53 RAC1	Up	2.84571
DNA REPLICATION	8.22e-05	0.00143771	0.538434	0.7132	1.9467	42	DBF4 GMNN PCNA MCM7 CDC45 CDC6 CDC7 RFC3 CDK2 MCM10 CDT1 RFC4 RPA2 POLA2 RFC5 PRIM1 RPA3 POLD1 POLD3 RPA1 RFC2 MCM4 POLE ORC1 POLE2	Up	2.84233
DNA IR-DOUBLE STRAND BREAKS (DSBS) AND CELLULAR RESPONSE VIA ATM	8.76e-05	0.00148018	0.538434	0.66358	1.87281	53	CDC25C PCNA EXO1 APAF1 FANCD2 BLM BRCA2 RAD51 ACTL6A PARP1 BRCA1 SMC1A UPF1 TRIM28 SMC3 CHEK1 NBN RASSF1 CDKN2A TP73 TP53 ATR MDM2 CASP3 CHEK2 TRAF6	Up	2.82968
REGULATION OF ACTIN CYTOSKELETON	0.000166423	0.00271824	0.518848	0.515175	1.67526	139	PDGFB ACTG1 DIAPH3 DIAPH1 PDGFA MYLK FGF5 ACTB MAPK4 PFN1 EZR FGF1 FN1 LIMK1 FGFR2 PDGFRB CFL1 CYFIP2 FGFR3 ACTN1 ITGA1 RRAS PIK3R3 RHOA PIK3CB PIK3R4 BDKRB1 ARPC5 PIP5K1C SSH3 FGFR1 BDKRB2 MAP2K1 PAK4 RAC3 PXN RAC2 NRAS RAC1 BAIAP2 MYH10 GSN SSH1 PIK3R1 GNG12 VCL RDX CDC42 CRK ENAH PIP5KL1 FGF22 FGF18 MAPK1	Up	2.56571
SMALL CELL LUNG CANCER	0.00020921	0.00322149	0.518848	0.569419	1.74569	93	BIRC7 COL4A1 ITGA6 CDKN1B COL4A2 CKS2 NFKBIA APAF1 CCND1 TRAF2 CDKN2B FN1 CDK6 ITGA3 CDK2 GADD45B COL4A4 CKS1B BIRC2 ITGAV DDB2 GADD45A PIK3R3 PIK3CB BCL2 AKT1 CCNE2 PTGS2 TP53 LAMC2 PTEN TRAF5 BIRC3 TRAF4 LAMA3 PIK3R1 CYCS CASP3 RARB TRAF6	Up	2.49194
MIRNA TARGETS IN ECM AND MEMBRANE RECEPTORS	0.000210383	0.00322149	0.518848	0.77362	1.88027	24	THBS1 COL4A1 COL5A1 COL4A2 SDC2 FN1 ITGA1 ITGB5 COL5A2 COL5A3 ITGA11 ITGB6 THBS2	Up	2.49194
GASTRIC CANCER NETWORK 2	0.000251741	0.00373797	0.498493	0.736506	1.87605	30	UBE2C TOP2A LMNB2 UBE2T FANCI ATAD2 CHTF18 RFC3 DSCC1 RFC4 CTNNB1	Up	2.42736
DNA MISMATCH REPAIR	0.000356835	0.00502063	0.498493	0.774012	1.86815	23	LIG1 PCNA EXO1 POLE3 RFC3 RFC4 MSH2 RPA2 RFC5 RPA3 POLD1 POLD3 RPA1 RFC2 POLE POLE2 PMS2	Up	2.29924
GASTRIN SIGNALING PATHWAY	0.000358617	0.00502063	0.498493	0.52534	1.6522	111	BIRC5 RHOB VEGFA SERPINE1 JAG1 CDKN1B CDH1 EGR1 NFKBIA CCND1 FOS GRB2 FOXO1 CTNNB1 ELAVL1 BIRC2 CDKN2A PIK3R3 RHOA IRS1 ARRB2 AKT1 TJP1 MAP2K1 SERPINB2 PTGS2 PXN CXCL8 RAC1 BIRC3 STAT3 PIK3R1 CASP3 PRKCQ CDC42 CRK EIF4EBP1 MAPK1 PAK1 MTOR NFKB1 ANXA2 MAPK14 CLDN1 CREB1 RAF1 FOXO3 SP1 PRKCD	Up	2.29924
FOCAL ADHESION-PI3K-AKT-MTOR-SIGNALING PATHWAY	0.000532197	0.00670108	0.477271	0.428174	1.49635	278	PDGFB THBS1 VEGFA COL4A1 HSP90B1 CSF1R CREB3L2 COL5A1 ITGA6 SREBF1 CSF1 PDGFA CDKN1B COL4A2 ITGA7 GNB4 COL11A1 EFNA1 EPHA2 TNC FGF1 ITGA4 FN1 ITGA3 TEK FGFR2 GRB2 COL1A1 FOXO1 COL4A4 PDGFRB ITGB4 EIF4E2 EFNA2 CAB39 PFKFB3 IL4R PPP2CA PDGFC ELAVL1 FGFR3 LPAR2 GNB3 ITGB5 RAB2A RPS6KB2 PHLPP1 ITGAV GNB2 STK11 SLC2A1 MET COL5A2 PIK3CB IRS1 PIK3R4 AKT1 FGFR1 MAP2K1 CREB3L1 GYS1 RHEB NRAS LAMC2 RAB14 C…	Up	2.17386
PYRIMIDINE METABOLISM	0.000850884	0.0101691	0.477271	0.563426	1.6912	80	RRM2 TK1 DTYMK DUT TYMS POLE3 DCK RRM1 POLR2D CAD POLR2H POLA2 PRIM1 CTPS1 ENPP1 UMPS POLD1 POLD3 POLR3K NT5M UCKL1 CTPS2 POLE TK2 POLR2J2 DHODH NME2 POLE2 CMPK1 POLR3G POLR2A UCK1 TYMP	Up	1.99272
CIRCADIAN RHYTHM RELATED GENES	0.000933685	0.010893	0.477271	0.463498	1.54063	182	TOP2A BHLHE40 SERPINE1 SREBF1 PSPC1 SFPQ BHLHE41 EZH2 PER2 EGR1 TYMS MAGED1 NRIP1 KLF9 ADA HNRNPD SUV39H1 DBP SIK1 CRY1 PPP1CC ARNT2 NR1D1 TIMELESS HNRNPU THRAP3 DDX5 KLF10 PER1 NAGLU HDAC2 PHLPP1 PER3 CRY2 GNA11 MTA1 FAS RBM4 CIART MYBBP1A SIX3 FBXL3 CSNK1D CRX NTRK3 TP53 ADORA1 PML CRTC1 PTEN UTS2R ADCY1 PPP1CA SIRT1 NR2F6 GFPT1 CLDN4 RORC NR1H3	Up	1.96285
MELANOMA	0.00102445	0.011674	0.45506	0.581216	1.69833	65	CALM3 CDH1 CALM1 CCND1 CDK6 FOS CALM2 GADD45B GRB2 MITF ERBB4 CDKN2A DDB2 GADD45A PIK3R3 PIK3CB AKT1 MAP2K1 TP53 NRAS RAC1 PTEN PIK3R1 MDM2 VCL MAPK1 PAK1 AKT3 CREB1 RAF1 AKT2	Up	1.93278
PROTEOGLYCAN BIOSYNTHESIS	0.00131152	0.0143045	0.45506	0.795869	1.79906	17	CHST14 CANT1 EXT1 EXTL3 CHSY1 EXT2 XYLT2 SLC35B2 B3GAT3 B4GALT7 B3GALT6	Up	1.84453
PATHWAYS REGULATING HIPPO SIGNALING	0.0013363	0.0143045	0.45506	0.524648	1.60916	95	SMAD3 CSF1R CDH1 EPHA2 CDH11 CDH24 NF2 TAZ TEK CDH3 FGFR2 GNAI2 PDGFRB CTNNB1 TCF7 FGFR3 TEAD1 PLCB3 NTRK2 RHOA MET GNA11 CDH5 FGFR1 PRKAG2 YY1AP1 PLCB2 RAC1 PRKAR1B PLCB4 TEAD2 PRKCZ GNAI3 PRKAR2B PRKCQ CDH19 CDC42	Up	1.84453
CANONICAL AND NON-CANONICAL TGF-B SIGNALING	0.00158286	0.0161584	0.45506	0.791577	1.78935	17	LOX SMAD3 LOXL2 LOXL1 BMP1 TGFBR2 LOXL4	Up	1.7916
ESC PLURIPOTENCY PATHWAYS	0.00175928	0.0174576	0.45506	0.510752	1.58924	105	PDGFB LIF PDGFA FGF5 WNT5B MAPK4 SMAD6 FGF1 FZD6 FZD4 FOS FGFR2 FZD1 GRB2 NOG PDGFRB CTNNB1 FGFR3 MAPK7 WNT7A AKT1 FGFR1 MAP2K1 PTEN WNT10A SMAD7 WNT2B STAT3 WNT1 MDM2 GAB1 WNT7B DVL1 FGF22 FGF18 FZD5 MAPK1 PDGFRA FGF10 MTOR WNT4 AKT3 RAF1 AKT2 SMAD4 WNT10B ACTR2 MAP2K6	Up	1.75801
HEAD AND NECK SQUAMOUS CELL CARCINOMA	0.00178139	0.0174576	0.45506	0.552997	1.63145	72	VEGFA NFKB2 CCND1 FKBP1A CDK6 FGFR2 TGFBR2 CTNNB1 FGFR3 BIRC2 RPS6KB2 STK11 AJUBA CDKN2A PIK3CB AKT1 FGFR1 FAT1 RHEB TP53 NRAS REL TP63 PTEN NOTCH2 SESN1 EIF4E MLST8 PIK3R1 GAB1 NOTCH1 EIF4EBP1 FADD MTOR NFKB1 AKT3 PDPK1 AKT2 SMAD4	Up	1.75801
MESODERMAL COMMITMENT PATHWAY	0.00186175	0.0176733	0.45506	0.474838	1.54409	139	BHLHE40 SMAD3 NCAPG2 AMH ADAM19 PBX3 INHBA SMAD6 CCND1 FZD4 SOX17 EXT1 NOG ZFHX4 HPRT1 ASCC3 DNMT3B PPP2CA TRIM28 GATA6 ARL4A TEAD1 ZNF462 DIP2A EXT2 TRERF1 TWSG1 LEFTY2 FGFR1 BMP7 TRIM5 FOXC2 CEP250 PHF6 CRTC1 SESN1 RARG FOXC1 CSRP2 SNAI1 CHRD TET1 TEAD2 RARB PLCH1 CCDC88A MEIS1	Up	1.75268
LNCRNA INVOLVEMENT IN CANONICAL WNT SIGNALING AND COLORECTAL CANCER	0.00187553	0.0176733	0.45506	0.523684	1.59816	91	ROR1 EZH2 PLAU SFRP5 WNT5B CCND1 FZD6 CDK6 CCND3 FZD1 SOX17 CTNNB1 TCF7 HNRNPU NKD1 WNT7A HNRNPK CTBP1 RUVBL1 SFRP1 WNT10A WNT2B WNT1 SFRP4 WNT7B DVL1 FZD5 TFAP2A CTNNBIP1 WNT4 CCND2	Up	1.75268
OLIGODENDROCYTE SPECIFICATION AND DIFFERENTIATION(INCLUDING REMYELINATION)	0.00208888	0.0193122	0.431708	0.721027	1.77644	25	PDGFB LIF SOX9 CXCL1 GLI2 SOX5 SOX8	Up	1.71417
T-CELL RECEPTOR AND CO-STIMULATORY SIGNALING	0.00215793	0.0195812	0.431708	0.717258	1.76716	25	CALM3 CALM1 NFKBIA RASGRP1 CALM2 NFATC2 AKT1 PTPN6 RASA1 PDK1 PTEN	Up	1.70816
CHROMOSOMAL AND MICROSATELLITE INSTABILITY IN COLORECTAL CANCER	0.00244183	0.0209912	0.431708	0.542329	1.60005	73	BIRC5 SMAD3 TGFB2 CCND1 FOS GADD45B TGFBR2 NTN1 CTNNB1 TCF7 MSH2 DDB2 GADD45A RHOA MSH3 BCL2 AKT1 MAP2K1 RAC3 PTGS2 RAC2 TP53 RAC1 REL APPL1 BCL2L11 CYCS CASP3	Up	1.67796
ARRHYTHMOGENIC RIGHT VENTRICULAR CARDIOMYOPATHY	0.00258287	0.0218208	0.431708	0.542284	1.59984	72	ACTG1 ITGA6 ITGA7 ACTB ITGA4 ITGA3 ATP2A2 ITGB4 CTNNB1 TCF7 ACTN1 ITGA1 ITGB5 ITGAV SGCA DSP CACNB3 DMD PKP2 CACNA1D ITGA11 ITGB6	Up	1.66113
VEGFA-VEGFR2 SIGNALING PATHWAY	0.0032167	0.0262697	0.431708	0.376207	1.36521	414	BIRC5 CCL2 PBK VEGFA ACTG1 HMGB1 PTMA HBEGF CALR IDH2 PDIA6 JAG1 F3 TUBA1C ICAM1 PLAU EGR1 NFKBIA APOLD1 NRP2 ADAMTS9 PFN1 EPHA2 EZR SDF2L1 FLNB P4HB CCND1 IGFBP3 PPM1G VAV2 FN1 IER5 EIF4G1 PTK2B FAF1 PTPRJ EIF2AK3 LIMK1 LMAN1 TXNIP SET LUC7L GRB2 LRRC59 PLA2G5 FOXO1 ARF4 CAMKK2 EWSR1 SHB ACKR3 QKI COPG1 ASCC3 CFL1 CTNNB1 MICAL2 PPP2CA CSRP1 MAPKAPK2 P4HA2 OCRL ITGB5 FJX1 ADAM10 CALU ITGAV SND1 M…	Up	1.58054
BREAST CANCER PATHWAY	0.0035466	0.0281865	0.431708	0.459239	1.49314	140	FGF5 HES1 WNT5B NFKB2 FGF1 CCND1 BRCA2 RAD51 FZD6 JAG2 CDK6 PARP1 FOS GADD45B FZD1 GRB2 BRCA1 CTNNB1 TCF7 RPS6KB2 NBN WNT7A DDB2 GADD45A PIK3R3 CETN3 AKT1 FGFR1 MAP2K1 TP53 NRAS PTEN WNT10A NOTCH2 ATR WNT2B WNT1 HEYL PIK3R1 NOTCH1 SFRP4 WNT7B DVL1 FGF22 FGF18 FZD5 MAPK1	Up	1.54996
INTEGRATED BREAST CANCER PATHWAY	0.00356646	0.0281865	0.431708	0.45349	1.47535	148	PLK1 AURKA VEGFA CDC25B CDH1 SMAD6 RAD54L CCND1 BARD1 BLM SMARCA4 BRCA2 RAD51 CDC25A RASGRP3 CDK2 FOSL2 FOXO1 BRCA1 TGFBR2 CTNNB1 NUP85 MSH2 RRAS CHEK1 STK11 ODC1 GADD45A IRS1 BCL2 AKT1 PKIA WEE1 CSNK1D RHEB TP53 PML RAC1 CERK PTEN NOXA1 SIRT1 ATR SMAD7	Up	1.54996
BLADDER CANCER	0.00376473	0.0287524	0.431708	0.637956	1.73196	40	THBS1 VEGFA HBEGF CDH1 CCND1 FGFR3 RASSF1 CDKN2A MAP2K1 DAPK3 CXCL8 TP53 NRAS PIK3R1 MDM2 MMP9 MAPK1 TYMP	Up	1.54133
DNA DAMAGE RESPONSE (ONLY ATM DEPENDENT)	0.00381111	0.0287524	0.431708	0.489843	1.53148	108	SMAD3 HMGB1 CDKN1B PLAU WNT5B NFKB2 CCND1 CCND3 GRB2 CTNNB1 TCF7 MAP3K1 WNT7A CDKN2A PIK3R3 RHOA PIK3CB IRS1 PIK3R4 BCL2 TP73 MAP3K4 AKT1 PDK1 RAC3 RAC2 TP53 NRAS RAC1 PTEN WNT10A BIK WNT2B WNT1 BCL2L11 PIK3R1 MDM2 WNT7B DVL1 CDC42 SCP2 CCNG2 MAPK1 WNT4 NFKB1 CCND2 AKT3 FOXO3 AKT2 SMAD4	Up	1.54133
WNT SIGNALING	0.00408113	0.0298471	0.407018	0.474521	1.49404	112	ROR1 PLAU SFRP5 WNT5B VANGL1 CCND1 FZD6 CCND3 FZD1 SOX17 CTNNB1 TCF7 PRICKLE2 DAAM2 NKD1 PRICKLE1 CAMK2A WNT7A PLCB3 RHOA NFATC2 DAAM1 CTBP1 SFRP1 PLCB2 RAC1 WNT10A GPC4 WNT2B WNT1 PLCB4 PPP3R1 SFRP4 WNT7B DVL1	Up	1.5251
PANCREATIC ADENOCARCINOMA PATHWAY	0.00495527	0.0342136	0.407018	0.516616	1.57304	86	VEGFA SMAD3 TGFB2 RIPK4 CCND1 BRCA2 RAD51 CDK6 GADD45B TGFBR2 RPS6KB2 CDKN2A DDB2 GADD45A PIK3R3 RHOA PIK3CB AKT1 MAP2K1 PAK4 RAC3 TIAM1 RAC2 TP53 RAC1 STAT3 PIK3R1 CDC42 RALGDS MAPK1 PAK1 MTOR NFKB1 AKT3 STAT1 RAF1 AKT2 SMAD4 PRKCD TGFB3 MAPK8 RB1 TGFBR1 BAK1 PAK2 JAK1	Up	1.4658
VITAMIN D RECEPTOR PATHWAY	0.00495748	0.0342136	0.407018	0.455844	1.48453	149	CDKN2C TIMP3 TPM1 CDKN1B TGFB2 CDKN2D NRIP1 VDR JUNB CYP1A1 CCND1 PPARD IGFBP3 CDKN2B RASGRP1 CA9 ID1 CDK2 IGFBP5 FOXO1 THBD ASAP2 TNFAIP3 SERPINB1 CYP2S1 BMP6 CST6 PTHLH CDKN2A GADD45A NFATC2 BDKRB1 SFRP1 ABCD1 GXYLT2 EPHB4 SEMA3B G0S2 CST1 ITGAM CRACR2B PRKCQ HILPDA CDC34 CD9 MED9 CBS NINJ1 ADAMTS5 HLA-DRB1 SULT1C2	Up	1.4658
PHOTODYNAMIC THERAPY-INDUCED NF-KB SURVIVAL SIGNALING	0.00523928	0.0356562	0.407018	0.644964	1.65461	31	BIRC5 VEGFA ICAM1 NFKB2 CCND1 CSF2 BIRC2 PTGS2 CXCL8 BCL2A1 REL BIRC3 VCAM1 TRAF6 MMP9 EGLN2 NFKB1 RELB MMP2	Up	1.44786
IL-18 SIGNALING PATHWAY	0.00557539	0.0369181	0.407018	0.409065	1.41215	246	CCNA2 CCL2 CCNB2 TIMP3 VEGFA LMNB2 STMN1 ARFGAP1 ICAM1 NPPB TNFAIP2 SDC4 NFKBIA TGM2 NFKB2 FN1 CD83 STOML1 PARP1 FOS HADH DEK PTMS CD81 COL1A1 CCL20 FAM110A CTNNB1 TOMM40 TNFAIP3 PPP1R13L ELAVL1 BTG2 RANGAP1 TMEM165 MMP14 ZC3H12A NR4A1 BCL2 ZDHHC7 ARF6 FAS RUNX2 CLDN3 B2M NFKBIE PTGS2 IL18 CXCL8 IRF1 KIFC3 TP53 REL ANP32A PTEN BIRC3 CNTN2 CLDN4 RUSC1 EPB41 BAZ1B CA11 NR1H3 COX17 PLOD3 PIK3R1 CYCS…	Up	1.43276
ENDOCHONDRAL OSSIFICATION WITH SKELETAL DYSPLASIAS	0.00580566	0.0374312	0.407018	0.540178	1.56199	61	TIMP3 VEGFA PLAT SOX9 CALM3 TGFB2 PLAU CALM1 CHST11 SOX5 CALM2 CAB39 FGFR3 BMP6 CTSV PTHLH AKT1 RUNX2 ENPP1 FGFR1 BMP7	Up	1.42677
ENDOCHONDRAL OSSIFICATION	0.00580566	0.0374312	0.407018	0.540178	1.56199	61	TIMP3 VEGFA PLAT SOX9 CALM3 TGFB2 PLAU CALM1 CHST11 SOX5 CALM2 CAB39 FGFR3 BMP6 CTSV PTHLH AKT1 RUNX2 ENPP1 FGFR1 BMP7	Up	1.42677
TGF-BETA RECEPTOR SIGNALING	0.00610239	0.0388334	0.407018	0.559924	1.58026	53	THBS1 LIF SMAD3 SERPINE1 INHBA SMAD6 FKBP1A FOS NOG TGFBR2 CTNNB1 SKIL RUNX2 FST LEFTY2 LTBP1 SMAD7 BAMBI STAT3 WNT1 ITGB6	Up	1.41079
TGF-BETA SIGNALING PATHWAY	0.00631589	0.0396768	0.407018	0.465308	1.50167	133	CDK1 CCNB2 THBS1 SMAD3 SPTBN1 TFDP1 MAPK4 TNC JUNB CCND1 CDKN2B FN1 SIK1 KLF6 FOS UBE2I RBL1 GRB2 TGFBR2 ITGB4 FOSB KLF10 SKIL NEDD9 RHOA MET AKT1 RUNX2 PDK1 MAP2K1 SNIP1 NUP214 UCHL5 TP53 PML RAC1	Up	1.40146
HOMOLOGOUS RECOMBINATION	0.00652297	0.0404589	0.407018	0.790056	1.65955	12	BRCA2 RAD51 NBN POLD1 POLD3 RPA1	Up	1.39299
THE EFFECT OF PROGERIN ON THE INVOLVED GENES IN HUTCHINSON-GILFORD PROGERIA SYNDROME	0.00673005	0.0407227	0.407018	0.692834	1.66752	22	SREBF1 CBX1 SUV39H1 MTA2 RBBP7 CBX5 HDAC2 KDM1A CBX3 MTA1 TP53 CHD4 MBD3	Up	1.39016
OSTEOBLAST DIFFERENTIATION	0.0067317	0.0407227	0.407018	0.459812	1.44029	109	SOX9 JAG1 FGF5 WNT5B MAPK4 FGF1 FZD6 JAG2 GLI2 FZD4 FGFR2 FZD1 CTNNB1 FGFR3 MAPK7 WNT7A PIK3R3 PIK3CB PIK3R4 RUNX2 FGFR1 WNT10A NOTCH2 WNT2B WNT1 PIK3R1 PRKCZ NOTCH1 WNT7B PRKCQ FGF18 FZD5 MAPK1 FGF10 WNT9A WNT4 MAPK13 MAPK14 STAT1 SMAD4 PRKCD WNT10B	Up	1.39016
MAMMALIAN DISORDER OF SEXUAL DEVELOPMENT	0.00699246	0.0414671	0.407018	0.716133	1.67725	20	SOX9 AMH FGFR2 CBX2 SOX8 CTNNB1 SRD5A1 FST NR5A1 WNT4 WT1 RBFOX2	Up	1.3823
BLOOD CLOTTING CASCADE	0.00728361	0.0419879	0.407018	0.705988	1.62131	18	PLAT SERPINE1 F3 PLAU SERPINB2 F8	Up	1.37688
ECTODERM DIFFERENTIATION	0.00728361	0.0419879	0.407018	0.460512	1.48619	133	CCL2 HMGB2 STC1 PTPRB PLXNA2 UBTF PPARD PPFIBP2 NF2 RHPN1 FZD4 CELSR2 FGFR2 ZFHX4 RRBP1 CTNNB1 GATA6 CCDC88C SKIL CLDN11 PDE7A CTBP1 PRKAG2 DMD LY6E RGMA KIFC3 CDON PODXL HDAC10 GAS2L1 ARHGAP10 HDAC6 WNT1	Up	1.37688
G13 SIGNALING PATHWAY	0.00816596	0.046265	0.38073	0.607463	1.64918	40	CIT DIAPH1 CALM3 CALM1 PFN1 CALM2 LIMK1 CFL1 RTKN RHOA PIK3CB MAP3K4 TNK2 RAC1 MYBPH	Up	1.33475
UREA CYCLE AND METABOLISM OF AMINO GROUPS	0.0082144	0.046265	0.38073	0.71041	1.66384	20	SMS ASS1 ALDH18A1 CKB ODC1 ASL GATM GAMT PYCR1 SRM	Up	1.33475
PLATELET-MEDIATED INTERACTIONS WITH VASCULAR AND CIRCULATING CELLS	0.00888367	0.0494659	0.38073	0.758347	1.6275	13	CCL2 TGFB2 ICAM1 SELPLG VCAM1 TLR2	Up	1.30569
