# Supplementary material for: A bio-functional polymer that prevents retinal scarring through modulation of NRF2 signalling pathway
Source: Nat Commun. 2022 May 19;13:2796. doi: 10.1038/s41467-022-30474-6 (PMC9119969; doi:10.1038/s41467-022-30474-6)
Supplement: Supplementary file 11 — Source data [file 41467_2022_30474_MOESM11_ESM.zip]

Archive with 63 entries (56 files):
- NCOMMS-21-46079B_zip/341520_2_supp_0_rnq77q (1).xlsx
- NCOMMS-21-46079B_zip/Source data 2_RNA-Seq Data/
- NCOMMS-21-46079B_zip/Source data 2_RNA-Seq Data/DESeq2/
- NCOMMS-21-46079B_zip/Source data 2_RNA-Seq Data/DESeq2/CountFiles/
- NCOMMS-21-46079B_zip/Source data 2_RNA-Seq Data/DESeq2/CountFiles/invitro/
- NCOMMS-21-46079B_zip/Source data 2_RNA-Seq Data/DESeq2/CountFiles/invitro/A1_24h_sorted.count
- NCOMMS-21-46079B_zip/Source data 2_RNA-Seq Data/DESeq2/CountFiles/invitro/A1_8h_sorted.count
- NCOMMS-21-46079B_zip/Source data 2_RNA-Seq Data/DESeq2/CountFiles/invitro/A2_24h_sorted.count
- NCOMMS-21-46079B_zip/Source data 2_RNA-Seq Data/DESeq2/CountFiles/invitro/A2_8h_sorted.count
- NCOMMS-21-46079B_zip/Source data 2_RNA-Seq Data/DESeq2/CountFiles/invitro/A3_24h_sorted.count
- NCOMMS-21-46079B_zip/Source data 2_RNA-Seq Data/DESeq2/CountFiles/invitro/A3_8h_sorted.count
- NCOMMS-21-46079B_zip/Source data 2_RNA-Seq Data/DESeq2/CountFiles/invitro/B1_24h_sorted.count
- NCOMMS-21-46079B_zip/Source data 2_RNA-Seq Data/DESeq2/CountFiles/invitro/B1_8h_sorted.count
- NCOMMS-21-46079B_zip/Source data 2_RNA-Seq Data/DESeq2/CountFiles/invitro/B2_24h_sorted.count
- NCOMMS-21-46079B_zip/Source data 2_RNA-Seq Data/DESeq2/CountFiles/invitro/B2_8h_sorted.count
- NCOMMS-21-46079B_zip/Source data 2_RNA-Seq Data/DESeq2/CountFiles/invitro/B3_24h_sorted.count
- NCOMMS-21-46079B_zip/Source data 2_RNA-Seq Data/DESeq2/CountFiles/invitro/B3_8h_sorted.count
- NCOMMS-21-46079B_zip/Source data 2_RNA-Seq Data/DESeq2/CountFiles/invitro/C1_24h_sorted.count
- NCOMMS-21-46079B_zip/Source data 2_RNA-Seq Data/DESeq2/CountFiles/invitro/C1_8h_sorted.count
- NCOMMS-21-46079B_zip/Source data 2_RNA-Seq Data/DESeq2/CountFiles/invitro/C2_24h_sorted.count
- NCOMMS-21-46079B_zip/Source data 2_RNA-Seq Data/DESeq2/CountFiles/invitro/C2_8h_sorted.count
- NCOMMS-21-46079B_zip/Source data 2_RNA-Seq Data/DESeq2/CountFiles/invitro/C3_24h_sorted.count
- NCOMMS-21-46079B_zip/Source data 2_RNA-Seq Data/DESeq2/CountFiles/invitro/C3_8h_sorted.count
- NCOMMS-21-46079B_zip/Source data 2_RNA-Seq Data/DESeq2/CountFiles/invitro/D1_24h_sorted.count
- NCOMMS-21-46079B_zip/Source data 2_RNA-Seq Data/DESeq2/CountFiles/invitro/D1_8h_sorted.count
- NCOMMS-21-46079B_zip/Source data 2_RNA-Seq Data/DESeq2/CountFiles/invitro/D2_24h_sorted.count
- NCOMMS-21-46079B_zip/Source data 2_RNA-Seq Data/DESeq2/CountFiles/invitro/D2_8h_sorted.count
- NCOMMS-21-46079B_zip/Source data 2_RNA-Seq Data/DESeq2/CountFiles/invitro/D3_24h_sorted.count
- NCOMMS-21-46079B_zip/Source data 2_RNA-Seq Data/DESeq2/CountFiles/invitro/D3_8h_sorted.count
- NCOMMS-21-46079B_zip/Source data 2_RNA-Seq Data/DESeq2/CountFiles/invivo/
- NCOMMS-21-46079B_zip/Source data 2_RNA-Seq Data/DESeq2/CountFiles/invivo/RP_1M1_sorted.count
- NCOMMS-21-46079B_zip/Source data 2_RNA-Seq Data/DESeq2/CountFiles/invivo/RP_1M2_sorted.count
- NCOMMS-21-46079B_zip/Source data 2_RNA-Seq Data/DESeq2/CountFiles/invivo/RP_1M3_sorted.count
- NCOMMS-21-46079B_zip/Source data 2_RNA-Seq Data/DESeq2/CountFiles/invivo/RP_2M1_sorted.count
- NCOMMS-21-46079B_zip/Source data 2_RNA-Seq Data/DESeq2/CountFiles/invivo/RP_2M2_sorted.count
- NCOMMS-21-46079B_zip/Source data 2_RNA-Seq Data/DESeq2/CountFiles/invivo/RP_2M3_sorted.count
- NCOMMS-21-46079B_zip/Source data 2_RNA-Seq Data/DESeq2/CountFiles/invivo/RP_N1_sorted.count
- NCOMMS-21-46079B_zip/Source data 2_RNA-Seq Data/DESeq2/CountFiles/invivo/RP_N2_sorted.count
- NCOMMS-21-46079B_zip/Source data 2_RNA-Seq Data/DESeq2/CountFiles/invivo/RP_N3_sorted.count
- NCOMMS-21-46079B_zip/Source data 2_RNA-Seq Data/DESeq2/CountFiles/invivo/RT_1M1_sorted.count
- NCOMMS-21-46079B_zip/Source data 2_RNA-Seq Data/DESeq2/CountFiles/invivo/RT_1M2_sorted.count
- NCOMMS-21-46079B_zip/Source data 2_RNA-Seq Data/DESeq2/CountFiles/invivo/RT_1M3_sorted.count
- NCOMMS-21-46079B_zip/Source data 2_RNA-Seq Data/DESeq2/CountFiles/invivo/RT_2M1_sorted.count
- NCOMMS-21-46079B_zip/Source data 2_RNA-Seq Data/DESeq2/CountFiles/invivo/RT_2M2_sorted.count
- NCOMMS-21-46079B_zip/Source data 2_RNA-Seq Data/DESeq2/CountFiles/invivo/RT_2M3_sorted.count
- NCOMMS-21-46079B_zip/Source data 2_RNA-Seq Data/DESeq2/CountFiles/invivo/RT_N1_sorted.count
- NCOMMS-21-46079B_zip/Source data 2_RNA-Seq Data/DESeq2/CountFiles/invivo/RT_N2_sorted.count
- NCOMMS-21-46079B_zip/Source data 2_RNA-Seq Data/DESeq2/CountFiles/invivo/RT_N3_sorted.count
- NCOMMS-21-46079B_zip/Source data 2_RNA-Seq Data/DESeq2/Novogene_meta_invitro.csv
- NCOMMS-21-46079B_zip/Source data 2_RNA-Seq Data/DESeq2/Novogene_meta_invivo.csv
- NCOMMS-21-46079B_zip/Source data 2_RNA-Seq Data/DESeq2/res.AB.rds
- NCOMMS-21-46079B_zip/Source data 2_RNA-Seq Data/GeneSets/
- NCOMMS-21-46079B_zip/Source data 2_RNA-Seq Data/GeneSets/c2.cp.kegg.v7.2.symbols.gmt
- NCOMMS-21-46079B_zip/Source data 2_RNA-Seq Data/GeneSets/Human_AllPathways_symbol_wiki.gmt
- NCOMMS-21-46079B_zip/Source data 2_RNA-Seq Data/nrf2_pathway/
- NCOMMS-21-46079B_zip/Source data 2_RNA-Seq Data/nrf2_pathway/chaperones_stress.txt
- NCOMMS-21-46079B_zip/Source data 2_RNA-Seq Data/nrf2_pathway/detox_ros.txt
- NCOMMS-21-46079B_zip/Source data 2_RNA-Seq Data/nrf2_pathway/growth_factor.txt
- NCOMMS-21-46079B_zip/Source data 2_RNA-Seq Data/nrf2_pathway/iron_heme.txt
- NCOMMS-21-46079B_zip/Source data 2_RNA-Seq Data/nrf2_pathway/nadph.txt
- NCOMMS-21-46079B_zip/Source data 2_RNA-Seq Data/nrf2_pathway/proteostasis.txt
- NCOMMS-21-46079B_zip/Source data 2_RNA-Seq Data/nrf2_pathway/tf.txt
- NCOMMS-21-46079B_zip/Source data 2_RNA-Seq Data/nrf2_pathway/transport.txt
