# Supplementary material for: A bio-functional polymer that prevents retinal scarring through modulation of NRF2 signalling pathway
Source: Nat Commun. 2022 May 19;13:2796. doi: 10.1038/s41467-022-30474-6 (PMC9119969; doi:10.1038/s41467-022-30474-6)
Supplement: Supplementary file 11 — Source data [file 41467_2022_30474_MOESM11_ESM.zip › NCOMMS-21-46079B_zip/341520_2_supp_0_rnq77q (1).xlsx]

## Sheet: Fig. 2
NCOMMS Bhav Parikh et al. Source Data
									Type of test
Fig. 2a	0.001wt%	0.01wt%	0.1wt%	0.5wt%	1.0wt%	Media only			One-way ANOVA						Tukey's multiple comparisons test
	320	497	1032	2497	2107	248			F	131.9					Number of families	1
	320	503	1011	2406	2679	259			P value	<0.0001					Number of comparisons per family	15
	322	502	1017	2477	3098	165			P value summary	****					Alpha	0.05
	321	502	988	2635	3095	192			Significant diff. among means (P < 0.05)?	Yes
									R squared	0.9734					Tukey's multiple comparisons test	Mean Diff.	95.00% CI of diff.	Below threshold?	Summary	Adjusted P Value
															0.001wt% vs. 0.01wt%	-180.3	-621.2 to 260.7	No	ns	0.7818	A-B
									Brown-Forsythe test						0.001wt% vs. 0.1wt%	-691.3	-1132 to -250.3	Yes	**	0.0012	A-C
									F (DFn, DFd)	5.175 (5, 18)					0.001wt% vs. 0.5wt%	-2183	-2624 to -1742	Yes	****	<0.0001	A-D
									P value	0.0041					0.001wt% vs. 1.0wt%	-2424	-2865 to -1983	Yes	****	<0.0001	A-E
									P value summary	**					0.001wt% vs. Media only	104.8	-336.2 to 545.7	No	ns	0.9717	A-F
									Are SDs significantly different (P < 0.05)?	Yes					0.01wt% vs. 0.1wt%	-511	-952.0 to -70.02	Yes	*	0.0179	B-C
															0.01wt% vs. 0.5wt%	-2003	-2444 to -1562	Yes	****	<0.0001	B-D
									Bartlett's test						0.01wt% vs. 1.0wt%	-2244	-2685 to -1803	Yes	****	<0.0001	B-E
									Bartlett's statistic (corrected)	70.65					0.01wt% vs. Media only	285	-156.0 to 726.0	No	ns	0.3526	B-F
									P value	<0.0001					0.1wt% vs. 0.5wt%	-1492	-1933 to -1051	Yes	****	<0.0001	C-D
									P value summary	****					0.1wt% vs. 1.0wt%	-1733	-2174 to -1292	Yes	****	<0.0001	C-E
									Are SDs significantly different (P < 0.05)?	Yes					0.1wt% vs. Media only	796	355.0 to 1237	Yes	***	0.0002	C-F
															0.5wt% vs. 1.0wt%	-241	-682.0 to 200.0	No	ns	0.5268	D-E
									ANOVA table	SS	DF	MS	F (DFn, DFd)	P value	0.5wt% vs. Media only	2288	1847 to 2729	Yes	****	<0.0001	D-F
									Treatment (between columns)	25398757	5	5079751	F (5, 18) = 131.9	P<0.0001	1.0wt% vs. Media only	2529	2088 to 2970	Yes	****	<0.0001	E-F
									Residual (within columns)	693128	18	38507
									Total	26091886	23
									Data summary
									Number of treatments (columns)	6
									Number of values (total)	24
Fig. 2b	Media only	No inhibitor	Chlorpromazine (50 μM)	Genistein (100 μM)	Amiloride (100 μM)	Methyl-β-cyclodextrin (1 mM)	4 °C		One-way ANOVA						Tukey's multiple comparisons test
	0.34	90.7	24	66.8	88.7	83.2	7.08		ANOVA summary						Number of families	1
	0.38	90.5	24.5	67	89.4	82.7	17.7		F	479.3					Number of comparisons per family	21
	0.43	93.2	23.4	64.3	88.6	80.6	5.31		P value	<0.0001					Alpha	0.05
		92.5	23.7	74.1	88.6	84.3			P value summary	****
		94.3	35.5	74.1	91	83.5			Significant diff. among means (P < 0.05)?	Yes					Tukey's multiple comparisons test	Mean Diff.	95.00% CI of diff.	Below threshold?	Summary	Adjusted P Value
									R squared	0.9917					Media only vs. No inhibitor	-91.86	-100.2 to -83.52	Yes	****	<0.0001	A-B
															Media only vs. Chlorpromazine (50 μM)	-25.84	-34.17 to -17.50	Yes	****	<0.0001	A-C
									Brown-Forsythe test						Media only vs. Genistein (100 μM)	-68.88	-77.21 to -60.54	Yes	****	<0.0001	A-D
									F (DFn, DFd)	0.9607 (6, 24)					Media only vs. Amiloride (100 μM)	-88.88	-97.21 to -80.54	Yes	****	<0.0001	A-E
									P value	0.4721					Media only vs. Methyl-β-cyclodextrin (1 mM)	-82.48	-90.81 to -74.14	Yes	****	<0.0001	A-F
									P value summary	ns					Media only vs. 4 °C	-9.647	-18.97 to -0.3254	Yes	*	0.0392	A-G
									Are SDs significantly different (P < 0.05)?	No					No inhibitor vs. Chlorpromazine (50 μM)	66.02	58.80 to 73.24	Yes	****	<0.0001	B-C
															No inhibitor vs. Genistein (100 μM)	22.98	15.76 to 30.20	Yes	****	<0.0001	B-D
									Bartlett's test						No inhibitor vs. Amiloride (100 μM)	2.98	-4.240 to 10.20	No	ns	0.8335	B-E
									Bartlett's statistic (corrected)						No inhibitor vs. Methyl-β-cyclodextrin (1 mM)	9.38	2.160 to 16.60	Yes	**	0.0055	B-F
									P value						No inhibitor vs. 4 °C	82.21	73.87 to 90.55	Yes	****	<0.0001	B-G
									P value summary						Chlorpromazine (50 μM) vs. Genistein (100 μM)	-43.04	-50.26 to -35.82	Yes	****	<0.0001	C-D
									Are SDs significantly different (P < 0.05)?						Chlorpromazine (50 μM) vs. Amiloride (100 μM)	-63.04	-70.26 to -55.82	Yes	****	<0.0001	C-E
															Chlorpromazine (50 μM) vs. Methyl-β-cyclodextrin (1 mM)	-56.64	-63.86 to -49.42	Yes	****	<0.0001	C-F
									ANOVA table	SS	DF	MS	F (DFn, DFd)	P value	Chlorpromazine (50 μM) vs. 4 °C	16.19	7.853 to 24.53	Yes	****	<0.0001	C-G
									Treatment (between columns)	36350	6	6058	F (6, 24) = 479.3	P<0.0001	Genistein (100 μM) vs. Amiloride (100 μM)	-20	-27.22 to -12.78	Yes	****	<0.0001	D-E
									Residual (within columns)	303.3	24	12.64			Genistein (100 μM) vs. Methyl-β-cyclodextrin (1 mM)	-13.6	-20.82 to -6.380	Yes	****	<0.0001	D-F
									Total	36653	30				Genistein (100 μM) vs. 4 °C	59.23	50.89 to 67.57	Yes	****	<0.0001	D-G
															Amiloride (100 μM) vs. Methyl-β-cyclodextrin (1 mM)	6.4	-0.8202 to 13.62	No	ns	0.1065	E-F
									Data summary						Amiloride (100 μM) vs. 4 °C	79.23	70.89 to 87.57	Yes	****	<0.0001	E-G
									Number of treatments (columns)	7					Methyl-β-cyclodextrin (1 mM) vs. 4 °C	72.83	64.49 to 81.17	Yes	****	<0.0001	F-G
									Number of values (total)	31
Fig. 2f	0.1% EPC + TNT	0.5% EPC + TNT	1% EPC + TNT	10% EPC [Hanging insert] + TNT	Media only	TNT			One-way ANOVA						Tukey's multiple comparisons test
	124	54	0	0	0	129			ANOVA summary						Number of families	1
	88	68	0	0	0	139			F	31.76					Number of comparisons per family	15
	90	66	0	0	0	106			P value	<0.0001					Alpha	0.05
	73	36	0	0	0	139			P value summary	****
	190	97	0	0	0	221			Significant diff. among means (P < 0.05)?	Yes					Tukey's multiple comparisons test	Mean Diff.	95.00% CI of diff.	Below threshold?	Summary	Adjusted P Value
	218	103	0	0	0	209			R squared	0.8152					0.1wt% vs. 0.5wt%	70.86	13.21 to 128.5	Yes	**	0.0087	A-B
	246	109	0	0	0	199									0.1wt% vs. 1wt%	147	89.35 to 204.7	Yes	****	<0.0001	A-C
									Brown-Forsythe test						0.1wt% vs. 10wt% [Hanging Insert]	147	89.35 to 204.7	Yes	****	<0.0001	A-D
									F (DFn, DFd)	7.777 (5, 36)					0.1wt% vs. Media only	147	89.35 to 204.7	Yes	****	<0.0001	A-E
									P value	<0.0001					0.1wt% vs. TNT	-16.14	-73.79 to 41.51	No	ns	0.9573	A-F
									P value summary	****					0.5wt% vs. 1wt%	76.14	18.49 to 133.8	Yes	**	0.0041	B-C
									Are SDs significantly different (P < 0.05)?	Yes					0.5wt% vs. 10wt% [Hanging Insert]	76.14	18.49 to 133.8	Yes	**	0.0041	B-D
															0.5wt% vs. Media only	76.14	18.49 to 133.8	Yes	**	0.0041	B-E
									Bartlett's test						0.5wt% vs. TNT	-87	-144.7 to -29.35	Yes	***	0.0008	B-F
									Bartlett's statistic (corrected)						1wt% vs. 10wt% [Hanging Insert]	0	-57.65 to 57.65	No	ns	>0.9999	C-D
									P value						1wt% vs. Media only	0	-57.65 to 57.65	No	ns	>0.9999	C-E
									P value summary						1wt% vs. TNT	-163.1	-220.8 to -105.5	Yes	****	<0.0001	C-F
									Are SDs significantly different (P < 0.05)?						10wt% [Hanging Insert] vs. Media only	0	-57.65 to 57.65	No	ns	>0.9999	D-E
															10wt% [Hanging Insert] vs. TNT	-163.1	-220.8 to -105.5	Yes	****	<0.0001	D-F
									ANOVA table	SS	DF	MS	F (DFn, DFd)	P value	Media only vs. TNT	-163.1	-220.8 to -105.5	Yes	****	<0.0001	E-F
									Treatment (between columns)	204070	5	40814	F (5, 36) = 31.76	P<0.0001
									Residual (within columns)	46266	36	1285
									Total	250336	41
									Data summary
									Number of treatments (columns)	6
									Number of values (total)	42

## Sheet: Fig. 3
NCOMMS Bhav Parikh et al. Source Data
Fig. 3c	0.001%	0.01%	0.1%	0.5%	1.0%	Media only			Type of test
	28.4722	26.2673	30.1724	20	19.8276	34.5794			One-way ANOVA						Tukey's multiple comparisons test
	29.7468	25.4505	41.7143	27.2727	16.5354	36.4566			ANOVA summary						Number of families	1
	24.0705	27.3973	27.5142	20.944	16.6667	35.6322			F	7.591					Number of comparisons per family	15
	34.0136	42.4951	31.9266	22.4324	22.7513	41.0506			P value	0.0002					Alpha	0.05
	37.377	22.82	27.4783	15.0424	21.164	31.1594			P value summary	***
									Significant diff. among means (P < 0.05)?	Yes					Tukey's multiple comparisons test	Mean Diff.	95.00% CI of diff.	Below threshold?	Summary	Adjusted P Value
									R squared	0.6126					0.001 wt% vs. 0.01 wt%	1.85	-8.290 to 11.99	No	ns	0.9925	A-B
															0.001 wt% vs. 0.1 wt%	-1.025	-11.17 to 9.115	No	ns	0.9995	A-C
									Brown-Forsythe test						0.001 wt% vs. 0.5 wt%	9.598	-0.5423 to 19.74	No	ns	0.0709	A-D
									F (DFn, DFd)	0.2444 (5, 24)					0.001 wt% vs. 1.0 wt%	11.35	1.207 to 21.49	Yes	*	0.0221	A-E
									P value	0.9385					0.001 wt% vs. Media only	-5.04	-15.18 to 5.100	No	ns	0.6452	A-F
									P value summary	ns					0.01 wt% vs. 0.1 wt%	-2.875	-13.02 to 7.265	No	ns	0.9485	B-C
									Are SDs significantly different (P < 0.05)?	No					0.01 wt% vs. 0.5 wt%	7.748	-2.392 to 17.89	No	ns	0.2091	B-D
															0.01 wt% vs. 1.0 wt%	9.497	-0.6430 to 19.64	No	ns	0.0756	B-E
									Bartlett's test						0.01 wt% vs. Media only	-6.89	-17.03 to 3.250	No	ns	0.3201	B-F
									Bartlett's statistic (corrected)	4.723					0.1 wt% vs. 0.5 wt%	10.62	0.4829 to 20.76	Yes	*	0.0363	C-D
									P value	0.4506					0.1 wt% vs. 1.0 wt%	12.37	2.232 to 22.51	Yes	*	0.0107	C-E
									P value summary	ns					0.1 wt% vs. Media only	-4.014	-14.15 to 6.126	No	ns	0.8209	C-F
									Are SDs significantly different (P < 0.05)?	No					0.5 wt% vs. 1.0 wt%	1.749	-8.391 to 11.89	No	ns	0.9942	D-E
															0.5 wt% vs. Media only	-14.64	-24.78 to -4.497	Yes	**	0.002	D-F
									ANOVA table	SS	DF	MS	F (DFn, DFd)	P value	1.0 wt% vs. Media only	-16.39	-26.53 to -6.247	Yes	***	0.0005	E-F
									Treatment (between columns)	1020	5	204.1	F (5, 24) = 7.591	P=0.0002
									Residual (within columns)	645.3	24	26.89
									Total	1666	29
									Data summary
									Number of treatments (columns)	6
									Number of values (total)	30
Fig. 3d	0.001%	Time	Mean	Standard_Deviation			One-way ANOVA for 74 h						Tukey's multiple comparisons test
		0	16.5418	2.46841			ANOVA summary						Number of families	1
		12	18.3082	3.17746			F	50.12					Number of comparisons per family	10
		21	25.4204	4.26582			P value	<0.0001					Alpha	0.05
		30	28.9638	4.46673			P value summary	****
		41	37.8864	5.97279			Significant diff. among means (P < 0.05)?	Yes					Tukey's multiple comparisons test	Mean Diff.	95.00% CI of diff.	Below threshold?	Summary	Adjusted P Value
		49	44.2783	7.15338			R squared	0.9525					0.01wt% vs. 0.1wt%	-0.63	-12.05 to 10.79	No	ns	0.9997	A-B
		60	60.6391	8.00761									0.01wt% vs. 0.5wt%	20.92	9.502 to 32.34	Yes	***	0.0009	A-C
		68	73.4479	7.26697			Brown-Forsythe test						0.01wt% vs. 1wt%	38.73	27.31 to 50.15	Yes	****	<0.0001	A-D
		74	76.7928	7.38429			F (DFn, DFd)						0.01wt% vs. Control	1.56	-9.858 to 12.98	No	ns	0.9902	A-E
	0.01%	0	15.8981	1.26988			P value						0.1wt% vs. 0.5wt%	21.55	10.13 to 32.97	Yes	***	0.0007	B-C
		12	18.5504	1.45623			P value summary						0.1wt% vs. 1wt%	39.36	27.94 to 50.78	Yes	****	<0.0001	B-D
		21	25.3201	1.62739			Are SDs significantly different (P < 0.05)?						0.1wt% vs. Control	2.19	-9.228 to 13.61	No	ns	0.9664	B-E
		30	30.3935	1.73037									0.5wt% vs. 1wt%	17.81	6.392 to 29.23	Yes	**	0.0031	C-D
		41	37.1352	2.69542			Bartlett's test						0.5wt% vs. Control	-19.36	-30.78 to -7.942	Yes	**	0.0017	C-E
		49	42.6691	2.01			Bartlett's statistic (corrected)						1wt% vs. Control	-37.17	-48.59 to -25.75	Yes	****	<0.0001	D-E
		60	59.1552	3.21261			P value
		68	72.2489	3.22323			P value summary						Test details	Mean 1	Mean 2	Mean Diff.	SE of diff.	n1	n2	q	DF
		74	77.1798	3.03799			Are SDs significantly different (P < 0.05)?						0.01wt% vs. 0.1wt%	72.91	73.54	-0.63	3.469	3	3	0.2568	10
	0.1%	Time	Mean	Standard_Deviation									0.01wt% vs. 0.5wt%	72.91	51.99	20.92	3.469	3	3	8.528	10
		0	18.2117	0.43968			ANOVA table	SS	DF	MS	F (DFn, DFd)	P value	0.01wt% vs. 1wt%	72.91	34.18	38.73	3.469	3	3	15.79	10
		12	20.3847	0.292254			Treatment (between columns)	3620	4	904.9	F (4, 10) = 50.12	P<0.0001	0.01wt% vs. Control	72.91	71.35	1.56	3.469	3	3	0.6359	10
		21	28.0833	0.527047			Residual (within columns)	180.5	10	18.05			0.1wt% vs. 0.5wt%	73.54	51.99	21.55	3.469	3	3	8.785	10
		30	31.9857	1.71123			Total	3800	14				0.1wt% vs. 1wt%	73.54	34.18	39.36	3.469	3	3	16.04	10
		41	40.2061	0.8975									0.1wt% vs. Control	73.54	71.35	2.19	3.469	3	3	0.8927	10
		49	44.9366	2.04466			Data summary						0.5wt% vs. 1wt%	51.99	34.18	17.81	3.469	3	3	7.26	10
		60	61.4906	1.1237			Number of treatments (columns)	5					0.5wt% vs. Control	51.99	71.35	-19.36	3.469	3	3	7.892	10
		68	74.1788	1.86337			Number of values (total)	15					1wt% vs. Control	34.18	71.35	-37.17	3.469	3	3	15.15	10
		74	77.7027	1.33425
	0.5%	Time	Mean	Standard_Deviation
		0	18.4179	0.220251
		12	19.6739	0.25276
		21	24.7229	0.777764
		30	28.2442	0.842293
		41	34.4503	0.513101
		49	35.4379	0.635407
		60	46.4898	1.16783
		68	54.7427	1.97314
		74	55.7899	3.62588
	1%	Time	Mean	Standard_Deviation
		0	18.8219	1.48466
		12	20.0712	1.84709
		21	23.7359	2.01901
		30	25.681	2.95452
		41	30.5974	3.38688
		49	30.1596	1.35571
		60	33.2734	2.90094
		68	38.1811	6.76825
		74	37.8483	7.24766
	Control	Time	Mean	Standard_Deviation
		0	16.7673	0.8915
		12	17.9456	0.908292
		21	25.3359	0.643143
		30	27.0707	0.786259
		41	36.8125	1.96213
		49	41.72	4.19039
		60	56.8214	4.86194
		68	72.2902	2.81897
		74	75.4485	2.99239
Fig. 3e	0.001 wt%	0.01 wt%	0.1 wt%	0.5 wt%	1 wt%	Media only	Lysis		Type of test
	1.87	1.9	2.3	2.19	2.08	1.93	104.5		One-way ANOVA						Tukey's multiple comparisons test
	1.44	1.6	1.76	1.16	1.16	1.87	97.69		ANOVA summary						Number of families	1
	1.71	1.16	1.49	1.6	1.59	2.36	97.8		F	1797					Number of comparisons per family	21
									P value	<0.0001					Alpha	0.05
									P value summary	****
									Significant diff. among means (P < 0.05)?	Yes					Tukey's multiple comparisons test	Mean Diff.	95.00% CI of diff.	Below threshold?	Summary	Adjusted P Value
									R squared	0.9987					0.001 wt% vs. 0.01 wt%	0.12	-4.111 to 4.351	No	ns	>0.9999	A-B
															0.001 wt% vs. 0.1 wt%	-0.1767	-4.407 to 4.054	No	ns	>0.9999	A-C
									Brown-Forsythe test						0.001 wt% vs. 0.5 wt%	0.02333	-4.207 to 4.254	No	ns	>0.9999	A-D
									F (DFn, DFd)	0.8224 (6, 14)					0.001 wt% vs. 1 wt%	0.06333	-4.167 to 4.294	No	ns	>0.9999	A-E
									P value	0.571					0.001 wt% vs. Media only	-0.38	-4.611 to 3.851	No	ns	>0.9999	A-F
									P value summary	ns					0.001 wt% vs. Lysis	-98.32	-102.6 to -94.09	Yes	****	<0.0001	A-G
									Are SDs significantly different (P < 0.05)?	No					0.01 wt% vs. 0.1 wt%	-0.2967	-4.527 to 3.934	No	ns	>0.9999	B-C
															0.01 wt% vs. 0.5 wt%	-0.09667	-4.327 to 4.134	No	ns	>0.9999	B-D
									Bartlett's test						0.01 wt% vs. 1 wt%	-0.05667	-4.287 to 4.174	No	ns	>0.9999	B-E
									Bartlett's statistic (corrected)						0.01 wt% vs. Media only	-0.5	-4.731 to 3.731	No	ns	0.9995	B-F
									P value						0.01 wt% vs. Lysis	-98.44	-102.7 to -94.21	Yes	****	<0.0001	B-G
									P value summary						0.1 wt% vs. 0.5 wt%	0.2	-4.031 to 4.431	No	ns	>0.9999	C-D
									Are SDs significantly different (P < 0.05)?						0.1 wt% vs. 1 wt%	0.24	-3.991 to 4.471	No	ns	>0.9999	C-E
															0.1 wt% vs. Media only	-0.2033	-4.434 to 4.027	No	ns	>0.9999	C-F
									ANOVA table	SS	DF	MS	F (DFn, DFd)	P value	0.1 wt% vs. Lysis	-98.15	-102.4 to -93.92	Yes	****	<0.0001	C-G
									Treatment (between columns)	24830	6	4138	F (6, 14) = 1797	P<0.0001	0.5 wt% vs. 1 wt%	0.04	-4.191 to 4.271	No	ns	>0.9999	D-E
									Residual (within columns)	32.24	14	2.303			0.5 wt% vs. Media only	-0.4033	-4.634 to 3.827	No	ns	0.9999	D-F
									Total	24863	20				0.5 wt% vs. Lysis	-98.35	-102.6 to -94.12	Yes	****	<0.0001	D-G
															1 wt% vs. Media only	-0.4433	-4.674 to 3.787	No	ns	0.9998	E-F
									Data summary						1 wt% vs. Lysis	-98.39	-102.6 to -94.16	Yes	****	<0.0001	E-G
									Number of treatments (columns)	7					Media only vs. Lysis	-97.94	-102.2 to -93.71	Yes	****	<0.0001	F-G
									Number of values (total)	21
Fig. 3g		Media only					0.1wt% poly(CEP)					1.0wt% poly(CEP)					TNT					0.1wt% poly(CEP) + TNT					1.0wt% poly(CEP) + TNT
	12h	24.0838	24.3709	21.4524	18.9452	20.8848	22.0157	25.8715	23.0015	23.0066	23.9291	12.4	16.7037	18.4664	21.5011	24.3871	27.8417	26.2852	26.189	27.4362	31.0286	27.4985	31.3484	23.8498	27.0872	26.3464	24.9577	21.884	21.4684	24.4827	22.0995
	24h	48.1601	46.8527	47.6576	44.1343	51.4808	41.1014	47.8397	49.4248	47.4633	53.3427	32.328	36.0307	40.2169	43.2002	47.6843	62.8719	59.4778	68.0038	62.8719	68.0038	62.1362	61.436	53.9371	60.9613	59.4947	51.1235	48.2951	48.2096	55.7716	51.5321
	36h	75.2499	73.1767	80.0392	71.4988	75.3356	63.3313	73.1623	76.5582	76.2957	79.2294	43.2267	53.1658	58.5846	58.9378	63.8638	98.2313	98.3704	95.0547	94.4203	95.7954	91.1449	94.9567	89.3501	89.5416	96.6362	84.4182	71.7269	75.0836	83.2789	76.5983
Onwe-way ANOVA of 12h													One-way ANOVA of 24h						Tukey's multiple comparisons test							One-way ANOVA of 24h						Tukey's multiple comparisons test
ANOVA summary						Tukey's multiple comparisons test							ANOVA summary						Number of families	1						ANOVA summary						Number of families	1
F	8.208					Number of families	1						F	24.25					Number of comparisons per family	15						F	41.68					Number of comparisons per family	15
P value	0.0001					Number of comparisons per family	15						P value	<0.0001					Alpha	0.05						P value	<0.0001					Alpha	0.05
P value summary	***					Alpha	0.05						P value summary	****												P value summary	****
Significant diff. among means (P < 0.05)?	Yes												Significant diff. among means (P < 0.05)?	Yes					Tukey's multiple comparisons test	Mean Diff.	95.00% CI of diff.	Below threshold?	Summary	Adjusted P Value		Significant diff. among means (P < 0.05)?	Yes					Tukey's multiple comparisons test	Mean Diff.	95.00% CI of diff.	Below threshold?	Summary	Adjusted P Value
R squared	0.631					Tukey's multiple comparisons test	Mean Diff.	95.00% CI of diff.	Below threshold?	Summary	Adjusted P Value		R squared	0.8348					Media only vs. 0.1 wt% EPC	-0.1773	-8.028 to 7.673	No	ns	>0.9999	A-B	R squared	0.8967					Media only vs. 0.1 wt% EPC	1.345	-8.572 to 11.26	No	ns	0.9981	A-B
						Media only vs. 0.1 wt% EPC	-1.617	-6.797 to 3.562	No	ns	0.9243	A-B							Media only vs. 1.0 wt% EPC	7.765	-0.08565 to 15.62	No	ns	0.0538	A-C							Media only vs. 1.0 wt% EPC	19.5	9.587 to 29.42	Yes	****	<0.0001	A-C
Brown-Forsythe test						Media only vs. 1.0 wt% EPC	3.256	-1.924 to 8.435	No	ns	0.4017	A-C	Brown-Forsythe test						Media only vs. TNT	-16.59	-24.44 to -8.738	Yes	****	<0.0001	A-D	Brown-Forsythe test						Media only vs. TNT	-21.31	-31.23 to -11.40	Yes	****	<0.0001	A-D
F (DFn, DFd)	1.280 (5, 24)					Media only vs. TNT	-5.809	-10.99 to -0.6295	Yes	*	0.0217	A-D	F (DFn, DFd)	0.7068 (5, 24)					Media only vs. 0.1 wt% EPC + TNT	-11.94	-19.79 to -4.085	Yes	**	0.0011	A-E	F (DFn, DFd)	0.7109 (5, 24)					Media only vs. 0.1 wt% EPC + TNT	-17.27	-27.18 to -7.349	Yes	***	0.0002	A-E
P value	0.3048					Media only vs. 0.1 wt% EPC + TNT	-5.279	-10.46 to -0.09937	Yes	*	0.044	A-E	P value	0.624					Media only vs. 1.0 wt% EPC + TNT	-3.329	-11.18 to 4.522	No	ns	0.7762	A-F	P value	0.6211					Media only vs. 1.0 wt% EPC + TNT	-3.161	-13.08 to 6.756	No	ns	0.9181	A-F
P value summary	ns					Media only vs. 1.0 wt% EPC + TNT	-1.031	-6.210 to 4.148	No	ns	0.9888	A-F	P value summary	ns					0.1 wt% EPC vs. 1.0 wt% EPC	7.942	0.09161 to 15.79	Yes	*	0.0463	B-C	P value summary	ns					0.1 wt% EPC vs. 1.0 wt% EPC	18.16	8.243 to 28.08	Yes	***	0.0001	B-C
Are SDs significantly different (P < 0.05)?	No					0.1 wt% EPC vs. 1.0 wt% EPC	4.873	-0.3060 to 10.05	No	ns	0.0735	B-C	Are SDs significantly different (P < 0.05)?	No					0.1 wt% EPC vs. TNT	-16.41	-24.26 to -8.561	Yes	****	<0.0001	B-D	Are SDs significantly different (P < 0.05)?	No					0.1 wt% EPC vs. TNT	-22.66	-32.58 to -12.74	Yes	****	<0.0001	B-D
						0.1 wt% EPC vs. TNT	-4.191	-9.370 to 0.9880	No	ns	0.1631	B-D							0.1 wt% EPC vs. 0.1 wt% EPC + TNT	-11.76	-19.61 to -3.908	Yes	**	0.0013	B-E							0.1 wt% EPC vs. 0.1 wt% EPC + TNT	-18.61	-28.53 to -8.694	Yes	****	<0.0001	B-E
Bartlett's test						0.1 wt% EPC vs. 0.1 wt% EPC + TNT	-3.661	-8.840 to 1.518	No	ns	0.2805	B-E	Bartlett's test						0.1 wt% EPC vs. 1.0 wt% EPC + TNT	-3.152	-11.00 to 4.699	No	ns	0.8124	B-F	Bartlett's test						0.1 wt% EPC vs. 1.0 wt% EPC + TNT	-4.506	-14.42 to 5.411	No	ns	0.7239	B-F
Bartlett's statistic (corrected)	7.087					0.1 wt% EPC vs. 1.0 wt% EPC + TNT	0.5865	-4.593 to 5.766	No	ns	0.9992	B-F	Bartlett's statistic (corrected)	3.333					1.0 wt% EPC vs. TNT	-24.35	-32.20 to -16.50	Yes	****	<0.0001	C-D	Bartlett's statistic (corrected)	8.758					1.0 wt% EPC vs. TNT	-40.82	-50.74 to -30.90	Yes	****	<0.0001	C-D
P value	0.2142					1.0 wt% EPC vs. TNT	-9.064	-14.24 to -3.885	Yes	***	0.0002	C-D	P value	0.6487					1.0 wt% EPC vs. 0.1 wt% EPC + TNT	-19.7	-27.55 to -11.85	Yes	****	<0.0001	C-E	P value	0.1191					1.0 wt% EPC vs. 0.1 wt% EPC + TNT	-36.77	-46.69 to -26.85	Yes	****	<0.0001	C-E
P value summary	ns					1.0 wt% EPC vs. 0.1 wt% EPC + TNT	-8.534	-13.71 to -3.355	Yes	***	0.0004	C-E	P value summary	ns					1.0 wt% EPC vs. 1.0 wt% EPC + TNT	-11.09	-18.95 to -3.244	Yes	**	0.0025	C-F	P value summary	ns					1.0 wt% EPC vs. 1.0 wt% EPC + TNT	-22.67	-32.58 to -12.75	Yes	****	<0.0001	C-F
Are SDs significantly different (P < 0.05)?	No					1.0 wt% EPC vs. 1.0 wt% EPC + TNT	-4.287	-9.466 to 0.8925	No	ns	0.1467	C-F	Are SDs significantly different (P < 0.05)?	No					TNT vs. 0.1 wt% EPC + TNT	4.653	-3.198 to 12.50	No	ns	0.4651	D-E	Are SDs significantly different (P < 0.05)?	No					TNT vs. 0.1 wt% EPC + TNT	4.049	-5.868 to 13.97	No	ns	0.8018	D-E
						TNT vs. 0.1 wt% EPC + TNT	0.5301	-4.649 to 5.709	No	ns	0.9995	D-E							TNT vs. 1.0 wt% EPC + TNT	13.26	5.409 to 21.11	Yes	***	0.0003	D-F							TNT vs. 1.0 wt% EPC + TNT	18.15	8.236 to 28.07	Yes	***	0.0001	D-F
ANOVA table	SS	DF	MS	F (DFn, DFd)	P value	TNT vs. 1.0 wt% EPC + TNT	4.778	-0.4016 to 9.957	No	ns	0.0827	D-F	ANOVA table	SS	DF	MS	F (DFn, DFd)	P value	0.1 wt% EPC + TNT vs. 1.0 wt% EPC + TNT	8.607	0.7560 to 16.46	Yes	*	0.0259	E-F	ANOVA table	SS	DF	MS	F (DFn, DFd)	P value	0.1 wt% EPC + TNT vs. 1.0 wt% EPC + TNT	14.1	4.188 to 24.02	Yes	**	0.0024	E-F
Treatment (between columns)	287.9	5	57.58	F (5, 24) = 8.208	P=0.0001	0.1 wt% EPC + TNT vs. 1.0 wt% EPC + TNT	4.248	-0.9317 to 9.427	No	ns	0.1533	E-F	Treatment (between columns)	1955	5	390.9	F (5, 24) = 24.25	P<0.0001								Treatment (between columns)	5359	5	1072	F (5, 24) = 41.68	P<0.0001
Residual (within columns)	168.4	24	7.015										Residual (within columns)	386.8	24	16.12										Residual (within columns)	617.2	24	25.72
Total	456.2	29											Total	2341	29											Total	5977	29
Data summary													Data summary													Data summary
Number of treatments (columns)	6												Number of treatments (columns)	6												Number of treatments (columns)	6
Number of values (total)	30												Number of values (total)	30												Number of values (total)	30

## Sheet: Fig. 4
NCOMMS Bhav Parikh et al. Source Data
Fig. 4c
Foxs1	Media only	poly(CEP) + TNT	TNT	poly(CEP) + TNT					Snai1	Media only	EPC	TNT	EPC + TNT					Snai2	Media only	EPC	TNT	EPC + TNT					Col1a1	Media only	EPC	TNT	EPC + TNT					Fn1	Media only	EPC	TNT	EPC + TNT					Cdh2	Media only	EPC	TNT	EPC + TNT
	0.948	0.631	4.413	0.471						0.863	0.877	11.127	3.937						0.964	0.63	25.645	3.879						1.062	2.005	262.052	30.473						0.942	0.524	3.441	1.249						0.964	1.094	4.262	3.651
	0.784	0.856	3.002	2.097						1.048	0.533	10.036	3.548						1.047	0.937	23.975	4.94						0.954	1.885	188.642	39.94						0.983	0.585	3.247	1.053						1.069	1.409	4.266	3.398
	1.345	0.824	3.835	1.363						1.107	0.769	13.571	3.086						0.991	1.016	27.567	3.202						0.987	2.317	250.761	48.431						1.08	0.794	4.845	1.189						0.97	2.184	5.571	2.537
One-way ANOVA									ANOVA summary									ANOVA summary									ANOVA summary									ANOVA summary									ANOVA summary
ANOVA summary									F	88.05								F	425.7								F	90.38								F	32.7								F	27.33
F	17.95								P value	<0.0001								P value	<0.0001								P value	<0.0001								P value	<0.0001								P value	0.0001
P value	0.0007								P value summary	****								P value summary	****								P value summary	****								P value summary	****								P value summary	***
P value summary	***								Significant diff. among means (P < 0.05)?	Yes								Significant diff. among means (P < 0.05)?	Yes								Significant diff. among means (P < 0.05)?	Yes								Significant diff. among means (P < 0.05)?	Yes								Significant diff. among means (P < 0.05)?	Yes
Significant diff. among means (P < 0.05)?	Yes								R squared	0.9706								R squared	0.9938								R squared	0.9713								R squared	0.9246								R squared	0.9111
R squared	0.8706
									Brown-Forsythe test									Brown-Forsythe test									Brown-Forsythe test									Brown-Forsythe test									Brown-Forsythe test
Brown-Forsythe test									F (DFn, DFd)	2.024 (3, 8)								F (DFn, DFd)	2.425 (3, 8)								F (DFn, DFd)	1.426 (3, 8)								F (DFn, DFd)	1.095 (3, 8)								F (DFn, DFd)	0.4272 (3, 8)
F (DFn, DFd)	1.303 (3, 8)								P value	0.1891								P value	0.1407								P value	0.3052								P value	0.4056								P value	0.739
P value	0.3386								P value summary	ns								P value summary	ns								P value summary	ns								P value summary	ns								P value summary	ns
P value summary	ns								Are SDs significantly different (P < 0.05)?	No								Are SDs significantly different (P < 0.05)?	No								Are SDs significantly different (P < 0.05)?	No								Are SDs significantly different (P < 0.05)?	No								Are SDs significantly different (P < 0.05)?	No
Are SDs significantly different (P < 0.05)?	No
									Bartlett's test									Bartlett's test									Bartlett's test									Bartlett's test									Bartlett's test
Bartlett's test									Bartlett's statistic (corrected)									Bartlett's statistic (corrected)									Bartlett's statistic (corrected)									Bartlett's statistic (corrected)									Bartlett's statistic (corrected)
Bartlett's statistic (corrected)									P value									P value									P value									P value									P value
P value									P value summary									P value summary									P value summary									P value summary									P value summary
P value summary									Are SDs significantly different (P < 0.05)?									Are SDs significantly different (P < 0.05)?									Are SDs significantly different (P < 0.05)?									Are SDs significantly different (P < 0.05)?									Are SDs significantly different (P < 0.05)?
Are SDs significantly different (P < 0.05)?
									ANOVA table	SS	DF	MS	F (DFn, DFd)	P value				ANOVA table	SS	DF	MS	F (DFn, DFd)	P value				ANOVA table	SS	DF	MS	F (DFn, DFd)	P value				ANOVA table	SS	DF	MS	F (DFn, DFd)	P value				ANOVA table	SS	DF	MS	F (DFn, DFd)
ANOVA table	SS	DF	MS	F (DFn, DFd)	P value				Treatment (between columns)	231.5	3	77.16	F (3, 8) = 88.05	P<0.0001				Treatment (between columns)	1291	3	430.2	F (3, 8) = 425.7	P<0.0001				Treatment (between columns)	111396	3	37132	F (3, 8) = 90.38	P<0.0001				Treatment (between columns)	19.51	3	6.503	F (3, 8) = 32.70	P<0.0001				Treatment (between columns)	25.19	3	8.396	F (3, 8) = 27.33
Treatment (between columns)	17.02	3	5.673	F (3, 8) = 17.95	P=0.0007				Residual (within columns)	7.011	8	0.8763						Residual (within columns)	8.083	8	1.01						Residual (within columns)	3287	8	410.8						Residual (within columns)	1.591	8	0.1989						Residual (within columns)	2.457	8	0.3072
Residual (within columns)	2.528	8	0.3161						Total	238.5	11							Total	1299	11							Total	114683	11							Total	21.1	11							Total	27.64	11
Total	19.55	11
									Data summary									Data summary									Data summary									Data summary									Data summary
Data summary									Number of treatments (columns)	4								Number of treatments (columns)	4								Number of treatments (columns)	4								Number of treatments (columns)	4								Number of treatments (columns)	4
Number of treatments (columns)	4								Number of values (total)	12								Number of values (total)	12								Number of values (total)	12								Number of values (total)	12								Number of values (total)	12
Number of values (total)	12
Tukey's multiple comparisons test									Tukey's multiple comparisons test									Tukey's multiple comparisons test									Tukey's multiple comparisons test									Tukey's multiple comparisons test									Tukey's multiple comparisons test
Number of families	1								Number of families	1								Number of families	1								Number of families	1								Number of families	1								Number of families	1
Number of comparisons per family	6								Number of comparisons per family	6								Number of comparisons per family	6								Number of comparisons per family	6								Number of comparisons per family	6								Number of comparisons per family	6
Alpha	0.05								Alpha	0.05								Alpha	0.05								Alpha	0.05								Alpha	0.05								Alpha	0.05
Tukey's multiple comparisons test	Mean Diff.	95.00% CI of diff.	Below threshold?	Summary	Adjusted P Value				Tukey's multiple comparisons test	Mean Diff.	95.00% CI of diff.	Below threshold?	Summary	Adjusted P Value				Tukey's multiple comparisons test	Mean Diff.	95.00% CI of diff.	Below threshold?	Summary	Adjusted P Value				Tukey's multiple comparisons test	Mean Diff.	95.00% CI of diff.	Below threshold?	Summary	Adjusted P Value				Tukey's multiple comparisons test	Mean Diff.	95.00% CI of diff.	Below threshold?	Summary	Adjusted P Value				Tukey's multiple comparisons test	Mean Diff.	95.00% CI of diff.	Below threshold?	Summary
Media only vs. poly(CEP) + TNT	0.2553	-1.215 to 1.725	No	ns	0.9422	A-B			Media only vs. EPC	0.2797	-2.168 to 2.727	No	ns	0.9821	A-B			Media only vs. EPC	0.1397	-2.489 to 2.768	No	ns	0.9981	A-B			Media only vs. EPC	-1.068	-54.07 to 51.93	No	ns	0.9999	A-B			Media only vs. EPC	0.3673	-0.7988 to 1.533	No	ns	0.7492	A-B			Media only vs. EPC	-0.5613	-2.010 to 0.8878	No	ns
Media only vs. TNT	-2.724	-4.194 to -1.254	Yes	**	0.0016	A-C			Media only vs. TNT	-10.57	-13.02 to -8.124	Yes	****	<0.0001	A-C			Media only vs. TNT	-24.73	-27.36 to -22.10	Yes	****	<0.0001	A-C			Media only vs. TNT	-232.8	-285.8 to -179.8	Yes	****	<0.0001	A-C			Media only vs. TNT	-2.843	-4.009 to -1.677	Yes	***	0.0002	A-C			Media only vs. TNT	-3.699	-5.148 to -2.250	Yes	***
Media only vs. poly(CEP) + TNT	-0.2847	-1.755 to 1.185	No	ns	0.9228	A-D			Media only vs. EPC + TNT	-2.518	-4.965 to -0.06999	Yes	*	0.044	A-D			Media only vs. EPC + TNT	-3.006	-5.635 to -0.3780	Yes	*	0.0263	A-D			Media only vs. EPC + TNT	-38.61	-91.61 to 14.38	No	ns	0.1692	A-D			Media only vs. EPC + TNT	-0.162	-1.328 to 1.004	No	ns	0.9688	A-D			Media only vs. EPC + TNT	-2.194	-3.643 to -0.7452	Yes	**
poly(CEP) + TNT vs. TNT	-2.98	-4.450 to -1.510	Yes	***	0.0009	B-C			EPC vs. TNT	-10.85	-13.30 to -8.404	Yes	****	<0.0001	B-C			EPC vs. TNT	-24.87	-27.50 to -22.24	Yes	****	<0.0001	B-C			EPC vs. TNT	-231.7	-284.7 to -178.8	Yes	****	<0.0001	B-C			EPC vs. TNT	-3.21	-4.376 to -2.044	Yes	****	<0.0001	B-C			EPC vs. TNT	-3.137	-4.586 to -1.688	Yes	***
poly(CEP) + TNT vs. poly(CEP) + TNT	-0.54	-2.010 to 0.9300	No	ns	0.6569	B-D			EPC vs. EPC + TNT	-2.797	-5.245 to -0.3497	Yes	*	0.0264	B-D			EPC vs. EPC + TNT	-3.146	-5.774 to -0.5177	Yes	*	0.0209	B-D			EPC vs. EPC + TNT	-37.55	-90.54 to 15.45	No	ns	0.1848	B-D			EPC vs. EPC + TNT	-0.5293	-1.695 to 0.6368	No	ns	0.5042	B-D			EPC vs. EPC + TNT	-1.633	-3.082 to -0.1839	Yes	*
TNT vs. poly(CEP) + TNT	2.44	0.9697 to 3.910	Yes	**	0.0032	C-D			TNT vs. EPC + TNT	8.054	5.607 to 10.50	Yes	****	<0.0001	C-D			TNT vs. EPC + TNT	21.72	19.09 to 24.35	Yes	****	<0.0001	C-D			TNT vs. EPC + TNT	194.2	141.2 to 247.2	Yes	****	<0.0001	C-D			TNT vs. EPC + TNT	2.681	1.515 to 3.847	Yes	***	0.0004	C-D			TNT vs. EPC + TNT	1.504	0.05523 to 2.953	Yes	*
Test details	Mean 1	Mean 2	Mean Diff.	SE of diff.	n1	n2	q	DF	Test details	Mean 1	Mean 2	Mean Diff.	SE of diff.	n1	n2	q	DF	Test details	Mean 1	Mean 2	Mean Diff.	SE of diff.	n1	n2	q	DF	Test details	Mean 1	Mean 2	Mean Diff.	SE of diff.	n1	n2	q	DF	Test details	Mean 1	Mean 2	Mean Diff.	SE of diff.	n1	n2	q	DF	Test details	Mean 1	Mean 2	Mean Diff.	SE of diff.
Media only vs. poly(CEP) + TNT	1.026	0.7703	0.2553	0.459	3	3	0.7867	8	Media only vs. EPC	1.006	0.7263	0.2797	0.7643	3	3	0.5175	8	Media only vs. EPC	1.001	0.861	0.1397	0.8207	3	3	0.2407	8	Media only vs. EPC	1.001	2.069	-1.068	16.55	3	3	0.09126	8	Media only vs. EPC	1.002	0.6343	0.3673	0.3641	3	3	1.427	8	Media only vs. EPC	1.001	1.562	-0.5613	0.4525
Media only vs. TNT	1.026	3.75	-2.724	0.459	3	3	8.393	8	Media only vs. TNT	1.006	11.58	-10.57	0.7643	3	3	19.56	8	Media only vs. TNT	1.001	25.73	-24.73	0.8207	3	3	42.61	8	Media only vs. TNT	1.001	233.8	-232.8	16.55	3	3	19.9	8	Media only vs. TNT	1.002	3.844	-2.843	0.3641	3	3	11.04	8	Media only vs. TNT	1.001	4.7	-3.699	0.4525
Media only vs. poly(CEP) + TNT	1.026	1.31	-0.2847	0.459	3	3	0.877	8	Media only vs. EPC + TNT	1.006	3.524	-2.518	0.7643	3	3	4.658	8	Media only vs. EPC + TNT	1.001	4.007	-3.006	0.8207	3	3	5.18	8	Media only vs. EPC + TNT	1.001	39.61	-38.61	16.55	3	3	3.3	8	Media only vs. EPC + TNT	1.002	1.164	-0.162	0.3641	3	3	0.6292	8	Media only vs. EPC + TNT	1.001	3.195	-2.194	0.4525
poly(CEP) + TNT vs. TNT	0.7703	3.75	-2.98	0.459	3	3	9.18	8	EPC vs. TNT	0.7263	11.58	-10.85	0.7643	3	3	20.08	8	EPC vs. TNT	0.861	25.73	-24.87	0.8207	3	3	42.85	8	EPC vs. TNT	2.069	233.8	-231.7	16.55	3	3	19.8	8	EPC vs. TNT	0.6343	3.844	-3.21	0.3641	3	3	12.47	8	EPC vs. TNT	1.562	4.7	-3.137	0.4525
poly(CEP) + TNT vs. poly(CEP) + TNT	0.7703	1.31	-0.54	0.459	3	3	1.664	8	EPC vs. EPC + TNT	0.7263	3.524	-2.797	0.7643	3	3	5.176	8	EPC vs. EPC + TNT	0.861	4.007	-3.146	0.8207	3	3	5.421	8	EPC vs. EPC + TNT	2.069	39.61	-37.55	16.55	3	3	3.208	8	EPC vs. EPC + TNT	0.6343	1.164	-0.5293	0.3641	3	3	2.056	8	EPC vs. EPC + TNT	1.562	3.195	-1.633	0.4525
TNT vs. poly(CEP) + TNT	3.75	1.31	2.44	0.459	3	3	7.516	8	TNT vs. EPC + TNT	11.58	3.524	8.054	0.7643	3	3	14.9	8	TNT vs. EPC + TNT	25.73	4.007	21.72	0.8207	3	3	37.43	8	TNT vs. EPC + TNT	233.8	39.61	194.2	16.55	3	3	16.6	8	TNT vs. EPC + TNT	3.844	1.164	2.681	0.3641	3	3	10.41	8	TNT vs. EPC + TNT	4.7	3.195	1.504	0.4525
[truncated: 4 more columns]

## Sheet: Fig. 6
NCOMMS Bhav Parikh et al. Source Data
Fig. 6e		1 h			4 h
	Nq01	1.057	0.97	0.925	2.698	2.83	3.032
	Abcc3	0.939	0.99	1.169	1.588	1.398	1.367
	Slc7a11	0.813	0.935	0.974	10.532	7.961	8.136
	Gclm	0.977	1.013	1.096	7.134	6.465	6.553
	Srnx1	1.034	1.024	0.861	5.302	4.929	6.627
	Txnrd1	1.094	1.079	0.862	4.838	5.039	5.823
	Hmox1	1.353	1.298	1.083	58.056	55.067	61.196
Nq01	Table Analyzed	NQ01	Srnx1	Table Analyzed	SRNX1
unpaired t test			Unpaired t test
	Column B	4 h		Column B	4 h
	vs.	vs.		vs.	vs.
	Column A	1 h		Column A	1 h
	Unpaired t test			Unpaired t test
	P value	<0.0001		P value	0.0009
	P value summary	****		P value summary	***
	Significantly different (P < 0.05)?	Yes		Significantly different (P < 0.05)?	Yes
	One- or two-tailed P value?	Two-tailed		One- or two-tailed P value?	Two-tailed
	t, df	t=17.88, df=4		t, df	t=8.965, df=4
	How big is the difference?			How big is the difference?
	Mean of column A	0.984		Mean of column A	0.973
	Mean of column B	2.853		Mean of column B	5.619
	Difference between means (B - A) ± SEM	1.869 ± 0.1046		Difference between means (B - A) ± SEM	4.646 ± 0.5183
	95% confidence interval	1.579 to 2.160		95% confidence interval	3.207 to 6.085
	R squared (eta squared)	0.9876		R squared (eta squared)	0.9526
	F test to compare variances			F test to compare variances
	F, DFn, Dfd	6.284, 2, 2		F, DFn, Dfd	84.42, 2, 2
	P value	0.2746		P value	0.0234
	P value summary	ns		P value summary	*
	Significantly different (P < 0.05)?	No		Significantly different (P < 0.05)?	Yes
	Data analyzed			Data analyzed
	Sample size, column A	3		Sample size, column A	3
	Sample size, column B	3		Sample size, column B	3
Abcc3	Table Analyzed	ABCC3	Txrnd1	Table Analyzed	TXRND1
unpaired t test			Unpaired t test
	Column B	4 h		Column B	4 h
	vs.	vs.		vs.	vs.
	Column A	1 h		Column A	1 h
	Unpaired t test			Unpaired t test
	P value	0.013		P value	0.0002
	P value summary	*		P value summary	***
	Significantly different (P < 0.05)?	Yes		Significantly different (P < 0.05)?	Yes
	One- or two-tailed P value?	Two-tailed		One- or two-tailed P value?	Two-tailed
	t, df	t=4.262, df=4		t, df	t=13.63, df=4
	How big is the difference?			How big is the difference?
	Mean of column A	1.033		Mean of column A	1.012
	Mean of column B	1.451		Mean of column B	5.233
	Difference between means (B - A) ± SEM	0.4183 ± 0.09816		Difference between means (B - A) ± SEM	4.222 ± 0.3097
	95% confidence interval	0.1458 to 0.6909		95% confidence interval	3.362 to 5.082
	R squared (eta squared)	0.8195		R squared (eta squared)	0.9789
	F test to compare variances			F test to compare variances
	F, DFn, Dfd	1.019, 2, 2		F, DFn, Dfd	16.07, 2, 2
	P value	0.9905		P value	0.1172
	P value summary	ns		P value summary	ns
	Significantly different (P < 0.05)?	No		Significantly different (P < 0.05)?	No
	Data analyzed			Data analyzed
	Sample size, column A	3		Sample size, column A	3
	Sample size, column B	3		Sample size, column B	3
Slc7a11	Table Analyzed	SLC7A11	Hmox-1	Table Analyzed	HMOX-1
Unpaired t test			Unpaired t test
	Column B	4 h		Column B	4 h
	vs.	vs.		vs.	vs.
	Column A	1 h		Column A	1 h
	Unpaired t test			Unpaired t test
	P value	0.0007		P value	<0.0001
	P value summary	***		P value summary	****
	Significantly different (P < 0.05)?	Yes		Significantly different (P < 0.05)?	Yes
	One- or two-tailed P value?	Two-tailed		One- or two-tailed P value?	Two-tailed
	t, df	t=9.592, df=4		t, df	t=32.10, df=4
	How big is the difference?			How big is the difference?
	Mean of column A	0.9073		Mean of column A	1.245
	Mean of column B	8.876		Mean of column B	58.11
	Difference between means (B - A) ± SEM	7.969 ± 0.8308		Difference between means (B - A) ± SEM	56.86 ± 1.771
	95% confidence interval	5.662 to 10.28		95% confidence interval	51.94 to 61.78
	R squared (eta squared)	0.9583		R squared (eta squared)	0.9961
	F test to compare variances			F test to compare variances
	F, DFn, Dfd	292.5, 2, 2		F, DFn, Dfd	461.4, 2, 2
	P value	0.0068		P value	0.0043
	P value summary	**		P value summary	**
	Significantly different (P < 0.05)?	Yes		Significantly different (P < 0.05)?	Yes
	Data analyzed			Data analyzed
	Sample size, column A	3		Sample size, column A	3
	Sample size, column B	3		Sample size, column B	3
Gclm	Table Analyzed	GCLM
Unpaired t test
	Column B	4 h
	vs.	vs.
	Column A	1 h
	Unpaired t test
	P value	<0.0001
	P value summary	****
	Significantly different (P < 0.05)?	Yes
	One- or two-tailed P value?	Two-tailed
	t, df	t=26.73, df=4
	How big is the difference?
	Mean of column A	1.029
	Mean of column B	6.717
	Difference between means (B - A) ± SEM	5.689 ± 0.2128
	95% confidence interval	5.098 to 6.280
	R squared (eta squared)	0.9944
	F test to compare variances
	F, DFn, Dfd	35.48, 2, 2
	P value	0.0548
	P value summary	ns
	Significantly different (P < 0.05)?	No
	Data analyzed
	Sample size, column A	3
	Sample size, column B	3
Fig. 6g	Media only	poly(CEP)		Unpaired t test
	17.0914	35.9166		Unpaired t test
	19.3275	36.7543		P value	<0.0001
	18.5729	30.7026		P value summary	****
	17.3425	35.2936		Significantly different (P < 0.05)?	Yes
	16.4082	33.6816		One- or two-tailed P value?	Two-tailed
	17.4323	35.2872		t, df	t=19.20, df=12
	19.4595	35.0567
				How big is the difference?
				Mean of column A	17.95
				Mean of column B	34.67
				Difference between means (B - A) ± SEM	16.72 ± 0.8708
				95% confidence interval	14.83 to 18.62
				R squared (eta squared)	0.9685
				F test to compare variances
				F, DFn, Dfd	2.830, 6, 6
				P value	0.2311
				P value summary	ns
				Significantly different (P < 0.05)?	No
				Data analyzed
				Sample size, column A	7
				Sample size, column B	7

## Sheet: Fig. S4
NCOMMS Bhav Parikh et al. Source Data
SFig. 4b
Wavelength	Absorbance	Absorbance	Absorbance	Absorbance	Absorbance	Absorbance	Absorbance	Absorbance	Absorbance	Absorbance	Absorbance
nm	Arb	Arb	Arb	Arb	Arb	Arb	Arb	Arb	Arb	Arb	Arb
	1 wt%	0.75wt%	0.5 wt%	0.25 wt%	0.1 wt%	0.05 wt%	0.025 wt%	0.01 wt%	0.005 wt%	0.0025 wt%	0.001 wt%
320	0.244	0.232	0.214	0.172	0.152	0.171	0.141	0.138	0.134	0.134	0.132
321	0.252	0.24	0.222	0.177	0.154	0.171	0.142	0.137	0.134	0.136	0.133
322	0.259	0.246	0.227	0.182	0.156	0.173	0.142	0.137	0.134	0.135	0.133
323	0.264	0.251	0.232	0.187	0.157	0.173	0.141	0.137	0.133	0.135	0.132
324	0.268	0.256	0.237	0.189	0.158	0.172	0.14	0.137	0.133	0.135	0.132
325	0.273	0.26	0.241	0.192	0.158	0.172	0.14	0.136	0.133	0.134	0.132
326	0.277	0.263	0.245	0.195	0.158	0.173	0.14	0.136	0.133	0.133	0.132
327	0.281	0.267	0.249	0.198	0.159	0.173	0.141	0.136	0.133	0.133	0.132
328	0.285	0.271	0.253	0.201	0.16	0.173	0.14	0.136	0.132	0.133	0.131
329	0.291	0.276	0.259	0.204	0.161	0.174	0.14	0.135	0.131	0.132	0.13
330	0.298	0.283	0.266	0.208	0.162	0.174	0.139	0.134	0.131	0.133	0.13
331	0.305	0.291	0.272	0.213	0.164	0.174	0.139	0.134	0.131	0.132	0.129
332	0.315	0.301	0.282	0.22	0.166	0.175	0.139	0.134	0.131	0.132	0.13
333	0.327	0.313	0.295	0.227	0.169	0.176	0.139	0.133	0.131	0.132	0.13
334	0.342	0.326	0.308	0.236	0.172	0.177	0.139	0.133	0.13	0.132	0.129
335	0.358	0.341	0.321	0.246	0.175	0.178	0.139	0.132	0.129	0.13	0.128
336	0.373	0.356	0.335	0.255	0.178	0.178	0.139	0.131	0.128	0.129	0.127
337	0.386	0.369	0.347	0.264	0.18	0.179	0.138	0.13	0.128	0.128	0.126
338	0.397	0.377	0.356	0.269	0.182	0.179	0.137	0.128	0.126	0.127	0.125
339	0.402	0.383	0.362	0.272	0.182	0.178	0.136	0.126	0.124	0.125	0.123
340	0.404	0.386	0.365	0.273	0.181	0.178	0.135	0.126	0.123	0.123	0.122
341	0.404	0.385	0.364	0.273	0.18	0.176	0.134	0.124	0.121	0.122	0.12
342	0.401	0.381	0.361	0.27	0.179	0.175	0.133	0.124	0.12	0.121	0.119
343	0.397	0.378	0.357	0.268	0.177	0.174	0.131	0.122	0.119	0.12	0.118
344	0.392	0.375	0.354	0.266	0.175	0.173	0.13	0.121	0.119	0.118	0.118
345	0.388	0.372	0.351	0.264	0.174	0.172	0.129	0.12	0.118	0.117	0.118
346	0.387	0.37	0.349	0.262	0.174	0.172	0.127	0.119	0.118	0.117	0.117
347	0.388	0.371	0.351	0.263	0.174	0.172	0.128	0.119	0.117	0.117	0.116
348	0.393	0.375	0.355	0.266	0.174	0.172	0.128	0.119	0.117	0.117	0.115
349	0.4	0.382	0.362	0.271	0.176	0.171	0.128	0.119	0.116	0.117	0.115
350	0.412	0.392	0.372	0.277	0.178	0.172	0.127	0.119	0.115	0.116	0.114
351	0.426	0.406	0.386	0.286	0.181	0.174	0.127	0.118	0.115	0.115	0.114
352	0.443	0.423	0.401	0.295	0.184	0.175	0.128	0.117	0.115	0.114	0.113
353	0.461	0.44	0.417	0.306	0.188	0.177	0.128	0.116	0.114	0.113	0.113
354	0.48	0.459	0.434	0.318	0.193	0.178	0.129	0.116	0.113	0.112	0.112
355	0.497	0.474	0.45	0.328	0.196	0.18	0.129	0.116	0.112	0.112	0.11
356	0.508	0.485	0.459	0.334	0.197	0.18	0.127	0.114	0.11	0.11	0.108
357	0.512	0.489	0.463	0.336	0.197	0.179	0.126	0.112	0.109	0.108	0.107
358	0.506	0.482	0.456	0.332	0.194	0.18	0.124	0.11	0.108	0.107	0.106
359	0.488	0.466	0.441	0.321	0.189	0.179	0.121	0.108	0.105	0.105	0.105
361	0.441	0.421	0.397	0.291	0.174	0.172	0.114	0.104	0.103	0.101	0.101
363	0.389	0.371	0.351	0.259	0.16	0.164	0.11	0.1	0.098	0.098	0.097
365	0.346	0.331	0.314	0.234	0.149	0.157	0.105	0.097	0.096	0.096	0.095
367	0.326	0.311	0.294	0.221	0.142	0.155	0.103	0.096	0.095	0.094	0.095
369	0.322	0.308	0.292	0.219	0.142	0.154	0.103	0.096	0.094	0.095	0.094
371	0.333	0.32	0.304	0.228	0.145	0.155	0.104	0.095	0.094	0.095	0.094
373	0.354	0.34	0.322	0.24	0.148	0.157	0.103	0.095	0.095	0.093	0.094
375	0.373	0.357	0.339	0.251	0.151	0.158	0.102	0.093	0.092	0.092	0.091
377	0.377	0.36	0.342	0.252	0.151	0.155	0.1	0.09	0.089	0.089	0.088
379	0.352	0.335	0.317	0.235	0.141	0.15	0.094	0.086	0.085	0.085	0.086
381	0.294	0.28	0.267	0.198	0.126	0.14	0.088	0.081	0.081	0.081	0.081
383	0.221	0.211	0.201	0.155	0.105	0.129	0.081	0.076	0.076	0.077	0.077
385	0.154	0.149	0.14	0.114	0.087	0.118	0.074	0.071	0.072	0.073	0.074
387	0.109	0.106	0.098	0.085	0.074	0.112	0.068	0.067	0.069	0.07	0.071
389	0.081	0.079	0.073	0.067	0.066	0.107	0.065	0.065	0.067	0.067	0.069
391	0.064	0.063	0.058	0.056	0.06	0.104	0.063	0.063	0.065	0.066	0.067
392	0.059	0.059	0.053	0.053	0.059	0.104	0.062	0.062	0.064	0.066	0.067
393	0.055	0.055	0.05	0.051	0.057	0.104	0.062	0.062	0.065	0.065	0.067
394	0.052	0.052	0.047	0.048	0.057	0.104	0.062	0.062	0.065	0.065	0.067
395	0.049	0.048	0.044	0.047	0.057	0.104	0.063	0.063	0.065	0.066	0.067
396	0.046	0.046	0.042	0.046	0.057	0.105	0.063	0.064	0.066	0.067	0.068
397	0.044	0.044	0.04	0.044	0.057	0.105	0.063	0.064	0.067	0.068	0.069
398	0.042	0.043	0.038	0.044	0.057	0.106	0.064	0.065	0.068	0.069	0.07
399	0.041	0.042	0.037	0.043	0.057	0.107	0.065	0.066	0.068	0.069	0.072
400	0.039	0.04	0.035	0.042	0.057	0.107	0.065	0.066	0.069	0.07	0.072
401	0.038	0.039	0.034	0.042	0.057	0.107	0.065	0.066	0.069	0.07	0.071
402	0.036	0.037	0.033	0.041	0.055	0.106	0.064	0.065	0.068	0.069	0.07
403	0.035	0.036	0.032	0.04	0.054	0.105	0.062	0.063	0.066	0.067	0.069
404	0.034	0.035	0.031	0.039	0.053	0.104	0.061	0.062	0.065	0.066	0.068
405	0.033	0.034	0.03	0.038	0.052	0.103	0.06	0.061	0.063	0.065	0.067
406	0.032	0.033	0.03	0.037	0.05	0.101	0.059	0.059	0.062	0.063	0.065
407	0.032	0.033	0.029	0.036	0.049	0.1	0.057	0.058	0.061	0.062	0.064
408	0.031	0.032	0.028	0.036	0.049	0.098	0.056	0.056	0.059	0.06	0.062
409	0.031	0.032	0.028	0.035	0.048	0.098	0.055	0.055	0.058	0.058	0.061
410	0.03	0.031	0.028	0.034	0.047	0.096	0.053	0.054	0.056	0.057	0.059
411	0.029	0.03	0.027	0.034	0.045	0.095	0.051	0.052	0.055	0.055	0.057
412	0.028	0.03	0.026	0.033	0.044	0.094	0.049	0.051	0.053	0.053	0.056
413	0.028	0.03	0.026	0.032	0.042	0.093	0.048	0.049	0.052	0.051	0.054
414	0.028	0.029	0.026	0.032	0.042	0.092	0.048	0.048	0.05	0.05	0.053
415	0.028	0.029	0.026	0.031	0.041	0.091	0.046	0.047	0.049	0.049	0.052
416	0.027	0.029	0.026	0.03	0.04	0.09	0.045	0.045	0.048	0.048	0.05
417	0.027	0.029	0.025	0.03	0.039	0.088	0.044	0.044	0.046	0.047	0.048
418	0.027	0.029	0.024	0.03	0.038	0.087	0.042	0.042	0.044	0.045	0.047
419	0.027	0.028	0.024	0.029	0.037	0.087	0.041	0.041	0.043	0.044	0.046
420	0.026	0.028	0.024	0.028	0.036	0.087	0.041	0.04	0.042	0.043	0.045
SFig. 4c
Concentration	Absorbance (376nm-400nm)
wt%	Arb
1	0.338
0.75	0.32
0.5	0.307
0.25	0.21
0.1	0.094
0.05	0.048
0.025	0.035
0.01	0.024
0.005	0.02
0.0025	0.019
0.001	0.016

## Sheet: Fig. S5
NCOMMS Bhav Parikh et al. Source Data
SFig. 5b
Wavel.	Concetration (wt%)
nm	2	1.6	1.4	1.2	1	0.8	0.6	0.4	0.2	0.1	0.05	0.025	0.01
320	0.9279	0.9692	0.9477	0.8941	0.8976	0.8883	0.8457	0.9052	0.8705	0.9341	0.8776	0.8806	0.88
321	0.9294	0.9696	0.948	0.893	0.896	0.884	0.8397	0.8987	0.8677	0.9286	0.8715	0.8776	0.8767
322	0.9309	0.97	0.9463	0.8898	0.8914	0.8779	0.8311	0.8896	0.8591	0.9201	0.8623	0.8701	0.8699
323	0.9319	0.9709	0.9462	0.889	0.8888	0.8741	0.8269	0.8853	0.8551	0.9153	0.8571	0.8664	0.865
324	0.9332	0.9712	0.9452	0.8868	0.8852	0.8701	0.8207	0.8773	0.8489	0.9082	0.849	0.8601	0.859
325	0.9354	0.9719	0.9448	0.8852	0.8829	0.8676	0.8167	0.873	0.8451	0.9041	0.8441	0.8566	0.8559
326	0.9361	0.9723	0.9457	0.8836	0.8819	0.8644	0.8131	0.8693	0.8416	0.9006	0.8401	0.8531	0.852
327	0.9361	0.972	0.9446	0.882	0.8785	0.8616	0.8087	0.8646	0.8371	0.8957	0.8349	0.8492	0.8486
328	0.9374	0.9728	0.9441	0.8807	0.8762	0.8592	0.8053	0.8597	0.8339	0.8931	0.8306	0.8456	0.845
329	0.9404	0.9746	0.9449	0.88	0.8757	0.8573	0.8023	0.857	0.8305	0.8893	0.8264	0.8425	0.841
330	0.941	0.9744	0.9441	0.8787	0.8739	0.854	0.7988	0.8522	0.8263	0.8841	0.8215	0.8376	0.837
331	0.9441	0.9769	0.9464	0.879	0.8732	0.8533	0.7966	0.8499	0.8249	0.8827	0.8186	0.8357	0.8349
332	0.9503	0.9809	0.948	0.8795	0.8721	0.8506	0.7929	0.8447	0.8193	0.8763	0.8114	0.8296	0.8291
333	0.9583	0.9863	0.9524	0.8819	0.8728	0.8497	0.79	0.8414	0.816	0.8723	0.8066	0.8257	0.825
334	0.9663	0.9914	0.9566	0.8846	0.8736	0.8494	0.7879	0.837	0.8114	0.8672	0.8006	0.8207	0.8193
335	0.9761	0.9988	0.9612	0.8874	0.875	0.8502	0.7857	0.8342	0.8084	0.8632	0.796	0.8162	0.8149
336	0.9857	1.0049	0.9659	0.8904	0.8766	0.8498	0.7844	0.8314	0.8045	0.8593	0.7907	0.8123	0.8104
337	0.9943	1.0113	0.9711	0.8935	0.8778	0.8497	0.7827	0.8284	0.8009	0.8538	0.7853	0.8072	0.8047
338	1.0029	1.0168	0.9749	0.8953	0.8773	0.8484	0.7796	0.8244	0.7955	0.8473	0.7788	0.8003	0.7982
339	1.0073	1.0201	0.9776	0.8958	0.8774	0.8476	0.7779	0.8214	0.7923	0.8431	0.7746	0.7967	0.7938
340	1.0103	1.0202	0.9766	0.8953	0.8753	0.8454	0.7757	0.8182	0.7886	0.8391	0.7702	0.7921	0.7895
341	1.0119	1.0207	0.9771	0.8953	0.8746	0.8438	0.7726	0.8149	0.7827	0.8347	0.7659	0.7877	0.7825
342	1.0116	1.018	0.973	0.8911	0.8696	0.8381	0.7668	0.8079	0.7774	0.8259	0.7571	0.7795	0.7762
343	1.0096	1.0152	0.971	0.8875	0.8654	0.8343	0.7627	0.8032	0.7722	0.8205	0.7515	0.7739	0.7707
344	1.0033	1.0095	0.9647	0.8814	0.8592	0.8285	0.7567	0.7969	0.7659	0.8135	0.7447	0.7672	0.7634
345	0.9973	1.0032	0.9592	0.8757	0.8538	0.8237	0.7521	0.7914	0.7605	0.8077	0.7392	0.7613	0.7576
346	0.9947	0.9988	0.9559	0.8725	0.8508	0.8195	0.7485	0.7871	0.7561	0.8032	0.7348	0.7569	0.7532
347	0.9923	0.9965	0.9527	0.869	0.8473	0.8161	0.7455	0.7839	0.7532	0.7991	0.7311	0.7535	0.7494
348	0.9914	0.995	0.9513	0.8675	0.845	0.8145	0.7429	0.7814	0.75	0.796	0.7278	0.7505	0.746
349	0.9937	0.9955	0.9507	0.8669	0.8438	0.8123	0.7403	0.778	0.7461	0.7914	0.7234	0.746	0.7414
350	0.996	0.9965	0.9528	0.8674	0.8437	0.8118	0.7395	0.7769	0.744	0.7899	0.7212	0.7443	0.7397
351	0.9997	0.9986	0.9538	0.8683	0.844	0.812	0.739	0.7761	0.7431	0.7877	0.7192	0.7422	0.7377
352	1.0206	1.0131	0.9661	0.8772	0.8488	0.8154	0.7386	0.7735	0.738	0.7808	0.7117	0.7351	0.7303
353	1.0358	1.0254	0.9754	0.8847	0.8536	0.819	0.7397	0.773	0.7352	0.7776	0.7083	0.7319	0.7265
354	1.0518	1.0357	0.9844	0.8917	0.8577	0.8216	0.7395	0.7712	0.7316	0.7724	0.7027	0.7262	0.7205
355	1.0623	1.042	0.9889	0.8953	0.8592	0.8221	0.7395	0.7701	0.7291	0.7684	0.699	0.7223	0.7168
356	1.0677	1.0462	0.9918	0.8971	0.8594	0.8218	0.7385	0.7681	0.7257	0.7643	0.695	0.7177	0.7125
357	1.071	1.0464	0.9914	0.8957	0.857	0.8192	0.7351	0.7631	0.7202	0.7574	0.6889	0.7116	0.7055
358	1.0668	1.041	0.9867	0.8921	0.8527	0.8152	0.7307	0.7586	0.7147	0.7498	0.6834	0.7039	0.6976
359	1.0584	1.0335	0.9795	0.885	0.8464	0.8089	0.726	0.7533	0.7092	0.7443	0.678	0.6984	0.6925
360	1.0459	1.0214	0.9685	0.8756	0.8377	0.8007	0.7188	0.7462	0.7026	0.739	0.6716	0.6933	0.6876
361	1.0356	1.0128	0.9617	0.869	0.8315	0.7962	0.7147	0.7424	0.6987	0.7349	0.6678	0.6895	0.6833
362	1.0104	0.9899	0.9405	0.8513	0.8156	0.7821	0.7032	0.7314	0.6887	0.7247	0.659	0.6803	0.6737
363	0.9822	0.9657	0.9195	0.832	0.7995	0.7673	0.6915	0.7203	0.6789	0.7147	0.6506	0.6715	0.6648
364	0.9535	0.9458	0.9019	0.8163	0.7857	0.7518	0.6788	0.7079	0.6691	0.7047	0.6414	0.6623	0.6558
365	0.9349	0.9299	0.8875	0.8036	0.7746	0.7416	0.6711	0.7	0.6625	0.6982	0.6357	0.6564	0.65
366	0.9238	0.9078	0.8676	0.7857	0.7589	0.735	0.6653	0.6946	0.658	0.6941	0.6317	0.6526	0.6457
367	0.9073	0.8887	0.8496	0.7692	0.7444	0.7257	0.6572	0.6874	0.6514	0.6875	0.626	0.6465	0.6401
368	0.8731	0.8692	0.8326	0.7533	0.7296	0.704	0.6394	0.6696	0.6359	0.6723	0.6123	0.6332	0.6261
369	0.8581	0.8554	0.8188	0.7406	0.7177	0.6929	0.6295	0.6598	0.627	0.6631	0.6037	0.6249	0.618
370	0.8499	0.8474	0.8107	0.7328	0.7101	0.6852	0.6222	0.6523	0.6205	0.6561	0.5972	0.6187	0.6114
371	0.8459	0.8437	0.8077	0.729	0.7056	0.6806	0.6182	0.6476	0.6162	0.6522	0.5928	0.6148	0.6072
372	0.8427	0.8389	0.8028	0.7232	0.6995	0.6738	0.6114	0.6401	0.6086	0.6439	0.5848	0.6073	0.5994
373	0.8433	0.8385	0.8007	0.7205	0.6954	0.6695	0.6064	0.6307	0.599	0.6332	0.5742	0.5974	0.5886
374	0.8465	0.8386	0.7986	0.7172	0.6892	0.6622	0.5981	0.6239	0.5915	0.6252	0.5659	0.5896	0.5809
375	0.8491	0.8375	0.7969	0.7135	0.6835	0.6555	0.5903	0.6143	0.5806	0.6131	0.5539	0.5778	0.5688
376	0.8482	0.8352	0.7938	0.7101	0.6792	0.6509	0.5854	0.6085	0.5744	0.6061	0.5468	0.571	0.5616
377	0.8439	0.8293	0.788	0.7039	0.6723	0.6437	0.5791	0.6007	0.5663	0.5974	0.5385	0.5627	0.553
378	0.8352	0.8205	0.7798	0.6958	0.6647	0.6364	0.5719	0.5926	0.5582	0.5882	0.5301	0.5543	0.5442
379	0.821	0.8071	0.7673	0.6847	0.6538	0.6264	0.5629	0.5831	0.5489	0.5786	0.5205	0.5447	0.5345
380	0.801	0.7889	0.7512	0.6702	0.6413	0.6142	0.5533	0.5733	0.5394	0.5686	0.5114	0.5354	0.5249
381	0.7866	0.7767	0.7402	0.6603	0.6325	0.6062	0.5467	0.5665	0.5334	0.5623	0.5058	0.5294	0.519
382	0.7546	0.7485	0.7148	0.6381	0.6134	0.589	0.5323	0.5525	0.5206	0.5496	0.4941	0.5176	0.5068
383	0.701	0.7017	0.6743	0.6025	0.5827	0.5613	0.5108	0.5314	0.5021	0.5307	0.4773	0.5	0.489
384	0.6631	0.6691	0.6449	0.5769	0.5609	0.5417	0.4952	0.5162	0.4892	0.5177	0.4601	0.4819	0.4713
385	0.6269	0.6215	0.6027	0.5395	0.5293	0.5133	0.4724	0.4944	0.4707	0.4994	0.4497	0.4713	0.4604
386	0.5708	0.5895	0.5739	0.5137	0.5075	0.4934	0.4569	0.4796	0.4582	0.4869	0.4385	0.4598	0.4491
387	0.5424	0.5643	0.5512	0.4939	0.4904	0.4781	0.4444	0.4678	0.4481	0.4769	0.4297	0.4505	0.44
388	0.5179	0.5424	0.5316	0.4768	0.4752	0.4646	0.4335	0.4571	0.4389	0.4679	0.4217	0.4423	0.4317
389	0.5035	0.5294	0.5199	0.4664	0.4663	0.4561	0.4267	0.4506	0.4332	0.4622	0.4167	0.4372	0.4263
390	0.4754	0.5046	0.4972	0.4461	0.4488	0.44	0.4136	0.4379	0.4221	0.451	0.4067	0.4266	0.4163
391	0.4569	0.488	0.4821	0.4329	0.4371	0.4294	0.4048	0.4292	0.4145	0.4432	0.3998	0.4196	0.4092
392	0.443	0.4752	0.4702	0.4223	0.4277	0.4204	0.3975	0.4219	0.4077	0.4368	0.3941	0.4136	0.4034
393	0.4298	0.4637	0.4592	0.4129	0.4191	0.4124	0.3909	0.4152	0.4023	0.4312	0.389	0.4084	0.3982
394	0.42	0.4546	0.4512	0.4057	0.4126	0.4065	0.386	0.4103	0.3981	0.4273	0.3853	0.4048	0.3947
395	0.4098	0.4463	0.4433	0.3988	0.4069	0.4009	0.3813	0.4059	0.3949	0.4244	0.3827	0.4023	0.3926
396	0.4069	0.4443	0.4417	0.3971	0.4056	0.3999	0.3803	0.4053	0.3945	0.4241	0.3824	0.4024	0.3928
397	0.4044	0.4423	0.4401	0.3956	0.4046	0.3987	0.3795	0.4047	0.3943	0.4243	0.3822	0.4028	0.3932
398	0.4017	0.4409	0.4388	0.3945	0.4039	0.3982	0.3792	0.4047	0.3949	0.4255	0.383	0.4047	0.3951
399	0.4	0.4399	0.4385	0.3939	0.4039	0.3983	0.3791	0.4048	0.3956	0.4266	0.3836	0.4056	0.3965
400	0.3986	0.4397	0.4384	0.3936	0.4042	0.3982	0.3792	0.4054	0.3967	0.4275	0.3842	0.4068	0.3974
401	0.3976	0.4394	0.4385	0.3933	0.4043	0.3986	0.3793	0.4055	0.3969	0.4282	0.3843	0.4077	0.3982
402	0.3966	0.4386	0.4378	0.3925	0.404	0.3981	0.3787	0.405	0.3964	0.4277	0.3833	0.4074	0.3977
403	0.3947	0.4364	0.4362	0.3903	0.402	0.3962	0.3769	0.4028	0.3939	0.4248	0.3803	0.4045	0.3947
404	0.3935	0.4348	0.4349	0.3888	0.4004	0.3946	0.3755	0.4011	0.3917	0.4225	0.3779	0.4019	0.3923
405	0.3918	0.4327	0.4327	0.3867	0.3983	0.3926	0.3737	0.3989	0.3889	0.4193	0.3751	0.3989	0.3888
406	0.389	0.4287	0.4291	0.383	0.3944	0.3889	0.3702	0.3948	0.3842	0.4137	0.37	0.3932	0.3831
407	0.3856	0.4241	0.4244	0.3786	0.3896	0.3842	0.3662	0.3897	0.3784	0.4073	0.364	0.3862	0.3759
408	0.3831	0.4208	0.4211	0.3754	0.3863	0.381	0.3633	0.3863	0.3741	0.4024	0.3597	0.3814	0.371
409	0.3801	0.4166	0.4169	0.3713	0.3821	0.3766	0.3595	0.3816	0.3691	0.3965	0.3544	0.3752	0.3647
410	0.377	0.4126	0.4127	0.3677	0.3781	0.3727	0.356	0.3774	0.3642	0.3911	0.3496	0.3697	0.3589
411	0.3745	0.4088	0.4092	0.3642	0.3745	0.3691	0.3527	0.3737	0.3599	0.3863	0.3453	0.3648	0.3541
412	0.3672	0.3993	0.3993	0.3552	0.3648	0.3595	0.3442	0.3637	0.3486	0.3733	0.334	0.3518	0.3408
413	0.3627	0.3934	0.3931	0.3494	0.3586	0.3536	0.3388	0.3572	0.3416	0.3655	0.3271	0.3438	0.3328
414	0.3577	0.387	0.3865	0.3437	0.3524	0.3473	0.3331	0.3505	0.3344	0.3575	0.32	0.3356	0.3246
415	0.3546	0.3826	0.3823	0.3398	0.3481	0.3432	0.3294	0.3461	0.3297	0.3523	0.3152	0.3304	0.3193
416	0.351	0.3781	0.3775	0.3353	0.3434	0.3385	0.3251	0.3414	0.3246	0.3464	0.3101	0.3246	0.3136
417	0.3458	0.3715	0.3707	0.3293	0.3368	0.332	0.3192	0.3345	0.3173	0.3383	0.303	0.3164	0.3056
418	0.341	0.3652	0.3643	0.3235	0.3306	0.326	0.3137	0.3279	0.3107	0.331	0.2964	0.3091	0.2986
419	0.3378	0.3612	0.36	0.3199	0.3272	0.3225	0.3105	0.3244	0.3071	0.3269	0.2928	0.3051	0.2945
420	0.335	0.358	0.3566	0.3167	0.3249	0.3204	0.3085	0.3221	0.3046	0.3242	0.2904	0.3022	0.2919
SFig. 5c
Concentration (wt%)	Absorbance (375nm-400nm)
2	0.4505
1.6	0.3978
1.4	0.3585
1.2	0.3199
1	0.2793
0.8	0.2573
0.6	0.2111
0.4	0.2089
0.2	0.1839
0.1	0.1856
0.05	0.1697
0.025	0.171
0.01	0.1714
SFig. 5b
Duration (h)	Percentage Mass of micelles shed (%) 1	Percentage Mass of micelles shed (%) 2	Percentage Mass of micelles shed (%) 3	Average percentage mass of micelles shed	STD	Cumulative percentage mass of micelles shed (%)	STD
4	0	0	0	0	0	0	0
24	0	0	0	0	0	0	0
48	0	0	0	0	0	0	0
72	3.33	4.626	3.97	3.978	0.91641	3.978	0.91641
96	22.14	21.42	24.66	22.74	1.70129	26.718	2.616

## Sheet: Fig. S6
NCOMMS Bhav Parikh et al. Source Data
Rpe65	Media only	poly(CEP)	TNT	poly(CEP) + TNT		One-way ANOVA						Tukey's multiple comparisons test
	0.81	0.26	0.001	0.036		ANOVA summary						Number of families	1
	0.935	0.182	0.002	0.026		F	37.78					Number of comparisons per family	6
	1.32	0.221	0.002	0.051		P value	<0.0001					Alpha	0.05
						P value summary	****
						Significant diff. among means (P < 0.05)?	Yes					Tukey's multiple comparisons test	Mean Diff.	95.00% CI of diff.	Below threshold?	Summary	Adjusted P Value
						R squared	0.9341					Media only vs. poly(CEP)	0.8007	0.4490 to 1.152	Yes	***	0.0004	A-B
												Media only vs. TNT	1.02	0.6684 to 1.372	Yes	****	<0.0001	A-C
						Brown-Forsythe test						Media only vs. poly(CEP) + TNT	0.984	0.6324 to 1.336	Yes	****	<0.0001	A-D
						F (DFn, DFd)	1.959 (3, 8)					poly(CEP) vs. TNT	0.2193	-0.1323 to 0.5710	No	ns	0.2649	B-C
						P value	0.1987					poly(CEP) vs. poly(CEP) + TNT	0.1833	-0.1683 to 0.5350	No	ns	0.3969	B-D
						P value summary	ns					TNT vs. poly(CEP) + TNT	-0.036	-0.3876 to 0.3156	No	ns	0.9869	C-D
						Are SDs significantly different (P < 0.05)?	No
												Test details	Mean 1	Mean 2	Mean Diff.	SE of diff.	n1	n2	q	DF
						Bartlett's test						Media only vs. poly(CEP)	1.022	0.221	0.8007	0.1098	3	3	10.31	8
						Bartlett's statistic (corrected)						Media only vs. TNT	1.022	0.001667	1.02	0.1098	3	3	13.14	8
						P value						Media only vs. poly(CEP) + TNT	1.022	0.03767	0.984	0.1098	3	3	12.67	8
						P value summary						poly(CEP) vs. TNT	0.221	0.001667	0.2193	0.1098	3	3	2.825	8
						Are SDs significantly different (P < 0.05)?						poly(CEP) vs. poly(CEP) + TNT	0.221	0.03767	0.1833	0.1098	3	3	2.361	8
												TNT vs. poly(CEP) + TNT	0.001667	0.03767	-0.036	0.1098	3	3	0.4637	8
						ANOVA table	SS	DF	MS	F (DFn, DFd)	P value
						Treatment (between columns)	2.05	3	0.6832	F (3, 8) = 37.78	P<0.0001
						Residual (within columns)	0.1447	8	0.01808
						Total	2.194	11
						Data summary
						Number of treatments (columns)	4
						Number of values (total)	12
Otx2	Media only	EPC	TNT	EPC + TNT		One-way ANOVA						Tukey's multiple comparisons test
	1.021	0.431	0.111	0.238		ANOVA summary						Number of families	1
	0.918	0.431	0.083	0.315		F	220.8					Number of comparisons per family	6
	1.068	0.382	0.092	0.277		P value	<0.0001					Alpha	0.05
						P value summary	****
						Significant diff. among means (P < 0.05)?	Yes					Tukey's multiple comparisons test	Mean Diff.	95.00% CI of diff.	Below threshold?	Summary	Adjusted P Value
						R squared	0.9881					Media only vs. EPC	0.5877	0.4680 to 0.7073	Yes	****	<0.0001	A-B
												Media only vs. TNT	0.907	0.7874 to 1.027	Yes	****	<0.0001	A-C
						Brown-Forsythe test						Media only vs. EPC + TNT	0.7257	0.6060 to 0.8453	Yes	****	<0.0001	A-D
						F (DFn, DFd)	0.9353 (3, 8)					EPC vs. TNT	0.3193	0.1997 to 0.4390	Yes	***	0.0001	B-C
						P value	0.4673					EPC vs. EPC + TNT	0.138	0.01837 to 0.2576	Yes	*	0.0252	B-D
						P value summary	ns					TNT vs. EPC + TNT	-0.1813	-0.3010 to -0.06170	Yes	**	0.0055	C-D
						Are SDs significantly different (P < 0.05)?	No
												Test details	Mean 1	Mean 2	Mean Diff.	SE of diff.	n1	n2	q	DF
						Bartlett's test						Media only vs. EPC	1.002	0.4147	0.5877	0.03736	3	3	22.25	8
						Bartlett's statistic (corrected)						Media only vs. TNT	1.002	0.09533	0.907	0.03736	3	3	34.34	8
						P value						Media only vs. EPC + TNT	1.002	0.2767	0.7257	0.03736	3	3	27.47	8
						P value summary						EPC vs. TNT	0.4147	0.09533	0.3193	0.03736	3	3	12.09	8
						Are SDs significantly different (P < 0.05)?						EPC vs. EPC + TNT	0.4147	0.2767	0.138	0.03736	3	3	5.224	8
												TNT vs. EPC + TNT	0.09533	0.2767	-0.1813	0.03736	3	3	6.865	8
						ANOVA table	SS	DF	MS	F (DFn, DFd)	P value
						Treatment (between columns)	1.386	3	0.4621	F (3, 8) = 220.8	P<0.0001
						Residual (within columns)	0.01675	8	0.002093
						Total	1.403	11
						Data summary
						Number of treatments (columns)	4
						Number of values (total)	12
Tjp1	Media only	poly(CEP)	TNT	poly(CEP) + TNT		One-way ANOVA						Tukey's multiple comparisons test
	0.953	0.545	0.438	0.672		ANOVA summary						Number of families	1
	0.961	0.785	0.348	0.531		F	19.63					Number of comparisons per family	6
	1.092	0.842	0.401	0.518		P value	0.0005					Alpha	0.05
						P value summary	***
						Significant diff. among means (P < 0.05)?	Yes					Tukey's multiple comparisons test	Mean Diff.	95.00% CI of diff.	Below threshold?	Summary	Adjusted P Value
						R squared	0.8804					Media only vs. poly(CEP)	0.278	0.01563 to 0.5404	Yes	*	0.0383	A-B
												Media only vs. TNT	0.6063	0.3440 to 0.8687	Yes	***	0.0003	A-C
						Brown-Forsythe test						Media only vs. poly(CEP) + TNT	0.4283	0.1660 to 0.6907	Yes	**	0.0035	A-D
						F (DFn, DFd)	0.3779 (3, 8)					poly(CEP) vs. TNT	0.3283	0.06597 to 0.5907	Yes	*	0.0165	B-C
						P value	0.7716					poly(CEP) vs. poly(CEP) + TNT	0.1503	-0.1120 to 0.4127	No	ns	0.3254	B-D
						P value summary	ns					TNT vs. poly(CEP) + TNT	-0.178	-0.4404 to 0.08437	No	ns	0.2104	C-D
						Are SDs significantly different (P < 0.05)?	No
												Test details	Mean 1	Mean 2	Mean Diff.	SE of diff.	n1	n2	q	DF
						Bartlett's test						Media only vs. poly(CEP)	1.002	0.724	0.278	0.08193	3	3	4.799	8
						Bartlett's statistic (corrected)						Media only vs. TNT	1.002	0.3957	0.6063	0.08193	3	3	10.47	8
						P value						Media only vs. poly(CEP) + TNT	1.002	0.5737	0.4283	0.08193	3	3	7.394	8
						P value summary						poly(CEP) vs. TNT	0.724	0.3957	0.3283	0.08193	3	3	5.667	8
						Are SDs significantly different (P < 0.05)?						poly(CEP) vs. poly(CEP) + TNT	0.724	0.5737	0.1503	0.08193	3	3	2.595	8
												TNT vs. poly(CEP) + TNT	0.3957	0.5737	-0.178	0.08193	3	3	3.073	8
						ANOVA table	SS	DF	MS	F (DFn, DFd)	P value
						Treatment (between columns)	0.5929	3	0.1976	F (3, 8) = 19.63	P=0.0005
						Residual (within columns)	0.08055	8	0.01007
						Total	0.6734	11
						Data summary
						Number of treatments (columns)	4
						Number of values (total)	12
Cdh1	Media only	EPC	TNT	EPC + TNT		ANOVA summary						Number of families	1
	1.026	0.454	0.015	0.046		F	146.7					Number of comparisons per family	6
	0.885	0.352	0.033	0.028		P value	<0.0001					Alpha	0.05
	1.101	0.318	0.026	0.04		P value summary	****
						Significant diff. among means (P < 0.05)?	Yes					Tukey's multiple comparisons test	Mean Diff.	95.00% CI of diff.	Below threshold?	Summary	Adjusted P Value
						R squared	0.9822					Media only vs. EPC	0.6293	0.4579 to 0.8008	Yes	****	<0.0001	A-B
												Media only vs. TNT	0.9793	0.8079 to 1.151	Yes	****	<0.0001	A-C
						Brown-Forsythe test						Media only vs. EPC + TNT	0.966	0.7945 to 1.137	Yes	****	<0.0001	A-D
						F (DFn, DFd)	1.617 (3, 8)					EPC vs. TNT	0.35	0.1785 to 0.5215	Yes	***	0.0008	B-C
						P value	0.2606					EPC vs. EPC + TNT	0.3367	0.1652 to 0.5081	Yes	**	0.0011	B-D
						P value summary	ns					TNT vs. EPC + TNT	-0.01333	-0.1848 to 0.1581	No	ns	0.9941	C-D
						Are SDs significantly different (P < 0.05)?	No
												Test details	Mean 1	Mean 2	Mean Diff.	SE of diff.	n1	n2	q	DF
						Bartlett's test						Media only vs. EPC	1.004	0.3747	0.6293	0.05355	3	3	16.62	8
						Bartlett's statistic (corrected)						Media only vs. TNT	1.004	0.02467	0.9793	0.05355	3	3	25.87	8
						P value						Media only vs. EPC + TNT	1.004	0.038	0.966	0.05355	3	3	25.51	8
						P value summary						EPC vs. TNT	0.3747	0.02467	0.35	0.05355	3	3	9.244	8
						Are SDs significantly different (P < 0.05)?						EPC vs. EPC + TNT	0.3747	0.038	0.3367	0.05355	3	3	8.892	8
												TNT vs. EPC + TNT	0.02467	0.038	-0.01333	0.05355	3	3	0.3522	8
						ANOVA table	SS	DF	MS	F (DFn, DFd)	P value
						Treatment (between columns)	1.893	3	0.6311	F (3, 8) = 146.7	P<0.0001
						Residual (within columns)	0.03441	8	0.004301
						Total	1.928	11
						Data summary
						Number of treatments (columns)	4
						Number of values (total)	12
