# Supplementary material for: A bio-functional polymer that prevents retinal scarring through modulation of NRF2 signalling pathway
Source: Nat Commun. 2022 May 19;13:2796. doi: 10.1038/s41467-022-30474-6 (PMC9119969; doi:10.1038/s41467-022-30474-6)
Supplement: Supplementary file 11 — Source data [file 41467_2022_30474_MOESM11_ESM.zip › NCOMMS-21-46079B_zip/Source data 2_RNA-Seq Data/DESeq2/CountFiles/invitro/A1_24h_sorted.count]

ENSG00000000003	705
ENSG00000000005	0
ENSG00000000419	613
ENSG00000000457	181
ENSG00000000460	317
ENSG00000000938	0
ENSG00000000971	566
ENSG00000001036	1683
ENSG00000001084	530
ENSG00000001167	829
ENSG00000001460	185
ENSG00000001461	611
ENSG00000001497	1224
ENSG00000001561	594
ENSG00000001617	580
ENSG00000001626	7
ENSG00000001629	1370
ENSG00000001630	225
ENSG00000001631	92
ENSG00000002016	152
ENSG00000002079	38
ENSG00000002330	136
ENSG00000002549	1221
ENSG00000002586	2973
ENSG00000002587	27
ENSG00000002726	0
ENSG00000002745	1
ENSG00000002746	0
ENSG00000002822	3
ENSG00000002834	5026
ENSG00000002919	401
ENSG00000002933	5
ENSG00000003056	571
ENSG00000003096	107
ENSG00000003137	79
ENSG00000003147	83
ENSG00000003249	51
ENSG00000003393	1462
ENSG00000003400	3
ENSG00000003402	974
ENSG00000003436	20
ENSG00000003509	265
ENSG00000003756	1153
ENSG00000003987	74
ENSG00000003989	1014
ENSG00000004059	977
ENSG00000004139	363
ENSG00000004142	2470
ENSG00000004399	3951
ENSG00000004455	2304
ENSG00000004468	11
ENSG00000004478	2497
ENSG00000004487	2016
ENSG00000004534	1364
ENSG00000004660	289
ENSG00000004700	768
ENSG00000004766	422
ENSG00000004776	13
ENSG00000004777	496
ENSG00000004779	950
ENSG00000004799	31
ENSG00000004809	0
ENSG00000004838	34
ENSG00000004846	64
ENSG00000004848	0
ENSG00000004864	1926
ENSG00000004866	192
ENSG00000004897	1972
ENSG00000004939	0
ENSG00000004948	0
ENSG00000004961	603
ENSG00000004975	1322
ENSG00000005001	0
ENSG00000005007	3589
ENSG00000005020	66
ENSG00000005022	3278
ENSG00000005059	557
ENSG00000005073	0
ENSG00000005075	622
ENSG00000005100	1062
ENSG00000005102	0
ENSG00000005108	8
ENSG00000005156	561
ENSG00000005175	645
ENSG00000005187	7
ENSG00000005189	136
ENSG00000005194	1263
ENSG00000005206	704
ENSG00000005238	377
ENSG00000005243	248
ENSG00000005249	122
ENSG00000005302	385
ENSG00000005339	2527
ENSG00000005379	700
ENSG00000005381	0
ENSG00000005421	0
ENSG00000005436	289
ENSG00000005448	532
ENSG00000005469	266
ENSG00000005471	1
ENSG00000005483	1532
ENSG00000005486	1627
ENSG00000005513	2299
ENSG00000005700	58
ENSG00000005801	411
ENSG00000005810	1114
ENSG00000005812	552
ENSG00000005844	1
ENSG00000005882	364
ENSG00000005884	17757
ENSG00000005889	1336
ENSG00000005893	5586
ENSG00000005961	48
ENSG00000005981	0
ENSG00000006007	1241
ENSG00000006015	557
ENSG00000006016	330
ENSG00000006025	218
ENSG00000006042	14333
ENSG00000006047	1
ENSG00000006059	0
ENSG00000006062	787
ENSG00000006071	1
ENSG00000006116	0
ENSG00000006118	8504
ENSG00000006125	6045
ENSG00000006128	0
ENSG00000006194	743
ENSG00000006210	19
ENSG00000006282	1180
ENSG00000006283	2
ENSG00000006327	4838
ENSG00000006377	0
ENSG00000006432	991
ENSG00000006451	1172
ENSG00000006453	236
ENSG00000006459	127
ENSG00000006468	50
ENSG00000006530	241
ENSG00000006534	643
ENSG00000006555	0
ENSG00000006576	1400
ENSG00000006606	1
ENSG00000006607	1202
ENSG00000006611	15
ENSG00000006625	213
ENSG00000006634	460
ENSG00000006638	15
ENSG00000006652	142
ENSG00000006659	0
ENSG00000006695	316
ENSG00000006704	1368
ENSG00000006712	1578
ENSG00000006715	2238
ENSG00000006740	174
ENSG00000006744	1844
ENSG00000006747	169
ENSG00000006756	800
ENSG00000006757	335
ENSG00000006788	0
ENSG00000006831	74
ENSG00000006837	5
ENSG00000007001	1
ENSG00000007038	0
ENSG00000007047	941
ENSG00000007062	27
ENSG00000007080	2173
ENSG00000007129	0
ENSG00000007168	3889
ENSG00000007171	22
ENSG00000007174	14
ENSG00000007202	3436
ENSG00000007216	0
ENSG00000007237	906
ENSG00000007255	119
ENSG00000007264	14
ENSG00000007306	0
ENSG00000007312	1
ENSG00000007314	2
ENSG00000007341	271
ENSG00000007350	0
ENSG00000007372	564
ENSG00000007376	684
ENSG00000007384	656
ENSG00000007392	911
ENSG00000007402	66
ENSG00000007516	26
ENSG00000007520	909
ENSG00000007541	916
ENSG00000007545	331
ENSG00000007866	653
ENSG00000007908	0
ENSG00000007923	859
ENSG00000007933	0
ENSG00000007944	500
ENSG00000007952	6
ENSG00000007968	0
ENSG00000008018	2128
ENSG00000008056	58
ENSG00000008083	273
ENSG00000008086	135
ENSG00000008118	0
ENSG00000008128	6
ENSG00000008130	1953
ENSG00000008196	0
ENSG00000008197	0
ENSG00000008226	6
ENSG00000008256	2556
ENSG00000008277	59
ENSG00000008282	1409
ENSG00000008283	349
ENSG00000008294	3355
ENSG00000008300	168
ENSG00000008311	937
ENSG00000008323	133
ENSG00000008324	247
ENSG00000008382	181
ENSG00000008394	987
ENSG00000008405	1020
ENSG00000008438	1
ENSG00000008441	9089
ENSG00000008513	986
ENSG00000008516	11
ENSG00000008517	105
ENSG00000008710	1988
ENSG00000008735	215
ENSG00000008838	1669
ENSG00000008853	924
ENSG00000008869	508
ENSG00000008952	3451
ENSG00000008988	9348
ENSG00000009307	11897
ENSG00000009335	3137
ENSG00000009413	1669
ENSG00000009694	25
ENSG00000009709	0
ENSG00000009724	31
ENSG00000009765	0
ENSG00000009780	156
ENSG00000009790	4
ENSG00000009830	674
ENSG00000009844	1354
ENSG00000009950	197
ENSG00000009954	4129
ENSG00000010017	926
ENSG00000010030	9
ENSG00000010072	267
ENSG00000010165	989
ENSG00000010219	137
ENSG00000010244	2591
ENSG00000010256	3159
ENSG00000010270	615
ENSG00000010278	1230
ENSG00000010282	356
ENSG00000010292	2694
ENSG00000010295	461
ENSG00000010310	35
ENSG00000010318	65
ENSG00000010319	3
ENSG00000010322	3490
ENSG00000010327	1
ENSG00000010361	287
ENSG00000010379	142
ENSG00000010404	199
ENSG00000010438	0
ENSG00000010539	197
ENSG00000010610	11
ENSG00000010626	87
ENSG00000010671	4
ENSG00000010704	113
ENSG00000010803	748
ENSG00000010810	1450
ENSG00000010818	747
ENSG00000010932	0
ENSG00000011007	1288
ENSG00000011009	1493
ENSG00000011021	535
ENSG00000011028	175
ENSG00000011052	0
ENSG00000011083	1
ENSG00000011105	3902
ENSG00000011114	34
ENSG00000011132	246
ENSG00000011143	225
ENSG00000011198	650
ENSG00000011201	243
ENSG00000011243	568
ENSG00000011258	379
ENSG00000011260	1296
ENSG00000011275	1590
ENSG00000011295	1184
ENSG00000011304	7903
ENSG00000011332	83
ENSG00000011347	47
ENSG00000011376	983
ENSG00000011405	2198
ENSG00000011422	540
ENSG00000011426	4434
ENSG00000011451	1658
ENSG00000011454	1293
ENSG00000011465	1733
ENSG00000011478	269
ENSG00000011485	2063
ENSG00000011523	571
ENSG00000011566	799
ENSG00000011590	15
ENSG00000011600	0
ENSG00000011638	24
ENSG00000011677	0
ENSG00000012048	1155
ENSG00000012061	924
ENSG00000012124	14
ENSG00000012171	8875
ENSG00000012174	1104
ENSG00000012211	240
ENSG00000012223	0
ENSG00000012232	2245
ENSG00000012504	4
ENSG00000012660	4258
ENSG00000012779	0
ENSG00000012817	0
ENSG00000012822	1229
ENSG00000012963	15
ENSG00000012983	987
ENSG00000013016	788
ENSG00000013275	0
ENSG00000013288	1235
ENSG00000013293	124
ENSG00000013297	114
ENSG00000013306	3191
ENSG00000013364	1368
ENSG00000013374	823
ENSG00000013375	783
ENSG00000013392	168
ENSG00000013441	685
ENSG00000013503	433
ENSG00000013523	438
ENSG00000013561	743
ENSG00000013563	132
ENSG00000013573	734
ENSG00000013583	553
ENSG00000013588	1275
ENSG00000013619	354
ENSG00000013725	1
ENSG00000013810	2777
ENSG00000014123	478
ENSG00000014138	174
ENSG00000014164	299
ENSG00000014216	2232
ENSG00000014257	0
ENSG00000014641	2467
ENSG00000014824	1986
ENSG00000014914	72
ENSG00000014919	509
ENSG00000015133	178
ENSG00000015153	315
ENSG00000015171	2889
ENSG00000015285	9
ENSG00000015413	2
ENSG00000015475	552
ENSG00000015479	25
ENSG00000015520	10
ENSG00000015532	858
ENSG00000015568	40
ENSG00000015592	0
ENSG00000015676	1386
ENSG00000016082	0
ENSG00000016391	647
ENSG00000016402	35
ENSG00000016490	0
ENSG00000016602	0
ENSG00000016864	929
ENSG00000017260	1934
ENSG00000017427	0
ENSG00000017483	20
ENSG00000017797	1638
ENSG00000018189	547
ENSG00000018236	1111
ENSG00000018280	0
ENSG00000018408	3359
ENSG00000018510	1627
ENSG00000018607	0
ENSG00000018610	377
ENSG00000018625	5
ENSG00000018699	578
ENSG00000018869	50
ENSG00000019102	3
ENSG00000019144	1790
ENSG00000019169	0
ENSG00000019186	331
ENSG00000019485	896
ENSG00000019505	246
ENSG00000019549	1
ENSG00000019582	27
ENSG00000019991	0
ENSG00000019995	333
ENSG00000020129	1034
ENSG00000020181	622
ENSG00000020219	0
ENSG00000020256	292
ENSG00000020426	282
ENSG00000020577	1242
ENSG00000020633	2
ENSG00000020922	712
ENSG00000021300	1102
ENSG00000021355	268
ENSG00000021461	0
ENSG00000021488	5
ENSG00000021574	388
ENSG00000021645	58
ENSG00000021762	309
ENSG00000021776	1513
ENSG00000021826	487
ENSG00000021852	1
ENSG00000022267	672
ENSG00000022277	906
ENSG00000022355	14
ENSG00000022556	1
ENSG00000022567	1087
ENSG00000022840	2682
ENSG00000022976	127
ENSG00000023041	729
ENSG00000023171	1165
ENSG00000023191	92
ENSG00000023228	161
ENSG00000023287	1229
ENSG00000023318	1391
ENSG00000023330	1616
ENSG00000023445	506
ENSG00000023516	1609
ENSG00000023572	369
ENSG00000023608	649
ENSG00000023697	384
ENSG00000023734	3042
ENSG00000023839	7
ENSG00000023892	28
ENSG00000023902	895
ENSG00000023909	639
ENSG00000024048	971
ENSG00000024422	2470
ENSG00000024526	803
ENSG00000024862	157
ENSG00000025039	1556
ENSG00000025156	499
ENSG00000025293	874
ENSG00000025423	10
ENSG00000025434	29
ENSG00000025708	11
ENSG00000025770	1259
ENSG00000025772	1309
ENSG00000025796	2737
ENSG00000025800	1975
ENSG00000026025	17021
ENSG00000026036	58
ENSG00000026103	176
ENSG00000026297	153
ENSG00000026508	2705
ENSG00000026559	767
ENSG00000026652	272
ENSG00000026751	2
ENSG00000026950	100
ENSG00000027001	536
ENSG00000027075	56
ENSG00000027644	1
ENSG00000027697	509
ENSG00000027847	452
ENSG00000027869	6
ENSG00000028116	256
ENSG00000028137	0
ENSG00000028203	900
ENSG00000028277	11
ENSG00000028310	901
ENSG00000028528	1952
ENSG00000028839	210
ENSG00000029153	674
ENSG00000029363	3856
ENSG00000029364	1207
ENSG00000029534	62
ENSG00000029559	0
ENSG00000029639	117
ENSG00000029725	1700
ENSG00000029993	1946
ENSG00000030066	204
ENSG00000030110	442
ENSG00000030304	0
ENSG00000030419	179
ENSG00000030582	5205
ENSG00000031003	1119
ENSG00000031081	153
ENSG00000031691	258
ENSG00000031698	2252
ENSG00000031823	1494
ENSG00000032219	345
ENSG00000032389	631
ENSG00000032444	1748
ENSG00000032742	390
ENSG00000033011	533
ENSG00000033030	376
ENSG00000033050	401
ENSG00000033100	1605
ENSG00000033122	26
ENSG00000033170	1026
ENSG00000033178	988
ENSG00000033327	1104
ENSG00000033627	1320
ENSG00000033800	738
ENSG00000033867	1577
ENSG00000034053	25
ENSG00000034152	2477
ENSG00000034239	0
ENSG00000034510	9852
ENSG00000034533	37
ENSG00000034677	617
ENSG00000034693	239
ENSG00000034713	1092
ENSG00000034971	14
ENSG00000035115	322
ENSG00000035141	963
ENSG00000035403	8985
ENSG00000035499	475
ENSG00000035664	60
ENSG00000035681	851
ENSG00000035687	1245
ENSG00000035720	0
ENSG00000035862	16820
ENSG00000035928	1890
ENSG00000036054	1295
ENSG00000036257	1464
ENSG00000036448	3
ENSG00000036473	0
ENSG00000036530	99
ENSG00000036549	1105
ENSG00000036565	0
ENSG00000036672	327
ENSG00000036828	0
ENSG00000037042	378
ENSG00000037241	627
ENSG00000037280	15
ENSG00000037474	1511
ENSG00000037637	585
ENSG00000037749	642
ENSG00000037757	191
ENSG00000037897	184
ENSG00000037965	0
ENSG00000038002	512
ENSG00000038210	732
ENSG00000038219	1215
ENSG00000038274	959
ENSG00000038295	54
ENSG00000038358	1217
ENSG00000038382	5843
ENSG00000038427	148
ENSG00000038532	952
ENSG00000038945	0
ENSG00000039068	837
ENSG00000039123	1616
ENSG00000039139	74
ENSG00000039319	1167
ENSG00000039523	1153
ENSG00000039537	0
ENSG00000039560	3144
ENSG00000039600	3
ENSG00000039650	1065
ENSG00000039987	0
ENSG00000040199	1115
ENSG00000040275	1357
ENSG00000040341	638
ENSG00000040487	683
ENSG00000040531	551
ENSG00000040608	288
ENSG00000040633	1004
ENSG00000040731	2
ENSG00000040933	562
ENSG00000041353	10
ENSG00000041357	2002
ENSG00000041515	9
ENSG00000041802	830
ENSG00000041880	178
ENSG00000041982	24
ENSG00000041988	221
ENSG00000042062	52
ENSG00000042088	545
ENSG00000042286	593
ENSG00000042304	1
ENSG00000042317	145
ENSG00000042429	60
ENSG00000042445	634
ENSG00000042493	130
ENSG00000042753	2094
ENSG00000042781	1
ENSG00000042813	0
ENSG00000042832	6
ENSG00000042980	2
ENSG00000043039	0
ENSG00000043093	634
ENSG00000043143	528
ENSG00000043355	5
ENSG00000043462	0
ENSG00000043514	284
ENSG00000043591	4
ENSG00000044012	0
ENSG00000044090	505
ENSG00000044115	11238
ENSG00000044446	305
ENSG00000044459	483
ENSG00000044524	26
ENSG00000044574	18786
ENSG00000046604	1891
ENSG00000046647	158
ENSG00000046651	294
ENSG00000046653	74
ENSG00000046774	0
ENSG00000046889	12
ENSG00000047056	978
ENSG00000047188	1300
ENSG00000047230	876
ENSG00000047249	1187
ENSG00000047315	2969
ENSG00000047346	365
ENSG00000047365	264
ENSG00000047410	3693
ENSG00000047457	971
ENSG00000047578	403
ENSG00000047579	297
ENSG00000047597	46
ENSG00000047617	7
ENSG00000047621	390
ENSG00000047634	216
ENSG00000047644	1747
ENSG00000047648	6
ENSG00000047662	24
ENSG00000047849	7207
ENSG00000047932	662
ENSG00000047936	3
ENSG00000048028	421
ENSG00000048052	955
ENSG00000048140	1281
ENSG00000048162	479
ENSG00000048342	299
ENSG00000048392	1107
ENSG00000048405	457
ENSG00000048462	0
ENSG00000048471	356
ENSG00000048540	4
ENSG00000048544	1091
ENSG00000048545	0
ENSG00000048649	1290
ENSG00000048707	1567
ENSG00000048740	3360
ENSG00000048828	3967
ENSG00000048991	974
ENSG00000049089	2214
ENSG00000049130	54
ENSG00000049167	202
ENSG00000049192	99
ENSG00000049239	2052
ENSG00000049245	2530
ENSG00000049246	1534
ENSG00000049247	0
ENSG00000049249	19
ENSG00000049283	1
ENSG00000049323	562
ENSG00000049449	1272
ENSG00000049540	25341
ENSG00000049541	916
ENSG00000049618	1846
ENSG00000049656	810
ENSG00000049759	4294
ENSG00000049768	6
ENSG00000049769	136
ENSG00000049860	1976
ENSG00000049883	213
ENSG00000050030	30
ENSG00000050130	777
ENSG00000050165	2526
ENSG00000050327	15
ENSG00000050344	518
ENSG00000050393	920
ENSG00000050405	628
ENSG00000050426	504
ENSG00000050438	445
ENSG00000050555	22
ENSG00000050628	8
ENSG00000050730	1
ENSG00000050748	970
ENSG00000050767	19
ENSG00000050820	814
ENSG00000051009	420
ENSG00000051108	1235
ENSG00000051128	1250
ENSG00000051180	361
ENSG00000051341	630
ENSG00000051382	490
ENSG00000051523	707
ENSG00000051596	1208
ENSG00000051620	649
ENSG00000051825	744
ENSG00000052126	387
ENSG00000052344	9
ENSG00000052723	915
ENSG00000052749	765
ENSG00000052795	2329
ENSG00000052802	2641
ENSG00000052841	2076
ENSG00000052850	0
ENSG00000053108	3
ENSG00000053254	930
ENSG00000053328	64
ENSG00000053371	1261
ENSG00000053372	1701
ENSG00000053438	17
ENSG00000053501	292
ENSG00000053524	9
ENSG00000053702	31
ENSG00000053747	3893
ENSG00000053770	964
ENSG00000053900	342
ENSG00000053918	52
ENSG00000054116	1154
ENSG00000054118	3542
ENSG00000054148	1238
ENSG00000054179	14
ENSG00000054219	0
ENSG00000054267	1237
ENSG00000054277	43
ENSG00000054282	22
ENSG00000054356	49
ENSG00000054392	3
ENSG00000054523	2235
ENSG00000054598	474
ENSG00000054611	622
ENSG00000054654	2343
ENSG00000054690	597
ENSG00000054793	1177
ENSG00000054796	0
ENSG00000054803	0
ENSG00000054938	10
ENSG00000054965	1179
ENSG00000054967	261
ENSG00000054983	468
ENSG00000055044	1253
ENSG00000055070	2617
ENSG00000055118	126
ENSG00000055130	1973
ENSG00000055147	359
ENSG00000055163	1377
ENSG00000055208	1754
ENSG00000055211	915
ENSG00000055332	1529
ENSG00000055483	1746
ENSG00000055609	1662
ENSG00000055732	248
ENSG00000055813	26
ENSG00000055917	2319
ENSG00000055950	626
ENSG00000055955	0
ENSG00000055957	0
ENSG00000056050	413
ENSG00000056097	2553
ENSG00000056277	121
ENSG00000056291	1
ENSG00000056487	87
ENSG00000056558	443
ENSG00000056586	1918
ENSG00000056736	157
ENSG00000056972	440
ENSG00000056998	1066
ENSG00000057019	6393
ENSG00000057149	0
ENSG00000057252	1827
ENSG00000057294	1378
ENSG00000057468	1
ENSG00000057593	18
ENSG00000057608	5689
ENSG00000057657	3
ENSG00000057663	571
ENSG00000057704	344
ENSG00000057757	978
ENSG00000057935	636
ENSG00000058056	1225
ENSG00000058063	1137
ENSG00000058085	381
ENSG00000058091	512
ENSG00000058262	6249
ENSG00000058272	1736
ENSG00000058335	416
ENSG00000058404	399
ENSG00000058453	692
ENSG00000058600	23
ENSG00000058668	2659
ENSG00000058673	0
ENSG00000058729	369
ENSG00000058799	339
ENSG00000058804	1587
ENSG00000058866	0
ENSG00000059122	1204
ENSG00000059145	484
ENSG00000059377	9
ENSG00000059378	468
ENSG00000059573	1612
ENSG00000059588	567
ENSG00000059691	501
ENSG00000059728	231
ENSG00000059758	650
ENSG00000059769	208
ENSG00000059804	326
ENSG00000059915	152
ENSG00000060069	302
ENSG00000060138	2504
ENSG00000060140	1
ENSG00000060237	3943
ENSG00000060303	0
ENSG00000060339	2016
ENSG00000060491	1453
ENSG00000060558	0
ENSG00000060566	0
ENSG00000060642	104
ENSG00000060656	279
ENSG00000060688	788
ENSG00000060709	2
ENSG00000060718	4390
ENSG00000060749	1733
ENSG00000060762	408
ENSG00000060971	590
ENSG00000060982	1463
ENSG00000061273	2066
ENSG00000061337	197
ENSG00000061455	3
ENSG00000061492	0
ENSG00000061656	127
ENSG00000061676	4984
ENSG00000061794	1094
ENSG00000061918	13
ENSG00000061936	1043
ENSG00000061938	916
ENSG00000061987	964
ENSG00000062038	712
ENSG00000062096	0
ENSG00000062194	1524
ENSG00000062282	104
ENSG00000062370	88
ENSG00000062485	3737
ENSG00000062524	2
ENSG00000062582	12
ENSG00000062598	579
ENSG00000062650	1693
ENSG00000062716	1559
ENSG00000062725	1402
ENSG00000062822	1477
ENSG00000063015	18
ENSG00000063046	8052
ENSG00000063127	7
ENSG00000063169	367
ENSG00000063176	628
ENSG00000063177	9033
ENSG00000063180	462
ENSG00000063241	1036
ENSG00000063244	5351
ENSG00000063245	2837
ENSG00000063322	1124
ENSG00000063438	33
ENSG00000063515	1
ENSG00000063587	618
ENSG00000063601	1464
ENSG00000063660	10309
ENSG00000063761	273
ENSG00000063854	871
ENSG00000063978	1852
ENSG00000064012	17
ENSG00000064042	9019
ENSG00000064102	664
ENSG00000064115	1476
ENSG00000064195	15
ENSG00000064199	96
ENSG00000064201	8
ENSG00000064205	40
ENSG00000064218	0
ENSG00000064225	24
ENSG00000064270	3
ENSG00000064300	4
ENSG00000064309	355
ENSG00000064313	732
ENSG00000064393	2089
ENSG00000064419	1426
ENSG00000064489	0
ENSG00000064490	326
ENSG00000064545	448
ENSG00000064547	148
ENSG00000064601	1662
ENSG00000064607	2655
ENSG00000064651	2474
ENSG00000064652	296
ENSG00000064655	153
ENSG00000064666	5437
ENSG00000064687	434
ENSG00000064692	11
ENSG00000064703	605
ENSG00000064726	608
ENSG00000064763	38
ENSG00000064787	45
ENSG00000064835	0
ENSG00000064886	4
ENSG00000064932	244
ENSG00000064933	438
ENSG00000064961	1382
ENSG00000064989	0
ENSG00000064995	268
ENSG00000064999	723
ENSG00000065000	6066
ENSG00000065029	607
ENSG00000065054	519
ENSG00000065057	259
ENSG00000065060	1126
ENSG00000065135	2042
ENSG00000065150	6804
ENSG00000065154	1747
ENSG00000065183	1150
ENSG00000065243	1675
ENSG00000065268	1014
ENSG00000065308	3373
ENSG00000065320	230
ENSG00000065325	2
ENSG00000065328	766
ENSG00000065357	386
ENSG00000065361	52
ENSG00000065371	1
ENSG00000065413	78
ENSG00000065427	2791
ENSG00000065457	314
ENSG00000065485	301
ENSG00000065491	359
ENSG00000065518	1340
ENSG00000065526	2319
ENSG00000065534	5490
ENSG00000065548	1760
ENSG00000065559	1078
ENSG00000065600	233
ENSG00000065609	147
ENSG00000065613	2640
ENSG00000065615	267
ENSG00000065618	7
ENSG00000065621	28
ENSG00000065665	276
ENSG00000065675	306
ENSG00000065717	184
ENSG00000065802	1009
ENSG00000065809	1366
ENSG00000065833	160
ENSG00000065882	2384
ENSG00000065883	1243
ENSG00000065911	1250
ENSG00000065923	433
ENSG00000065970	818
ENSG00000065978	22197
ENSG00000065989	91
ENSG00000066027	2396
ENSG00000066032	18
ENSG00000066044	2862
ENSG00000066056	38
ENSG00000066084	1561
ENSG00000066117	1621
ENSG00000066135	396
ENSG00000066136	805
ENSG00000066185	16
ENSG00000066230	239
ENSG00000066248	14
ENSG00000066279	2394
ENSG00000066294	0
ENSG00000066322	1943
ENSG00000066336	8
ENSG00000066379	0
ENSG00000066382	46
ENSG00000066405	11
ENSG00000066422	658
ENSG00000066427	264
ENSG00000066455	720
ENSG00000066468	1440
ENSG00000066557	290
ENSG00000066583	358
ENSG00000066629	835
ENSG00000066651	185
ENSG00000066654	1133
ENSG00000066697	1183
ENSG00000066735	859
ENSG00000066739	1037
ENSG00000066777	1678
ENSG00000066813	0
ENSG00000066827	208
ENSG00000066855	417
ENSG00000066923	53
ENSG00000066926	770
ENSG00000066933	637
ENSG00000067048	0
ENSG00000067057	5228
ENSG00000067064	2388
ENSG00000067066	330
ENSG00000067082	1600
ENSG00000067113	133
ENSG00000067141	2645
ENSG00000067167	3729
ENSG00000067177	611
ENSG00000067182	2098
ENSG00000067191	151
ENSG00000067208	525
ENSG00000067221	234
ENSG00000067225	36607
ENSG00000067248	1317
ENSG00000067334	1166
ENSG00000067365	182
ENSG00000067369	1497
ENSG00000067445	592
ENSG00000067533	638
ENSG00000067560	8951
ENSG00000067596	1134
ENSG00000067601	30
ENSG00000067606	555
ENSG00000067646	0
ENSG00000067704	2555
ENSG00000067715	405
ENSG00000067798	2277
ENSG00000067829	730
ENSG00000067836	227
ENSG00000067840	549
ENSG00000067842	5
ENSG00000067900	1910
ENSG00000067955	1095
ENSG00000067992	1140
ENSG00000068001	642
ENSG00000068024	501
ENSG00000068028	566
ENSG00000068078	566
ENSG00000068079	226
ENSG00000068097	447
ENSG00000068120	1378
ENSG00000068137	493
ENSG00000068305	2393
ENSG00000068308	1130
ENSG00000068323	2040
ENSG00000068354	280
ENSG00000068366	1068
ENSG00000068383	906
ENSG00000068394	408
ENSG00000068400	866
ENSG00000068438	796
ENSG00000068489	1114
ENSG00000068615	227
ENSG00000068650	1787
ENSG00000068654	2700
ENSG00000068697	3811
ENSG00000068724	768
ENSG00000068745	1058
ENSG00000068781	1
ENSG00000068784	427
ENSG00000068796	1034
ENSG00000068831	13
ENSG00000068878	1906
ENSG00000068885	272
ENSG00000068903	0
ENSG00000068912	1026
ENSG00000068971	332
ENSG00000068976	636
ENSG00000068985	0
ENSG00000069011	0
ENSG00000069018	0
ENSG00000069020	299
ENSG00000069122	0
ENSG00000069188	145
ENSG00000069206	0
ENSG00000069248	1211
ENSG00000069275	11423
ENSG00000069329	2993
ENSG00000069345	1849
ENSG00000069399	385
ENSG00000069424	979
ENSG00000069431	6
ENSG00000069482	125
ENSG00000069493	14
ENSG00000069509	209
ENSG00000069535	91
ENSG00000069667	373
ENSG00000069696	239
ENSG00000069702	1329
ENSG00000069764	0
ENSG00000069812	1
ENSG00000069849	2524
ENSG00000069869	799
ENSG00000069943	154
ENSG00000069956	2184
ENSG00000069966	512
ENSG00000069974	928
ENSG00000069998	723
ENSG00000070010	490
ENSG00000070018	0
ENSG00000070019	4
ENSG00000070031	0
ENSG00000070047	83
ENSG00000070061	1956
ENSG00000070081	1181
ENSG00000070087	2355
ENSG00000070159	522
ENSG00000070182	96
ENSG00000070190	0
ENSG00000070193	14
ENSG00000070214	889
ENSG00000070269	385
ENSG00000070366	787
ENSG00000070367	1971
ENSG00000070371	154
ENSG00000070388	14
ENSG00000070404	2715
ENSG00000070413	3186
ENSG00000070423	811
ENSG00000070444	621
ENSG00000070476	600
ENSG00000070495	652
ENSG00000070501	265
ENSG00000070526	0
ENSG00000070540	244
ENSG00000070601	28
ENSG00000070610	1714
ENSG00000070614	4091
ENSG00000070669	5
ENSG00000070718	404
ENSG00000070729	2
ENSG00000070731	532
ENSG00000070748	2
ENSG00000070756	26465
ENSG00000070759	22
ENSG00000070761	554
ENSG00000070770	665
ENSG00000070778	921
ENSG00000070785	408
ENSG00000070808	64
ENSG00000070814	2388
ENSG00000070831	4516
ENSG00000070882	600
ENSG00000070886	11
ENSG00000070915	0
ENSG00000070950	840
ENSG00000070961	1287
ENSG00000070985	0
ENSG00000071051	994
ENSG00000071054	4064
ENSG00000071073	348
ENSG00000071082	8422
ENSG00000071127	11697
ENSG00000071189	808
ENSG00000071203	0
ENSG00000071205	266
ENSG00000071242	814
ENSG00000071243	295
ENSG00000071246	359
ENSG00000071282	317
ENSG00000071462	1348
ENSG00000071537	2247
ENSG00000071539	1136
ENSG00000071553	2914
ENSG00000071564	1960
ENSG00000071575	585
ENSG00000071626	3683
ENSG00000071655	1545
ENSG00000071677	0
ENSG00000071794	848
ENSG00000071859	1624
ENSG00000071889	743
ENSG00000071894	0
ENSG00000071909	0
ENSG00000071967	5406
ENSG00000071991	360
ENSG00000071994	1048
ENSG00000072041	266
ENSG00000072042	1829
ENSG00000072062	0
ENSG00000072071	1
ENSG00000072080	0
ENSG00000072110	13391
ENSG00000072121	872
ENSG00000072133	176
ENSG00000072134	265
ENSG00000072135	542
ENSG00000072163	149
ENSG00000072182	2
ENSG00000072195	941
ENSG00000072201	35
ENSG00000072210	3639
ENSG00000072274	9031
ENSG00000072310	2455
ENSG00000072315	0
ENSG00000072364	3447
ENSG00000072401	465
ENSG00000072415	1559
ENSG00000072422	529
ENSG00000072501	4683
ENSG00000072506	977
ENSG00000072518	1139
ENSG00000072571	823
ENSG00000072609	660
ENSG00000072657	3
ENSG00000072682	668
ENSG00000072694	0
ENSG00000072736	332
ENSG00000072756	357
ENSG00000072778	6614
ENSG00000072786	427
ENSG00000072803	1513
ENSG00000072818	3
ENSG00000072832	853
ENSG00000072840	902
ENSG00000072849	910
ENSG00000072858	0
ENSG00000072864	0
ENSG00000072952	1
ENSG00000072954	810
ENSG00000072958	1974
ENSG00000073008	2854
ENSG00000073050	597
ENSG00000073060	2548
ENSG00000073067	337
ENSG00000073111	2005
ENSG00000073146	7
ENSG00000073150	190
ENSG00000073169	692
ENSG00000073282	4
ENSG00000073331	143
ENSG00000073350	623
ENSG00000073417	492
ENSG00000073464	766
ENSG00000073536	515
ENSG00000073578	66
ENSG00000073584	139
ENSG00000073598	2
ENSG00000073605	51
ENSG00000073614	1389
ENSG00000073670	87
ENSG00000073711	1109
ENSG00000073712	2242
ENSG00000073734	1
ENSG00000073737	57
ENSG00000073754	0
ENSG00000073756	7
ENSG00000073792	1304
ENSG00000073803	421
ENSG00000073849	298
ENSG00000073861	4
ENSG00000073905	57
ENSG00000073910	179
ENSG00000073921	3613
ENSG00000073969	2
ENSG00000074047	553
ENSG00000074054	1101
ENSG00000074071	389
ENSG00000074181	124
ENSG00000074201	1318
ENSG00000074211	4
ENSG00000074219	365
ENSG00000074266	462
ENSG00000074276	13
ENSG00000074317	9
ENSG00000074319	1063
ENSG00000074356	1145
ENSG00000074370	23
ENSG00000074410	3
ENSG00000074416	777
ENSG00000074527	1996
ENSG00000074582	395
ENSG00000074590	328
ENSG00000074603	1297
ENSG00000074621	233
ENSG00000074657	1682
ENSG00000074660	0
ENSG00000074695	3475
ENSG00000074696	2355
ENSG00000074706	5
ENSG00000074755	2380
ENSG00000074771	0
ENSG00000074800	43014
ENSG00000074803	2
ENSG00000074842	1487
ENSG00000074855	554
ENSG00000074935	116
ENSG00000074964	1324
ENSG00000074966	15
ENSG00000075035	10
ENSG00000075043	2
ENSG00000075073	5
ENSG00000075089	297
ENSG00000075131	241
ENSG00000075142	882
ENSG00000075151	3191
ENSG00000075188	277
ENSG00000075213	254
ENSG00000075218	1540
ENSG00000075223	4608
ENSG00000075234	512
ENSG00000075239	923
ENSG00000075240	1968
ENSG00000075275	1729
ENSG00000075290	0
ENSG00000075292	1745
ENSG00000075303	297
ENSG00000075336	789
ENSG00000075340	96
ENSG00000075388	0
ENSG00000075391	1761
ENSG00000075399	232
ENSG00000075407	262
ENSG00000075413	1364
ENSG00000075415	8210
ENSG00000075420	1785
ENSG00000075426	3693
ENSG00000075429	6
ENSG00000075461	155
ENSG00000075539	1540
ENSG00000075568	921
ENSG00000075618	2202
ENSG00000075624	97111
ENSG00000075643	59
ENSG00000075651	194
ENSG00000075673	1
ENSG00000075702	811
ENSG00000075711	3225
ENSG00000075785	5134
ENSG00000075790	1
ENSG00000075826	164
ENSG00000075856	1070
ENSG00000075884	0
ENSG00000075886	10
ENSG00000075891	0
ENSG00000075914	407
ENSG00000075945	541
ENSG00000075975	836
ENSG00000076003	3169
ENSG00000076043	283
ENSG00000076053	322
ENSG00000076067	1255
ENSG00000076108	2329
ENSG00000076201	1700
ENSG00000076242	1075
ENSG00000076248	807
ENSG00000076258	43
ENSG00000076321	481
ENSG00000076344	365
ENSG00000076351	207
ENSG00000076356	144
ENSG00000076382	1237
ENSG00000076513	1113
ENSG00000076554	564
ENSG00000076555	555
ENSG00000076604	1087
ENSG00000076641	543
ENSG00000076650	198
ENSG00000076662	0
ENSG00000076685	2240
ENSG00000076706	1366
ENSG00000076716	131
ENSG00000076770	103
ENSG00000076826	628
ENSG00000076864	234
ENSG00000076924	1118
ENSG00000076928	1559
ENSG00000076944	422
ENSG00000076984	1002
ENSG00000077009	66
ENSG00000077044	837
ENSG00000077063	534
ENSG00000077080	0
ENSG00000077092	480
ENSG00000077097	4369
ENSG00000077147	5094
ENSG00000077150	2296
ENSG00000077152	280
ENSG00000077157	1011
ENSG00000077232	2368
ENSG00000077235	2892
ENSG00000077238	229
ENSG00000077254	1950
ENSG00000077264	30
ENSG00000077274	10
ENSG00000077279	21
ENSG00000077312	957
ENSG00000077327	11
ENSG00000077348	323
ENSG00000077380	2189
ENSG00000077420	1
ENSG00000077454	192
ENSG00000077458	254
ENSG00000077463	350
ENSG00000077498	1705
ENSG00000077514	859
ENSG00000077522	71
ENSG00000077549	3499
ENSG00000077585	433
ENSG00000077616	7
ENSG00000077684	931
ENSG00000077713	149
ENSG00000077721	1138
ENSG00000077782	3456
ENSG00000077800	0
ENSG00000077935	3
ENSG00000077942	539
ENSG00000077943	0
ENSG00000077984	1
ENSG00000078018	216
ENSG00000078043	681
ENSG00000078053	45
ENSG00000078061	1255
ENSG00000078070	383
ENSG00000078081	15
ENSG00000078098	73
ENSG00000078114	141
ENSG00000078124	662
ENSG00000078140	1995
ENSG00000078142	1245
ENSG00000078177	383
ENSG00000078237	123
ENSG00000078246	639
ENSG00000078269	925
ENSG00000078295	1
ENSG00000078304	1985
ENSG00000078319	174
ENSG00000078328	0
ENSG00000078369	8541
ENSG00000078399	0
ENSG00000078401	54
ENSG00000078403	517
ENSG00000078487	51
ENSG00000078549	2
ENSG00000078579	0
ENSG00000078589	0
ENSG00000078596	136
ENSG00000078618	2394
ENSG00000078668	1673
ENSG00000078674	3048
ENSG00000078687	522
ENSG00000078699	638
ENSG00000078725	248
ENSG00000078747	1756
ENSG00000078795	0
ENSG00000078804	1286
ENSG00000078808	4652
ENSG00000078814	14
ENSG00000078898	0
ENSG00000078900	30
ENSG00000078902	1844
ENSG00000078967	163
ENSG00000079101	24
ENSG00000079102	104
ENSG00000079112	0
ENSG00000079134	457
ENSG00000079150	119
ENSG00000079156	159
ENSG00000079215	5
ENSG00000079246	8678
ENSG00000079257	130
ENSG00000079263	10
ENSG00000079277	275
ENSG00000079308	867
ENSG00000079313	644
ENSG00000079332	2956
ENSG00000079335	83
ENSG00000079337	68
ENSG00000079385	3
ENSG00000079387	544
ENSG00000079393	1
ENSG00000079432	4506
ENSG00000079435	785
ENSG00000079459	175
ENSG00000079462	278
ENSG00000079482	292
ENSG00000079557	0
ENSG00000079616	1404
ENSG00000079689	1
ENSG00000079691	1236
ENSG00000079739	1087
ENSG00000079785	2502
ENSG00000079805	4038
ENSG00000079819	4742
ENSG00000079841	294
ENSG00000079931	26
ENSG00000079950	930
ENSG00000079974	418
ENSG00000079999	2037
ENSG00000080007	0
ENSG00000080031	117
ENSG00000080166	1371
ENSG00000080189	761
ENSG00000080200	457
ENSG00000080224	4
ENSG00000080293	22
ENSG00000080298	255
ENSG00000080345	2153
ENSG00000080371	1624
ENSG00000080493	588
ENSG00000080503	1759
ENSG00000080511	1
ENSG00000080546	214
ENSG00000080561	223
ENSG00000080572	0
ENSG00000080573	31
ENSG00000080603	100
ENSG00000080608	1077
ENSG00000080618	1
ENSG00000080644	503
ENSG00000080709	2
ENSG00000080802	452
ENSG00000080815	1463
ENSG00000080819	313
ENSG00000080822	556
ENSG00000080823	196
ENSG00000080824	40188
ENSG00000080839	500
ENSG00000080845	1364
ENSG00000080854	814
ENSG00000080910	0
ENSG00000080947	85
ENSG00000080986	784
ENSG00000081014	477
ENSG00000081019	436
ENSG00000081026	450
ENSG00000081041	0
ENSG00000081051	0
ENSG00000081052	2768
ENSG00000081059	764
ENSG00000081087	1779
ENSG00000081138	3
ENSG00000081148	48
ENSG00000081154	2460
ENSG00000081177	470
ENSG00000081181	31
ENSG00000081189	34
ENSG00000081237	0
ENSG00000081248	0
ENSG00000081277	41
ENSG00000081307	863
ENSG00000081320	165
ENSG00000081377	746
ENSG00000081386	275
ENSG00000081479	478
ENSG00000081665	191
ENSG00000081692	104
ENSG00000081721	292
ENSG00000081760	768
ENSG00000081791	1062
ENSG00000081800	0
ENSG00000081803	144
ENSG00000081818	8
ENSG00000081842	2
ENSG00000081853	1
ENSG00000081870	323
ENSG00000081913	768
ENSG00000081923	462
ENSG00000081985	9
ENSG00000082014	468
ENSG00000082068	325
ENSG00000082074	1
ENSG00000082126	25
ENSG00000082146	850
ENSG00000082153	4773
ENSG00000082175	41
ENSG00000082196	13
ENSG00000082212	1657
ENSG00000082213	682
ENSG00000082258	584
ENSG00000082269	468
ENSG00000082293	3
ENSG00000082397	539
ENSG00000082438	1957
ENSG00000082458	379
ENSG00000082482	0
ENSG00000082497	6
ENSG00000082512	310
ENSG00000082515	479
ENSG00000082516	945
ENSG00000082556	2
ENSG00000082641	7456
ENSG00000082684	19
ENSG00000082701	1673
ENSG00000082781	3585
ENSG00000082805	1417
ENSG00000082898	4749
ENSG00000082929	0
ENSG00000082996	2249
ENSG00000083067	6031
ENSG00000083093	170
ENSG00000083097	268
ENSG00000083099	777
ENSG00000083123	629
ENSG00000083168	1979
ENSG00000083223	360
ENSG00000083290	877
ENSG00000083307	0
ENSG00000083312	5507
ENSG00000083444	2860
ENSG00000083454	6
ENSG00000083457	241
ENSG00000083520	1044
ENSG00000083535	282
ENSG00000083544	354
ENSG00000083622	0
ENSG00000083635	296
ENSG00000083642	1061
ENSG00000083720	1400
ENSG00000083750	304
ENSG00000083782	22
ENSG00000083799	1470
ENSG00000083807	106
ENSG00000083812	303
ENSG00000083814	197
ENSG00000083817	106
ENSG00000083828	163
ENSG00000083838	85
ENSG00000083844	531
ENSG00000083845	10911
ENSG00000083857	15013
ENSG00000083896	48
ENSG00000083937	1265
ENSG00000084070	464
ENSG00000084072	626
ENSG00000084073	1790
ENSG00000084090	4787
ENSG00000084092	459
ENSG00000084093	1174
ENSG00000084110	9
ENSG00000084112	2935
ENSG00000084207	7205
ENSG00000084234	17860
ENSG00000084444	280
ENSG00000084453	865
ENSG00000084463	2107
ENSG00000084623	3405
ENSG00000084628	56
ENSG00000084636	433
ENSG00000084652	2633
ENSG00000084674	0
ENSG00000084676	943
ENSG00000084693	584
ENSG00000084710	2093
ENSG00000084731	530
ENSG00000084733	1586
ENSG00000084734	0
ENSG00000084754	3877
ENSG00000084764	487
ENSG00000084774	1921
ENSG00000085063	5470
ENSG00000085117	489
ENSG00000085185	284
ENSG00000085224	1999
ENSG00000085231	0
ENSG00000085265	0
ENSG00000085274	277
ENSG00000085276	3
ENSG00000085365	1146
ENSG00000085377	1248
ENSG00000085382	327
ENSG00000085415	1070
ENSG00000085433	512
ENSG00000085449	1345
ENSG00000085465	9
ENSG00000085491	8
ENSG00000085511	516
ENSG00000085514	10
ENSG00000085552	382
ENSG00000085563	45
ENSG00000085644	217
ENSG00000085662	2027
ENSG00000085719	2829
ENSG00000085721	44
ENSG00000085733	301
ENSG00000085741	75
ENSG00000085760	633
ENSG00000085788	1365
ENSG00000085831	26
ENSG00000085832	1377
ENSG00000085840	417
ENSG00000085871	81
ENSG00000085872	1026
ENSG00000085978	0
ENSG00000085982	726
ENSG00000085998	1749
ENSG00000085999	316
ENSG00000086015	1391
ENSG00000086061	6175
ENSG00000086062	2467
ENSG00000086065	750
ENSG00000086102	1211
ENSG00000086159	8
ENSG00000086189	236
ENSG00000086200	718
ENSG00000086205	0
ENSG00000086232	2766
ENSG00000086288	6
ENSG00000086289	709
ENSG00000086300	55
ENSG00000086475	2065
ENSG00000086504	1352
ENSG00000086506	13
ENSG00000086544	296
ENSG00000086548	0
ENSG00000086570	8
ENSG00000086589	844
ENSG00000086598	3250
ENSG00000086619	137
ENSG00000086666	1375
ENSG00000086696	3252
ENSG00000086712	1283
ENSG00000086717	2
ENSG00000086730	22
ENSG00000086758	5856
ENSG00000086827	649
ENSG00000086848	196
ENSG00000086967	4
ENSG00000086991	133
ENSG00000087008	329
ENSG00000087053	1512
ENSG00000087074	2896
ENSG00000087076	532
ENSG00000087077	2597
ENSG00000087085	91
ENSG00000087086	13919
ENSG00000087087	3530
ENSG00000087088	1142
ENSG00000087095	452
ENSG00000087111	1485
ENSG00000087116	50
ENSG00000087128	0
ENSG00000087152	1565
ENSG00000087157	434
ENSG00000087191	1463
ENSG00000087206	502
ENSG00000087237	0
ENSG00000087245	542
ENSG00000087250	6
ENSG00000087253	613
ENSG00000087258	332
ENSG00000087263	678
ENSG00000087266	608
ENSG00000087269	850
ENSG00000087274	3664
ENSG00000087299	357
ENSG00000087301	352
ENSG00000087302	1686
ENSG00000087303	1304
ENSG00000087338	611
ENSG00000087365	5324
ENSG00000087448	581
ENSG00000087460	15882
ENSG00000087470	1738
ENSG00000087494	33
ENSG00000087495	0
ENSG00000087502	821
ENSG00000087510	0
ENSG00000087586	1246
ENSG00000087589	6
ENSG00000087842	374
ENSG00000087884	23
ENSG00000087903	309
ENSG00000087995	603
ENSG00000088002	0
ENSG00000088035	243
ENSG00000088038	139
ENSG00000088053	0
ENSG00000088179	580
ENSG00000088205	1155
ENSG00000088247	6651
ENSG00000088256	1953
ENSG00000088280	0
ENSG00000088298	383
ENSG00000088305	90
ENSG00000088320	0
ENSG00000088325	5432
ENSG00000088340	150
ENSG00000088356	828
ENSG00000088367	1668
ENSG00000088386	0
ENSG00000088387	726
ENSG00000088448	1139
ENSG00000088451	161
ENSG00000088538	399
ENSG00000088543	216
ENSG00000088682	667
ENSG00000088726	2
ENSG00000088727	53
ENSG00000088756	96
ENSG00000088766	188
ENSG00000088782	0
ENSG00000088808	1554
ENSG00000088812	2153
ENSG00000088826	686
ENSG00000088827	14
ENSG00000088832	3517
ENSG00000088833	2227
ENSG00000088836	31
ENSG00000088854	169
ENSG00000088876	149
ENSG00000088881	710
ENSG00000088882	116
ENSG00000088888	2917
ENSG00000088899	217
ENSG00000088926	3
ENSG00000088930	2387
ENSG00000088970	90
ENSG00000088986	3684
ENSG00000088992	7
ENSG00000089006	1865
ENSG00000089009	18638
ENSG00000089012	0
ENSG00000089022	699
ENSG00000089041	2
ENSG00000089048	469
ENSG00000089050	591
ENSG00000089053	2137
ENSG00000089057	2620
ENSG00000089060	231
ENSG00000089063	1601
ENSG00000089091	83
ENSG00000089094	738
ENSG00000089101	3
ENSG00000089116	0
ENSG00000089123	161
ENSG00000089127	0
ENSG00000089154	3631
ENSG00000089157	25845
ENSG00000089159	745
ENSG00000089163	13
ENSG00000089169	0
ENSG00000089177	214
ENSG00000089195	539
ENSG00000089199	32
ENSG00000089220	6375
ENSG00000089225	0
ENSG00000089234	534
ENSG00000089248	2175
ENSG00000089250	0
ENSG00000089280	8753
ENSG00000089289	466
ENSG00000089327	280
ENSG00000089335	669
ENSG00000089351	1175
ENSG00000089356	7
ENSG00000089472	218
ENSG00000089486	129
ENSG00000089505	21
ENSG00000089558	5
ENSG00000089597	7094
ENSG00000089639	268
ENSG00000089682	263
ENSG00000089685	2657
ENSG00000089692	6
ENSG00000089693	3824
ENSG00000089723	5
ENSG00000089737	198
ENSG00000089775	210
ENSG00000089818	366
ENSG00000089820	41
ENSG00000089847	27
ENSG00000089876	731
ENSG00000089902	1301
ENSG00000089916	1527
ENSG00000090006	563
ENSG00000090013	654
ENSG00000090020	736
ENSG00000090054	1291
ENSG00000090060	5069
ENSG00000090061	231
ENSG00000090097	5422
ENSG00000090104	0
ENSG00000090238	394
ENSG00000090263	441
ENSG00000090266	409
ENSG00000090273	3562
ENSG00000090316	1727
ENSG00000090339	183
ENSG00000090372	1990
ENSG00000090376	4
ENSG00000090382	0
ENSG00000090402	0
ENSG00000090432	958
ENSG00000090447	209
ENSG00000090470	883
ENSG00000090487	1798
ENSG00000090512	0
ENSG00000090520	1020
ENSG00000090530	875
ENSG00000090534	0
ENSG00000090539	26
ENSG00000090554	0
ENSG00000090565	190
ENSG00000090581	793
ENSG00000090612	418
ENSG00000090615	1925
ENSG00000090621	3813
ENSG00000090659	0
ENSG00000090661	1677
ENSG00000090674	531
ENSG00000090686	2020
ENSG00000090776	335
ENSG00000090857	412
ENSG00000090861	2970
ENSG00000090863	3155
ENSG00000090889	935
ENSG00000090905	153
ENSG00000090924	535
ENSG00000090932	57
ENSG00000090971	701
ENSG00000090975	602
ENSG00000090989	437
ENSG00000091009	359
ENSG00000091010	0
ENSG00000091039	1779
ENSG00000091073	123
ENSG00000091106	9
ENSG00000091127	547
ENSG00000091128	7
ENSG00000091129	12
ENSG00000091136	3215
ENSG00000091137	2
ENSG00000091138	0
ENSG00000091140	2266
ENSG00000091157	499
ENSG00000091164	1239
ENSG00000091181	1
ENSG00000091262	3
ENSG00000091317	2348
ENSG00000091409	2251
ENSG00000091428	79
ENSG00000091436	1791
ENSG00000091482	4
ENSG00000091483	2201
ENSG00000091490	653
ENSG00000091513	2
ENSG00000091527	8471
ENSG00000091536	9
ENSG00000091542	1992
ENSG00000091583	0
ENSG00000091592	4
ENSG00000091622	88
ENSG00000091640	1263
ENSG00000091651	663
ENSG00000091656	1473
ENSG00000091664	0
ENSG00000091704	0
ENSG00000091732	347
ENSG00000091831	0
ENSG00000091844	44
ENSG00000091879	1
ENSG00000091947	494
ENSG00000091972	43
ENSG00000091986	8037
ENSG00000092009	1
ENSG00000092010	808
ENSG00000092020	208
ENSG00000092036	102
ENSG00000092051	17
ENSG00000092054	4
ENSG00000092067	1
ENSG00000092068	14082
ENSG00000092094	386
ENSG00000092096	1018
ENSG00000092098	0
ENSG00000092108	842
ENSG00000092140	766
ENSG00000092148	3937
ENSG00000092199	10206
ENSG00000092200	16
ENSG00000092201	5030
ENSG00000092203	1049
ENSG00000092208	177
ENSG00000092295	10
ENSG00000092330	15
ENSG00000092345	0
ENSG00000092377	0
ENSG00000092421	49
ENSG00000092439	2034
ENSG00000092445	1492
ENSG00000092470	697
ENSG00000092529	20
ENSG00000092531	288
ENSG00000092607	17
ENSG00000092621	1600
ENSG00000092758	939
ENSG00000092820	11149
ENSG00000092841	8498
ENSG00000092847	1540
ENSG00000092850	11
ENSG00000092853	1070
ENSG00000092871	178
ENSG00000092929	3366
ENSG00000092931	185
ENSG00000092964	1134
ENSG00000092969	995
ENSG00000092978	248
ENSG00000093000	2172
ENSG00000093009	542
ENSG00000093010	44
ENSG00000093072	451
ENSG00000093100	0
ENSG00000093134	0
ENSG00000093144	1987
ENSG00000093167	1752
ENSG00000093183	948
[truncated: 58,680 more rows]
