# Supplementary material for: A bio-functional polymer that prevents retinal scarring through modulation of NRF2 signalling pathway
Source: Nat Commun. 2022 May 19;13:2796. doi: 10.1038/s41467-022-30474-6 (PMC9119969; doi:10.1038/s41467-022-30474-6)
Supplement: Supplementary file 11 — Source data [file 41467_2022_30474_MOESM11_ESM.zip › NCOMMS-21-46079B_zip/Source data 2_RNA-Seq Data/DESeq2/CountFiles/invitro/A1_8h_sorted.count]

ENSG00000000003	1018
ENSG00000000005	0
ENSG00000000419	671
ENSG00000000457	249
ENSG00000000460	192
ENSG00000000938	0
ENSG00000000971	612
ENSG00000001036	2037
ENSG00000001084	658
ENSG00000001167	801
ENSG00000001460	162
ENSG00000001461	539
ENSG00000001497	1537
ENSG00000001561	648
ENSG00000001617	680
ENSG00000001626	8
ENSG00000001629	1475
ENSG00000001630	265
ENSG00000001631	86
ENSG00000002016	214
ENSG00000002079	75
ENSG00000002330	159
ENSG00000002549	1726
ENSG00000002586	3242
ENSG00000002587	53
ENSG00000002726	1
ENSG00000002745	2
ENSG00000002746	0
ENSG00000002822	8
ENSG00000002834	7321
ENSG00000002919	416
ENSG00000002933	8
ENSG00000003056	713
ENSG00000003096	89
ENSG00000003137	95
ENSG00000003147	75
ENSG00000003249	42
ENSG00000003393	1644
ENSG00000003400	3
ENSG00000003402	856
ENSG00000003436	25
ENSG00000003509	321
ENSG00000003756	1531
ENSG00000003987	51
ENSG00000003989	1510
ENSG00000004059	1173
ENSG00000004139	374
ENSG00000004142	3296
ENSG00000004399	5268
ENSG00000004455	3229
ENSG00000004468	10
ENSG00000004478	2825
ENSG00000004487	2373
ENSG00000004534	1760
ENSG00000004660	489
ENSG00000004700	816
ENSG00000004766	503
ENSG00000004776	25
ENSG00000004777	240
ENSG00000004779	1211
ENSG00000004799	57
ENSG00000004809	0
ENSG00000004838	20
ENSG00000004846	71
ENSG00000004848	0
ENSG00000004864	1624
ENSG00000004866	249
ENSG00000004897	1786
ENSG00000004939	6
ENSG00000004948	1
ENSG00000004961	712
ENSG00000004975	1410
ENSG00000005001	0
ENSG00000005007	4103
ENSG00000005020	61
ENSG00000005022	3431
ENSG00000005059	467
ENSG00000005073	0
ENSG00000005075	742
ENSG00000005100	1264
ENSG00000005102	0
ENSG00000005108	10
ENSG00000005156	739
ENSG00000005175	845
ENSG00000005187	11
ENSG00000005189	83
ENSG00000005194	1431
ENSG00000005206	1076
ENSG00000005238	394
ENSG00000005243	197
ENSG00000005249	125
ENSG00000005302	428
ENSG00000005339	3702
ENSG00000005379	759
ENSG00000005381	0
ENSG00000005421	2
ENSG00000005436	432
ENSG00000005448	675
ENSG00000005469	306
ENSG00000005471	2
ENSG00000005483	2496
ENSG00000005486	2146
ENSG00000005513	2600
ENSG00000005700	313
ENSG00000005801	579
ENSG00000005810	1367
ENSG00000005812	505
ENSG00000005844	2
ENSG00000005882	387
ENSG00000005884	32387
ENSG00000005889	1707
ENSG00000005893	5833
ENSG00000005961	28
ENSG00000005981	0
ENSG00000006007	1613
ENSG00000006015	724
ENSG00000006016	803
ENSG00000006025	336
ENSG00000006042	11847
ENSG00000006047	0
ENSG00000006059	0
ENSG00000006062	1334
ENSG00000006071	8
ENSG00000006116	0
ENSG00000006118	8097
ENSG00000006125	6486
ENSG00000006128	4
ENSG00000006194	1140
ENSG00000006210	10
ENSG00000006282	1135
ENSG00000006283	10
ENSG00000006327	6902
ENSG00000006377	0
ENSG00000006432	1042
ENSG00000006451	1436
ENSG00000006453	291
ENSG00000006459	291
ENSG00000006468	60
ENSG00000006530	285
ENSG00000006534	455
ENSG00000006555	1
ENSG00000006576	1108
ENSG00000006606	3
ENSG00000006607	1130
ENSG00000006611	15
ENSG00000006625	249
ENSG00000006634	259
ENSG00000006638	10
ENSG00000006652	233
ENSG00000006659	0
ENSG00000006695	338
ENSG00000006704	1693
ENSG00000006712	1766
ENSG00000006715	1942
ENSG00000006740	247
ENSG00000006744	2530
ENSG00000006747	185
ENSG00000006756	1088
ENSG00000006757	434
ENSG00000006788	0
ENSG00000006831	80
ENSG00000006837	18
ENSG00000007001	3
ENSG00000007038	0
ENSG00000007047	1174
ENSG00000007062	27
ENSG00000007080	2916
ENSG00000007129	0
ENSG00000007168	4636
ENSG00000007171	21
ENSG00000007174	18
ENSG00000007202	4299
ENSG00000007216	0
ENSG00000007237	1691
ENSG00000007255	142
ENSG00000007264	15
ENSG00000007306	0
ENSG00000007312	0
ENSG00000007314	1
ENSG00000007341	371
ENSG00000007350	0
ENSG00000007372	711
ENSG00000007376	1009
ENSG00000007384	901
ENSG00000007392	1203
ENSG00000007402	67
ENSG00000007516	69
ENSG00000007520	1167
ENSG00000007541	1404
ENSG00000007545	454
ENSG00000007866	689
ENSG00000007908	0
ENSG00000007923	1181
ENSG00000007933	0
ENSG00000007944	596
ENSG00000007952	5
ENSG00000007968	0
ENSG00000008018	2710
ENSG00000008056	94
ENSG00000008083	348
ENSG00000008086	125
ENSG00000008118	1
ENSG00000008128	9
ENSG00000008130	2316
ENSG00000008196	0
ENSG00000008197	0
ENSG00000008226	13
ENSG00000008256	3246
ENSG00000008277	85
ENSG00000008282	1288
ENSG00000008283	231
ENSG00000008294	3779
ENSG00000008300	296
ENSG00000008311	1287
ENSG00000008323	47
ENSG00000008324	239
ENSG00000008382	184
ENSG00000008394	1816
ENSG00000008405	1726
ENSG00000008438	3
ENSG00000008441	9542
ENSG00000008513	1254
ENSG00000008516	39
ENSG00000008517	49
ENSG00000008710	2584
ENSG00000008735	394
ENSG00000008838	1867
ENSG00000008853	1216
ENSG00000008869	820
ENSG00000008952	4557
ENSG00000008988	11317
ENSG00000009307	14174
ENSG00000009335	3303
ENSG00000009413	2473
ENSG00000009694	40
ENSG00000009709	0
ENSG00000009724	38
ENSG00000009765	0
ENSG00000009780	157
ENSG00000009790	1
ENSG00000009830	755
ENSG00000009844	1541
ENSG00000009950	212
ENSG00000009954	4539
ENSG00000010017	1034
ENSG00000010030	1
ENSG00000010072	279
ENSG00000010165	1239
ENSG00000010219	187
ENSG00000010244	2711
ENSG00000010256	3593
ENSG00000010270	604
ENSG00000010278	1684
ENSG00000010282	253
ENSG00000010292	1106
ENSG00000010295	537
ENSG00000010310	20
ENSG00000010318	77
ENSG00000010319	4
ENSG00000010322	5121
ENSG00000010327	7
ENSG00000010361	415
ENSG00000010379	101
ENSG00000010404	351
ENSG00000010438	0
ENSG00000010539	251
ENSG00000010610	7
ENSG00000010626	136
ENSG00000010671	8
ENSG00000010704	86
ENSG00000010803	708
ENSG00000010810	1554
ENSG00000010818	1237
ENSG00000010932	2
ENSG00000011007	1677
ENSG00000011009	2404
ENSG00000011021	731
ENSG00000011028	306
ENSG00000011052	0
ENSG00000011083	2
ENSG00000011105	7611
ENSG00000011114	53
ENSG00000011132	329
ENSG00000011143	291
ENSG00000011198	863
ENSG00000011201	284
ENSG00000011243	859
ENSG00000011258	481
ENSG00000011260	1531
ENSG00000011275	1945
ENSG00000011295	1732
ENSG00000011304	11148
ENSG00000011332	52
ENSG00000011347	81
ENSG00000011376	1173
ENSG00000011405	2431
ENSG00000011422	822
ENSG00000011426	663
ENSG00000011451	2146
ENSG00000011454	1577
ENSG00000011465	2378
ENSG00000011478	363
ENSG00000011485	2309
ENSG00000011523	639
ENSG00000011566	958
ENSG00000011590	28
ENSG00000011600	0
ENSG00000011638	22
ENSG00000011677	0
ENSG00000012048	911
ENSG00000012061	1330
ENSG00000012124	1
ENSG00000012171	11851
ENSG00000012174	1204
ENSG00000012211	256
ENSG00000012223	0
ENSG00000012232	2254
ENSG00000012504	7
ENSG00000012660	3697
ENSG00000012779	2
ENSG00000012817	0
ENSG00000012822	1995
ENSG00000012963	22
ENSG00000012983	1271
ENSG00000013016	751
ENSG00000013275	0
ENSG00000013288	1095
ENSG00000013293	264
ENSG00000013297	106
ENSG00000013306	4734
ENSG00000013364	2263
ENSG00000013374	917
ENSG00000013375	727
ENSG00000013392	203
ENSG00000013441	1227
ENSG00000013503	530
ENSG00000013523	476
ENSG00000013561	895
ENSG00000013563	128
ENSG00000013573	1074
ENSG00000013583	784
ENSG00000013588	1652
ENSG00000013619	589
ENSG00000013725	4
ENSG00000013810	609
ENSG00000014123	565
ENSG00000014138	122
ENSG00000014164	317
ENSG00000014216	1969
ENSG00000014257	0
ENSG00000014641	2667
ENSG00000014824	2148
ENSG00000014914	95
ENSG00000014919	646
ENSG00000015133	128
ENSG00000015153	425
ENSG00000015171	3417
ENSG00000015285	9
ENSG00000015413	1
ENSG00000015475	561
ENSG00000015479	23
ENSG00000015520	15
ENSG00000015532	1066
ENSG00000015568	96
ENSG00000015592	1
ENSG00000015676	1717
ENSG00000016082	0
ENSG00000016391	630
ENSG00000016402	25
ENSG00000016490	0
ENSG00000016602	0
ENSG00000016864	1156
ENSG00000017260	2209
ENSG00000017427	6
ENSG00000017483	26
ENSG00000017797	1760
ENSG00000018189	721
ENSG00000018236	1246
ENSG00000018280	3
ENSG00000018408	3941
ENSG00000018510	1800
ENSG00000018607	0
ENSG00000018610	488
ENSG00000018625	14
ENSG00000018699	907
ENSG00000018869	65
ENSG00000019102	0
ENSG00000019144	2361
ENSG00000019169	0
ENSG00000019186	406
ENSG00000019485	909
ENSG00000019505	190
ENSG00000019549	7
ENSG00000019582	23
ENSG00000019991	1
ENSG00000019995	445
ENSG00000020129	1556
ENSG00000020181	654
ENSG00000020219	0
ENSG00000020256	409
ENSG00000020426	371
ENSG00000020577	1458
ENSG00000020633	4
ENSG00000020922	718
ENSG00000021300	871
ENSG00000021355	224
ENSG00000021461	3
ENSG00000021488	1
ENSG00000021574	493
ENSG00000021645	126
ENSG00000021762	408
ENSG00000021776	1724
ENSG00000021826	465
ENSG00000021852	0
ENSG00000022267	685
ENSG00000022277	1087
ENSG00000022355	10
ENSG00000022556	0
ENSG00000022567	1192
ENSG00000022840	3151
ENSG00000022976	137
ENSG00000023041	731
ENSG00000023171	1882
ENSG00000023191	97
ENSG00000023228	105
ENSG00000023287	1698
ENSG00000023318	1438
ENSG00000023330	2631
ENSG00000023445	382
ENSG00000023516	1813
ENSG00000023572	584
ENSG00000023608	885
ENSG00000023697	440
ENSG00000023734	3799
ENSG00000023839	7
ENSG00000023892	18
ENSG00000023902	701
ENSG00000023909	682
ENSG00000024048	1360
ENSG00000024422	4269
ENSG00000024526	64
ENSG00000024862	170
ENSG00000025039	1728
ENSG00000025156	530
ENSG00000025293	1158
ENSG00000025423	7
ENSG00000025434	82
ENSG00000025708	10
ENSG00000025770	1223
ENSG00000025772	1561
ENSG00000025796	3663
ENSG00000025800	2541
ENSG00000026025	19033
ENSG00000026036	124
ENSG00000026103	230
ENSG00000026297	252
ENSG00000026508	5671
ENSG00000026559	572
ENSG00000026652	288
ENSG00000026751	0
ENSG00000026950	200
ENSG00000027001	526
ENSG00000027075	44
ENSG00000027644	6
ENSG00000027697	599
ENSG00000027847	734
ENSG00000027869	4
ENSG00000028116	299
ENSG00000028137	0
ENSG00000028203	931
ENSG00000028277	35
ENSG00000028310	1071
ENSG00000028528	2236
ENSG00000028839	240
ENSG00000029153	598
ENSG00000029363	4069
ENSG00000029364	1239
ENSG00000029534	79
ENSG00000029559	0
ENSG00000029639	148
ENSG00000029725	2119
ENSG00000029993	1097
ENSG00000030066	187
ENSG00000030110	585
ENSG00000030304	0
ENSG00000030419	245
ENSG00000030582	5556
ENSG00000031003	1275
ENSG00000031081	199
ENSG00000031691	256
ENSG00000031698	3215
ENSG00000031823	1786
ENSG00000032219	510
ENSG00000032389	830
ENSG00000032444	2239
ENSG00000032742	425
ENSG00000033011	850
ENSG00000033030	496
ENSG00000033050	511
ENSG00000033100	1516
ENSG00000033122	26
ENSG00000033170	679
ENSG00000033178	1000
ENSG00000033327	1613
ENSG00000033627	2234
ENSG00000033800	774
ENSG00000033867	4157
ENSG00000034053	20
ENSG00000034152	5093
ENSG00000034239	0
ENSG00000034510	10436
ENSG00000034533	47
ENSG00000034677	708
ENSG00000034693	277
ENSG00000034713	1233
ENSG00000034971	3
ENSG00000035115	349
ENSG00000035141	1066
ENSG00000035403	9309
ENSG00000035499	99
ENSG00000035664	39
ENSG00000035681	970
ENSG00000035687	1742
ENSG00000035720	0
ENSG00000035862	16648
ENSG00000035928	2257
ENSG00000036054	1787
ENSG00000036257	1779
ENSG00000036448	4
ENSG00000036473	0
ENSG00000036530	130
ENSG00000036549	1367
ENSG00000036565	0
ENSG00000036672	486
ENSG00000036828	0
ENSG00000037042	524
ENSG00000037241	596
ENSG00000037280	17
ENSG00000037474	1790
ENSG00000037637	880
ENSG00000037749	748
ENSG00000037757	340
ENSG00000037897	288
ENSG00000037965	0
ENSG00000038002	590
ENSG00000038210	640
ENSG00000038219	1536
ENSG00000038274	1247
ENSG00000038295	200
ENSG00000038358	1130
ENSG00000038382	8407
ENSG00000038427	130
ENSG00000038532	1140
ENSG00000038945	0
ENSG00000039068	711
ENSG00000039123	2520
ENSG00000039139	66
ENSG00000039319	1083
ENSG00000039523	1360
ENSG00000039537	0
ENSG00000039560	3278
ENSG00000039600	0
ENSG00000039650	1351
ENSG00000039987	4
ENSG00000040199	1178
ENSG00000040275	1047
ENSG00000040341	614
ENSG00000040487	875
ENSG00000040531	617
ENSG00000040608	284
ENSG00000040633	1342
ENSG00000040731	2
ENSG00000040933	664
ENSG00000041353	17
ENSG00000041357	2274
ENSG00000041515	22
ENSG00000041802	1207
ENSG00000041880	153
ENSG00000041982	43
ENSG00000041988	233
ENSG00000042062	65
ENSG00000042088	445
ENSG00000042286	598
ENSG00000042304	0
ENSG00000042317	134
ENSG00000042429	64
ENSG00000042445	818
ENSG00000042493	109
ENSG00000042753	2572
ENSG00000042781	0
ENSG00000042813	0
ENSG00000042832	14
ENSG00000042980	7
ENSG00000043039	0
ENSG00000043093	708
ENSG00000043143	434
ENSG00000043355	14
ENSG00000043462	0
ENSG00000043514	442
ENSG00000043591	0
ENSG00000044012	0
ENSG00000044090	622
ENSG00000044115	12252
ENSG00000044446	360
ENSG00000044459	507
ENSG00000044524	24
ENSG00000044574	14364
ENSG00000046604	1954
ENSG00000046647	199
ENSG00000046651	374
ENSG00000046653	101
ENSG00000046774	0
ENSG00000046889	19
ENSG00000047056	1324
ENSG00000047188	1326
ENSG00000047230	1015
ENSG00000047249	1090
ENSG00000047315	3845
ENSG00000047346	546
ENSG00000047365	266
ENSG00000047410	4022
ENSG00000047457	467
ENSG00000047578	607
ENSG00000047579	307
ENSG00000047597	25
ENSG00000047617	6
ENSG00000047621	457
ENSG00000047634	221
ENSG00000047644	1906
ENSG00000047648	5
ENSG00000047662	18
ENSG00000047849	7868
ENSG00000047932	740
ENSG00000047936	0
ENSG00000048028	490
ENSG00000048052	1234
ENSG00000048140	1500
ENSG00000048162	692
ENSG00000048342	360
ENSG00000048392	1463
ENSG00000048405	648
ENSG00000048462	0
ENSG00000048471	496
ENSG00000048540	19
ENSG00000048544	1232
ENSG00000048545	0
ENSG00000048649	1714
ENSG00000048707	1667
ENSG00000048740	5353
ENSG00000048828	4568
ENSG00000048991	1055
ENSG00000049089	1127
ENSG00000049130	78
ENSG00000049167	273
ENSG00000049192	42
ENSG00000049239	2018
ENSG00000049245	2705
ENSG00000049246	2109
ENSG00000049247	0
ENSG00000049249	10
ENSG00000049283	1
ENSG00000049323	557
ENSG00000049449	1384
ENSG00000049540	29536
ENSG00000049541	777
ENSG00000049618	2198
ENSG00000049656	1059
ENSG00000049759	5137
ENSG00000049768	4
ENSG00000049769	188
ENSG00000049860	2186
ENSG00000049883	347
ENSG00000050030	23
ENSG00000050130	947
ENSG00000050165	2727
ENSG00000050327	39
ENSG00000050344	396
ENSG00000050393	921
ENSG00000050405	664
ENSG00000050426	605
ENSG00000050438	239
ENSG00000050555	7
ENSG00000050628	11
ENSG00000050730	0
ENSG00000050748	891
ENSG00000050767	14
ENSG00000050820	1183
ENSG00000051009	498
ENSG00000051108	1200
ENSG00000051128	1153
ENSG00000051180	285
ENSG00000051341	295
ENSG00000051382	611
ENSG00000051523	689
ENSG00000051596	1214
ENSG00000051620	753
ENSG00000051825	535
ENSG00000052126	456
ENSG00000052344	7
ENSG00000052723	1049
ENSG00000052749	1619
ENSG00000052795	2658
ENSG00000052802	2371
ENSG00000052841	2567
ENSG00000052850	0
ENSG00000053108	10
ENSG00000053254	1151
ENSG00000053328	40
ENSG00000053371	1386
ENSG00000053372	2335
ENSG00000053438	24
ENSG00000053501	409
ENSG00000053524	5
ENSG00000053702	28
ENSG00000053747	2240
ENSG00000053770	947
ENSG00000053900	440
ENSG00000053918	30
ENSG00000054116	1255
ENSG00000054118	3679
ENSG00000054148	1470
ENSG00000054179	17
ENSG00000054219	1
ENSG00000054267	1355
ENSG00000054277	44
ENSG00000054282	33
ENSG00000054356	85
ENSG00000054392	2
ENSG00000054523	3051
ENSG00000054598	568
ENSG00000054611	735
ENSG00000054654	1982
ENSG00000054690	653
ENSG00000054793	1589
ENSG00000054796	0
ENSG00000054803	0
ENSG00000054938	12
ENSG00000054965	1441
ENSG00000054967	286
ENSG00000054983	427
ENSG00000055044	1703
ENSG00000055070	2790
ENSG00000055118	87
ENSG00000055130	2240
ENSG00000055147	520
ENSG00000055163	1597
ENSG00000055208	1807
ENSG00000055211	1008
ENSG00000055332	1476
ENSG00000055483	2801
ENSG00000055609	1762
ENSG00000055732	215
ENSG00000055813	29
ENSG00000055917	2772
ENSG00000055950	668
ENSG00000055955	1
ENSG00000055957	0
ENSG00000056050	491
ENSG00000056097	3171
ENSG00000056277	180
ENSG00000056291	2
ENSG00000056487	127
ENSG00000056558	359
ENSG00000056586	1979
ENSG00000056736	191
ENSG00000056972	671
ENSG00000056998	1272
ENSG00000057019	7639
ENSG00000057149	0
ENSG00000057252	1976
ENSG00000057294	2079
ENSG00000057468	0
ENSG00000057593	27
ENSG00000057608	6504
ENSG00000057657	7
ENSG00000057663	772
ENSG00000057704	387
ENSG00000057757	1189
ENSG00000057935	707
ENSG00000058056	1024
ENSG00000058063	1217
ENSG00000058085	613
ENSG00000058091	745
ENSG00000058262	7028
ENSG00000058272	1885
ENSG00000058335	558
ENSG00000058404	526
ENSG00000058453	941
ENSG00000058600	35
ENSG00000058668	2333
ENSG00000058673	0
ENSG00000058729	470
ENSG00000058799	427
ENSG00000058804	1560
ENSG00000058866	0
ENSG00000059122	1636
ENSG00000059145	437
ENSG00000059377	10
ENSG00000059378	427
ENSG00000059573	2127
ENSG00000059588	758
ENSG00000059691	603
ENSG00000059728	382
ENSG00000059758	849
ENSG00000059769	370
ENSG00000059804	590
ENSG00000059915	226
ENSG00000060069	444
ENSG00000060138	4232
ENSG00000060140	3
ENSG00000060237	4546
ENSG00000060303	0
ENSG00000060339	2289
ENSG00000060491	1797
ENSG00000060558	0
ENSG00000060566	0
ENSG00000060642	161
ENSG00000060656	555
ENSG00000060688	815
ENSG00000060709	0
ENSG00000060718	3652
ENSG00000060749	1652
ENSG00000060762	443
ENSG00000060971	871
ENSG00000060982	1808
ENSG00000061273	3488
ENSG00000061337	153
ENSG00000061455	13
ENSG00000061492	0
ENSG00000061656	201
ENSG00000061676	6255
ENSG00000061794	1656
ENSG00000061918	10
ENSG00000061936	1325
ENSG00000061938	1537
ENSG00000061987	1037
ENSG00000062038	559
ENSG00000062096	0
ENSG00000062194	2027
ENSG00000062282	46
ENSG00000062370	133
ENSG00000062485	4407
ENSG00000062524	2
ENSG00000062582	15
ENSG00000062598	701
ENSG00000062650	1907
ENSG00000062716	2316
ENSG00000062725	1568
ENSG00000062822	1601
ENSG00000063015	35
ENSG00000063046	9716
ENSG00000063127	21
ENSG00000063169	565
ENSG00000063176	965
ENSG00000063177	10506
ENSG00000063180	339
ENSG00000063241	1022
ENSG00000063244	7317
ENSG00000063245	3243
ENSG00000063322	1455
ENSG00000063438	39
ENSG00000063515	0
ENSG00000063587	635
ENSG00000063601	1589
ENSG00000063660	19972
ENSG00000063761	318
ENSG00000063854	786
ENSG00000063978	1883
ENSG00000064012	26
ENSG00000064042	11198
ENSG00000064102	684
ENSG00000064115	1520
ENSG00000064195	19
ENSG00000064199	73
ENSG00000064201	10
ENSG00000064205	54
ENSG00000064218	0
ENSG00000064225	17
ENSG00000064270	9
ENSG00000064300	12
ENSG00000064309	455
ENSG00000064313	912
ENSG00000064393	2439
ENSG00000064419	1289
ENSG00000064489	0
ENSG00000064490	390
ENSG00000064545	802
ENSG00000064547	165
ENSG00000064601	1739
ENSG00000064607	2461
ENSG00000064651	3072
ENSG00000064652	403
ENSG00000064655	159
ENSG00000064666	5317
ENSG00000064687	592
ENSG00000064692	20
ENSG00000064703	663
ENSG00000064726	687
ENSG00000064763	66
ENSG00000064787	51
ENSG00000064835	0
ENSG00000064886	17
ENSG00000064932	295
ENSG00000064933	549
ENSG00000064961	1333
ENSG00000064989	0
ENSG00000064995	345
ENSG00000064999	890
ENSG00000065000	6279
ENSG00000065029	755
ENSG00000065054	664
ENSG00000065057	374
ENSG00000065060	1161
ENSG00000065135	2165
ENSG00000065150	8246
ENSG00000065154	1807
ENSG00000065183	1675
ENSG00000065243	1824
ENSG00000065268	1485
ENSG00000065308	6495
ENSG00000065320	223
ENSG00000065325	0
ENSG00000065328	792
ENSG00000065357	341
ENSG00000065361	49
ENSG00000065371	1
ENSG00000065413	72
ENSG00000065427	3514
ENSG00000065457	370
ENSG00000065485	307
ENSG00000065491	451
ENSG00000065518	1364
ENSG00000065526	3004
ENSG00000065534	3514
ENSG00000065548	2403
ENSG00000065559	1310
ENSG00000065600	304
ENSG00000065609	150
ENSG00000065613	3113
ENSG00000065615	282
ENSG00000065618	5
ENSG00000065621	27
ENSG00000065665	350
ENSG00000065675	304
ENSG00000065717	113
ENSG00000065802	919
ENSG00000065809	1621
ENSG00000065833	148
ENSG00000065882	2259
ENSG00000065883	1506
ENSG00000065911	1377
ENSG00000065923	658
ENSG00000065970	1086
ENSG00000065978	27539
ENSG00000065989	49
ENSG00000066027	2924
ENSG00000066032	18
ENSG00000066044	2960
ENSG00000066056	66
ENSG00000066084	1625
ENSG00000066117	1703
ENSG00000066135	474
ENSG00000066136	886
ENSG00000066185	7
ENSG00000066230	305
ENSG00000066248	78
ENSG00000066279	375
ENSG00000066294	0
ENSG00000066322	2600
ENSG00000066336	9
ENSG00000066379	0
ENSG00000066382	40
ENSG00000066405	4
ENSG00000066422	967
ENSG00000066427	411
ENSG00000066455	790
ENSG00000066468	1606
ENSG00000066557	335
ENSG00000066583	415
ENSG00000066629	1066
ENSG00000066651	229
ENSG00000066654	1133
ENSG00000066697	1240
ENSG00000066735	907
ENSG00000066739	1363
ENSG00000066777	2035
ENSG00000066813	1
ENSG00000066827	392
ENSG00000066855	399
ENSG00000066923	98
ENSG00000066926	930
ENSG00000066933	728
ENSG00000067048	0
ENSG00000067057	9131
ENSG00000067064	1917
ENSG00000067066	339
ENSG00000067082	1652
ENSG00000067113	147
ENSG00000067141	2376
ENSG00000067167	3851
ENSG00000067177	615
ENSG00000067182	3385
ENSG00000067191	177
ENSG00000067208	656
ENSG00000067221	276
ENSG00000067225	52410
ENSG00000067248	2092
ENSG00000067334	1412
ENSG00000067365	275
ENSG00000067369	1664
ENSG00000067445	742
ENSG00000067533	969
ENSG00000067560	10746
ENSG00000067596	1293
ENSG00000067601	27
ENSG00000067606	565
ENSG00000067646	0
ENSG00000067704	3684
ENSG00000067715	819
ENSG00000067798	1939
ENSG00000067829	803
ENSG00000067836	281
ENSG00000067840	634
ENSG00000067842	15
ENSG00000067900	2058
ENSG00000067955	810
ENSG00000067992	1716
ENSG00000068001	636
ENSG00000068024	619
ENSG00000068028	414
ENSG00000068078	289
ENSG00000068079	316
ENSG00000068097	579
ENSG00000068120	1643
ENSG00000068137	586
ENSG00000068305	2966
ENSG00000068308	1330
ENSG00000068323	2905
ENSG00000068354	332
ENSG00000068366	1061
ENSG00000068383	1049
ENSG00000068394	555
ENSG00000068400	1095
ENSG00000068438	1085
ENSG00000068489	66
ENSG00000068615	226
ENSG00000068650	2095
ENSG00000068654	3413
ENSG00000068697	4489
ENSG00000068724	985
ENSG00000068745	1548
ENSG00000068781	0
ENSG00000068784	532
ENSG00000068796	1181
ENSG00000068831	11
ENSG00000068878	2273
ENSG00000068885	209
ENSG00000068903	0
ENSG00000068912	1079
ENSG00000068971	560
ENSG00000068976	340
ENSG00000068985	0
ENSG00000069011	1
ENSG00000069018	0
ENSG00000069020	305
ENSG00000069122	0
ENSG00000069188	254
ENSG00000069206	0
ENSG00000069248	1491
ENSG00000069275	8103
ENSG00000069329	3661
ENSG00000069345	2428
ENSG00000069399	626
ENSG00000069424	1132
ENSG00000069431	5
ENSG00000069482	261
ENSG00000069493	16
ENSG00000069509	223
ENSG00000069535	65
ENSG00000069667	557
ENSG00000069696	149
ENSG00000069702	2956
ENSG00000069764	0
ENSG00000069812	3
ENSG00000069849	4199
ENSG00000069869	909
ENSG00000069943	161
ENSG00000069956	2115
ENSG00000069966	509
ENSG00000069974	774
ENSG00000069998	907
ENSG00000070010	799
ENSG00000070018	0
ENSG00000070019	3
ENSG00000070031	0
ENSG00000070047	75
ENSG00000070061	4651
ENSG00000070081	887
ENSG00000070087	2804
ENSG00000070159	453
ENSG00000070182	115
ENSG00000070190	1
ENSG00000070193	26
ENSG00000070214	776
ENSG00000070269	467
ENSG00000070366	845
ENSG00000070367	1902
ENSG00000070371	213
ENSG00000070388	30
ENSG00000070404	3487
ENSG00000070413	4199
ENSG00000070423	991
ENSG00000070444	755
ENSG00000070476	818
ENSG00000070495	1154
ENSG00000070501	311
ENSG00000070526	0
ENSG00000070540	197
ENSG00000070601	27
ENSG00000070610	1867
ENSG00000070614	4470
ENSG00000070669	14
ENSG00000070718	481
ENSG00000070729	0
ENSG00000070731	422
ENSG00000070748	1
ENSG00000070756	31327
ENSG00000070759	38
ENSG00000070761	622
ENSG00000070770	751
ENSG00000070778	1018
ENSG00000070785	629
ENSG00000070808	55
ENSG00000070814	2585
ENSG00000070831	4899
ENSG00000070882	669
ENSG00000070886	19
ENSG00000070915	0
ENSG00000070950	880
ENSG00000070961	1925
ENSG00000070985	2
ENSG00000071051	863
ENSG00000071054	4836
ENSG00000071073	304
ENSG00000071082	9543
ENSG00000071127	12333
ENSG00000071189	1011
ENSG00000071203	2
ENSG00000071205	372
ENSG00000071242	1586
ENSG00000071243	384
ENSG00000071246	396
ENSG00000071282	620
ENSG00000071462	1830
ENSG00000071537	2429
ENSG00000071539	661
ENSG00000071553	3818
ENSG00000071564	2169
ENSG00000071575	636
ENSG00000071626	4056
ENSG00000071655	1874
ENSG00000071677	0
ENSG00000071794	931
ENSG00000071859	1870
ENSG00000071889	947
ENSG00000071894	1
ENSG00000071909	2
ENSG00000071967	5080
ENSG00000071991	589
ENSG00000071994	1434
ENSG00000072041	396
ENSG00000072042	1951
ENSG00000072062	0
ENSG00000072071	0
ENSG00000072080	0
ENSG00000072110	12230
ENSG00000072121	1084
ENSG00000072133	235
ENSG00000072134	392
ENSG00000072135	546
ENSG00000072163	126
ENSG00000072182	3
ENSG00000072195	916
ENSG00000072201	50
ENSG00000072210	6664
ENSG00000072274	11476
ENSG00000072310	2900
ENSG00000072315	0
ENSG00000072364	4066
ENSG00000072401	586
ENSG00000072415	1794
ENSG00000072422	675
ENSG00000072501	4477
ENSG00000072506	1012
ENSG00000072518	1298
ENSG00000072571	48
ENSG00000072609	820
ENSG00000072657	1
ENSG00000072682	690
ENSG00000072694	0
ENSG00000072736	405
ENSG00000072756	459
ENSG00000072778	9501
ENSG00000072786	545
ENSG00000072803	1732
ENSG00000072818	9
ENSG00000072832	864
ENSG00000072840	889
ENSG00000072849	1041
ENSG00000072858	1
ENSG00000072864	0
ENSG00000072952	4
ENSG00000072954	706
ENSG00000072958	2070
ENSG00000073008	2926
ENSG00000073050	524
ENSG00000073060	2349
ENSG00000073067	274
ENSG00000073111	2854
ENSG00000073146	17
ENSG00000073150	178
ENSG00000073169	832
ENSG00000073282	1
ENSG00000073331	161
ENSG00000073350	692
ENSG00000073417	521
ENSG00000073464	898
ENSG00000073536	771
ENSG00000073578	98
ENSG00000073584	192
ENSG00000073598	4
ENSG00000073605	92
ENSG00000073614	1940
ENSG00000073670	93
ENSG00000073711	1454
ENSG00000073712	2529
ENSG00000073734	0
ENSG00000073737	70
ENSG00000073754	0
ENSG00000073756	14
ENSG00000073792	2003
ENSG00000073803	549
ENSG00000073849	355
ENSG00000073861	8
ENSG00000073905	94
ENSG00000073910	209
ENSG00000073921	4039
ENSG00000073969	79
ENSG00000074047	676
ENSG00000074054	1168
ENSG00000074071	549
ENSG00000074181	105
ENSG00000074201	1802
ENSG00000074211	5
ENSG00000074219	236
ENSG00000074266	511
ENSG00000074276	14
ENSG00000074317	10
ENSG00000074319	1349
ENSG00000074356	1250
ENSG00000074370	11
ENSG00000074410	22
ENSG00000074416	1432
ENSG00000074527	1812
ENSG00000074582	675
ENSG00000074590	315
ENSG00000074603	1370
ENSG00000074621	253
ENSG00000074657	1724
ENSG00000074660	0
ENSG00000074695	3551
ENSG00000074696	2069
ENSG00000074706	9
ENSG00000074755	2616
ENSG00000074771	0
ENSG00000074800	65901
ENSG00000074803	0
ENSG00000074842	1537
ENSG00000074855	770
ENSG00000074935	189
ENSG00000074964	1564
ENSG00000074966	9
ENSG00000075035	19
ENSG00000075043	6
ENSG00000075073	10
ENSG00000075089	350
ENSG00000075131	361
ENSG00000075142	1069
ENSG00000075151	3834
ENSG00000075188	279
ENSG00000075213	482
ENSG00000075218	181
ENSG00000075223	3772
ENSG00000075234	596
ENSG00000075239	797
ENSG00000075240	2054
ENSG00000075275	1825
ENSG00000075290	5
ENSG00000075292	2158
ENSG00000075303	274
ENSG00000075336	878
ENSG00000075340	73
ENSG00000075388	0
ENSG00000075391	2892
ENSG00000075399	368
ENSG00000075407	371
ENSG00000075413	1829
ENSG00000075415	9809
ENSG00000075420	1958
ENSG00000075426	4293
ENSG00000075429	1
ENSG00000075461	182
ENSG00000075539	1944
ENSG00000075568	1272
ENSG00000075618	2908
ENSG00000075624	107313
ENSG00000075643	88
ENSG00000075651	132
ENSG00000075673	2
ENSG00000075702	385
ENSG00000075711	3532
ENSG00000075785	6500
ENSG00000075790	0
ENSG00000075826	228
ENSG00000075856	1293
ENSG00000075884	0
ENSG00000075886	15
ENSG00000075891	0
ENSG00000075914	499
ENSG00000075945	814
ENSG00000075975	985
ENSG00000076003	3839
ENSG00000076043	312
ENSG00000076053	349
ENSG00000076067	1914
ENSG00000076108	2800
ENSG00000076201	2161
ENSG00000076242	996
ENSG00000076248	1290
ENSG00000076258	35
ENSG00000076321	461
ENSG00000076344	360
ENSG00000076351	259
ENSG00000076356	347
ENSG00000076382	292
ENSG00000076513	1127
ENSG00000076554	718
ENSG00000076555	479
ENSG00000076604	1461
ENSG00000076641	553
ENSG00000076650	262
ENSG00000076662	2
ENSG00000076685	2498
ENSG00000076706	843
ENSG00000076716	108
ENSG00000076770	52
ENSG00000076826	880
ENSG00000076864	313
ENSG00000076924	1457
ENSG00000076928	2037
ENSG00000076944	450
ENSG00000076984	1374
ENSG00000077009	43
ENSG00000077044	1121
ENSG00000077063	531
ENSG00000077080	1
ENSG00000077092	570
ENSG00000077097	5304
ENSG00000077147	5892
ENSG00000077150	3354
ENSG00000077152	116
ENSG00000077157	828
ENSG00000077232	2441
ENSG00000077235	3674
ENSG00000077238	243
ENSG00000077254	1984
ENSG00000077264	13
ENSG00000077274	20
ENSG00000077279	16
ENSG00000077312	867
ENSG00000077327	10
ENSG00000077348	540
ENSG00000077380	2438
ENSG00000077420	0
ENSG00000077454	275
ENSG00000077458	332
ENSG00000077463	596
ENSG00000077498	1968
ENSG00000077514	852
ENSG00000077522	159
ENSG00000077549	3895
ENSG00000077585	535
ENSG00000077616	4
ENSG00000077684	868
ENSG00000077713	102
ENSG00000077721	1321
ENSG00000077782	7233
ENSG00000077800	0
ENSG00000077935	0
ENSG00000077942	251
ENSG00000077943	2
ENSG00000077984	1
ENSG00000078018	377
ENSG00000078043	965
ENSG00000078053	36
ENSG00000078061	1554
ENSG00000078070	430
ENSG00000078081	8
ENSG00000078098	74
ENSG00000078114	143
ENSG00000078124	752
ENSG00000078140	2404
ENSG00000078142	1841
ENSG00000078177	433
ENSG00000078237	148
ENSG00000078246	668
ENSG00000078269	1050
ENSG00000078295	1
ENSG00000078304	1787
ENSG00000078319	198
ENSG00000078328	2
ENSG00000078369	8496
ENSG00000078399	0
ENSG00000078401	62
ENSG00000078403	537
ENSG00000078487	73
ENSG00000078549	2
ENSG00000078579	0
ENSG00000078589	0
ENSG00000078596	160
ENSG00000078618	2889
ENSG00000078668	1685
ENSG00000078674	2958
ENSG00000078687	594
ENSG00000078699	749
ENSG00000078725	691
ENSG00000078747	2021
ENSG00000078795	1
ENSG00000078804	1115
ENSG00000078808	5720
ENSG00000078814	22
ENSG00000078898	0
ENSG00000078900	25
ENSG00000078902	1973
ENSG00000078967	254
ENSG00000079101	26
ENSG00000079102	162
ENSG00000079112	0
ENSG00000079134	555
ENSG00000079150	120
ENSG00000079156	212
ENSG00000079215	20
ENSG00000079246	10402
ENSG00000079257	102
ENSG00000079263	10
ENSG00000079277	323
ENSG00000079308	753
ENSG00000079313	855
ENSG00000079332	3130
ENSG00000079335	105
ENSG00000079337	60
ENSG00000079385	11
ENSG00000079387	629
ENSG00000079393	0
ENSG00000079432	6481
ENSG00000079435	452
ENSG00000079459	142
ENSG00000079462	386
ENSG00000079482	209
ENSG00000079557	0
ENSG00000079616	615
ENSG00000079689	0
ENSG00000079691	1019
ENSG00000079739	1429
ENSG00000079785	3187
ENSG00000079805	4151
ENSG00000079819	6574
ENSG00000079841	451
ENSG00000079931	11
ENSG00000079950	1187
ENSG00000079974	590
ENSG00000079999	2263
ENSG00000080007	0
ENSG00000080031	232
ENSG00000080166	1861
ENSG00000080189	1028
ENSG00000080200	694
ENSG00000080224	1
ENSG00000080293	14
ENSG00000080298	325
ENSG00000080345	2831
ENSG00000080371	2137
ENSG00000080493	536
ENSG00000080503	1808
ENSG00000080511	0
ENSG00000080546	355
ENSG00000080561	260
ENSG00000080572	0
ENSG00000080573	179
ENSG00000080603	133
ENSG00000080608	1319
ENSG00000080618	0
ENSG00000080644	721
ENSG00000080709	0
ENSG00000080802	670
ENSG00000080815	1978
ENSG00000080819	324
ENSG00000080822	644
ENSG00000080823	290
ENSG00000080824	43349
ENSG00000080839	514
ENSG00000080845	1821
ENSG00000080854	1335
ENSG00000080910	0
ENSG00000080947	91
ENSG00000080986	120
ENSG00000081014	552
ENSG00000081019	524
ENSG00000081026	404
ENSG00000081041	8
ENSG00000081051	0
ENSG00000081052	3783
ENSG00000081059	1069
ENSG00000081087	1846
ENSG00000081138	5
ENSG00000081148	39
ENSG00000081154	3247
ENSG00000081177	596
ENSG00000081181	89
ENSG00000081189	32
ENSG00000081237	0
ENSG00000081248	2
ENSG00000081277	11
ENSG00000081307	1066
ENSG00000081320	80
ENSG00000081377	704
ENSG00000081386	366
ENSG00000081479	531
ENSG00000081665	202
ENSG00000081692	140
ENSG00000081721	379
ENSG00000081760	714
ENSG00000081791	1171
ENSG00000081800	0
ENSG00000081803	206
ENSG00000081818	10
ENSG00000081842	2
ENSG00000081853	3
ENSG00000081870	277
ENSG00000081913	960
ENSG00000081923	382
ENSG00000081985	2
ENSG00000082014	580
ENSG00000082068	433
ENSG00000082074	1
ENSG00000082126	11
ENSG00000082146	629
ENSG00000082153	5670
ENSG00000082175	34
ENSG00000082196	5
ENSG00000082212	2013
ENSG00000082213	803
ENSG00000082258	860
ENSG00000082269	525
ENSG00000082293	2
ENSG00000082397	606
ENSG00000082438	2556
ENSG00000082458	338
ENSG00000082482	0
ENSG00000082497	4
ENSG00000082512	339
ENSG00000082515	591
ENSG00000082516	1249
ENSG00000082556	0
ENSG00000082641	8074
ENSG00000082684	20
ENSG00000082701	1967
ENSG00000082781	5007
ENSG00000082805	1562
ENSG00000082898	4159
ENSG00000082929	1
ENSG00000082996	2188
ENSG00000083067	5528
ENSG00000083093	232
ENSG00000083097	349
ENSG00000083099	871
ENSG00000083123	932
ENSG00000083168	2298
ENSG00000083223	453
ENSG00000083290	786
ENSG00000083307	0
ENSG00000083312	5019
ENSG00000083444	2841
ENSG00000083454	14
ENSG00000083457	258
ENSG00000083520	1466
ENSG00000083535	323
ENSG00000083544	435
ENSG00000083622	0
ENSG00000083635	400
ENSG00000083642	1207
ENSG00000083720	1343
ENSG00000083750	405
ENSG00000083782	24
ENSG00000083799	1823
ENSG00000083807	133
ENSG00000083812	395
ENSG00000083814	281
ENSG00000083817	196
ENSG00000083828	225
ENSG00000083838	162
ENSG00000083844	695
ENSG00000083845	15518
ENSG00000083857	15558
ENSG00000083896	59
ENSG00000083937	1286
ENSG00000084070	742
ENSG00000084072	646
ENSG00000084073	2224
ENSG00000084090	4814
ENSG00000084092	672
ENSG00000084093	1323
ENSG00000084110	2
ENSG00000084112	3888
ENSG00000084207	7841
ENSG00000084234	22134
ENSG00000084444	397
ENSG00000084453	807
ENSG00000084463	2375
ENSG00000084623	4734
ENSG00000084628	57
ENSG00000084636	321
ENSG00000084652	2661
ENSG00000084674	1
ENSG00000084676	1248
ENSG00000084693	506
ENSG00000084710	2092
ENSG00000084731	527
ENSG00000084733	2156
ENSG00000084734	0
ENSG00000084754	4454
ENSG00000084764	572
ENSG00000084774	2528
ENSG00000085063	8446
ENSG00000085117	511
ENSG00000085185	314
ENSG00000085224	2130
ENSG00000085231	0
ENSG00000085265	0
ENSG00000085274	460
ENSG00000085276	3
ENSG00000085365	1308
ENSG00000085377	1734
ENSG00000085382	366
ENSG00000085415	1341
ENSG00000085433	544
ENSG00000085449	1559
ENSG00000085465	28
ENSG00000085491	95
ENSG00000085511	605
ENSG00000085514	22
ENSG00000085552	415
ENSG00000085563	41
ENSG00000085644	341
ENSG00000085662	3526
ENSG00000085719	3378
ENSG00000085721	49
ENSG00000085733	457
ENSG00000085741	79
ENSG00000085760	885
ENSG00000085788	1529
ENSG00000085831	8
ENSG00000085832	1433
ENSG00000085840	490
ENSG00000085871	43
ENSG00000085872	1260
ENSG00000085978	0
ENSG00000085982	910
ENSG00000085998	2108
ENSG00000085999	189
ENSG00000086015	1488
ENSG00000086061	7706
ENSG00000086062	3190
ENSG00000086065	987
ENSG00000086102	1589
ENSG00000086159	2
ENSG00000086189	332
ENSG00000086200	771
ENSG00000086205	0
ENSG00000086232	2620
ENSG00000086288	8
ENSG00000086289	555
ENSG00000086300	77
ENSG00000086475	1735
ENSG00000086504	1605
ENSG00000086506	18
ENSG00000086544	500
ENSG00000086548	0
ENSG00000086570	4
ENSG00000086589	1156
ENSG00000086598	3207
ENSG00000086619	137
ENSG00000086666	1654
ENSG00000086696	2909
ENSG00000086712	1871
ENSG00000086717	0
ENSG00000086730	85
ENSG00000086758	6488
ENSG00000086827	749
ENSG00000086848	232
ENSG00000086967	6
ENSG00000086991	294
ENSG00000087008	384
ENSG00000087053	1808
ENSG00000087074	4225
ENSG00000087076	353
ENSG00000087077	3098
ENSG00000087085	178
ENSG00000087086	29821
ENSG00000087087	4247
ENSG00000087088	1574
ENSG00000087095	646
ENSG00000087111	1557
ENSG00000087116	42
ENSG00000087128	0
ENSG00000087152	2075
ENSG00000087157	559
ENSG00000087191	1794
ENSG00000087206	640
ENSG00000087237	3
ENSG00000087245	700
ENSG00000087250	2
ENSG00000087253	1001
ENSG00000087258	202
ENSG00000087263	881
ENSG00000087266	771
ENSG00000087269	1243
ENSG00000087274	4089
ENSG00000087299	471
ENSG00000087301	350
ENSG00000087302	2283
ENSG00000087303	1662
ENSG00000087338	637
ENSG00000087365	6724
ENSG00000087448	607
ENSG00000087460	16604
ENSG00000087470	2168
ENSG00000087494	63
ENSG00000087495	0
ENSG00000087502	974
ENSG00000087510	2
ENSG00000087586	123
ENSG00000087589	7
ENSG00000087842	371
ENSG00000087884	23
ENSG00000087903	540
ENSG00000087995	719
ENSG00000088002	3
ENSG00000088035	314
ENSG00000088038	215
ENSG00000088053	0
ENSG00000088179	684
ENSG00000088205	1613
ENSG00000088247	6921
ENSG00000088256	1838
ENSG00000088280	0
ENSG00000088298	456
ENSG00000088305	49
ENSG00000088320	0
ENSG00000088325	741
ENSG00000088340	382
ENSG00000088356	826
ENSG00000088367	1902
ENSG00000088386	0
ENSG00000088387	1152
ENSG00000088448	1672
ENSG00000088451	201
ENSG00000088538	609
ENSG00000088543	231
ENSG00000088682	880
ENSG00000088726	1
ENSG00000088727	90
ENSG00000088756	116
ENSG00000088766	302
ENSG00000088782	0
ENSG00000088808	1462
ENSG00000088812	2489
ENSG00000088826	1012
ENSG00000088827	11
ENSG00000088832	4352
ENSG00000088833	2778
ENSG00000088836	32
ENSG00000088854	192
ENSG00000088876	223
ENSG00000088881	733
ENSG00000088882	164
ENSG00000088888	3682
ENSG00000088899	287
ENSG00000088926	2
ENSG00000088930	2652
ENSG00000088970	145
ENSG00000088986	2331
ENSG00000088992	3
ENSG00000089006	1631
ENSG00000089009	22335
ENSG00000089012	0
ENSG00000089022	835
ENSG00000089041	0
ENSG00000089048	619
ENSG00000089050	528
ENSG00000089053	2408
ENSG00000089057	3655
ENSG00000089060	258
ENSG00000089063	2039
ENSG00000089091	93
ENSG00000089094	1088
ENSG00000089101	4
ENSG00000089116	0
ENSG00000089123	204
ENSG00000089127	0
ENSG00000089154	4551
ENSG00000089157	28902
ENSG00000089159	1068
ENSG00000089163	24
ENSG00000089169	0
ENSG00000089177	204
ENSG00000089195	757
ENSG00000089199	89
ENSG00000089220	6998
ENSG00000089225	0
ENSG00000089234	625
ENSG00000089248	2283
ENSG00000089250	0
ENSG00000089280	8350
ENSG00000089289	486
ENSG00000089327	266
ENSG00000089335	803
ENSG00000089351	1558
ENSG00000089356	0
ENSG00000089472	142
ENSG00000089486	116
ENSG00000089505	31
ENSG00000089558	0
ENSG00000089597	7888
ENSG00000089639	443
ENSG00000089682	293
ENSG00000089685	366
ENSG00000089692	4
ENSG00000089693	4647
ENSG00000089723	12
ENSG00000089737	42
ENSG00000089775	288
ENSG00000089818	488
ENSG00000089820	51
ENSG00000089847	24
ENSG00000089876	909
ENSG00000089902	1550
ENSG00000089916	1477
ENSG00000090006	578
ENSG00000090013	621
ENSG00000090020	1512
ENSG00000090054	1406
ENSG00000090060	5830
ENSG00000090061	277
ENSG00000090097	5694
ENSG00000090104	0
ENSG00000090238	840
ENSG00000090263	519
ENSG00000090266	510
ENSG00000090273	4897
ENSG00000090316	2028
ENSG00000090339	73
ENSG00000090372	2171
ENSG00000090376	3
ENSG00000090382	1
ENSG00000090402	0
ENSG00000090432	1209
ENSG00000090447	379
ENSG00000090470	986
ENSG00000090487	2141
ENSG00000090512	0
ENSG00000090520	926
ENSG00000090530	1179
ENSG00000090534	0
ENSG00000090539	30
ENSG00000090554	0
ENSG00000090565	149
ENSG00000090581	979
ENSG00000090612	641
ENSG00000090615	1978
ENSG00000090621	4034
ENSG00000090659	0
ENSG00000090661	2655
ENSG00000090674	695
ENSG00000090686	1796
ENSG00000090776	471
ENSG00000090857	572
ENSG00000090861	3744
ENSG00000090863	3864
ENSG00000090889	136
ENSG00000090905	205
ENSG00000090924	573
ENSG00000090932	50
ENSG00000090971	715
ENSG00000090975	780
ENSG00000090989	576
ENSG00000091009	441
ENSG00000091010	1
ENSG00000091039	2018
ENSG00000091073	164
ENSG00000091106	14
ENSG00000091127	825
ENSG00000091128	6
ENSG00000091129	33
ENSG00000091136	4511
ENSG00000091137	2
ENSG00000091138	0
ENSG00000091140	2573
ENSG00000091157	639
ENSG00000091164	1699
ENSG00000091181	0
ENSG00000091262	1
ENSG00000091317	2829
ENSG00000091409	2599
ENSG00000091428	39
ENSG00000091436	1444
ENSG00000091482	2
ENSG00000091483	2643
ENSG00000091490	662
ENSG00000091513	5
ENSG00000091527	10257
ENSG00000091536	19
ENSG00000091542	2982
ENSG00000091583	0
ENSG00000091592	2
ENSG00000091622	144
ENSG00000091640	1592
ENSG00000091651	479
ENSG00000091656	1767
ENSG00000091664	0
ENSG00000091704	2
ENSG00000091732	361
ENSG00000091831	5
ENSG00000091844	56
ENSG00000091879	10
ENSG00000091947	612
ENSG00000091972	34
ENSG00000091986	6508
ENSG00000092009	0
ENSG00000092010	333
ENSG00000092020	231
ENSG00000092036	78
ENSG00000092051	20
ENSG00000092054	9
ENSG00000092067	0
ENSG00000092068	15466
ENSG00000092094	431
ENSG00000092096	1182
ENSG00000092098	0
ENSG00000092108	1152
ENSG00000092140	497
ENSG00000092148	4532
ENSG00000092199	11883
ENSG00000092200	12
ENSG00000092201	5354
ENSG00000092203	1248
ENSG00000092208	208
ENSG00000092295	8
ENSG00000092330	16
ENSG00000092345	0
ENSG00000092377	0
ENSG00000092421	90
ENSG00000092439	2378
ENSG00000092445	1257
ENSG00000092470	500
ENSG00000092529	18
ENSG00000092531	310
ENSG00000092607	13
ENSG00000092621	1527
ENSG00000092758	683
ENSG00000092820	12179
ENSG00000092841	7226
ENSG00000092847	1822
ENSG00000092850	16
ENSG00000092853	910
ENSG00000092871	229
ENSG00000092929	2959
ENSG00000092931	225
ENSG00000092964	1272
ENSG00000092969	1044
ENSG00000092978	320
ENSG00000093000	2106
ENSG00000093009	382
ENSG00000093010	23
ENSG00000093072	401
ENSG00000093100	6
ENSG00000093134	0
ENSG00000093144	1736
ENSG00000093167	1888
ENSG00000093183	1077
[truncated: 58,680 more rows]
