# Supplementary material for: A bio-functional polymer that prevents retinal scarring through modulation of NRF2 signalling pathway
Source: Nat Commun. 2022 May 19;13:2796. doi: 10.1038/s41467-022-30474-6 (PMC9119969; doi:10.1038/s41467-022-30474-6)
Supplement: Supplementary file 11 — Source data [file 41467_2022_30474_MOESM11_ESM.zip › NCOMMS-21-46079B_zip/Source data 2_RNA-Seq Data/DESeq2/CountFiles/invitro/A2_24h_sorted.count]

ENSG00000000003	872
ENSG00000000005	1
ENSG00000000419	726
ENSG00000000457	216
ENSG00000000460	361
ENSG00000000938	0
ENSG00000000971	469
ENSG00000001036	1691
ENSG00000001084	563
ENSG00000001167	937
ENSG00000001460	195
ENSG00000001461	667
ENSG00000001497	1413
ENSG00000001561	538
ENSG00000001617	627
ENSG00000001626	9
ENSG00000001629	1500
ENSG00000001630	199
ENSG00000001631	92
ENSG00000002016	169
ENSG00000002079	76
ENSG00000002330	142
ENSG00000002549	1439
ENSG00000002586	3104
ENSG00000002587	31
ENSG00000002726	1
ENSG00000002745	0
ENSG00000002746	3
ENSG00000002822	2
ENSG00000002834	5624
ENSG00000002919	463
ENSG00000002933	9
ENSG00000003056	624
ENSG00000003096	115
ENSG00000003137	83
ENSG00000003147	73
ENSG00000003249	76
ENSG00000003393	1559
ENSG00000003400	2
ENSG00000003402	1100
ENSG00000003436	17
ENSG00000003509	311
ENSG00000003756	1470
ENSG00000003987	57
ENSG00000003989	1148
ENSG00000004059	1091
ENSG00000004139	378
ENSG00000004142	2685
ENSG00000004399	4145
ENSG00000004455	2622
ENSG00000004468	11
ENSG00000004478	2655
ENSG00000004487	2346
ENSG00000004534	1625
ENSG00000004660	453
ENSG00000004700	965
ENSG00000004766	507
ENSG00000004776	15
ENSG00000004777	589
ENSG00000004779	976
ENSG00000004799	34
ENSG00000004809	0
ENSG00000004838	22
ENSG00000004846	55
ENSG00000004848	1
ENSG00000004864	1908
ENSG00000004866	202
ENSG00000004897	2454
ENSG00000004939	5
ENSG00000004948	0
ENSG00000004961	659
ENSG00000004975	1370
ENSG00000005001	1
ENSG00000005007	4138
ENSG00000005020	93
ENSG00000005022	3688
ENSG00000005059	731
ENSG00000005073	0
ENSG00000005075	691
ENSG00000005100	1198
ENSG00000005102	0
ENSG00000005108	14
ENSG00000005156	602
ENSG00000005175	781
ENSG00000005187	2
ENSG00000005189	170
ENSG00000005194	1310
ENSG00000005206	862
ENSG00000005238	400
ENSG00000005243	219
ENSG00000005249	142
ENSG00000005302	449
ENSG00000005339	2949
ENSG00000005379	804
ENSG00000005381	0
ENSG00000005421	0
ENSG00000005436	328
ENSG00000005448	646
ENSG00000005469	255
ENSG00000005471	3
ENSG00000005483	1807
ENSG00000005486	1420
ENSG00000005513	2295
ENSG00000005700	43
ENSG00000005801	462
ENSG00000005810	1278
ENSG00000005812	601
ENSG00000005844	2
ENSG00000005882	321
ENSG00000005884	20336
ENSG00000005889	1387
ENSG00000005893	5732
ENSG00000005961	34
ENSG00000005981	0
ENSG00000006007	1372
ENSG00000006015	596
ENSG00000006016	262
ENSG00000006025	233
ENSG00000006042	12266
ENSG00000006047	3
ENSG00000006059	1
ENSG00000006062	1008
ENSG00000006071	3
ENSG00000006116	0
ENSG00000006118	7891
ENSG00000006125	6461
ENSG00000006128	3
ENSG00000006194	891
ENSG00000006210	17
ENSG00000006282	1310
ENSG00000006283	4
ENSG00000006327	5698
ENSG00000006377	0
ENSG00000006432	1050
ENSG00000006451	1366
ENSG00000006453	336
ENSG00000006459	179
ENSG00000006468	51
ENSG00000006530	309
ENSG00000006534	526
ENSG00000006555	0
ENSG00000006576	1608
ENSG00000006606	5
ENSG00000006607	1317
ENSG00000006611	20
ENSG00000006625	218
ENSG00000006634	567
ENSG00000006638	25
ENSG00000006652	160
ENSG00000006659	0
ENSG00000006695	299
ENSG00000006704	1462
ENSG00000006712	1840
ENSG00000006715	2383
ENSG00000006740	219
ENSG00000006744	2192
ENSG00000006747	138
ENSG00000006756	842
ENSG00000006757	338
ENSG00000006788	0
ENSG00000006831	57
ENSG00000006837	12
ENSG00000007001	2
ENSG00000007038	0
ENSG00000007047	996
ENSG00000007062	18
ENSG00000007080	2277
ENSG00000007129	0
ENSG00000007168	4159
ENSG00000007171	26
ENSG00000007174	15
ENSG00000007202	3835
ENSG00000007216	0
ENSG00000007237	1142
ENSG00000007255	92
ENSG00000007264	16
ENSG00000007306	0
ENSG00000007312	0
ENSG00000007314	1
ENSG00000007341	293
ENSG00000007350	0
ENSG00000007372	568
ENSG00000007376	745
ENSG00000007384	775
ENSG00000007392	1052
ENSG00000007402	74
ENSG00000007516	39
ENSG00000007520	1011
ENSG00000007541	1029
ENSG00000007545	416
ENSG00000007866	667
ENSG00000007908	0
ENSG00000007923	1011
ENSG00000007933	0
ENSG00000007944	510
ENSG00000007952	7
ENSG00000007968	0
ENSG00000008018	2188
ENSG00000008056	60
ENSG00000008083	270
ENSG00000008086	157
ENSG00000008118	1
ENSG00000008128	13
ENSG00000008130	2250
ENSG00000008196	0
ENSG00000008197	0
ENSG00000008226	8
ENSG00000008256	2802
ENSG00000008277	73
ENSG00000008282	1487
ENSG00000008283	352
ENSG00000008294	3916
ENSG00000008300	233
ENSG00000008311	1026
ENSG00000008323	101
ENSG00000008324	301
ENSG00000008382	176
ENSG00000008394	1243
ENSG00000008405	1324
ENSG00000008438	2
ENSG00000008441	8771
ENSG00000008513	1076
ENSG00000008516	36
ENSG00000008517	101
ENSG00000008710	2424
ENSG00000008735	262
ENSG00000008838	1720
ENSG00000008853	931
ENSG00000008869	706
ENSG00000008952	3773
ENSG00000008988	10365
ENSG00000009307	13131
ENSG00000009335	3413
ENSG00000009413	1897
ENSG00000009694	22
ENSG00000009709	0
ENSG00000009724	25
ENSG00000009765	1
ENSG00000009780	154
ENSG00000009790	0
ENSG00000009830	803
ENSG00000009844	1463
ENSG00000009950	240
ENSG00000009954	4656
ENSG00000010017	1006
ENSG00000010030	9
ENSG00000010072	320
ENSG00000010165	1111
ENSG00000010219	176
ENSG00000010244	2821
ENSG00000010256	3369
ENSG00000010270	716
ENSG00000010278	1347
ENSG00000010282	307
ENSG00000010292	3216
ENSG00000010295	502
ENSG00000010310	30
ENSG00000010318	84
ENSG00000010319	2
ENSG00000010322	3998
ENSG00000010327	12
ENSG00000010361	323
ENSG00000010379	125
ENSG00000010404	239
ENSG00000010438	0
ENSG00000010539	265
ENSG00000010610	6
ENSG00000010626	109
ENSG00000010671	6
ENSG00000010704	110
ENSG00000010803	864
ENSG00000010810	1600
ENSG00000010818	955
ENSG00000010932	2
ENSG00000011007	1545
ENSG00000011009	1606
ENSG00000011021	604
ENSG00000011028	184
ENSG00000011052	0
ENSG00000011083	0
ENSG00000011105	4096
ENSG00000011114	50
ENSG00000011132	261
ENSG00000011143	243
ENSG00000011198	781
ENSG00000011201	242
ENSG00000011243	696
ENSG00000011258	438
ENSG00000011260	1522
ENSG00000011275	1689
ENSG00000011295	1315
ENSG00000011304	8997
ENSG00000011332	71
ENSG00000011347	74
ENSG00000011376	1047
ENSG00000011405	2496
ENSG00000011422	629
ENSG00000011426	6023
ENSG00000011451	1760
ENSG00000011454	1424
ENSG00000011465	1828
ENSG00000011478	305
ENSG00000011485	2227
ENSG00000011523	621
ENSG00000011566	953
ENSG00000011590	6
ENSG00000011600	0
ENSG00000011638	33
ENSG00000011677	2
ENSG00000012048	1248
ENSG00000012061	999
ENSG00000012124	13
ENSG00000012171	8076
ENSG00000012174	1187
ENSG00000012211	277
ENSG00000012223	0
ENSG00000012232	2405
ENSG00000012504	3
ENSG00000012660	4658
ENSG00000012779	0
ENSG00000012817	0
ENSG00000012822	1363
ENSG00000012963	14
ENSG00000012983	1251
ENSG00000013016	711
ENSG00000013275	0
ENSG00000013288	1291
ENSG00000013293	228
ENSG00000013297	137
ENSG00000013306	3579
ENSG00000013364	1489
ENSG00000013374	856
ENSG00000013375	867
ENSG00000013392	182
ENSG00000013441	972
ENSG00000013503	401
ENSG00000013523	424
ENSG00000013561	763
ENSG00000013563	133
ENSG00000013573	955
ENSG00000013583	660
ENSG00000013588	1499
ENSG00000013619	416
ENSG00000013725	1
ENSG00000013810	3588
ENSG00000014123	525
ENSG00000014138	155
ENSG00000014164	312
ENSG00000014216	2187
ENSG00000014257	0
ENSG00000014641	2680
ENSG00000014824	2119
ENSG00000014914	96
ENSG00000014919	481
ENSG00000015133	221
ENSG00000015153	424
ENSG00000015171	3214
ENSG00000015285	10
ENSG00000015413	0
ENSG00000015475	625
ENSG00000015479	28
ENSG00000015520	9
ENSG00000015532	809
ENSG00000015568	43
ENSG00000015592	1
ENSG00000015676	1546
ENSG00000016082	0
ENSG00000016391	708
ENSG00000016402	31
ENSG00000016490	0
ENSG00000016602	0
ENSG00000016864	998
ENSG00000017260	2232
ENSG00000017427	0
ENSG00000017483	29
ENSG00000017797	1891
ENSG00000018189	593
ENSG00000018236	970
ENSG00000018280	1
ENSG00000018408	3512
ENSG00000018510	1854
ENSG00000018607	0
ENSG00000018610	409
ENSG00000018625	7
ENSG00000018699	707
ENSG00000018869	54
ENSG00000019102	6
ENSG00000019144	2036
ENSG00000019169	0
ENSG00000019186	305
ENSG00000019485	889
ENSG00000019505	258
ENSG00000019549	2
ENSG00000019582	29
ENSG00000019991	0
ENSG00000019995	372
ENSG00000020129	1117
ENSG00000020181	564
ENSG00000020219	0
ENSG00000020256	269
ENSG00000020426	335
ENSG00000020577	1439
ENSG00000020633	0
ENSG00000020922	860
ENSG00000021300	959
ENSG00000021355	293
ENSG00000021461	0
ENSG00000021488	5
ENSG00000021574	472
ENSG00000021645	83
ENSG00000021762	395
ENSG00000021776	1810
ENSG00000021826	490
ENSG00000021852	2
ENSG00000022267	721
ENSG00000022277	1065
ENSG00000022355	9
ENSG00000022556	1
ENSG00000022567	1027
ENSG00000022840	3085
ENSG00000022976	145
ENSG00000023041	780
ENSG00000023171	1207
ENSG00000023191	137
ENSG00000023228	91
ENSG00000023287	1535
ENSG00000023318	1420
ENSG00000023330	1869
ENSG00000023445	775
ENSG00000023516	1819
ENSG00000023572	505
ENSG00000023608	862
ENSG00000023697	454
ENSG00000023734	3410
ENSG00000023839	7
ENSG00000023892	11
ENSG00000023902	1036
ENSG00000023909	766
ENSG00000024048	1222
ENSG00000024422	2837
ENSG00000024526	1041
ENSG00000024862	153
ENSG00000025039	1718
ENSG00000025156	521
ENSG00000025293	944
ENSG00000025423	10
ENSG00000025434	47
ENSG00000025708	11
ENSG00000025770	1293
ENSG00000025772	1465
ENSG00000025796	3081
ENSG00000025800	2161
ENSG00000026025	21309
ENSG00000026036	93
ENSG00000026103	243
ENSG00000026297	160
ENSG00000026508	3631
ENSG00000026559	667
ENSG00000026652	328
ENSG00000026751	5
ENSG00000026950	109
ENSG00000027001	549
ENSG00000027075	75
ENSG00000027644	1
ENSG00000027697	517
ENSG00000027847	525
ENSG00000027869	8
ENSG00000028116	297
ENSG00000028137	0
ENSG00000028203	978
ENSG00000028277	21
ENSG00000028310	1004
ENSG00000028528	2311
ENSG00000028839	260
ENSG00000029153	784
ENSG00000029363	4406
ENSG00000029364	1231
ENSG00000029534	67
ENSG00000029559	0
ENSG00000029639	165
ENSG00000029725	1974
ENSG00000029993	2150
ENSG00000030066	192
ENSG00000030110	416
ENSG00000030304	0
ENSG00000030419	222
ENSG00000030582	5456
ENSG00000031003	1362
ENSG00000031081	160
ENSG00000031691	293
ENSG00000031698	2421
ENSG00000031823	1556
ENSG00000032219	448
ENSG00000032389	634
ENSG00000032444	1874
ENSG00000032742	421
ENSG00000033011	630
ENSG00000033030	480
ENSG00000033050	425
ENSG00000033100	1765
ENSG00000033122	19
ENSG00000033170	1007
ENSG00000033178	1162
ENSG00000033327	1205
ENSG00000033627	1481
ENSG00000033800	707
ENSG00000033867	2313
ENSG00000034053	43
ENSG00000034152	2863
ENSG00000034239	0
ENSG00000034510	11259
ENSG00000034533	61
ENSG00000034677	700
ENSG00000034693	251
ENSG00000034713	1132
ENSG00000034971	6
ENSG00000035115	343
ENSG00000035141	1022
ENSG00000035403	10227
ENSG00000035499	543
ENSG00000035664	54
ENSG00000035681	937
ENSG00000035687	1458
ENSG00000035720	1
ENSG00000035862	15960
ENSG00000035928	2191
ENSG00000036054	1542
ENSG00000036257	1825
ENSG00000036448	1
ENSG00000036473	0
ENSG00000036530	112
ENSG00000036549	1325
ENSG00000036565	0
ENSG00000036672	325
ENSG00000036828	0
ENSG00000037042	435
ENSG00000037241	688
ENSG00000037280	12
ENSG00000037474	1759
ENSG00000037637	664
ENSG00000037749	674
ENSG00000037757	216
ENSG00000037897	185
ENSG00000037965	0
ENSG00000038002	568
ENSG00000038210	854
ENSG00000038219	1576
ENSG00000038274	941
ENSG00000038295	89
ENSG00000038358	1282
ENSG00000038382	7523
ENSG00000038427	149
ENSG00000038532	1067
ENSG00000038945	0
ENSG00000039068	940
ENSG00000039123	2016
ENSG00000039139	108
ENSG00000039319	1244
ENSG00000039523	1417
ENSG00000039537	0
ENSG00000039560	3626
ENSG00000039600	2
ENSG00000039650	1220
ENSG00000039987	5
ENSG00000040199	1176
ENSG00000040275	1850
ENSG00000040341	634
ENSG00000040487	799
ENSG00000040531	572
ENSG00000040608	279
ENSG00000040633	1153
ENSG00000040731	3
ENSG00000040933	602
ENSG00000041353	11
ENSG00000041357	2394
ENSG00000041515	18
ENSG00000041802	970
ENSG00000041880	223
ENSG00000041982	38
ENSG00000041988	260
ENSG00000042062	68
ENSG00000042088	685
ENSG00000042286	691
ENSG00000042304	0
ENSG00000042317	134
ENSG00000042429	61
ENSG00000042445	622
ENSG00000042493	182
ENSG00000042753	2375
ENSG00000042781	1
ENSG00000042813	0
ENSG00000042832	3
ENSG00000042980	0
ENSG00000043039	0
ENSG00000043093	731
ENSG00000043143	549
ENSG00000043355	4
ENSG00000043462	0
ENSG00000043514	363
ENSG00000043591	2
ENSG00000044012	0
ENSG00000044090	554
ENSG00000044115	12147
ENSG00000044446	339
ENSG00000044459	581
ENSG00000044524	27
ENSG00000044574	18887
ENSG00000046604	2026
ENSG00000046647	139
ENSG00000046651	351
ENSG00000046653	80
ENSG00000046774	0
ENSG00000046889	7
ENSG00000047056	1129
ENSG00000047188	1449
ENSG00000047230	1037
ENSG00000047249	1205
ENSG00000047315	3334
ENSG00000047346	463
ENSG00000047365	303
ENSG00000047410	4453
ENSG00000047457	1019
ENSG00000047578	507
ENSG00000047579	313
ENSG00000047597	50
ENSG00000047617	16
ENSG00000047621	471
ENSG00000047634	275
ENSG00000047644	1829
ENSG00000047648	3
ENSG00000047662	32
ENSG00000047849	7747
ENSG00000047932	690
ENSG00000047936	0
ENSG00000048028	471
ENSG00000048052	1070
ENSG00000048140	1447
ENSG00000048162	549
ENSG00000048342	329
ENSG00000048392	1171
ENSG00000048405	588
ENSG00000048462	0
ENSG00000048471	435
ENSG00000048540	9
ENSG00000048544	1226
ENSG00000048545	0
ENSG00000048649	1483
ENSG00000048707	1640
ENSG00000048740	3704
ENSG00000048828	4231
ENSG00000048991	1101
ENSG00000049089	1905
ENSG00000049130	65
ENSG00000049167	223
ENSG00000049192	115
ENSG00000049239	2083
ENSG00000049245	2586
ENSG00000049246	1682
ENSG00000049247	0
ENSG00000049249	24
ENSG00000049283	4
ENSG00000049323	664
ENSG00000049449	1293
ENSG00000049540	21113
ENSG00000049541	1043
ENSG00000049618	1980
ENSG00000049656	899
ENSG00000049759	5091
ENSG00000049768	10
ENSG00000049769	118
ENSG00000049860	2085
ENSG00000049883	264
ENSG00000050030	40
ENSG00000050130	897
ENSG00000050165	2781
ENSG00000050327	18
ENSG00000050344	628
ENSG00000050393	974
ENSG00000050405	716
ENSG00000050426	505
ENSG00000050438	563
ENSG00000050555	13
ENSG00000050628	5
ENSG00000050730	0
ENSG00000050748	1047
ENSG00000050767	15
ENSG00000050820	903
ENSG00000051009	466
ENSG00000051108	1102
ENSG00000051128	1270
ENSG00000051180	390
ENSG00000051341	750
ENSG00000051382	554
ENSG00000051523	801
ENSG00000051596	1368
ENSG00000051620	750
ENSG00000051825	835
ENSG00000052126	421
ENSG00000052344	17
ENSG00000052723	933
ENSG00000052749	877
ENSG00000052795	2620
ENSG00000052802	2843
ENSG00000052841	2376
ENSG00000052850	1
ENSG00000053108	2
ENSG00000053254	1005
ENSG00000053328	37
ENSG00000053371	1425
ENSG00000053372	1957
ENSG00000053438	26
ENSG00000053501	319
ENSG00000053524	3
ENSG00000053702	42
ENSG00000053747	3991
ENSG00000053770	924
ENSG00000053900	425
ENSG00000053918	52
ENSG00000054116	1289
ENSG00000054118	4084
ENSG00000054148	1509
ENSG00000054179	6
ENSG00000054219	1
ENSG00000054267	1401
ENSG00000054277	35
ENSG00000054282	83
ENSG00000054356	63
ENSG00000054392	11
ENSG00000054523	2593
ENSG00000054598	547
ENSG00000054611	683
ENSG00000054654	2562
ENSG00000054690	550
ENSG00000054793	1293
ENSG00000054796	0
ENSG00000054803	0
ENSG00000054938	10
ENSG00000054965	1309
ENSG00000054967	289
ENSG00000054983	512
ENSG00000055044	1459
ENSG00000055070	2895
ENSG00000055118	97
ENSG00000055130	2231
ENSG00000055147	442
ENSG00000055163	1547
ENSG00000055208	2072
ENSG00000055211	997
ENSG00000055332	1714
ENSG00000055483	2165
ENSG00000055609	1869
ENSG00000055732	288
ENSG00000055813	30
ENSG00000055917	2533
ENSG00000055950	644
ENSG00000055955	1
ENSG00000055957	0
ENSG00000056050	464
ENSG00000056097	2957
ENSG00000056277	168
ENSG00000056291	1
ENSG00000056487	76
ENSG00000056558	645
ENSG00000056586	2209
ENSG00000056736	224
ENSG00000056972	455
ENSG00000056998	1000
ENSG00000057019	7751
ENSG00000057149	0
ENSG00000057252	2124
ENSG00000057294	1519
ENSG00000057468	3
ENSG00000057593	20
ENSG00000057608	6450
ENSG00000057657	1
ENSG00000057663	697
ENSG00000057704	307
ENSG00000057757	1044
ENSG00000057935	708
ENSG00000058056	1326
ENSG00000058063	1228
ENSG00000058085	466
ENSG00000058091	581
ENSG00000058262	6808
ENSG00000058272	2005
ENSG00000058335	424
ENSG00000058404	397
ENSG00000058453	838
ENSG00000058600	30
ENSG00000058668	2826
ENSG00000058673	0
ENSG00000058729	415
ENSG00000058799	313
ENSG00000058804	1969
ENSG00000058866	0
ENSG00000059122	1146
ENSG00000059145	588
ENSG00000059377	8
ENSG00000059378	531
ENSG00000059573	1914
ENSG00000059588	727
ENSG00000059691	514
ENSG00000059728	251
ENSG00000059758	728
ENSG00000059769	275
ENSG00000059804	316
ENSG00000059915	92
ENSG00000060069	387
ENSG00000060138	2856
ENSG00000060140	0
ENSG00000060237	4572
ENSG00000060303	0
ENSG00000060339	2506
ENSG00000060491	1587
ENSG00000060558	1
ENSG00000060566	0
ENSG00000060642	142
ENSG00000060656	323
ENSG00000060688	813
ENSG00000060709	3
ENSG00000060718	5044
ENSG00000060749	2153
ENSG00000060762	376
ENSG00000060971	583
ENSG00000060982	1482
ENSG00000061273	2516
ENSG00000061337	246
ENSG00000061455	5
ENSG00000061492	0
ENSG00000061656	134
ENSG00000061676	5428
ENSG00000061794	1290
ENSG00000061918	9
ENSG00000061936	1252
ENSG00000061938	1062
ENSG00000061987	1076
ENSG00000062038	683
ENSG00000062096	0
ENSG00000062194	1711
ENSG00000062282	135
ENSG00000062370	85
ENSG00000062485	4098
ENSG00000062524	1
ENSG00000062582	20
ENSG00000062598	627
ENSG00000062650	2089
ENSG00000062716	1840
ENSG00000062725	1384
ENSG00000062822	1492
ENSG00000063015	26
ENSG00000063046	9052
ENSG00000063127	17
ENSG00000063169	412
ENSG00000063176	800
ENSG00000063177	9695
ENSG00000063180	434
ENSG00000063241	1030
ENSG00000063244	6154
ENSG00000063245	3175
ENSG00000063322	1240
ENSG00000063438	31
ENSG00000063515	0
ENSG00000063587	671
ENSG00000063601	1664
ENSG00000063660	10126
ENSG00000063761	242
ENSG00000063854	940
ENSG00000063978	2144
ENSG00000064012	23
ENSG00000064042	10042
ENSG00000064102	780
ENSG00000064115	1572
ENSG00000064195	6
ENSG00000064199	87
ENSG00000064201	3
ENSG00000064205	44
ENSG00000064218	0
ENSG00000064225	21
ENSG00000064270	8
ENSG00000064300	8
ENSG00000064309	356
ENSG00000064313	934
ENSG00000064393	2385
ENSG00000064419	1631
ENSG00000064489	0
ENSG00000064490	323
ENSG00000064545	472
ENSG00000064547	173
ENSG00000064601	1713
ENSG00000064607	2890
ENSG00000064651	2662
ENSG00000064652	399
ENSG00000064655	127
ENSG00000064666	5931
ENSG00000064687	436
ENSG00000064692	6
ENSG00000064703	630
ENSG00000064726	736
ENSG00000064763	43
ENSG00000064787	24
ENSG00000064835	1
ENSG00000064886	5
ENSG00000064932	309
ENSG00000064933	460
ENSG00000064961	1624
ENSG00000064989	0
ENSG00000064995	314
ENSG00000064999	771
ENSG00000065000	6451
ENSG00000065029	705
ENSG00000065054	662
ENSG00000065057	293
ENSG00000065060	1142
ENSG00000065135	2340
ENSG00000065150	7797
ENSG00000065154	1912
ENSG00000065183	1291
ENSG00000065243	2017
ENSG00000065268	1027
ENSG00000065308	3862
ENSG00000065320	256
ENSG00000065325	0
ENSG00000065328	825
ENSG00000065357	429
ENSG00000065361	58
ENSG00000065371	0
ENSG00000065413	104
ENSG00000065427	3042
ENSG00000065457	354
ENSG00000065485	361
ENSG00000065491	423
ENSG00000065518	1256
ENSG00000065526	2704
ENSG00000065534	5488
ENSG00000065548	2219
ENSG00000065559	1261
ENSG00000065600	253
ENSG00000065609	136
ENSG00000065613	2983
ENSG00000065615	276
ENSG00000065618	20
ENSG00000065621	20
ENSG00000065665	331
ENSG00000065675	343
ENSG00000065717	220
ENSG00000065802	1109
ENSG00000065809	1638
ENSG00000065833	167
ENSG00000065882	2650
ENSG00000065883	1333
ENSG00000065911	1502
ENSG00000065923	528
ENSG00000065970	870
ENSG00000065978	24458
ENSG00000065989	76
ENSG00000066027	2330
ENSG00000066032	10
ENSG00000066044	3326
ENSG00000066056	71
ENSG00000066084	1609
ENSG00000066117	1684
ENSG00000066135	438
ENSG00000066136	882
ENSG00000066185	10
ENSG00000066230	337
ENSG00000066248	11
ENSG00000066279	3330
ENSG00000066294	0
ENSG00000066322	2105
ENSG00000066336	1
ENSG00000066379	0
ENSG00000066382	62
ENSG00000066405	8
ENSG00000066422	763
ENSG00000066427	361
ENSG00000066455	800
ENSG00000066468	1494
ENSG00000066557	339
ENSG00000066583	387
ENSG00000066629	1058
ENSG00000066651	186
ENSG00000066654	1225
ENSG00000066697	1449
ENSG00000066735	782
ENSG00000066739	1264
ENSG00000066777	1986
ENSG00000066813	0
ENSG00000066827	247
ENSG00000066855	418
ENSG00000066923	59
ENSG00000066926	790
ENSG00000066933	717
ENSG00000067048	0
ENSG00000067057	6103
ENSG00000067064	2315
ENSG00000067066	380
ENSG00000067082	2066
ENSG00000067113	149
ENSG00000067141	2625
ENSG00000067167	4054
ENSG00000067177	620
ENSG00000067182	2232
ENSG00000067191	186
ENSG00000067208	562
ENSG00000067221	258
ENSG00000067225	44004
ENSG00000067248	1529
ENSG00000067334	1494
ENSG00000067365	231
ENSG00000067369	1716
ENSG00000067445	668
ENSG00000067533	760
ENSG00000067560	10180
ENSG00000067596	1209
ENSG00000067601	20
ENSG00000067606	486
ENSG00000067646	0
ENSG00000067704	3055
ENSG00000067715	402
ENSG00000067798	2245
ENSG00000067829	772
ENSG00000067836	244
ENSG00000067840	525
ENSG00000067842	7
ENSG00000067900	2390
ENSG00000067955	1292
ENSG00000067992	1445
ENSG00000068001	699
ENSG00000068024	520
ENSG00000068028	667
ENSG00000068078	524
ENSG00000068079	265
ENSG00000068097	574
ENSG00000068120	1405
ENSG00000068137	493
ENSG00000068305	2576
ENSG00000068308	1238
ENSG00000068323	2328
ENSG00000068354	272
ENSG00000068366	1248
ENSG00000068383	858
ENSG00000068394	393
ENSG00000068400	970
ENSG00000068438	846
ENSG00000068489	1379
ENSG00000068615	209
ENSG00000068650	1986
ENSG00000068654	2994
ENSG00000068697	4164
ENSG00000068724	860
ENSG00000068745	1177
ENSG00000068781	0
ENSG00000068784	507
ENSG00000068796	1272
ENSG00000068831	12
ENSG00000068878	2153
ENSG00000068885	316
ENSG00000068903	0
ENSG00000068912	1188
ENSG00000068971	359
ENSG00000068976	477
ENSG00000068985	0
ENSG00000069011	2
ENSG00000069018	0
ENSG00000069020	332
ENSG00000069122	3
ENSG00000069188	132
ENSG00000069206	0
ENSG00000069248	1324
ENSG00000069275	12718
ENSG00000069329	3455
ENSG00000069345	2218
ENSG00000069399	463
ENSG00000069424	940
ENSG00000069431	2
ENSG00000069482	130
ENSG00000069493	20
ENSG00000069509	281
ENSG00000069535	103
ENSG00000069667	442
ENSG00000069696	273
ENSG00000069702	1616
ENSG00000069764	1
ENSG00000069812	0
ENSG00000069849	2724
ENSG00000069869	1012
ENSG00000069943	150
ENSG00000069956	2365
ENSG00000069966	544
ENSG00000069974	932
ENSG00000069998	778
ENSG00000070010	591
ENSG00000070018	0
ENSG00000070019	3
ENSG00000070031	0
ENSG00000070047	59
ENSG00000070061	2494
ENSG00000070081	1395
ENSG00000070087	2567
ENSG00000070159	655
ENSG00000070182	78
ENSG00000070190	2
ENSG00000070193	15
ENSG00000070214	841
ENSG00000070269	469
ENSG00000070366	855
ENSG00000070367	2212
ENSG00000070371	164
ENSG00000070388	12
ENSG00000070404	2685
ENSG00000070413	3424
ENSG00000070423	930
ENSG00000070444	612
ENSG00000070476	713
ENSG00000070495	870
ENSG00000070501	260
ENSG00000070526	0
ENSG00000070540	276
ENSG00000070601	16
ENSG00000070610	1772
ENSG00000070614	4692
ENSG00000070669	12
ENSG00000070718	477
ENSG00000070729	2
ENSG00000070731	508
ENSG00000070748	2
ENSG00000070756	30477
ENSG00000070759	55
ENSG00000070761	550
ENSG00000070770	895
ENSG00000070778	980
ENSG00000070785	502
ENSG00000070808	65
ENSG00000070814	2779
ENSG00000070831	4951
ENSG00000070882	696
ENSG00000070886	11
ENSG00000070915	0
ENSG00000070950	956
ENSG00000070961	1323
ENSG00000070985	0
ENSG00000071051	957
ENSG00000071054	4680
ENSG00000071073	367
ENSG00000071082	9559
ENSG00000071127	13681
ENSG00000071189	921
ENSG00000071203	1
ENSG00000071205	314
ENSG00000071242	901
ENSG00000071243	391
ENSG00000071246	289
ENSG00000071282	314
ENSG00000071462	1498
ENSG00000071537	2493
ENSG00000071539	1376
ENSG00000071553	2982
ENSG00000071564	2169
ENSG00000071575	505
ENSG00000071626	4347
ENSG00000071655	1808
ENSG00000071677	0
ENSG00000071794	947
ENSG00000071859	1850
ENSG00000071889	776
ENSG00000071894	0
ENSG00000071909	0
ENSG00000071967	5333
ENSG00000071991	345
ENSG00000071994	1154
ENSG00000072041	340
ENSG00000072042	1974
ENSG00000072062	0
ENSG00000072071	0
ENSG00000072080	0
ENSG00000072110	15468
ENSG00000072121	868
ENSG00000072133	241
ENSG00000072134	283
ENSG00000072135	604
ENSG00000072163	168
ENSG00000072182	1
ENSG00000072195	1070
ENSG00000072201	28
ENSG00000072210	3843
ENSG00000072274	10651
ENSG00000072310	2465
ENSG00000072315	0
ENSG00000072364	3958
ENSG00000072401	540
ENSG00000072415	1795
ENSG00000072422	553
ENSG00000072501	5382
ENSG00000072506	981
ENSG00000072518	1263
ENSG00000072571	1195
ENSG00000072609	739
ENSG00000072657	5
ENSG00000072682	750
ENSG00000072694	0
ENSG00000072736	320
ENSG00000072756	422
ENSG00000072778	7523
ENSG00000072786	528
ENSG00000072803	1680
ENSG00000072818	3
ENSG00000072832	860
ENSG00000072840	1011
ENSG00000072849	1026
ENSG00000072858	0
ENSG00000072864	0
ENSG00000072952	2
ENSG00000072954	757
ENSG00000072958	2076
ENSG00000073008	3351
ENSG00000073050	600
ENSG00000073060	2590
ENSG00000073067	332
ENSG00000073111	2133
ENSG00000073146	7
ENSG00000073150	161
ENSG00000073169	725
ENSG00000073282	6
ENSG00000073331	168
ENSG00000073350	599
ENSG00000073417	573
ENSG00000073464	802
ENSG00000073536	632
ENSG00000073578	73
ENSG00000073584	125
ENSG00000073598	6
ENSG00000073605	54
ENSG00000073614	1635
ENSG00000073670	93
ENSG00000073711	1322
ENSG00000073712	2730
ENSG00000073734	1
ENSG00000073737	59
ENSG00000073754	0
ENSG00000073756	5
ENSG00000073792	1516
ENSG00000073803	501
ENSG00000073849	332
ENSG00000073861	3
ENSG00000073905	81
ENSG00000073910	198
ENSG00000073921	4242
ENSG00000073969	3
ENSG00000074047	596
ENSG00000074054	1164
ENSG00000074071	436
ENSG00000074181	140
ENSG00000074201	1700
ENSG00000074211	8
ENSG00000074219	394
ENSG00000074266	506
ENSG00000074276	15
ENSG00000074317	20
ENSG00000074319	1095
ENSG00000074356	1264
ENSG00000074370	19
ENSG00000074410	8
ENSG00000074416	1178
ENSG00000074527	2259
ENSG00000074582	501
ENSG00000074590	313
ENSG00000074603	1424
ENSG00000074621	258
ENSG00000074657	1861
ENSG00000074660	0
ENSG00000074695	3671
ENSG00000074696	2583
ENSG00000074706	4
ENSG00000074755	2646
ENSG00000074771	0
ENSG00000074800	50530
ENSG00000074803	0
ENSG00000074842	1665
ENSG00000074855	671
ENSG00000074935	129
ENSG00000074964	1339
ENSG00000074966	13
ENSG00000075035	10
ENSG00000075043	7
ENSG00000075073	6
ENSG00000075089	387
ENSG00000075131	234
ENSG00000075142	1024
ENSG00000075151	3629
ENSG00000075188	361
ENSG00000075213	269
ENSG00000075218	1840
ENSG00000075223	5230
ENSG00000075234	617
ENSG00000075239	1003
ENSG00000075240	1882
ENSG00000075275	1878
ENSG00000075290	1
ENSG00000075292	2046
ENSG00000075303	358
ENSG00000075336	872
ENSG00000075340	92
ENSG00000075388	0
ENSG00000075391	2164
ENSG00000075399	242
ENSG00000075407	291
ENSG00000075413	1546
ENSG00000075415	8818
ENSG00000075420	1858
ENSG00000075426	4501
ENSG00000075429	1
ENSG00000075461	112
ENSG00000075539	1891
ENSG00000075568	1030
ENSG00000075618	1909
ENSG00000075624	107411
ENSG00000075643	92
ENSG00000075651	223
ENSG00000075673	0
ENSG00000075702	1011
ENSG00000075711	3889
ENSG00000075785	5645
ENSG00000075790	0
ENSG00000075826	181
ENSG00000075856	1302
ENSG00000075884	0
ENSG00000075886	11
ENSG00000075891	0
ENSG00000075914	484
ENSG00000075945	645
ENSG00000075975	829
ENSG00000076003	3309
ENSG00000076043	307
ENSG00000076053	354
ENSG00000076067	1350
ENSG00000076108	2621
ENSG00000076201	1841
ENSG00000076242	1234
ENSG00000076248	856
ENSG00000076258	36
ENSG00000076321	485
ENSG00000076344	383
ENSG00000076351	187
ENSG00000076356	138
ENSG00000076382	1621
ENSG00000076513	1323
ENSG00000076554	680
ENSG00000076555	640
ENSG00000076604	1132
ENSG00000076641	589
ENSG00000076650	210
ENSG00000076662	3
ENSG00000076685	2485
ENSG00000076706	1463
ENSG00000076716	132
ENSG00000076770	101
ENSG00000076826	683
ENSG00000076864	222
ENSG00000076924	1171
ENSG00000076928	1798
ENSG00000076944	478
ENSG00000076984	1119
ENSG00000077009	59
ENSG00000077044	917
ENSG00000077063	505
ENSG00000077080	1
ENSG00000077092	445
ENSG00000077097	5221
ENSG00000077147	5533
ENSG00000077150	2893
ENSG00000077152	350
ENSG00000077157	1055
ENSG00000077232	2477
ENSG00000077235	3169
ENSG00000077238	287
ENSG00000077254	2008
ENSG00000077264	48
ENSG00000077274	18
ENSG00000077279	19
ENSG00000077312	1122
ENSG00000077327	2
ENSG00000077348	358
ENSG00000077380	2572
ENSG00000077420	1
ENSG00000077454	245
ENSG00000077458	308
ENSG00000077463	423
ENSG00000077498	1553
ENSG00000077514	955
ENSG00000077522	138
ENSG00000077549	3769
ENSG00000077585	453
ENSG00000077616	12
ENSG00000077684	1080
ENSG00000077713	205
ENSG00000077721	1407
ENSG00000077782	4240
ENSG00000077800	4
ENSG00000077935	4
ENSG00000077942	517
ENSG00000077943	0
ENSG00000077984	0
ENSG00000078018	216
ENSG00000078043	730
ENSG00000078053	55
ENSG00000078061	1352
ENSG00000078070	390
ENSG00000078081	20
ENSG00000078098	66
ENSG00000078114	182
ENSG00000078124	758
ENSG00000078140	2374
ENSG00000078142	1357
ENSG00000078177	445
ENSG00000078237	125
ENSG00000078246	720
ENSG00000078269	1149
ENSG00000078295	0
ENSG00000078304	2286
ENSG00000078319	207
ENSG00000078328	1
ENSG00000078369	9194
ENSG00000078399	0
ENSG00000078401	81
ENSG00000078403	532
ENSG00000078487	45
ENSG00000078549	5
ENSG00000078579	0
ENSG00000078589	0
ENSG00000078596	132
ENSG00000078618	2531
ENSG00000078668	1868
ENSG00000078674	3551
ENSG00000078687	652
ENSG00000078699	692
ENSG00000078725	300
ENSG00000078747	2001
ENSG00000078795	0
ENSG00000078804	1220
ENSG00000078808	4998
ENSG00000078814	12
ENSG00000078898	0
ENSG00000078900	17
ENSG00000078902	1915
ENSG00000078967	174
ENSG00000079101	23
ENSG00000079102	114
ENSG00000079112	0
ENSG00000079134	569
ENSG00000079150	97
ENSG00000079156	212
ENSG00000079215	16
ENSG00000079246	9902
ENSG00000079257	120
ENSG00000079263	9
ENSG00000079277	298
ENSG00000079308	942
ENSG00000079313	862
ENSG00000079332	3266
ENSG00000079335	103
ENSG00000079337	82
ENSG00000079385	2
ENSG00000079387	615
ENSG00000079393	2
ENSG00000079432	4491
ENSG00000079435	720
ENSG00000079459	197
ENSG00000079462	395
ENSG00000079482	256
ENSG00000079557	0
ENSG00000079616	1545
ENSG00000079689	0
ENSG00000079691	1206
ENSG00000079739	1220
ENSG00000079785	2841
ENSG00000079805	3999
ENSG00000079819	5482
ENSG00000079841	317
ENSG00000079931	23
ENSG00000079950	1001
ENSG00000079974	499
ENSG00000079999	2198
ENSG00000080007	0
ENSG00000080031	166
ENSG00000080166	993
ENSG00000080189	805
ENSG00000080200	528
ENSG00000080224	4
ENSG00000080293	17
ENSG00000080298	328
ENSG00000080345	2733
ENSG00000080371	1878
ENSG00000080493	580
ENSG00000080503	1764
ENSG00000080511	0
ENSG00000080546	247
ENSG00000080561	291
ENSG00000080572	0
ENSG00000080573	48
ENSG00000080603	87
ENSG00000080608	1302
ENSG00000080618	0
ENSG00000080644	459
ENSG00000080709	9
ENSG00000080802	631
ENSG00000080815	1605
ENSG00000080819	283
ENSG00000080822	693
ENSG00000080823	279
ENSG00000080824	47337
ENSG00000080839	588
ENSG00000080845	1532
ENSG00000080854	890
ENSG00000080910	0
ENSG00000080947	103
ENSG00000080986	995
ENSG00000081014	571
ENSG00000081019	529
ENSG00000081026	480
ENSG00000081041	1
ENSG00000081051	0
ENSG00000081052	3030
ENSG00000081059	932
ENSG00000081087	1874
ENSG00000081138	0
ENSG00000081148	20
ENSG00000081154	2945
ENSG00000081177	516
ENSG00000081181	53
ENSG00000081189	25
ENSG00000081237	0
ENSG00000081248	0
ENSG00000081277	11
ENSG00000081307	901
ENSG00000081320	215
ENSG00000081377	828
ENSG00000081386	314
ENSG00000081479	445
ENSG00000081665	227
ENSG00000081692	100
ENSG00000081721	347
ENSG00000081760	884
ENSG00000081791	1059
ENSG00000081800	0
ENSG00000081803	171
ENSG00000081818	10
ENSG00000081842	0
ENSG00000081853	1
ENSG00000081870	421
ENSG00000081913	967
ENSG00000081923	575
ENSG00000081985	3
ENSG00000082014	511
ENSG00000082068	419
ENSG00000082074	1
ENSG00000082126	35
ENSG00000082146	918
ENSG00000082153	5800
ENSG00000082175	47
ENSG00000082196	1
ENSG00000082212	1943
ENSG00000082213	707
ENSG00000082258	725
ENSG00000082269	439
ENSG00000082293	4
ENSG00000082397	584
ENSG00000082438	2107
ENSG00000082458	449
ENSG00000082482	2
ENSG00000082497	9
ENSG00000082512	333
ENSG00000082515	566
ENSG00000082516	1029
ENSG00000082556	0
ENSG00000082641	7719
ENSG00000082684	13
ENSG00000082701	1842
ENSG00000082781	4041
ENSG00000082805	1674
ENSG00000082898	5273
ENSG00000082929	0
ENSG00000082996	2169
ENSG00000083067	5721
ENSG00000083093	195
ENSG00000083097	299
ENSG00000083099	845
ENSG00000083123	745
ENSG00000083168	2076
ENSG00000083223	458
ENSG00000083290	963
ENSG00000083307	0
ENSG00000083312	6269
ENSG00000083444	3113
ENSG00000083454	7
ENSG00000083457	285
ENSG00000083520	1180
ENSG00000083535	322
ENSG00000083544	379
ENSG00000083622	0
ENSG00000083635	333
ENSG00000083642	1175
ENSG00000083720	1584
ENSG00000083750	284
ENSG00000083782	15
ENSG00000083799	1849
ENSG00000083807	118
ENSG00000083812	321
ENSG00000083814	207
ENSG00000083817	141
ENSG00000083828	156
ENSG00000083838	79
ENSG00000083844	615
ENSG00000083845	12763
ENSG00000083857	16163
ENSG00000083896	50
ENSG00000083937	1511
ENSG00000084070	530
ENSG00000084072	638
ENSG00000084073	1905
ENSG00000084090	4785
ENSG00000084092	455
ENSG00000084093	1409
ENSG00000084110	1
ENSG00000084112	3726
ENSG00000084207	7075
ENSG00000084234	18579
ENSG00000084444	286
ENSG00000084453	881
ENSG00000084463	2176
ENSG00000084623	3899
ENSG00000084628	62
ENSG00000084636	459
ENSG00000084652	2884
ENSG00000084674	0
ENSG00000084676	1119
ENSG00000084693	614
ENSG00000084710	2118
ENSG00000084731	625
ENSG00000084733	1725
ENSG00000084734	0
ENSG00000084754	4210
ENSG00000084764	519
ENSG00000084774	2306
ENSG00000085063	6360
ENSG00000085117	542
ENSG00000085185	294
ENSG00000085224	2367
ENSG00000085231	0
ENSG00000085265	0
ENSG00000085274	308
ENSG00000085276	2
ENSG00000085365	1270
ENSG00000085377	1427
ENSG00000085382	336
ENSG00000085415	1256
ENSG00000085433	568
ENSG00000085449	1579
ENSG00000085465	14
ENSG00000085491	9
ENSG00000085511	645
ENSG00000085514	20
ENSG00000085552	355
ENSG00000085563	63
ENSG00000085644	213
ENSG00000085662	2491
ENSG00000085719	3137
ENSG00000085721	103
ENSG00000085733	434
ENSG00000085741	58
ENSG00000085760	717
ENSG00000085788	1396
ENSG00000085831	25
ENSG00000085832	1431
ENSG00000085840	437
ENSG00000085871	58
ENSG00000085872	1065
ENSG00000085978	0
ENSG00000085982	855
ENSG00000085998	2004
ENSG00000085999	376
ENSG00000086015	1510
ENSG00000086061	7150
ENSG00000086062	2830
ENSG00000086065	859
ENSG00000086102	1273
ENSG00000086159	7
ENSG00000086189	266
ENSG00000086200	910
ENSG00000086205	0
ENSG00000086232	2977
ENSG00000086288	15
ENSG00000086289	710
ENSG00000086300	57
ENSG00000086475	2281
ENSG00000086504	1418
ENSG00000086506	26
ENSG00000086544	351
ENSG00000086548	0
ENSG00000086570	3
ENSG00000086589	897
ENSG00000086598	3588
ENSG00000086619	145
ENSG00000086666	1530
ENSG00000086696	2618
ENSG00000086712	1506
ENSG00000086717	0
ENSG00000086730	51
ENSG00000086758	6323
ENSG00000086827	838
ENSG00000086848	245
ENSG00000086967	5
ENSG00000086991	196
ENSG00000087008	377
ENSG00000087053	1637
ENSG00000087074	3893
ENSG00000087076	511
ENSG00000087077	2909
ENSG00000087085	148
ENSG00000087086	15458
ENSG00000087087	4337
ENSG00000087088	1479
ENSG00000087095	500
ENSG00000087111	1433
ENSG00000087116	49
ENSG00000087128	0
ENSG00000087152	1790
ENSG00000087157	459
ENSG00000087191	1606
ENSG00000087206	625
ENSG00000087237	3
ENSG00000087245	568
ENSG00000087250	5
ENSG00000087253	735
ENSG00000087258	317
ENSG00000087263	747
ENSG00000087266	677
ENSG00000087269	963
ENSG00000087274	4093
ENSG00000087299	409
ENSG00000087301	379
ENSG00000087302	1917
ENSG00000087303	1355
ENSG00000087338	593
ENSG00000087365	5783
ENSG00000087448	591
ENSG00000087460	15881
ENSG00000087470	1982
ENSG00000087494	23
ENSG00000087495	0
ENSG00000087502	979
ENSG00000087510	0
ENSG00000087586	1791
ENSG00000087589	8
ENSG00000087842	344
ENSG00000087884	35
ENSG00000087903	325
ENSG00000087995	682
ENSG00000088002	0
ENSG00000088035	296
ENSG00000088038	166
ENSG00000088053	0
ENSG00000088179	580
ENSG00000088205	1386
ENSG00000088247	7556
ENSG00000088256	2115
ENSG00000088280	0
ENSG00000088298	435
ENSG00000088305	139
ENSG00000088320	0
ENSG00000088325	6717
ENSG00000088340	209
ENSG00000088356	932
ENSG00000088367	1736
ENSG00000088386	0
ENSG00000088387	891
ENSG00000088448	1291
ENSG00000088451	245
ENSG00000088538	455
ENSG00000088543	223
ENSG00000088682	708
ENSG00000088726	0
ENSG00000088727	102
ENSG00000088756	117
ENSG00000088766	227
ENSG00000088782	0
ENSG00000088808	1609
ENSG00000088812	2114
ENSG00000088826	677
ENSG00000088827	14
ENSG00000088832	3892
ENSG00000088833	2299
ENSG00000088836	29
ENSG00000088854	199
ENSG00000088876	176
ENSG00000088881	661
ENSG00000088882	109
ENSG00000088888	3146
ENSG00000088899	248
ENSG00000088926	2
ENSG00000088930	2714
ENSG00000088970	116
ENSG00000088986	4040
ENSG00000088992	4
ENSG00000089006	2049
ENSG00000089009	20648
ENSG00000089012	0
ENSG00000089022	773
ENSG00000089041	0
ENSG00000089048	550
ENSG00000089050	618
ENSG00000089053	2253
ENSG00000089057	2788
ENSG00000089060	288
ENSG00000089063	1653
ENSG00000089091	82
ENSG00000089094	827
ENSG00000089101	2
ENSG00000089116	0
ENSG00000089123	165
ENSG00000089127	0
ENSG00000089154	4346
ENSG00000089157	27295
ENSG00000089159	915
ENSG00000089163	13
ENSG00000089169	0
ENSG00000089177	253
ENSG00000089195	653
ENSG00000089199	67
ENSG00000089220	6505
ENSG00000089225	0
ENSG00000089234	655
ENSG00000089248	2147
ENSG00000089250	0
ENSG00000089280	9687
ENSG00000089289	584
ENSG00000089327	356
ENSG00000089335	729
ENSG00000089351	1390
ENSG00000089356	1
ENSG00000089472	212
ENSG00000089486	110
ENSG00000089505	22
ENSG00000089558	2
ENSG00000089597	8120
ENSG00000089639	350
ENSG00000089682	315
ENSG00000089685	3168
ENSG00000089692	1
ENSG00000089693	3959
ENSG00000089723	1
ENSG00000089737	39
ENSG00000089775	223
ENSG00000089818	466
ENSG00000089820	50
ENSG00000089847	18
ENSG00000089876	792
ENSG00000089902	1471
ENSG00000089916	1659
ENSG00000090006	569
ENSG00000090013	672
ENSG00000090020	900
ENSG00000090054	1368
ENSG00000090060	5729
ENSG00000090061	269
ENSG00000090097	5008
ENSG00000090104	0
ENSG00000090238	478
ENSG00000090263	519
ENSG00000090266	425
ENSG00000090273	4015
ENSG00000090316	1979
ENSG00000090339	205
ENSG00000090372	2152
ENSG00000090376	5
ENSG00000090382	0
ENSG00000090402	0
ENSG00000090432	1126
ENSG00000090447	217
ENSG00000090470	948
ENSG00000090487	1938
ENSG00000090512	0
ENSG00000090520	1150
ENSG00000090530	862
ENSG00000090534	1
ENSG00000090539	28
ENSG00000090554	2
ENSG00000090565	183
ENSG00000090581	854
ENSG00000090612	548
ENSG00000090615	2073
ENSG00000090621	4361
ENSG00000090659	0
ENSG00000090661	1546
ENSG00000090674	560
ENSG00000090686	2214
ENSG00000090776	383
ENSG00000090857	549
ENSG00000090861	3280
ENSG00000090863	3426
ENSG00000090889	1243
ENSG00000090905	235
ENSG00000090924	602
ENSG00000090932	63
ENSG00000090971	728
ENSG00000090975	636
ENSG00000090989	507
ENSG00000091009	416
ENSG00000091010	0
ENSG00000091039	2037
ENSG00000091073	117
ENSG00000091106	11
ENSG00000091127	725
ENSG00000091128	5
ENSG00000091129	31
ENSG00000091136	3632
ENSG00000091137	2
ENSG00000091138	0
ENSG00000091140	2266
ENSG00000091157	556
ENSG00000091164	1429
ENSG00000091181	1
ENSG00000091262	1
ENSG00000091317	2553
ENSG00000091409	2327
ENSG00000091428	85
ENSG00000091436	1733
ENSG00000091482	1
ENSG00000091483	2523
ENSG00000091490	732
ENSG00000091513	3
ENSG00000091527	10250
ENSG00000091536	16
ENSG00000091542	2296
ENSG00000091583	0
ENSG00000091592	5
ENSG00000091622	129
ENSG00000091640	1427
ENSG00000091651	726
ENSG00000091656	1638
ENSG00000091664	0
ENSG00000091704	5
ENSG00000091732	387
ENSG00000091831	2
ENSG00000091844	62
ENSG00000091879	2
ENSG00000091947	558
ENSG00000091972	27
ENSG00000091986	8731
ENSG00000092009	1
ENSG00000092010	273
ENSG00000092020	225
ENSG00000092036	104
ENSG00000092051	6
ENSG00000092054	1
ENSG00000092067	3
ENSG00000092068	12805
ENSG00000092094	454
ENSG00000092096	994
ENSG00000092098	0
ENSG00000092108	966
ENSG00000092140	991
ENSG00000092148	4627
ENSG00000092199	12066
ENSG00000092200	9
ENSG00000092201	5783
ENSG00000092203	1085
ENSG00000092208	245
ENSG00000092295	15
ENSG00000092330	19
ENSG00000092345	0
ENSG00000092377	0
ENSG00000092421	42
ENSG00000092439	2195
ENSG00000092445	1428
ENSG00000092470	709
ENSG00000092529	27
ENSG00000092531	325
ENSG00000092607	20
ENSG00000092621	1745
ENSG00000092758	854
ENSG00000092820	11594
ENSG00000092841	9621
ENSG00000092847	1705
ENSG00000092850	8
ENSG00000092853	1325
ENSG00000092871	195
ENSG00000092929	3818
ENSG00000092931	200
ENSG00000092964	1230
ENSG00000092969	1007
ENSG00000092978	277
ENSG00000093000	2438
ENSG00000093009	597
ENSG00000093010	34
ENSG00000093072	579
ENSG00000093100	7
ENSG00000093134	0
ENSG00000093144	2058
ENSG00000093167	2209
ENSG00000093183	1145
[truncated: 58,680 more rows]
