# Supplementary material for: A bio-functional polymer that prevents retinal scarring through modulation of NRF2 signalling pathway
Source: Nat Commun. 2022 May 19;13:2796. doi: 10.1038/s41467-022-30474-6 (PMC9119969; doi:10.1038/s41467-022-30474-6)
Supplement: Supplementary file 11 — Source data [file 41467_2022_30474_MOESM11_ESM.zip › NCOMMS-21-46079B_zip/Source data 2_RNA-Seq Data/DESeq2/CountFiles/invitro/A2_8h_sorted.count]

ENSG00000000003	963
ENSG00000000005	0
ENSG00000000419	649
ENSG00000000457	227
ENSG00000000460	216
ENSG00000000938	0
ENSG00000000971	602
ENSG00000001036	2159
ENSG00000001084	749
ENSG00000001167	866
ENSG00000001460	147
ENSG00000001461	454
ENSG00000001497	1622
ENSG00000001561	609
ENSG00000001617	637
ENSG00000001626	8
ENSG00000001629	1378
ENSG00000001630	240
ENSG00000001631	107
ENSG00000002016	203
ENSG00000002079	93
ENSG00000002330	179
ENSG00000002549	1800
ENSG00000002586	2755
ENSG00000002587	65
ENSG00000002726	3
ENSG00000002745	3
ENSG00000002746	1
ENSG00000002822	3
ENSG00000002834	6863
ENSG00000002919	396
ENSG00000002933	12
ENSG00000003056	761
ENSG00000003096	84
ENSG00000003137	93
ENSG00000003147	88
ENSG00000003249	47
ENSG00000003393	1473
ENSG00000003400	5
ENSG00000003402	738
ENSG00000003436	21
ENSG00000003509	323
ENSG00000003756	1650
ENSG00000003987	66
ENSG00000003989	1351
ENSG00000004059	1272
ENSG00000004139	421
ENSG00000004142	3433
ENSG00000004399	4545
ENSG00000004455	3227
ENSG00000004468	9
ENSG00000004478	3045
ENSG00000004487	2215
ENSG00000004534	1788
ENSG00000004660	662
ENSG00000004700	777
ENSG00000004766	457
ENSG00000004776	14
ENSG00000004777	256
ENSG00000004779	1262
ENSG00000004799	57
ENSG00000004809	0
ENSG00000004838	10
ENSG00000004846	23
ENSG00000004848	3
ENSG00000004864	1509
ENSG00000004866	234
ENSG00000004897	1779
ENSG00000004939	2
ENSG00000004948	0
ENSG00000004961	796
ENSG00000004975	1359
ENSG00000005001	0
ENSG00000005007	4110
ENSG00000005020	49
ENSG00000005022	3354
ENSG00000005059	524
ENSG00000005073	0
ENSG00000005075	828
ENSG00000005100	1313
ENSG00000005102	0
ENSG00000005108	14
ENSG00000005156	697
ENSG00000005175	823
ENSG00000005187	5
ENSG00000005189	79
ENSG00000005194	1383
ENSG00000005206	1135
ENSG00000005238	417
ENSG00000005243	135
ENSG00000005249	117
ENSG00000005302	447
ENSG00000005339	4104
ENSG00000005379	620
ENSG00000005381	1
ENSG00000005421	1
ENSG00000005436	406
ENSG00000005448	655
ENSG00000005469	301
ENSG00000005471	1
ENSG00000005483	2440
ENSG00000005486	2008
ENSG00000005513	2328
ENSG00000005700	46
ENSG00000005801	605
ENSG00000005810	1347
ENSG00000005812	524
ENSG00000005844	7
ENSG00000005882	354
ENSG00000005884	34843
ENSG00000005889	1676
ENSG00000005893	5298
ENSG00000005961	33
ENSG00000005981	0
ENSG00000006007	1493
ENSG00000006015	694
ENSG00000006016	729
ENSG00000006025	288
ENSG00000006042	9801
ENSG00000006047	0
ENSG00000006059	0
ENSG00000006062	1578
ENSG00000006071	5
ENSG00000006116	0
ENSG00000006118	6889
ENSG00000006125	6071
ENSG00000006128	4
ENSG00000006194	1077
ENSG00000006210	34
ENSG00000006282	1020
ENSG00000006283	13
ENSG00000006327	7702
ENSG00000006377	0
ENSG00000006432	1032
ENSG00000006451	1507
ENSG00000006453	328
ENSG00000006459	295
ENSG00000006468	66
ENSG00000006530	277
ENSG00000006534	327
ENSG00000006555	2
ENSG00000006576	1015
ENSG00000006606	1
ENSG00000006607	933
ENSG00000006611	16
ENSG00000006625	235
ENSG00000006634	321
ENSG00000006638	16
ENSG00000006652	213
ENSG00000006659	0
ENSG00000006695	382
ENSG00000006704	1649
ENSG00000006712	1986
ENSG00000006715	1611
ENSG00000006740	230
ENSG00000006744	2608
ENSG00000006747	116
ENSG00000006756	1068
ENSG00000006757	428
ENSG00000006788	0
ENSG00000006831	79
ENSG00000006837	14
ENSG00000007001	2
ENSG00000007038	0
ENSG00000007047	1068
ENSG00000007062	18
ENSG00000007080	3293
ENSG00000007129	0
ENSG00000007168	4354
ENSG00000007171	22
ENSG00000007174	27
ENSG00000007202	3881
ENSG00000007216	0
ENSG00000007237	1420
ENSG00000007255	93
ENSG00000007264	26
ENSG00000007306	0
ENSG00000007312	0
ENSG00000007314	1
ENSG00000007341	390
ENSG00000007350	0
ENSG00000007372	604
ENSG00000007376	1099
ENSG00000007384	1044
ENSG00000007392	1159
ENSG00000007402	66
ENSG00000007516	60
ENSG00000007520	1285
ENSG00000007541	1352
ENSG00000007545	470
ENSG00000007866	653
ENSG00000007908	0
ENSG00000007923	1170
ENSG00000007933	0
ENSG00000007944	618
ENSG00000007952	6
ENSG00000007968	0
ENSG00000008018	2791
ENSG00000008056	85
ENSG00000008083	321
ENSG00000008086	120
ENSG00000008118	0
ENSG00000008128	13
ENSG00000008130	2211
ENSG00000008196	0
ENSG00000008197	0
ENSG00000008226	17
ENSG00000008256	3247
ENSG00000008277	59
ENSG00000008282	1184
ENSG00000008283	282
ENSG00000008294	3482
ENSG00000008300	367
ENSG00000008311	1275
ENSG00000008323	52
ENSG00000008324	263
ENSG00000008382	199
ENSG00000008394	2018
ENSG00000008405	1812
ENSG00000008438	2
ENSG00000008441	9483
ENSG00000008513	1211
ENSG00000008516	81
ENSG00000008517	53
ENSG00000008710	2275
ENSG00000008735	393
ENSG00000008838	2001
ENSG00000008853	1139
ENSG00000008869	797
ENSG00000008952	4295
ENSG00000008988	11893
ENSG00000009307	13836
ENSG00000009335	3309
ENSG00000009413	2228
ENSG00000009694	37
ENSG00000009709	0
ENSG00000009724	42
ENSG00000009765	0
ENSG00000009780	166
ENSG00000009790	3
ENSG00000009830	728
ENSG00000009844	1500
ENSG00000009950	213
ENSG00000009954	4557
ENSG00000010017	1061
ENSG00000010030	4
ENSG00000010072	257
ENSG00000010165	1229
ENSG00000010219	205
ENSG00000010244	2785
ENSG00000010256	3392
ENSG00000010270	637
ENSG00000010278	1574
ENSG00000010282	268
ENSG00000010292	920
ENSG00000010295	461
ENSG00000010310	22
ENSG00000010318	61
ENSG00000010319	4
ENSG00000010322	4750
ENSG00000010327	17
ENSG00000010361	390
ENSG00000010379	87
ENSG00000010404	364
ENSG00000010438	0
ENSG00000010539	251
ENSG00000010610	11
ENSG00000010626	122
ENSG00000010671	11
ENSG00000010704	74
ENSG00000010803	680
ENSG00000010810	1384
ENSG00000010818	1415
ENSG00000010932	0
ENSG00000011007	1591
ENSG00000011009	2449
ENSG00000011021	703
ENSG00000011028	322
ENSG00000011052	0
ENSG00000011083	0
ENSG00000011105	6995
ENSG00000011114	43
ENSG00000011132	327
ENSG00000011143	230
ENSG00000011198	845
ENSG00000011201	248
ENSG00000011243	992
ENSG00000011258	431
ENSG00000011260	1575
ENSG00000011275	2003
ENSG00000011295	1769
ENSG00000011304	12227
ENSG00000011332	72
ENSG00000011347	81
ENSG00000011376	1064
ENSG00000011405	2278
ENSG00000011422	1006
ENSG00000011426	506
ENSG00000011451	2185
ENSG00000011454	1494
ENSG00000011465	2306
ENSG00000011478	313
ENSG00000011485	2288
ENSG00000011523	630
ENSG00000011566	904
ENSG00000011590	24
ENSG00000011600	0
ENSG00000011638	12
ENSG00000011677	1
ENSG00000012048	880
ENSG00000012061	1504
ENSG00000012124	3
ENSG00000012171	11883
ENSG00000012174	1151
ENSG00000012211	292
ENSG00000012223	0
ENSG00000012232	2077
ENSG00000012504	4
ENSG00000012660	3714
ENSG00000012779	1
ENSG00000012817	0
ENSG00000012822	1728
ENSG00000012963	22
ENSG00000012983	1283
ENSG00000013016	606
ENSG00000013275	0
ENSG00000013288	966
ENSG00000013293	355
ENSG00000013297	133
ENSG00000013306	4999
ENSG00000013364	2282
ENSG00000013374	1005
ENSG00000013375	599
ENSG00000013392	244
ENSG00000013441	1508
ENSG00000013503	538
ENSG00000013523	424
ENSG00000013561	810
ENSG00000013563	98
ENSG00000013573	1007
ENSG00000013583	764
ENSG00000013588	1587
ENSG00000013619	589
ENSG00000013725	0
ENSG00000013810	553
ENSG00000014123	506
ENSG00000014138	123
ENSG00000014164	403
ENSG00000014216	1766
ENSG00000014257	0
ENSG00000014641	2418
ENSG00000014824	2069
ENSG00000014914	75
ENSG00000014919	656
ENSG00000015133	183
ENSG00000015153	504
ENSG00000015171	3439
ENSG00000015285	4
ENSG00000015413	1
ENSG00000015475	539
ENSG00000015479	39
ENSG00000015520	32
ENSG00000015532	1044
ENSG00000015568	36
ENSG00000015592	8
ENSG00000015676	1608
ENSG00000016082	0
ENSG00000016391	632
ENSG00000016402	18
ENSG00000016490	0
ENSG00000016602	0
ENSG00000016864	1111
ENSG00000017260	2057
ENSG00000017427	4
ENSG00000017483	47
ENSG00000017797	1678
ENSG00000018189	718
ENSG00000018236	955
ENSG00000018280	6
ENSG00000018408	3917
ENSG00000018510	1661
ENSG00000018607	0
ENSG00000018610	449
ENSG00000018625	10
ENSG00000018699	846
ENSG00000018869	58
ENSG00000019102	2
ENSG00000019144	2284
ENSG00000019169	0
ENSG00000019186	363
ENSG00000019485	898
ENSG00000019505	216
ENSG00000019549	6
ENSG00000019582	15
ENSG00000019991	1
ENSG00000019995	454
ENSG00000020129	1450
ENSG00000020181	677
ENSG00000020219	0
ENSG00000020256	461
ENSG00000020426	336
ENSG00000020577	1595
ENSG00000020633	2
ENSG00000020922	750
ENSG00000021300	765
ENSG00000021355	212
ENSG00000021461	0
ENSG00000021488	6
ENSG00000021574	461
ENSG00000021645	103
ENSG00000021762	416
ENSG00000021776	1635
ENSG00000021826	353
ENSG00000021852	0
ENSG00000022267	653
ENSG00000022277	1168
ENSG00000022355	15
ENSG00000022556	0
ENSG00000022567	1094
ENSG00000022840	3186
ENSG00000022976	147
ENSG00000023041	780
ENSG00000023171	1814
ENSG00000023191	138
ENSG00000023228	111
ENSG00000023287	1459
ENSG00000023318	1315
ENSG00000023330	2826
ENSG00000023445	555
ENSG00000023516	1657
ENSG00000023572	591
ENSG00000023608	1257
ENSG00000023697	387
ENSG00000023734	4004
ENSG00000023839	18
ENSG00000023892	12
ENSG00000023902	768
ENSG00000023909	830
ENSG00000024048	1231
ENSG00000024422	4393
ENSG00000024526	90
ENSG00000024862	135
ENSG00000025039	1596
ENSG00000025156	573
ENSG00000025293	1090
ENSG00000025423	11
ENSG00000025434	99
ENSG00000025708	14
ENSG00000025770	1218
ENSG00000025772	1667
ENSG00000025796	3606
ENSG00000025800	2204
ENSG00000026025	21014
ENSG00000026036	122
ENSG00000026103	189
ENSG00000026297	222
ENSG00000026508	7035
ENSG00000026559	433
ENSG00000026652	261
ENSG00000026751	1
ENSG00000026950	183
ENSG00000027001	509
ENSG00000027075	31
ENSG00000027644	3
ENSG00000027697	581
ENSG00000027847	788
ENSG00000027869	7
ENSG00000028116	308
ENSG00000028137	0
ENSG00000028203	964
ENSG00000028277	34
ENSG00000028310	975
ENSG00000028528	2134
ENSG00000028839	208
ENSG00000029153	637
ENSG00000029363	4150
ENSG00000029364	1104
ENSG00000029534	75
ENSG00000029559	0
ENSG00000029639	154
ENSG00000029725	2173
ENSG00000029993	1109
ENSG00000030066	562
ENSG00000030110	518
ENSG00000030304	1
ENSG00000030419	258
ENSG00000030582	4919
ENSG00000031003	1337
ENSG00000031081	219
ENSG00000031691	279
ENSG00000031698	3092
ENSG00000031823	1778
ENSG00000032219	539
ENSG00000032389	709
ENSG00000032444	2078
ENSG00000032742	413
ENSG00000033011	809
ENSG00000033030	528
ENSG00000033050	647
ENSG00000033100	1456
ENSG00000033122	20
ENSG00000033170	668
ENSG00000033178	986
ENSG00000033327	1565
ENSG00000033627	2083
ENSG00000033800	661
ENSG00000033867	4897
ENSG00000034053	36
ENSG00000034152	5823
ENSG00000034239	1
ENSG00000034510	12179
ENSG00000034533	54
ENSG00000034677	764
ENSG00000034693	316
ENSG00000034713	1154
ENSG00000034971	1
ENSG00000035115	311
ENSG00000035141	1152
ENSG00000035403	8840
ENSG00000035499	76
ENSG00000035664	40
ENSG00000035681	940
ENSG00000035687	1580
ENSG00000035720	0
ENSG00000035862	14200
ENSG00000035928	2175
ENSG00000036054	1865
ENSG00000036257	1768
ENSG00000036448	6
ENSG00000036473	0
ENSG00000036530	108
ENSG00000036549	1473
ENSG00000036565	0
ENSG00000036672	451
ENSG00000036828	0
ENSG00000037042	478
ENSG00000037241	680
ENSG00000037280	7
ENSG00000037474	1929
ENSG00000037637	909
ENSG00000037749	680
ENSG00000037757	385
ENSG00000037897	339
ENSG00000037965	0
ENSG00000038002	496
ENSG00000038210	567
ENSG00000038219	1478
ENSG00000038274	1140
ENSG00000038295	171
ENSG00000038358	1154
ENSG00000038382	8665
ENSG00000038427	121
ENSG00000038532	1041
ENSG00000038945	0
ENSG00000039068	639
ENSG00000039123	2442
ENSG00000039139	82
ENSG00000039319	856
ENSG00000039523	1363
ENSG00000039537	0
ENSG00000039560	3503
ENSG00000039600	0
ENSG00000039650	1257
ENSG00000039987	8
ENSG00000040199	1113
ENSG00000040275	1013
ENSG00000040341	547
ENSG00000040487	922
ENSG00000040531	701
ENSG00000040608	255
ENSG00000040633	1434
ENSG00000040731	1
ENSG00000040933	681
ENSG00000041353	21
ENSG00000041357	2164
ENSG00000041515	13
ENSG00000041802	1251
ENSG00000041880	185
ENSG00000041982	58
ENSG00000041988	267
ENSG00000042062	63
ENSG00000042088	416
ENSG00000042286	618
ENSG00000042304	0
ENSG00000042317	130
ENSG00000042429	80
ENSG00000042445	691
ENSG00000042493	93
ENSG00000042753	2628
ENSG00000042781	4
ENSG00000042813	0
ENSG00000042832	6
ENSG00000042980	3
ENSG00000043039	0
ENSG00000043093	707
ENSG00000043143	426
ENSG00000043355	16
ENSG00000043462	0
ENSG00000043514	495
ENSG00000043591	5
ENSG00000044012	0
ENSG00000044090	575
ENSG00000044115	11019
ENSG00000044446	393
ENSG00000044459	533
ENSG00000044524	29
ENSG00000044574	11870
ENSG00000046604	1891
ENSG00000046647	163
ENSG00000046651	437
ENSG00000046653	139
ENSG00000046774	0
ENSG00000046889	14
ENSG00000047056	1287
ENSG00000047188	1265
ENSG00000047230	855
ENSG00000047249	1044
ENSG00000047315	3568
ENSG00000047346	551
ENSG00000047365	244
ENSG00000047410	3985
ENSG00000047457	343
ENSG00000047578	605
ENSG00000047579	312
ENSG00000047597	38
ENSG00000047617	7
ENSG00000047621	443
ENSG00000047634	204
ENSG00000047644	1822
ENSG00000047648	4
ENSG00000047662	19
ENSG00000047849	7673
ENSG00000047932	731
ENSG00000047936	0
ENSG00000048028	434
ENSG00000048052	1313
ENSG00000048140	1252
ENSG00000048162	793
ENSG00000048342	330
ENSG00000048392	1316
ENSG00000048405	725
ENSG00000048462	4
ENSG00000048471	504
ENSG00000048540	5
ENSG00000048544	1202
ENSG00000048545	0
ENSG00000048649	1655
ENSG00000048707	1329
ENSG00000048740	5700
ENSG00000048828	4542
ENSG00000048991	1119
ENSG00000049089	848
ENSG00000049130	84
ENSG00000049167	233
ENSG00000049192	57
ENSG00000049239	1718
ENSG00000049245	2596
ENSG00000049246	2842
ENSG00000049247	0
ENSG00000049249	18
ENSG00000049283	3
ENSG00000049323	539
ENSG00000049449	1495
ENSG00000049540	22076
ENSG00000049541	842
ENSG00000049618	2101
ENSG00000049656	908
ENSG00000049759	4976
ENSG00000049768	10
ENSG00000049769	192
ENSG00000049860	2107
ENSG00000049883	365
ENSG00000050030	39
ENSG00000050130	820
ENSG00000050165	2656
ENSG00000050327	10
ENSG00000050344	402
ENSG00000050393	922
ENSG00000050405	720
ENSG00000050426	520
ENSG00000050438	204
ENSG00000050555	12
ENSG00000050628	17
ENSG00000050730	1
ENSG00000050748	831
ENSG00000050767	10
ENSG00000050820	1161
ENSG00000051009	543
ENSG00000051108	1215
ENSG00000051128	1140
ENSG00000051180	333
ENSG00000051341	264
ENSG00000051382	525
ENSG00000051523	717
ENSG00000051596	1133
ENSG00000051620	808
ENSG00000051825	498
ENSG00000052126	381
ENSG00000052344	4
ENSG00000052723	940
ENSG00000052749	1825
ENSG00000052795	2606
ENSG00000052802	1693
ENSG00000052841	2485
ENSG00000052850	2
ENSG00000053108	10
ENSG00000053254	1026
ENSG00000053328	36
ENSG00000053371	1340
ENSG00000053372	2635
ENSG00000053438	15
ENSG00000053501	463
ENSG00000053524	2
ENSG00000053702	27
ENSG00000053747	2070
ENSG00000053770	919
ENSG00000053900	465
ENSG00000053918	36
ENSG00000054116	1209
ENSG00000054118	3487
ENSG00000054148	1644
ENSG00000054179	15
ENSG00000054219	1
ENSG00000054267	1373
ENSG00000054277	40
ENSG00000054282	61
ENSG00000054356	87
ENSG00000054392	1
ENSG00000054523	2721
ENSG00000054598	644
ENSG00000054611	687
ENSG00000054654	1543
ENSG00000054690	598
ENSG00000054793	1391
ENSG00000054796	0
ENSG00000054803	0
ENSG00000054938	27
ENSG00000054965	1270
ENSG00000054967	279
ENSG00000054983	386
ENSG00000055044	1859
ENSG00000055070	2835
ENSG00000055118	78
ENSG00000055130	2209
ENSG00000055147	498
ENSG00000055163	1569
ENSG00000055208	2002
ENSG00000055211	1097
ENSG00000055332	1296
ENSG00000055483	3618
ENSG00000055609	1858
ENSG00000055732	217
ENSG00000055813	37
ENSG00000055917	2594
ENSG00000055950	753
ENSG00000055955	0
ENSG00000055957	0
ENSG00000056050	490
ENSG00000056097	3135
ENSG00000056277	221
ENSG00000056291	4
ENSG00000056487	161
ENSG00000056558	451
ENSG00000056586	1846
ENSG00000056736	199
ENSG00000056972	692
ENSG00000056998	1024
ENSG00000057019	7841
ENSG00000057149	0
ENSG00000057252	2049
ENSG00000057294	1991
ENSG00000057468	0
ENSG00000057593	18
ENSG00000057608	6810
ENSG00000057657	6
ENSG00000057663	843
ENSG00000057704	350
ENSG00000057757	1360
ENSG00000057935	601
ENSG00000058056	1010
ENSG00000058063	1180
ENSG00000058085	725
ENSG00000058091	764
ENSG00000058262	6745
ENSG00000058272	1792
ENSG00000058335	477
ENSG00000058404	513
ENSG00000058453	940
ENSG00000058600	58
ENSG00000058668	2216
ENSG00000058673	2
ENSG00000058729	466
ENSG00000058799	379
ENSG00000058804	1455
ENSG00000058866	1
ENSG00000059122	1416
ENSG00000059145	435
ENSG00000059377	2
ENSG00000059378	449
ENSG00000059573	1983
ENSG00000059588	678
ENSG00000059691	631
ENSG00000059728	481
ENSG00000059758	939
ENSG00000059769	376
ENSG00000059804	552
ENSG00000059915	194
ENSG00000060069	427
ENSG00000060138	4801
ENSG00000060140	6
ENSG00000060237	4233
ENSG00000060303	0
ENSG00000060339	2225
ENSG00000060491	1719
ENSG00000060558	0
ENSG00000060566	0
ENSG00000060642	153
ENSG00000060656	712
ENSG00000060688	821
ENSG00000060709	2
ENSG00000060718	3135
ENSG00000060749	1723
ENSG00000060762	502
ENSG00000060971	825
ENSG00000060982	1364
ENSG00000061273	3669
ENSG00000061337	121
ENSG00000061455	12
ENSG00000061492	1
ENSG00000061656	202
ENSG00000061676	5626
ENSG00000061794	1665
ENSG00000061918	7
ENSG00000061936	1439
ENSG00000061938	1537
ENSG00000061987	1008
ENSG00000062038	478
ENSG00000062096	0
ENSG00000062194	2105
ENSG00000062282	84
ENSG00000062370	138
ENSG00000062485	4477
ENSG00000062524	3
ENSG00000062582	15
ENSG00000062598	714
ENSG00000062650	1839
ENSG00000062716	2363
ENSG00000062725	1490
ENSG00000062822	1671
ENSG00000063015	32
ENSG00000063046	9037
ENSG00000063127	9
ENSG00000063169	595
ENSG00000063176	1203
ENSG00000063177	11672
ENSG00000063180	327
ENSG00000063241	983
ENSG00000063244	7721
ENSG00000063245	3648
ENSG00000063322	1501
ENSG00000063438	30
ENSG00000063515	0
ENSG00000063587	622
ENSG00000063601	1624
ENSG00000063660	20340
ENSG00000063761	280
ENSG00000063854	742
ENSG00000063978	1867
ENSG00000064012	17
ENSG00000064042	10496
ENSG00000064102	791
ENSG00000064115	1293
ENSG00000064195	20
ENSG00000064199	76
ENSG00000064201	15
ENSG00000064205	30
ENSG00000064218	0
ENSG00000064225	17
ENSG00000064270	8
ENSG00000064300	9
ENSG00000064309	393
ENSG00000064313	903
ENSG00000064393	2551
ENSG00000064419	1375
ENSG00000064489	2
ENSG00000064490	439
ENSG00000064545	817
ENSG00000064547	174
ENSG00000064601	1664
ENSG00000064607	2037
ENSG00000064651	2607
ENSG00000064652	420
ENSG00000064655	196
ENSG00000064666	4866
ENSG00000064687	527
ENSG00000064692	10
ENSG00000064703	625
ENSG00000064726	709
ENSG00000064763	35
ENSG00000064787	45
ENSG00000064835	1
ENSG00000064886	23
ENSG00000064932	120
ENSG00000064933	473
ENSG00000064961	1376
ENSG00000064989	0
ENSG00000064995	338
ENSG00000064999	846
ENSG00000065000	6269
ENSG00000065029	751
ENSG00000065054	673
ENSG00000065057	339
ENSG00000065060	971
ENSG00000065135	2367
ENSG00000065150	8585
ENSG00000065154	1748
ENSG00000065183	1749
ENSG00000065243	1703
ENSG00000065268	1439
ENSG00000065308	7088
ENSG00000065320	268
ENSG00000065325	0
ENSG00000065328	899
ENSG00000065357	327
ENSG00000065361	68
ENSG00000065371	0
ENSG00000065413	70
ENSG00000065427	3777
ENSG00000065457	405
ENSG00000065485	281
ENSG00000065491	528
ENSG00000065518	1436
ENSG00000065526	3189
ENSG00000065534	2485
ENSG00000065548	2701
ENSG00000065559	1245
ENSG00000065600	262
ENSG00000065609	131
ENSG00000065613	2872
ENSG00000065615	243
ENSG00000065618	7
ENSG00000065621	35
ENSG00000065665	312
ENSG00000065675	319
ENSG00000065717	97
ENSG00000065802	884
ENSG00000065809	1661
ENSG00000065833	160
ENSG00000065882	2051
ENSG00000065883	1496
ENSG00000065911	1405
ENSG00000065923	675
ENSG00000065970	1085
ENSG00000065978	28022
ENSG00000065989	35
ENSG00000066027	2458
ENSG00000066032	16
ENSG00000066044	3091
ENSG00000066056	79
ENSG00000066084	1389
ENSG00000066117	1634
ENSG00000066135	441
ENSG00000066136	962
ENSG00000066185	10
ENSG00000066230	282
ENSG00000066248	46
ENSG00000066279	320
ENSG00000066294	0
ENSG00000066322	2828
ENSG00000066336	7
ENSG00000066379	0
ENSG00000066382	32
ENSG00000066405	5
ENSG00000066422	1059
ENSG00000066427	361
ENSG00000066455	704
ENSG00000066468	1330
ENSG00000066557	300
ENSG00000066583	424
ENSG00000066629	1033
ENSG00000066651	235
ENSG00000066654	1204
ENSG00000066697	1317
ENSG00000066735	836
ENSG00000066739	1267
ENSG00000066777	1977
ENSG00000066813	0
ENSG00000066827	371
ENSG00000066855	386
ENSG00000066923	71
ENSG00000066926	788
ENSG00000066933	658
ENSG00000067048	0
ENSG00000067057	9195
ENSG00000067064	1438
ENSG00000067066	331
ENSG00000067082	1808
ENSG00000067113	161
ENSG00000067141	1874
ENSG00000067167	3720
ENSG00000067177	677
ENSG00000067182	3436
ENSG00000067191	208
ENSG00000067208	595
ENSG00000067221	303
ENSG00000067225	51281
ENSG00000067248	2188
ENSG00000067334	1474
ENSG00000067365	250
ENSG00000067369	1508
ENSG00000067445	544
ENSG00000067533	988
ENSG00000067560	10863
ENSG00000067596	1161
ENSG00000067601	32
ENSG00000067606	472
ENSG00000067646	0
ENSG00000067704	3235
ENSG00000067715	678
ENSG00000067798	1847
ENSG00000067829	835
ENSG00000067836	238
ENSG00000067840	737
ENSG00000067842	12
ENSG00000067900	1979
ENSG00000067955	817
ENSG00000067992	1527
ENSG00000068001	613
ENSG00000068024	664
ENSG00000068028	388
ENSG00000068078	261
ENSG00000068079	276
ENSG00000068097	595
ENSG00000068120	1679
ENSG00000068137	513
ENSG00000068305	2680
ENSG00000068308	1364
ENSG00000068323	3210
ENSG00000068354	341
ENSG00000068366	1015
ENSG00000068383	1007
ENSG00000068394	506
ENSG00000068400	1005
ENSG00000068438	1046
ENSG00000068489	40
ENSG00000068615	222
ENSG00000068650	1837
ENSG00000068654	3303
ENSG00000068697	3805
ENSG00000068724	1005
ENSG00000068745	1708
ENSG00000068781	0
ENSG00000068784	508
ENSG00000068796	1117
ENSG00000068831	9
ENSG00000068878	2244
ENSG00000068885	185
ENSG00000068903	0
ENSG00000068912	988
ENSG00000068971	468
ENSG00000068976	217
ENSG00000068985	0
ENSG00000069011	1
ENSG00000069018	1
ENSG00000069020	369
ENSG00000069122	0
ENSG00000069188	199
ENSG00000069206	0
ENSG00000069248	1402
ENSG00000069275	7372
ENSG00000069329	3470
ENSG00000069345	2288
ENSG00000069399	689
ENSG00000069424	988
ENSG00000069431	8
ENSG00000069482	348
ENSG00000069493	11
ENSG00000069509	238
ENSG00000069535	84
ENSG00000069667	634
ENSG00000069696	159
ENSG00000069702	3000
ENSG00000069764	0
ENSG00000069812	1
ENSG00000069849	4421
ENSG00000069869	880
ENSG00000069943	137
ENSG00000069956	2000
ENSG00000069966	463
ENSG00000069974	669
ENSG00000069998	963
ENSG00000070010	804
ENSG00000070018	0
ENSG00000070019	3
ENSG00000070031	3
ENSG00000070047	76
ENSG00000070061	4592
ENSG00000070081	895
ENSG00000070087	2914
ENSG00000070159	419
ENSG00000070182	106
ENSG00000070190	2
ENSG00000070193	22
ENSG00000070214	762
ENSG00000070269	444
ENSG00000070366	846
ENSG00000070367	1674
ENSG00000070371	205
ENSG00000070388	21
ENSG00000070404	3242
ENSG00000070413	3751
ENSG00000070423	1188
ENSG00000070444	830
ENSG00000070476	826
ENSG00000070495	1483
ENSG00000070501	271
ENSG00000070526	1
ENSG00000070540	180
ENSG00000070601	22
ENSG00000070610	1790
ENSG00000070614	4380
ENSG00000070669	16
ENSG00000070718	501
ENSG00000070729	2
ENSG00000070731	336
ENSG00000070748	1
ENSG00000070756	32233
ENSG00000070759	33
ENSG00000070761	634
ENSG00000070770	797
ENSG00000070778	976
ENSG00000070785	606
ENSG00000070808	43
ENSG00000070814	2807
ENSG00000070831	5048
ENSG00000070882	655
ENSG00000070886	17
ENSG00000070915	0
ENSG00000070950	889
ENSG00000070961	1951
ENSG00000070985	9
ENSG00000071051	726
ENSG00000071054	5301
ENSG00000071073	274
ENSG00000071082	10130
ENSG00000071127	12184
ENSG00000071189	925
ENSG00000071203	1
ENSG00000071205	449
ENSG00000071242	1774
ENSG00000071243	443
ENSG00000071246	267
ENSG00000071282	760
ENSG00000071462	2047
ENSG00000071537	2180
ENSG00000071539	724
ENSG00000071553	3607
ENSG00000071564	2274
ENSG00000071575	556
ENSG00000071626	4444
ENSG00000071655	1981
ENSG00000071677	0
ENSG00000071794	882
ENSG00000071859	2066
ENSG00000071889	974
ENSG00000071894	0
ENSG00000071909	0
ENSG00000071967	4213
ENSG00000071991	420
ENSG00000071994	1576
ENSG00000072041	415
ENSG00000072042	1809
ENSG00000072062	0
ENSG00000072071	0
ENSG00000072080	2
ENSG00000072110	12334
ENSG00000072121	952
ENSG00000072133	190
ENSG00000072134	390
ENSG00000072135	575
ENSG00000072163	107
ENSG00000072182	9
ENSG00000072195	903
ENSG00000072201	43
ENSG00000072210	6149
ENSG00000072274	10751
ENSG00000072310	2953
ENSG00000072315	0
ENSG00000072364	3914
ENSG00000072401	612
ENSG00000072415	1618
ENSG00000072422	594
ENSG00000072501	4287
ENSG00000072506	1134
ENSG00000072518	1423
ENSG00000072571	56
ENSG00000072609	836
ENSG00000072657	1
ENSG00000072682	658
ENSG00000072694	0
ENSG00000072736	359
ENSG00000072756	472
ENSG00000072778	9758
ENSG00000072786	583
ENSG00000072803	1615
ENSG00000072818	6
ENSG00000072832	765
ENSG00000072840	790
ENSG00000072849	1047
ENSG00000072858	0
ENSG00000072864	0
ENSG00000072952	3
ENSG00000072954	618
ENSG00000072958	1984
ENSG00000073008	3169
ENSG00000073050	520
ENSG00000073060	2213
ENSG00000073067	284
ENSG00000073111	2977
ENSG00000073146	5
ENSG00000073150	203
ENSG00000073169	816
ENSG00000073282	3
ENSG00000073331	131
ENSG00000073350	651
ENSG00000073417	547
ENSG00000073464	772
ENSG00000073536	810
ENSG00000073578	99
ENSG00000073584	183
ENSG00000073598	15
ENSG00000073605	113
ENSG00000073614	1681
ENSG00000073670	113
ENSG00000073711	1612
ENSG00000073712	2535
ENSG00000073734	1
ENSG00000073737	70
ENSG00000073754	0
ENSG00000073756	29
ENSG00000073792	2138
ENSG00000073803	559
ENSG00000073849	329
ENSG00000073861	2
ENSG00000073905	106
ENSG00000073910	193
ENSG00000073921	4076
ENSG00000073969	2
ENSG00000074047	624
ENSG00000074054	1086
ENSG00000074071	549
ENSG00000074181	97
ENSG00000074201	1930
ENSG00000074211	6
ENSG00000074219	242
ENSG00000074266	601
ENSG00000074276	10
ENSG00000074317	22
ENSG00000074319	1332
ENSG00000074356	1228
ENSG00000074370	14
ENSG00000074410	20
ENSG00000074416	1769
ENSG00000074527	1515
ENSG00000074582	657
ENSG00000074590	321
ENSG00000074603	1257
ENSG00000074621	235
ENSG00000074657	1719
ENSG00000074660	0
ENSG00000074695	3286
ENSG00000074696	1966
ENSG00000074706	7
ENSG00000074755	2258
ENSG00000074771	0
ENSG00000074800	65749
ENSG00000074803	1
ENSG00000074842	1383
ENSG00000074855	787
ENSG00000074935	158
ENSG00000074964	1432
ENSG00000074966	14
ENSG00000075035	19
ENSG00000075043	3
ENSG00000075073	17
ENSG00000075089	323
ENSG00000075131	400
ENSG00000075142	1002
ENSG00000075151	3856
ENSG00000075188	311
ENSG00000075213	481
ENSG00000075218	141
ENSG00000075223	3478
ENSG00000075234	633
ENSG00000075239	762
ENSG00000075240	1761
ENSG00000075275	1687
ENSG00000075290	2
ENSG00000075292	2066
ENSG00000075303	219
ENSG00000075336	974
ENSG00000075340	76
ENSG00000075388	0
ENSG00000075391	3107
ENSG00000075399	354
ENSG00000075407	357
ENSG00000075413	1806
ENSG00000075415	9098
ENSG00000075420	1915
ENSG00000075426	4892
ENSG00000075429	3
ENSG00000075461	115
ENSG00000075539	1856
ENSG00000075568	1343
ENSG00000075618	2481
ENSG00000075624	109970
ENSG00000075643	58
ENSG00000075651	113
ENSG00000075673	0
ENSG00000075702	395
ENSG00000075711	3434
ENSG00000075785	6598
ENSG00000075790	0
ENSG00000075826	178
ENSG00000075856	1337
ENSG00000075884	0
ENSG00000075886	6
ENSG00000075891	2
ENSG00000075914	523
ENSG00000075945	806
ENSG00000075975	1028
ENSG00000076003	3865
ENSG00000076043	314
ENSG00000076053	377
ENSG00000076067	2048
ENSG00000076108	2738
ENSG00000076201	2354
ENSG00000076242	1042
ENSG00000076248	1421
ENSG00000076258	38
ENSG00000076321	410
ENSG00000076344	302
ENSG00000076351	299
ENSG00000076356	423
ENSG00000076382	246
ENSG00000076513	1308
ENSG00000076554	730
ENSG00000076555	420
ENSG00000076604	1393
ENSG00000076641	499
ENSG00000076650	266
ENSG00000076662	0
ENSG00000076685	2385
ENSG00000076706	805
ENSG00000076716	111
ENSG00000076770	52
ENSG00000076826	937
ENSG00000076864	290
ENSG00000076924	1318
ENSG00000076928	2029
ENSG00000076944	429
ENSG00000076984	1376
ENSG00000077009	21
ENSG00000077044	1026
ENSG00000077063	412
ENSG00000077080	0
ENSG00000077092	571
ENSG00000077097	4954
ENSG00000077147	5576
ENSG00000077150	4409
ENSG00000077152	143
ENSG00000077157	690
ENSG00000077232	2362
ENSG00000077235	3479
ENSG00000077238	351
ENSG00000077254	1785
ENSG00000077264	15
ENSG00000077274	12
ENSG00000077279	1
ENSG00000077312	795
ENSG00000077327	5
ENSG00000077348	538
ENSG00000077380	2299
ENSG00000077420	3
ENSG00000077454	264
ENSG00000077458	300
ENSG00000077463	689
ENSG00000077498	1466
ENSG00000077514	782
ENSG00000077522	212
ENSG00000077549	3674
ENSG00000077585	543
ENSG00000077616	10
ENSG00000077684	891
ENSG00000077713	116
ENSG00000077721	1317
ENSG00000077782	7838
ENSG00000077800	0
ENSG00000077935	4
ENSG00000077942	254
ENSG00000077943	0
ENSG00000077984	0
ENSG00000078018	319
ENSG00000078043	908
ENSG00000078053	35
ENSG00000078061	1699
ENSG00000078070	422
ENSG00000078081	11
ENSG00000078098	77
ENSG00000078114	142
ENSG00000078124	738
ENSG00000078140	2361
ENSG00000078142	1825
ENSG00000078177	395
ENSG00000078237	169
ENSG00000078246	726
ENSG00000078269	1093
ENSG00000078295	1
ENSG00000078304	1768
ENSG00000078319	187
ENSG00000078328	0
ENSG00000078369	8605
ENSG00000078399	0
ENSG00000078401	75
ENSG00000078403	507
ENSG00000078487	76
ENSG00000078549	2
ENSG00000078579	0
ENSG00000078589	0
ENSG00000078596	143
ENSG00000078618	2815
ENSG00000078668	1653
ENSG00000078674	3015
ENSG00000078687	620
ENSG00000078699	714
ENSG00000078725	809
ENSG00000078747	2029
ENSG00000078795	0
ENSG00000078804	1096
ENSG00000078808	5859
ENSG00000078814	34
ENSG00000078898	0
ENSG00000078900	12
ENSG00000078902	2034
ENSG00000078967	282
ENSG00000079101	16
ENSG00000079102	130
ENSG00000079112	2
ENSG00000079134	557
ENSG00000079150	106
ENSG00000079156	215
ENSG00000079215	14
ENSG00000079246	10220
ENSG00000079257	87
ENSG00000079263	3
ENSG00000079277	350
ENSG00000079308	607
ENSG00000079313	947
ENSG00000079332	3086
ENSG00000079335	107
ENSG00000079337	65
ENSG00000079385	21
ENSG00000079387	704
ENSG00000079393	0
ENSG00000079432	6574
ENSG00000079435	379
ENSG00000079459	133
ENSG00000079462	334
ENSG00000079482	177
ENSG00000079557	0
ENSG00000079616	717
ENSG00000079689	0
ENSG00000079691	911
ENSG00000079739	1244
ENSG00000079785	3235
ENSG00000079805	3852
ENSG00000079819	6270
ENSG00000079841	401
ENSG00000079931	5
ENSG00000079950	1044
ENSG00000079974	639
ENSG00000079999	2250
ENSG00000080007	0
ENSG00000080031	234
ENSG00000080166	1128
ENSG00000080189	1014
ENSG00000080200	655
ENSG00000080224	1
ENSG00000080293	7
ENSG00000080298	324
ENSG00000080345	2713
ENSG00000080371	2173
ENSG00000080493	478
ENSG00000080503	1591
ENSG00000080511	2
ENSG00000080546	367
ENSG00000080561	281
ENSG00000080572	0
ENSG00000080573	199
ENSG00000080603	133
ENSG00000080608	1409
ENSG00000080618	0
ENSG00000080644	515
ENSG00000080709	4
ENSG00000080802	760
ENSG00000080815	1959
ENSG00000080819	288
ENSG00000080822	614
ENSG00000080823	294
ENSG00000080824	44058
ENSG00000080839	586
ENSG00000080845	1957
ENSG00000080854	1298
ENSG00000080910	0
ENSG00000080947	58
ENSG00000080986	97
ENSG00000081014	505
ENSG00000081019	533
ENSG00000081026	402
ENSG00000081041	9
ENSG00000081051	0
ENSG00000081052	3110
ENSG00000081059	1209
ENSG00000081087	1528
ENSG00000081138	5
ENSG00000081148	33
ENSG00000081154	3207
ENSG00000081177	562
ENSG00000081181	76
ENSG00000081189	53
ENSG00000081237	0
ENSG00000081248	0
ENSG00000081277	15
ENSG00000081307	960
ENSG00000081320	71
ENSG00000081377	728
ENSG00000081386	390
ENSG00000081479	400
ENSG00000081665	193
ENSG00000081692	154
ENSG00000081721	347
ENSG00000081760	683
ENSG00000081791	1140
ENSG00000081800	0
ENSG00000081803	187
ENSG00000081818	16
ENSG00000081842	2
ENSG00000081853	0
ENSG00000081870	301
ENSG00000081913	938
ENSG00000081923	404
ENSG00000081985	2
ENSG00000082014	548
ENSG00000082068	475
ENSG00000082074	3
ENSG00000082126	16
ENSG00000082146	545
ENSG00000082153	6370
ENSG00000082175	28
ENSG00000082196	15
ENSG00000082212	1991
ENSG00000082213	743
ENSG00000082258	834
ENSG00000082269	440
ENSG00000082293	4
ENSG00000082397	612
ENSG00000082438	2347
ENSG00000082458	287
ENSG00000082482	0
ENSG00000082497	6
ENSG00000082512	300
ENSG00000082515	670
ENSG00000082516	1404
ENSG00000082556	0
ENSG00000082641	7285
ENSG00000082684	15
ENSG00000082701	1873
ENSG00000082781	4745
ENSG00000082805	1456
ENSG00000082898	4267
ENSG00000082929	0
ENSG00000082996	2032
ENSG00000083067	4523
ENSG00000083093	208
ENSG00000083097	308
ENSG00000083099	849
ENSG00000083123	850
ENSG00000083168	2072
ENSG00000083223	455
ENSG00000083290	696
ENSG00000083307	0
ENSG00000083312	4755
ENSG00000083444	2725
ENSG00000083454	19
ENSG00000083457	277
ENSG00000083520	1548
ENSG00000083535	317
ENSG00000083544	435
ENSG00000083622	0
ENSG00000083635	481
ENSG00000083642	1242
ENSG00000083720	1384
ENSG00000083750	384
ENSG00000083782	30
ENSG00000083799	1869
ENSG00000083807	108
ENSG00000083812	441
ENSG00000083814	314
ENSG00000083817	175
ENSG00000083828	206
ENSG00000083838	171
ENSG00000083844	694
ENSG00000083845	16593
ENSG00000083857	13210
ENSG00000083896	96
ENSG00000083937	1244
ENSG00000084070	766
ENSG00000084072	662
ENSG00000084073	2166
ENSG00000084090	4609
ENSG00000084092	669
ENSG00000084093	1243
ENSG00000084110	3
ENSG00000084112	4023
ENSG00000084207	8192
ENSG00000084234	19910
ENSG00000084444	328
ENSG00000084453	540
ENSG00000084463	2394
ENSG00000084623	4700
ENSG00000084628	41
ENSG00000084636	273
ENSG00000084652	2562
ENSG00000084674	0
ENSG00000084676	1230
ENSG00000084693	465
ENSG00000084710	1868
ENSG00000084731	567
ENSG00000084733	2094
ENSG00000084734	2
ENSG00000084754	4282
ENSG00000084764	512
ENSG00000084774	2599
ENSG00000085063	8546
ENSG00000085117	553
ENSG00000085185	340
ENSG00000085224	1912
ENSG00000085231	0
ENSG00000085265	0
ENSG00000085274	486
ENSG00000085276	8
ENSG00000085365	1209
ENSG00000085377	1679
ENSG00000085382	285
ENSG00000085415	1558
ENSG00000085433	600
ENSG00000085449	1523
ENSG00000085465	21
ENSG00000085491	10
ENSG00000085511	601
ENSG00000085514	21
ENSG00000085552	357
ENSG00000085563	43
ENSG00000085644	316
ENSG00000085662	3751
ENSG00000085719	3130
ENSG00000085721	56
ENSG00000085733	863
ENSG00000085741	63
ENSG00000085760	894
ENSG00000085788	1360
ENSG00000085831	8
ENSG00000085832	1247
ENSG00000085840	532
ENSG00000085871	34
ENSG00000085872	1574
ENSG00000085978	0
ENSG00000085982	818
ENSG00000085998	2122
ENSG00000085999	208
ENSG00000086015	1600
ENSG00000086061	7815
ENSG00000086062	3258
ENSG00000086065	884
ENSG00000086102	1645
ENSG00000086159	3
ENSG00000086189	423
ENSG00000086200	803
ENSG00000086205	0
ENSG00000086232	2384
ENSG00000086288	3
ENSG00000086289	520
ENSG00000086300	44
ENSG00000086475	1687
ENSG00000086504	1548
ENSG00000086506	16
ENSG00000086544	423
ENSG00000086548	0
ENSG00000086570	3
ENSG00000086589	1263
ENSG00000086598	3219
ENSG00000086619	125
ENSG00000086666	1671
ENSG00000086696	2193
ENSG00000086712	2006
ENSG00000086717	0
ENSG00000086730	72
ENSG00000086758	6101
ENSG00000086827	722
ENSG00000086848	263
ENSG00000086967	7
ENSG00000086991	291
ENSG00000087008	299
ENSG00000087053	1674
ENSG00000087074	5640
ENSG00000087076	278
ENSG00000087077	3082
ENSG00000087085	227
ENSG00000087086	35682
ENSG00000087087	5046
ENSG00000087088	1640
ENSG00000087095	604
ENSG00000087111	1438
ENSG00000087116	54
ENSG00000087128	0
ENSG00000087152	1903
ENSG00000087157	507
ENSG00000087191	1878
ENSG00000087206	624
ENSG00000087237	4
ENSG00000087245	654
ENSG00000087250	1
ENSG00000087253	847
ENSG00000087258	192
ENSG00000087263	894
ENSG00000087266	830
ENSG00000087269	1394
ENSG00000087274	3951
ENSG00000087299	401
ENSG00000087301	313
ENSG00000087302	2374
ENSG00000087303	1495
ENSG00000087338	615
ENSG00000087365	6666
ENSG00000087448	603
ENSG00000087460	16105
ENSG00000087470	2073
ENSG00000087494	35
ENSG00000087495	0
ENSG00000087502	929
ENSG00000087510	0
ENSG00000087586	132
ENSG00000087589	5
ENSG00000087842	326
ENSG00000087884	55
ENSG00000087903	583
ENSG00000087995	730
ENSG00000088002	4
ENSG00000088035	241
ENSG00000088038	244
ENSG00000088053	0
ENSG00000088179	653
ENSG00000088205	1615
ENSG00000088247	7395
ENSG00000088256	1985
ENSG00000088280	0
ENSG00000088298	463
ENSG00000088305	53
ENSG00000088320	0
ENSG00000088325	666
ENSG00000088340	359
ENSG00000088356	947
ENSG00000088367	1854
ENSG00000088386	0
ENSG00000088387	1224
ENSG00000088448	1573
ENSG00000088451	179
ENSG00000088538	534
ENSG00000088543	192
ENSG00000088682	895
ENSG00000088726	1
ENSG00000088727	94
ENSG00000088756	151
ENSG00000088766	227
ENSG00000088782	0
ENSG00000088808	1458
ENSG00000088812	2185
ENSG00000088826	940
ENSG00000088827	12
ENSG00000088832	4756
ENSG00000088833	2653
ENSG00000088836	42
ENSG00000088854	168
ENSG00000088876	241
ENSG00000088881	692
ENSG00000088882	192
ENSG00000088888	3505
ENSG00000088899	286
ENSG00000088926	4
ENSG00000088930	2540
ENSG00000088970	138
ENSG00000088986	2331
ENSG00000088992	1
ENSG00000089006	1627
ENSG00000089009	23475
ENSG00000089012	0
ENSG00000089022	841
ENSG00000089041	1
ENSG00000089048	699
ENSG00000089050	580
ENSG00000089053	2450
ENSG00000089057	3349
ENSG00000089060	240
ENSG00000089063	1981
ENSG00000089091	119
ENSG00000089094	1050
ENSG00000089101	7
ENSG00000089116	0
ENSG00000089123	191
ENSG00000089127	0
ENSG00000089154	4424
ENSG00000089157	27962
ENSG00000089159	1310
ENSG00000089163	36
ENSG00000089169	0
ENSG00000089177	200
ENSG00000089195	786
ENSG00000089199	80
ENSG00000089220	6410
ENSG00000089225	0
ENSG00000089234	733
ENSG00000089248	2278
ENSG00000089250	0
ENSG00000089280	8828
ENSG00000089289	451
ENSG00000089327	346
ENSG00000089335	802
ENSG00000089351	1414
ENSG00000089356	1
ENSG00000089472	119
ENSG00000089486	189
ENSG00000089505	29
ENSG00000089558	3
ENSG00000089597	7808
ENSG00000089639	422
ENSG00000089682	246
ENSG00000089685	339
ENSG00000089692	16
ENSG00000089693	4475
ENSG00000089723	1
ENSG00000089737	65
ENSG00000089775	257
ENSG00000089818	581
ENSG00000089820	64
ENSG00000089847	43
ENSG00000089876	857
ENSG00000089902	1493
ENSG00000089916	1262
ENSG00000090006	490
ENSG00000090013	482
ENSG00000090020	1513
ENSG00000090054	1349
ENSG00000090060	5846
ENSG00000090061	327
ENSG00000090097	5214
ENSG00000090104	0
ENSG00000090238	730
ENSG00000090263	547
ENSG00000090266	448
ENSG00000090273	5162
ENSG00000090316	2018
ENSG00000090339	113
ENSG00000090372	2505
ENSG00000090376	1
ENSG00000090382	2
ENSG00000090402	0
ENSG00000090432	1173
ENSG00000090447	413
ENSG00000090470	1003
ENSG00000090487	1905
ENSG00000090512	0
ENSG00000090520	935
ENSG00000090530	1152
ENSG00000090534	0
ENSG00000090539	19
ENSG00000090554	3
ENSG00000090565	74
ENSG00000090581	960
ENSG00000090612	658
ENSG00000090615	2045
ENSG00000090621	4392
ENSG00000090659	0
ENSG00000090661	2433
ENSG00000090674	667
ENSG00000090686	1765
ENSG00000090776	490
ENSG00000090857	532
ENSG00000090861	3503
ENSG00000090863	3561
ENSG00000090889	114
ENSG00000090905	188
ENSG00000090924	492
ENSG00000090932	64
ENSG00000090971	523
ENSG00000090975	671
ENSG00000090989	573
ENSG00000091009	429
ENSG00000091010	0
ENSG00000091039	1888
ENSG00000091073	124
ENSG00000091106	15
ENSG00000091127	962
ENSG00000091128	10
ENSG00000091129	31
ENSG00000091136	4539
ENSG00000091137	0
ENSG00000091138	2
ENSG00000091140	2340
ENSG00000091157	508
ENSG00000091164	1701
ENSG00000091181	0
ENSG00000091262	1
ENSG00000091317	2590
ENSG00000091409	2673
ENSG00000091428	29
ENSG00000091436	1461
ENSG00000091482	1
ENSG00000091483	2548
ENSG00000091490	618
ENSG00000091513	3
ENSG00000091527	10546
ENSG00000091536	15
ENSG00000091542	2751
ENSG00000091583	0
ENSG00000091592	1
ENSG00000091622	191
ENSG00000091640	1457
ENSG00000091651	490
ENSG00000091656	1794
ENSG00000091664	0
ENSG00000091704	4
ENSG00000091732	409
ENSG00000091831	7
ENSG00000091844	81
ENSG00000091879	11
ENSG00000091947	636
ENSG00000091972	46
ENSG00000091986	5378
ENSG00000092009	0
ENSG00000092010	241
ENSG00000092020	237
ENSG00000092036	110
ENSG00000092051	14
ENSG00000092054	2
ENSG00000092067	0
ENSG00000092068	11883
ENSG00000092094	417
ENSG00000092096	1118
ENSG00000092098	0
ENSG00000092108	1140
ENSG00000092140	440
ENSG00000092148	4120
ENSG00000092199	13106
ENSG00000092200	15
ENSG00000092201	5492
ENSG00000092203	1307
ENSG00000092208	248
ENSG00000092295	9
ENSG00000092330	13
ENSG00000092345	0
ENSG00000092377	0
ENSG00000092421	73
ENSG00000092439	2062
ENSG00000092445	1132
ENSG00000092470	501
ENSG00000092529	13
ENSG00000092531	269
ENSG00000092607	23
ENSG00000092621	1522
ENSG00000092758	454
ENSG00000092820	11752
ENSG00000092841	6981
ENSG00000092847	1666
ENSG00000092850	13
ENSG00000092853	910
ENSG00000092871	212
ENSG00000092929	2722
ENSG00000092931	212
ENSG00000092964	1176
ENSG00000092969	1080
ENSG00000092978	358
ENSG00000093000	2237
ENSG00000093009	512
ENSG00000093010	27
ENSG00000093072	393
ENSG00000093100	3
ENSG00000093134	0
ENSG00000093144	1655
ENSG00000093167	1900
ENSG00000093183	1023
[truncated: 58,680 more rows]
