# Supplementary material for: A bio-functional polymer that prevents retinal scarring through modulation of NRF2 signalling pathway
Source: Nat Commun. 2022 May 19;13:2796. doi: 10.1038/s41467-022-30474-6 (PMC9119969; doi:10.1038/s41467-022-30474-6)
Supplement: Supplementary file 11 — Source data [file 41467_2022_30474_MOESM11_ESM.zip › NCOMMS-21-46079B_zip/Source data 2_RNA-Seq Data/DESeq2/CountFiles/invitro/A3_24h_sorted.count]

ENSG00000000003	899
ENSG00000000005	0
ENSG00000000419	635
ENSG00000000457	182
ENSG00000000460	337
ENSG00000000938	0
ENSG00000000971	700
ENSG00000001036	1784
ENSG00000001084	483
ENSG00000001167	902
ENSG00000001460	215
ENSG00000001461	797
ENSG00000001497	1446
ENSG00000001561	547
ENSG00000001617	695
ENSG00000001626	7
ENSG00000001629	1420
ENSG00000001630	240
ENSG00000001631	109
ENSG00000002016	171
ENSG00000002079	68
ENSG00000002330	156
ENSG00000002549	1453
ENSG00000002586	3459
ENSG00000002587	26
ENSG00000002726	0
ENSG00000002745	1
ENSG00000002746	0
ENSG00000002822	1
ENSG00000002834	6346
ENSG00000002919	431
ENSG00000002933	11
ENSG00000003056	614
ENSG00000003096	110
ENSG00000003137	65
ENSG00000003147	72
ENSG00000003249	105
ENSG00000003393	1526
ENSG00000003400	2
ENSG00000003402	1048
ENSG00000003436	6
ENSG00000003509	262
ENSG00000003756	1246
ENSG00000003987	83
ENSG00000003989	1056
ENSG00000004059	1120
ENSG00000004139	392
ENSG00000004142	2844
ENSG00000004399	4191
ENSG00000004455	2609
ENSG00000004468	10
ENSG00000004478	2659
ENSG00000004487	2564
ENSG00000004534	1539
ENSG00000004660	342
ENSG00000004700	837
ENSG00000004766	452
ENSG00000004776	11
ENSG00000004777	691
ENSG00000004779	945
ENSG00000004799	37
ENSG00000004809	0
ENSG00000004838	25
ENSG00000004846	81
ENSG00000004848	1
ENSG00000004864	1977
ENSG00000004866	202
ENSG00000004897	2193
ENSG00000004939	2
ENSG00000004948	0
ENSG00000004961	666
ENSG00000004975	1363
ENSG00000005001	1
ENSG00000005007	4323
ENSG00000005020	111
ENSG00000005022	3512
ENSG00000005059	672
ENSG00000005073	0
ENSG00000005075	712
ENSG00000005100	1181
ENSG00000005102	0
ENSG00000005108	9
ENSG00000005156	655
ENSG00000005175	649
ENSG00000005187	5
ENSG00000005189	124
ENSG00000005194	1407
ENSG00000005206	998
ENSG00000005238	452
ENSG00000005243	213
ENSG00000005249	130
ENSG00000005302	404
ENSG00000005339	2974
ENSG00000005379	895
ENSG00000005381	0
ENSG00000005421	0
ENSG00000005436	297
ENSG00000005448	732
ENSG00000005469	292
ENSG00000005471	1
ENSG00000005483	1725
ENSG00000005486	1695
ENSG00000005513	2256
ENSG00000005700	57
ENSG00000005801	437
ENSG00000005810	1194
ENSG00000005812	498
ENSG00000005844	0
ENSG00000005882	408
ENSG00000005884	21808
ENSG00000005889	1398
ENSG00000005893	5478
ENSG00000005961	44
ENSG00000005981	0
ENSG00000006007	1449
ENSG00000006015	702
ENSG00000006016	314
ENSG00000006025	288
ENSG00000006042	12437
ENSG00000006047	0
ENSG00000006059	0
ENSG00000006062	871
ENSG00000006071	6
ENSG00000006116	0
ENSG00000006118	9139
ENSG00000006125	6601
ENSG00000006128	2
ENSG00000006194	817
ENSG00000006210	5
ENSG00000006282	1431
ENSG00000006283	8
ENSG00000006327	5142
ENSG00000006377	0
ENSG00000006432	1116
ENSG00000006451	1286
ENSG00000006453	313
ENSG00000006459	158
ENSG00000006468	52
ENSG00000006530	271
ENSG00000006534	582
ENSG00000006555	0
ENSG00000006576	1408
ENSG00000006606	0
ENSG00000006607	1196
ENSG00000006611	25
ENSG00000006625	187
ENSG00000006634	559
ENSG00000006638	40
ENSG00000006652	140
ENSG00000006659	0
ENSG00000006695	331
ENSG00000006704	1496
ENSG00000006712	1910
ENSG00000006715	2215
ENSG00000006740	240
ENSG00000006744	2195
ENSG00000006747	153
ENSG00000006756	934
ENSG00000006757	322
ENSG00000006788	0
ENSG00000006831	74
ENSG00000006837	9
ENSG00000007001	4
ENSG00000007038	0
ENSG00000007047	1166
ENSG00000007062	28
ENSG00000007080	2425
ENSG00000007129	0
ENSG00000007168	4144
ENSG00000007171	16
ENSG00000007174	19
ENSG00000007202	4131
ENSG00000007216	0
ENSG00000007237	1028
ENSG00000007255	110
ENSG00000007264	32
ENSG00000007306	0
ENSG00000007312	1
ENSG00000007314	1
ENSG00000007341	272
ENSG00000007350	0
ENSG00000007372	652
ENSG00000007376	812
ENSG00000007384	850
ENSG00000007392	1097
ENSG00000007402	78
ENSG00000007516	64
ENSG00000007520	1171
ENSG00000007541	1172
ENSG00000007545	394
ENSG00000007866	716
ENSG00000007908	0
ENSG00000007923	1038
ENSG00000007933	0
ENSG00000007944	518
ENSG00000007952	5
ENSG00000007968	0
ENSG00000008018	2296
ENSG00000008056	57
ENSG00000008083	338
ENSG00000008086	117
ENSG00000008118	0
ENSG00000008128	15
ENSG00000008130	2312
ENSG00000008196	0
ENSG00000008197	0
ENSG00000008226	7
ENSG00000008256	2846
ENSG00000008277	93
ENSG00000008282	1369
ENSG00000008283	388
ENSG00000008294	3605
ENSG00000008300	211
ENSG00000008311	910
ENSG00000008323	120
ENSG00000008324	252
ENSG00000008382	171
ENSG00000008394	1117
ENSG00000008405	1128
ENSG00000008438	3
ENSG00000008441	10145
ENSG00000008513	1017
ENSG00000008516	21
ENSG00000008517	89
ENSG00000008710	2308
ENSG00000008735	305
ENSG00000008838	1943
ENSG00000008853	1036
ENSG00000008869	604
ENSG00000008952	3501
ENSG00000008988	9961
ENSG00000009307	13108
ENSG00000009335	3517
ENSG00000009413	1816
ENSG00000009694	21
ENSG00000009709	0
ENSG00000009724	15
ENSG00000009765	0
ENSG00000009780	165
ENSG00000009790	0
ENSG00000009830	762
ENSG00000009844	1507
ENSG00000009950	269
ENSG00000009954	4756
ENSG00000010017	1023
ENSG00000010030	3
ENSG00000010072	312
ENSG00000010165	1225
ENSG00000010219	182
ENSG00000010244	2802
ENSG00000010256	3615
ENSG00000010270	661
ENSG00000010278	1387
ENSG00000010282	431
ENSG00000010292	3233
ENSG00000010295	601
ENSG00000010310	33
ENSG00000010318	82
ENSG00000010319	3
ENSG00000010322	4083
ENSG00000010327	6
ENSG00000010361	299
ENSG00000010379	136
ENSG00000010404	248
ENSG00000010438	0
ENSG00000010539	216
ENSG00000010610	15
ENSG00000010626	99
ENSG00000010671	4
ENSG00000010704	128
ENSG00000010803	898
ENSG00000010810	1624
ENSG00000010818	762
ENSG00000010932	1
ENSG00000011007	1575
ENSG00000011009	1831
ENSG00000011021	555
ENSG00000011028	222
ENSG00000011052	0
ENSG00000011083	0
ENSG00000011105	4399
ENSG00000011114	51
ENSG00000011132	283
ENSG00000011143	218
ENSG00000011198	700
ENSG00000011201	247
ENSG00000011243	646
ENSG00000011258	353
ENSG00000011260	1427
ENSG00000011275	1950
ENSG00000011295	1267
ENSG00000011304	9392
ENSG00000011332	68
ENSG00000011347	55
ENSG00000011376	1069
ENSG00000011405	2192
ENSG00000011422	657
ENSG00000011426	5429
ENSG00000011451	2076
ENSG00000011454	1441
ENSG00000011465	2199
ENSG00000011478	333
ENSG00000011485	2327
ENSG00000011523	600
ENSG00000011566	881
ENSG00000011590	9
ENSG00000011600	0
ENSG00000011638	22
ENSG00000011677	0
ENSG00000012048	1234
ENSG00000012061	1042
ENSG00000012124	10
ENSG00000012171	8805
ENSG00000012174	1146
ENSG00000012211	247
ENSG00000012223	0
ENSG00000012232	2641
ENSG00000012504	4
ENSG00000012660	4141
ENSG00000012779	1
ENSG00000012817	0
ENSG00000012822	1415
ENSG00000012963	17
ENSG00000012983	1166
ENSG00000013016	824
ENSG00000013275	0
ENSG00000013288	1317
ENSG00000013293	181
ENSG00000013297	106
ENSG00000013306	4000
ENSG00000013364	1673
ENSG00000013374	892
ENSG00000013375	765
ENSG00000013392	168
ENSG00000013441	647
ENSG00000013503	422
ENSG00000013523	494
ENSG00000013561	796
ENSG00000013563	119
ENSG00000013573	927
ENSG00000013583	646
ENSG00000013588	1512
ENSG00000013619	394
ENSG00000013725	1
ENSG00000013810	3659
ENSG00000014123	484
ENSG00000014138	181
ENSG00000014164	394
ENSG00000014216	2503
ENSG00000014257	0
ENSG00000014641	2540
ENSG00000014824	1927
ENSG00000014914	103
ENSG00000014919	478
ENSG00000015133	247
ENSG00000015153	332
ENSG00000015171	2921
ENSG00000015285	10
ENSG00000015413	4
ENSG00000015475	620
ENSG00000015479	13
ENSG00000015520	9
ENSG00000015532	995
ENSG00000015568	45
ENSG00000015592	0
ENSG00000015676	1698
ENSG00000016082	0
ENSG00000016391	669
ENSG00000016402	23
ENSG00000016490	0
ENSG00000016602	0
ENSG00000016864	1033
ENSG00000017260	2244
ENSG00000017427	3
ENSG00000017483	23
ENSG00000017797	1964
ENSG00000018189	620
ENSG00000018236	1005
ENSG00000018280	6
ENSG00000018408	3385
ENSG00000018510	1855
ENSG00000018607	0
ENSG00000018610	390
ENSG00000018625	7
ENSG00000018699	684
ENSG00000018869	49
ENSG00000019102	1
ENSG00000019144	2212
ENSG00000019169	0
ENSG00000019186	305
ENSG00000019485	856
ENSG00000019505	264
ENSG00000019549	5
ENSG00000019582	28
ENSG00000019991	0
ENSG00000019995	267
ENSG00000020129	1102
ENSG00000020181	675
ENSG00000020219	0
ENSG00000020256	338
ENSG00000020426	284
ENSG00000020577	1419
ENSG00000020633	0
ENSG00000020922	771
ENSG00000021300	1115
ENSG00000021355	258
ENSG00000021461	0
ENSG00000021488	2
ENSG00000021574	419
ENSG00000021645	80
ENSG00000021762	415
ENSG00000021776	1633
ENSG00000021826	527
ENSG00000021852	0
ENSG00000022267	778
ENSG00000022277	1017
ENSG00000022355	10
ENSG00000022556	0
ENSG00000022567	1173
ENSG00000022840	2937
ENSG00000022976	148
ENSG00000023041	743
ENSG00000023171	966
ENSG00000023191	79
ENSG00000023228	117
ENSG00000023287	1318
ENSG00000023318	1377
ENSG00000023330	2031
ENSG00000023445	531
ENSG00000023516	1618
ENSG00000023572	420
ENSG00000023608	617
ENSG00000023697	472
ENSG00000023734	3208
ENSG00000023839	3
ENSG00000023892	12
ENSG00000023902	1087
ENSG00000023909	716
ENSG00000024048	1058
ENSG00000024422	3064
ENSG00000024526	887
ENSG00000024862	157
ENSG00000025039	1641
ENSG00000025156	438
ENSG00000025293	903
ENSG00000025423	9
ENSG00000025434	64
ENSG00000025708	10
ENSG00000025770	1425
ENSG00000025772	1453
ENSG00000025796	3026
ENSG00000025800	2204
ENSG00000026025	20763
ENSG00000026036	131
ENSG00000026103	272
ENSG00000026297	217
ENSG00000026508	3671
ENSG00000026559	746
ENSG00000026652	356
ENSG00000026751	2
ENSG00000026950	142
ENSG00000027001	544
ENSG00000027075	42
ENSG00000027644	0
ENSG00000027697	422
ENSG00000027847	577
ENSG00000027869	5
ENSG00000028116	292
ENSG00000028137	1
ENSG00000028203	887
ENSG00000028277	34
ENSG00000028310	987
ENSG00000028528	2193
ENSG00000028839	219
ENSG00000029153	718
ENSG00000029363	4040
ENSG00000029364	1165
ENSG00000029534	82
ENSG00000029559	0
ENSG00000029639	135
ENSG00000029725	1769
ENSG00000029993	2012
ENSG00000030066	279
ENSG00000030110	479
ENSG00000030304	1
ENSG00000030419	212
ENSG00000030582	6182
ENSG00000031003	1221
ENSG00000031081	167
ENSG00000031691	219
ENSG00000031698	2486
ENSG00000031823	1712
ENSG00000032219	332
ENSG00000032389	655
ENSG00000032444	2120
ENSG00000032742	452
ENSG00000033011	629
ENSG00000033030	425
ENSG00000033050	455
ENSG00000033100	2045
ENSG00000033122	23
ENSG00000033170	1042
ENSG00000033178	1025
ENSG00000033327	1227
ENSG00000033627	1507
ENSG00000033800	728
ENSG00000033867	1793
ENSG00000034053	50
ENSG00000034152	2917
ENSG00000034239	0
ENSG00000034510	11574
ENSG00000034533	34
ENSG00000034677	629
ENSG00000034693	282
ENSG00000034713	1049
ENSG00000034971	12
ENSG00000035115	340
ENSG00000035141	1008
ENSG00000035403	10729
ENSG00000035499	481
ENSG00000035664	56
ENSG00000035681	1034
ENSG00000035687	1336
ENSG00000035720	0
ENSG00000035862	17288
ENSG00000035928	2051
ENSG00000036054	1476
ENSG00000036257	1824
ENSG00000036448	1
ENSG00000036473	0
ENSG00000036530	95
ENSG00000036549	1283
ENSG00000036565	0
ENSG00000036672	332
ENSG00000036828	0
ENSG00000037042	388
ENSG00000037241	703
ENSG00000037280	12
ENSG00000037474	1749
ENSG00000037637	753
ENSG00000037749	617
ENSG00000037757	248
ENSG00000037897	212
ENSG00000037965	0
ENSG00000038002	517
ENSG00000038210	846
ENSG00000038219	1429
ENSG00000038274	980
ENSG00000038295	83
ENSG00000038358	1301
ENSG00000038382	7220
ENSG00000038427	106
ENSG00000038532	1039
ENSG00000038945	0
ENSG00000039068	1009
ENSG00000039123	1936
ENSG00000039139	85
ENSG00000039319	1098
ENSG00000039523	1435
ENSG00000039537	0
ENSG00000039560	3459
ENSG00000039600	3
ENSG00000039650	1347
ENSG00000039987	12
ENSG00000040199	1186
ENSG00000040275	1711
ENSG00000040341	697
ENSG00000040487	852
ENSG00000040531	630
ENSG00000040608	395
ENSG00000040633	1077
ENSG00000040731	0
ENSG00000040933	596
ENSG00000041353	7
ENSG00000041357	2130
ENSG00000041515	12
ENSG00000041802	929
ENSG00000041880	289
ENSG00000041982	34
ENSG00000041988	245
ENSG00000042062	55
ENSG00000042088	658
ENSG00000042286	708
ENSG00000042304	0
ENSG00000042317	157
ENSG00000042429	75
ENSG00000042445	708
ENSG00000042493	222
ENSG00000042753	2389
ENSG00000042781	1
ENSG00000042813	0
ENSG00000042832	5
ENSG00000042980	3
ENSG00000043039	0
ENSG00000043093	643
ENSG00000043143	597
ENSG00000043355	7
ENSG00000043462	0
ENSG00000043514	313
ENSG00000043591	10
ENSG00000044012	0
ENSG00000044090	640
ENSG00000044115	12213
ENSG00000044446	394
ENSG00000044459	582
ENSG00000044524	7
ENSG00000044574	19774
ENSG00000046604	2116
ENSG00000046647	182
ENSG00000046651	313
ENSG00000046653	67
ENSG00000046774	0
ENSG00000046889	11
ENSG00000047056	1103
ENSG00000047188	1404
ENSG00000047230	1026
ENSG00000047249	1253
ENSG00000047315	3359
ENSG00000047346	427
ENSG00000047365	223
ENSG00000047410	4039
ENSG00000047457	848
ENSG00000047578	548
ENSG00000047579	284
ENSG00000047597	47
ENSG00000047617	18
ENSG00000047621	399
ENSG00000047634	218
ENSG00000047644	1867
ENSG00000047648	7
ENSG00000047662	27
ENSG00000047849	8395
ENSG00000047932	679
ENSG00000047936	0
ENSG00000048028	420
ENSG00000048052	873
ENSG00000048140	1503
ENSG00000048162	485
ENSG00000048342	309
ENSG00000048392	1123
ENSG00000048405	573
ENSG00000048462	0
ENSG00000048471	462
ENSG00000048540	10
ENSG00000048544	1140
ENSG00000048545	0
ENSG00000048649	1394
ENSG00000048707	1621
ENSG00000048740	3605
ENSG00000048828	4500
ENSG00000048991	1109
ENSG00000049089	2192
ENSG00000049130	77
ENSG00000049167	161
ENSG00000049192	148
ENSG00000049239	2300
ENSG00000049245	2649
ENSG00000049246	1540
ENSG00000049247	0
ENSG00000049249	28
ENSG00000049283	5
ENSG00000049323	574
ENSG00000049449	1387
ENSG00000049540	24391
ENSG00000049541	1013
ENSG00000049618	2134
ENSG00000049656	939
ENSG00000049759	5052
ENSG00000049768	4
ENSG00000049769	136
ENSG00000049860	2026
ENSG00000049883	225
ENSG00000050030	52
ENSG00000050130	881
ENSG00000050165	3138
ENSG00000050327	18
ENSG00000050344	695
ENSG00000050393	932
ENSG00000050405	738
ENSG00000050426	557
ENSG00000050438	558
ENSG00000050555	16
ENSG00000050628	8
ENSG00000050730	0
ENSG00000050748	965
ENSG00000050767	12
ENSG00000050820	1082
ENSG00000051009	474
ENSG00000051108	1201
ENSG00000051128	1336
ENSG00000051180	377
ENSG00000051341	650
ENSG00000051382	581
ENSG00000051523	897
ENSG00000051596	1414
ENSG00000051620	769
ENSG00000051825	816
ENSG00000052126	426
ENSG00000052344	19
ENSG00000052723	942
ENSG00000052749	877
ENSG00000052795	2575
ENSG00000052802	2674
ENSG00000052841	2169
ENSG00000052850	1
ENSG00000053108	3
ENSG00000053254	934
ENSG00000053328	63
ENSG00000053371	1388
ENSG00000053372	1869
ENSG00000053438	16
ENSG00000053501	310
ENSG00000053524	11
ENSG00000053702	53
ENSG00000053747	3620
ENSG00000053770	1020
ENSG00000053900	395
ENSG00000053918	58
ENSG00000054116	1325
ENSG00000054118	4216
ENSG00000054148	1432
ENSG00000054179	15
ENSG00000054219	1
ENSG00000054267	1266
ENSG00000054277	27
ENSG00000054282	28
ENSG00000054356	46
ENSG00000054392	0
ENSG00000054523	2356
ENSG00000054598	528
ENSG00000054611	699
ENSG00000054654	2037
ENSG00000054690	652
ENSG00000054793	1345
ENSG00000054796	0
ENSG00000054803	0
ENSG00000054938	16
ENSG00000054965	1420
ENSG00000054967	319
ENSG00000054983	476
ENSG00000055044	1342
ENSG00000055070	3041
ENSG00000055118	156
ENSG00000055130	2134
ENSG00000055147	506
ENSG00000055163	1672
ENSG00000055208	1894
ENSG00000055211	921
ENSG00000055332	1598
ENSG00000055483	2041
ENSG00000055609	1661
ENSG00000055732	259
ENSG00000055813	24
ENSG00000055917	2424
ENSG00000055950	635
ENSG00000055955	2
ENSG00000055957	0
ENSG00000056050	409
ENSG00000056097	2727
ENSG00000056277	155
ENSG00000056291	0
ENSG00000056487	63
ENSG00000056558	665
ENSG00000056586	2023
ENSG00000056736	178
ENSG00000056972	483
ENSG00000056998	1127
ENSG00000057019	8149
ENSG00000057149	0
ENSG00000057252	1977
ENSG00000057294	1540
ENSG00000057468	0
ENSG00000057593	35
ENSG00000057608	6148
ENSG00000057657	1
ENSG00000057663	641
ENSG00000057704	324
ENSG00000057757	1005
ENSG00000057935	746
ENSG00000058056	1287
ENSG00000058063	1169
ENSG00000058085	577
ENSG00000058091	533
ENSG00000058262	7554
ENSG00000058272	1780
ENSG00000058335	502
ENSG00000058404	466
ENSG00000058453	893
ENSG00000058600	68
ENSG00000058668	2750
ENSG00000058673	2
ENSG00000058729	389
ENSG00000058799	376
ENSG00000058804	1817
ENSG00000058866	0
ENSG00000059122	1272
ENSG00000059145	618
ENSG00000059377	11
ENSG00000059378	482
ENSG00000059573	1948
ENSG00000059588	672
ENSG00000059691	552
ENSG00000059728	271
ENSG00000059758	636
ENSG00000059769	208
ENSG00000059804	329
ENSG00000059915	131
ENSG00000060069	425
ENSG00000060138	2831
ENSG00000060140	1
ENSG00000060237	4656
ENSG00000060303	0
ENSG00000060339	2208
ENSG00000060491	1680
ENSG00000060558	0
ENSG00000060566	0
ENSG00000060642	140
ENSG00000060656	362
ENSG00000060688	804
ENSG00000060709	1
ENSG00000060718	4569
ENSG00000060749	1974
ENSG00000060762	343
ENSG00000060971	643
ENSG00000060982	1528
ENSG00000061273	2571
ENSG00000061337	280
ENSG00000061455	5
ENSG00000061492	0
ENSG00000061656	157
ENSG00000061676	5257
ENSG00000061794	1064
ENSG00000061918	14
ENSG00000061936	1198
ENSG00000061938	1260
ENSG00000061987	986
ENSG00000062038	716
ENSG00000062096	0
ENSG00000062194	1541
ENSG00000062282	137
ENSG00000062370	97
ENSG00000062485	4012
ENSG00000062524	1
ENSG00000062582	13
ENSG00000062598	600
ENSG00000062650	1880
ENSG00000062716	1806
ENSG00000062725	1285
ENSG00000062822	1750
ENSG00000063015	30
ENSG00000063046	9006
ENSG00000063127	12
ENSG00000063169	505
ENSG00000063176	840
ENSG00000063177	9542
ENSG00000063180	457
ENSG00000063241	1158
ENSG00000063244	6612
ENSG00000063245	3700
ENSG00000063322	1221
ENSG00000063438	32
ENSG00000063515	0
ENSG00000063587	646
ENSG00000063601	1670
ENSG00000063660	11515
ENSG00000063761	276
ENSG00000063854	917
ENSG00000063978	2278
ENSG00000064012	35
ENSG00000064042	9245
ENSG00000064102	673
ENSG00000064115	1596
ENSG00000064195	19
ENSG00000064199	101
ENSG00000064201	3
ENSG00000064205	50
ENSG00000064218	0
ENSG00000064225	17
ENSG00000064270	9
ENSG00000064300	8
ENSG00000064309	452
ENSG00000064313	848
ENSG00000064393	2365
ENSG00000064419	1557
ENSG00000064489	0
ENSG00000064490	353
ENSG00000064545	568
ENSG00000064547	185
ENSG00000064601	1937
ENSG00000064607	2901
ENSG00000064651	2344
ENSG00000064652	365
ENSG00000064655	146
ENSG00000064666	6600
ENSG00000064687	529
ENSG00000064692	8
ENSG00000064703	667
ENSG00000064726	701
ENSG00000064763	51
ENSG00000064787	31
ENSG00000064835	0
ENSG00000064886	8
ENSG00000064932	171
ENSG00000064933	445
ENSG00000064961	1689
ENSG00000064989	0
ENSG00000064995	305
ENSG00000064999	864
ENSG00000065000	7027
ENSG00000065029	738
ENSG00000065054	612
ENSG00000065057	315
ENSG00000065060	1184
ENSG00000065135	2299
ENSG00000065150	7739
ENSG00000065154	1970
ENSG00000065183	1156
ENSG00000065243	1749
ENSG00000065268	1121
ENSG00000065308	3923
ENSG00000065320	212
ENSG00000065325	0
ENSG00000065328	837
ENSG00000065357	440
ENSG00000065361	45
ENSG00000065371	0
ENSG00000065413	93
ENSG00000065427	3093
ENSG00000065457	399
ENSG00000065485	367
ENSG00000065491	418
ENSG00000065518	1268
ENSG00000065526	2500
ENSG00000065534	5846
ENSG00000065548	2007
ENSG00000065559	1084
ENSG00000065600	256
ENSG00000065609	120
ENSG00000065613	2932
ENSG00000065615	286
ENSG00000065618	13
ENSG00000065621	36
ENSG00000065665	255
ENSG00000065675	317
ENSG00000065717	216
ENSG00000065802	1043
ENSG00000065809	1608
ENSG00000065833	158
ENSG00000065882	2804
ENSG00000065883	1454
ENSG00000065911	1351
ENSG00000065923	584
ENSG00000065970	825
ENSG00000065978	26136
ENSG00000065989	83
ENSG00000066027	2413
ENSG00000066032	15
ENSG00000066044	3265
ENSG00000066056	73
ENSG00000066084	1501
ENSG00000066117	1861
ENSG00000066135	457
ENSG00000066136	900
ENSG00000066185	5
ENSG00000066230	330
ENSG00000066248	23
ENSG00000066279	2766
ENSG00000066294	0
ENSG00000066322	2235
ENSG00000066336	3
ENSG00000066379	0
ENSG00000066382	64
ENSG00000066405	7
ENSG00000066422	640
ENSG00000066427	307
ENSG00000066455	771
ENSG00000066468	1493
ENSG00000066557	259
ENSG00000066583	381
ENSG00000066629	1037
ENSG00000066651	202
ENSG00000066654	1229
ENSG00000066697	1389
ENSG00000066735	989
ENSG00000066739	1078
ENSG00000066777	1812
ENSG00000066813	0
ENSG00000066827	276
ENSG00000066855	390
ENSG00000066923	51
ENSG00000066926	816
ENSG00000066933	654
ENSG00000067048	0
ENSG00000067057	6864
ENSG00000067064	2095
ENSG00000067066	404
ENSG00000067082	2018
ENSG00000067113	180
ENSG00000067141	2782
ENSG00000067167	3781
ENSG00000067177	645
ENSG00000067182	2525
ENSG00000067191	172
ENSG00000067208	538
ENSG00000067221	324
ENSG00000067225	47287
ENSG00000067248	1462
ENSG00000067334	1377
ENSG00000067365	203
ENSG00000067369	1618
ENSG00000067445	765
ENSG00000067533	617
ENSG00000067560	10019
ENSG00000067596	1293
ENSG00000067601	28
ENSG00000067606	574
ENSG00000067646	0
ENSG00000067704	2941
ENSG00000067715	461
ENSG00000067798	2118
ENSG00000067829	806
ENSG00000067836	293
ENSG00000067840	633
ENSG00000067842	14
ENSG00000067900	2109
ENSG00000067955	1242
ENSG00000067992	1345
ENSG00000068001	727
ENSG00000068024	551
ENSG00000068028	695
ENSG00000068078	558
ENSG00000068079	305
ENSG00000068097	565
ENSG00000068120	1510
ENSG00000068137	574
ENSG00000068305	2379
ENSG00000068308	1296
ENSG00000068323	2473
ENSG00000068354	320
ENSG00000068366	1208
ENSG00000068383	935
ENSG00000068394	398
ENSG00000068400	1046
ENSG00000068438	1001
ENSG00000068489	1337
ENSG00000068615	216
ENSG00000068650	1919
ENSG00000068654	2818
ENSG00000068697	4094
ENSG00000068724	899
ENSG00000068745	1205
ENSG00000068781	0
ENSG00000068784	514
ENSG00000068796	1209
ENSG00000068831	12
ENSG00000068878	2081
ENSG00000068885	273
ENSG00000068903	0
ENSG00000068912	999
ENSG00000068971	438
ENSG00000068976	602
ENSG00000068985	0
ENSG00000069011	0
ENSG00000069018	1
ENSG00000069020	365
ENSG00000069122	0
ENSG00000069188	203
ENSG00000069206	0
ENSG00000069248	1439
ENSG00000069275	11955
ENSG00000069329	3490
ENSG00000069345	1933
ENSG00000069399	548
ENSG00000069424	969
ENSG00000069431	7
ENSG00000069482	143
ENSG00000069493	11
ENSG00000069509	252
ENSG00000069535	104
ENSG00000069667	412
ENSG00000069696	241
ENSG00000069702	1551
ENSG00000069764	0
ENSG00000069812	2
ENSG00000069849	2601
ENSG00000069869	979
ENSG00000069943	143
ENSG00000069956	2211
ENSG00000069966	533
ENSG00000069974	923
ENSG00000069998	856
ENSG00000070010	569
ENSG00000070018	0
ENSG00000070019	3
ENSG00000070031	3
ENSG00000070047	103
ENSG00000070061	2437
ENSG00000070081	1247
ENSG00000070087	2360
ENSG00000070159	599
ENSG00000070182	99
ENSG00000070190	0
ENSG00000070193	18
ENSG00000070214	897
ENSG00000070269	430
ENSG00000070366	915
ENSG00000070367	2109
ENSG00000070371	139
ENSG00000070388	19
ENSG00000070404	2896
ENSG00000070413	3838
ENSG00000070423	1065
ENSG00000070444	761
ENSG00000070476	788
ENSG00000070495	745
ENSG00000070501	250
ENSG00000070526	0
ENSG00000070540	317
ENSG00000070601	25
ENSG00000070610	1805
ENSG00000070614	5133
ENSG00000070669	8
ENSG00000070718	460
ENSG00000070729	0
ENSG00000070731	478
ENSG00000070748	2
ENSG00000070756	29705
ENSG00000070759	33
ENSG00000070761	575
ENSG00000070770	817
ENSG00000070778	1064
ENSG00000070785	512
ENSG00000070808	79
ENSG00000070814	3016
ENSG00000070831	4654
ENSG00000070882	713
ENSG00000070886	12
ENSG00000070915	0
ENSG00000070950	920
ENSG00000070961	1292
ENSG00000070985	0
ENSG00000071051	1122
ENSG00000071054	4687
ENSG00000071073	317
ENSG00000071082	8343
ENSG00000071127	14525
ENSG00000071189	839
ENSG00000071203	1
ENSG00000071205	283
ENSG00000071242	1029
ENSG00000071243	288
ENSG00000071246	363
ENSG00000071282	364
ENSG00000071462	1481
ENSG00000071537	2420
ENSG00000071539	1317
ENSG00000071553	3190
ENSG00000071564	2399
ENSG00000071575	520
ENSG00000071626	4664
ENSG00000071655	1878
ENSG00000071677	0
ENSG00000071794	948
ENSG00000071859	1805
ENSG00000071889	894
ENSG00000071894	0
ENSG00000071909	0
ENSG00000071967	5093
ENSG00000071991	281
ENSG00000071994	1078
ENSG00000072041	322
ENSG00000072042	1885
ENSG00000072062	0
ENSG00000072071	0
ENSG00000072080	2
ENSG00000072110	16104
ENSG00000072121	889
ENSG00000072133	217
ENSG00000072134	360
ENSG00000072135	623
ENSG00000072163	225
ENSG00000072182	5
ENSG00000072195	1244
ENSG00000072201	20
ENSG00000072210	3688
ENSG00000072274	10773
ENSG00000072310	2701
ENSG00000072315	0
ENSG00000072364	3755
ENSG00000072401	521
ENSG00000072415	1743
ENSG00000072422	586
ENSG00000072501	5155
ENSG00000072506	938
ENSG00000072518	1399
ENSG00000072571	965
ENSG00000072609	707
ENSG00000072657	0
ENSG00000072682	887
ENSG00000072694	0
ENSG00000072736	354
ENSG00000072756	393
ENSG00000072778	7924
ENSG00000072786	501
ENSG00000072803	1597
ENSG00000072818	6
ENSG00000072832	1002
ENSG00000072840	1024
ENSG00000072849	844
ENSG00000072858	0
ENSG00000072864	0
ENSG00000072952	2
ENSG00000072954	833
ENSG00000072958	2274
ENSG00000073008	3448
ENSG00000073050	638
ENSG00000073060	2883
ENSG00000073067	362
ENSG00000073111	2291
ENSG00000073146	14
ENSG00000073150	222
ENSG00000073169	763
ENSG00000073282	3
ENSG00000073331	180
ENSG00000073350	682
ENSG00000073417	577
ENSG00000073464	744
ENSG00000073536	628
ENSG00000073578	62
ENSG00000073584	141
ENSG00000073598	5
ENSG00000073605	60
ENSG00000073614	1603
ENSG00000073670	127
ENSG00000073711	1201
ENSG00000073712	2471
ENSG00000073734	1
ENSG00000073737	79
ENSG00000073754	0
ENSG00000073756	9
ENSG00000073792	1445
ENSG00000073803	470
ENSG00000073849	300
ENSG00000073861	1
ENSG00000073905	65
ENSG00000073910	199
ENSG00000073921	4061
ENSG00000073969	7
ENSG00000074047	580
ENSG00000074054	1079
ENSG00000074071	490
ENSG00000074181	164
ENSG00000074201	1513
ENSG00000074211	7
ENSG00000074219	471
ENSG00000074266	483
ENSG00000074276	16
ENSG00000074317	19
ENSG00000074319	1088
ENSG00000074356	1253
ENSG00000074370	23
ENSG00000074410	11
ENSG00000074416	1182
ENSG00000074527	2354
ENSG00000074582	460
ENSG00000074590	393
ENSG00000074603	1325
ENSG00000074621	270
ENSG00000074657	1908
ENSG00000074660	0
ENSG00000074695	3582
ENSG00000074696	2494
ENSG00000074706	7
ENSG00000074755	2588
ENSG00000074771	0
ENSG00000074800	55272
ENSG00000074803	1
ENSG00000074842	1605
ENSG00000074855	700
ENSG00000074935	108
ENSG00000074964	1612
ENSG00000074966	18
ENSG00000075035	7
ENSG00000075043	3
ENSG00000075073	3
ENSG00000075089	310
ENSG00000075131	311
ENSG00000075142	941
ENSG00000075151	3572
ENSG00000075188	357
ENSG00000075213	330
ENSG00000075218	1756
ENSG00000075223	4762
ENSG00000075234	660
ENSG00000075239	932
ENSG00000075240	2160
ENSG00000075275	1966
ENSG00000075290	1
ENSG00000075292	2000
ENSG00000075303	322
ENSG00000075336	869
ENSG00000075340	123
ENSG00000075388	0
ENSG00000075391	2049
ENSG00000075399	253
ENSG00000075407	259
ENSG00000075413	1542
ENSG00000075415	8959
ENSG00000075420	1988
ENSG00000075426	4848
ENSG00000075429	1
ENSG00000075461	160
ENSG00000075539	1725
ENSG00000075568	983
ENSG00000075618	2313
ENSG00000075624	118772
ENSG00000075643	66
ENSG00000075651	241
ENSG00000075673	1
ENSG00000075702	910
ENSG00000075711	3347
ENSG00000075785	5520
ENSG00000075790	0
ENSG00000075826	161
ENSG00000075856	1263
ENSG00000075884	0
ENSG00000075886	5
ENSG00000075891	0
ENSG00000075914	429
ENSG00000075945	614
ENSG00000075975	891
ENSG00000076003	3056
ENSG00000076043	316
ENSG00000076053	315
ENSG00000076067	1508
ENSG00000076108	2610
ENSG00000076201	1983
ENSG00000076242	1200
ENSG00000076248	849
ENSG00000076258	49
ENSG00000076321	510
ENSG00000076344	453
ENSG00000076351	197
ENSG00000076356	159
ENSG00000076382	1521
ENSG00000076513	1361
ENSG00000076554	637
ENSG00000076555	575
ENSG00000076604	1159
ENSG00000076641	494
ENSG00000076650	225
ENSG00000076662	1
ENSG00000076685	2209
ENSG00000076706	1498
ENSG00000076716	153
ENSG00000076770	77
ENSG00000076826	729
ENSG00000076864	294
ENSG00000076924	1313
ENSG00000076928	1983
ENSG00000076944	473
ENSG00000076984	1149
ENSG00000077009	60
ENSG00000077044	1082
ENSG00000077063	513
ENSG00000077080	1
ENSG00000077092	487
ENSG00000077097	5137
ENSG00000077147	5472
ENSG00000077150	2580
ENSG00000077152	329
ENSG00000077157	1140
ENSG00000077232	2364
ENSG00000077235	3459
ENSG00000077238	287
ENSG00000077254	1961
ENSG00000077264	35
ENSG00000077274	16
ENSG00000077279	14
ENSG00000077312	1181
ENSG00000077327	5
ENSG00000077348	409
ENSG00000077380	2530
ENSG00000077420	0
ENSG00000077454	245
ENSG00000077458	266
ENSG00000077463	437
ENSG00000077498	1561
ENSG00000077514	923
ENSG00000077522	97
ENSG00000077549	3913
ENSG00000077585	439
ENSG00000077616	8
ENSG00000077684	987
ENSG00000077713	205
ENSG00000077721	1181
ENSG00000077782	4613
ENSG00000077800	0
ENSG00000077935	3
ENSG00000077942	487
ENSG00000077943	0
ENSG00000077984	0
ENSG00000078018	182
ENSG00000078043	712
ENSG00000078053	61
ENSG00000078061	1401
ENSG00000078070	419
ENSG00000078081	15
ENSG00000078098	93
ENSG00000078114	142
ENSG00000078124	679
ENSG00000078140	2099
ENSG00000078142	1363
ENSG00000078177	362
ENSG00000078237	105
ENSG00000078246	758
ENSG00000078269	1074
ENSG00000078295	4
ENSG00000078304	2182
ENSG00000078319	240
ENSG00000078328	1
ENSG00000078369	9929
ENSG00000078399	0
ENSG00000078401	79
ENSG00000078403	524
ENSG00000078487	42
ENSG00000078549	1
ENSG00000078579	0
ENSG00000078589	0
ENSG00000078596	111
ENSG00000078618	2528
ENSG00000078668	1909
ENSG00000078674	3344
ENSG00000078687	594
ENSG00000078699	694
ENSG00000078725	263
ENSG00000078747	1842
ENSG00000078795	0
ENSG00000078804	1344
ENSG00000078808	5363
ENSG00000078814	21
ENSG00000078898	0
ENSG00000078900	32
ENSG00000078902	1997
ENSG00000078967	179
ENSG00000079101	26
ENSG00000079102	126
ENSG00000079112	0
ENSG00000079134	470
ENSG00000079150	98
ENSG00000079156	167
ENSG00000079215	16
ENSG00000079246	9907
ENSG00000079257	146
ENSG00000079263	8
ENSG00000079277	335
ENSG00000079308	1032
ENSG00000079313	882
ENSG00000079332	3159
ENSG00000079335	63
ENSG00000079337	96
ENSG00000079385	1
ENSG00000079387	582
ENSG00000079393	0
ENSG00000079432	5284
ENSG00000079435	886
ENSG00000079459	171
ENSG00000079462	416
ENSG00000079482	247
ENSG00000079557	0
ENSG00000079616	1619
ENSG00000079689	2
ENSG00000079691	1173
ENSG00000079739	1287
ENSG00000079785	2792
ENSG00000079805	4474
ENSG00000079819	4775
ENSG00000079841	274
ENSG00000079931	51
ENSG00000079950	863
ENSG00000079974	528
ENSG00000079999	2356
ENSG00000080007	0
ENSG00000080031	213
ENSG00000080166	1377
ENSG00000080189	898
ENSG00000080200	502
ENSG00000080224	2
ENSG00000080293	18
ENSG00000080298	256
ENSG00000080345	2316
ENSG00000080371	1784
ENSG00000080493	719
ENSG00000080503	2035
ENSG00000080511	0
ENSG00000080546	222
ENSG00000080561	288
ENSG00000080572	0
ENSG00000080573	32
ENSG00000080603	104
ENSG00000080608	1188
ENSG00000080618	2
ENSG00000080644	531
ENSG00000080709	2
ENSG00000080802	514
ENSG00000080815	1527
ENSG00000080819	301
ENSG00000080822	642
ENSG00000080823	256
ENSG00000080824	44514
ENSG00000080839	546
ENSG00000080845	1735
ENSG00000080854	903
ENSG00000080910	0
ENSG00000080947	85
ENSG00000080986	930
ENSG00000081014	512
ENSG00000081019	489
ENSG00000081026	540
ENSG00000081041	3
ENSG00000081051	0
ENSG00000081052	2695
ENSG00000081059	866
ENSG00000081087	1692
ENSG00000081138	6
ENSG00000081148	43
ENSG00000081154	2743
ENSG00000081177	529
ENSG00000081181	52
ENSG00000081189	45
ENSG00000081237	0
ENSG00000081248	0
ENSG00000081277	16
ENSG00000081307	806
ENSG00000081320	219
ENSG00000081377	741
ENSG00000081386	324
ENSG00000081479	442
ENSG00000081665	156
ENSG00000081692	118
ENSG00000081721	363
ENSG00000081760	900
ENSG00000081791	1100
ENSG00000081800	0
ENSG00000081803	195
ENSG00000081818	7
ENSG00000081842	0
ENSG00000081853	3
ENSG00000081870	384
ENSG00000081913	954
ENSG00000081923	535
ENSG00000081985	2
ENSG00000082014	581
ENSG00000082068	409
ENSG00000082074	2
ENSG00000082126	32
ENSG00000082146	863
ENSG00000082153	5274
ENSG00000082175	36
ENSG00000082196	9
ENSG00000082212	1725
ENSG00000082213	708
ENSG00000082258	636
ENSG00000082269	409
ENSG00000082293	4
ENSG00000082397	526
ENSG00000082438	1979
ENSG00000082458	480
ENSG00000082482	0
ENSG00000082497	9
ENSG00000082512	369
ENSG00000082515	469
ENSG00000082516	983
ENSG00000082556	0
ENSG00000082641	8394
ENSG00000082684	22
ENSG00000082701	1773
ENSG00000082781	4572
ENSG00000082805	1773
ENSG00000082898	5196
ENSG00000082929	0
ENSG00000082996	2101
ENSG00000083067	5485
ENSG00000083093	171
ENSG00000083097	316
ENSG00000083099	875
ENSG00000083123	680
ENSG00000083168	2112
ENSG00000083223	427
ENSG00000083290	912
ENSG00000083307	0
ENSG00000083312	5512
ENSG00000083444	3370
ENSG00000083454	8
ENSG00000083457	269
ENSG00000083520	1161
ENSG00000083535	263
ENSG00000083544	333
ENSG00000083622	0
ENSG00000083635	342
ENSG00000083642	1078
ENSG00000083720	1538
ENSG00000083750	310
ENSG00000083782	12
ENSG00000083799	1603
ENSG00000083807	98
ENSG00000083812	304
ENSG00000083814	272
ENSG00000083817	118
ENSG00000083828	181
ENSG00000083838	114
ENSG00000083844	552
ENSG00000083845	12247
ENSG00000083857	14148
ENSG00000083896	225
ENSG00000083937	1167
ENSG00000084070	572
ENSG00000084072	683
ENSG00000084073	1844
ENSG00000084090	4835
ENSG00000084092	520
ENSG00000084093	1330
ENSG00000084110	5
ENSG00000084112	3634
ENSG00000084207	7462
ENSG00000084234	19374
ENSG00000084444	282
ENSG00000084453	880
ENSG00000084463	2203
ENSG00000084623	3842
ENSG00000084628	80
ENSG00000084636	461
ENSG00000084652	3062
ENSG00000084674	0
ENSG00000084676	1011
ENSG00000084693	730
ENSG00000084710	2241
ENSG00000084731	753
ENSG00000084733	1815
ENSG00000084734	0
ENSG00000084754	4140
ENSG00000084764	566
ENSG00000084774	2287
ENSG00000085063	5931
ENSG00000085117	630
ENSG00000085185	283
ENSG00000085224	2114
ENSG00000085231	0
ENSG00000085265	0
ENSG00000085274	291
ENSG00000085276	5
ENSG00000085365	1226
ENSG00000085377	1393
ENSG00000085382	330
ENSG00000085415	1185
ENSG00000085433	432
ENSG00000085449	1464
ENSG00000085465	6
ENSG00000085491	15
ENSG00000085511	623
ENSG00000085514	14
ENSG00000085552	451
ENSG00000085563	39
ENSG00000085644	246
ENSG00000085662	2700
ENSG00000085719	2922
ENSG00000085721	52
ENSG00000085733	453
ENSG00000085741	61
ENSG00000085760	691
ENSG00000085788	1404
ENSG00000085831	13
ENSG00000085832	1520
ENSG00000085840	427
ENSG00000085871	70
ENSG00000085872	1131
ENSG00000085978	0
ENSG00000085982	870
ENSG00000085998	2073
ENSG00000085999	399
ENSG00000086015	1566
ENSG00000086061	6687
ENSG00000086062	3021
ENSG00000086065	854
ENSG00000086102	1303
ENSG00000086159	9
ENSG00000086189	303
ENSG00000086200	858
ENSG00000086205	0
ENSG00000086232	2886
ENSG00000086288	15
ENSG00000086289	753
ENSG00000086300	64
ENSG00000086475	2182
ENSG00000086504	1455
ENSG00000086506	21
ENSG00000086544	365
ENSG00000086548	0
ENSG00000086570	3
ENSG00000086589	891
ENSG00000086598	3432
ENSG00000086619	111
ENSG00000086666	1456
ENSG00000086696	2836
ENSG00000086712	1402
ENSG00000086717	0
ENSG00000086730	31
ENSG00000086758	6254
ENSG00000086827	705
ENSG00000086848	221
ENSG00000086967	8
ENSG00000086991	158
ENSG00000087008	376
ENSG00000087053	1542
ENSG00000087074	3502
ENSG00000087076	567
ENSG00000087077	3151
ENSG00000087085	137
ENSG00000087086	17995
ENSG00000087087	4381
ENSG00000087088	1470
ENSG00000087095	467
ENSG00000087111	1521
ENSG00000087116	77
ENSG00000087128	0
ENSG00000087152	1857
ENSG00000087157	481
ENSG00000087191	1512
ENSG00000087206	586
ENSG00000087237	1
ENSG00000087245	777
ENSG00000087250	9
ENSG00000087253	752
ENSG00000087258	346
ENSG00000087263	777
ENSG00000087266	731
ENSG00000087269	1015
ENSG00000087274	4265
ENSG00000087299	376
ENSG00000087301	347
ENSG00000087302	1858
ENSG00000087303	1263
ENSG00000087338	590
ENSG00000087365	6415
ENSG00000087448	605
ENSG00000087460	17269
ENSG00000087470	1777
ENSG00000087494	25
ENSG00000087495	0
ENSG00000087502	866
ENSG00000087510	0
ENSG00000087586	1568
ENSG00000087589	12
ENSG00000087842	293
ENSG00000087884	42
ENSG00000087903	375
ENSG00000087995	615
ENSG00000088002	0
ENSG00000088035	246
ENSG00000088038	204
ENSG00000088053	0
ENSG00000088179	586
ENSG00000088205	1315
ENSG00000088247	7992
ENSG00000088256	2394
ENSG00000088280	0
ENSG00000088298	445
ENSG00000088305	80
ENSG00000088320	0
ENSG00000088325	6296
ENSG00000088340	249
ENSG00000088356	918
ENSG00000088367	1889
ENSG00000088386	1
ENSG00000088387	895
ENSG00000088448	1174
ENSG00000088451	186
ENSG00000088538	381
ENSG00000088543	267
ENSG00000088682	767
ENSG00000088726	0
ENSG00000088727	74
ENSG00000088756	131
ENSG00000088766	255
ENSG00000088782	0
ENSG00000088808	1753
ENSG00000088812	2169
ENSG00000088826	691
ENSG00000088827	11
ENSG00000088832	3854
ENSG00000088833	2312
ENSG00000088836	30
ENSG00000088854	155
ENSG00000088876	147
ENSG00000088881	708
ENSG00000088882	177
ENSG00000088888	3373
ENSG00000088899	293
ENSG00000088926	2
ENSG00000088930	2587
ENSG00000088970	104
ENSG00000088986	3654
ENSG00000088992	5
ENSG00000089006	1870
ENSG00000089009	19589
ENSG00000089012	0
ENSG00000089022	764
ENSG00000089041	1
ENSG00000089048	500
ENSG00000089050	586
ENSG00000089053	2169
ENSG00000089057	2731
ENSG00000089060	285
ENSG00000089063	1605
ENSG00000089091	84
ENSG00000089094	969
ENSG00000089101	2
ENSG00000089116	0
ENSG00000089123	179
ENSG00000089127	0
ENSG00000089154	4248
ENSG00000089157	27783
ENSG00000089159	916
ENSG00000089163	13
ENSG00000089169	0
ENSG00000089177	245
ENSG00000089195	593
ENSG00000089199	46
ENSG00000089220	6471
ENSG00000089225	0
ENSG00000089234	616
ENSG00000089248	2409
ENSG00000089250	0
ENSG00000089280	10069
ENSG00000089289	501
ENSG00000089327	423
ENSG00000089335	649
ENSG00000089351	1483
ENSG00000089356	4
ENSG00000089472	210
ENSG00000089486	119
ENSG00000089505	20
ENSG00000089558	2
ENSG00000089597	8650
ENSG00000089639	301
ENSG00000089682	262
ENSG00000089685	2901
ENSG00000089692	3
ENSG00000089693	4269
ENSG00000089723	1
ENSG00000089737	43
ENSG00000089775	207
ENSG00000089818	399
ENSG00000089820	45
ENSG00000089847	23
ENSG00000089876	841
ENSG00000089902	1493
ENSG00000089916	1587
ENSG00000090006	742
ENSG00000090013	704
ENSG00000090020	980
ENSG00000090054	1291
ENSG00000090060	5569
ENSG00000090061	270
ENSG00000090097	5777
ENSG00000090104	0
ENSG00000090238	510
ENSG00000090263	452
ENSG00000090266	408
ENSG00000090273	4382
ENSG00000090316	1960
ENSG00000090339	188
ENSG00000090372	2406
ENSG00000090376	3
ENSG00000090382	0
ENSG00000090402	0
ENSG00000090432	1223
ENSG00000090447	271
ENSG00000090470	869
ENSG00000090487	2095
ENSG00000090512	0
ENSG00000090520	1087
ENSG00000090530	1049
ENSG00000090534	1
ENSG00000090539	30
ENSG00000090554	0
ENSG00000090565	277
ENSG00000090581	939
ENSG00000090612	457
ENSG00000090615	2127
ENSG00000090621	4468
ENSG00000090659	0
ENSG00000090661	1703
ENSG00000090674	526
ENSG00000090686	2085
ENSG00000090776	520
ENSG00000090857	484
ENSG00000090861	3421
ENSG00000090863	3628
ENSG00000090889	1209
ENSG00000090905	158
ENSG00000090924	680
ENSG00000090932	48
ENSG00000090971	871
ENSG00000090975	665
ENSG00000090989	494
ENSG00000091009	363
ENSG00000091010	0
ENSG00000091039	1894
ENSG00000091073	136
ENSG00000091106	9
ENSG00000091127	648
ENSG00000091128	3
ENSG00000091129	15
ENSG00000091136	3778
ENSG00000091137	1
ENSG00000091138	0
ENSG00000091140	2335
ENSG00000091157	556
ENSG00000091164	1224
ENSG00000091181	0
ENSG00000091262	1
ENSG00000091317	2413
ENSG00000091409	2227
ENSG00000091428	96
ENSG00000091436	1725
ENSG00000091482	8
ENSG00000091483	2542
ENSG00000091490	779
ENSG00000091513	7
ENSG00000091527	10501
ENSG00000091536	11
ENSG00000091542	2552
ENSG00000091583	0
ENSG00000091592	1
ENSG00000091622	126
ENSG00000091640	1326
ENSG00000091651	585
ENSG00000091656	1592
ENSG00000091664	0
ENSG00000091704	0
ENSG00000091732	393
ENSG00000091831	1
ENSG00000091844	30
ENSG00000091879	5
ENSG00000091947	565
ENSG00000091972	36
ENSG00000091986	9142
ENSG00000092009	1
ENSG00000092010	837
ENSG00000092020	177
ENSG00000092036	85
ENSG00000092051	13
ENSG00000092054	8
ENSG00000092067	0
ENSG00000092068	13648
ENSG00000092094	437
ENSG00000092096	1246
ENSG00000092098	0
ENSG00000092108	855
ENSG00000092140	792
ENSG00000092148	4357
ENSG00000092199	12067
ENSG00000092200	14
ENSG00000092201	5625
ENSG00000092203	1137
ENSG00000092208	190
ENSG00000092295	14
ENSG00000092330	23
ENSG00000092345	0
ENSG00000092377	0
ENSG00000092421	61
ENSG00000092439	2227
ENSG00000092445	1527
ENSG00000092470	639
ENSG00000092529	15
ENSG00000092531	320
ENSG00000092607	30
ENSG00000092621	1851
ENSG00000092758	851
ENSG00000092820	12236
ENSG00000092841	8818
ENSG00000092847	1764
ENSG00000092850	9
ENSG00000092853	1299
ENSG00000092871	175
ENSG00000092929	4119
ENSG00000092931	208
ENSG00000092964	1313
ENSG00000092969	1136
ENSG00000092978	255
ENSG00000093000	2366
ENSG00000093009	584
ENSG00000093010	34
ENSG00000093072	572
ENSG00000093100	3
ENSG00000093134	0
ENSG00000093144	1873
ENSG00000093167	2023
ENSG00000093183	1083
[truncated: 58,680 more rows]
