# Supplementary material for: A bio-functional polymer that prevents retinal scarring through modulation of NRF2 signalling pathway
Source: Nat Commun. 2022 May 19;13:2796. doi: 10.1038/s41467-022-30474-6 (PMC9119969; doi:10.1038/s41467-022-30474-6)
Supplement: Supplementary file 11 — Source data [file 41467_2022_30474_MOESM11_ESM.zip › NCOMMS-21-46079B_zip/Source data 2_RNA-Seq Data/DESeq2/CountFiles/invitro/A3_8h_sorted.count]

ENSG00000000003	781
ENSG00000000005	0
ENSG00000000419	516
ENSG00000000457	185
ENSG00000000460	201
ENSG00000000938	1
ENSG00000000971	531
ENSG00000001036	1609
ENSG00000001084	566
ENSG00000001167	739
ENSG00000001460	119
ENSG00000001461	421
ENSG00000001497	1362
ENSG00000001561	484
ENSG00000001617	545
ENSG00000001626	2
ENSG00000001629	1158
ENSG00000001630	211
ENSG00000001631	69
ENSG00000002016	147
ENSG00000002079	54
ENSG00000002330	144
ENSG00000002549	1472
ENSG00000002586	2172
ENSG00000002587	53
ENSG00000002726	0
ENSG00000002745	0
ENSG00000002746	0
ENSG00000002822	2
ENSG00000002834	5719
ENSG00000002919	334
ENSG00000002933	21
ENSG00000003056	613
ENSG00000003096	58
ENSG00000003137	49
ENSG00000003147	54
ENSG00000003249	35
ENSG00000003393	1120
ENSG00000003400	3
ENSG00000003402	573
ENSG00000003436	14
ENSG00000003509	250
ENSG00000003756	1158
ENSG00000003987	39
ENSG00000003989	1190
ENSG00000004059	951
ENSG00000004139	288
ENSG00000004142	2633
ENSG00000004399	3185
ENSG00000004455	2591
ENSG00000004468	12
ENSG00000004478	2341
ENSG00000004487	1877
ENSG00000004534	1449
ENSG00000004660	385
ENSG00000004700	604
ENSG00000004766	365
ENSG00000004776	18
ENSG00000004777	175
ENSG00000004779	1067
ENSG00000004799	43
ENSG00000004809	0
ENSG00000004838	11
ENSG00000004846	32
ENSG00000004848	1
ENSG00000004864	1280
ENSG00000004866	201
ENSG00000004897	1398
ENSG00000004939	3
ENSG00000004948	0
ENSG00000004961	571
ENSG00000004975	1000
ENSG00000005001	0
ENSG00000005007	3543
ENSG00000005020	42
ENSG00000005022	2863
ENSG00000005059	386
ENSG00000005073	0
ENSG00000005075	712
ENSG00000005100	1146
ENSG00000005102	0
ENSG00000005108	12
ENSG00000005156	677
ENSG00000005175	719
ENSG00000005187	1
ENSG00000005189	46
ENSG00000005194	1139
ENSG00000005206	784
ENSG00000005238	330
ENSG00000005243	127
ENSG00000005249	85
ENSG00000005302	374
ENSG00000005339	3250
ENSG00000005379	407
ENSG00000005381	0
ENSG00000005421	1
ENSG00000005436	325
ENSG00000005448	437
ENSG00000005469	277
ENSG00000005471	5
ENSG00000005483	1904
ENSG00000005486	1574
ENSG00000005513	1714
ENSG00000005700	43
ENSG00000005801	497
ENSG00000005810	1171
ENSG00000005812	439
ENSG00000005844	3
ENSG00000005882	298
ENSG00000005884	28593
ENSG00000005889	1323
ENSG00000005893	3970
ENSG00000005961	27
ENSG00000005981	0
ENSG00000006007	1308
ENSG00000006015	599
ENSG00000006016	504
ENSG00000006025	268
ENSG00000006042	7599
ENSG00000006047	0
ENSG00000006059	0
ENSG00000006062	1186
ENSG00000006071	3
ENSG00000006116	0
ENSG00000006118	5684
ENSG00000006125	4854
ENSG00000006128	1
ENSG00000006194	852
ENSG00000006210	14
ENSG00000006282	779
ENSG00000006283	14
ENSG00000006327	6000
ENSG00000006377	0
ENSG00000006432	807
ENSG00000006451	1293
ENSG00000006453	241
ENSG00000006459	199
ENSG00000006468	64
ENSG00000006530	233
ENSG00000006534	327
ENSG00000006555	1
ENSG00000006576	744
ENSG00000006606	2
ENSG00000006607	875
ENSG00000006611	10
ENSG00000006625	220
ENSG00000006634	247
ENSG00000006638	7
ENSG00000006652	161
ENSG00000006659	0
ENSG00000006695	338
ENSG00000006704	1399
ENSG00000006712	1392
ENSG00000006715	1294
ENSG00000006740	168
ENSG00000006744	2202
ENSG00000006747	105
ENSG00000006756	759
ENSG00000006757	246
ENSG00000006788	0
ENSG00000006831	74
ENSG00000006837	5
ENSG00000007001	0
ENSG00000007038	0
ENSG00000007047	852
ENSG00000007062	15
ENSG00000007080	2822
ENSG00000007129	0
ENSG00000007168	3643
ENSG00000007171	13
ENSG00000007174	15
ENSG00000007202	3610
ENSG00000007216	2
ENSG00000007237	1113
ENSG00000007255	71
ENSG00000007264	22
ENSG00000007306	0
ENSG00000007312	0
ENSG00000007314	1
ENSG00000007341	301
ENSG00000007350	0
ENSG00000007372	601
ENSG00000007376	831
ENSG00000007384	588
ENSG00000007392	953
ENSG00000007402	55
ENSG00000007516	35
ENSG00000007520	1057
ENSG00000007541	1063
ENSG00000007545	387
ENSG00000007866	543
ENSG00000007908	0
ENSG00000007923	942
ENSG00000007933	0
ENSG00000007944	463
ENSG00000007952	3
ENSG00000007968	0
ENSG00000008018	2284
ENSG00000008056	64
ENSG00000008083	304
ENSG00000008086	102
ENSG00000008118	0
ENSG00000008128	9
ENSG00000008130	1873
ENSG00000008196	0
ENSG00000008197	0
ENSG00000008226	7
ENSG00000008256	2301
ENSG00000008277	52
ENSG00000008282	1086
ENSG00000008283	194
ENSG00000008294	2675
ENSG00000008300	221
ENSG00000008311	865
ENSG00000008323	33
ENSG00000008324	196
ENSG00000008382	183
ENSG00000008394	1760
ENSG00000008405	1215
ENSG00000008438	2
ENSG00000008441	7237
ENSG00000008513	1041
ENSG00000008516	35
ENSG00000008517	39
ENSG00000008710	2160
ENSG00000008735	280
ENSG00000008838	1505
ENSG00000008853	981
ENSG00000008869	670
ENSG00000008952	3512
ENSG00000008988	10268
ENSG00000009307	11415
ENSG00000009335	2870
ENSG00000009413	1933
ENSG00000009694	21
ENSG00000009709	0
ENSG00000009724	13
ENSG00000009765	0
ENSG00000009780	143
ENSG00000009790	2
ENSG00000009830	609
ENSG00000009844	1203
ENSG00000009950	125
ENSG00000009954	3794
ENSG00000010017	834
ENSG00000010030	4
ENSG00000010072	201
ENSG00000010165	1014
ENSG00000010219	184
ENSG00000010244	2231
ENSG00000010256	2836
ENSG00000010270	525
ENSG00000010278	1441
ENSG00000010282	202
ENSG00000010292	811
ENSG00000010295	347
ENSG00000010310	9
ENSG00000010318	47
ENSG00000010319	3
ENSG00000010322	3713
ENSG00000010327	1
ENSG00000010361	355
ENSG00000010379	78
ENSG00000010404	270
ENSG00000010438	2
ENSG00000010539	200
ENSG00000010610	8
ENSG00000010626	104
ENSG00000010671	8
ENSG00000010704	44
ENSG00000010803	560
ENSG00000010810	1208
ENSG00000010818	971
ENSG00000010932	0
ENSG00000011007	1407
ENSG00000011009	2004
ENSG00000011021	526
ENSG00000011028	209
ENSG00000011052	0
ENSG00000011083	0
ENSG00000011105	5682
ENSG00000011114	37
ENSG00000011132	282
ENSG00000011143	206
ENSG00000011198	731
ENSG00000011201	196
ENSG00000011243	604
ENSG00000011258	355
ENSG00000011260	1438
ENSG00000011275	1664
ENSG00000011295	1500
ENSG00000011304	10499
ENSG00000011332	58
ENSG00000011347	64
ENSG00000011376	847
ENSG00000011405	1838
ENSG00000011422	821
ENSG00000011426	458
ENSG00000011451	1826
ENSG00000011454	1230
ENSG00000011465	2291
ENSG00000011478	235
ENSG00000011485	1884
ENSG00000011523	515
ENSG00000011566	700
ENSG00000011590	11
ENSG00000011600	1
ENSG00000011638	15
ENSG00000011677	0
ENSG00000012048	778
ENSG00000012061	1159
ENSG00000012124	0
ENSG00000012171	8642
ENSG00000012174	957
ENSG00000012211	192
ENSG00000012223	0
ENSG00000012232	1837
ENSG00000012504	2
ENSG00000012660	2910
ENSG00000012779	0
ENSG00000012817	0
ENSG00000012822	1341
ENSG00000012963	12
ENSG00000012983	1158
ENSG00000013016	515
ENSG00000013275	0
ENSG00000013288	850
ENSG00000013293	349
ENSG00000013297	115
ENSG00000013306	4201
ENSG00000013364	1890
ENSG00000013374	757
ENSG00000013375	546
ENSG00000013392	167
ENSG00000013441	1010
ENSG00000013503	457
ENSG00000013523	313
ENSG00000013561	700
ENSG00000013563	116
ENSG00000013573	924
ENSG00000013583	553
ENSG00000013588	1214
ENSG00000013619	449
ENSG00000013725	1
ENSG00000013810	450
ENSG00000014123	412
ENSG00000014138	122
ENSG00000014164	282
ENSG00000014216	1363
ENSG00000014257	1
ENSG00000014641	1985
ENSG00000014824	1658
ENSG00000014914	75
ENSG00000014919	501
ENSG00000015133	152
ENSG00000015153	340
ENSG00000015171	2785
ENSG00000015285	5
ENSG00000015413	5
ENSG00000015475	426
ENSG00000015479	14
ENSG00000015520	10
ENSG00000015532	790
ENSG00000015568	40
ENSG00000015592	3
ENSG00000015676	1322
ENSG00000016082	0
ENSG00000016391	478
ENSG00000016402	22
ENSG00000016490	0
ENSG00000016602	0
ENSG00000016864	891
ENSG00000017260	1704
ENSG00000017427	5
ENSG00000017483	36
ENSG00000017797	1373
ENSG00000018189	586
ENSG00000018236	832
ENSG00000018280	2
ENSG00000018408	3378
ENSG00000018510	1384
ENSG00000018607	0
ENSG00000018610	375
ENSG00000018625	2
ENSG00000018699	698
ENSG00000018869	73
ENSG00000019102	1
ENSG00000019144	1796
ENSG00000019169	0
ENSG00000019186	319
ENSG00000019485	676
ENSG00000019505	144
ENSG00000019549	4
ENSG00000019582	15
ENSG00000019991	1
ENSG00000019995	367
ENSG00000020129	1161
ENSG00000020181	440
ENSG00000020219	0
ENSG00000020256	366
ENSG00000020426	294
ENSG00000020577	1355
ENSG00000020633	1
ENSG00000020922	602
ENSG00000021300	523
ENSG00000021355	145
ENSG00000021461	0
ENSG00000021488	7
ENSG00000021574	428
ENSG00000021645	76
ENSG00000021762	329
ENSG00000021776	1418
ENSG00000021826	299
ENSG00000021852	0
ENSG00000022267	542
ENSG00000022277	951
ENSG00000022355	5
ENSG00000022556	9
ENSG00000022567	820
ENSG00000022840	2522
ENSG00000022976	129
ENSG00000023041	586
ENSG00000023171	1454
ENSG00000023191	149
ENSG00000023228	66
ENSG00000023287	1240
ENSG00000023318	1120
ENSG00000023330	2130
ENSG00000023445	353
ENSG00000023516	1581
ENSG00000023572	465
ENSG00000023608	615
ENSG00000023697	278
ENSG00000023734	3142
ENSG00000023839	8
ENSG00000023892	6
ENSG00000023902	646
ENSG00000023909	609
ENSG00000024048	1040
ENSG00000024422	3452
ENSG00000024526	58
ENSG00000024862	112
ENSG00000025039	1138
ENSG00000025156	434
ENSG00000025293	907
ENSG00000025423	8
ENSG00000025434	66
ENSG00000025708	12
ENSG00000025770	948
ENSG00000025772	1304
ENSG00000025796	2891
ENSG00000025800	1939
ENSG00000026025	16884
ENSG00000026036	97
ENSG00000026103	163
ENSG00000026297	172
ENSG00000026508	6073
ENSG00000026559	265
ENSG00000026652	229
ENSG00000026751	0
ENSG00000026950	155
ENSG00000027001	403
ENSG00000027075	27
ENSG00000027644	3
ENSG00000027697	454
ENSG00000027847	571
ENSG00000027869	3
ENSG00000028116	210
ENSG00000028137	0
ENSG00000028203	827
ENSG00000028277	38
ENSG00000028310	798
ENSG00000028528	1788
ENSG00000028839	192
ENSG00000029153	462
ENSG00000029363	3268
ENSG00000029364	995
ENSG00000029534	73
ENSG00000029559	0
ENSG00000029639	141
ENSG00000029725	1772
ENSG00000029993	850
ENSG00000030066	207
ENSG00000030110	420
ENSG00000030304	2
ENSG00000030419	217
ENSG00000030582	3820
ENSG00000031003	1037
ENSG00000031081	157
ENSG00000031691	211
ENSG00000031698	2706
ENSG00000031823	1512
ENSG00000032219	422
ENSG00000032389	666
ENSG00000032444	1815
ENSG00000032742	340
ENSG00000033011	708
ENSG00000033030	381
ENSG00000033050	491
ENSG00000033100	1137
ENSG00000033122	25
ENSG00000033170	529
ENSG00000033178	862
ENSG00000033327	1218
ENSG00000033627	1713
ENSG00000033800	569
ENSG00000033867	4128
ENSG00000034053	90
ENSG00000034152	4504
ENSG00000034239	0
ENSG00000034510	10107
ENSG00000034533	50
ENSG00000034677	541
ENSG00000034693	232
ENSG00000034713	927
ENSG00000034971	1
ENSG00000035115	299
ENSG00000035141	1006
ENSG00000035403	7653
ENSG00000035499	67
ENSG00000035664	37
ENSG00000035681	793
ENSG00000035687	1419
ENSG00000035720	0
ENSG00000035862	10776
ENSG00000035928	1743
ENSG00000036054	1510
ENSG00000036257	1377
ENSG00000036448	7
ENSG00000036473	0
ENSG00000036530	76
ENSG00000036549	1236
ENSG00000036565	0
ENSG00000036672	371
ENSG00000036828	0
ENSG00000037042	385
ENSG00000037241	511
ENSG00000037280	4
ENSG00000037474	1624
ENSG00000037637	719
ENSG00000037749	622
ENSG00000037757	272
ENSG00000037897	292
ENSG00000037965	0
ENSG00000038002	370
ENSG00000038210	456
ENSG00000038219	1265
ENSG00000038274	980
ENSG00000038295	175
ENSG00000038358	959
ENSG00000038382	7672
ENSG00000038427	100
ENSG00000038532	854
ENSG00000038945	0
ENSG00000039068	521
ENSG00000039123	2002
ENSG00000039139	78
ENSG00000039319	732
ENSG00000039523	1037
ENSG00000039537	0
ENSG00000039560	3104
ENSG00000039600	3
ENSG00000039650	1070
ENSG00000039987	6
ENSG00000040199	892
ENSG00000040275	888
ENSG00000040341	442
ENSG00000040487	753
ENSG00000040531	522
ENSG00000040608	189
ENSG00000040633	1090
ENSG00000040731	1
ENSG00000040933	527
ENSG00000041353	15
ENSG00000041357	1857
ENSG00000041515	9
ENSG00000041802	1039
ENSG00000041880	147
ENSG00000041982	54
ENSG00000041988	215
ENSG00000042062	67
ENSG00000042088	369
ENSG00000042286	510
ENSG00000042304	2
ENSG00000042317	107
ENSG00000042429	64
ENSG00000042445	562
ENSG00000042493	91
ENSG00000042753	2161
ENSG00000042781	0
ENSG00000042813	0
ENSG00000042832	6
ENSG00000042980	5
ENSG00000043039	0
ENSG00000043093	603
ENSG00000043143	397
ENSG00000043355	8
ENSG00000043462	0
ENSG00000043514	346
ENSG00000043591	7
ENSG00000044012	0
ENSG00000044090	471
ENSG00000044115	8782
ENSG00000044446	292
ENSG00000044459	420
ENSG00000044524	21
ENSG00000044574	9500
ENSG00000046604	1392
ENSG00000046647	170
ENSG00000046651	338
ENSG00000046653	102
ENSG00000046774	0
ENSG00000046889	19
ENSG00000047056	1091
ENSG00000047188	1020
ENSG00000047230	635
ENSG00000047249	790
ENSG00000047315	3023
ENSG00000047346	371
ENSG00000047365	206
ENSG00000047410	3461
ENSG00000047457	292
ENSG00000047578	456
ENSG00000047579	268
ENSG00000047597	15
ENSG00000047617	10
ENSG00000047621	381
ENSG00000047634	144
ENSG00000047644	1463
ENSG00000047648	7
ENSG00000047662	16
ENSG00000047849	6184
ENSG00000047932	596
ENSG00000047936	0
ENSG00000048028	357
ENSG00000048052	1034
ENSG00000048140	1058
ENSG00000048162	678
ENSG00000048342	287
ENSG00000048392	1142
ENSG00000048405	579
ENSG00000048462	0
ENSG00000048471	410
ENSG00000048540	8
ENSG00000048544	992
ENSG00000048545	2
ENSG00000048649	1335
ENSG00000048707	1352
ENSG00000048740	4650
ENSG00000048828	3690
ENSG00000048991	886
ENSG00000049089	594
ENSG00000049130	55
ENSG00000049167	191
ENSG00000049192	24
ENSG00000049239	1291
ENSG00000049245	2097
ENSG00000049246	1985
ENSG00000049247	0
ENSG00000049249	6
ENSG00000049283	5
ENSG00000049323	524
ENSG00000049449	1208
ENSG00000049540	15857
ENSG00000049541	688
ENSG00000049618	1939
ENSG00000049656	717
ENSG00000049759	3925
ENSG00000049768	10
ENSG00000049769	145
ENSG00000049860	1663
ENSG00000049883	315
ENSG00000050030	23
ENSG00000050130	746
ENSG00000050165	2077
ENSG00000050327	13
ENSG00000050344	355
ENSG00000050393	764
ENSG00000050405	578
ENSG00000050426	439
ENSG00000050438	156
ENSG00000050555	4
ENSG00000050628	18
ENSG00000050730	0
ENSG00000050748	700
ENSG00000050767	11
ENSG00000050820	1025
ENSG00000051009	409
ENSG00000051108	946
ENSG00000051128	800
ENSG00000051180	236
ENSG00000051341	238
ENSG00000051382	405
ENSG00000051523	547
ENSG00000051596	1109
ENSG00000051620	621
ENSG00000051825	420
ENSG00000052126	346
ENSG00000052344	6
ENSG00000052723	835
ENSG00000052749	1532
ENSG00000052795	2195
ENSG00000052802	1221
ENSG00000052841	2173
ENSG00000052850	0
ENSG00000053108	12
ENSG00000053254	814
ENSG00000053328	26
ENSG00000053371	1057
ENSG00000053372	2155
ENSG00000053438	5
ENSG00000053501	391
ENSG00000053524	6
ENSG00000053702	28
ENSG00000053747	1517
ENSG00000053770	736
ENSG00000053900	372
ENSG00000053918	24
ENSG00000054116	960
ENSG00000054118	3137
ENSG00000054148	1371
ENSG00000054179	18
ENSG00000054219	1
ENSG00000054267	1064
ENSG00000054277	34
ENSG00000054282	50
ENSG00000054356	97
ENSG00000054392	10
ENSG00000054523	2333
ENSG00000054598	493
ENSG00000054611	634
ENSG00000054654	1621
ENSG00000054690	493
ENSG00000054793	1218
ENSG00000054796	0
ENSG00000054803	0
ENSG00000054938	7
ENSG00000054965	1031
ENSG00000054967	239
ENSG00000054983	279
ENSG00000055044	1652
ENSG00000055070	2345
ENSG00000055118	60
ENSG00000055130	1686
ENSG00000055147	403
ENSG00000055163	1146
ENSG00000055208	1459
ENSG00000055211	790
ENSG00000055332	1102
ENSG00000055483	2657
ENSG00000055609	1643
ENSG00000055732	143
ENSG00000055813	23
ENSG00000055917	2211
ENSG00000055950	593
ENSG00000055955	0
ENSG00000055957	0
ENSG00000056050	382
ENSG00000056097	2697
ENSG00000056277	141
ENSG00000056291	1
ENSG00000056487	110
ENSG00000056558	477
ENSG00000056586	1517
ENSG00000056736	145
ENSG00000056972	517
ENSG00000056998	722
ENSG00000057019	7300
ENSG00000057149	0
ENSG00000057252	1791
ENSG00000057294	1515
ENSG00000057468	2
ENSG00000057593	19
ENSG00000057608	5337
ENSG00000057657	3
ENSG00000057663	606
ENSG00000057704	298
ENSG00000057757	1070
ENSG00000057935	498
ENSG00000058056	887
ENSG00000058063	931
ENSG00000058085	527
ENSG00000058091	531
ENSG00000058262	5970
ENSG00000058272	1533
ENSG00000058335	507
ENSG00000058404	415
ENSG00000058453	815
ENSG00000058600	42
ENSG00000058668	1954
ENSG00000058673	0
ENSG00000058729	366
ENSG00000058799	306
ENSG00000058804	1368
ENSG00000058866	0
ENSG00000059122	1086
ENSG00000059145	348
ENSG00000059377	7
ENSG00000059378	359
ENSG00000059573	1747
ENSG00000059588	589
ENSG00000059691	521
ENSG00000059728	332
ENSG00000059758	744
ENSG00000059769	328
ENSG00000059804	463
ENSG00000059915	173
ENSG00000060069	326
ENSG00000060138	3725
ENSG00000060140	4
ENSG00000060237	3705
ENSG00000060303	0
ENSG00000060339	1986
ENSG00000060491	1392
ENSG00000060558	0
ENSG00000060566	0
ENSG00000060642	109
ENSG00000060656	577
ENSG00000060688	727
ENSG00000060709	0
ENSG00000060718	2478
ENSG00000060749	1425
ENSG00000060762	363
ENSG00000060971	751
ENSG00000060982	1078
ENSG00000061273	3101
ENSG00000061337	98
ENSG00000061455	6
ENSG00000061492	0
ENSG00000061656	109
ENSG00000061676	4635
ENSG00000061794	1304
ENSG00000061918	8
ENSG00000061936	1103
ENSG00000061938	1248
ENSG00000061987	806
ENSG00000062038	299
ENSG00000062096	0
ENSG00000062194	1697
ENSG00000062282	65
ENSG00000062370	84
ENSG00000062485	3360
ENSG00000062524	3
ENSG00000062582	13
ENSG00000062598	575
ENSG00000062650	1647
ENSG00000062716	1924
ENSG00000062725	1178
ENSG00000062822	1440
ENSG00000063015	25
ENSG00000063046	7488
ENSG00000063127	10
ENSG00000063169	452
ENSG00000063176	812
ENSG00000063177	9430
ENSG00000063180	221
ENSG00000063241	843
ENSG00000063244	6381
ENSG00000063245	2971
ENSG00000063322	1083
ENSG00000063438	19
ENSG00000063515	0
ENSG00000063587	511
ENSG00000063601	1211
ENSG00000063660	16428
ENSG00000063761	223
ENSG00000063854	669
ENSG00000063978	1662
ENSG00000064012	10
ENSG00000064042	7588
ENSG00000064102	593
ENSG00000064115	1106
ENSG00000064195	31
ENSG00000064199	43
ENSG00000064201	12
ENSG00000064205	16
ENSG00000064218	0
ENSG00000064225	16
ENSG00000064270	1
ENSG00000064300	6
ENSG00000064309	381
ENSG00000064313	686
ENSG00000064393	2121
ENSG00000064419	1174
ENSG00000064489	0
ENSG00000064490	291
ENSG00000064545	657
ENSG00000064547	120
ENSG00000064601	1357
ENSG00000064607	1739
ENSG00000064651	2024
ENSG00000064652	331
ENSG00000064655	148
ENSG00000064666	3750
ENSG00000064687	457
ENSG00000064692	13
ENSG00000064703	550
ENSG00000064726	566
ENSG00000064763	28
ENSG00000064787	47
ENSG00000064835	0
ENSG00000064886	13
ENSG00000064932	113
ENSG00000064933	413
ENSG00000064961	1059
ENSG00000064989	0
ENSG00000064995	312
ENSG00000064999	656
ENSG00000065000	5223
ENSG00000065029	568
ENSG00000065054	508
ENSG00000065057	306
ENSG00000065060	874
ENSG00000065135	1864
ENSG00000065150	7478
ENSG00000065154	1421
ENSG00000065183	1439
ENSG00000065243	1409
ENSG00000065268	1178
ENSG00000065308	6096
ENSG00000065320	158
ENSG00000065325	0
ENSG00000065328	650
ENSG00000065357	226
ENSG00000065361	35
ENSG00000065371	0
ENSG00000065413	58
ENSG00000065427	3127
ENSG00000065457	322
ENSG00000065485	239
ENSG00000065491	397
ENSG00000065518	1076
ENSG00000065526	2671
ENSG00000065534	2261
ENSG00000065548	2056
ENSG00000065559	1028
ENSG00000065600	204
ENSG00000065609	110
ENSG00000065613	2444
ENSG00000065615	186
ENSG00000065618	11
ENSG00000065621	29
ENSG00000065665	231
ENSG00000065675	217
ENSG00000065717	92
ENSG00000065802	822
ENSG00000065809	1438
ENSG00000065833	102
ENSG00000065882	1694
ENSG00000065883	1257
ENSG00000065911	1224
ENSG00000065923	618
ENSG00000065970	880
ENSG00000065978	23305
ENSG00000065989	47
ENSG00000066027	1950
ENSG00000066032	25
ENSG00000066044	2582
ENSG00000066056	80
ENSG00000066084	1283
ENSG00000066117	1372
ENSG00000066135	374
ENSG00000066136	773
ENSG00000066185	2
ENSG00000066230	223
ENSG00000066248	42
ENSG00000066279	332
ENSG00000066294	0
ENSG00000066322	2179
ENSG00000066336	8
ENSG00000066379	0
ENSG00000066382	30
ENSG00000066405	4
ENSG00000066422	803
ENSG00000066427	306
ENSG00000066455	615
ENSG00000066468	991
ENSG00000066557	246
ENSG00000066583	322
ENSG00000066629	758
ENSG00000066651	184
ENSG00000066654	924
ENSG00000066697	1154
ENSG00000066735	638
ENSG00000066739	1125
ENSG00000066777	1589
ENSG00000066813	0
ENSG00000066827	301
ENSG00000066855	327
ENSG00000066923	60
ENSG00000066926	666
ENSG00000066933	622
ENSG00000067048	0
ENSG00000067057	7526
ENSG00000067064	1020
ENSG00000067066	277
ENSG00000067082	1547
ENSG00000067113	165
ENSG00000067141	1555
ENSG00000067167	2993
ENSG00000067177	585
ENSG00000067182	2978
ENSG00000067191	137
ENSG00000067208	504
ENSG00000067221	248
ENSG00000067225	41218
ENSG00000067248	1804
ENSG00000067334	1238
ENSG00000067365	225
ENSG00000067369	1352
ENSG00000067445	460
ENSG00000067533	862
ENSG00000067560	8871
ENSG00000067596	997
ENSG00000067601	16
ENSG00000067606	424
ENSG00000067646	0
ENSG00000067704	2776
ENSG00000067715	676
ENSG00000067798	1220
ENSG00000067829	696
ENSG00000067836	189
ENSG00000067840	566
ENSG00000067842	5
ENSG00000067900	1719
ENSG00000067955	670
ENSG00000067992	1258
ENSG00000068001	499
ENSG00000068024	591
ENSG00000068028	379
ENSG00000068078	218
ENSG00000068079	270
ENSG00000068097	457
ENSG00000068120	1399
ENSG00000068137	442
ENSG00000068305	2185
ENSG00000068308	1102
ENSG00000068323	2494
ENSG00000068354	232
ENSG00000068366	1026
ENSG00000068383	795
ENSG00000068394	405
ENSG00000068400	853
ENSG00000068438	936
ENSG00000068489	54
ENSG00000068615	180
ENSG00000068650	1786
ENSG00000068654	3044
ENSG00000068697	3326
ENSG00000068724	882
ENSG00000068745	1334
ENSG00000068781	0
ENSG00000068784	390
ENSG00000068796	912
ENSG00000068831	5
ENSG00000068878	1876
ENSG00000068885	134
ENSG00000068903	0
ENSG00000068912	702
ENSG00000068971	354
ENSG00000068976	180
ENSG00000068985	0
ENSG00000069011	8
ENSG00000069018	2
ENSG00000069020	300
ENSG00000069122	0
ENSG00000069188	209
ENSG00000069206	0
ENSG00000069248	1160
ENSG00000069275	6317
ENSG00000069329	2858
ENSG00000069345	1882
ENSG00000069399	531
ENSG00000069424	736
ENSG00000069431	0
ENSG00000069482	242
ENSG00000069493	8
ENSG00000069509	175
ENSG00000069535	58
ENSG00000069667	449
ENSG00000069696	108
ENSG00000069702	2427
ENSG00000069764	0
ENSG00000069812	1
ENSG00000069849	3577
ENSG00000069869	847
ENSG00000069943	99
ENSG00000069956	1706
ENSG00000069966	403
ENSG00000069974	557
ENSG00000069998	775
ENSG00000070010	621
ENSG00000070018	0
ENSG00000070019	4
ENSG00000070031	1
ENSG00000070047	133
ENSG00000070061	3711
ENSG00000070081	732
ENSG00000070087	2228
ENSG00000070159	350
ENSG00000070182	88
ENSG00000070190	0
ENSG00000070193	21
ENSG00000070214	606
ENSG00000070269	322
ENSG00000070366	697
ENSG00000070367	1323
ENSG00000070371	128
ENSG00000070388	10
ENSG00000070404	2476
ENSG00000070413	3011
ENSG00000070423	833
ENSG00000070444	603
ENSG00000070476	692
ENSG00000070495	998
ENSG00000070501	225
ENSG00000070526	1
ENSG00000070540	138
ENSG00000070601	20
ENSG00000070610	1458
ENSG00000070614	3418
ENSG00000070669	4
ENSG00000070718	448
ENSG00000070729	2
ENSG00000070731	212
ENSG00000070748	3
ENSG00000070756	25206
ENSG00000070759	23
ENSG00000070761	438
ENSG00000070770	603
ENSG00000070778	767
ENSG00000070785	534
ENSG00000070808	40
ENSG00000070814	2339
ENSG00000070831	4005
ENSG00000070882	580
ENSG00000070886	18
ENSG00000070915	0
ENSG00000070950	722
ENSG00000070961	1837
ENSG00000070985	5
ENSG00000071051	652
ENSG00000071054	4657
ENSG00000071073	199
ENSG00000071082	8807
ENSG00000071127	9950
ENSG00000071189	758
ENSG00000071203	0
ENSG00000071205	333
ENSG00000071242	1506
ENSG00000071243	341
ENSG00000071246	232
ENSG00000071282	632
ENSG00000071462	1646
ENSG00000071537	1942
ENSG00000071539	558
ENSG00000071553	3103
ENSG00000071564	1823
ENSG00000071575	470
ENSG00000071626	3499
ENSG00000071655	1652
ENSG00000071677	0
ENSG00000071794	707
ENSG00000071859	1748
ENSG00000071889	771
ENSG00000071894	0
ENSG00000071909	1
ENSG00000071967	2993
ENSG00000071991	264
ENSG00000071994	1441
ENSG00000072041	384
ENSG00000072042	1338
ENSG00000072062	1
ENSG00000072071	1
ENSG00000072080	1
ENSG00000072110	9461
ENSG00000072121	799
ENSG00000072133	138
ENSG00000072134	286
ENSG00000072135	467
ENSG00000072163	82
ENSG00000072182	7
ENSG00000072195	740
ENSG00000072201	39
ENSG00000072210	4609
ENSG00000072274	8903
ENSG00000072310	2155
ENSG00000072315	0
ENSG00000072364	3206
ENSG00000072401	407
ENSG00000072415	1341
ENSG00000072422	459
ENSG00000072501	3836
ENSG00000072506	943
ENSG00000072518	1122
ENSG00000072571	39
ENSG00000072609	584
ENSG00000072657	8
ENSG00000072682	536
ENSG00000072694	0
ENSG00000072736	267
ENSG00000072756	375
ENSG00000072778	7672
ENSG00000072786	487
ENSG00000072803	1445
ENSG00000072818	10
ENSG00000072832	654
ENSG00000072840	633
ENSG00000072849	796
ENSG00000072858	0
ENSG00000072864	0
ENSG00000072952	4
ENSG00000072954	453
ENSG00000072958	1571
ENSG00000073008	2634
ENSG00000073050	387
ENSG00000073060	1610
ENSG00000073067	149
ENSG00000073111	2597
ENSG00000073146	7
ENSG00000073150	185
ENSG00000073169	594
ENSG00000073282	2
ENSG00000073331	85
ENSG00000073350	442
ENSG00000073417	475
ENSG00000073464	585
ENSG00000073536	710
ENSG00000073578	73
ENSG00000073584	138
ENSG00000073598	2
ENSG00000073605	86
ENSG00000073614	1536
ENSG00000073670	72
ENSG00000073711	1219
ENSG00000073712	2109
ENSG00000073734	2
ENSG00000073737	86
ENSG00000073754	0
ENSG00000073756	15
ENSG00000073792	1579
ENSG00000073803	393
ENSG00000073849	245
ENSG00000073861	4
ENSG00000073905	84
ENSG00000073910	192
ENSG00000073921	3118
ENSG00000073969	4
ENSG00000074047	532
ENSG00000074054	1027
ENSG00000074071	448
ENSG00000074181	122
ENSG00000074201	1552
ENSG00000074211	5
ENSG00000074219	201
ENSG00000074266	447
ENSG00000074276	7
ENSG00000074317	14
ENSG00000074319	1047
ENSG00000074356	1001
ENSG00000074370	4
ENSG00000074410	16
ENSG00000074416	1468
ENSG00000074527	1215
ENSG00000074582	624
ENSG00000074590	203
ENSG00000074603	1110
ENSG00000074621	209
ENSG00000074657	1361
ENSG00000074660	0
ENSG00000074695	2930
ENSG00000074696	1699
ENSG00000074706	5
ENSG00000074755	2012
ENSG00000074771	0
ENSG00000074800	53404
ENSG00000074803	3
ENSG00000074842	1310
ENSG00000074855	563
ENSG00000074935	149
ENSG00000074964	1218
ENSG00000074966	9
ENSG00000075035	16
ENSG00000075043	10
ENSG00000075073	11
ENSG00000075089	268
ENSG00000075131	342
ENSG00000075142	793
ENSG00000075151	3038
ENSG00000075188	246
ENSG00000075213	522
ENSG00000075218	117
ENSG00000075223	2786
ENSG00000075234	501
ENSG00000075239	643
ENSG00000075240	1490
ENSG00000075275	1427
ENSG00000075290	2
ENSG00000075292	1673
ENSG00000075303	162
ENSG00000075336	798
ENSG00000075340	65
ENSG00000075388	0
ENSG00000075391	2804
ENSG00000075399	265
ENSG00000075407	312
ENSG00000075413	1593
ENSG00000075415	7631
ENSG00000075420	1631
ENSG00000075426	3885
ENSG00000075429	1
ENSG00000075461	127
ENSG00000075539	1623
ENSG00000075568	1066
ENSG00000075618	1729
ENSG00000075624	86214
ENSG00000075643	78
ENSG00000075651	96
ENSG00000075673	0
ENSG00000075702	324
ENSG00000075711	2612
ENSG00000075785	5022
ENSG00000075790	0
ENSG00000075826	148
ENSG00000075856	1078
ENSG00000075884	0
ENSG00000075886	8
ENSG00000075891	0
ENSG00000075914	455
ENSG00000075945	620
ENSG00000075975	770
ENSG00000076003	3206
ENSG00000076043	250
ENSG00000076053	287
ENSG00000076067	1614
ENSG00000076108	2171
ENSG00000076201	1651
ENSG00000076242	793
ENSG00000076248	1266
ENSG00000076258	29
ENSG00000076321	361
ENSG00000076344	195
ENSG00000076351	209
ENSG00000076356	360
ENSG00000076382	181
ENSG00000076513	1087
ENSG00000076554	553
ENSG00000076555	307
ENSG00000076604	1013
ENSG00000076641	472
ENSG00000076650	175
ENSG00000076662	0
ENSG00000076685	1756
ENSG00000076706	650
ENSG00000076716	81
ENSG00000076770	41
ENSG00000076826	669
ENSG00000076864	253
ENSG00000076924	1041
ENSG00000076928	1682
ENSG00000076944	314
ENSG00000076984	1076
ENSG00000077009	14
ENSG00000077044	986
ENSG00000077063	310
ENSG00000077080	0
ENSG00000077092	483
ENSG00000077097	4266
ENSG00000077147	4378
ENSG00000077150	2677
ENSG00000077152	84
ENSG00000077157	562
ENSG00000077232	2069
ENSG00000077235	3118
ENSG00000077238	240
ENSG00000077254	1404
ENSG00000077264	9
ENSG00000077274	15
ENSG00000077279	5
ENSG00000077312	733
ENSG00000077327	4
ENSG00000077348	495
ENSG00000077380	1812
ENSG00000077420	1
ENSG00000077454	188
ENSG00000077458	240
ENSG00000077463	532
ENSG00000077498	1123
ENSG00000077514	731
ENSG00000077522	131
ENSG00000077549	3003
ENSG00000077585	357
ENSG00000077616	10
ENSG00000077684	727
ENSG00000077713	100
ENSG00000077721	958
ENSG00000077782	6641
ENSG00000077800	0
ENSG00000077935	1
ENSG00000077942	140
ENSG00000077943	0
ENSG00000077984	0
ENSG00000078018	293
ENSG00000078043	758
ENSG00000078053	21
ENSG00000078061	1256
ENSG00000078070	324
ENSG00000078081	1
ENSG00000078098	44
ENSG00000078114	127
ENSG00000078124	580
ENSG00000078140	1931
ENSG00000078142	1383
ENSG00000078177	367
ENSG00000078237	127
ENSG00000078246	602
ENSG00000078269	920
ENSG00000078295	1
ENSG00000078304	1303
ENSG00000078319	150
ENSG00000078328	0
ENSG00000078369	7188
ENSG00000078399	0
ENSG00000078401	105
ENSG00000078403	449
ENSG00000078487	67
ENSG00000078549	4
ENSG00000078579	0
ENSG00000078589	0
ENSG00000078596	97
ENSG00000078618	2332
ENSG00000078668	1479
ENSG00000078674	2469
ENSG00000078687	529
ENSG00000078699	544
ENSG00000078725	536
ENSG00000078747	1629
ENSG00000078795	0
ENSG00000078804	792
ENSG00000078808	4681
ENSG00000078814	16
ENSG00000078898	0
ENSG00000078900	13
ENSG00000078902	1545
ENSG00000078967	187
ENSG00000079101	7
ENSG00000079102	132
ENSG00000079112	0
ENSG00000079134	481
ENSG00000079150	88
ENSG00000079156	137
ENSG00000079215	8
ENSG00000079246	8847
ENSG00000079257	77
ENSG00000079263	2
ENSG00000079277	266
ENSG00000079308	566
ENSG00000079313	739
ENSG00000079332	2516
ENSG00000079335	84
ENSG00000079337	60
ENSG00000079385	16
ENSG00000079387	503
ENSG00000079393	0
ENSG00000079432	4728
ENSG00000079435	302
ENSG00000079459	80
ENSG00000079462	266
ENSG00000079482	127
ENSG00000079557	0
ENSG00000079616	564
ENSG00000079689	0
ENSG00000079691	698
ENSG00000079739	1000
ENSG00000079785	2613
ENSG00000079805	2969
ENSG00000079819	4508
ENSG00000079841	289
ENSG00000079931	9
ENSG00000079950	847
ENSG00000079974	453
ENSG00000079999	1803
ENSG00000080007	0
ENSG00000080031	216
ENSG00000080166	1124
ENSG00000080189	905
ENSG00000080200	498
ENSG00000080224	3
ENSG00000080293	7
ENSG00000080298	281
ENSG00000080345	2284
ENSG00000080371	1696
ENSG00000080493	456
ENSG00000080503	1321
ENSG00000080511	1
ENSG00000080546	298
ENSG00000080561	205
ENSG00000080572	0
ENSG00000080573	131
ENSG00000080603	123
ENSG00000080608	1251
ENSG00000080618	1
ENSG00000080644	582
ENSG00000080709	9
ENSG00000080802	607
ENSG00000080815	1532
ENSG00000080819	253
ENSG00000080822	467
ENSG00000080823	236
ENSG00000080824	37011
ENSG00000080839	508
ENSG00000080845	1452
ENSG00000080854	1201
ENSG00000080910	0
ENSG00000080947	73
ENSG00000080986	72
ENSG00000081014	427
ENSG00000081019	395
ENSG00000081026	359
ENSG00000081041	5
ENSG00000081051	0
ENSG00000081052	2581
ENSG00000081059	952
ENSG00000081087	1300
ENSG00000081138	1
ENSG00000081148	49
ENSG00000081154	2453
ENSG00000081177	498
ENSG00000081181	65
ENSG00000081189	40
ENSG00000081237	0
ENSG00000081248	1
ENSG00000081277	12
ENSG00000081307	889
ENSG00000081320	54
ENSG00000081377	593
ENSG00000081386	326
ENSG00000081479	407
ENSG00000081665	203
ENSG00000081692	106
ENSG00000081721	330
ENSG00000081760	533
ENSG00000081791	923
ENSG00000081800	0
ENSG00000081803	158
ENSG00000081818	13
ENSG00000081842	2
ENSG00000081853	1
ENSG00000081870	243
ENSG00000081913	725
ENSG00000081923	336
ENSG00000081985	2
ENSG00000082014	409
ENSG00000082068	338
ENSG00000082074	1
ENSG00000082126	8
ENSG00000082146	481
ENSG00000082153	5127
ENSG00000082175	20
ENSG00000082196	6
ENSG00000082212	1585
ENSG00000082213	630
ENSG00000082258	623
ENSG00000082269	342
ENSG00000082293	1
ENSG00000082397	440
ENSG00000082438	1848
ENSG00000082458	260
ENSG00000082482	0
ENSG00000082497	2
ENSG00000082512	247
ENSG00000082515	525
ENSG00000082516	1190
ENSG00000082556	1
ENSG00000082641	5889
ENSG00000082684	20
ENSG00000082701	1622
ENSG00000082781	3903
ENSG00000082805	1254
ENSG00000082898	3435
ENSG00000082929	2
ENSG00000082996	1464
ENSG00000083067	3553
ENSG00000083093	158
ENSG00000083097	303
ENSG00000083099	706
ENSG00000083123	672
ENSG00000083168	1886
ENSG00000083223	388
ENSG00000083290	487
ENSG00000083307	0
ENSG00000083312	4122
ENSG00000083444	2052
ENSG00000083454	15
ENSG00000083457	217
ENSG00000083520	1317
ENSG00000083535	256
ENSG00000083544	351
ENSG00000083622	0
ENSG00000083635	389
ENSG00000083642	1164
ENSG00000083720	976
ENSG00000083750	282
ENSG00000083782	20
ENSG00000083799	1317
ENSG00000083807	94
ENSG00000083812	342
ENSG00000083814	229
ENSG00000083817	142
ENSG00000083828	183
ENSG00000083838	138
ENSG00000083844	559
ENSG00000083845	14194
ENSG00000083857	11946
ENSG00000083896	74
ENSG00000083937	826
ENSG00000084070	605
ENSG00000084072	555
ENSG00000084073	1892
ENSG00000084090	3963
ENSG00000084092	529
ENSG00000084093	1060
ENSG00000084110	1
ENSG00000084112	3565
ENSG00000084207	6395
ENSG00000084234	16576
ENSG00000084444	275
ENSG00000084453	400
ENSG00000084463	1958
ENSG00000084623	4156
ENSG00000084628	34
ENSG00000084636	181
ENSG00000084652	2189
ENSG00000084674	0
ENSG00000084676	1040
ENSG00000084693	382
ENSG00000084710	1573
ENSG00000084731	466
ENSG00000084733	1813
ENSG00000084734	4
ENSG00000084754	3499
ENSG00000084764	395
ENSG00000084774	2423
ENSG00000085063	6942
ENSG00000085117	431
ENSG00000085185	207
ENSG00000085224	1774
ENSG00000085231	0
ENSG00000085265	0
ENSG00000085274	333
ENSG00000085276	3
ENSG00000085365	1108
ENSG00000085377	1196
ENSG00000085382	209
ENSG00000085415	1247
ENSG00000085433	454
ENSG00000085449	1236
ENSG00000085465	19
ENSG00000085491	5
ENSG00000085511	527
ENSG00000085514	23
ENSG00000085552	335
ENSG00000085563	45
ENSG00000085644	266
ENSG00000085662	3183
ENSG00000085719	2500
ENSG00000085721	48
ENSG00000085733	707
ENSG00000085741	54
ENSG00000085760	718
ENSG00000085788	1158
ENSG00000085831	13
ENSG00000085832	1043
ENSG00000085840	418
ENSG00000085871	32
ENSG00000085872	1153
ENSG00000085978	0
ENSG00000085982	635
ENSG00000085998	1757
ENSG00000085999	169
ENSG00000086015	1259
ENSG00000086061	6159
ENSG00000086062	2852
ENSG00000086065	713
ENSG00000086102	1223
ENSG00000086159	3
ENSG00000086189	333
ENSG00000086200	671
ENSG00000086205	0
ENSG00000086232	2026
ENSG00000086288	0
ENSG00000086289	373
ENSG00000086300	38
ENSG00000086475	1424
ENSG00000086504	1303
ENSG00000086506	16
ENSG00000086544	357
ENSG00000086548	0
ENSG00000086570	9
ENSG00000086589	1005
ENSG00000086598	2618
ENSG00000086619	104
ENSG00000086666	1407
ENSG00000086696	1991
ENSG00000086712	1580
ENSG00000086717	3
ENSG00000086730	71
ENSG00000086758	6186
ENSG00000086827	615
ENSG00000086848	207
ENSG00000086967	5
ENSG00000086991	215
ENSG00000087008	257
ENSG00000087053	1527
ENSG00000087074	3726
ENSG00000087076	234
ENSG00000087077	2368
ENSG00000087085	127
ENSG00000087086	28683
ENSG00000087087	3683
ENSG00000087088	1352
ENSG00000087095	470
ENSG00000087111	1196
ENSG00000087116	38
ENSG00000087128	0
ENSG00000087152	1636
ENSG00000087157	414
ENSG00000087191	1605
ENSG00000087206	501
ENSG00000087237	0
ENSG00000087245	659
ENSG00000087250	1
ENSG00000087253	659
ENSG00000087258	134
ENSG00000087263	690
ENSG00000087266	603
ENSG00000087269	1181
ENSG00000087274	3362
ENSG00000087299	371
ENSG00000087301	208
ENSG00000087302	1850
ENSG00000087303	1156
ENSG00000087338	484
ENSG00000087365	5465
ENSG00000087448	464
ENSG00000087460	13159
ENSG00000087470	1602
ENSG00000087494	37
ENSG00000087495	0
ENSG00000087502	745
ENSG00000087510	0
ENSG00000087586	102
ENSG00000087589	4
ENSG00000087842	237
ENSG00000087884	35
ENSG00000087903	494
ENSG00000087995	660
ENSG00000088002	0
ENSG00000088035	242
ENSG00000088038	174
ENSG00000088053	0
ENSG00000088179	497
ENSG00000088205	1390
ENSG00000088247	6040
ENSG00000088256	1709
ENSG00000088280	0
ENSG00000088298	370
ENSG00000088305	43
ENSG00000088320	0
ENSG00000088325	563
ENSG00000088340	249
ENSG00000088356	757
ENSG00000088367	1378
ENSG00000088386	0
ENSG00000088387	1048
ENSG00000088448	1414
ENSG00000088451	161
ENSG00000088538	478
ENSG00000088543	131
ENSG00000088682	650
ENSG00000088726	0
ENSG00000088727	80
ENSG00000088756	140
ENSG00000088766	258
ENSG00000088782	0
ENSG00000088808	1124
ENSG00000088812	2004
ENSG00000088826	639
ENSG00000088827	3
ENSG00000088832	3891
ENSG00000088833	1940
ENSG00000088836	22
ENSG00000088854	122
ENSG00000088876	164
ENSG00000088881	545
ENSG00000088882	160
ENSG00000088888	2979
ENSG00000088899	251
ENSG00000088926	2
ENSG00000088930	2145
ENSG00000088970	92
ENSG00000088986	1864
ENSG00000088992	1
ENSG00000089006	1329
ENSG00000089009	19684
ENSG00000089012	0
ENSG00000089022	683
ENSG00000089041	1
ENSG00000089048	540
ENSG00000089050	450
ENSG00000089053	2038
ENSG00000089057	2765
ENSG00000089060	182
ENSG00000089063	1587
ENSG00000089091	109
ENSG00000089094	784
ENSG00000089101	2
ENSG00000089116	0
ENSG00000089123	151
ENSG00000089127	0
ENSG00000089154	4290
ENSG00000089157	24300
ENSG00000089159	936
ENSG00000089163	18
ENSG00000089169	0
ENSG00000089177	166
ENSG00000089195	646
ENSG00000089199	71
ENSG00000089220	5278
ENSG00000089225	0
ENSG00000089234	544
ENSG00000089248	1784
ENSG00000089250	0
ENSG00000089280	7042
ENSG00000089289	395
ENSG00000089327	302
ENSG00000089335	613
ENSG00000089351	1151
ENSG00000089356	2
ENSG00000089472	92
ENSG00000089486	146
ENSG00000089505	16
ENSG00000089558	2
ENSG00000089597	6735
ENSG00000089639	312
ENSG00000089682	244
ENSG00000089685	208
ENSG00000089692	3
ENSG00000089693	3762
ENSG00000089723	2
ENSG00000089737	195
ENSG00000089775	204
ENSG00000089818	410
ENSG00000089820	27
ENSG00000089847	29
ENSG00000089876	691
ENSG00000089902	1334
ENSG00000089916	1103
ENSG00000090006	441
ENSG00000090013	424
ENSG00000090020	1223
ENSG00000090054	1074
ENSG00000090060	4902
ENSG00000090061	247
ENSG00000090097	3611
ENSG00000090104	0
ENSG00000090238	555
ENSG00000090263	440
ENSG00000090266	374
ENSG00000090273	4309
ENSG00000090316	1582
ENSG00000090339	96
ENSG00000090372	1864
ENSG00000090376	3
ENSG00000090382	0
ENSG00000090402	0
ENSG00000090432	944
ENSG00000090447	351
ENSG00000090470	769
ENSG00000090487	1573
ENSG00000090512	0
ENSG00000090520	735
ENSG00000090530	1165
ENSG00000090534	1
ENSG00000090539	19
ENSG00000090554	0
ENSG00000090565	97
ENSG00000090581	739
ENSG00000090612	533
ENSG00000090615	1727
ENSG00000090621	3689
ENSG00000090659	0
ENSG00000090661	1998
ENSG00000090674	549
ENSG00000090686	1393
ENSG00000090776	459
ENSG00000090857	439
ENSG00000090861	2978
ENSG00000090863	3113
ENSG00000090889	99
ENSG00000090905	154
ENSG00000090924	377
ENSG00000090932	65
ENSG00000090971	510
ENSG00000090975	646
ENSG00000090989	461
ENSG00000091009	353
ENSG00000091010	1
ENSG00000091039	1465
ENSG00000091073	147
ENSG00000091106	17
ENSG00000091127	745
ENSG00000091128	9
ENSG00000091129	41
ENSG00000091136	4003
ENSG00000091137	6
ENSG00000091138	0
ENSG00000091140	1937
ENSG00000091157	440
ENSG00000091164	1285
ENSG00000091181	0
ENSG00000091262	2
ENSG00000091317	2039
ENSG00000091409	2110
ENSG00000091428	24
ENSG00000091436	1173
ENSG00000091482	1
ENSG00000091483	1995
ENSG00000091490	536
ENSG00000091513	7
ENSG00000091527	8683
ENSG00000091536	12
ENSG00000091542	2348
ENSG00000091583	0
ENSG00000091592	2
ENSG00000091622	122
ENSG00000091640	1232
ENSG00000091651	427
ENSG00000091656	1721
ENSG00000091664	0
ENSG00000091704	0
ENSG00000091732	311
ENSG00000091831	5
ENSG00000091844	74
ENSG00000091879	8
ENSG00000091947	478
ENSG00000091972	46
ENSG00000091986	5054
ENSG00000092009	0
ENSG00000092010	466
ENSG00000092020	199
ENSG00000092036	60
ENSG00000092051	11
ENSG00000092054	11
ENSG00000092067	4
ENSG00000092068	8896
ENSG00000092094	371
ENSG00000092096	796
ENSG00000092098	0
ENSG00000092108	932
ENSG00000092140	349
ENSG00000092148	3704
ENSG00000092199	10321
ENSG00000092200	14
ENSG00000092201	4560
ENSG00000092203	1077
ENSG00000092208	200
ENSG00000092295	10
ENSG00000092330	24
ENSG00000092345	0
ENSG00000092377	0
ENSG00000092421	70
ENSG00000092439	1588
ENSG00000092445	866
ENSG00000092470	371
ENSG00000092529	14
ENSG00000092531	238
ENSG00000092607	18
ENSG00000092621	1095
ENSG00000092758	348
ENSG00000092820	9484
ENSG00000092841	5810
ENSG00000092847	1414
ENSG00000092850	11
ENSG00000092853	804
ENSG00000092871	166
ENSG00000092929	2102
ENSG00000092931	163
ENSG00000092964	915
ENSG00000092969	863
ENSG00000092978	239
ENSG00000093000	1748
ENSG00000093009	391
ENSG00000093010	29
ENSG00000093072	311
ENSG00000093100	0
ENSG00000093134	0
ENSG00000093144	1250
ENSG00000093167	1626
ENSG00000093183	809
[truncated: 58,680 more rows]
