# Supplementary material for: A bio-functional polymer that prevents retinal scarring through modulation of NRF2 signalling pathway
Source: Nat Commun. 2022 May 19;13:2796. doi: 10.1038/s41467-022-30474-6 (PMC9119969; doi:10.1038/s41467-022-30474-6)
Supplement: Supplementary file 11 — Source data [file 41467_2022_30474_MOESM11_ESM.zip › NCOMMS-21-46079B_zip/Source data 2_RNA-Seq Data/DESeq2/CountFiles/invitro/B1_24h_sorted.count]

ENSG00000000003	856
ENSG00000000005	0
ENSG00000000419	664
ENSG00000000457	192
ENSG00000000460	211
ENSG00000000938	0
ENSG00000000971	472
ENSG00000001036	1731
ENSG00000001084	1003
ENSG00000001167	908
ENSG00000001460	252
ENSG00000001461	663
ENSG00000001497	1266
ENSG00000001561	471
ENSG00000001617	562
ENSG00000001626	7
ENSG00000001629	1276
ENSG00000001630	1089
ENSG00000001631	80
ENSG00000002016	153
ENSG00000002079	40
ENSG00000002330	266
ENSG00000002549	1470
ENSG00000002586	3440
ENSG00000002587	36
ENSG00000002726	0
ENSG00000002745	0
ENSG00000002746	0
ENSG00000002822	5
ENSG00000002834	7363
ENSG00000002919	404
ENSG00000002933	5
ENSG00000003056	507
ENSG00000003096	58
ENSG00000003137	42
ENSG00000003147	78
ENSG00000003249	83
ENSG00000003393	1132
ENSG00000003400	5
ENSG00000003402	902
ENSG00000003436	17
ENSG00000003509	277
ENSG00000003756	826
ENSG00000003987	71
ENSG00000003989	901
ENSG00000004059	1124
ENSG00000004139	492
ENSG00000004142	3076
ENSG00000004399	4396
ENSG00000004455	3110
ENSG00000004468	7
ENSG00000004478	4721
ENSG00000004487	2016
ENSG00000004534	1311
ENSG00000004660	303
ENSG00000004700	766
ENSG00000004766	521
ENSG00000004776	21
ENSG00000004777	222
ENSG00000004779	1210
ENSG00000004799	60
ENSG00000004809	0
ENSG00000004838	4
ENSG00000004846	35
ENSG00000004848	1
ENSG00000004864	1260
ENSG00000004866	237
ENSG00000004897	1793
ENSG00000004939	0
ENSG00000004948	0
ENSG00000004961	621
ENSG00000004975	1726
ENSG00000005001	0
ENSG00000005007	3746
ENSG00000005020	61
ENSG00000005022	3495
ENSG00000005059	518
ENSG00000005073	0
ENSG00000005075	745
ENSG00000005100	1173
ENSG00000005102	0
ENSG00000005108	3
ENSG00000005156	520
ENSG00000005175	916
ENSG00000005187	0
ENSG00000005189	43
ENSG00000005194	1397
ENSG00000005206	698
ENSG00000005238	508
ENSG00000005243	218
ENSG00000005249	74
ENSG00000005302	492
ENSG00000005339	2973
ENSG00000005379	634
ENSG00000005381	0
ENSG00000005421	0
ENSG00000005436	400
ENSG00000005448	587
ENSG00000005469	228
ENSG00000005471	6
ENSG00000005483	1195
ENSG00000005486	2451
ENSG00000005513	1770
ENSG00000005700	32
ENSG00000005801	492
ENSG00000005810	1194
ENSG00000005812	401
ENSG00000005844	6
ENSG00000005882	342
ENSG00000005884	26571
ENSG00000005889	1191
ENSG00000005893	4641
ENSG00000005961	48
ENSG00000005981	0
ENSG00000006007	1646
ENSG00000006015	787
ENSG00000006016	339
ENSG00000006025	257
ENSG00000006042	11654
ENSG00000006047	1
ENSG00000006059	0
ENSG00000006062	1026
ENSG00000006071	3
ENSG00000006116	0
ENSG00000006118	6789
ENSG00000006125	5213
ENSG00000006128	1
ENSG00000006194	1019
ENSG00000006210	15
ENSG00000006282	1385
ENSG00000006283	25
ENSG00000006327	8646
ENSG00000006377	0
ENSG00000006432	831
ENSG00000006451	1289
ENSG00000006453	242
ENSG00000006459	177
ENSG00000006468	72
ENSG00000006530	199
ENSG00000006534	422
ENSG00000006555	0
ENSG00000006576	1091
ENSG00000006606	5
ENSG00000006607	993
ENSG00000006611	11
ENSG00000006625	233
ENSG00000006634	213
ENSG00000006638	19
ENSG00000006652	395
ENSG00000006659	0
ENSG00000006695	337
ENSG00000006704	1385
ENSG00000006712	1555
ENSG00000006715	2138
ENSG00000006740	245
ENSG00000006744	2019
ENSG00000006747	103
ENSG00000006756	626
ENSG00000006757	354
ENSG00000006788	0
ENSG00000006831	74
ENSG00000006837	15
ENSG00000007001	3
ENSG00000007038	1
ENSG00000007047	1333
ENSG00000007062	10
ENSG00000007080	2843
ENSG00000007129	0
ENSG00000007168	3359
ENSG00000007171	19
ENSG00000007174	12
ENSG00000007202	4151
ENSG00000007216	0
ENSG00000007237	1117
ENSG00000007255	108
ENSG00000007264	28
ENSG00000007306	0
ENSG00000007312	0
ENSG00000007314	2
ENSG00000007341	354
ENSG00000007350	0
ENSG00000007372	496
ENSG00000007376	1146
ENSG00000007384	680
ENSG00000007392	822
ENSG00000007402	75
ENSG00000007516	40
ENSG00000007520	1580
ENSG00000007541	1020
ENSG00000007545	390
ENSG00000007866	873
ENSG00000007908	0
ENSG00000007923	1112
ENSG00000007933	0
ENSG00000007944	191
ENSG00000007952	5
ENSG00000007968	0
ENSG00000008018	3133
ENSG00000008056	83
ENSG00000008083	255
ENSG00000008086	94
ENSG00000008118	0
ENSG00000008128	16
ENSG00000008130	2619
ENSG00000008196	0
ENSG00000008197	0
ENSG00000008226	9
ENSG00000008256	2847
ENSG00000008277	46
ENSG00000008282	1171
ENSG00000008283	351
ENSG00000008294	2979
ENSG00000008300	122
ENSG00000008311	843
ENSG00000008323	70
ENSG00000008324	199
ENSG00000008382	274
ENSG00000008394	6508
ENSG00000008405	766
ENSG00000008438	1
ENSG00000008441	6796
ENSG00000008513	1185
ENSG00000008516	20
ENSG00000008517	40
ENSG00000008710	2387
ENSG00000008735	450
ENSG00000008838	1627
ENSG00000008853	973
ENSG00000008869	642
ENSG00000008952	3404
ENSG00000008988	11717
ENSG00000009307	11357
ENSG00000009335	3340
ENSG00000009413	1381
ENSG00000009694	26
ENSG00000009709	0
ENSG00000009724	21
ENSG00000009765	0
ENSG00000009780	136
ENSG00000009790	6
ENSG00000009830	856
ENSG00000009844	1475
ENSG00000009950	162
ENSG00000009954	3959
ENSG00000010017	1127
ENSG00000010030	1
ENSG00000010072	250
ENSG00000010165	964
ENSG00000010219	209
ENSG00000010244	2079
ENSG00000010256	3406
ENSG00000010270	672
ENSG00000010278	1481
ENSG00000010282	91
ENSG00000010292	1375
ENSG00000010295	411
ENSG00000010310	43
ENSG00000010318	61
ENSG00000010319	1
ENSG00000010322	3068
ENSG00000010327	2
ENSG00000010361	254
ENSG00000010379	46
ENSG00000010404	404
ENSG00000010438	0
ENSG00000010539	191
ENSG00000010610	5
ENSG00000010626	111
ENSG00000010671	14
ENSG00000010704	81
ENSG00000010803	1062
ENSG00000010810	1609
ENSG00000010818	619
ENSG00000010932	0
ENSG00000011007	1531
ENSG00000011009	1994
ENSG00000011021	993
ENSG00000011028	214
ENSG00000011052	0
ENSG00000011083	0
ENSG00000011105	3743
ENSG00000011114	41
ENSG00000011132	323
ENSG00000011143	244
ENSG00000011198	764
ENSG00000011201	153
ENSG00000011243	751
ENSG00000011258	334
ENSG00000011260	1468
ENSG00000011275	2228
ENSG00000011295	1423
ENSG00000011304	10537
ENSG00000011332	87
ENSG00000011347	75
ENSG00000011376	974
ENSG00000011405	2290
ENSG00000011422	1212
ENSG00000011426	1296
ENSG00000011451	2136
ENSG00000011454	1325
ENSG00000011465	1301
ENSG00000011478	599
ENSG00000011485	2304
ENSG00000011523	516
ENSG00000011566	703
ENSG00000011590	19
ENSG00000011600	0
ENSG00000011638	34
ENSG00000011677	0
ENSG00000012048	834
ENSG00000012061	1503
ENSG00000012124	6
ENSG00000012171	6090
ENSG00000012174	1054
ENSG00000012211	307
ENSG00000012223	0
ENSG00000012232	2019
ENSG00000012504	2
ENSG00000012660	4165
ENSG00000012779	0
ENSG00000012817	0
ENSG00000012822	1337
ENSG00000012963	14
ENSG00000012983	1004
ENSG00000013016	501
ENSG00000013275	0
ENSG00000013288	1066
ENSG00000013293	104
ENSG00000013297	27
ENSG00000013306	4102
ENSG00000013364	1585
ENSG00000013374	815
ENSG00000013375	541
ENSG00000013392	140
ENSG00000013441	554
ENSG00000013503	446
ENSG00000013523	375
ENSG00000013561	872
ENSG00000013563	156
ENSG00000013573	825
ENSG00000013583	1274
ENSG00000013588	1170
ENSG00000013619	315
ENSG00000013725	4
ENSG00000013810	918
ENSG00000014123	467
ENSG00000014138	137
ENSG00000014164	310
ENSG00000014216	2248
ENSG00000014257	1
ENSG00000014641	2155
ENSG00000014824	2032
ENSG00000014914	59
ENSG00000014919	531
ENSG00000015133	224
ENSG00000015153	344
ENSG00000015171	3450
ENSG00000015285	6
ENSG00000015413	1
ENSG00000015475	927
ENSG00000015479	17
ENSG00000015520	3
ENSG00000015532	992
ENSG00000015568	45
ENSG00000015592	0
ENSG00000015676	1581
ENSG00000016082	0
ENSG00000016391	496
ENSG00000016402	8
ENSG00000016490	0
ENSG00000016602	0
ENSG00000016864	763
ENSG00000017260	2313
ENSG00000017427	0
ENSG00000017483	41
ENSG00000017797	1727
ENSG00000018189	753
ENSG00000018236	660
ENSG00000018280	2
ENSG00000018408	3084
ENSG00000018510	1670
ENSG00000018607	0
ENSG00000018610	516
ENSG00000018625	0
ENSG00000018699	662
ENSG00000018869	81
ENSG00000019102	3
ENSG00000019144	1831
ENSG00000019169	2
ENSG00000019186	225
ENSG00000019485	890
ENSG00000019505	98
ENSG00000019549	2
ENSG00000019582	17
ENSG00000019991	0
ENSG00000019995	474
ENSG00000020129	1301
ENSG00000020181	453
ENSG00000020219	0
ENSG00000020256	395
ENSG00000020426	355
ENSG00000020577	1417
ENSG00000020633	2
ENSG00000020922	627
ENSG00000021300	596
ENSG00000021355	183
ENSG00000021461	1
ENSG00000021488	3
ENSG00000021574	425
ENSG00000021645	142
ENSG00000021762	389
ENSG00000021776	1414
ENSG00000021826	501
ENSG00000021852	0
ENSG00000022267	963
ENSG00000022277	1160
ENSG00000022355	16
ENSG00000022556	0
ENSG00000022567	896
ENSG00000022840	2758
ENSG00000022976	177
ENSG00000023041	664
ENSG00000023171	1695
ENSG00000023191	340
ENSG00000023228	316
ENSG00000023287	1416
ENSG00000023318	1114
ENSG00000023330	3405
ENSG00000023445	292
ENSG00000023516	1189
ENSG00000023572	552
ENSG00000023608	640
ENSG00000023697	434
ENSG00000023734	3567
ENSG00000023839	41
ENSG00000023892	7
ENSG00000023902	1425
ENSG00000023909	6471
ENSG00000024048	1130
ENSG00000024422	3997
ENSG00000024526	200
ENSG00000024862	160
ENSG00000025039	1371
ENSG00000025156	419
ENSG00000025293	936
ENSG00000025423	16
ENSG00000025434	36
ENSG00000025708	24
ENSG00000025770	1450
ENSG00000025772	1440
ENSG00000025796	2861
ENSG00000025800	2311
ENSG00000026025	16288
ENSG00000026036	84
ENSG00000026103	143
ENSG00000026297	236
ENSG00000026508	5561
ENSG00000026559	1185
ENSG00000026652	302
ENSG00000026751	6
ENSG00000026950	134
ENSG00000027001	413
ENSG00000027075	49
ENSG00000027644	4
ENSG00000027697	676
ENSG00000027847	630
ENSG00000027869	7
ENSG00000028116	315
ENSG00000028137	0
ENSG00000028203	926
ENSG00000028277	62
ENSG00000028310	1187
ENSG00000028528	2030
ENSG00000028839	231
ENSG00000029153	947
ENSG00000029363	2984
ENSG00000029364	1216
ENSG00000029534	57
ENSG00000029559	0
ENSG00000029639	115
ENSG00000029725	2162
ENSG00000029993	1137
ENSG00000030066	184
ENSG00000030110	534
ENSG00000030304	0
ENSG00000030419	107
ENSG00000030582	6518
ENSG00000031003	1389
ENSG00000031081	257
ENSG00000031691	260
ENSG00000031698	4404
ENSG00000031823	1741
ENSG00000032219	291
ENSG00000032389	819
ENSG00000032444	2342
ENSG00000032742	365
ENSG00000033011	810
ENSG00000033030	415
ENSG00000033050	527
ENSG00000033100	2089
ENSG00000033122	19
ENSG00000033170	486
ENSG00000033178	979
ENSG00000033327	1403
ENSG00000033627	2185
ENSG00000033800	584
ENSG00000033867	1931
ENSG00000034053	68
ENSG00000034152	3276
ENSG00000034239	0
ENSG00000034510	13344
ENSG00000034533	31
ENSG00000034677	605
ENSG00000034693	251
ENSG00000034713	994
ENSG00000034971	1
ENSG00000035115	297
ENSG00000035141	1289
ENSG00000035403	9141
ENSG00000035499	113
ENSG00000035664	50
ENSG00000035681	1237
ENSG00000035687	1507
ENSG00000035720	0
ENSG00000035862	13353
ENSG00000035928	1674
ENSG00000036054	1299
ENSG00000036257	2077
ENSG00000036448	9
ENSG00000036473	0
ENSG00000036530	67
ENSG00000036549	1420
ENSG00000036565	0
ENSG00000036672	398
ENSG00000036828	0
ENSG00000037042	368
ENSG00000037241	783
ENSG00000037280	10
ENSG00000037474	1870
ENSG00000037637	807
ENSG00000037749	485
ENSG00000037757	240
ENSG00000037897	278
ENSG00000037965	0
ENSG00000038002	421
ENSG00000038210	463
ENSG00000038219	1341
ENSG00000038274	930
ENSG00000038295	83
ENSG00000038358	1117
ENSG00000038382	7197
ENSG00000038427	152
ENSG00000038532	938
ENSG00000038945	0
ENSG00000039068	364
ENSG00000039123	2108
ENSG00000039139	55
ENSG00000039319	866
ENSG00000039523	1583
ENSG00000039537	0
ENSG00000039560	3699
ENSG00000039600	1
ENSG00000039650	1681
ENSG00000039987	2
ENSG00000040199	1099
ENSG00000040275	1103
ENSG00000040341	494
ENSG00000040487	1184
ENSG00000040531	673
ENSG00000040608	241
ENSG00000040633	1219
ENSG00000040731	1
ENSG00000040933	740
ENSG00000041353	29
ENSG00000041357	2186
ENSG00000041515	17
ENSG00000041802	962
ENSG00000041880	275
ENSG00000041982	58
ENSG00000041988	254
ENSG00000042062	34
ENSG00000042088	443
ENSG00000042286	1927
ENSG00000042304	0
ENSG00000042317	136
ENSG00000042429	58
ENSG00000042445	741
ENSG00000042493	138
ENSG00000042753	2559
ENSG00000042781	1
ENSG00000042813	0
ENSG00000042832	5
ENSG00000042980	4
ENSG00000043039	0
ENSG00000043093	564
ENSG00000043143	677
ENSG00000043355	2
ENSG00000043462	0
ENSG00000043514	406
ENSG00000043591	10
ENSG00000044012	0
ENSG00000044090	504
ENSG00000044115	10473
ENSG00000044446	287
ENSG00000044459	405
ENSG00000044524	8
ENSG00000044574	9589
ENSG00000046604	1879
ENSG00000046647	152
ENSG00000046651	271
ENSG00000046653	64
ENSG00000046774	0
ENSG00000046889	7
ENSG00000047056	1242
ENSG00000047188	1010
ENSG00000047230	732
ENSG00000047249	1129
ENSG00000047315	3312
ENSG00000047346	351
ENSG00000047365	336
ENSG00000047410	3306
ENSG00000047457	638
ENSG00000047578	504
ENSG00000047579	352
ENSG00000047597	32
ENSG00000047617	7
ENSG00000047621	332
ENSG00000047634	222
ENSG00000047644	1997
ENSG00000047648	12
ENSG00000047662	21
ENSG00000047849	6640
ENSG00000047932	692
ENSG00000047936	2
ENSG00000048028	450
ENSG00000048052	1437
ENSG00000048140	1744
ENSG00000048162	668
ENSG00000048342	188
ENSG00000048392	1044
ENSG00000048405	451
ENSG00000048462	0
ENSG00000048471	463
ENSG00000048540	12
ENSG00000048544	1506
ENSG00000048545	0
ENSG00000048649	2282
ENSG00000048707	1257
ENSG00000048740	3715
ENSG00000048828	4953
ENSG00000048991	1010
ENSG00000049089	1504
ENSG00000049130	114
ENSG00000049167	267
ENSG00000049192	109
ENSG00000049239	1676
ENSG00000049245	2364
ENSG00000049246	861
ENSG00000049247	0
ENSG00000049249	14
ENSG00000049283	5
ENSG00000049323	335
ENSG00000049449	2095
ENSG00000049540	15806
ENSG00000049541	962
ENSG00000049618	2051
ENSG00000049656	943
ENSG00000049759	5002
ENSG00000049768	5
ENSG00000049769	140
ENSG00000049860	1938
ENSG00000049883	292
ENSG00000050030	32
ENSG00000050130	916
ENSG00000050165	3166
ENSG00000050327	7
ENSG00000050344	429
ENSG00000050393	1067
ENSG00000050405	544
ENSG00000050426	592
ENSG00000050438	213
ENSG00000050555	28
ENSG00000050628	14
ENSG00000050730	14
ENSG00000050748	1267
ENSG00000050767	22
ENSG00000050820	1358
ENSG00000051009	434
ENSG00000051108	1098
ENSG00000051128	1168
ENSG00000051180	281
ENSG00000051341	396
ENSG00000051382	484
ENSG00000051523	895
ENSG00000051596	1253
ENSG00000051620	925
ENSG00000051825	424
ENSG00000052126	287
ENSG00000052344	6
ENSG00000052723	996
ENSG00000052749	1391
ENSG00000052795	1710
ENSG00000052802	7392
ENSG00000052841	3031
ENSG00000052850	2
ENSG00000053108	3
ENSG00000053254	878
ENSG00000053328	28
ENSG00000053371	842
ENSG00000053372	2448
ENSG00000053438	18
ENSG00000053501	569
ENSG00000053524	11
ENSG00000053702	31
ENSG00000053747	2577
ENSG00000053770	909
ENSG00000053900	304
ENSG00000053918	83
ENSG00000054116	1296
ENSG00000054118	3277
ENSG00000054148	1696
ENSG00000054179	6
ENSG00000054219	2
ENSG00000054267	1029
ENSG00000054277	50
ENSG00000054282	44
ENSG00000054356	319
ENSG00000054392	2
ENSG00000054523	2618
ENSG00000054598	301
ENSG00000054611	769
ENSG00000054654	1361
ENSG00000054690	478
ENSG00000054793	1622
ENSG00000054796	1
ENSG00000054803	0
ENSG00000054938	6
ENSG00000054965	1130
ENSG00000054967	330
ENSG00000054983	284
ENSG00000055044	1357
ENSG00000055070	3067
ENSG00000055118	176
ENSG00000055130	1682
ENSG00000055147	392
ENSG00000055163	1414
ENSG00000055208	1741
ENSG00000055211	995
ENSG00000055332	1500
ENSG00000055483	2035
ENSG00000055609	1392
ENSG00000055732	228
ENSG00000055813	30
ENSG00000055917	2035
ENSG00000055950	668
ENSG00000055955	1
ENSG00000055957	0
ENSG00000056050	442
ENSG00000056097	2628
ENSG00000056277	159
ENSG00000056291	2
ENSG00000056487	136
ENSG00000056558	326
ENSG00000056586	1737
ENSG00000056736	156
ENSG00000056972	364
ENSG00000056998	1059
ENSG00000057019	7164
ENSG00000057149	0
ENSG00000057252	2718
ENSG00000057294	1169
ENSG00000057468	0
ENSG00000057593	13
ENSG00000057608	4709
ENSG00000057657	3
ENSG00000057663	650
ENSG00000057704	179
ENSG00000057757	1553
ENSG00000057935	758
ENSG00000058056	955
ENSG00000058063	1023
ENSG00000058085	737
ENSG00000058091	705
ENSG00000058262	7041
ENSG00000058272	1477
ENSG00000058335	463
ENSG00000058404	370
ENSG00000058453	946
ENSG00000058600	50
ENSG00000058668	2759
ENSG00000058673	0
ENSG00000058729	379
ENSG00000058799	373
ENSG00000058804	1299
ENSG00000058866	1
ENSG00000059122	1592
ENSG00000059145	983
ENSG00000059377	22
ENSG00000059378	351
ENSG00000059573	1752
ENSG00000059588	526
ENSG00000059691	728
ENSG00000059728	436
ENSG00000059758	673
ENSG00000059769	244
ENSG00000059804	904
ENSG00000059915	163
ENSG00000060069	368
ENSG00000060138	3480
ENSG00000060140	3
ENSG00000060237	4374
ENSG00000060303	0
ENSG00000060339	2087
ENSG00000060491	1752
ENSG00000060558	0
ENSG00000060566	0
ENSG00000060642	125
ENSG00000060656	457
ENSG00000060688	706
ENSG00000060709	0
ENSG00000060718	3818
ENSG00000060749	1433
ENSG00000060762	443
ENSG00000060971	740
ENSG00000060982	1131
ENSG00000061273	3489
ENSG00000061337	158
ENSG00000061455	10
ENSG00000061492	0
ENSG00000061656	133
ENSG00000061676	5656
ENSG00000061794	1860
ENSG00000061918	5
ENSG00000061936	1242
ENSG00000061938	1433
ENSG00000061987	874
ENSG00000062038	343
ENSG00000062096	0
ENSG00000062194	1364
ENSG00000062282	124
ENSG00000062370	104
ENSG00000062485	3427
ENSG00000062524	3
ENSG00000062582	26
ENSG00000062598	884
ENSG00000062650	1533
ENSG00000062716	1882
ENSG00000062725	1534
ENSG00000062822	1766
ENSG00000063015	18
ENSG00000063046	8269
ENSG00000063127	9
ENSG00000063169	552
ENSG00000063176	749
ENSG00000063177	11262
ENSG00000063180	224
ENSG00000063241	1203
ENSG00000063244	6143
ENSG00000063245	4367
ENSG00000063322	1353
ENSG00000063438	35
ENSG00000063515	0
ENSG00000063587	620
ENSG00000063601	1361
ENSG00000063660	17252
ENSG00000063761	300
ENSG00000063854	1104
ENSG00000063978	1853
ENSG00000064012	18
ENSG00000064042	10652
ENSG00000064102	583
ENSG00000064115	1144
ENSG00000064195	13
ENSG00000064199	71
ENSG00000064201	1
ENSG00000064205	15
ENSG00000064218	0
ENSG00000064225	23
ENSG00000064270	5
ENSG00000064300	11
ENSG00000064309	299
ENSG00000064313	862
ENSG00000064393	4371
ENSG00000064419	1405
ENSG00000064489	0
ENSG00000064490	412
ENSG00000064545	738
ENSG00000064547	152
ENSG00000064601	1914
ENSG00000064607	1996
ENSG00000064651	1917
ENSG00000064652	477
ENSG00000064655	93
ENSG00000064666	5833
ENSG00000064687	382
ENSG00000064692	8
ENSG00000064703	480
ENSG00000064726	744
ENSG00000064763	39
ENSG00000064787	35
ENSG00000064835	0
ENSG00000064886	14
ENSG00000064932	173
ENSG00000064933	375
ENSG00000064961	1283
ENSG00000064989	0
ENSG00000064995	322
ENSG00000064999	724
ENSG00000065000	5593
ENSG00000065029	634
ENSG00000065054	870
ENSG00000065057	313
ENSG00000065060	981
ENSG00000065135	2192
ENSG00000065150	8460
ENSG00000065154	1591
ENSG00000065183	1187
ENSG00000065243	1161
ENSG00000065268	1827
ENSG00000065308	4229
ENSG00000065320	139
ENSG00000065325	3
ENSG00000065328	663
ENSG00000065357	375
ENSG00000065361	41
ENSG00000065371	0
ENSG00000065413	58
ENSG00000065427	3661
ENSG00000065457	311
ENSG00000065485	206
ENSG00000065491	404
ENSG00000065518	2060
ENSG00000065526	2282
ENSG00000065534	3736
ENSG00000065548	1921
ENSG00000065559	1286
ENSG00000065600	404
ENSG00000065609	223
ENSG00000065613	2506
ENSG00000065615	293
ENSG00000065618	27
ENSG00000065621	20
ENSG00000065665	254
ENSG00000065675	189
ENSG00000065717	218
ENSG00000065802	1089
ENSG00000065809	1192
ENSG00000065833	955
ENSG00000065882	2361
ENSG00000065883	1282
ENSG00000065911	1500
ENSG00000065923	767
ENSG00000065970	891
ENSG00000065978	26268
ENSG00000065989	116
ENSG00000066027	1851
ENSG00000066032	29
ENSG00000066044	2852
ENSG00000066056	122
ENSG00000066084	1312
ENSG00000066117	1641
ENSG00000066135	477
ENSG00000066136	900
ENSG00000066185	4
ENSG00000066230	230
ENSG00000066248	28
ENSG00000066279	573
ENSG00000066294	0
ENSG00000066322	2361
ENSG00000066336	3
ENSG00000066379	0
ENSG00000066382	32
ENSG00000066405	6
ENSG00000066422	623
ENSG00000066427	289
ENSG00000066455	786
ENSG00000066468	712
ENSG00000066557	246
ENSG00000066583	329
ENSG00000066629	661
ENSG00000066651	209
ENSG00000066654	1008
ENSG00000066697	1627
ENSG00000066735	767
ENSG00000066739	1134
ENSG00000066777	1723
ENSG00000066813	0
ENSG00000066827	298
ENSG00000066855	289
ENSG00000066923	49
ENSG00000066926	1558
ENSG00000066933	645
ENSG00000067048	0
ENSG00000067057	10670
ENSG00000067064	3541
ENSG00000067066	426
ENSG00000067082	1500
ENSG00000067113	139
ENSG00000067141	2228
ENSG00000067167	3910
ENSG00000067177	627
ENSG00000067182	3270
ENSG00000067191	214
ENSG00000067208	491
ENSG00000067221	297
ENSG00000067225	49750
ENSG00000067248	1659
ENSG00000067334	1220
ENSG00000067365	261
ENSG00000067369	1399
ENSG00000067445	632
ENSG00000067533	936
ENSG00000067560	9046
ENSG00000067596	1197
ENSG00000067601	28
ENSG00000067606	507
ENSG00000067646	0
ENSG00000067704	2979
ENSG00000067715	436
ENSG00000067798	1967
ENSG00000067829	776
ENSG00000067836	172
ENSG00000067840	699
ENSG00000067842	14
ENSG00000067900	1868
ENSG00000067955	907
ENSG00000067992	1212
ENSG00000068001	601
ENSG00000068024	594
ENSG00000068028	644
ENSG00000068078	336
ENSG00000068079	275
ENSG00000068097	597
ENSG00000068120	1572
ENSG00000068137	520
ENSG00000068305	2512
ENSG00000068308	1440
ENSG00000068323	4434
ENSG00000068354	295
ENSG00000068366	1407
ENSG00000068383	814
ENSG00000068394	740
ENSG00000068400	1083
ENSG00000068438	998
ENSG00000068489	247
ENSG00000068615	224
ENSG00000068650	1572
ENSG00000068654	2866
ENSG00000068697	4027
ENSG00000068724	906
ENSG00000068745	996
ENSG00000068781	0
ENSG00000068784	322
ENSG00000068796	916
ENSG00000068831	16
ENSG00000068878	2074
ENSG00000068885	138
ENSG00000068903	0
ENSG00000068912	723
ENSG00000068971	469
ENSG00000068976	298
ENSG00000068985	0
ENSG00000069011	1
ENSG00000069018	1
ENSG00000069020	280
ENSG00000069122	0
ENSG00000069188	195
ENSG00000069206	0
ENSG00000069248	1040
ENSG00000069275	6155
ENSG00000069329	3213
ENSG00000069345	2266
ENSG00000069399	296
ENSG00000069424	1084
ENSG00000069431	14
ENSG00000069482	173
ENSG00000069493	20
ENSG00000069509	202
ENSG00000069535	54
ENSG00000069667	453
ENSG00000069696	212
ENSG00000069702	1592
ENSG00000069764	0
ENSG00000069812	0
ENSG00000069849	3237
ENSG00000069869	998
ENSG00000069943	137
ENSG00000069956	2070
ENSG00000069966	583
ENSG00000069974	682
ENSG00000069998	1113
ENSG00000070010	914
ENSG00000070018	0
ENSG00000070019	8
ENSG00000070031	0
ENSG00000070047	50
ENSG00000070061	2093
ENSG00000070081	697
ENSG00000070087	4048
ENSG00000070159	482
ENSG00000070182	57
ENSG00000070190	0
ENSG00000070193	18
ENSG00000070214	957
ENSG00000070269	321
ENSG00000070366	785
ENSG00000070367	1893
ENSG00000070371	135
ENSG00000070388	15
ENSG00000070404	3671
ENSG00000070413	3355
ENSG00000070423	1154
ENSG00000070444	533
ENSG00000070476	797
ENSG00000070495	901
ENSG00000070501	213
ENSG00000070526	0
ENSG00000070540	246
ENSG00000070601	5
ENSG00000070610	1948
ENSG00000070614	3798
ENSG00000070669	16
ENSG00000070718	581
ENSG00000070729	0
ENSG00000070731	179
ENSG00000070748	2
ENSG00000070756	29910
ENSG00000070759	28
ENSG00000070761	501
ENSG00000070770	780
ENSG00000070778	1020
ENSG00000070785	519
ENSG00000070808	28
ENSG00000070814	2509
ENSG00000070831	3899
ENSG00000070882	498
ENSG00000070886	6
ENSG00000070915	0
ENSG00000070950	835
ENSG00000070961	1356
ENSG00000070985	2
ENSG00000071051	1091
ENSG00000071054	4527
ENSG00000071073	316
ENSG00000071082	10334
ENSG00000071127	13239
ENSG00000071189	852
ENSG00000071203	0
ENSG00000071205	285
ENSG00000071242	1198
ENSG00000071243	237
ENSG00000071246	264
ENSG00000071282	394
ENSG00000071462	1888
ENSG00000071537	2147
ENSG00000071539	816
ENSG00000071553	4284
ENSG00000071564	2763
ENSG00000071575	455
ENSG00000071626	4211
ENSG00000071655	1960
ENSG00000071677	0
ENSG00000071794	791
ENSG00000071859	2472
ENSG00000071889	1028
ENSG00000071894	0
ENSG00000071909	1
ENSG00000071967	4458
ENSG00000071991	288
ENSG00000071994	1448
ENSG00000072041	372
ENSG00000072042	3155
ENSG00000072062	0
ENSG00000072071	0
ENSG00000072080	0
ENSG00000072110	14753
ENSG00000072121	862
ENSG00000072133	229
ENSG00000072134	353
ENSG00000072135	587
ENSG00000072163	171
ENSG00000072182	1
ENSG00000072195	1292
ENSG00000072201	40
ENSG00000072210	7839
ENSG00000072274	12675
ENSG00000072310	1740
ENSG00000072315	0
ENSG00000072364	3563
ENSG00000072401	452
ENSG00000072415	1199
ENSG00000072422	442
ENSG00000072501	4186
ENSG00000072506	1112
ENSG00000072518	1185
ENSG00000072571	241
ENSG00000072609	861
ENSG00000072657	5
ENSG00000072682	955
ENSG00000072694	0
ENSG00000072736	303
ENSG00000072756	354
ENSG00000072778	9494
ENSG00000072786	560
ENSG00000072803	1672
ENSG00000072818	12
ENSG00000072832	1373
ENSG00000072840	780
ENSG00000072849	933
ENSG00000072858	5
ENSG00000072864	1
ENSG00000072952	2
ENSG00000072954	655
ENSG00000072958	1942
ENSG00000073008	6772
ENSG00000073050	460
ENSG00000073060	2415
ENSG00000073067	290
ENSG00000073111	2316
ENSG00000073146	17
ENSG00000073150	1071
ENSG00000073169	691
ENSG00000073282	1
ENSG00000073331	142
ENSG00000073350	540
ENSG00000073417	522
ENSG00000073464	720
ENSG00000073536	927
ENSG00000073578	93
ENSG00000073584	113
ENSG00000073598	4
ENSG00000073605	64
ENSG00000073614	1611
ENSG00000073670	99
ENSG00000073711	1025
ENSG00000073712	2804
ENSG00000073734	1
ENSG00000073737	23
ENSG00000073754	0
ENSG00000073756	5
ENSG00000073792	1805
ENSG00000073803	511
ENSG00000073849	240
ENSG00000073861	2
ENSG00000073905	101
ENSG00000073910	182
ENSG00000073921	3873
ENSG00000073969	1
ENSG00000074047	633
ENSG00000074054	1173
ENSG00000074071	487
ENSG00000074181	293
ENSG00000074201	1686
ENSG00000074211	56
ENSG00000074219	429
ENSG00000074266	478
ENSG00000074276	17
ENSG00000074317	25
ENSG00000074319	1113
ENSG00000074356	1351
ENSG00000074370	2
ENSG00000074410	28
ENSG00000074416	1292
ENSG00000074527	2302
ENSG00000074582	495
ENSG00000074590	359
ENSG00000074603	1226
ENSG00000074621	174
ENSG00000074657	1881
ENSG00000074660	0
ENSG00000074695	3465
ENSG00000074696	2105
ENSG00000074706	4
ENSG00000074755	2207
ENSG00000074771	0
ENSG00000074800	75993
ENSG00000074803	1
ENSG00000074842	1476
ENSG00000074855	644
ENSG00000074935	118
ENSG00000074964	1121
ENSG00000074966	17
ENSG00000075035	4
ENSG00000075043	4
ENSG00000075073	13
ENSG00000075089	325
ENSG00000075131	305
ENSG00000075142	1082
ENSG00000075151	3323
ENSG00000075188	265
ENSG00000075213	261
ENSG00000075218	379
ENSG00000075223	6200
ENSG00000075234	566
ENSG00000075239	972
ENSG00000075240	1674
ENSG00000075275	1546
ENSG00000075290	0
ENSG00000075292	1746
ENSG00000075303	175
ENSG00000075336	934
ENSG00000075340	47
ENSG00000075388	0
ENSG00000075391	1881
ENSG00000075399	327
ENSG00000075407	303
ENSG00000075413	1740
ENSG00000075415	9600
ENSG00000075420	1631
ENSG00000075426	3424
ENSG00000075429	3
ENSG00000075461	319
ENSG00000075539	1380
ENSG00000075568	969
ENSG00000075618	4057
ENSG00000075624	97330
ENSG00000075643	93
ENSG00000075651	117
ENSG00000075673	0
ENSG00000075702	523
ENSG00000075711	3197
ENSG00000075785	5032
ENSG00000075790	0
ENSG00000075826	157
ENSG00000075856	1402
ENSG00000075884	0
ENSG00000075886	8
ENSG00000075891	1
ENSG00000075914	542
ENSG00000075945	717
ENSG00000075975	1123
ENSG00000076003	2690
ENSG00000076043	316
ENSG00000076053	310
ENSG00000076067	1610
ENSG00000076108	2739
ENSG00000076201	2109
ENSG00000076242	953
ENSG00000076248	1184
ENSG00000076258	34
ENSG00000076321	678
ENSG00000076344	393
ENSG00000076351	205
ENSG00000076356	195
ENSG00000076382	496
ENSG00000076513	1374
ENSG00000076554	626
ENSG00000076555	734
ENSG00000076604	1161
ENSG00000076641	724
ENSG00000076650	310
ENSG00000076662	0
ENSG00000076685	2197
ENSG00000076706	1721
ENSG00000076716	133
ENSG00000076770	49
ENSG00000076826	683
ENSG00000076864	671
ENSG00000076924	1037
ENSG00000076928	2183
ENSG00000076944	394
ENSG00000076984	1247
ENSG00000077009	34
ENSG00000077044	1320
ENSG00000077063	466
ENSG00000077080	3
ENSG00000077092	424
ENSG00000077097	3939
ENSG00000077147	4973
ENSG00000077150	1897
ENSG00000077152	147
ENSG00000077157	721
ENSG00000077232	2239
ENSG00000077235	3139
ENSG00000077238	296
ENSG00000077254	1857
ENSG00000077264	29
ENSG00000077274	10
ENSG00000077279	2
ENSG00000077312	679
ENSG00000077327	2
ENSG00000077348	655
ENSG00000077380	2101
ENSG00000077420	1
ENSG00000077454	242
ENSG00000077458	230
ENSG00000077463	697
ENSG00000077498	746
ENSG00000077514	752
ENSG00000077522	73
ENSG00000077549	3941
ENSG00000077585	357
ENSG00000077616	1
ENSG00000077684	876
ENSG00000077713	230
ENSG00000077721	1364
ENSG00000077782	4165
ENSG00000077800	0
ENSG00000077935	1
ENSG00000077942	194
ENSG00000077943	0
ENSG00000077984	0
ENSG00000078018	502
ENSG00000078043	749
ENSG00000078053	64
ENSG00000078061	1659
ENSG00000078070	510
ENSG00000078081	17
ENSG00000078098	91
ENSG00000078114	185
ENSG00000078124	743
ENSG00000078140	1984
ENSG00000078142	1412
ENSG00000078177	407
ENSG00000078237	88
ENSG00000078246	787
ENSG00000078269	1488
ENSG00000078295	2
ENSG00000078304	1788
ENSG00000078319	176
ENSG00000078328	2
ENSG00000078369	8967
ENSG00000078399	0
ENSG00000078401	56
ENSG00000078403	497
ENSG00000078487	49
ENSG00000078549	4
ENSG00000078579	0
ENSG00000078589	0
ENSG00000078596	93
ENSG00000078618	3135
ENSG00000078668	1543
ENSG00000078674	2564
ENSG00000078687	543
ENSG00000078699	673
ENSG00000078725	251
ENSG00000078747	1544
ENSG00000078795	2
ENSG00000078804	794
ENSG00000078808	5674
ENSG00000078814	8
ENSG00000078898	0
ENSG00000078900	9
ENSG00000078902	2135
ENSG00000078967	200
ENSG00000079101	15
ENSG00000079102	117
ENSG00000079112	2
ENSG00000079134	446
ENSG00000079150	78
ENSG00000079156	126
ENSG00000079215	26
ENSG00000079246	7988
ENSG00000079257	71
ENSG00000079263	36
ENSG00000079277	255
ENSG00000079308	760
ENSG00000079313	953
ENSG00000079332	2811
ENSG00000079335	69
ENSG00000079337	101
ENSG00000079385	0
ENSG00000079387	512
ENSG00000079393	0
ENSG00000079432	5325
ENSG00000079435	482
ENSG00000079459	420
ENSG00000079462	437
ENSG00000079482	111
ENSG00000079557	0
ENSG00000079616	645
ENSG00000079689	0
ENSG00000079691	1019
ENSG00000079739	1365
ENSG00000079785	2575
ENSG00000079805	4001
ENSG00000079819	3000
ENSG00000079841	417
ENSG00000079931	14
ENSG00000079950	908
ENSG00000079974	393
ENSG00000079999	2786
ENSG00000080007	0
ENSG00000080031	157
ENSG00000080166	1058
ENSG00000080189	982
ENSG00000080200	478
ENSG00000080224	5
ENSG00000080293	19
ENSG00000080298	263
ENSG00000080345	2256
ENSG00000080371	1734
ENSG00000080493	341
ENSG00000080503	1353
ENSG00000080511	0
ENSG00000080546	197
ENSG00000080561	456
ENSG00000080572	0
ENSG00000080573	50
ENSG00000080603	78
ENSG00000080608	1066
ENSG00000080618	0
ENSG00000080644	395
ENSG00000080709	1
ENSG00000080802	404
ENSG00000080815	1717
ENSG00000080819	360
ENSG00000080822	731
ENSG00000080823	230
ENSG00000080824	65024
ENSG00000080839	393
ENSG00000080845	1539
ENSG00000080854	1270
ENSG00000080910	0
ENSG00000080947	112
ENSG00000080986	246
ENSG00000081014	493
ENSG00000081019	365
ENSG00000081026	409
ENSG00000081041	6
ENSG00000081051	3
ENSG00000081052	1910
ENSG00000081059	874
ENSG00000081087	1875
ENSG00000081138	5
ENSG00000081148	27
ENSG00000081154	2761
ENSG00000081177	510
ENSG00000081181	90
ENSG00000081189	54
ENSG00000081237	0
ENSG00000081248	1
ENSG00000081277	15
ENSG00000081307	810
ENSG00000081320	73
ENSG00000081377	841
ENSG00000081386	381
ENSG00000081479	242
ENSG00000081665	158
ENSG00000081692	159
ENSG00000081721	414
ENSG00000081760	1214
ENSG00000081791	1429
ENSG00000081800	0
ENSG00000081803	105
ENSG00000081818	17
ENSG00000081842	2
ENSG00000081853	5
ENSG00000081870	327
ENSG00000081913	624
ENSG00000081923	427
ENSG00000081985	4
ENSG00000082014	721
ENSG00000082068	419
ENSG00000082074	5
ENSG00000082126	33
ENSG00000082146	582
ENSG00000082153	4264
ENSG00000082175	63
ENSG00000082196	7
ENSG00000082212	1566
ENSG00000082213	663
ENSG00000082258	531
ENSG00000082269	388
ENSG00000082293	1
ENSG00000082397	517
ENSG00000082438	1803
ENSG00000082458	326
ENSG00000082482	1
ENSG00000082497	6
ENSG00000082512	281
ENSG00000082515	588
ENSG00000082516	1198
ENSG00000082556	0
ENSG00000082641	7772
ENSG00000082684	16
ENSG00000082701	1879
ENSG00000082781	4075
ENSG00000082805	1314
ENSG00000082898	3736
ENSG00000082929	0
ENSG00000082996	1506
ENSG00000083067	9245
ENSG00000083093	128
ENSG00000083097	204
ENSG00000083099	985
ENSG00000083123	565
ENSG00000083168	2184
ENSG00000083223	393
ENSG00000083290	839
ENSG00000083307	0
ENSG00000083312	7167
ENSG00000083444	3573
ENSG00000083454	5
ENSG00000083457	334
ENSG00000083520	1125
ENSG00000083535	218
ENSG00000083544	278
ENSG00000083622	0
ENSG00000083635	319
ENSG00000083642	788
ENSG00000083720	1158
ENSG00000083750	226
ENSG00000083782	8
ENSG00000083799	1426
ENSG00000083807	134
ENSG00000083812	354
ENSG00000083814	143
ENSG00000083817	129
ENSG00000083828	168
ENSG00000083838	142
ENSG00000083844	572
ENSG00000083845	16008
ENSG00000083857	11454
ENSG00000083896	49
ENSG00000083937	982
ENSG00000084070	635
ENSG00000084072	822
ENSG00000084073	1845
ENSG00000084090	4404
ENSG00000084092	574
ENSG00000084093	952
ENSG00000084110	0
ENSG00000084112	3604
ENSG00000084207	10564
ENSG00000084234	21005
ENSG00000084444	370
ENSG00000084453	209
ENSG00000084463	1876
ENSG00000084623	4452
ENSG00000084628	78
ENSG00000084636	338
ENSG00000084652	3064
ENSG00000084674	0
ENSG00000084676	1054
ENSG00000084693	578
ENSG00000084710	2382
ENSG00000084731	579
ENSG00000084733	1580
ENSG00000084734	0
ENSG00000084754	4396
ENSG00000084764	930
ENSG00000084774	2294
ENSG00000085063	4760
ENSG00000085117	477
ENSG00000085185	306
ENSG00000085224	2050
ENSG00000085231	0
ENSG00000085265	0
ENSG00000085274	282
ENSG00000085276	5
ENSG00000085365	1081
ENSG00000085377	1195
ENSG00000085382	293
ENSG00000085415	1363
ENSG00000085433	462
ENSG00000085449	1030
ENSG00000085465	6
ENSG00000085491	7
ENSG00000085511	527
ENSG00000085514	11
ENSG00000085552	241
ENSG00000085563	43
ENSG00000085644	231
ENSG00000085662	8752
ENSG00000085719	2380
ENSG00000085721	57
ENSG00000085733	584
ENSG00000085741	17
ENSG00000085760	735
ENSG00000085788	1087
ENSG00000085831	17
ENSG00000085832	1292
ENSG00000085840	398
ENSG00000085871	34
ENSG00000085872	1206
ENSG00000085978	0
ENSG00000085982	1024
ENSG00000085998	2490
ENSG00000085999	228
ENSG00000086015	1700
ENSG00000086061	8897
ENSG00000086062	2017
ENSG00000086065	1155
ENSG00000086102	1249
ENSG00000086159	3
ENSG00000086189	343
ENSG00000086200	594
ENSG00000086205	0
ENSG00000086232	2618
ENSG00000086288	13
ENSG00000086289	950
ENSG00000086300	53
ENSG00000086475	1831
ENSG00000086504	1810
ENSG00000086506	35
ENSG00000086544	471
ENSG00000086548	0
ENSG00000086570	9
ENSG00000086589	904
ENSG00000086598	2901
ENSG00000086619	144
ENSG00000086666	1599
ENSG00000086696	2978
ENSG00000086712	1466
ENSG00000086717	0
ENSG00000086730	32
ENSG00000086758	5464
ENSG00000086827	603
ENSG00000086848	193
ENSG00000086967	5
ENSG00000086991	190
ENSG00000087008	445
ENSG00000087053	2028
ENSG00000087074	6531
ENSG00000087076	772
ENSG00000087077	3118
ENSG00000087085	109
ENSG00000087086	101860
ENSG00000087087	3184
ENSG00000087088	2057
ENSG00000087095	440
ENSG00000087111	1420
ENSG00000087116	59
ENSG00000087128	0
ENSG00000087152	2047
ENSG00000087157	596
ENSG00000087191	2155
ENSG00000087206	589
ENSG00000087237	0
ENSG00000087245	651
ENSG00000087250	6
ENSG00000087253	672
ENSG00000087258	217
ENSG00000087263	854
ENSG00000087266	629
ENSG00000087269	1232
ENSG00000087274	4006
ENSG00000087299	332
ENSG00000087301	183
ENSG00000087302	1902
ENSG00000087303	1699
ENSG00000087338	511
ENSG00000087365	5743
ENSG00000087448	593
ENSG00000087460	20086
ENSG00000087470	1796
ENSG00000087494	21
ENSG00000087495	0
ENSG00000087502	766
ENSG00000087510	0
ENSG00000087586	253
ENSG00000087589	0
ENSG00000087842	1916
ENSG00000087884	23
ENSG00000087903	463
ENSG00000087995	742
ENSG00000088002	1
ENSG00000088035	190
ENSG00000088038	189
ENSG00000088053	0
ENSG00000088179	585
ENSG00000088205	1411
ENSG00000088247	7278
ENSG00000088256	2206
ENSG00000088280	0
ENSG00000088298	376
ENSG00000088305	58
ENSG00000088320	0
ENSG00000088325	1447
ENSG00000088340	290
ENSG00000088356	945
ENSG00000088367	1497
ENSG00000088386	2
ENSG00000088387	876
ENSG00000088448	1559
ENSG00000088451	131
ENSG00000088538	588
ENSG00000088543	246
ENSG00000088682	748
ENSG00000088726	14
ENSG00000088727	78
ENSG00000088756	92
ENSG00000088766	356
ENSG00000088782	0
ENSG00000088808	1394
ENSG00000088812	2168
ENSG00000088826	828
ENSG00000088827	3
ENSG00000088832	3919
ENSG00000088833	3372
ENSG00000088836	43
ENSG00000088854	177
ENSG00000088876	191
ENSG00000088881	855
ENSG00000088882	125
ENSG00000088888	3257
ENSG00000088899	364
ENSG00000088926	2
ENSG00000088930	2121
ENSG00000088970	113
ENSG00000088986	3894
ENSG00000088992	3
ENSG00000089006	1610
ENSG00000089009	24625
ENSG00000089012	0
ENSG00000089022	831
ENSG00000089041	1
ENSG00000089048	542
ENSG00000089050	540
ENSG00000089053	1979
ENSG00000089057	2041
ENSG00000089060	244
ENSG00000089063	1536
ENSG00000089091	80
ENSG00000089094	880
ENSG00000089101	3
ENSG00000089116	0
ENSG00000089123	177
ENSG00000089127	0
ENSG00000089154	4276
ENSG00000089157	33125
ENSG00000089159	1132
ENSG00000089163	11
ENSG00000089169	0
ENSG00000089177	225
ENSG00000089195	644
ENSG00000089199	32
ENSG00000089220	6274
ENSG00000089225	0
ENSG00000089234	602
ENSG00000089248	2443
ENSG00000089250	0
ENSG00000089280	7842
ENSG00000089289	521
ENSG00000089327	708
ENSG00000089335	611
ENSG00000089351	1691
ENSG00000089356	1
ENSG00000089472	135
ENSG00000089486	128
ENSG00000089505	22
ENSG00000089558	1
ENSG00000089597	8883
ENSG00000089639	306
ENSG00000089682	227
ENSG00000089685	834
ENSG00000089692	5
ENSG00000089693	4949
ENSG00000089723	10
ENSG00000089737	35
ENSG00000089775	154
ENSG00000089818	484
ENSG00000089820	23
ENSG00000089847	12
ENSG00000089876	761
ENSG00000089902	1336
ENSG00000089916	1411
ENSG00000090006	537
ENSG00000090013	1027
ENSG00000090020	1439
ENSG00000090054	1450
ENSG00000090060	5581
ENSG00000090061	290
ENSG00000090097	3817
ENSG00000090104	0
ENSG00000090238	465
ENSG00000090263	538
ENSG00000090266	625
ENSG00000090273	6039
ENSG00000090316	1874
ENSG00000090339	100
ENSG00000090372	2587
ENSG00000090376	2
ENSG00000090382	0
ENSG00000090402	0
ENSG00000090432	1207
ENSG00000090447	279
ENSG00000090470	856
ENSG00000090487	1887
ENSG00000090512	0
ENSG00000090520	853
ENSG00000090530	681
ENSG00000090534	0
ENSG00000090539	19
ENSG00000090554	0
ENSG00000090565	157
ENSG00000090581	1078
ENSG00000090612	359
ENSG00000090615	2135
ENSG00000090621	4365
ENSG00000090659	0
ENSG00000090661	1760
ENSG00000090674	769
ENSG00000090686	1652
ENSG00000090776	491
ENSG00000090857	466
ENSG00000090861	6701
ENSG00000090863	3499
ENSG00000090889	305
ENSG00000090905	143
ENSG00000090924	673
ENSG00000090932	65
ENSG00000090971	757
ENSG00000090975	823
ENSG00000090989	492
ENSG00000091009	295
ENSG00000091010	1
ENSG00000091039	1447
ENSG00000091073	130
ENSG00000091106	13
ENSG00000091127	673
ENSG00000091128	3
ENSG00000091129	120
ENSG00000091136	3924
ENSG00000091137	5
ENSG00000091138	0
ENSG00000091140	2360
ENSG00000091157	477
ENSG00000091164	1544
ENSG00000091181	0
ENSG00000091262	1
ENSG00000091317	2204
ENSG00000091409	1993
ENSG00000091428	42
ENSG00000091436	1206
ENSG00000091482	1
ENSG00000091483	2010
ENSG00000091490	1029
ENSG00000091513	8
ENSG00000091527	7796
ENSG00000091536	8
ENSG00000091542	2654
ENSG00000091583	0
ENSG00000091592	16
ENSG00000091622	209
ENSG00000091640	2031
ENSG00000091651	724
ENSG00000091656	963
ENSG00000091664	0
ENSG00000091704	0
ENSG00000091732	435
ENSG00000091831	2
ENSG00000091844	107
ENSG00000091879	2
ENSG00000091947	658
ENSG00000091972	35
ENSG00000091986	10530
ENSG00000092009	4
ENSG00000092010	286
ENSG00000092020	218
ENSG00000092036	58
ENSG00000092051	25
ENSG00000092054	11
ENSG00000092067	0
ENSG00000092068	10531
ENSG00000092094	397
ENSG00000092096	1099
ENSG00000092098	0
ENSG00000092108	970
ENSG00000092140	324
ENSG00000092148	4179
ENSG00000092199	9235
ENSG00000092200	10
ENSG00000092201	4530
ENSG00000092203	1254
ENSG00000092208	223
ENSG00000092295	4
ENSG00000092330	8
ENSG00000092345	0
ENSG00000092377	0
ENSG00000092421	78
ENSG00000092439	1711
ENSG00000092445	1905
ENSG00000092470	658
ENSG00000092529	16
ENSG00000092531	415
ENSG00000092607	17
ENSG00000092621	1742
ENSG00000092758	954
ENSG00000092820	10229
ENSG00000092841	9187
ENSG00000092847	1427
ENSG00000092850	11
ENSG00000092853	890
ENSG00000092871	342
ENSG00000092929	2906
ENSG00000092931	147
ENSG00000092964	1185
ENSG00000092969	611
ENSG00000092978	256
ENSG00000093000	1896
ENSG00000093009	467
ENSG00000093010	26
ENSG00000093072	365
ENSG00000093100	0
ENSG00000093134	0
ENSG00000093144	1871
ENSG00000093167	1652
ENSG00000093183	972
[truncated: 58,680 more rows]
