# Supplementary material for: A bio-functional polymer that prevents retinal scarring through modulation of NRF2 signalling pathway
Source: Nat Commun. 2022 May 19;13:2796. doi: 10.1038/s41467-022-30474-6 (PMC9119969; doi:10.1038/s41467-022-30474-6)
Supplement: Supplementary file 11 — Source data [file 41467_2022_30474_MOESM11_ESM.zip › NCOMMS-21-46079B_zip/Source data 2_RNA-Seq Data/DESeq2/CountFiles/invitro/B1_8h_sorted.count]

ENSG00000000003	666
ENSG00000000005	0
ENSG00000000419	466
ENSG00000000457	198
ENSG00000000460	96
ENSG00000000938	0
ENSG00000000971	409
ENSG00000001036	1429
ENSG00000001084	1226
ENSG00000001167	682
ENSG00000001460	183
ENSG00000001461	406
ENSG00000001497	1010
ENSG00000001561	331
ENSG00000001617	319
ENSG00000001626	7
ENSG00000001629	907
ENSG00000001630	533
ENSG00000001631	72
ENSG00000002016	126
ENSG00000002079	54
ENSG00000002330	137
ENSG00000002549	1353
ENSG00000002586	2606
ENSG00000002587	43
ENSG00000002726	0
ENSG00000002745	2
ENSG00000002746	3
ENSG00000002822	2
ENSG00000002834	5929
ENSG00000002919	371
ENSG00000002933	7
ENSG00000003056	448
ENSG00000003096	36
ENSG00000003137	39
ENSG00000003147	87
ENSG00000003249	34
ENSG00000003393	1312
ENSG00000003400	2
ENSG00000003402	675
ENSG00000003436	25
ENSG00000003509	199
ENSG00000003756	842
ENSG00000003987	34
ENSG00000003989	1164
ENSG00000004059	944
ENSG00000004139	284
ENSG00000004142	2464
ENSG00000004399	3827
ENSG00000004455	2261
ENSG00000004468	6
ENSG00000004478	4772
ENSG00000004487	1814
ENSG00000004534	1128
ENSG00000004660	416
ENSG00000004700	476
ENSG00000004766	402
ENSG00000004776	20
ENSG00000004777	138
ENSG00000004779	876
ENSG00000004799	31
ENSG00000004809	0
ENSG00000004838	7
ENSG00000004846	36
ENSG00000004848	2
ENSG00000004864	1098
ENSG00000004866	236
ENSG00000004897	1423
ENSG00000004939	2
ENSG00000004948	1
ENSG00000004961	544
ENSG00000004975	1418
ENSG00000005001	1
ENSG00000005007	3512
ENSG00000005020	41
ENSG00000005022	2287
ENSG00000005059	295
ENSG00000005073	0
ENSG00000005075	503
ENSG00000005100	1206
ENSG00000005102	0
ENSG00000005108	13
ENSG00000005156	544
ENSG00000005175	728
ENSG00000005187	3
ENSG00000005189	33
ENSG00000005194	1202
ENSG00000005206	623
ENSG00000005238	316
ENSG00000005243	105
ENSG00000005249	89
ENSG00000005302	358
ENSG00000005339	3332
ENSG00000005379	427
ENSG00000005381	0
ENSG00000005421	1
ENSG00000005436	382
ENSG00000005448	395
ENSG00000005469	148
ENSG00000005471	1
ENSG00000005483	1271
ENSG00000005486	2277
ENSG00000005513	1631
ENSG00000005700	39
ENSG00000005801	474
ENSG00000005810	958
ENSG00000005812	373
ENSG00000005844	2
ENSG00000005882	299
ENSG00000005884	24223
ENSG00000005889	1156
ENSG00000005893	3981
ENSG00000005961	14
ENSG00000005981	0
ENSG00000006007	1129
ENSG00000006015	510
ENSG00000006016	412
ENSG00000006025	165
ENSG00000006042	7901
ENSG00000006047	0
ENSG00000006059	1
ENSG00000006062	1229
ENSG00000006071	3
ENSG00000006116	0
ENSG00000006118	6269
ENSG00000006125	4297
ENSG00000006128	4
ENSG00000006194	1024
ENSG00000006210	10
ENSG00000006282	788
ENSG00000006283	26
ENSG00000006327	8975
ENSG00000006377	1
ENSG00000006432	812
ENSG00000006451	1169
ENSG00000006453	214
ENSG00000006459	331
ENSG00000006468	73
ENSG00000006530	195
ENSG00000006534	222
ENSG00000006555	2
ENSG00000006576	777
ENSG00000006606	1
ENSG00000006607	689
ENSG00000006611	14
ENSG00000006625	183
ENSG00000006634	200
ENSG00000006638	7
ENSG00000006652	303
ENSG00000006659	0
ENSG00000006695	299
ENSG00000006704	1381
ENSG00000006712	1329
ENSG00000006715	1528
ENSG00000006740	182
ENSG00000006744	1527
ENSG00000006747	123
ENSG00000006756	743
ENSG00000006757	337
ENSG00000006788	0
ENSG00000006831	81
ENSG00000006837	10
ENSG00000007001	1
ENSG00000007038	0
ENSG00000007047	1287
ENSG00000007062	13
ENSG00000007080	2666
ENSG00000007129	0
ENSG00000007168	3164
ENSG00000007171	14
ENSG00000007174	17
ENSG00000007202	3105
ENSG00000007216	0
ENSG00000007237	904
ENSG00000007255	84
ENSG00000007264	25
ENSG00000007306	0
ENSG00000007312	1
ENSG00000007314	3
ENSG00000007341	315
ENSG00000007350	0
ENSG00000007372	549
ENSG00000007376	897
ENSG00000007384	685
ENSG00000007392	764
ENSG00000007402	57
ENSG00000007516	79
ENSG00000007520	1210
ENSG00000007541	962
ENSG00000007545	389
ENSG00000007866	700
ENSG00000007908	0
ENSG00000007923	917
ENSG00000007933	0
ENSG00000007944	213
ENSG00000007952	9
ENSG00000007968	0
ENSG00000008018	2400
ENSG00000008056	64
ENSG00000008083	236
ENSG00000008086	88
ENSG00000008118	0
ENSG00000008128	7
ENSG00000008130	1980
ENSG00000008196	0
ENSG00000008197	0
ENSG00000008226	7
ENSG00000008256	3277
ENSG00000008277	42
ENSG00000008282	837
ENSG00000008283	190
ENSG00000008294	2700
ENSG00000008300	145
ENSG00000008311	1217
ENSG00000008323	45
ENSG00000008324	175
ENSG00000008382	175
ENSG00000008394	3267
ENSG00000008405	1655
ENSG00000008438	2
ENSG00000008441	4840
ENSG00000008513	1242
ENSG00000008516	18
ENSG00000008517	43
ENSG00000008710	2396
ENSG00000008735	376
ENSG00000008838	1287
ENSG00000008853	797
ENSG00000008869	660
ENSG00000008952	3189
ENSG00000008988	8806
ENSG00000009307	10282
ENSG00000009335	2472
ENSG00000009413	1269
ENSG00000009694	33
ENSG00000009709	0
ENSG00000009724	16
ENSG00000009765	0
ENSG00000009780	112
ENSG00000009790	1
ENSG00000009830	532
ENSG00000009844	1302
ENSG00000009950	88
ENSG00000009954	3272
ENSG00000010017	959
ENSG00000010030	3
ENSG00000010072	167
ENSG00000010165	905
ENSG00000010219	131
ENSG00000010244	1861
ENSG00000010256	2627
ENSG00000010270	559
ENSG00000010278	1357
ENSG00000010282	132
ENSG00000010292	603
ENSG00000010295	243
ENSG00000010310	15
ENSG00000010318	65
ENSG00000010319	2
ENSG00000010322	2916
ENSG00000010327	3
ENSG00000010361	290
ENSG00000010379	63
ENSG00000010404	430
ENSG00000010438	0
ENSG00000010539	185
ENSG00000010610	7
ENSG00000010626	122
ENSG00000010671	11
ENSG00000010704	55
ENSG00000010803	719
ENSG00000010810	1320
ENSG00000010818	892
ENSG00000010932	0
ENSG00000011007	1362
ENSG00000011009	1877
ENSG00000011021	1077
ENSG00000011028	173
ENSG00000011052	0
ENSG00000011083	0
ENSG00000011105	4261
ENSG00000011114	35
ENSG00000011132	272
ENSG00000011143	150
ENSG00000011198	622
ENSG00000011201	130
ENSG00000011243	680
ENSG00000011258	408
ENSG00000011260	1505
ENSG00000011275	1977
ENSG00000011295	1325
ENSG00000011304	9605
ENSG00000011332	52
ENSG00000011347	69
ENSG00000011376	982
ENSG00000011405	1757
ENSG00000011422	895
ENSG00000011426	291
ENSG00000011451	2105
ENSG00000011454	1124
ENSG00000011465	1487
ENSG00000011478	346
ENSG00000011485	1703
ENSG00000011523	438
ENSG00000011566	690
ENSG00000011590	20
ENSG00000011600	0
ENSG00000011638	26
ENSG00000011677	0
ENSG00000012048	277
ENSG00000012061	1397
ENSG00000012124	1
ENSG00000012171	7992
ENSG00000012174	946
ENSG00000012211	219
ENSG00000012223	0
ENSG00000012232	1777
ENSG00000012504	3
ENSG00000012660	3474
ENSG00000012779	0
ENSG00000012817	0
ENSG00000012822	1791
ENSG00000012963	3
ENSG00000012983	1013
ENSG00000013016	392
ENSG00000013275	0
ENSG00000013288	738
ENSG00000013293	117
ENSG00000013297	20
ENSG00000013306	3510
ENSG00000013364	1425
ENSG00000013374	691
ENSG00000013375	506
ENSG00000013392	130
ENSG00000013441	844
ENSG00000013503	358
ENSG00000013523	408
ENSG00000013561	624
ENSG00000013563	138
ENSG00000013573	553
ENSG00000013583	1067
ENSG00000013588	847
ENSG00000013619	451
ENSG00000013725	0
ENSG00000013810	242
ENSG00000014123	422
ENSG00000014138	60
ENSG00000014164	240
ENSG00000014216	1474
ENSG00000014257	0
ENSG00000014641	1765
ENSG00000014824	1551
ENSG00000014914	37
ENSG00000014919	474
ENSG00000015133	112
ENSG00000015153	345
ENSG00000015171	2898
ENSG00000015285	8
ENSG00000015413	1
ENSG00000015475	541
ENSG00000015479	21
ENSG00000015520	5
ENSG00000015532	725
ENSG00000015568	55
ENSG00000015592	4
ENSG00000015676	1228
ENSG00000016082	3
ENSG00000016391	375
ENSG00000016402	20
ENSG00000016490	0
ENSG00000016602	0
ENSG00000016864	635
ENSG00000017260	2175
ENSG00000017427	2
ENSG00000017483	34
ENSG00000017797	1262
ENSG00000018189	664
ENSG00000018236	808
ENSG00000018280	6
ENSG00000018408	2856
ENSG00000018510	1046
ENSG00000018607	0
ENSG00000018610	451
ENSG00000018625	11
ENSG00000018699	653
ENSG00000018869	57
ENSG00000019102	0
ENSG00000019144	1216
ENSG00000019169	0
ENSG00000019186	264
ENSG00000019485	748
ENSG00000019505	113
ENSG00000019549	3
ENSG00000019582	11
ENSG00000019991	0
ENSG00000019995	442
ENSG00000020129	1203
ENSG00000020181	302
ENSG00000020219	0
ENSG00000020256	422
ENSG00000020426	347
ENSG00000020577	2001
ENSG00000020633	2
ENSG00000020922	340
ENSG00000021300	507
ENSG00000021355	117
ENSG00000021461	0
ENSG00000021488	0
ENSG00000021574	358
ENSG00000021645	138
ENSG00000021762	330
ENSG00000021776	1067
ENSG00000021826	266
ENSG00000021852	0
ENSG00000022267	606
ENSG00000022277	919
ENSG00000022355	15
ENSG00000022556	0
ENSG00000022567	674
ENSG00000022840	2488
ENSG00000022976	129
ENSG00000023041	477
ENSG00000023171	1614
ENSG00000023191	156
ENSG00000023228	102
ENSG00000023287	1489
ENSG00000023318	960
ENSG00000023330	2785
ENSG00000023445	249
ENSG00000023516	1021
ENSG00000023572	432
ENSG00000023608	789
ENSG00000023697	263
ENSG00000023734	3301
ENSG00000023839	29
ENSG00000023892	14
ENSG00000023902	931
ENSG00000023909	8416
ENSG00000024048	1113
ENSG00000024422	3550
ENSG00000024526	24
ENSG00000024862	93
ENSG00000025039	1317
ENSG00000025156	367
ENSG00000025293	791
ENSG00000025423	4
ENSG00000025434	39
ENSG00000025708	12
ENSG00000025770	876
ENSG00000025772	1705
ENSG00000025796	2639
ENSG00000025800	1777
ENSG00000026025	13359
ENSG00000026036	66
ENSG00000026103	118
ENSG00000026297	224
ENSG00000026508	6152
ENSG00000026559	626
ENSG00000026652	257
ENSG00000026751	2
ENSG00000026950	124
ENSG00000027001	300
ENSG00000027075	46
ENSG00000027644	4
ENSG00000027697	563
ENSG00000027847	539
ENSG00000027869	6
ENSG00000028116	220
ENSG00000028137	0
ENSG00000028203	724
ENSG00000028277	82
ENSG00000028310	752
ENSG00000028528	1609
ENSG00000028839	189
ENSG00000029153	578
ENSG00000029363	2072
ENSG00000029364	960
ENSG00000029534	58
ENSG00000029559	0
ENSG00000029639	111
ENSG00000029725	1827
ENSG00000029993	708
ENSG00000030066	179
ENSG00000030110	482
ENSG00000030304	1
ENSG00000030419	147
ENSG00000030582	4386
ENSG00000031003	1407
ENSG00000031081	234
ENSG00000031691	97
ENSG00000031698	3730
ENSG00000031823	1422
ENSG00000032219	325
ENSG00000032389	693
ENSG00000032444	1389
ENSG00000032742	335
ENSG00000033011	723
ENSG00000033030	384
ENSG00000033050	428
ENSG00000033100	1417
ENSG00000033122	24
ENSG00000033170	338
ENSG00000033178	771
ENSG00000033327	1928
ENSG00000033627	2342
ENSG00000033800	509
ENSG00000033867	4341
ENSG00000034053	27
ENSG00000034152	5613
ENSG00000034239	0
ENSG00000034510	9896
ENSG00000034533	17
ENSG00000034677	598
ENSG00000034693	187
ENSG00000034713	923
ENSG00000034971	0
ENSG00000035115	267
ENSG00000035141	893
ENSG00000035403	7073
ENSG00000035499	38
ENSG00000035664	33
ENSG00000035681	928
ENSG00000035687	1531
ENSG00000035720	0
ENSG00000035862	11114
ENSG00000035928	1175
ENSG00000036054	1377
ENSG00000036257	2070
ENSG00000036448	5
ENSG00000036473	0
ENSG00000036530	58
ENSG00000036549	1315
ENSG00000036565	0
ENSG00000036672	218
ENSG00000036828	0
ENSG00000037042	281
ENSG00000037241	568
ENSG00000037280	5
ENSG00000037474	1609
ENSG00000037637	682
ENSG00000037749	480
ENSG00000037757	199
ENSG00000037897	303
ENSG00000037965	0
ENSG00000038002	350
ENSG00000038210	335
ENSG00000038219	1095
ENSG00000038274	847
ENSG00000038295	118
ENSG00000038358	812
ENSG00000038382	9105
ENSG00000038427	75
ENSG00000038532	1023
ENSG00000038945	0
ENSG00000039068	357
ENSG00000039123	2277
ENSG00000039139	66
ENSG00000039319	655
ENSG00000039523	1385
ENSG00000039537	0
ENSG00000039560	2598
ENSG00000039600	0
ENSG00000039650	1055
ENSG00000039987	3
ENSG00000040199	1113
ENSG00000040275	630
ENSG00000040341	368
ENSG00000040487	876
ENSG00000040531	674
ENSG00000040608	185
ENSG00000040633	1353
ENSG00000040731	5
ENSG00000040933	502
ENSG00000041353	16
ENSG00000041357	1672
ENSG00000041515	14
ENSG00000041802	852
ENSG00000041880	168
ENSG00000041982	37
ENSG00000041988	263
ENSG00000042062	32
ENSG00000042088	264
ENSG00000042286	1454
ENSG00000042304	0
ENSG00000042317	91
ENSG00000042429	44
ENSG00000042445	568
ENSG00000042493	88
ENSG00000042753	1941
ENSG00000042781	4
ENSG00000042813	0
ENSG00000042832	5
ENSG00000042980	1
ENSG00000043039	0
ENSG00000043093	447
ENSG00000043143	441
ENSG00000043355	8
ENSG00000043462	0
ENSG00000043514	327
ENSG00000043591	6
ENSG00000044012	0
ENSG00000044090	274
ENSG00000044115	9771
ENSG00000044446	266
ENSG00000044459	264
ENSG00000044524	26
ENSG00000044574	7845
ENSG00000046604	1700
ENSG00000046647	83
ENSG00000046651	328
ENSG00000046653	88
ENSG00000046774	0
ENSG00000046889	20
ENSG00000047056	1192
ENSG00000047188	954
ENSG00000047230	576
ENSG00000047249	923
ENSG00000047315	2920
ENSG00000047346	368
ENSG00000047365	328
ENSG00000047410	2592
ENSG00000047457	267
ENSG00000047578	389
ENSG00000047579	345
ENSG00000047597	30
ENSG00000047617	3
ENSG00000047621	252
ENSG00000047634	138
ENSG00000047644	2200
ENSG00000047648	2
ENSG00000047662	15
ENSG00000047849	5882
ENSG00000047932	633
ENSG00000047936	1
ENSG00000048028	294
ENSG00000048052	1517
ENSG00000048140	1136
ENSG00000048162	608
ENSG00000048342	177
ENSG00000048392	857
ENSG00000048405	548
ENSG00000048462	0
ENSG00000048471	425
ENSG00000048540	10
ENSG00000048544	1224
ENSG00000048545	0
ENSG00000048649	1900
ENSG00000048707	1114
ENSG00000048740	4246
ENSG00000048828	3314
ENSG00000048991	703
ENSG00000049089	714
ENSG00000049130	87
ENSG00000049167	167
ENSG00000049192	31
ENSG00000049239	1289
ENSG00000049245	1923
ENSG00000049246	1822
ENSG00000049247	0
ENSG00000049249	16
ENSG00000049283	0
ENSG00000049323	361
ENSG00000049449	1244
ENSG00000049540	13956
ENSG00000049541	498
ENSG00000049618	1684
ENSG00000049656	651
ENSG00000049759	4882
ENSG00000049768	14
ENSG00000049769	175
ENSG00000049860	1611
ENSG00000049883	250
ENSG00000050030	43
ENSG00000050130	830
ENSG00000050165	2305
ENSG00000050327	13
ENSG00000050344	279
ENSG00000050393	807
ENSG00000050405	520
ENSG00000050426	472
ENSG00000050438	124
ENSG00000050555	6
ENSG00000050628	19
ENSG00000050730	8
ENSG00000050748	753
ENSG00000050767	9
ENSG00000050820	1175
ENSG00000051009	381
ENSG00000051108	812
ENSG00000051128	1072
ENSG00000051180	89
ENSG00000051341	81
ENSG00000051382	383
ENSG00000051523	510
ENSG00000051596	788
ENSG00000051620	679
ENSG00000051825	257
ENSG00000052126	317
ENSG00000052344	1
ENSG00000052723	781
ENSG00000052749	1657
ENSG00000052795	2044
ENSG00000052802	3641
ENSG00000052841	2123
ENSG00000052850	0
ENSG00000053108	4
ENSG00000053254	881
ENSG00000053328	27
ENSG00000053371	852
ENSG00000053372	2220
ENSG00000053438	11
ENSG00000053501	436
ENSG00000053524	5
ENSG00000053702	15
ENSG00000053747	1454
ENSG00000053770	742
ENSG00000053900	180
ENSG00000053918	29
ENSG00000054116	1040
ENSG00000054118	2143
ENSG00000054148	1100
ENSG00000054179	10
ENSG00000054219	1
ENSG00000054267	886
ENSG00000054277	45
ENSG00000054282	46
ENSG00000054356	109
ENSG00000054392	2
ENSG00000054523	2482
ENSG00000054598	310
ENSG00000054611	586
ENSG00000054654	1394
ENSG00000054690	359
ENSG00000054793	1489
ENSG00000054796	2
ENSG00000054803	0
ENSG00000054938	9
ENSG00000054965	837
ENSG00000054967	248
ENSG00000054983	220
ENSG00000055044	1448
ENSG00000055070	2537
ENSG00000055118	82
ENSG00000055130	1655
ENSG00000055147	421
ENSG00000055163	1094
ENSG00000055208	1680
ENSG00000055211	812
ENSG00000055332	1085
ENSG00000055483	2793
ENSG00000055609	1266
ENSG00000055732	131
ENSG00000055813	41
ENSG00000055917	1815
ENSG00000055950	508
ENSG00000055955	1
ENSG00000055957	2
ENSG00000056050	343
ENSG00000056097	1848
ENSG00000056277	207
ENSG00000056291	2
ENSG00000056487	107
ENSG00000056558	572
ENSG00000056586	1429
ENSG00000056736	128
ENSG00000056972	426
ENSG00000056998	724
ENSG00000057019	6501
ENSG00000057149	0
ENSG00000057252	2506
ENSG00000057294	1345
ENSG00000057468	0
ENSG00000057593	20
ENSG00000057608	3754
ENSG00000057657	6
ENSG00000057663	613
ENSG00000057704	118
ENSG00000057757	1316
ENSG00000057935	620
ENSG00000058056	569
ENSG00000058063	1015
ENSG00000058085	949
ENSG00000058091	472
ENSG00000058262	5325
ENSG00000058272	1376
ENSG00000058335	398
ENSG00000058404	362
ENSG00000058453	710
ENSG00000058600	57
ENSG00000058668	1540
ENSG00000058673	3
ENSG00000058729	324
ENSG00000058799	335
ENSG00000058804	756
ENSG00000058866	3
ENSG00000059122	1395
ENSG00000059145	649
ENSG00000059377	13
ENSG00000059378	291
ENSG00000059573	1547
ENSG00000059588	372
ENSG00000059691	609
ENSG00000059728	489
ENSG00000059758	689
ENSG00000059769	252
ENSG00000059804	750
ENSG00000059915	144
ENSG00000060069	370
ENSG00000060138	3698
ENSG00000060140	2
ENSG00000060237	2995
ENSG00000060303	0
ENSG00000060339	1587
ENSG00000060491	1512
ENSG00000060558	0
ENSG00000060566	0
ENSG00000060642	92
ENSG00000060656	349
ENSG00000060688	596
ENSG00000060709	0
ENSG00000060718	3634
ENSG00000060749	1124
ENSG00000060762	315
ENSG00000060971	654
ENSG00000060982	879
ENSG00000061273	3429
ENSG00000061337	49
ENSG00000061455	8
ENSG00000061492	0
ENSG00000061656	102
ENSG00000061676	4940
ENSG00000061794	1474
ENSG00000061918	11
ENSG00000061936	1017
ENSG00000061938	1053
ENSG00000061987	758
ENSG00000062038	297
ENSG00000062096	0
ENSG00000062194	1596
ENSG00000062282	70
ENSG00000062370	78
ENSG00000062485	2787
ENSG00000062524	1
ENSG00000062582	15
ENSG00000062598	718
ENSG00000062650	1356
ENSG00000062716	1820
ENSG00000062725	1434
ENSG00000062822	899
ENSG00000063015	24
ENSG00000063046	6997
ENSG00000063127	10
ENSG00000063169	483
ENSG00000063176	766
ENSG00000063177	8852
ENSG00000063180	190
ENSG00000063241	908
ENSG00000063244	5895
ENSG00000063245	2885
ENSG00000063322	1165
ENSG00000063438	41
ENSG00000063515	1
ENSG00000063587	631
ENSG00000063601	1246
ENSG00000063660	19191
ENSG00000063761	295
ENSG00000063854	691
ENSG00000063978	1455
ENSG00000064012	15
ENSG00000064042	10665
ENSG00000064102	504
ENSG00000064115	866
ENSG00000064195	25
ENSG00000064199	60
ENSG00000064201	3
ENSG00000064205	8
ENSG00000064218	0
ENSG00000064225	22
ENSG00000064270	8
ENSG00000064300	8
ENSG00000064309	264
ENSG00000064313	539
ENSG00000064393	3473
ENSG00000064419	1136
ENSG00000064489	0
ENSG00000064490	294
ENSG00000064545	676
ENSG00000064547	110
ENSG00000064601	1130
ENSG00000064607	1401
ENSG00000064651	1727
ENSG00000064652	342
ENSG00000064655	73
ENSG00000064666	4418
ENSG00000064687	429
ENSG00000064692	5
ENSG00000064703	482
ENSG00000064726	494
ENSG00000064763	23
ENSG00000064787	60
ENSG00000064835	1
ENSG00000064886	13
ENSG00000064932	142
ENSG00000064933	280
ENSG00000064961	995
ENSG00000064989	0
ENSG00000064995	254
ENSG00000064999	648
ENSG00000065000	4656
ENSG00000065029	638
ENSG00000065054	652
ENSG00000065057	231
ENSG00000065060	839
ENSG00000065135	1791
ENSG00000065150	6241
ENSG00000065154	1293
ENSG00000065183	1598
ENSG00000065243	1055
ENSG00000065268	1457
ENSG00000065308	3614
ENSG00000065320	156
ENSG00000065325	4
ENSG00000065328	251
ENSG00000065357	241
ENSG00000065361	44
ENSG00000065371	0
ENSG00000065413	68
ENSG00000065427	3061
ENSG00000065457	305
ENSG00000065485	166
ENSG00000065491	444
ENSG00000065518	1473
ENSG00000065526	2331
ENSG00000065534	1762
ENSG00000065548	1703
ENSG00000065559	1145
ENSG00000065600	249
ENSG00000065609	179
ENSG00000065613	2443
ENSG00000065615	226
ENSG00000065618	11
ENSG00000065621	35
ENSG00000065665	213
ENSG00000065675	207
ENSG00000065717	56
ENSG00000065802	1001
ENSG00000065809	1218
ENSG00000065833	610
ENSG00000065882	1558
ENSG00000065883	1134
ENSG00000065911	1298
ENSG00000065923	447
ENSG00000065970	808
ENSG00000065978	22603
ENSG00000065989	69
ENSG00000066027	1819
ENSG00000066032	21
ENSG00000066044	2286
ENSG00000066056	55
ENSG00000066084	1106
ENSG00000066117	1222
ENSG00000066135	427
ENSG00000066136	727
ENSG00000066185	2
ENSG00000066230	123
ENSG00000066248	31
ENSG00000066279	187
ENSG00000066294	0
ENSG00000066322	1626
ENSG00000066336	7
ENSG00000066379	0
ENSG00000066382	14
ENSG00000066405	11
ENSG00000066422	667
ENSG00000066427	252
ENSG00000066455	544
ENSG00000066468	772
ENSG00000066557	184
ENSG00000066583	264
ENSG00000066629	666
ENSG00000066651	180
ENSG00000066654	787
ENSG00000066697	1628
ENSG00000066735	496
ENSG00000066739	1002
ENSG00000066777	1689
ENSG00000066813	0
ENSG00000066827	311
ENSG00000066855	236
ENSG00000066923	71
ENSG00000066926	1468
ENSG00000066933	577
ENSG00000067048	0
ENSG00000067057	8990
ENSG00000067064	2272
ENSG00000067066	303
ENSG00000067082	1536
ENSG00000067113	149
ENSG00000067141	1843
ENSG00000067167	2691
ENSG00000067177	397
ENSG00000067182	3593
ENSG00000067191	182
ENSG00000067208	464
ENSG00000067221	221
ENSG00000067225	38126
ENSG00000067248	2208
ENSG00000067334	1191
ENSG00000067365	194
ENSG00000067369	1114
ENSG00000067445	447
ENSG00000067533	820
ENSG00000067560	7708
ENSG00000067596	816
ENSG00000067601	24
ENSG00000067606	367
ENSG00000067646	0
ENSG00000067704	2500
ENSG00000067715	607
ENSG00000067798	2052
ENSG00000067829	631
ENSG00000067836	167
ENSG00000067840	542
ENSG00000067842	4
ENSG00000067900	1765
ENSG00000067955	733
ENSG00000067992	1000
ENSG00000068001	388
ENSG00000068024	581
ENSG00000068028	537
ENSG00000068078	186
ENSG00000068079	273
ENSG00000068097	435
ENSG00000068120	1217
ENSG00000068137	498
ENSG00000068305	2248
ENSG00000068308	1124
ENSG00000068323	4440
ENSG00000068354	235
ENSG00000068366	1123
ENSG00000068383	791
ENSG00000068394	557
ENSG00000068400	857
ENSG00000068438	778
ENSG00000068489	28
ENSG00000068615	158
ENSG00000068650	1483
ENSG00000068654	2521
ENSG00000068697	3679
ENSG00000068724	621
ENSG00000068745	954
ENSG00000068781	0
ENSG00000068784	368
ENSG00000068796	813
ENSG00000068831	6
ENSG00000068878	2114
ENSG00000068885	125
ENSG00000068903	0
ENSG00000068912	620
ENSG00000068971	418
ENSG00000068976	164
ENSG00000068985	0
ENSG00000069011	3
ENSG00000069018	1
ENSG00000069020	230
ENSG00000069122	0
ENSG00000069188	207
ENSG00000069206	0
ENSG00000069248	729
ENSG00000069275	4061
ENSG00000069329	2496
ENSG00000069345	2217
ENSG00000069399	199
ENSG00000069424	796
ENSG00000069431	1
ENSG00000069482	195
ENSG00000069493	19
ENSG00000069509	168
ENSG00000069535	39
ENSG00000069667	498
ENSG00000069696	126
ENSG00000069702	1865
ENSG00000069764	1
ENSG00000069812	0
ENSG00000069849	2969
ENSG00000069869	789
ENSG00000069943	100
ENSG00000069956	2026
ENSG00000069966	430
ENSG00000069974	421
ENSG00000069998	793
ENSG00000070010	682
ENSG00000070018	0
ENSG00000070019	1
ENSG00000070031	0
ENSG00000070047	48
ENSG00000070061	1827
ENSG00000070081	550
ENSG00000070087	3121
ENSG00000070159	306
ENSG00000070182	90
ENSG00000070190	0
ENSG00000070193	19
ENSG00000070214	675
ENSG00000070269	263
ENSG00000070366	617
ENSG00000070367	1587
ENSG00000070371	111
ENSG00000070388	17
ENSG00000070404	2917
ENSG00000070413	3148
ENSG00000070423	987
ENSG00000070444	603
ENSG00000070476	711
ENSG00000070495	1368
ENSG00000070501	183
ENSG00000070526	0
ENSG00000070540	155
ENSG00000070601	8
ENSG00000070610	1354
ENSG00000070614	3010
ENSG00000070669	9
ENSG00000070718	368
ENSG00000070729	0
ENSG00000070731	119
ENSG00000070748	0
ENSG00000070756	22302
ENSG00000070759	41
ENSG00000070761	404
ENSG00000070770	616
ENSG00000070778	1049
ENSG00000070785	449
ENSG00000070808	9
ENSG00000070814	2025
ENSG00000070831	3435
ENSG00000070882	473
ENSG00000070886	7
ENSG00000070915	0
ENSG00000070950	444
ENSG00000070961	1588
ENSG00000070985	7
ENSG00000071051	711
ENSG00000071054	4512
ENSG00000071073	218
ENSG00000071082	7767
ENSG00000071127	9888
ENSG00000071189	686
ENSG00000071203	1
ENSG00000071205	320
ENSG00000071242	1291
ENSG00000071243	295
ENSG00000071246	146
ENSG00000071282	629
ENSG00000071462	1551
ENSG00000071537	1763
ENSG00000071539	266
ENSG00000071553	3273
ENSG00000071564	1980
ENSG00000071575	425
ENSG00000071626	2920
ENSG00000071655	1571
ENSG00000071677	0
ENSG00000071794	549
ENSG00000071859	1858
ENSG00000071889	926
ENSG00000071894	0
ENSG00000071909	1
ENSG00000071967	3651
ENSG00000071991	546
ENSG00000071994	1355
ENSG00000072041	279
ENSG00000072042	2193
ENSG00000072062	0
ENSG00000072071	0
ENSG00000072080	0
ENSG00000072110	12101
ENSG00000072121	746
ENSG00000072133	201
ENSG00000072134	311
ENSG00000072135	352
ENSG00000072163	79
ENSG00000072182	4
ENSG00000072195	680
ENSG00000072201	36
ENSG00000072210	7201
ENSG00000072274	7421
ENSG00000072310	1372
ENSG00000072315	0
ENSG00000072364	3085
ENSG00000072401	418
ENSG00000072415	1013
ENSG00000072422	460
ENSG00000072501	2912
ENSG00000072506	885
ENSG00000072518	1062
ENSG00000072571	46
ENSG00000072609	645
ENSG00000072657	1
ENSG00000072682	641
ENSG00000072694	0
ENSG00000072736	257
ENSG00000072756	287
ENSG00000072778	7868
ENSG00000072786	614
ENSG00000072803	1363
ENSG00000072818	5
ENSG00000072832	705
ENSG00000072840	574
ENSG00000072849	656
ENSG00000072858	0
ENSG00000072864	0
ENSG00000072952	0
ENSG00000072954	499
ENSG00000072958	1487
ENSG00000073008	3412
ENSG00000073050	366
ENSG00000073060	1680
ENSG00000073067	190
ENSG00000073111	1306
ENSG00000073146	6
ENSG00000073150	736
ENSG00000073169	599
ENSG00000073282	1
ENSG00000073331	110
ENSG00000073350	503
ENSG00000073417	359
ENSG00000073464	744
ENSG00000073536	811
ENSG00000073578	79
ENSG00000073584	122
ENSG00000073598	7
ENSG00000073605	42
ENSG00000073614	1298
ENSG00000073670	79
ENSG00000073711	1098
ENSG00000073712	2305
ENSG00000073734	0
ENSG00000073737	47
ENSG00000073754	0
ENSG00000073756	14
ENSG00000073792	2396
ENSG00000073803	407
ENSG00000073849	161
ENSG00000073861	5
ENSG00000073905	77
ENSG00000073910	154
ENSG00000073921	3097
ENSG00000073969	2
ENSG00000074047	525
ENSG00000074054	1067
ENSG00000074071	351
ENSG00000074181	187
ENSG00000074201	1256
ENSG00000074211	33
ENSG00000074219	222
ENSG00000074266	386
ENSG00000074276	11
ENSG00000074317	19
ENSG00000074319	1044
ENSG00000074356	907
ENSG00000074370	5
ENSG00000074410	25
ENSG00000074416	1169
ENSG00000074527	2194
ENSG00000074582	460
ENSG00000074590	360
ENSG00000074603	947
ENSG00000074621	135
ENSG00000074657	1523
ENSG00000074660	0
ENSG00000074695	2708
ENSG00000074696	1379
ENSG00000074706	5
ENSG00000074755	1662
ENSG00000074771	0
ENSG00000074800	55418
ENSG00000074803	2
ENSG00000074842	1103
ENSG00000074855	437
ENSG00000074935	130
ENSG00000074964	840
ENSG00000074966	5
ENSG00000075035	4
ENSG00000075043	6
ENSG00000075073	7
ENSG00000075089	263
ENSG00000075131	187
ENSG00000075142	804
ENSG00000075151	2855
ENSG00000075188	160
ENSG00000075213	311
ENSG00000075218	61
ENSG00000075223	3052
ENSG00000075234	465
ENSG00000075239	612
ENSG00000075240	1237
ENSG00000075275	1081
ENSG00000075290	3
ENSG00000075292	1553
ENSG00000075303	96
ENSG00000075336	677
ENSG00000075340	46
ENSG00000075388	0
ENSG00000075391	2531
ENSG00000075399	269
ENSG00000075407	260
ENSG00000075413	1521
ENSG00000075415	6999
ENSG00000075420	1462
ENSG00000075426	3387
ENSG00000075429	0
ENSG00000075461	132
ENSG00000075539	1390
ENSG00000075568	1104
ENSG00000075618	3325
ENSG00000075624	73358
ENSG00000075643	52
ENSG00000075651	90
ENSG00000075673	0
ENSG00000075702	142
ENSG00000075711	3179
ENSG00000075785	4874
ENSG00000075790	0
ENSG00000075826	133
ENSG00000075856	1181
ENSG00000075884	0
ENSG00000075886	10
ENSG00000075891	0
ENSG00000075914	408
ENSG00000075945	855
ENSG00000075975	990
ENSG00000076003	1607
ENSG00000076043	234
ENSG00000076053	264
ENSG00000076067	1900
ENSG00000076108	2583
ENSG00000076201	1920
ENSG00000076242	818
ENSG00000076248	570
ENSG00000076258	38
ENSG00000076321	421
ENSG00000076344	215
ENSG00000076351	215
ENSG00000076356	271
ENSG00000076382	82
ENSG00000076513	1280
ENSG00000076554	494
ENSG00000076555	338
ENSG00000076604	1055
ENSG00000076641	647
ENSG00000076650	211
ENSG00000076662	0
ENSG00000076685	2165
ENSG00000076706	609
ENSG00000076716	82
ENSG00000076770	26
ENSG00000076826	733
ENSG00000076864	585
ENSG00000076924	832
ENSG00000076928	1442
ENSG00000076944	259
ENSG00000076984	1168
ENSG00000077009	21
ENSG00000077044	1283
ENSG00000077063	387
ENSG00000077080	2
ENSG00000077092	425
ENSG00000077097	3687
ENSG00000077147	4316
ENSG00000077150	2571
ENSG00000077152	41
ENSG00000077157	426
ENSG00000077232	1595
ENSG00000077235	2487
ENSG00000077238	229
ENSG00000077254	1709
ENSG00000077264	12
ENSG00000077274	19
ENSG00000077279	8
ENSG00000077312	479
ENSG00000077327	4
ENSG00000077348	477
ENSG00000077380	1758
ENSG00000077420	1
ENSG00000077454	211
ENSG00000077458	176
ENSG00000077463	625
ENSG00000077498	1173
ENSG00000077514	358
ENSG00000077522	138
ENSG00000077549	3077
ENSG00000077585	430
ENSG00000077616	2
ENSG00000077684	1153
ENSG00000077713	110
ENSG00000077721	1076
ENSG00000077782	5296
ENSG00000077800	1
ENSG00000077935	2
ENSG00000077942	130
ENSG00000077943	0
ENSG00000077984	2
ENSG00000078018	901
ENSG00000078043	657
ENSG00000078053	34
ENSG00000078061	1338
ENSG00000078070	432
ENSG00000078081	7
ENSG00000078098	39
ENSG00000078114	187
ENSG00000078124	548
ENSG00000078140	1736
ENSG00000078142	1371
ENSG00000078177	283
ENSG00000078237	109
ENSG00000078246	541
ENSG00000078269	1491
ENSG00000078295	1
ENSG00000078304	1320
ENSG00000078319	163
ENSG00000078328	5
ENSG00000078369	7250
ENSG00000078399	0
ENSG00000078401	34
ENSG00000078403	424
ENSG00000078487	56
ENSG00000078549	0
ENSG00000078579	0
ENSG00000078589	0
ENSG00000078596	93
ENSG00000078618	2577
ENSG00000078668	1110
ENSG00000078674	2161
ENSG00000078687	530
ENSG00000078699	599
ENSG00000078725	269
ENSG00000078747	1275
ENSG00000078795	2
ENSG00000078804	834
ENSG00000078808	4796
ENSG00000078814	14
ENSG00000078898	0
ENSG00000078900	15
ENSG00000078902	2054
ENSG00000078967	146
ENSG00000079101	10
ENSG00000079102	97
ENSG00000079112	5
ENSG00000079134	326
ENSG00000079150	73
ENSG00000079156	141
ENSG00000079215	15
ENSG00000079246	6359
ENSG00000079257	50
ENSG00000079263	7
ENSG00000079277	218
ENSG00000079308	429
ENSG00000079313	927
ENSG00000079332	2391
ENSG00000079335	57
ENSG00000079337	106
ENSG00000079385	13
ENSG00000079387	414
ENSG00000079393	0
ENSG00000079432	3791
ENSG00000079435	207
ENSG00000079459	223
ENSG00000079462	262
ENSG00000079482	114
ENSG00000079557	0
ENSG00000079616	256
ENSG00000079689	2
ENSG00000079691	767
ENSG00000079739	966
ENSG00000079785	2284
ENSG00000079805	2713
ENSG00000079819	4030
ENSG00000079841	380
ENSG00000079931	8
ENSG00000079950	804
ENSG00000079974	348
ENSG00000079999	2742
ENSG00000080007	0
ENSG00000080031	69
ENSG00000080166	1038
ENSG00000080189	946
ENSG00000080200	386
ENSG00000080224	2
ENSG00000080293	24
ENSG00000080298	245
ENSG00000080345	1683
ENSG00000080371	1790
ENSG00000080493	216
ENSG00000080503	1409
ENSG00000080511	0
ENSG00000080546	174
ENSG00000080561	319
ENSG00000080572	2
ENSG00000080573	116
ENSG00000080603	110
ENSG00000080608	1091
ENSG00000080618	0
ENSG00000080644	462
ENSG00000080709	2
ENSG00000080802	435
ENSG00000080815	1683
ENSG00000080819	253
ENSG00000080822	552
ENSG00000080823	280
ENSG00000080824	99379
ENSG00000080839	211
ENSG00000080845	1447
ENSG00000080854	878
ENSG00000080910	0
ENSG00000080947	85
ENSG00000080986	29
ENSG00000081014	445
ENSG00000081019	411
ENSG00000081026	398
ENSG00000081041	4
ENSG00000081051	0
ENSG00000081052	2091
ENSG00000081059	933
ENSG00000081087	1690
ENSG00000081138	4
ENSG00000081148	24
ENSG00000081154	2331
ENSG00000081177	436
ENSG00000081181	64
ENSG00000081189	47
ENSG00000081237	0
ENSG00000081248	1
ENSG00000081277	2
ENSG00000081307	683
ENSG00000081320	83
ENSG00000081377	631
ENSG00000081386	284
ENSG00000081479	279
ENSG00000081665	135
ENSG00000081692	130
ENSG00000081721	413
ENSG00000081760	768
ENSG00000081791	947
ENSG00000081800	0
ENSG00000081803	152
ENSG00000081818	4
ENSG00000081842	0
ENSG00000081853	3
ENSG00000081870	177
ENSG00000081913	586
ENSG00000081923	380
ENSG00000081985	1
ENSG00000082014	409
ENSG00000082068	359
ENSG00000082074	5
ENSG00000082126	24
ENSG00000082146	365
ENSG00000082153	3495
ENSG00000082175	38
ENSG00000082196	5
ENSG00000082212	1431
ENSG00000082213	493
ENSG00000082258	503
ENSG00000082269	368
ENSG00000082293	2
ENSG00000082397	492
ENSG00000082438	1700
ENSG00000082458	244
ENSG00000082482	0
ENSG00000082497	1
ENSG00000082512	280
ENSG00000082515	486
ENSG00000082516	1028
ENSG00000082556	0
ENSG00000082641	5542
ENSG00000082684	18
ENSG00000082701	1437
ENSG00000082781	3780
ENSG00000082805	1094
ENSG00000082898	2789
ENSG00000082929	1
ENSG00000082996	1352
ENSG00000083067	7205
ENSG00000083093	120
ENSG00000083097	232
ENSG00000083099	737
ENSG00000083123	577
ENSG00000083168	1990
ENSG00000083223	392
ENSG00000083290	553
ENSG00000083307	0
ENSG00000083312	7619
ENSG00000083444	2685
ENSG00000083454	6
ENSG00000083457	238
ENSG00000083520	1040
ENSG00000083535	201
ENSG00000083544	298
ENSG00000083622	0
ENSG00000083635	325
ENSG00000083642	759
ENSG00000083720	940
ENSG00000083750	243
ENSG00000083782	17
ENSG00000083799	1621
ENSG00000083807	104
ENSG00000083812	381
ENSG00000083814	193
ENSG00000083817	125
ENSG00000083828	173
ENSG00000083838	118
ENSG00000083844	449
ENSG00000083845	12028
ENSG00000083857	12767
ENSG00000083896	207
ENSG00000083937	1051
ENSG00000084070	557
ENSG00000084072	540
ENSG00000084073	1500
ENSG00000084090	3243
ENSG00000084092	460
ENSG00000084093	951
ENSG00000084110	8
ENSG00000084112	3234
ENSG00000084207	7086
ENSG00000084234	17162
ENSG00000084444	322
ENSG00000084453	373
ENSG00000084463	1594
ENSG00000084623	3716
ENSG00000084628	53
ENSG00000084636	160
ENSG00000084652	2362
ENSG00000084674	1
ENSG00000084676	1100
ENSG00000084693	414
ENSG00000084710	1237
ENSG00000084731	429
ENSG00000084733	1505
ENSG00000084734	1
ENSG00000084754	3212
ENSG00000084764	778
ENSG00000084774	1626
ENSG00000085063	5262
ENSG00000085117	452
ENSG00000085185	289
ENSG00000085224	1561
ENSG00000085231	0
ENSG00000085265	0
ENSG00000085274	283
ENSG00000085276	6
ENSG00000085365	987
ENSG00000085377	1076
ENSG00000085382	230
ENSG00000085415	1448
ENSG00000085433	328
ENSG00000085449	902
ENSG00000085465	25
ENSG00000085491	46
ENSG00000085511	439
ENSG00000085514	25
ENSG00000085552	152
ENSG00000085563	42
ENSG00000085644	215
ENSG00000085662	4449
ENSG00000085719	2356
ENSG00000085721	51
ENSG00000085733	834
ENSG00000085741	25
ENSG00000085760	735
ENSG00000085788	745
ENSG00000085831	7
ENSG00000085832	1147
ENSG00000085840	134
ENSG00000085871	44
ENSG00000085872	1041
ENSG00000085978	0
ENSG00000085982	840
ENSG00000085998	1820
ENSG00000085999	57
ENSG00000086015	1286
ENSG00000086061	15134
ENSG00000086062	1769
ENSG00000086065	850
ENSG00000086102	1112
ENSG00000086159	3
ENSG00000086189	311
ENSG00000086200	515
ENSG00000086205	0
ENSG00000086232	1529
ENSG00000086288	7
ENSG00000086289	549
ENSG00000086300	64
ENSG00000086475	1137
ENSG00000086504	1449
ENSG00000086506	11
ENSG00000086544	678
ENSG00000086548	0
ENSG00000086570	6
ENSG00000086589	1034
ENSG00000086598	2188
ENSG00000086619	114
ENSG00000086666	1631
ENSG00000086696	2052
ENSG00000086712	1516
ENSG00000086717	1
ENSG00000086730	21
ENSG00000086758	4453
ENSG00000086827	411
ENSG00000086848	141
ENSG00000086967	6
ENSG00000086991	172
ENSG00000087008	252
ENSG00000087053	1759
ENSG00000087074	7061
ENSG00000087076	364
ENSG00000087077	3219
ENSG00000087085	124
ENSG00000087086	53296
ENSG00000087087	2769
ENSG00000087088	1681
ENSG00000087095	510
ENSG00000087111	1083
ENSG00000087116	35
ENSG00000087128	0
ENSG00000087152	1876
ENSG00000087157	460
ENSG00000087191	1550
ENSG00000087206	590
ENSG00000087237	0
ENSG00000087245	473
ENSG00000087250	1
ENSG00000087253	559
ENSG00000087258	98
ENSG00000087263	615
ENSG00000087266	476
ENSG00000087269	1021
ENSG00000087274	3197
ENSG00000087299	263
ENSG00000087301	186
ENSG00000087302	1868
ENSG00000087303	1463
ENSG00000087338	375
ENSG00000087365	4902
ENSG00000087448	460
ENSG00000087460	13087
ENSG00000087470	1473
ENSG00000087494	50
ENSG00000087495	0
ENSG00000087502	494
ENSG00000087510	0
ENSG00000087586	63
ENSG00000087589	2
ENSG00000087842	1294
ENSG00000087884	22
ENSG00000087903	453
ENSG00000087995	633
ENSG00000088002	0
ENSG00000088035	148
ENSG00000088038	149
ENSG00000088053	0
ENSG00000088179	522
ENSG00000088205	1209
ENSG00000088247	5973
ENSG00000088256	1733
ENSG00000088280	0
ENSG00000088298	277
ENSG00000088305	30
ENSG00000088320	0
ENSG00000088325	233
ENSG00000088340	215
ENSG00000088356	948
ENSG00000088367	1046
ENSG00000088386	0
ENSG00000088387	987
ENSG00000088448	1707
ENSG00000088451	129
ENSG00000088538	390
ENSG00000088543	186
ENSG00000088682	686
ENSG00000088726	6
ENSG00000088727	64
ENSG00000088756	76
ENSG00000088766	296
ENSG00000088782	0
ENSG00000088808	1047
ENSG00000088812	1757
ENSG00000088826	676
ENSG00000088827	2
ENSG00000088832	3381
ENSG00000088833	2684
ENSG00000088836	20
ENSG00000088854	138
ENSG00000088876	149
ENSG00000088881	551
ENSG00000088882	123
ENSG00000088888	2511
ENSG00000088899	362
ENSG00000088926	1
ENSG00000088930	1684
ENSG00000088970	110
ENSG00000088986	1739
ENSG00000088992	2
ENSG00000089006	1081
ENSG00000089009	18691
ENSG00000089012	0
ENSG00000089022	566
ENSG00000089041	2
ENSG00000089048	519
ENSG00000089050	375
ENSG00000089053	1564
ENSG00000089057	1906
ENSG00000089060	119
ENSG00000089063	1501
ENSG00000089091	72
ENSG00000089094	775
ENSG00000089101	3
ENSG00000089116	1
ENSG00000089123	142
ENSG00000089127	1
ENSG00000089154	3454
ENSG00000089157	22731
ENSG00000089159	1152
ENSG00000089163	16
ENSG00000089169	0
ENSG00000089177	153
ENSG00000089195	534
ENSG00000089199	53
ENSG00000089220	5140
ENSG00000089225	0
ENSG00000089234	502
ENSG00000089248	1884
ENSG00000089250	1
ENSG00000089280	6190
ENSG00000089289	394
ENSG00000089327	226
ENSG00000089335	559
ENSG00000089351	1200
ENSG00000089356	0
ENSG00000089472	139
ENSG00000089486	155
ENSG00000089505	10
ENSG00000089558	1
ENSG00000089597	6165
ENSG00000089639	276
ENSG00000089682	228
ENSG00000089685	93
ENSG00000089692	6
ENSG00000089693	4108
ENSG00000089723	3
ENSG00000089737	28
ENSG00000089775	174
ENSG00000089818	354
ENSG00000089820	28
ENSG00000089847	9
ENSG00000089876	716
ENSG00000089902	1234
ENSG00000089916	1194
ENSG00000090006	380
ENSG00000090013	493
ENSG00000090020	1665
ENSG00000090054	937
ENSG00000090060	5474
ENSG00000090061	267
ENSG00000090097	2842
ENSG00000090104	0
ENSG00000090238	565
ENSG00000090263	425
ENSG00000090266	389
ENSG00000090273	6365
ENSG00000090316	1494
ENSG00000090339	61
ENSG00000090372	2076
ENSG00000090376	0
ENSG00000090382	0
ENSG00000090402	0
ENSG00000090432	1011
ENSG00000090447	302
ENSG00000090470	750
ENSG00000090487	1464
ENSG00000090512	0
ENSG00000090520	652
ENSG00000090530	735
ENSG00000090534	0
ENSG00000090539	13
ENSG00000090554	0
ENSG00000090565	91
ENSG00000090581	758
ENSG00000090612	331
ENSG00000090615	1706
ENSG00000090621	3443
ENSG00000090659	0
ENSG00000090661	1843
ENSG00000090674	582
ENSG00000090686	1148
ENSG00000090776	439
ENSG00000090857	361
ENSG00000090861	5429
ENSG00000090863	2969
ENSG00000090889	29
ENSG00000090905	229
ENSG00000090924	395
ENSG00000090932	31
ENSG00000090971	616
ENSG00000090975	659
ENSG00000090989	399
ENSG00000091009	291
ENSG00000091010	0
ENSG00000091039	1477
ENSG00000091073	87
ENSG00000091106	13
ENSG00000091127	723
ENSG00000091128	6
ENSG00000091129	97
ENSG00000091136	4010
ENSG00000091137	3
ENSG00000091138	2
ENSG00000091140	1844
ENSG00000091157	311
ENSG00000091164	1446
ENSG00000091181	2
ENSG00000091262	0
ENSG00000091317	1908
ENSG00000091409	1755
ENSG00000091428	26
ENSG00000091436	1072
ENSG00000091482	2
ENSG00000091483	1836
ENSG00000091490	952
ENSG00000091513	4
ENSG00000091527	8387
ENSG00000091536	15
ENSG00000091542	2039
ENSG00000091583	0
ENSG00000091592	1
ENSG00000091622	110
ENSG00000091640	1407
ENSG00000091651	228
ENSG00000091656	898
ENSG00000091664	0
ENSG00000091704	0
ENSG00000091732	422
ENSG00000091831	5
ENSG00000091844	98
ENSG00000091879	7
ENSG00000091947	532
ENSG00000091972	27
ENSG00000091986	5271
ENSG00000092009	3
ENSG00000092010	725
ENSG00000092020	181
ENSG00000092036	44
ENSG00000092051	8
ENSG00000092054	15
ENSG00000092067	1
ENSG00000092068	10177
ENSG00000092094	248
ENSG00000092096	887
ENSG00000092098	0
ENSG00000092108	918
ENSG00000092140	353
ENSG00000092148	3540
ENSG00000092199	6813
ENSG00000092200	5
ENSG00000092201	3085
ENSG00000092203	1018
ENSG00000092208	154
ENSG00000092295	6
ENSG00000092330	12
ENSG00000092345	0
ENSG00000092377	0
ENSG00000092421	96
ENSG00000092439	1657
ENSG00000092445	1159
ENSG00000092470	192
ENSG00000092529	19
ENSG00000092531	505
ENSG00000092607	18
ENSG00000092621	1168
ENSG00000092758	395
ENSG00000092820	9424
ENSG00000092841	5631
ENSG00000092847	1068
ENSG00000092850	5
ENSG00000092853	255
ENSG00000092871	233
ENSG00000092929	1704
ENSG00000092931	115
ENSG00000092964	1026
ENSG00000092969	682
ENSG00000092978	222
ENSG00000093000	1432
ENSG00000093009	135
ENSG00000093010	11
ENSG00000093072	268
ENSG00000093100	0
ENSG00000093134	0
ENSG00000093144	1554
ENSG00000093167	1773
ENSG00000093183	738
[truncated: 58,680 more rows]
