# Supplementary material for: A bio-functional polymer that prevents retinal scarring through modulation of NRF2 signalling pathway
Source: Nat Commun. 2022 May 19;13:2796. doi: 10.1038/s41467-022-30474-6 (PMC9119969; doi:10.1038/s41467-022-30474-6)
Supplement: Supplementary file 11 — Source data [file 41467_2022_30474_MOESM11_ESM.zip › NCOMMS-21-46079B_zip/Source data 2_RNA-Seq Data/DESeq2/CountFiles/invitro/B2_24h_sorted.count]

ENSG00000000003	826
ENSG00000000005	0
ENSG00000000419	709
ENSG00000000457	175
ENSG00000000460	157
ENSG00000000938	0
ENSG00000000971	486
ENSG00000001036	1639
ENSG00000001084	1079
ENSG00000001167	940
ENSG00000001460	214
ENSG00000001461	636
ENSG00000001497	1253
ENSG00000001561	388
ENSG00000001617	503
ENSG00000001626	5
ENSG00000001629	1194
ENSG00000001630	1240
ENSG00000001631	79
ENSG00000002016	158
ENSG00000002079	43
ENSG00000002330	282
ENSG00000002549	1534
ENSG00000002586	3425
ENSG00000002587	50
ENSG00000002726	3
ENSG00000002745	0
ENSG00000002746	2
ENSG00000002822	11
ENSG00000002834	7407
ENSG00000002919	388
ENSG00000002933	8
ENSG00000003056	624
ENSG00000003096	47
ENSG00000003137	35
ENSG00000003147	80
ENSG00000003249	82
ENSG00000003393	1169
ENSG00000003400	3
ENSG00000003402	931
ENSG00000003436	11
ENSG00000003509	300
ENSG00000003756	893
ENSG00000003987	50
ENSG00000003989	829
ENSG00000004059	1003
ENSG00000004139	489
ENSG00000004142	3020
ENSG00000004399	4435
ENSG00000004455	3390
ENSG00000004468	4
ENSG00000004478	4860
ENSG00000004487	1976
ENSG00000004534	1274
ENSG00000004660	375
ENSG00000004700	705
ENSG00000004766	564
ENSG00000004776	19
ENSG00000004777	284
ENSG00000004779	1265
ENSG00000004799	49
ENSG00000004809	0
ENSG00000004838	6
ENSG00000004846	33
ENSG00000004848	1
ENSG00000004864	1122
ENSG00000004866	216
ENSG00000004897	1756
ENSG00000004939	1
ENSG00000004948	0
ENSG00000004961	668
ENSG00000004975	1829
ENSG00000005001	0
ENSG00000005007	3819
ENSG00000005020	78
ENSG00000005022	3281
ENSG00000005059	500
ENSG00000005073	0
ENSG00000005075	854
ENSG00000005100	1303
ENSG00000005102	0
ENSG00000005108	5
ENSG00000005156	546
ENSG00000005175	842
ENSG00000005187	3
ENSG00000005189	43
ENSG00000005194	1374
ENSG00000005206	772
ENSG00000005238	508
ENSG00000005243	195
ENSG00000005249	76
ENSG00000005302	507
ENSG00000005339	3024
ENSG00000005379	612
ENSG00000005381	0
ENSG00000005421	0
ENSG00000005436	432
ENSG00000005448	555
ENSG00000005469	206
ENSG00000005471	2
ENSG00000005483	1245
ENSG00000005486	2382
ENSG00000005513	1684
ENSG00000005700	41
ENSG00000005801	520
ENSG00000005810	1180
ENSG00000005812	401
ENSG00000005844	4
ENSG00000005882	328
ENSG00000005884	29210
ENSG00000005889	1117
ENSG00000005893	4285
ENSG00000005961	42
ENSG00000005981	0
ENSG00000006007	1534
ENSG00000006015	781
ENSG00000006016	301
ENSG00000006025	281
ENSG00000006042	9457
ENSG00000006047	1
ENSG00000006059	0
ENSG00000006062	1149
ENSG00000006071	3
ENSG00000006116	0
ENSG00000006118	6338
ENSG00000006125	5276
ENSG00000006128	2
ENSG00000006194	1054
ENSG00000006210	14
ENSG00000006282	1460
ENSG00000006283	25
ENSG00000006327	9816
ENSG00000006377	0
ENSG00000006432	815
ENSG00000006451	1279
ENSG00000006453	260
ENSG00000006459	193
ENSG00000006468	81
ENSG00000006530	302
ENSG00000006534	328
ENSG00000006555	0
ENSG00000006576	975
ENSG00000006606	7
ENSG00000006607	991
ENSG00000006611	6
ENSG00000006625	238
ENSG00000006634	221
ENSG00000006638	30
ENSG00000006652	373
ENSG00000006659	0
ENSG00000006695	345
ENSG00000006704	1396
ENSG00000006712	1582
ENSG00000006715	1932
ENSG00000006740	242
ENSG00000006744	2024
ENSG00000006747	115
ENSG00000006756	586
ENSG00000006757	376
ENSG00000006788	0
ENSG00000006831	151
ENSG00000006837	3
ENSG00000007001	3
ENSG00000007038	0
ENSG00000007047	1229
ENSG00000007062	7
ENSG00000007080	2772
ENSG00000007129	0
ENSG00000007168	3319
ENSG00000007171	26
ENSG00000007174	28
ENSG00000007202	4142
ENSG00000007216	0
ENSG00000007237	1248
ENSG00000007255	126
ENSG00000007264	34
ENSG00000007306	0
ENSG00000007312	0
ENSG00000007314	3
ENSG00000007341	394
ENSG00000007350	0
ENSG00000007372	475
ENSG00000007376	1175
ENSG00000007384	765
ENSG00000007392	857
ENSG00000007402	94
ENSG00000007516	50
ENSG00000007520	1564
ENSG00000007541	1034
ENSG00000007545	373
ENSG00000007866	882
ENSG00000007908	0
ENSG00000007923	1152
ENSG00000007933	0
ENSG00000007944	172
ENSG00000007952	7
ENSG00000007968	0
ENSG00000008018	2901
ENSG00000008056	81
ENSG00000008083	224
ENSG00000008086	115
ENSG00000008118	0
ENSG00000008128	13
ENSG00000008130	2518
ENSG00000008196	0
ENSG00000008197	0
ENSG00000008226	5
ENSG00000008256	2844
ENSG00000008277	64
ENSG00000008282	995
ENSG00000008283	335
ENSG00000008294	3251
ENSG00000008300	162
ENSG00000008311	849
ENSG00000008323	97
ENSG00000008324	228
ENSG00000008382	235
ENSG00000008394	6476
ENSG00000008405	862
ENSG00000008438	1
ENSG00000008441	6246
ENSG00000008513	1190
ENSG00000008516	25
ENSG00000008517	53
ENSG00000008710	2738
ENSG00000008735	552
ENSG00000008838	1580
ENSG00000008853	950
ENSG00000008869	635
ENSG00000008952	3221
ENSG00000008988	11732
ENSG00000009307	10774
ENSG00000009335	3234
ENSG00000009413	1312
ENSG00000009694	15
ENSG00000009709	0
ENSG00000009724	10
ENSG00000009765	2
ENSG00000009780	104
ENSG00000009790	1
ENSG00000009830	921
ENSG00000009844	1391
ENSG00000009950	177
ENSG00000009954	4091
ENSG00000010017	1029
ENSG00000010030	1
ENSG00000010072	238
ENSG00000010165	899
ENSG00000010219	196
ENSG00000010244	2073
ENSG00000010256	3428
ENSG00000010270	619
ENSG00000010278	1529
ENSG00000010282	84
ENSG00000010292	1384
ENSG00000010295	430
ENSG00000010310	43
ENSG00000010318	57
ENSG00000010319	1
ENSG00000010322	3254
ENSG00000010327	1
ENSG00000010361	293
ENSG00000010379	23
ENSG00000010404	443
ENSG00000010438	0
ENSG00000010539	169
ENSG00000010610	11
ENSG00000010626	106
ENSG00000010671	11
ENSG00000010704	76
ENSG00000010803	1030
ENSG00000010810	1403
ENSG00000010818	791
ENSG00000010932	0
ENSG00000011007	1488
ENSG00000011009	2066
ENSG00000011021	1042
ENSG00000011028	229
ENSG00000011052	0
ENSG00000011083	0
ENSG00000011105	3579
ENSG00000011114	64
ENSG00000011132	324
ENSG00000011143	208
ENSG00000011198	754
ENSG00000011201	114
ENSG00000011243	794
ENSG00000011258	349
ENSG00000011260	1450
ENSG00000011275	2219
ENSG00000011295	1404
ENSG00000011304	10573
ENSG00000011332	81
ENSG00000011347	95
ENSG00000011376	1030
ENSG00000011405	2300
ENSG00000011422	1306
ENSG00000011426	1120
ENSG00000011451	2148
ENSG00000011454	1462
ENSG00000011465	1326
ENSG00000011478	696
ENSG00000011485	2243
ENSG00000011523	494
ENSG00000011566	699
ENSG00000011590	22
ENSG00000011600	0
ENSG00000011638	20
ENSG00000011677	2
ENSG00000012048	763
ENSG00000012061	1505
ENSG00000012124	9
ENSG00000012171	6060
ENSG00000012174	964
ENSG00000012211	290
ENSG00000012223	0
ENSG00000012232	2003
ENSG00000012504	1
ENSG00000012660	4010
ENSG00000012779	1
ENSG00000012817	0
ENSG00000012822	1637
ENSG00000012963	12
ENSG00000012983	1073
ENSG00000013016	490
ENSG00000013275	0
ENSG00000013288	971
ENSG00000013293	128
ENSG00000013297	27
ENSG00000013306	4334
ENSG00000013364	1650
ENSG00000013374	840
ENSG00000013375	552
ENSG00000013392	83
ENSG00000013441	660
ENSG00000013503	386
ENSG00000013523	363
ENSG00000013561	774
ENSG00000013563	189
ENSG00000013573	860
ENSG00000013583	1294
ENSG00000013588	1098
ENSG00000013619	304
ENSG00000013725	5
ENSG00000013810	1014
ENSG00000014123	413
ENSG00000014138	132
ENSG00000014164	278
ENSG00000014216	2110
ENSG00000014257	0
ENSG00000014641	2018
ENSG00000014824	1869
ENSG00000014914	58
ENSG00000014919	533
ENSG00000015133	175
ENSG00000015153	279
ENSG00000015171	3273
ENSG00000015285	16
ENSG00000015413	3
ENSG00000015475	852
ENSG00000015479	18
ENSG00000015520	15
ENSG00000015532	1061
ENSG00000015568	63
ENSG00000015592	2
ENSG00000015676	1539
ENSG00000016082	0
ENSG00000016391	473
ENSG00000016402	14
ENSG00000016490	0
ENSG00000016602	0
ENSG00000016864	653
ENSG00000017260	2327
ENSG00000017427	0
ENSG00000017483	35
ENSG00000017797	1753
ENSG00000018189	718
ENSG00000018236	572
ENSG00000018280	6
ENSG00000018408	2765
ENSG00000018510	1462
ENSG00000018607	0
ENSG00000018610	504
ENSG00000018625	3
ENSG00000018699	699
ENSG00000018869	70
ENSG00000019102	1
ENSG00000019144	1719
ENSG00000019169	0
ENSG00000019186	148
ENSG00000019485	945
ENSG00000019505	77
ENSG00000019549	5
ENSG00000019582	26
ENSG00000019991	0
ENSG00000019995	409
ENSG00000020129	1315
ENSG00000020181	396
ENSG00000020219	0
ENSG00000020256	408
ENSG00000020426	397
ENSG00000020577	1610
ENSG00000020633	1
ENSG00000020922	574
ENSG00000021300	526
ENSG00000021355	134
ENSG00000021461	0
ENSG00000021488	3
ENSG00000021574	357
ENSG00000021645	159
ENSG00000021762	403
ENSG00000021776	1318
ENSG00000021826	442
ENSG00000021852	0
ENSG00000022267	924
ENSG00000022277	1093
ENSG00000022355	14
ENSG00000022556	1
ENSG00000022567	864
ENSG00000022840	2762
ENSG00000022976	159
ENSG00000023041	680
ENSG00000023171	1710
ENSG00000023191	119
ENSG00000023228	115
ENSG00000023287	1400
ENSG00000023318	1118
ENSG00000023330	3275
ENSG00000023445	338
ENSG00000023516	1241
ENSG00000023572	622
ENSG00000023608	701
ENSG00000023697	371
ENSG00000023734	3515
ENSG00000023839	46
ENSG00000023892	13
ENSG00000023902	1359
ENSG00000023909	6780
ENSG00000024048	1186
ENSG00000024422	3976
ENSG00000024526	225
ENSG00000024862	145
ENSG00000025039	1355
ENSG00000025156	468
ENSG00000025293	849
ENSG00000025423	8
ENSG00000025434	46
ENSG00000025708	28
ENSG00000025770	1487
ENSG00000025772	1605
ENSG00000025796	2698
ENSG00000025800	2229
ENSG00000026025	15961
ENSG00000026036	135
ENSG00000026103	141
ENSG00000026297	218
ENSG00000026508	5925
ENSG00000026559	1167
ENSG00000026652	322
ENSG00000026751	2
ENSG00000026950	128
ENSG00000027001	392
ENSG00000027075	71
ENSG00000027644	4
ENSG00000027697	592
ENSG00000027847	638
ENSG00000027869	3
ENSG00000028116	325
ENSG00000028137	0
ENSG00000028203	912
ENSG00000028277	128
ENSG00000028310	1111
ENSG00000028528	1662
ENSG00000028839	212
ENSG00000029153	937
ENSG00000029363	2951
ENSG00000029364	1186
ENSG00000029534	70
ENSG00000029559	0
ENSG00000029639	143
ENSG00000029725	2096
ENSG00000029993	996
ENSG00000030066	251
ENSG00000030110	526
ENSG00000030304	0
ENSG00000030419	125
ENSG00000030582	6637
ENSG00000031003	1380
ENSG00000031081	310
ENSG00000031691	185
ENSG00000031698	4295
ENSG00000031823	1635
ENSG00000032219	317
ENSG00000032389	789
ENSG00000032444	2323
ENSG00000032742	349
ENSG00000033011	826
ENSG00000033030	438
ENSG00000033050	479
ENSG00000033100	2130
ENSG00000033122	15
ENSG00000033170	383
ENSG00000033178	967
ENSG00000033327	1467
ENSG00000033627	2166
ENSG00000033800	504
ENSG00000033867	2401
ENSG00000034053	97
ENSG00000034152	3627
ENSG00000034239	0
ENSG00000034510	13880
ENSG00000034533	32
ENSG00000034677	599
ENSG00000034693	227
ENSG00000034713	1024
ENSG00000034971	3
ENSG00000035115	332
ENSG00000035141	1319
ENSG00000035403	8999
ENSG00000035499	127
ENSG00000035664	67
ENSG00000035681	1209
ENSG00000035687	1396
ENSG00000035720	0
ENSG00000035862	11944
ENSG00000035928	1627
ENSG00000036054	1374
ENSG00000036257	2081
ENSG00000036448	8
ENSG00000036473	0
ENSG00000036530	98
ENSG00000036549	1442
ENSG00000036565	0
ENSG00000036672	286
ENSG00000036828	0
ENSG00000037042	410
ENSG00000037241	749
ENSG00000037280	12
ENSG00000037474	1939
ENSG00000037637	675
ENSG00000037749	487
ENSG00000037757	288
ENSG00000037897	257
ENSG00000037965	0
ENSG00000038002	381
ENSG00000038210	520
ENSG00000038219	1351
ENSG00000038274	849
ENSG00000038295	52
ENSG00000038358	1198
ENSG00000038382	7553
ENSG00000038427	138
ENSG00000038532	1052
ENSG00000038945	0
ENSG00000039068	327
ENSG00000039123	2092
ENSG00000039139	69
ENSG00000039319	830
ENSG00000039523	1740
ENSG00000039537	0
ENSG00000039560	3805
ENSG00000039600	3
ENSG00000039650	1641
ENSG00000039987	2
ENSG00000040199	1219
ENSG00000040275	1126
ENSG00000040341	496
ENSG00000040487	1180
ENSG00000040531	730
ENSG00000040608	247
ENSG00000040633	1320
ENSG00000040731	4
ENSG00000040933	632
ENSG00000041353	35
ENSG00000041357	2127
ENSG00000041515	23
ENSG00000041802	990
ENSG00000041880	270
ENSG00000041982	55
ENSG00000041988	272
ENSG00000042062	33
ENSG00000042088	438
ENSG00000042286	2007
ENSG00000042304	0
ENSG00000042317	126
ENSG00000042429	65
ENSG00000042445	716
ENSG00000042493	159
ENSG00000042753	2491
ENSG00000042781	2
ENSG00000042813	0
ENSG00000042832	4
ENSG00000042980	3
ENSG00000043039	0
ENSG00000043093	542
ENSG00000043143	635
ENSG00000043355	5
ENSG00000043462	0
ENSG00000043514	413
ENSG00000043591	10
ENSG00000044012	0
ENSG00000044090	451
ENSG00000044115	10092
ENSG00000044446	280
ENSG00000044459	373
ENSG00000044524	12
ENSG00000044574	8918
ENSG00000046604	1979
ENSG00000046647	134
ENSG00000046651	311
ENSG00000046653	83
ENSG00000046774	0
ENSG00000046889	13
ENSG00000047056	1314
ENSG00000047188	947
ENSG00000047230	677
ENSG00000047249	970
ENSG00000047315	3389
ENSG00000047346	355
ENSG00000047365	396
ENSG00000047410	3294
ENSG00000047457	540
ENSG00000047578	472
ENSG00000047579	363
ENSG00000047597	30
ENSG00000047617	12
ENSG00000047621	334
ENSG00000047634	217
ENSG00000047644	2103
ENSG00000047648	8
ENSG00000047662	29
ENSG00000047849	6196
ENSG00000047932	711
ENSG00000047936	1
ENSG00000048028	395
ENSG00000048052	1436
ENSG00000048140	1699
ENSG00000048162	704
ENSG00000048342	158
ENSG00000048392	985
ENSG00000048405	509
ENSG00000048462	1
ENSG00000048471	443
ENSG00000048540	10
ENSG00000048544	1551
ENSG00000048545	0
ENSG00000048649	2232
ENSG00000048707	1231
ENSG00000048740	3826
ENSG00000048828	4938
ENSG00000048991	1027
ENSG00000049089	1229
ENSG00000049130	98
ENSG00000049167	271
ENSG00000049192	92
ENSG00000049239	1556
ENSG00000049245	2275
ENSG00000049246	885
ENSG00000049247	0
ENSG00000049249	11
ENSG00000049283	1
ENSG00000049323	289
ENSG00000049449	1984
ENSG00000049540	12055
ENSG00000049541	921
ENSG00000049618	1945
ENSG00000049656	913
ENSG00000049759	5069
ENSG00000049768	18
ENSG00000049769	145
ENSG00000049860	1831
ENSG00000049883	272
ENSG00000050030	50
ENSG00000050130	908
ENSG00000050165	3225
ENSG00000050327	15
ENSG00000050344	469
ENSG00000050393	1014
ENSG00000050405	537
ENSG00000050426	622
ENSG00000050438	203
ENSG00000050555	18
ENSG00000050628	6
ENSG00000050730	14
ENSG00000050748	1113
ENSG00000050767	22
ENSG00000050820	1299
ENSG00000051009	487
ENSG00000051108	1020
ENSG00000051128	1236
ENSG00000051180	251
ENSG00000051341	362
ENSG00000051382	404
ENSG00000051523	850
ENSG00000051596	1249
ENSG00000051620	990
ENSG00000051825	404
ENSG00000052126	278
ENSG00000052344	10
ENSG00000052723	930
ENSG00000052749	1475
ENSG00000052795	1690
ENSG00000052802	7128
ENSG00000052841	2978
ENSG00000052850	5
ENSG00000053108	6
ENSG00000053254	905
ENSG00000053328	25
ENSG00000053371	823
ENSG00000053372	2286
ENSG00000053438	25
ENSG00000053501	554
ENSG00000053524	7
ENSG00000053702	32
ENSG00000053747	2422
ENSG00000053770	865
ENSG00000053900	295
ENSG00000053918	69
ENSG00000054116	1258
ENSG00000054118	3296
ENSG00000054148	1725
ENSG00000054179	8
ENSG00000054219	2
ENSG00000054267	997
ENSG00000054277	40
ENSG00000054282	67
ENSG00000054356	296
ENSG00000054392	7
ENSG00000054523	2530
ENSG00000054598	297
ENSG00000054611	732
ENSG00000054654	1336
ENSG00000054690	410
ENSG00000054793	1604
ENSG00000054796	0
ENSG00000054803	0
ENSG00000054938	11
ENSG00000054965	1031
ENSG00000054967	339
ENSG00000054983	234
ENSG00000055044	1405
ENSG00000055070	2964
ENSG00000055118	128
ENSG00000055130	1765
ENSG00000055147	373
ENSG00000055163	1405
ENSG00000055208	1788
ENSG00000055211	996
ENSG00000055332	1537
ENSG00000055483	2428
ENSG00000055609	1408
ENSG00000055732	195
ENSG00000055813	36
ENSG00000055917	1938
ENSG00000055950	649
ENSG00000055955	1
ENSG00000055957	5
ENSG00000056050	412
ENSG00000056097	2533
ENSG00000056277	175
ENSG00000056291	0
ENSG00000056487	110
ENSG00000056558	382
ENSG00000056586	1866
ENSG00000056736	168
ENSG00000056972	334
ENSG00000056998	1032
ENSG00000057019	7588
ENSG00000057149	2
ENSG00000057252	2762
ENSG00000057294	1045
ENSG00000057468	0
ENSG00000057593	18
ENSG00000057608	4497
ENSG00000057657	0
ENSG00000057663	592
ENSG00000057704	151
ENSG00000057757	1580
ENSG00000057935	768
ENSG00000058056	789
ENSG00000058063	1066
ENSG00000058085	572
ENSG00000058091	673
ENSG00000058262	6899
ENSG00000058272	1561
ENSG00000058335	413
ENSG00000058404	379
ENSG00000058453	1026
ENSG00000058600	39
ENSG00000058668	2662
ENSG00000058673	0
ENSG00000058729	393
ENSG00000058799	380
ENSG00000058804	1182
ENSG00000058866	3
ENSG00000059122	1484
ENSG00000059145	993
ENSG00000059377	20
ENSG00000059378	353
ENSG00000059573	1750
ENSG00000059588	526
ENSG00000059691	679
ENSG00000059728	514
ENSG00000059758	637
ENSG00000059769	218
ENSG00000059804	935
ENSG00000059915	204
ENSG00000060069	434
ENSG00000060138	3581
ENSG00000060140	1
ENSG00000060237	4446
ENSG00000060303	0
ENSG00000060339	2335
ENSG00000060491	1691
ENSG00000060558	0
ENSG00000060566	0
ENSG00000060642	114
ENSG00000060656	476
ENSG00000060688	764
ENSG00000060709	1
ENSG00000060718	3854
ENSG00000060749	1357
ENSG00000060762	422
ENSG00000060971	774
ENSG00000060982	1048
ENSG00000061273	3786
ENSG00000061337	159
ENSG00000061455	8
ENSG00000061492	1
ENSG00000061656	148
ENSG00000061676	5314
ENSG00000061794	1837
ENSG00000061918	9
ENSG00000061936	1290
ENSG00000061938	1557
ENSG00000061987	941
ENSG00000062038	338
ENSG00000062096	0
ENSG00000062194	1401
ENSG00000062282	110
ENSG00000062370	99
ENSG00000062485	3306
ENSG00000062524	2
ENSG00000062582	16
ENSG00000062598	839
ENSG00000062650	1622
ENSG00000062716	2131
ENSG00000062725	1390
ENSG00000062822	1624
ENSG00000063015	13
ENSG00000063046	8131
ENSG00000063127	12
ENSG00000063169	522
ENSG00000063176	781
ENSG00000063177	11574
ENSG00000063180	201
ENSG00000063241	1113
ENSG00000063244	6136
ENSG00000063245	4418
ENSG00000063322	1361
ENSG00000063438	36
ENSG00000063515	3
ENSG00000063587	684
ENSG00000063601	1427
ENSG00000063660	17368
ENSG00000063761	253
ENSG00000063854	969
ENSG00000063978	1945
ENSG00000064012	19
ENSG00000064042	11002
ENSG00000064102	543
ENSG00000064115	1074
ENSG00000064195	18
ENSG00000064199	66
ENSG00000064201	3
ENSG00000064205	17
ENSG00000064218	0
ENSG00000064225	17
ENSG00000064270	3
ENSG00000064300	9
ENSG00000064309	218
ENSG00000064313	843
ENSG00000064393	4717
ENSG00000064419	1448
ENSG00000064489	0
ENSG00000064490	438
ENSG00000064545	756
ENSG00000064547	150
ENSG00000064601	1648
ENSG00000064607	1820
ENSG00000064651	1596
ENSG00000064652	440
ENSG00000064655	99
ENSG00000064666	5782
ENSG00000064687	384
ENSG00000064692	5
ENSG00000064703	463
ENSG00000064726	718
ENSG00000064763	47
ENSG00000064787	32
ENSG00000064835	0
ENSG00000064886	15
ENSG00000064932	181
ENSG00000064933	362
ENSG00000064961	1269
ENSG00000064989	1
ENSG00000064995	266
ENSG00000064999	730
ENSG00000065000	5689
ENSG00000065029	624
ENSG00000065054	880
ENSG00000065057	296
ENSG00000065060	886
ENSG00000065135	2093
ENSG00000065150	8092
ENSG00000065154	1511
ENSG00000065183	1237
ENSG00000065243	1040
ENSG00000065268	1701
ENSG00000065308	4349
ENSG00000065320	126
ENSG00000065325	0
ENSG00000065328	698
ENSG00000065357	373
ENSG00000065361	27
ENSG00000065371	0
ENSG00000065413	63
ENSG00000065427	3560
ENSG00000065457	367
ENSG00000065485	226
ENSG00000065491	416
ENSG00000065518	2002
ENSG00000065526	2274
ENSG00000065534	3560
ENSG00000065548	1885
ENSG00000065559	1204
ENSG00000065600	402
ENSG00000065609	209
ENSG00000065613	2513
ENSG00000065615	336
ENSG00000065618	35
ENSG00000065621	25
ENSG00000065665	285
ENSG00000065675	178
ENSG00000065717	195
ENSG00000065802	1141
ENSG00000065809	1151
ENSG00000065833	1044
ENSG00000065882	2335
ENSG00000065883	1304
ENSG00000065911	1551
ENSG00000065923	746
ENSG00000065970	781
ENSG00000065978	26315
ENSG00000065989	143
ENSG00000066027	1644
ENSG00000066032	16
ENSG00000066044	2834
ENSG00000066056	125
ENSG00000066084	1268
ENSG00000066117	1492
ENSG00000066135	497
ENSG00000066136	885
ENSG00000066185	5
ENSG00000066230	268
ENSG00000066248	25
ENSG00000066279	562
ENSG00000066294	0
ENSG00000066322	2277
ENSG00000066336	13
ENSG00000066379	0
ENSG00000066382	24
ENSG00000066405	11
ENSG00000066422	649
ENSG00000066427	296
ENSG00000066455	723
ENSG00000066468	619
ENSG00000066557	245
ENSG00000066583	318
ENSG00000066629	644
ENSG00000066651	202
ENSG00000066654	996
ENSG00000066697	1627
ENSG00000066735	670
ENSG00000066739	1101
ENSG00000066777	1778
ENSG00000066813	0
ENSG00000066827	266
ENSG00000066855	292
ENSG00000066923	48
ENSG00000066926	1528
ENSG00000066933	603
ENSG00000067048	0
ENSG00000067057	11184
ENSG00000067064	3265
ENSG00000067066	460
ENSG00000067082	1472
ENSG00000067113	163
ENSG00000067141	1999
ENSG00000067167	3742
ENSG00000067177	584
ENSG00000067182	3266
ENSG00000067191	309
ENSG00000067208	533
ENSG00000067221	262
ENSG00000067225	50965
ENSG00000067248	1716
ENSG00000067334	1238
ENSG00000067365	250
ENSG00000067369	1457
ENSG00000067445	664
ENSG00000067533	942
ENSG00000067560	8800
ENSG00000067596	1114
ENSG00000067601	19
ENSG00000067606	474
ENSG00000067646	0
ENSG00000067704	2910
ENSG00000067715	419
ENSG00000067798	1962
ENSG00000067829	818
ENSG00000067836	163
ENSG00000067840	742
ENSG00000067842	20
ENSG00000067900	1892
ENSG00000067955	837
ENSG00000067992	1197
ENSG00000068001	547
ENSG00000068024	613
ENSG00000068028	678
ENSG00000068078	271
ENSG00000068079	247
ENSG00000068097	569
ENSG00000068120	1488
ENSG00000068137	581
ENSG00000068305	2427
ENSG00000068308	1488
ENSG00000068323	4593
ENSG00000068354	317
ENSG00000068366	1357
ENSG00000068383	770
ENSG00000068394	728
ENSG00000068400	1098
ENSG00000068438	965
ENSG00000068489	259
ENSG00000068615	179
ENSG00000068650	1602
ENSG00000068654	2870
ENSG00000068697	3959
ENSG00000068724	879
ENSG00000068745	999
ENSG00000068781	0
ENSG00000068784	364
ENSG00000068796	921
ENSG00000068831	24
ENSG00000068878	2028
ENSG00000068885	142
ENSG00000068903	0
ENSG00000068912	677
ENSG00000068971	451
ENSG00000068976	287
ENSG00000068985	1
ENSG00000069011	4
ENSG00000069018	0
ENSG00000069020	299
ENSG00000069122	0
ENSG00000069188	214
ENSG00000069206	0
ENSG00000069248	1027
ENSG00000069275	5835
ENSG00000069329	3018
ENSG00000069345	2229
ENSG00000069399	356
ENSG00000069424	1159
ENSG00000069431	18
ENSG00000069482	141
ENSG00000069493	18
ENSG00000069509	230
ENSG00000069535	54
ENSG00000069667	430
ENSG00000069696	136
ENSG00000069702	1628
ENSG00000069764	0
ENSG00000069812	0
ENSG00000069849	3141
ENSG00000069869	1051
ENSG00000069943	126
ENSG00000069956	1877
ENSG00000069966	541
ENSG00000069974	603
ENSG00000069998	1034
ENSG00000070010	941
ENSG00000070018	0
ENSG00000070019	2
ENSG00000070031	0
ENSG00000070047	89
ENSG00000070061	2318
ENSG00000070081	676
ENSG00000070087	3954
ENSG00000070159	444
ENSG00000070182	87
ENSG00000070190	0
ENSG00000070193	16
ENSG00000070214	792
ENSG00000070269	285
ENSG00000070366	822
ENSG00000070367	1830
ENSG00000070371	119
ENSG00000070388	18
ENSG00000070404	3523
ENSG00000070413	3325
ENSG00000070423	1224
ENSG00000070444	562
ENSG00000070476	862
ENSG00000070495	1086
ENSG00000070501	249
ENSG00000070526	0
ENSG00000070540	231
ENSG00000070601	7
ENSG00000070610	1899
ENSG00000070614	3625
ENSG00000070669	15
ENSG00000070718	607
ENSG00000070729	0
ENSG00000070731	152
ENSG00000070748	0
ENSG00000070756	29578
ENSG00000070759	37
ENSG00000070761	484
ENSG00000070770	758
ENSG00000070778	984
ENSG00000070785	483
ENSG00000070808	32
ENSG00000070814	2549
ENSG00000070831	3881
ENSG00000070882	489
ENSG00000070886	8
ENSG00000070915	0
ENSG00000070950	746
ENSG00000070961	1361
ENSG00000070985	0
ENSG00000071051	951
ENSG00000071054	4501
ENSG00000071073	301
ENSG00000071082	10507
ENSG00000071127	13375
ENSG00000071189	852
ENSG00000071203	2
ENSG00000071205	278
ENSG00000071242	1138
ENSG00000071243	264
ENSG00000071246	217
ENSG00000071282	405
ENSG00000071462	1846
ENSG00000071537	2159
ENSG00000071539	705
ENSG00000071553	4112
ENSG00000071564	2780
ENSG00000071575	410
ENSG00000071626	4168
ENSG00000071655	2150
ENSG00000071677	0
ENSG00000071794	697
ENSG00000071859	2466
ENSG00000071889	952
ENSG00000071894	0
ENSG00000071909	1
ENSG00000071967	4059
ENSG00000071991	228
ENSG00000071994	1512
ENSG00000072041	370
ENSG00000072042	3028
ENSG00000072062	0
ENSG00000072071	0
ENSG00000072080	0
ENSG00000072110	15431
ENSG00000072121	826
ENSG00000072133	248
ENSG00000072134	360
ENSG00000072135	623
ENSG00000072163	158
ENSG00000072182	1
ENSG00000072195	1258
ENSG00000072201	33
ENSG00000072210	7372
ENSG00000072274	12277
ENSG00000072310	1495
ENSG00000072315	0
ENSG00000072364	3578
ENSG00000072401	453
ENSG00000072415	1047
ENSG00000072422	455
ENSG00000072501	4061
ENSG00000072506	1123
ENSG00000072518	1233
ENSG00000072571	220
ENSG00000072609	886
ENSG00000072657	2
ENSG00000072682	1026
ENSG00000072694	0
ENSG00000072736	267
ENSG00000072756	357
ENSG00000072778	10143
ENSG00000072786	674
ENSG00000072803	1637
ENSG00000072818	9
ENSG00000072832	1284
ENSG00000072840	799
ENSG00000072849	880
ENSG00000072858	1
ENSG00000072864	0
ENSG00000072952	2
ENSG00000072954	615
ENSG00000072958	1905
ENSG00000073008	6859
ENSG00000073050	485
ENSG00000073060	2358
ENSG00000073067	277
ENSG00000073111	2256
ENSG00000073146	20
ENSG00000073150	1036
ENSG00000073169	684
ENSG00000073282	0
ENSG00000073331	144
ENSG00000073350	572
ENSG00000073417	524
ENSG00000073464	740
ENSG00000073536	980
ENSG00000073578	107
ENSG00000073584	92
ENSG00000073598	9
ENSG00000073605	53
ENSG00000073614	1593
ENSG00000073670	117
ENSG00000073711	1049
ENSG00000073712	2669
ENSG00000073734	0
ENSG00000073737	26
ENSG00000073754	0
ENSG00000073756	2
ENSG00000073792	1921
ENSG00000073803	477
ENSG00000073849	211
ENSG00000073861	2
ENSG00000073905	105
ENSG00000073910	154
ENSG00000073921	4071
ENSG00000073969	4
ENSG00000074047	599
ENSG00000074054	1184
ENSG00000074071	505
ENSG00000074181	262
ENSG00000074201	1538
ENSG00000074211	97
ENSG00000074219	374
ENSG00000074266	474
ENSG00000074276	21
ENSG00000074317	30
ENSG00000074319	1111
ENSG00000074356	1310
ENSG00000074370	9
ENSG00000074410	37
ENSG00000074416	1562
ENSG00000074527	2357
ENSG00000074582	509
ENSG00000074590	334
ENSG00000074603	1177
ENSG00000074621	173
ENSG00000074657	1929
ENSG00000074660	0
ENSG00000074695	3322
ENSG00000074696	2084
ENSG00000074706	7
ENSG00000074755	2159
ENSG00000074771	0
ENSG00000074800	75908
ENSG00000074803	4
ENSG00000074842	1516
ENSG00000074855	648
ENSG00000074935	123
ENSG00000074964	1113
ENSG00000074966	8
ENSG00000075035	9
ENSG00000075043	7
ENSG00000075073	10
ENSG00000075089	370
ENSG00000075131	299
ENSG00000075142	967
ENSG00000075151	3367
ENSG00000075188	272
ENSG00000075213	221
ENSG00000075218	368
ENSG00000075223	5737
ENSG00000075234	568
ENSG00000075239	899
ENSG00000075240	1624
ENSG00000075275	1448
ENSG00000075290	0
ENSG00000075292	1758
ENSG00000075303	197
ENSG00000075336	953
ENSG00000075340	59
ENSG00000075388	0
ENSG00000075391	2194
ENSG00000075399	367
ENSG00000075407	361
ENSG00000075413	1738
ENSG00000075415	9116
ENSG00000075420	1598
ENSG00000075426	3735
ENSG00000075429	1
ENSG00000075461	280
ENSG00000075539	1486
ENSG00000075568	1072
ENSG00000075618	3901
ENSG00000075624	94983
ENSG00000075643	101
ENSG00000075651	116
ENSG00000075673	2
ENSG00000075702	612
ENSG00000075711	3111
ENSG00000075785	5000
ENSG00000075790	0
ENSG00000075826	168
ENSG00000075856	1433
ENSG00000075884	0
ENSG00000075886	4
ENSG00000075891	0
ENSG00000075914	564
ENSG00000075945	607
ENSG00000075975	1097
ENSG00000076003	2274
ENSG00000076043	365
ENSG00000076053	291
ENSG00000076067	1647
ENSG00000076108	2882
ENSG00000076201	2097
ENSG00000076242	1074
ENSG00000076248	1091
ENSG00000076258	24
ENSG00000076321	606
ENSG00000076344	452
ENSG00000076351	195
ENSG00000076356	204
ENSG00000076382	482
ENSG00000076513	1481
ENSG00000076554	622
ENSG00000076555	711
ENSG00000076604	1135
ENSG00000076641	728
ENSG00000076650	252
ENSG00000076662	2
ENSG00000076685	2174
ENSG00000076706	1792
ENSG00000076716	142
ENSG00000076770	42
ENSG00000076826	710
ENSG00000076864	676
ENSG00000076924	1067
ENSG00000076928	2274
ENSG00000076944	433
ENSG00000076984	1334
ENSG00000077009	37
ENSG00000077044	1319
ENSG00000077063	372
ENSG00000077080	1
ENSG00000077092	391
ENSG00000077097	3819
ENSG00000077147	5047
ENSG00000077150	2190
ENSG00000077152	133
ENSG00000077157	572
ENSG00000077232	2120
ENSG00000077235	3240
ENSG00000077238	291
ENSG00000077254	1911
ENSG00000077264	28
ENSG00000077274	4
ENSG00000077279	10
ENSG00000077312	661
ENSG00000077327	7
ENSG00000077348	614
ENSG00000077380	2070
ENSG00000077420	3
ENSG00000077454	301
ENSG00000077458	218
ENSG00000077463	687
ENSG00000077498	688
ENSG00000077514	765
ENSG00000077522	109
ENSG00000077549	3978
ENSG00000077585	397
ENSG00000077616	4
ENSG00000077684	850
ENSG00000077713	253
ENSG00000077721	1244
ENSG00000077782	4453
ENSG00000077800	0
ENSG00000077935	3
ENSG00000077942	191
ENSG00000077943	1
ENSG00000077984	2
ENSG00000078018	526
ENSG00000078043	755
ENSG00000078053	73
ENSG00000078061	1709
ENSG00000078070	560
ENSG00000078081	19
ENSG00000078098	73
ENSG00000078114	158
ENSG00000078124	696
ENSG00000078140	1883
ENSG00000078142	1432
ENSG00000078177	346
ENSG00000078237	116
ENSG00000078246	800
ENSG00000078269	1507
ENSG00000078295	7
ENSG00000078304	1747
ENSG00000078319	174
ENSG00000078328	6
ENSG00000078369	8646
ENSG00000078399	0
ENSG00000078401	44
ENSG00000078403	455
ENSG00000078487	44
ENSG00000078549	6
ENSG00000078579	0
ENSG00000078589	0
ENSG00000078596	74
ENSG00000078618	3077
ENSG00000078668	1445
ENSG00000078674	2744
ENSG00000078687	483
ENSG00000078699	583
ENSG00000078725	232
ENSG00000078747	1390
ENSG00000078795	1
ENSG00000078804	795
ENSG00000078808	5628
ENSG00000078814	16
ENSG00000078898	0
ENSG00000078900	14
ENSG00000078902	2246
ENSG00000078967	152
ENSG00000079101	14
ENSG00000079102	86
ENSG00000079112	2
ENSG00000079134	436
ENSG00000079150	50
ENSG00000079156	155
ENSG00000079215	21
ENSG00000079246	7580
ENSG00000079257	75
ENSG00000079263	39
ENSG00000079277	304
ENSG00000079308	744
ENSG00000079313	1124
ENSG00000079332	2770
ENSG00000079335	56
ENSG00000079337	128
ENSG00000079385	1
ENSG00000079387	518
ENSG00000079393	3
ENSG00000079432	5187
ENSG00000079435	356
ENSG00000079459	441
ENSG00000079462	373
ENSG00000079482	107
ENSG00000079557	0
ENSG00000079616	630
ENSG00000079689	0
ENSG00000079691	930
ENSG00000079739	1534
ENSG00000079785	2567
ENSG00000079805	3848
ENSG00000079819	3100
ENSG00000079841	401
ENSG00000079931	13
ENSG00000079950	847
ENSG00000079974	422
ENSG00000079999	2797
ENSG00000080007	0
ENSG00000080031	130
ENSG00000080166	684
ENSG00000080189	1049
ENSG00000080200	460
ENSG00000080224	1
ENSG00000080293	13
ENSG00000080298	238
ENSG00000080345	2161
ENSG00000080371	1801
ENSG00000080493	352
ENSG00000080503	1295
ENSG00000080511	1
ENSG00000080546	163
ENSG00000080561	429
ENSG00000080572	0
ENSG00000080573	48
ENSG00000080603	91
ENSG00000080608	1166
ENSG00000080618	0
ENSG00000080644	377
ENSG00000080709	0
ENSG00000080802	441
ENSG00000080815	1643
ENSG00000080819	332
ENSG00000080822	693
ENSG00000080823	312
ENSG00000080824	71443
ENSG00000080839	391
ENSG00000080845	1436
ENSG00000080854	1180
ENSG00000080910	0
ENSG00000080947	103
ENSG00000080986	261
ENSG00000081014	495
ENSG00000081019	340
ENSG00000081026	423
ENSG00000081041	6
ENSG00000081051	2
ENSG00000081052	1940
ENSG00000081059	955
ENSG00000081087	1921
ENSG00000081138	1
ENSG00000081148	14
ENSG00000081154	2837
ENSG00000081177	567
ENSG00000081181	94
ENSG00000081189	30
ENSG00000081237	0
ENSG00000081248	0
ENSG00000081277	12
ENSG00000081307	779
ENSG00000081320	82
ENSG00000081377	785
ENSG00000081386	355
ENSG00000081479	233
ENSG00000081665	124
ENSG00000081692	153
ENSG00000081721	432
ENSG00000081760	1193
ENSG00000081791	1400
ENSG00000081800	0
ENSG00000081803	118
ENSG00000081818	16
ENSG00000081842	1
ENSG00000081853	2
ENSG00000081870	323
ENSG00000081913	604
ENSG00000081923	525
ENSG00000081985	8
ENSG00000082014	727
ENSG00000082068	365
ENSG00000082074	3
ENSG00000082126	31
ENSG00000082146	561
ENSG00000082153	4389
ENSG00000082175	51
ENSG00000082196	2
ENSG00000082212	1558
ENSG00000082213	658
ENSG00000082258	570
ENSG00000082269	410
ENSG00000082293	3
ENSG00000082397	583
ENSG00000082438	1719
ENSG00000082458	335
ENSG00000082482	5
ENSG00000082497	7
ENSG00000082512	305
ENSG00000082515	504
ENSG00000082516	1127
ENSG00000082556	1
ENSG00000082641	7220
ENSG00000082684	13
ENSG00000082701	1825
ENSG00000082781	4002
ENSG00000082805	1306
ENSG00000082898	3664
ENSG00000082929	3
ENSG00000082996	1325
ENSG00000083067	8687
ENSG00000083093	166
ENSG00000083097	253
ENSG00000083099	834
ENSG00000083123	610
ENSG00000083168	2206
ENSG00000083223	389
ENSG00000083290	723
ENSG00000083307	0
ENSG00000083312	7396
ENSG00000083444	3687
ENSG00000083454	6
ENSG00000083457	320
ENSG00000083520	1191
ENSG00000083535	254
ENSG00000083544	303
ENSG00000083622	0
ENSG00000083635	335
ENSG00000083642	781
ENSG00000083720	1063
ENSG00000083750	216
ENSG00000083782	14
ENSG00000083799	1493
ENSG00000083807	145
ENSG00000083812	406
ENSG00000083814	175
ENSG00000083817	129
ENSG00000083828	143
ENSG00000083838	142
ENSG00000083844	526
ENSG00000083845	15758
ENSG00000083857	11543
ENSG00000083896	55
ENSG00000083937	966
ENSG00000084070	568
ENSG00000084072	845
ENSG00000084073	1776
ENSG00000084090	3797
ENSG00000084092	557
ENSG00000084093	1014
ENSG00000084110	2
ENSG00000084112	3523
ENSG00000084207	10218
ENSG00000084234	19999
ENSG00000084444	313
ENSG00000084453	269
ENSG00000084463	1803
ENSG00000084623	4554
ENSG00000084628	65
ENSG00000084636	417
ENSG00000084652	3225
ENSG00000084674	0
ENSG00000084676	1153
ENSG00000084693	568
ENSG00000084710	2406
ENSG00000084731	535
ENSG00000084733	1527
ENSG00000084734	0
ENSG00000084754	4477
ENSG00000084764	978
ENSG00000084774	2190
ENSG00000085063	4774
ENSG00000085117	469
ENSG00000085185	329
ENSG00000085224	2154
ENSG00000085231	0
ENSG00000085265	0
ENSG00000085274	273
ENSG00000085276	5
ENSG00000085365	1024
ENSG00000085377	1218
ENSG00000085382	255
ENSG00000085415	1409
ENSG00000085433	452
ENSG00000085449	941
ENSG00000085465	14
ENSG00000085491	7
ENSG00000085511	507
ENSG00000085514	16
ENSG00000085552	246
ENSG00000085563	46
ENSG00000085644	248
ENSG00000085662	9549
ENSG00000085719	2463
ENSG00000085721	100
ENSG00000085733	932
ENSG00000085741	44
ENSG00000085760	754
ENSG00000085788	950
ENSG00000085831	19
ENSG00000085832	1262
ENSG00000085840	391
ENSG00000085871	40
ENSG00000085872	1222
ENSG00000085978	0
ENSG00000085982	1164
ENSG00000085998	2392
ENSG00000085999	234
ENSG00000086015	1867
ENSG00000086061	9738
ENSG00000086062	2018
ENSG00000086065	1164
ENSG00000086102	1197
ENSG00000086159	2
ENSG00000086189	414
ENSG00000086200	625
ENSG00000086205	0
ENSG00000086232	2368
ENSG00000086288	8
ENSG00000086289	845
ENSG00000086300	48
ENSG00000086475	1748
ENSG00000086504	1895
ENSG00000086506	27
ENSG00000086544	521
ENSG00000086548	0
ENSG00000086570	14
ENSG00000086589	1016
ENSG00000086598	2798
ENSG00000086619	120
ENSG00000086666	1555
ENSG00000086696	2050
ENSG00000086712	1589
ENSG00000086717	1
ENSG00000086730	25
ENSG00000086758	5700
ENSG00000086827	560
ENSG00000086848	200
ENSG00000086967	5
ENSG00000086991	188
ENSG00000087008	450
ENSG00000087053	1923
ENSG00000087074	7606
ENSG00000087076	848
ENSG00000087077	3018
ENSG00000087085	126
ENSG00000087086	107538
ENSG00000087087	3454
ENSG00000087088	2096
ENSG00000087095	415
ENSG00000087111	1364
ENSG00000087116	62
ENSG00000087128	0
ENSG00000087152	2019
ENSG00000087157	563
ENSG00000087191	2186
ENSG00000087206	584
ENSG00000087237	2
ENSG00000087245	547
ENSG00000087250	8
ENSG00000087253	640
ENSG00000087258	188
ENSG00000087263	847
ENSG00000087266	664
ENSG00000087269	1229
ENSG00000087274	3862
ENSG00000087299	349
ENSG00000087301	177
ENSG00000087302	1923
ENSG00000087303	1609
ENSG00000087338	498
ENSG00000087365	6098
ENSG00000087448	591
ENSG00000087460	18944
ENSG00000087470	1742
ENSG00000087494	30
ENSG00000087495	0
ENSG00000087502	743
ENSG00000087510	0
ENSG00000087586	258
ENSG00000087589	4
ENSG00000087842	1815
ENSG00000087884	45
ENSG00000087903	516
ENSG00000087995	712
ENSG00000088002	0
ENSG00000088035	150
ENSG00000088038	238
ENSG00000088053	0
ENSG00000088179	545
ENSG00000088205	1442
ENSG00000088247	7369
ENSG00000088256	2147
ENSG00000088280	0
ENSG00000088298	344
ENSG00000088305	57
ENSG00000088320	0
ENSG00000088325	1309
ENSG00000088340	329
ENSG00000088356	975
ENSG00000088367	1496
ENSG00000088386	1
ENSG00000088387	920
ENSG00000088448	1544
ENSG00000088451	136
ENSG00000088538	597
ENSG00000088543	228
ENSG00000088682	756
ENSG00000088726	5
ENSG00000088727	92
ENSG00000088756	66
ENSG00000088766	388
ENSG00000088782	0
ENSG00000088808	1229
ENSG00000088812	2200
ENSG00000088826	807
ENSG00000088827	3
ENSG00000088832	3830
ENSG00000088833	3335
ENSG00000088836	45
ENSG00000088854	194
ENSG00000088876	188
ENSG00000088881	867
ENSG00000088882	117
ENSG00000088888	3072
ENSG00000088899	472
ENSG00000088926	0
ENSG00000088930	2141
ENSG00000088970	119
ENSG00000088986	4020
ENSG00000088992	2
ENSG00000089006	1617
ENSG00000089009	24469
ENSG00000089012	0
ENSG00000089022	850
ENSG00000089041	0
ENSG00000089048	549
ENSG00000089050	525
ENSG00000089053	1781
ENSG00000089057	2077
ENSG00000089060	256
ENSG00000089063	1470
ENSG00000089091	96
ENSG00000089094	856
ENSG00000089101	3
ENSG00000089116	0
ENSG00000089123	136
ENSG00000089127	0
ENSG00000089154	4499
ENSG00000089157	31645
ENSG00000089159	1106
ENSG00000089163	18
ENSG00000089169	0
ENSG00000089177	196
ENSG00000089195	627
ENSG00000089199	42
ENSG00000089220	5963
ENSG00000089225	0
ENSG00000089234	650
ENSG00000089248	2387
ENSG00000089250	0
ENSG00000089280	8030
ENSG00000089289	519
ENSG00000089327	772
ENSG00000089335	644
ENSG00000089351	1742
ENSG00000089356	1
ENSG00000089472	136
ENSG00000089486	126
ENSG00000089505	22
ENSG00000089558	5
ENSG00000089597	8652
ENSG00000089639	341
ENSG00000089682	295
ENSG00000089685	857
ENSG00000089692	2
ENSG00000089693	4883
ENSG00000089723	8
ENSG00000089737	49
ENSG00000089775	174
ENSG00000089818	521
ENSG00000089820	28
ENSG00000089847	5
ENSG00000089876	731
ENSG00000089902	1295
ENSG00000089916	1382
ENSG00000090006	498
ENSG00000090013	984
ENSG00000090020	1506
ENSG00000090054	1453
ENSG00000090060	5339
ENSG00000090061	291
ENSG00000090097	3433
ENSG00000090104	1
ENSG00000090238	442
ENSG00000090263	507
ENSG00000090266	581
ENSG00000090273	6592
ENSG00000090316	1816
ENSG00000090339	149
ENSG00000090372	2562
ENSG00000090376	5
ENSG00000090382	0
ENSG00000090402	0
ENSG00000090432	1149
ENSG00000090447	299
ENSG00000090470	833
ENSG00000090487	1731
ENSG00000090512	0
ENSG00000090520	856
ENSG00000090530	628
ENSG00000090534	1
ENSG00000090539	12
ENSG00000090554	2
ENSG00000090565	66
ENSG00000090581	1135
ENSG00000090612	391
ENSG00000090615	2140
ENSG00000090621	4188
ENSG00000090659	1
ENSG00000090661	1825
ENSG00000090674	742
ENSG00000090686	1539
ENSG00000090776	493
ENSG00000090857	508
ENSG00000090861	6944
ENSG00000090863	3402
ENSG00000090889	311
ENSG00000090905	181
ENSG00000090924	721
ENSG00000090932	70
ENSG00000090971	825
ENSG00000090975	856
ENSG00000090989	434
ENSG00000091009	372
ENSG00000091010	0
ENSG00000091039	1419
ENSG00000091073	131
ENSG00000091106	14
ENSG00000091127	630
ENSG00000091128	8
ENSG00000091129	170
ENSG00000091136	3690
ENSG00000091137	5
ENSG00000091138	1
ENSG00000091140	2334
ENSG00000091157	404
ENSG00000091164	1568
ENSG00000091181	0
ENSG00000091262	2
ENSG00000091317	2091
ENSG00000091409	1717
ENSG00000091428	45
ENSG00000091436	1149
ENSG00000091482	3
ENSG00000091483	1940
ENSG00000091490	1087
ENSG00000091513	5
ENSG00000091527	7746
ENSG00000091536	6
ENSG00000091542	2478
ENSG00000091583	0
ENSG00000091592	17
ENSG00000091622	237
ENSG00000091640	1950
ENSG00000091651	693
ENSG00000091656	772
ENSG00000091664	0
ENSG00000091704	0
ENSG00000091732	470
ENSG00000091831	5
ENSG00000091844	119
ENSG00000091879	1
ENSG00000091947	624
ENSG00000091972	27
ENSG00000091986	9596
ENSG00000092009	1
ENSG00000092010	299
ENSG00000092020	197
ENSG00000092036	62
ENSG00000092051	19
ENSG00000092054	7
ENSG00000092067	2
ENSG00000092068	9591
ENSG00000092094	383
ENSG00000092096	1128
ENSG00000092098	0
ENSG00000092108	1046
ENSG00000092140	355
ENSG00000092148	4106
ENSG00000092199	9632
ENSG00000092200	15
ENSG00000092201	4386
ENSG00000092203	1260
ENSG00000092208	162
ENSG00000092295	4
ENSG00000092330	19
ENSG00000092345	0
ENSG00000092377	0
ENSG00000092421	85
ENSG00000092439	1745
ENSG00000092445	1810
ENSG00000092470	623
ENSG00000092529	8
ENSG00000092531	455
ENSG00000092607	19
ENSG00000092621	1617
ENSG00000092758	1009
ENSG00000092820	9793
ENSG00000092841	9471
ENSG00000092847	1445
ENSG00000092850	11
ENSG00000092853	909
ENSG00000092871	343
ENSG00000092929	3119
ENSG00000092931	152
ENSG00000092964	1125
ENSG00000092969	503
ENSG00000092978	221
ENSG00000093000	1891
ENSG00000093009	403
ENSG00000093010	31
ENSG00000093072	464
ENSG00000093100	0
ENSG00000093134	1
ENSG00000093144	1911
ENSG00000093167	1877
ENSG00000093183	959
[truncated: 58,680 more rows]
