# Supplementary material for: A bio-functional polymer that prevents retinal scarring through modulation of NRF2 signalling pathway
Source: Nat Commun. 2022 May 19;13:2796. doi: 10.1038/s41467-022-30474-6 (PMC9119969; doi:10.1038/s41467-022-30474-6)
Supplement: Supplementary file 11 — Source data [file 41467_2022_30474_MOESM11_ESM.zip › NCOMMS-21-46079B_zip/Source data 2_RNA-Seq Data/DESeq2/CountFiles/invitro/B2_8h_sorted.count]

ENSG00000000003	870
ENSG00000000005	0
ENSG00000000419	562
ENSG00000000457	229
ENSG00000000460	123
ENSG00000000938	0
ENSG00000000971	487
ENSG00000001036	1465
ENSG00000001084	1287
ENSG00000001167	703
ENSG00000001460	188
ENSG00000001461	443
ENSG00000001497	960
ENSG00000001561	411
ENSG00000001617	336
ENSG00000001626	2
ENSG00000001629	1067
ENSG00000001630	383
ENSG00000001631	79
ENSG00000002016	161
ENSG00000002079	69
ENSG00000002330	139
ENSG00000002549	1412
ENSG00000002586	2320
ENSG00000002587	47
ENSG00000002726	1
ENSG00000002745	0
ENSG00000002746	0
ENSG00000002822	6
ENSG00000002834	5437
ENSG00000002919	339
ENSG00000002933	9
ENSG00000003056	485
ENSG00000003096	35
ENSG00000003137	36
ENSG00000003147	68
ENSG00000003249	47
ENSG00000003393	1407
ENSG00000003400	7
ENSG00000003402	677
ENSG00000003436	35
ENSG00000003509	244
ENSG00000003756	1127
ENSG00000003987	39
ENSG00000003989	1258
ENSG00000004059	883
ENSG00000004139	264
ENSG00000004142	2471
ENSG00000004399	3474
ENSG00000004455	2406
ENSG00000004468	8
ENSG00000004478	4544
ENSG00000004487	1711
ENSG00000004534	1225
ENSG00000004660	525
ENSG00000004700	496
ENSG00000004766	434
ENSG00000004776	11
ENSG00000004777	150
ENSG00000004779	935
ENSG00000004799	25
ENSG00000004809	1
ENSG00000004838	12
ENSG00000004846	57
ENSG00000004848	2
ENSG00000004864	1281
ENSG00000004866	200
ENSG00000004897	1488
ENSG00000004939	4
ENSG00000004948	0
ENSG00000004961	562
ENSG00000004975	1341
ENSG00000005001	0
ENSG00000005007	3158
ENSG00000005020	60
ENSG00000005022	2169
ENSG00000005059	331
ENSG00000005073	0
ENSG00000005075	619
ENSG00000005100	1150
ENSG00000005102	0
ENSG00000005108	8
ENSG00000005156	561
ENSG00000005175	732
ENSG00000005187	5
ENSG00000005189	36
ENSG00000005194	1103
ENSG00000005206	675
ENSG00000005238	346
ENSG00000005243	107
ENSG00000005249	73
ENSG00000005302	340
ENSG00000005339	3547
ENSG00000005379	438
ENSG00000005381	0
ENSG00000005421	1
ENSG00000005436	469
ENSG00000005448	429
ENSG00000005469	171
ENSG00000005471	2
ENSG00000005483	1636
ENSG00000005486	2039
ENSG00000005513	1570
ENSG00000005700	78
ENSG00000005801	543
ENSG00000005810	1137
ENSG00000005812	437
ENSG00000005844	10
ENSG00000005882	286
ENSG00000005884	21897
ENSG00000005889	1417
ENSG00000005893	4516
ENSG00000005961	24
ENSG00000005981	0
ENSG00000006007	1214
ENSG00000006015	592
ENSG00000006016	357
ENSG00000006025	185
ENSG00000006042	6869
ENSG00000006047	0
ENSG00000006059	0
ENSG00000006062	1242
ENSG00000006071	4
ENSG00000006116	0
ENSG00000006118	5121
ENSG00000006125	4936
ENSG00000006128	2
ENSG00000006194	933
ENSG00000006210	13
ENSG00000006282	830
ENSG00000006283	9
ENSG00000006327	7612
ENSG00000006377	0
ENSG00000006432	803
ENSG00000006451	1142
ENSG00000006453	234
ENSG00000006459	277
ENSG00000006468	79
ENSG00000006530	181
ENSG00000006534	225
ENSG00000006555	2
ENSG00000006576	865
ENSG00000006606	3
ENSG00000006607	799
ENSG00000006611	19
ENSG00000006625	206
ENSG00000006634	228
ENSG00000006638	16
ENSG00000006652	331
ENSG00000006659	0
ENSG00000006695	323
ENSG00000006704	1431
ENSG00000006712	1324
ENSG00000006715	1573
ENSG00000006740	165
ENSG00000006744	1440
ENSG00000006747	114
ENSG00000006756	649
ENSG00000006757	310
ENSG00000006788	0
ENSG00000006831	131
ENSG00000006837	20
ENSG00000007001	3
ENSG00000007038	0
ENSG00000007047	1051
ENSG00000007062	8
ENSG00000007080	2279
ENSG00000007129	0
ENSG00000007168	3476
ENSG00000007171	23
ENSG00000007174	25
ENSG00000007202	3169
ENSG00000007216	0
ENSG00000007237	780
ENSG00000007255	93
ENSG00000007264	13
ENSG00000007306	0
ENSG00000007312	0
ENSG00000007314	6
ENSG00000007341	365
ENSG00000007350	0
ENSG00000007372	530
ENSG00000007376	649
ENSG00000007384	768
ENSG00000007392	823
ENSG00000007402	59
ENSG00000007516	32
ENSG00000007520	967
ENSG00000007541	942
ENSG00000007545	359
ENSG00000007866	574
ENSG00000007908	0
ENSG00000007923	904
ENSG00000007933	0
ENSG00000007944	262
ENSG00000007952	3
ENSG00000007968	0
ENSG00000008018	2345
ENSG00000008056	63
ENSG00000008083	263
ENSG00000008086	106
ENSG00000008118	0
ENSG00000008128	6
ENSG00000008130	1966
ENSG00000008196	0
ENSG00000008197	0
ENSG00000008226	13
ENSG00000008256	3080
ENSG00000008277	33
ENSG00000008282	881
ENSG00000008283	215
ENSG00000008294	3029
ENSG00000008300	217
ENSG00000008311	1361
ENSG00000008323	39
ENSG00000008324	167
ENSG00000008382	158
ENSG00000008394	3463
ENSG00000008405	1841
ENSG00000008438	4
ENSG00000008441	5339
ENSG00000008513	947
ENSG00000008516	36
ENSG00000008517	30
ENSG00000008710	2136
ENSG00000008735	361
ENSG00000008838	1460
ENSG00000008853	709
ENSG00000008869	722
ENSG00000008952	3354
ENSG00000008988	9290
ENSG00000009307	10717
ENSG00000009335	2352
ENSG00000009413	1688
ENSG00000009694	29
ENSG00000009709	0
ENSG00000009724	21
ENSG00000009765	1
ENSG00000009780	185
ENSG00000009790	1
ENSG00000009830	605
ENSG00000009844	1374
ENSG00000009950	101
ENSG00000009954	3299
ENSG00000010017	861
ENSG00000010030	3
ENSG00000010072	198
ENSG00000010165	855
ENSG00000010219	172
ENSG00000010244	2114
ENSG00000010256	2500
ENSG00000010270	619
ENSG00000010278	1043
ENSG00000010282	178
ENSG00000010292	627
ENSG00000010295	315
ENSG00000010310	11
ENSG00000010318	75
ENSG00000010319	4
ENSG00000010322	3123
ENSG00000010327	9
ENSG00000010361	314
ENSG00000010379	77
ENSG00000010404	393
ENSG00000010438	0
ENSG00000010539	188
ENSG00000010610	9
ENSG00000010626	127
ENSG00000010671	12
ENSG00000010704	65
ENSG00000010803	704
ENSG00000010810	1222
ENSG00000010818	1067
ENSG00000010932	2
ENSG00000011007	1365
ENSG00000011009	1675
ENSG00000011021	1143
ENSG00000011028	137
ENSG00000011052	0
ENSG00000011083	0
ENSG00000011105	4060
ENSG00000011114	21
ENSG00000011132	242
ENSG00000011143	160
ENSG00000011198	673
ENSG00000011201	153
ENSG00000011243	747
ENSG00000011258	382
ENSG00000011260	1355
ENSG00000011275	1925
ENSG00000011295	1518
ENSG00000011304	9283
ENSG00000011332	42
ENSG00000011347	55
ENSG00000011376	984
ENSG00000011405	2161
ENSG00000011422	704
ENSG00000011426	370
ENSG00000011451	1880
ENSG00000011454	1229
ENSG00000011465	1688
ENSG00000011478	282
ENSG00000011485	1618
ENSG00000011523	463
ENSG00000011566	782
ENSG00000011590	30
ENSG00000011600	0
ENSG00000011638	20
ENSG00000011677	0
ENSG00000012048	433
ENSG00000012061	1189
ENSG00000012124	1
ENSG00000012171	7929
ENSG00000012174	1063
ENSG00000012211	252
ENSG00000012223	0
ENSG00000012232	1602
ENSG00000012504	0
ENSG00000012660	3857
ENSG00000012779	0
ENSG00000012817	0
ENSG00000012822	1611
ENSG00000012963	10
ENSG00000012983	1174
ENSG00000013016	416
ENSG00000013275	0
ENSG00000013288	685
ENSG00000013293	207
ENSG00000013297	52
ENSG00000013306	3687
ENSG00000013364	1370
ENSG00000013374	678
ENSG00000013375	533
ENSG00000013392	115
ENSG00000013441	1247
ENSG00000013503	389
ENSG00000013523	344
ENSG00000013561	693
ENSG00000013563	100
ENSG00000013573	553
ENSG00000013583	975
ENSG00000013588	827
ENSG00000013619	432
ENSG00000013725	0
ENSG00000013810	242
ENSG00000014123	525
ENSG00000014138	60
ENSG00000014164	259
ENSG00000014216	1318
ENSG00000014257	0
ENSG00000014641	1777
ENSG00000014824	1668
ENSG00000014914	67
ENSG00000014919	530
ENSG00000015133	114
ENSG00000015153	386
ENSG00000015171	3149
ENSG00000015285	13
ENSG00000015413	3
ENSG00000015475	465
ENSG00000015479	15
ENSG00000015520	18
ENSG00000015532	687
ENSG00000015568	38
ENSG00000015592	5
ENSG00000015676	1126
ENSG00000016082	1
ENSG00000016391	378
ENSG00000016402	18
ENSG00000016490	0
ENSG00000016602	0
ENSG00000016864	714
ENSG00000017260	2282
ENSG00000017427	0
ENSG00000017483	22
ENSG00000017797	1363
ENSG00000018189	678
ENSG00000018236	818
ENSG00000018280	2
ENSG00000018408	2856
ENSG00000018510	1176
ENSG00000018607	0
ENSG00000018610	438
ENSG00000018625	8
ENSG00000018699	728
ENSG00000018869	57
ENSG00000019102	1
ENSG00000019144	1358
ENSG00000019169	0
ENSG00000019186	187
ENSG00000019485	867
ENSG00000019505	149
ENSG00000019549	1
ENSG00000019582	19
ENSG00000019991	0
ENSG00000019995	404
ENSG00000020129	1127
ENSG00000020181	319
ENSG00000020219	0
ENSG00000020256	442
ENSG00000020426	321
ENSG00000020577	1735
ENSG00000020633	2
ENSG00000020922	451
ENSG00000021300	437
ENSG00000021355	127
ENSG00000021461	0
ENSG00000021488	2
ENSG00000021574	375
ENSG00000021645	151
ENSG00000021762	275
ENSG00000021776	1206
ENSG00000021826	281
ENSG00000021852	0
ENSG00000022267	603
ENSG00000022277	952
ENSG00000022355	13
ENSG00000022556	1
ENSG00000022567	705
ENSG00000022840	2549
ENSG00000022976	133
ENSG00000023041	531
ENSG00000023171	1569
ENSG00000023191	152
ENSG00000023228	77
ENSG00000023287	1547
ENSG00000023318	1010
ENSG00000023330	2816
ENSG00000023445	274
ENSG00000023516	1194
ENSG00000023572	496
ENSG00000023608	1041
ENSG00000023697	328
ENSG00000023734	3300
ENSG00000023839	20
ENSG00000023892	10
ENSG00000023902	844
ENSG00000023909	8172
ENSG00000024048	1245
ENSG00000024422	3652
ENSG00000024526	39
ENSG00000024862	109
ENSG00000025039	1308
ENSG00000025156	481
ENSG00000025293	793
ENSG00000025423	3
ENSG00000025434	56
ENSG00000025708	13
ENSG00000025770	931
ENSG00000025772	1575
ENSG00000025796	2906
ENSG00000025800	1793
ENSG00000026025	13868
ENSG00000026036	87
ENSG00000026103	141
ENSG00000026297	151
ENSG00000026508	5420
ENSG00000026559	405
ENSG00000026652	278
ENSG00000026751	1
ENSG00000026950	163
ENSG00000027001	323
ENSG00000027075	39
ENSG00000027644	9
ENSG00000027697	559
ENSG00000027847	466
ENSG00000027869	12
ENSG00000028116	257
ENSG00000028137	0
ENSG00000028203	813
ENSG00000028277	92
ENSG00000028310	735
ENSG00000028528	1730
ENSG00000028839	233
ENSG00000029153	589
ENSG00000029363	2844
ENSG00000029364	1059
ENSG00000029534	71
ENSG00000029559	0
ENSG00000029639	92
ENSG00000029725	1862
ENSG00000029993	769
ENSG00000030066	181
ENSG00000030110	410
ENSG00000030304	0
ENSG00000030419	181
ENSG00000030582	4164
ENSG00000031003	1496
ENSG00000031081	176
ENSG00000031691	127
ENSG00000031698	3470
ENSG00000031823	1388
ENSG00000032219	442
ENSG00000032389	609
ENSG00000032444	1394
ENSG00000032742	380
ENSG00000033011	690
ENSG00000033030	433
ENSG00000033050	399
ENSG00000033100	1207
ENSG00000033122	26
ENSG00000033170	394
ENSG00000033178	915
ENSG00000033327	1944
ENSG00000033627	2218
ENSG00000033800	525
ENSG00000033867	4302
ENSG00000034053	48
ENSG00000034152	5071
ENSG00000034239	0
ENSG00000034510	9061
ENSG00000034533	42
ENSG00000034677	679
ENSG00000034693	212
ENSG00000034713	862
ENSG00000034971	0
ENSG00000035115	306
ENSG00000035141	865
ENSG00000035403	7446
ENSG00000035499	53
ENSG00000035664	42
ENSG00000035681	844
ENSG00000035687	1512
ENSG00000035720	0
ENSG00000035862	11960
ENSG00000035928	1374
ENSG00000036054	1411
ENSG00000036257	2365
ENSG00000036448	2
ENSG00000036473	1
ENSG00000036530	95
ENSG00000036549	1375
ENSG00000036565	0
ENSG00000036672	269
ENSG00000036828	0
ENSG00000037042	330
ENSG00000037241	514
ENSG00000037280	3
ENSG00000037474	1576
ENSG00000037637	648
ENSG00000037749	483
ENSG00000037757	220
ENSG00000037897	245
ENSG00000037965	0
ENSG00000038002	328
ENSG00000038210	393
ENSG00000038219	1234
ENSG00000038274	820
ENSG00000038295	129
ENSG00000038358	809
ENSG00000038382	8423
ENSG00000038427	95
ENSG00000038532	928
ENSG00000038945	0
ENSG00000039068	392
ENSG00000039123	2280
ENSG00000039139	93
ENSG00000039319	724
ENSG00000039523	1316
ENSG00000039537	0
ENSG00000039560	2377
ENSG00000039600	4
ENSG00000039650	1037
ENSG00000039987	2
ENSG00000040199	1137
ENSG00000040275	708
ENSG00000040341	403
ENSG00000040487	796
ENSG00000040531	619
ENSG00000040608	217
ENSG00000040633	1203
ENSG00000040731	3
ENSG00000040933	510
ENSG00000041353	25
ENSG00000041357	1704
ENSG00000041515	21
ENSG00000041802	940
ENSG00000041880	166
ENSG00000041982	30
ENSG00000041988	230
ENSG00000042062	34
ENSG00000042088	272
ENSG00000042286	1206
ENSG00000042304	0
ENSG00000042317	103
ENSG00000042429	67
ENSG00000042445	574
ENSG00000042493	76
ENSG00000042753	1952
ENSG00000042781	0
ENSG00000042813	0
ENSG00000042832	10
ENSG00000042980	3
ENSG00000043039	0
ENSG00000043093	562
ENSG00000043143	421
ENSG00000043355	5
ENSG00000043462	0
ENSG00000043514	364
ENSG00000043591	12
ENSG00000044012	0
ENSG00000044090	339
ENSG00000044115	9272
ENSG00000044446	271
ENSG00000044459	337
ENSG00000044524	17
ENSG00000044574	7534
ENSG00000046604	1860
ENSG00000046647	93
ENSG00000046651	332
ENSG00000046653	114
ENSG00000046774	0
ENSG00000046889	28
ENSG00000047056	1234
ENSG00000047188	1041
ENSG00000047230	618
ENSG00000047249	946
ENSG00000047315	2934
ENSG00000047346	505
ENSG00000047365	364
ENSG00000047410	2875
ENSG00000047457	242
ENSG00000047578	427
ENSG00000047579	324
ENSG00000047597	16
ENSG00000047617	8
ENSG00000047621	319
ENSG00000047634	165
ENSG00000047644	1862
ENSG00000047648	4
ENSG00000047662	23
ENSG00000047849	6121
ENSG00000047932	619
ENSG00000047936	1
ENSG00000048028	365
ENSG00000048052	1492
ENSG00000048140	978
ENSG00000048162	602
ENSG00000048342	240
ENSG00000048392	1089
ENSG00000048405	561
ENSG00000048462	1
ENSG00000048471	489
ENSG00000048540	8
ENSG00000048544	1368
ENSG00000048545	0
ENSG00000048649	1946
ENSG00000048707	1187
ENSG00000048740	4714
ENSG00000048828	3383
ENSG00000048991	755
ENSG00000049089	618
ENSG00000049130	95
ENSG00000049167	200
ENSG00000049192	23
ENSG00000049239	1375
ENSG00000049245	2128
ENSG00000049246	2797
ENSG00000049247	0
ENSG00000049249	17
ENSG00000049283	3
ENSG00000049323	422
ENSG00000049449	1086
ENSG00000049540	12046
ENSG00000049541	550
ENSG00000049618	1766
ENSG00000049656	694
ENSG00000049759	5010
ENSG00000049768	9
ENSG00000049769	142
ENSG00000049860	1683
ENSG00000049883	272
ENSG00000050030	39
ENSG00000050130	908
ENSG00000050165	2187
ENSG00000050327	14
ENSG00000050344	260
ENSG00000050393	801
ENSG00000050405	546
ENSG00000050426	544
ENSG00000050438	156
ENSG00000050555	3
ENSG00000050628	15
ENSG00000050730	3
ENSG00000050748	801
ENSG00000050767	6
ENSG00000050820	1061
ENSG00000051009	376
ENSG00000051108	982
ENSG00000051128	894
ENSG00000051180	97
ENSG00000051341	115
ENSG00000051382	398
ENSG00000051523	479
ENSG00000051596	747
ENSG00000051620	687
ENSG00000051825	329
ENSG00000052126	327
ENSG00000052344	3
ENSG00000052723	847
ENSG00000052749	1578
ENSG00000052795	2155
ENSG00000052802	4139
ENSG00000052841	2124
ENSG00000052850	2
ENSG00000053108	10
ENSG00000053254	912
ENSG00000053328	21
ENSG00000053371	832
ENSG00000053372	1842
ENSG00000053438	25
ENSG00000053501	389
ENSG00000053524	4
ENSG00000053702	30
ENSG00000053747	1799
ENSG00000053770	779
ENSG00000053900	258
ENSG00000053918	25
ENSG00000054116	1110
ENSG00000054118	2430
ENSG00000054148	1168
ENSG00000054179	17
ENSG00000054219	1
ENSG00000054267	1111
ENSG00000054277	35
ENSG00000054282	46
ENSG00000054356	113
ENSG00000054392	7
ENSG00000054523	2531
ENSG00000054598	291
ENSG00000054611	452
ENSG00000054654	1706
ENSG00000054690	355
ENSG00000054793	1494
ENSG00000054796	1
ENSG00000054803	0
ENSG00000054938	9
ENSG00000054965	967
ENSG00000054967	235
ENSG00000054983	290
ENSG00000055044	1552
ENSG00000055070	2211
ENSG00000055118	83
ENSG00000055130	1666
ENSG00000055147	482
ENSG00000055163	1276
ENSG00000055208	1800
ENSG00000055211	889
ENSG00000055332	1192
ENSG00000055483	3028
ENSG00000055609	1535
ENSG00000055732	178
ENSG00000055813	28
ENSG00000055917	2122
ENSG00000055950	543
ENSG00000055955	3
ENSG00000055957	3
ENSG00000056050	349
ENSG00000056097	2062
ENSG00000056277	243
ENSG00000056291	1
ENSG00000056487	106
ENSG00000056558	443
ENSG00000056586	1504
ENSG00000056736	147
ENSG00000056972	403
ENSG00000056998	771
ENSG00000057019	5812
ENSG00000057149	0
ENSG00000057252	2477
ENSG00000057294	1381
ENSG00000057468	0
ENSG00000057593	18
ENSG00000057608	4415
ENSG00000057657	10
ENSG00000057663	730
ENSG00000057704	127
ENSG00000057757	1325
ENSG00000057935	600
ENSG00000058056	681
ENSG00000058063	1115
ENSG00000058085	613
ENSG00000058091	485
ENSG00000058262	5087
ENSG00000058272	1575
ENSG00000058335	292
ENSG00000058404	307
ENSG00000058453	691
ENSG00000058600	72
ENSG00000058668	1793
ENSG00000058673	2
ENSG00000058729	393
ENSG00000058799	359
ENSG00000058804	1044
ENSG00000058866	0
ENSG00000059122	1146
ENSG00000059145	660
ENSG00000059377	16
ENSG00000059378	289
ENSG00000059573	1412
ENSG00000059588	477
ENSG00000059691	607
ENSG00000059728	692
ENSG00000059758	803
ENSG00000059769	290
ENSG00000059804	644
ENSG00000059915	175
ENSG00000060069	298
ENSG00000060138	3513
ENSG00000060140	1
ENSG00000060237	3339
ENSG00000060303	0
ENSG00000060339	1716
ENSG00000060491	1173
ENSG00000060558	0
ENSG00000060566	0
ENSG00000060642	122
ENSG00000060656	338
ENSG00000060688	622
ENSG00000060709	0
ENSG00000060718	3312
ENSG00000060749	1330
ENSG00000060762	385
ENSG00000060971	676
ENSG00000060982	1052
ENSG00000061273	3316
ENSG00000061337	47
ENSG00000061455	14
ENSG00000061492	1
ENSG00000061656	85
ENSG00000061676	5512
ENSG00000061794	1564
ENSG00000061918	3
ENSG00000061936	1136
ENSG00000061938	1086
ENSG00000061987	834
ENSG00000062038	337
ENSG00000062096	0
ENSG00000062194	1998
ENSG00000062282	78
ENSG00000062370	120
ENSG00000062485	3184
ENSG00000062524	7
ENSG00000062582	22
ENSG00000062598	632
ENSG00000062650	1471
ENSG00000062716	1918
ENSG00000062725	1514
ENSG00000062822	905
ENSG00000063015	25
ENSG00000063046	7050
ENSG00000063127	6
ENSG00000063169	474
ENSG00000063176	900
ENSG00000063177	8632
ENSG00000063180	198
ENSG00000063241	787
ENSG00000063244	5536
ENSG00000063245	2645
ENSG00000063322	1181
ENSG00000063438	47
ENSG00000063515	0
ENSG00000063587	691
ENSG00000063601	1183
ENSG00000063660	16316
ENSG00000063761	285
ENSG00000063854	542
ENSG00000063978	1370
ENSG00000064012	11
ENSG00000064042	11482
ENSG00000064102	554
ENSG00000064115	987
ENSG00000064195	20
ENSG00000064199	51
ENSG00000064201	4
ENSG00000064205	16
ENSG00000064218	0
ENSG00000064225	19
ENSG00000064270	8
ENSG00000064300	12
ENSG00000064309	322
ENSG00000064313	664
ENSG00000064393	3225
ENSG00000064419	1195
ENSG00000064489	0
ENSG00000064490	251
ENSG00000064545	688
ENSG00000064547	135
ENSG00000064601	1104
ENSG00000064607	1414
ENSG00000064651	1929
ENSG00000064652	362
ENSG00000064655	80
ENSG00000064666	4548
ENSG00000064687	428
ENSG00000064692	8
ENSG00000064703	505
ENSG00000064726	505
ENSG00000064763	32
ENSG00000064787	38
ENSG00000064835	0
ENSG00000064886	12
ENSG00000064932	147
ENSG00000064933	318
ENSG00000064961	1069
ENSG00000064989	0
ENSG00000064995	267
ENSG00000064999	670
ENSG00000065000	4424
ENSG00000065029	641
ENSG00000065054	582
ENSG00000065057	247
ENSG00000065060	899
ENSG00000065135	1926
ENSG00000065150	6409
ENSG00000065154	1440
ENSG00000065183	1538
ENSG00000065243	1308
ENSG00000065268	1253
ENSG00000065308	3948
ENSG00000065320	185
ENSG00000065325	0
ENSG00000065328	307
ENSG00000065357	243
ENSG00000065361	44
ENSG00000065371	0
ENSG00000065413	69
ENSG00000065427	2946
ENSG00000065457	307
ENSG00000065485	154
ENSG00000065491	391
ENSG00000065518	1271
ENSG00000065526	2475
ENSG00000065534	1503
ENSG00000065548	2028
ENSG00000065559	1185
ENSG00000065600	236
ENSG00000065609	194
ENSG00000065613	2642
ENSG00000065615	178
ENSG00000065618	8
ENSG00000065621	30
ENSG00000065665	303
ENSG00000065675	200
ENSG00000065717	53
ENSG00000065802	836
ENSG00000065809	1273
ENSG00000065833	697
ENSG00000065882	1580
ENSG00000065883	1142
ENSG00000065911	1248
ENSG00000065923	527
ENSG00000065970	845
ENSG00000065978	21710
ENSG00000065989	65
ENSG00000066027	1870
ENSG00000066032	21
ENSG00000066044	2482
ENSG00000066056	51
ENSG00000066084	1209
ENSG00000066117	1185
ENSG00000066135	389
ENSG00000066136	807
ENSG00000066185	5
ENSG00000066230	140
ENSG00000066248	28
ENSG00000066279	208
ENSG00000066294	0
ENSG00000066322	1677
ENSG00000066336	18
ENSG00000066379	0
ENSG00000066382	23
ENSG00000066405	8
ENSG00000066422	812
ENSG00000066427	306
ENSG00000066455	629
ENSG00000066468	988
ENSG00000066557	229
ENSG00000066583	296
ENSG00000066629	689
ENSG00000066651	204
ENSG00000066654	969
ENSG00000066697	1531
ENSG00000066735	424
ENSG00000066739	1191
ENSG00000066777	1831
ENSG00000066813	0
ENSG00000066827	342
ENSG00000066855	277
ENSG00000066923	67
ENSG00000066926	1480
ENSG00000066933	691
ENSG00000067048	0
ENSG00000067057	7910
ENSG00000067064	2594
ENSG00000067066	303
ENSG00000067082	1638
ENSG00000067113	134
ENSG00000067141	1750
ENSG00000067167	2929
ENSG00000067177	420
ENSG00000067182	3160
ENSG00000067191	217
ENSG00000067208	523
ENSG00000067221	219
ENSG00000067225	36347
ENSG00000067248	2078
ENSG00000067334	1136
ENSG00000067365	235
ENSG00000067369	1275
ENSG00000067445	503
ENSG00000067533	868
ENSG00000067560	8568
ENSG00000067596	879
ENSG00000067601	18
ENSG00000067606	347
ENSG00000067646	0
ENSG00000067704	2717
ENSG00000067715	656
ENSG00000067798	2091
ENSG00000067829	644
ENSG00000067836	153
ENSG00000067840	541
ENSG00000067842	4
ENSG00000067900	1856
ENSG00000067955	648
ENSG00000067992	1368
ENSG00000068001	348
ENSG00000068024	506
ENSG00000068028	515
ENSG00000068078	206
ENSG00000068079	227
ENSG00000068097	473
ENSG00000068120	1037
ENSG00000068137	448
ENSG00000068305	2477
ENSG00000068308	1175
ENSG00000068323	4089
ENSG00000068354	281
ENSG00000068366	1169
ENSG00000068383	735
ENSG00000068394	490
ENSG00000068400	871
ENSG00000068438	813
ENSG00000068489	46
ENSG00000068615	206
ENSG00000068650	1639
ENSG00000068654	2523
ENSG00000068697	3420
ENSG00000068724	592
ENSG00000068745	1203
ENSG00000068781	0
ENSG00000068784	394
ENSG00000068796	898
ENSG00000068831	5
ENSG00000068878	2462
ENSG00000068885	155
ENSG00000068903	0
ENSG00000068912	697
ENSG00000068971	404
ENSG00000068976	165
ENSG00000068985	0
ENSG00000069011	2
ENSG00000069018	0
ENSG00000069020	235
ENSG00000069122	0
ENSG00000069188	112
ENSG00000069206	0
ENSG00000069248	886
ENSG00000069275	4543
ENSG00000069329	2809
ENSG00000069345	2206
ENSG00000069399	254
ENSG00000069424	722
ENSG00000069431	7
ENSG00000069482	210
ENSG00000069493	27
ENSG00000069509	208
ENSG00000069535	42
ENSG00000069667	578
ENSG00000069696	100
ENSG00000069702	2208
ENSG00000069764	0
ENSG00000069812	2
ENSG00000069849	3409
ENSG00000069869	868
ENSG00000069943	117
ENSG00000069956	2246
ENSG00000069966	419
ENSG00000069974	516
ENSG00000069998	714
ENSG00000070010	679
ENSG00000070018	0
ENSG00000070019	0
ENSG00000070031	0
ENSG00000070047	51
ENSG00000070061	2001
ENSG00000070081	631
ENSG00000070087	3417
ENSG00000070159	323
ENSG00000070182	90
ENSG00000070190	0
ENSG00000070193	27
ENSG00000070214	726
ENSG00000070269	322
ENSG00000070366	605
ENSG00000070367	1669
ENSG00000070371	162
ENSG00000070388	18
ENSG00000070404	2728
ENSG00000070413	2703
ENSG00000070423	873
ENSG00000070444	587
ENSG00000070476	733
ENSG00000070495	1554
ENSG00000070501	230
ENSG00000070526	0
ENSG00000070540	151
ENSG00000070601	7
ENSG00000070610	1330
ENSG00000070614	2855
ENSG00000070669	11
ENSG00000070718	361
ENSG00000070729	3
ENSG00000070731	123
ENSG00000070748	1
ENSG00000070756	24972
ENSG00000070759	40
ENSG00000070761	459
ENSG00000070770	646
ENSG00000070778	1002
ENSG00000070785	433
ENSG00000070808	13
ENSG00000070814	1734
ENSG00000070831	3991
ENSG00000070882	464
ENSG00000070886	11
ENSG00000070915	0
ENSG00000070950	481
ENSG00000070961	1700
ENSG00000070985	5
ENSG00000071051	702
ENSG00000071054	4253
ENSG00000071073	212
ENSG00000071082	7887
ENSG00000071127	9600
ENSG00000071189	804
ENSG00000071203	1
ENSG00000071205	375
ENSG00000071242	1271
ENSG00000071243	385
ENSG00000071246	101
ENSG00000071282	576
ENSG00000071462	1623
ENSG00000071537	2007
ENSG00000071539	301
ENSG00000071553	3144
ENSG00000071564	1632
ENSG00000071575	371
ENSG00000071626	2776
ENSG00000071655	1416
ENSG00000071677	0
ENSG00000071794	624
ENSG00000071859	1734
ENSG00000071889	745
ENSG00000071894	0
ENSG00000071909	4
ENSG00000071967	4262
ENSG00000071991	403
ENSG00000071994	1302
ENSG00000072041	375
ENSG00000072042	2175
ENSG00000072062	0
ENSG00000072071	0
ENSG00000072080	0
ENSG00000072110	11117
ENSG00000072121	767
ENSG00000072133	220
ENSG00000072134	287
ENSG00000072135	383
ENSG00000072163	102
ENSG00000072182	1
ENSG00000072195	659
ENSG00000072201	43
ENSG00000072210	7305
ENSG00000072274	7445
ENSG00000072310	1587
ENSG00000072315	0
ENSG00000072364	3684
ENSG00000072401	472
ENSG00000072415	1290
ENSG00000072422	531
ENSG00000072501	3090
ENSG00000072506	887
ENSG00000072518	1124
ENSG00000072571	70
ENSG00000072609	573
ENSG00000072657	1
ENSG00000072682	655
ENSG00000072694	0
ENSG00000072736	242
ENSG00000072756	281
ENSG00000072778	7558
ENSG00000072786	486
ENSG00000072803	1371
ENSG00000072818	4
ENSG00000072832	601
ENSG00000072840	555
ENSG00000072849	815
ENSG00000072858	4
ENSG00000072864	0
ENSG00000072952	3
ENSG00000072954	474
ENSG00000072958	1437
ENSG00000073008	2862
ENSG00000073050	342
ENSG00000073060	1720
ENSG00000073067	224
ENSG00000073111	1493
ENSG00000073146	6
ENSG00000073150	531
ENSG00000073169	631
ENSG00000073282	1
ENSG00000073331	140
ENSG00000073350	473
ENSG00000073417	372
ENSG00000073464	898
ENSG00000073536	754
ENSG00000073578	87
ENSG00000073584	151
ENSG00000073598	6
ENSG00000073605	55
ENSG00000073614	1628
ENSG00000073670	63
ENSG00000073711	1101
ENSG00000073712	2347
ENSG00000073734	0
ENSG00000073737	47
ENSG00000073754	0
ENSG00000073756	14
ENSG00000073792	2201
ENSG00000073803	533
ENSG00000073849	162
ENSG00000073861	6
ENSG00000073905	82
ENSG00000073910	204
ENSG00000073921	3184
ENSG00000073969	7
ENSG00000074047	584
ENSG00000074054	1191
ENSG00000074071	337
ENSG00000074181	133
ENSG00000074201	1408
ENSG00000074211	19
ENSG00000074219	189
ENSG00000074266	383
ENSG00000074276	22
ENSG00000074317	10
ENSG00000074319	1199
ENSG00000074356	1013
ENSG00000074370	6
ENSG00000074410	10
ENSG00000074416	997
ENSG00000074527	2071
ENSG00000074582	481
ENSG00000074590	307
ENSG00000074603	1081
ENSG00000074621	160
ENSG00000074657	1716
ENSG00000074660	0
ENSG00000074695	2815
ENSG00000074696	1474
ENSG00000074706	10
ENSG00000074755	1879
ENSG00000074771	1
ENSG00000074800	51766
ENSG00000074803	2
ENSG00000074842	967
ENSG00000074855	521
ENSG00000074935	132
ENSG00000074964	893
ENSG00000074966	16
ENSG00000075035	14
ENSG00000075043	6
ENSG00000075073	7
ENSG00000075089	304
ENSG00000075131	236
ENSG00000075142	891
ENSG00000075151	2916
ENSG00000075188	206
ENSG00000075213	347
ENSG00000075218	62
ENSG00000075223	3232
ENSG00000075234	428
ENSG00000075239	676
ENSG00000075240	1124
ENSG00000075275	1093
ENSG00000075290	2
ENSG00000075292	1705
ENSG00000075303	148
ENSG00000075336	766
ENSG00000075340	53
ENSG00000075388	0
ENSG00000075391	2677
ENSG00000075399	308
ENSG00000075407	362
ENSG00000075413	1547
ENSG00000075415	7138
ENSG00000075420	1660
ENSG00000075426	3368
ENSG00000075429	1
ENSG00000075461	136
ENSG00000075539	1739
ENSG00000075568	1225
ENSG00000075618	2830
ENSG00000075624	76533
ENSG00000075643	61
ENSG00000075651	108
ENSG00000075673	0
ENSG00000075702	165
ENSG00000075711	3234
ENSG00000075785	4906
ENSG00000075790	0
ENSG00000075826	129
ENSG00000075856	1117
ENSG00000075884	1
ENSG00000075886	4
ENSG00000075891	1
ENSG00000075914	354
ENSG00000075945	881
ENSG00000075975	905
ENSG00000076003	2088
ENSG00000076043	222
ENSG00000076053	306
ENSG00000076067	1889
ENSG00000076108	2636
ENSG00000076201	1833
ENSG00000076242	938
ENSG00000076248	641
ENSG00000076258	40
ENSG00000076321	437
ENSG00000076344	261
ENSG00000076351	193
ENSG00000076356	241
ENSG00000076382	102
ENSG00000076513	1143
ENSG00000076554	665
ENSG00000076555	416
ENSG00000076604	948
ENSG00000076641	812
ENSG00000076650	224
ENSG00000076662	2
ENSG00000076685	2449
ENSG00000076706	523
ENSG00000076716	89
ENSG00000076770	47
ENSG00000076826	778
ENSG00000076864	592
ENSG00000076924	820
ENSG00000076928	1279
ENSG00000076944	360
ENSG00000076984	1112
ENSG00000077009	16
ENSG00000077044	987
ENSG00000077063	401
ENSG00000077080	1
ENSG00000077092	398
ENSG00000077097	3837
ENSG00000077147	4561
ENSG00000077150	3050
ENSG00000077152	50
ENSG00000077157	482
ENSG00000077232	1786
ENSG00000077235	2377
ENSG00000077238	173
ENSG00000077254	1775
ENSG00000077264	13
ENSG00000077274	7
ENSG00000077279	2
ENSG00000077312	432
ENSG00000077327	8
ENSG00000077348	429
ENSG00000077380	1774
ENSG00000077420	0
ENSG00000077454	214
ENSG00000077458	202
ENSG00000077463	540
ENSG00000077498	1085
ENSG00000077514	434
ENSG00000077522	195
ENSG00000077549	3054
ENSG00000077585	416
ENSG00000077616	6
ENSG00000077684	1089
ENSG00000077713	111
ENSG00000077721	1145
ENSG00000077782	5072
ENSG00000077800	0
ENSG00000077935	3
ENSG00000077942	134
ENSG00000077943	0
ENSG00000077984	2
ENSG00000078018	742
ENSG00000078043	786
ENSG00000078053	30
ENSG00000078061	1383
ENSG00000078070	472
ENSG00000078081	7
ENSG00000078098	52
ENSG00000078114	175
ENSG00000078124	652
ENSG00000078140	1993
ENSG00000078142	1431
ENSG00000078177	369
ENSG00000078237	133
ENSG00000078246	627
ENSG00000078269	1220
ENSG00000078295	2
ENSG00000078304	1475
ENSG00000078319	134
ENSG00000078328	1
ENSG00000078369	7276
ENSG00000078399	0
ENSG00000078401	37
ENSG00000078403	387
ENSG00000078487	63
ENSG00000078549	6
ENSG00000078579	0
ENSG00000078589	0
ENSG00000078596	110
ENSG00000078618	2424
ENSG00000078668	1206
ENSG00000078674	2504
ENSG00000078687	594
ENSG00000078699	682
ENSG00000078725	360
ENSG00000078747	1475
ENSG00000078795	0
ENSG00000078804	866
ENSG00000078808	4252
ENSG00000078814	21
ENSG00000078898	0
ENSG00000078900	15
ENSG00000078902	1937
ENSG00000078967	139
ENSG00000079101	11
ENSG00000079102	85
ENSG00000079112	2
ENSG00000079134	370
ENSG00000079150	74
ENSG00000079156	178
ENSG00000079215	22
ENSG00000079246	6755
ENSG00000079257	74
ENSG00000079263	15
ENSG00000079277	274
ENSG00000079308	508
ENSG00000079313	712
ENSG00000079332	2619
ENSG00000079335	77
ENSG00000079337	68
ENSG00000079385	9
ENSG00000079387	568
ENSG00000079393	0
ENSG00000079432	3965
ENSG00000079435	231
ENSG00000079459	194
ENSG00000079462	248
ENSG00000079482	100
ENSG00000079557	0
ENSG00000079616	267
ENSG00000079689	3
ENSG00000079691	812
ENSG00000079739	864
ENSG00000079785	2333
ENSG00000079805	2732
ENSG00000079819	4753
ENSG00000079841	353
ENSG00000079931	6
ENSG00000079950	984
ENSG00000079974	412
ENSG00000079999	2469
ENSG00000080007	0
ENSG00000080031	85
ENSG00000080166	911
ENSG00000080189	958
ENSG00000080200	434
ENSG00000080224	0
ENSG00000080293	9
ENSG00000080298	318
ENSG00000080345	1990
ENSG00000080371	1849
ENSG00000080493	310
ENSG00000080503	1504
ENSG00000080511	0
ENSG00000080546	168
ENSG00000080561	327
ENSG00000080572	0
ENSG00000080573	138
ENSG00000080603	120
ENSG00000080608	1106
ENSG00000080618	0
ENSG00000080644	406
ENSG00000080709	1
ENSG00000080802	606
ENSG00000080815	1707
ENSG00000080819	194
ENSG00000080822	651
ENSG00000080823	317
ENSG00000080824	101600
ENSG00000080839	283
ENSG00000080845	1483
ENSG00000080854	896
ENSG00000080910	0
ENSG00000080947	76
ENSG00000080986	33
ENSG00000081014	429
ENSG00000081019	465
ENSG00000081026	414
ENSG00000081041	4
ENSG00000081051	0
ENSG00000081052	2004
ENSG00000081059	833
ENSG00000081087	1529
ENSG00000081138	5
ENSG00000081148	17
ENSG00000081154	2468
ENSG00000081177	515
ENSG00000081181	70
ENSG00000081189	87
ENSG00000081237	1
ENSG00000081248	0
ENSG00000081277	4
ENSG00000081307	708
ENSG00000081320	113
ENSG00000081377	642
ENSG00000081386	325
ENSG00000081479	330
ENSG00000081665	156
ENSG00000081692	123
ENSG00000081721	352
ENSG00000081760	696
ENSG00000081791	977
ENSG00000081800	0
ENSG00000081803	150
ENSG00000081818	13
ENSG00000081842	1
ENSG00000081853	2
ENSG00000081870	226
ENSG00000081913	560
ENSG00000081923	367
ENSG00000081985	4
ENSG00000082014	333
ENSG00000082068	358
ENSG00000082074	7
ENSG00000082126	10
ENSG00000082146	420
ENSG00000082153	3866
ENSG00000082175	35
ENSG00000082196	7
ENSG00000082212	1492
ENSG00000082213	535
ENSG00000082258	564
ENSG00000082269	409
ENSG00000082293	2
ENSG00000082397	430
ENSG00000082438	2049
ENSG00000082458	226
ENSG00000082482	0
ENSG00000082497	5
ENSG00000082512	291
ENSG00000082515	490
ENSG00000082516	1033
ENSG00000082556	0
ENSG00000082641	5460
ENSG00000082684	9
ENSG00000082701	1659
ENSG00000082781	3575
ENSG00000082805	1125
ENSG00000082898	3434
ENSG00000082929	0
ENSG00000082996	1606
ENSG00000083067	7473
ENSG00000083093	148
ENSG00000083097	243
ENSG00000083099	904
ENSG00000083123	664
ENSG00000083168	2176
ENSG00000083223	454
ENSG00000083290	596
ENSG00000083307	0
ENSG00000083312	7580
ENSG00000083444	2571
ENSG00000083454	4
ENSG00000083457	229
ENSG00000083520	1139
ENSG00000083535	274
ENSG00000083544	337
ENSG00000083622	0
ENSG00000083635	359
ENSG00000083642	895
ENSG00000083720	1096
ENSG00000083750	238
ENSG00000083782	15
ENSG00000083799	1859
ENSG00000083807	119
ENSG00000083812	354
ENSG00000083814	216
ENSG00000083817	154
ENSG00000083828	201
ENSG00000083838	98
ENSG00000083844	529
ENSG00000083845	12596
ENSG00000083857	15565
ENSG00000083896	80
ENSG00000083937	1103
ENSG00000084070	548
ENSG00000084072	591
ENSG00000084073	1760
ENSG00000084090	3417
ENSG00000084092	495
ENSG00000084093	982
ENSG00000084110	5
ENSG00000084112	3111
ENSG00000084207	6731
ENSG00000084234	16950
ENSG00000084444	312
ENSG00000084453	402
ENSG00000084463	1694
ENSG00000084623	3847
ENSG00000084628	45
ENSG00000084636	184
ENSG00000084652	2121
ENSG00000084674	1
ENSG00000084676	1180
ENSG00000084693	413
ENSG00000084710	1207
ENSG00000084731	506
ENSG00000084733	1701
ENSG00000084734	1
ENSG00000084754	3487
ENSG00000084764	713
ENSG00000084774	1722
ENSG00000085063	5698
ENSG00000085117	324
ENSG00000085185	295
ENSG00000085224	1811
ENSG00000085231	0
ENSG00000085265	0
ENSG00000085274	355
ENSG00000085276	3
ENSG00000085365	1128
ENSG00000085377	1076
ENSG00000085382	198
ENSG00000085415	1383
ENSG00000085433	424
ENSG00000085449	1047
ENSG00000085465	29
ENSG00000085491	7
ENSG00000085511	451
ENSG00000085514	28
ENSG00000085552	161
ENSG00000085563	47
ENSG00000085644	239
ENSG00000085662	4397
ENSG00000085719	2613
ENSG00000085721	55
ENSG00000085733	828
ENSG00000085741	38
ENSG00000085760	795
ENSG00000085788	825
ENSG00000085831	10
ENSG00000085832	1134
ENSG00000085840	140
ENSG00000085871	43
ENSG00000085872	1008
ENSG00000085978	0
ENSG00000085982	868
ENSG00000085998	1577
ENSG00000085999	63
ENSG00000086015	1239
ENSG00000086061	16013
ENSG00000086062	1950
ENSG00000086065	853
ENSG00000086102	1224
ENSG00000086159	1
ENSG00000086189	338
ENSG00000086200	596
ENSG00000086205	0
ENSG00000086232	1807
ENSG00000086288	8
ENSG00000086289	612
ENSG00000086300	47
ENSG00000086475	1298
ENSG00000086504	1276
ENSG00000086506	15
ENSG00000086544	598
ENSG00000086548	0
ENSG00000086570	6
ENSG00000086589	1021
ENSG00000086598	2420
ENSG00000086619	125
ENSG00000086666	1770
ENSG00000086696	1563
ENSG00000086712	1674
ENSG00000086717	1
ENSG00000086730	65
ENSG00000086758	5213
ENSG00000086827	497
ENSG00000086848	154
ENSG00000086967	11
ENSG00000086991	173
ENSG00000087008	254
ENSG00000087053	1901
ENSG00000087074	6838
ENSG00000087076	322
ENSG00000087077	2990
ENSG00000087085	189
ENSG00000087086	53138
ENSG00000087087	3121
ENSG00000087088	1544
ENSG00000087095	511
ENSG00000087111	1197
ENSG00000087116	22
ENSG00000087128	0
ENSG00000087152	1719
ENSG00000087157	465
ENSG00000087191	1514
ENSG00000087206	623
ENSG00000087237	1
ENSG00000087245	436
ENSG00000087250	0
ENSG00000087253	602
ENSG00000087258	108
ENSG00000087263	589
ENSG00000087266	557
ENSG00000087269	965
ENSG00000087274	3357
ENSG00000087299	303
ENSG00000087301	284
ENSG00000087302	1815
ENSG00000087303	1425
ENSG00000087338	393
ENSG00000087365	4807
ENSG00000087448	464
ENSG00000087460	13150
ENSG00000087470	1581
ENSG00000087494	48
ENSG00000087495	2
ENSG00000087502	604
ENSG00000087510	2
ENSG00000087586	70
ENSG00000087589	3
ENSG00000087842	1168
ENSG00000087884	35
ENSG00000087903	476
ENSG00000087995	602
ENSG00000088002	2
ENSG00000088035	184
ENSG00000088038	152
ENSG00000088053	0
ENSG00000088179	604
ENSG00000088205	1200
ENSG00000088247	5555
ENSG00000088256	1485
ENSG00000088280	0
ENSG00000088298	319
ENSG00000088305	45
ENSG00000088320	0
ENSG00000088325	287
ENSG00000088340	213
ENSG00000088356	867
ENSG00000088367	896
ENSG00000088386	0
ENSG00000088387	931
ENSG00000088448	1724
ENSG00000088451	152
ENSG00000088538	490
ENSG00000088543	182
ENSG00000088682	669
ENSG00000088726	1
ENSG00000088727	88
ENSG00000088756	128
ENSG00000088766	185
ENSG00000088782	0
ENSG00000088808	1169
ENSG00000088812	1903
ENSG00000088826	559
ENSG00000088827	7
ENSG00000088832	3590
ENSG00000088833	2397
ENSG00000088836	26
ENSG00000088854	147
ENSG00000088876	167
ENSG00000088881	536
ENSG00000088882	105
ENSG00000088888	2653
ENSG00000088899	294
ENSG00000088926	0
ENSG00000088930	1796
ENSG00000088970	120
ENSG00000088986	1846
ENSG00000088992	0
ENSG00000089006	1236
ENSG00000089009	18393
ENSG00000089012	0
ENSG00000089022	648
ENSG00000089041	0
ENSG00000089048	587
ENSG00000089050	436
ENSG00000089053	1762
ENSG00000089057	2159
ENSG00000089060	135
ENSG00000089063	1555
ENSG00000089091	84
ENSG00000089094	731
ENSG00000089101	0
ENSG00000089116	0
ENSG00000089123	130
ENSG00000089127	0
ENSG00000089154	3526
ENSG00000089157	22552
ENSG00000089159	971
ENSG00000089163	22
ENSG00000089169	0
ENSG00000089177	169
ENSG00000089195	589
ENSG00000089199	53
ENSG00000089220	5184
ENSG00000089225	0
ENSG00000089234	577
ENSG00000089248	1792
ENSG00000089250	2
ENSG00000089280	5990
ENSG00000089289	401
ENSG00000089327	218
ENSG00000089335	636
ENSG00000089351	1067
ENSG00000089356	0
ENSG00000089472	110
ENSG00000089486	137
ENSG00000089505	13
ENSG00000089558	0
ENSG00000089597	6584
ENSG00000089639	223
ENSG00000089682	229
ENSG00000089685	113
ENSG00000089692	17
ENSG00000089693	3593
ENSG00000089723	1
ENSG00000089737	35
ENSG00000089775	192
ENSG00000089818	385
ENSG00000089820	35
ENSG00000089847	25
ENSG00000089876	677
ENSG00000089902	1276
ENSG00000089916	1281
ENSG00000090006	340
ENSG00000090013	485
ENSG00000090020	1421
ENSG00000090054	1019
ENSG00000090060	5948
ENSG00000090061	283
ENSG00000090097	3271
ENSG00000090104	0
ENSG00000090238	564
ENSG00000090263	415
ENSG00000090266	387
ENSG00000090273	5390
ENSG00000090316	1481
ENSG00000090339	40
ENSG00000090372	1783
ENSG00000090376	1
ENSG00000090382	0
ENSG00000090402	1
ENSG00000090432	982
ENSG00000090447	269
ENSG00000090470	842
ENSG00000090487	1556
ENSG00000090512	0
ENSG00000090520	658
ENSG00000090530	686
ENSG00000090534	5
ENSG00000090539	17
ENSG00000090554	0
ENSG00000090565	125
ENSG00000090581	691
ENSG00000090612	407
ENSG00000090615	1562
ENSG00000090621	3462
ENSG00000090659	0
ENSG00000090661	1895
ENSG00000090674	561
ENSG00000090686	1321
ENSG00000090776	357
ENSG00000090857	402
ENSG00000090861	5147
ENSG00000090863	2931
ENSG00000090889	55
ENSG00000090905	228
ENSG00000090924	471
ENSG00000090932	36
ENSG00000090971	470
ENSG00000090975	637
ENSG00000090989	420
ENSG00000091009	366
ENSG00000091010	2
ENSG00000091039	1655
ENSG00000091073	84
ENSG00000091106	14
ENSG00000091127	719
ENSG00000091128	4
ENSG00000091129	67
ENSG00000091136	3841
ENSG00000091137	10
ENSG00000091138	0
ENSG00000091140	2050
ENSG00000091157	399
ENSG00000091164	1509
ENSG00000091181	1
ENSG00000091262	2
ENSG00000091317	2204
ENSG00000091409	1569
ENSG00000091428	21
ENSG00000091436	1275
ENSG00000091482	0
ENSG00000091483	1951
ENSG00000091490	818
ENSG00000091513	8
ENSG00000091527	8742
ENSG00000091536	19
ENSG00000091542	1922
ENSG00000091583	0
ENSG00000091592	1
ENSG00000091622	85
ENSG00000091640	1352
ENSG00000091651	299
ENSG00000091656	1183
ENSG00000091664	0
ENSG00000091704	2
ENSG00000091732	358
ENSG00000091831	4
ENSG00000091844	69
ENSG00000091879	3
ENSG00000091947	510
ENSG00000091972	32
ENSG00000091986	4443
ENSG00000092009	3
ENSG00000092010	321
ENSG00000092020	142
ENSG00000092036	60
ENSG00000092051	18
ENSG00000092054	15
ENSG00000092067	1
ENSG00000092068	10195
ENSG00000092094	259
ENSG00000092096	752
ENSG00000092098	0
ENSG00000092108	932
ENSG00000092140	444
ENSG00000092148	3576
ENSG00000092199	8064
ENSG00000092200	12
ENSG00000092201	3165
ENSG00000092203	1128
ENSG00000092208	151
ENSG00000092295	1
ENSG00000092330	8
ENSG00000092345	0
ENSG00000092377	0
ENSG00000092421	102
ENSG00000092439	2149
ENSG00000092445	1071
ENSG00000092470	214
ENSG00000092529	13
ENSG00000092531	430
ENSG00000092607	28
ENSG00000092621	1189
ENSG00000092758	316
ENSG00000092820	9238
ENSG00000092841	5486
ENSG00000092847	1174
ENSG00000092850	15
ENSG00000092853	357
ENSG00000092871	223
ENSG00000092929	1580
ENSG00000092931	154
ENSG00000092964	1057
ENSG00000092969	836
ENSG00000092978	277
ENSG00000093000	1465
ENSG00000093009	171
ENSG00000093010	29
ENSG00000093072	343
ENSG00000093100	0
ENSG00000093134	0
ENSG00000093144	1720
ENSG00000093167	1637
ENSG00000093183	765
[truncated: 58,680 more rows]
