# Supplementary material for: A bio-functional polymer that prevents retinal scarring through modulation of NRF2 signalling pathway
Source: Nat Commun. 2022 May 19;13:2796. doi: 10.1038/s41467-022-30474-6 (PMC9119969; doi:10.1038/s41467-022-30474-6)
Supplement: Supplementary file 11 — Source data [file 41467_2022_30474_MOESM11_ESM.zip › NCOMMS-21-46079B_zip/Source data 2_RNA-Seq Data/DESeq2/CountFiles/invitro/B3_24h_sorted.count]

ENSG00000000003	791
ENSG00000000005	0
ENSG00000000419	541
ENSG00000000457	169
ENSG00000000460	216
ENSG00000000938	0
ENSG00000000971	460
ENSG00000001036	1602
ENSG00000001084	1047
ENSG00000001167	917
ENSG00000001460	256
ENSG00000001461	807
ENSG00000001497	1207
ENSG00000001561	448
ENSG00000001617	595
ENSG00000001626	3
ENSG00000001629	1103
ENSG00000001630	1157
ENSG00000001631	70
ENSG00000002016	160
ENSG00000002079	27
ENSG00000002330	263
ENSG00000002549	1459
ENSG00000002586	3315
ENSG00000002587	47
ENSG00000002726	0
ENSG00000002745	0
ENSG00000002746	2
ENSG00000002822	3
ENSG00000002834	7542
ENSG00000002919	393
ENSG00000002933	14
ENSG00000003056	542
ENSG00000003096	50
ENSG00000003137	31
ENSG00000003147	96
ENSG00000003249	81
ENSG00000003393	1126
ENSG00000003400	0
ENSG00000003402	964
ENSG00000003436	22
ENSG00000003509	325
ENSG00000003756	854
ENSG00000003987	72
ENSG00000003989	835
ENSG00000004059	1005
ENSG00000004139	468
ENSG00000004142	2982
ENSG00000004399	4243
ENSG00000004455	3045
ENSG00000004468	4
ENSG00000004478	4253
ENSG00000004487	2029
ENSG00000004534	1236
ENSG00000004660	285
ENSG00000004700	752
ENSG00000004766	495
ENSG00000004776	16
ENSG00000004777	251
ENSG00000004779	1072
ENSG00000004799	43
ENSG00000004809	0
ENSG00000004838	3
ENSG00000004846	44
ENSG00000004848	0
ENSG00000004864	1193
ENSG00000004866	203
ENSG00000004897	1922
ENSG00000004939	5
ENSG00000004948	0
ENSG00000004961	597
ENSG00000004975	1622
ENSG00000005001	0
ENSG00000005007	3749
ENSG00000005020	72
ENSG00000005022	3010
ENSG00000005059	482
ENSG00000005073	0
ENSG00000005075	729
ENSG00000005100	1229
ENSG00000005102	0
ENSG00000005108	17
ENSG00000005156	492
ENSG00000005175	865
ENSG00000005187	7
ENSG00000005189	30
ENSG00000005194	1238
ENSG00000005206	642
ENSG00000005238	493
ENSG00000005243	200
ENSG00000005249	90
ENSG00000005302	457
ENSG00000005339	3253
ENSG00000005379	625
ENSG00000005381	0
ENSG00000005421	0
ENSG00000005436	396
ENSG00000005448	554
ENSG00000005469	213
ENSG00000005471	2
ENSG00000005483	1274
ENSG00000005486	2191
ENSG00000005513	1471
ENSG00000005700	50
ENSG00000005801	464
ENSG00000005810	1285
ENSG00000005812	446
ENSG00000005844	2
ENSG00000005882	361
ENSG00000005884	27021
ENSG00000005889	1233
ENSG00000005893	4568
ENSG00000005961	41
ENSG00000005981	0
ENSG00000006007	1587
ENSG00000006015	783
ENSG00000006016	214
ENSG00000006025	270
ENSG00000006042	9271
ENSG00000006047	1
ENSG00000006059	1
ENSG00000006062	943
ENSG00000006071	14
ENSG00000006116	0
ENSG00000006118	6510
ENSG00000006125	5456
ENSG00000006128	1
ENSG00000006194	945
ENSG00000006210	12
ENSG00000006282	1363
ENSG00000006283	18
ENSG00000006327	7384
ENSG00000006377	0
ENSG00000006432	853
ENSG00000006451	1306
ENSG00000006453	313
ENSG00000006459	176
ENSG00000006468	67
ENSG00000006530	214
ENSG00000006534	381
ENSG00000006555	0
ENSG00000006576	956
ENSG00000006606	10
ENSG00000006607	965
ENSG00000006611	9
ENSG00000006625	193
ENSG00000006634	213
ENSG00000006638	25
ENSG00000006652	335
ENSG00000006659	0
ENSG00000006695	328
ENSG00000006704	1404
ENSG00000006712	1549
ENSG00000006715	1956
ENSG00000006740	238
ENSG00000006744	2041
ENSG00000006747	123
ENSG00000006756	710
ENSG00000006757	298
ENSG00000006788	0
ENSG00000006831	73
ENSG00000006837	10
ENSG00000007001	3
ENSG00000007038	0
ENSG00000007047	1305
ENSG00000007062	7
ENSG00000007080	2640
ENSG00000007129	0
ENSG00000007168	3566
ENSG00000007171	15
ENSG00000007174	14
ENSG00000007202	4456
ENSG00000007216	2
ENSG00000007237	999
ENSG00000007255	110
ENSG00000007264	42
ENSG00000007306	0
ENSG00000007312	1
ENSG00000007314	1
ENSG00000007341	319
ENSG00000007350	0
ENSG00000007372	535
ENSG00000007376	1104
ENSG00000007384	690
ENSG00000007392	782
ENSG00000007402	83
ENSG00000007516	54
ENSG00000007520	1530
ENSG00000007541	922
ENSG00000007545	397
ENSG00000007866	821
ENSG00000007908	0
ENSG00000007923	1137
ENSG00000007933	0
ENSG00000007944	192
ENSG00000007952	6
ENSG00000007968	0
ENSG00000008018	2751
ENSG00000008056	78
ENSG00000008083	246
ENSG00000008086	107
ENSG00000008118	0
ENSG00000008128	10
ENSG00000008130	2478
ENSG00000008196	0
ENSG00000008197	0
ENSG00000008226	10
ENSG00000008256	2584
ENSG00000008277	44
ENSG00000008282	1009
ENSG00000008283	353
ENSG00000008294	3104
ENSG00000008300	139
ENSG00000008311	775
ENSG00000008323	69
ENSG00000008324	165
ENSG00000008382	245
ENSG00000008394	5984
ENSG00000008405	715
ENSG00000008438	9
ENSG00000008441	6635
ENSG00000008513	1113
ENSG00000008516	10
ENSG00000008517	32
ENSG00000008710	2592
ENSG00000008735	497
ENSG00000008838	1562
ENSG00000008853	1016
ENSG00000008869	645
ENSG00000008952	3225
ENSG00000008988	10338
ENSG00000009307	11238
ENSG00000009335	3266
ENSG00000009413	1403
ENSG00000009694	9
ENSG00000009709	0
ENSG00000009724	23
ENSG00000009765	1
ENSG00000009780	127
ENSG00000009790	0
ENSG00000009830	890
ENSG00000009844	1500
ENSG00000009950	143
ENSG00000009954	4102
ENSG00000010017	986
ENSG00000010030	4
ENSG00000010072	242
ENSG00000010165	941
ENSG00000010219	181
ENSG00000010244	2002
ENSG00000010256	3401
ENSG00000010270	603
ENSG00000010278	1405
ENSG00000010282	84
ENSG00000010292	1523
ENSG00000010295	424
ENSG00000010310	41
ENSG00000010318	76
ENSG00000010319	2
ENSG00000010322	3064
ENSG00000010327	1
ENSG00000010361	271
ENSG00000010379	15
ENSG00000010404	450
ENSG00000010438	0
ENSG00000010539	187
ENSG00000010610	5
ENSG00000010626	89
ENSG00000010671	14
ENSG00000010704	113
ENSG00000010803	1026
ENSG00000010810	1551
ENSG00000010818	747
ENSG00000010932	0
ENSG00000011007	1516
ENSG00000011009	1850
ENSG00000011021	950
ENSG00000011028	240
ENSG00000011052	0
ENSG00000011083	0
ENSG00000011105	3614
ENSG00000011114	33
ENSG00000011132	315
ENSG00000011143	208
ENSG00000011198	777
ENSG00000011201	132
ENSG00000011243	687
ENSG00000011258	325
ENSG00000011260	1364
ENSG00000011275	2197
ENSG00000011295	1315
ENSG00000011304	10734
ENSG00000011332	76
ENSG00000011347	104
ENSG00000011376	1053
ENSG00000011405	2365
ENSG00000011422	1132
ENSG00000011426	1428
ENSG00000011451	2240
ENSG00000011454	1428
ENSG00000011465	1462
ENSG00000011478	624
ENSG00000011485	2105
ENSG00000011523	494
ENSG00000011566	710
ENSG00000011590	19
ENSG00000011600	0
ENSG00000011638	31
ENSG00000011677	0
ENSG00000012048	830
ENSG00000012061	1325
ENSG00000012124	7
ENSG00000012171	5279
ENSG00000012174	1075
ENSG00000012211	260
ENSG00000012223	0
ENSG00000012232	2142
ENSG00000012504	1
ENSG00000012660	3961
ENSG00000012779	0
ENSG00000012817	0
ENSG00000012822	1403
ENSG00000012963	13
ENSG00000012983	1094
ENSG00000013016	504
ENSG00000013275	0
ENSG00000013288	1073
ENSG00000013293	103
ENSG00000013297	24
ENSG00000013306	4084
ENSG00000013364	1704
ENSG00000013374	795
ENSG00000013375	621
ENSG00000013392	95
ENSG00000013441	468
ENSG00000013503	374
ENSG00000013523	327
ENSG00000013561	844
ENSG00000013563	183
ENSG00000013573	794
ENSG00000013583	1085
ENSG00000013588	1101
ENSG00000013619	331
ENSG00000013725	5
ENSG00000013810	1050
ENSG00000014123	459
ENSG00000014138	134
ENSG00000014164	321
ENSG00000014216	2245
ENSG00000014257	0
ENSG00000014641	2039
ENSG00000014824	1864
ENSG00000014914	61
ENSG00000014919	513
ENSG00000015133	212
ENSG00000015153	282
ENSG00000015171	3281
ENSG00000015285	18
ENSG00000015413	0
ENSG00000015475	752
ENSG00000015479	23
ENSG00000015520	4
ENSG00000015532	978
ENSG00000015568	50
ENSG00000015592	1
ENSG00000015676	1655
ENSG00000016082	0
ENSG00000016391	495
ENSG00000016402	5
ENSG00000016490	0
ENSG00000016602	0
ENSG00000016864	651
ENSG00000017260	2343
ENSG00000017427	0
ENSG00000017483	35
ENSG00000017797	1878
ENSG00000018189	734
ENSG00000018236	739
ENSG00000018280	3
ENSG00000018408	2829
ENSG00000018510	1690
ENSG00000018607	3
ENSG00000018610	463
ENSG00000018625	5
ENSG00000018699	680
ENSG00000018869	71
ENSG00000019102	0
ENSG00000019144	1890
ENSG00000019169	0
ENSG00000019186	173
ENSG00000019485	875
ENSG00000019505	124
ENSG00000019549	8
ENSG00000019582	14
ENSG00000019991	0
ENSG00000019995	351
ENSG00000020129	1220
ENSG00000020181	439
ENSG00000020219	0
ENSG00000020256	407
ENSG00000020426	330
ENSG00000020577	1479
ENSG00000020633	0
ENSG00000020922	636
ENSG00000021300	539
ENSG00000021355	144
ENSG00000021461	0
ENSG00000021488	0
ENSG00000021574	392
ENSG00000021645	179
ENSG00000021762	359
ENSG00000021776	1405
ENSG00000021826	489
ENSG00000021852	0
ENSG00000022267	967
ENSG00000022277	1204
ENSG00000022355	16
ENSG00000022556	0
ENSG00000022567	886
ENSG00000022840	2827
ENSG00000022976	189
ENSG00000023041	597
ENSG00000023171	1359
ENSG00000023191	80
ENSG00000023228	112
ENSG00000023287	1355
ENSG00000023318	1160
ENSG00000023330	3327
ENSG00000023445	249
ENSG00000023516	1328
ENSG00000023572	541
ENSG00000023608	494
ENSG00000023697	434
ENSG00000023734	3658
ENSG00000023839	35
ENSG00000023892	14
ENSG00000023902	1331
ENSG00000023909	6503
ENSG00000024048	1109
ENSG00000024422	4175
ENSG00000024526	227
ENSG00000024862	139
ENSG00000025039	1435
ENSG00000025156	417
ENSG00000025293	829
ENSG00000025423	10
ENSG00000025434	42
ENSG00000025708	23
ENSG00000025770	1346
ENSG00000025772	1469
ENSG00000025796	2730
ENSG00000025800	2250
ENSG00000026025	15432
ENSG00000026036	121
ENSG00000026103	159
ENSG00000026297	188
ENSG00000026508	5826
ENSG00000026559	1045
ENSG00000026652	346
ENSG00000026751	6
ENSG00000026950	140
ENSG00000027001	446
ENSG00000027075	52
ENSG00000027644	0
ENSG00000027697	586
ENSG00000027847	606
ENSG00000027869	3
ENSG00000028116	281
ENSG00000028137	0
ENSG00000028203	921
ENSG00000028277	75
ENSG00000028310	1105
ENSG00000028528	1788
ENSG00000028839	172
ENSG00000029153	968
ENSG00000029363	3097
ENSG00000029364	1227
ENSG00000029534	60
ENSG00000029559	0
ENSG00000029639	103
ENSG00000029725	2012
ENSG00000029993	947
ENSG00000030066	196
ENSG00000030110	435
ENSG00000030304	1
ENSG00000030419	110
ENSG00000030582	6786
ENSG00000031003	1322
ENSG00000031081	345
ENSG00000031691	201
ENSG00000031698	3931
ENSG00000031823	1727
ENSG00000032219	309
ENSG00000032389	776
ENSG00000032444	2451
ENSG00000032742	391
ENSG00000033011	791
ENSG00000033030	384
ENSG00000033050	444
ENSG00000033100	2214
ENSG00000033122	16
ENSG00000033170	511
ENSG00000033178	1038
ENSG00000033327	1416
ENSG00000033627	2285
ENSG00000033800	549
ENSG00000033867	2067
ENSG00000034053	137
ENSG00000034152	3219
ENSG00000034239	0
ENSG00000034510	12949
ENSG00000034533	33
ENSG00000034677	756
ENSG00000034693	202
ENSG00000034713	915
ENSG00000034971	3
ENSG00000035115	296
ENSG00000035141	1186
ENSG00000035403	9752
ENSG00000035499	108
ENSG00000035664	49
ENSG00000035681	1270
ENSG00000035687	1457
ENSG00000035720	0
ENSG00000035862	12981
ENSG00000035928	1697
ENSG00000036054	1296
ENSG00000036257	2113
ENSG00000036448	12
ENSG00000036473	0
ENSG00000036530	78
ENSG00000036549	1388
ENSG00000036565	0
ENSG00000036672	330
ENSG00000036828	0
ENSG00000037042	391
ENSG00000037241	659
ENSG00000037280	8
ENSG00000037474	1847
ENSG00000037637	706
ENSG00000037749	517
ENSG00000037757	275
ENSG00000037897	253
ENSG00000037965	0
ENSG00000038002	332
ENSG00000038210	476
ENSG00000038219	1353
ENSG00000038274	828
ENSG00000038295	60
ENSG00000038358	1179
ENSG00000038382	7572
ENSG00000038427	153
ENSG00000038532	1017
ENSG00000038945	0
ENSG00000039068	371
ENSG00000039123	2124
ENSG00000039139	56
ENSG00000039319	837
ENSG00000039523	1743
ENSG00000039537	0
ENSG00000039560	3495
ENSG00000039600	4
ENSG00000039650	1449
ENSG00000039987	2
ENSG00000040199	1170
ENSG00000040275	1079
ENSG00000040341	494
ENSG00000040487	1071
ENSG00000040531	629
ENSG00000040608	267
ENSG00000040633	1201
ENSG00000040731	0
ENSG00000040933	674
ENSG00000041353	40
ENSG00000041357	2148
ENSG00000041515	29
ENSG00000041802	950
ENSG00000041880	273
ENSG00000041982	86
ENSG00000041988	250
ENSG00000042062	44
ENSG00000042088	426
ENSG00000042286	1857
ENSG00000042304	0
ENSG00000042317	118
ENSG00000042429	39
ENSG00000042445	695
ENSG00000042493	158
ENSG00000042753	2321
ENSG00000042781	3
ENSG00000042813	0
ENSG00000042832	5
ENSG00000042980	2
ENSG00000043039	0
ENSG00000043093	592
ENSG00000043143	711
ENSG00000043355	5
ENSG00000043462	0
ENSG00000043514	415
ENSG00000043591	16
ENSG00000044012	0
ENSG00000044090	552
ENSG00000044115	9949
ENSG00000044446	337
ENSG00000044459	408
ENSG00000044524	21
ENSG00000044574	9160
ENSG00000046604	2028
ENSG00000046647	127
ENSG00000046651	270
ENSG00000046653	67
ENSG00000046774	0
ENSG00000046889	6
ENSG00000047056	1228
ENSG00000047188	1008
ENSG00000047230	756
ENSG00000047249	1027
ENSG00000047315	3302
ENSG00000047346	408
ENSG00000047365	304
ENSG00000047410	3406
ENSG00000047457	486
ENSG00000047578	481
ENSG00000047579	318
ENSG00000047597	29
ENSG00000047617	4
ENSG00000047621	342
ENSG00000047634	200
ENSG00000047644	2002
ENSG00000047648	18
ENSG00000047662	28
ENSG00000047849	6794
ENSG00000047932	674
ENSG00000047936	1
ENSG00000048028	396
ENSG00000048052	1230
ENSG00000048140	1586
ENSG00000048162	585
ENSG00000048342	178
ENSG00000048392	996
ENSG00000048405	465
ENSG00000048462	0
ENSG00000048471	481
ENSG00000048540	12
ENSG00000048544	1473
ENSG00000048545	0
ENSG00000048649	2356
ENSG00000048707	1367
ENSG00000048740	3752
ENSG00000048828	4910
ENSG00000048991	1066
ENSG00000049089	1159
ENSG00000049130	104
ENSG00000049167	266
ENSG00000049192	102
ENSG00000049239	1595
ENSG00000049245	2456
ENSG00000049246	836
ENSG00000049247	0
ENSG00000049249	20
ENSG00000049283	3
ENSG00000049323	313
ENSG00000049449	1877
ENSG00000049540	13538
ENSG00000049541	852
ENSG00000049618	2179
ENSG00000049656	848
ENSG00000049759	4995
ENSG00000049768	4
ENSG00000049769	128
ENSG00000049860	1828
ENSG00000049883	293
ENSG00000050030	51
ENSG00000050130	900
ENSG00000050165	3578
ENSG00000050327	14
ENSG00000050344	486
ENSG00000050393	1018
ENSG00000050405	603
ENSG00000050426	557
ENSG00000050438	214
ENSG00000050555	33
ENSG00000050628	12
ENSG00000050730	5
ENSG00000050748	1269
ENSG00000050767	12
ENSG00000050820	1336
ENSG00000051009	429
ENSG00000051108	943
ENSG00000051128	1188
ENSG00000051180	258
ENSG00000051341	410
ENSG00000051382	433
ENSG00000051523	833
ENSG00000051596	1236
ENSG00000051620	850
ENSG00000051825	400
ENSG00000052126	252
ENSG00000052344	7
ENSG00000052723	992
ENSG00000052749	1441
ENSG00000052795	1783
ENSG00000052802	7264
ENSG00000052841	2931
ENSG00000052850	4
ENSG00000053108	6
ENSG00000053254	954
ENSG00000053328	32
ENSG00000053371	827
ENSG00000053372	2037
ENSG00000053438	14
ENSG00000053501	424
ENSG00000053524	4
ENSG00000053702	32
ENSG00000053747	2434
ENSG00000053770	871
ENSG00000053900	290
ENSG00000053918	77
ENSG00000054116	1238
ENSG00000054118	3159
ENSG00000054148	1604
ENSG00000054179	8
ENSG00000054219	0
ENSG00000054267	934
ENSG00000054277	42
ENSG00000054282	22
ENSG00000054356	375
ENSG00000054392	2
ENSG00000054523	2860
ENSG00000054598	302
ENSG00000054611	789
ENSG00000054654	1403
ENSG00000054690	519
ENSG00000054793	1652
ENSG00000054796	0
ENSG00000054803	0
ENSG00000054938	11
ENSG00000054965	1056
ENSG00000054967	323
ENSG00000054983	286
ENSG00000055044	1235
ENSG00000055070	2915
ENSG00000055118	145
ENSG00000055130	1724
ENSG00000055147	384
ENSG00000055163	1581
ENSG00000055208	1832
ENSG00000055211	915
ENSG00000055332	1681
ENSG00000055483	1997
ENSG00000055609	1406
ENSG00000055732	217
ENSG00000055813	35
ENSG00000055917	2010
ENSG00000055950	603
ENSG00000055955	0
ENSG00000055957	0
ENSG00000056050	389
ENSG00000056097	2780
ENSG00000056277	171
ENSG00000056291	1
ENSG00000056487	105
ENSG00000056558	338
ENSG00000056586	1820
ENSG00000056736	171
ENSG00000056972	389
ENSG00000056998	981
ENSG00000057019	8151
ENSG00000057149	0
ENSG00000057252	2743
ENSG00000057294	1154
ENSG00000057468	1
ENSG00000057593	18
ENSG00000057608	4784
ENSG00000057657	0
ENSG00000057663	602
ENSG00000057704	152
ENSG00000057757	1535
ENSG00000057935	689
ENSG00000058056	885
ENSG00000058063	1090
ENSG00000058085	627
ENSG00000058091	654
ENSG00000058262	7422
ENSG00000058272	1575
ENSG00000058335	492
ENSG00000058404	390
ENSG00000058453	1000
ENSG00000058600	56
ENSG00000058668	2924
ENSG00000058673	0
ENSG00000058729	451
ENSG00000058799	405
ENSG00000058804	1156
ENSG00000058866	0
ENSG00000059122	1560
ENSG00000059145	1014
ENSG00000059377	27
ENSG00000059378	317
ENSG00000059573	1787
ENSG00000059588	527
ENSG00000059691	663
ENSG00000059728	420
ENSG00000059758	667
ENSG00000059769	231
ENSG00000059804	961
ENSG00000059915	177
ENSG00000060069	432
ENSG00000060138	3231
ENSG00000060140	5
ENSG00000060237	4555
ENSG00000060303	0
ENSG00000060339	2339
ENSG00000060491	1640
ENSG00000060558	0
ENSG00000060566	0
ENSG00000060642	103
ENSG00000060656	450
ENSG00000060688	735
ENSG00000060709	1
ENSG00000060718	3365
ENSG00000060749	1542
ENSG00000060762	393
ENSG00000060971	778
ENSG00000060982	1258
ENSG00000061273	3447
ENSG00000061337	157
ENSG00000061455	14
ENSG00000061492	0
ENSG00000061656	150
ENSG00000061676	5778
ENSG00000061794	1693
ENSG00000061918	8
ENSG00000061936	1221
ENSG00000061938	1441
ENSG00000061987	1012
ENSG00000062038	254
ENSG00000062096	0
ENSG00000062194	1364
ENSG00000062282	107
ENSG00000062370	100
ENSG00000062485	3455
ENSG00000062524	4
ENSG00000062582	23
ENSG00000062598	873
ENSG00000062650	1655
ENSG00000062716	1975
ENSG00000062725	1512
ENSG00000062822	1637
ENSG00000063015	18
ENSG00000063046	8103
ENSG00000063127	8
ENSG00000063169	522
ENSG00000063176	781
ENSG00000063177	9956
ENSG00000063180	216
ENSG00000063241	1057
ENSG00000063244	6010
ENSG00000063245	4268
ENSG00000063322	1252
ENSG00000063438	19
ENSG00000063515	0
ENSG00000063587	640
ENSG00000063601	1382
ENSG00000063660	16743
ENSG00000063761	219
ENSG00000063854	1034
ENSG00000063978	1908
ENSG00000064012	22
ENSG00000064042	10135
ENSG00000064102	570
ENSG00000064115	1216
ENSG00000064195	15
ENSG00000064199	64
ENSG00000064201	5
ENSG00000064205	24
ENSG00000064218	0
ENSG00000064225	21
ENSG00000064270	1
ENSG00000064300	17
ENSG00000064309	350
ENSG00000064313	782
ENSG00000064393	4591
ENSG00000064419	1442
ENSG00000064489	0
ENSG00000064490	392
ENSG00000064545	739
ENSG00000064547	166
ENSG00000064601	1774
ENSG00000064607	1896
ENSG00000064651	1893
ENSG00000064652	504
ENSG00000064655	102
ENSG00000064666	6083
ENSG00000064687	420
ENSG00000064692	6
ENSG00000064703	470
ENSG00000064726	751
ENSG00000064763	42
ENSG00000064787	32
ENSG00000064835	2
ENSG00000064886	10
ENSG00000064932	119
ENSG00000064933	357
ENSG00000064961	1202
ENSG00000064989	0
ENSG00000064995	256
ENSG00000064999	784
ENSG00000065000	5599
ENSG00000065029	630
ENSG00000065054	804
ENSG00000065057	331
ENSG00000065060	900
ENSG00000065135	2174
ENSG00000065150	8223
ENSG00000065154	1578
ENSG00000065183	1219
ENSG00000065243	1243
ENSG00000065268	1622
ENSG00000065308	4282
ENSG00000065320	105
ENSG00000065325	3
ENSG00000065328	727
ENSG00000065357	372
ENSG00000065361	21
ENSG00000065371	1
ENSG00000065413	64
ENSG00000065427	3549
ENSG00000065457	361
ENSG00000065485	211
ENSG00000065491	391
ENSG00000065518	1681
ENSG00000065526	2356
ENSG00000065534	3649
ENSG00000065548	1706
ENSG00000065559	1256
ENSG00000065600	386
ENSG00000065609	184
ENSG00000065613	2668
ENSG00000065615	277
ENSG00000065618	35
ENSG00000065621	26
ENSG00000065665	247
ENSG00000065675	182
ENSG00000065717	216
ENSG00000065802	1069
ENSG00000065809	1178
ENSG00000065833	991
ENSG00000065882	2311
ENSG00000065883	1320
ENSG00000065911	1487
ENSG00000065923	804
ENSG00000065970	965
ENSG00000065978	25892
ENSG00000065989	93
ENSG00000066027	1654
ENSG00000066032	14
ENSG00000066044	2886
ENSG00000066056	149
ENSG00000066084	1370
ENSG00000066117	1657
ENSG00000066135	463
ENSG00000066136	894
ENSG00000066185	10
ENSG00000066230	221
ENSG00000066248	17
ENSG00000066279	613
ENSG00000066294	0
ENSG00000066322	2328
ENSG00000066336	6
ENSG00000066379	0
ENSG00000066382	26
ENSG00000066405	6
ENSG00000066422	552
ENSG00000066427	271
ENSG00000066455	702
ENSG00000066468	716
ENSG00000066557	255
ENSG00000066583	346
ENSG00000066629	631
ENSG00000066651	199
ENSG00000066654	1044
ENSG00000066697	1513
ENSG00000066735	736
ENSG00000066739	1145
ENSG00000066777	1763
ENSG00000066813	0
ENSG00000066827	324
ENSG00000066855	294
ENSG00000066923	53
ENSG00000066926	1452
ENSG00000066933	666
ENSG00000067048	0
ENSG00000067057	10908
ENSG00000067064	3240
ENSG00000067066	478
ENSG00000067082	1558
ENSG00000067113	174
ENSG00000067141	2222
ENSG00000067167	3744
ENSG00000067177	609
ENSG00000067182	3154
ENSG00000067191	228
ENSG00000067208	556
ENSG00000067221	315
ENSG00000067225	54057
ENSG00000067248	1688
ENSG00000067334	1246
ENSG00000067365	239
ENSG00000067369	1557
ENSG00000067445	706
ENSG00000067533	813
ENSG00000067560	8896
ENSG00000067596	1274
ENSG00000067601	20
ENSG00000067606	529
ENSG00000067646	0
ENSG00000067704	2988
ENSG00000067715	504
ENSG00000067798	1940
ENSG00000067829	803
ENSG00000067836	158
ENSG00000067840	570
ENSG00000067842	20
ENSG00000067900	2016
ENSG00000067955	925
ENSG00000067992	1446
ENSG00000068001	588
ENSG00000068024	634
ENSG00000068028	615
ENSG00000068078	276
ENSG00000068079	263
ENSG00000068097	630
ENSG00000068120	1557
ENSG00000068137	600
ENSG00000068305	2385
ENSG00000068308	1423
ENSG00000068323	4233
ENSG00000068354	343
ENSG00000068366	1441
ENSG00000068383	793
ENSG00000068394	652
ENSG00000068400	1083
ENSG00000068438	966
ENSG00000068489	264
ENSG00000068615	228
ENSG00000068650	1782
ENSG00000068654	2947
ENSG00000068697	3930
ENSG00000068724	814
ENSG00000068745	951
ENSG00000068781	0
ENSG00000068784	367
ENSG00000068796	992
ENSG00000068831	18
ENSG00000068878	2355
ENSG00000068885	138
ENSG00000068903	0
ENSG00000068912	634
ENSG00000068971	484
ENSG00000068976	332
ENSG00000068985	0
ENSG00000069011	1
ENSG00000069018	0
ENSG00000069020	329
ENSG00000069122	0
ENSG00000069188	221
ENSG00000069206	0
ENSG00000069248	1057
ENSG00000069275	6127
ENSG00000069329	3062
ENSG00000069345	2210
ENSG00000069399	307
ENSG00000069424	1124
ENSG00000069431	11
ENSG00000069482	153
ENSG00000069493	26
ENSG00000069509	245
ENSG00000069535	60
ENSG00000069667	488
ENSG00000069696	127
ENSG00000069702	1702
ENSG00000069764	0
ENSG00000069812	3
ENSG00000069849	3226
ENSG00000069869	1071
ENSG00000069943	125
ENSG00000069956	2028
ENSG00000069966	556
ENSG00000069974	623
ENSG00000069998	1028
ENSG00000070010	764
ENSG00000070018	0
ENSG00000070019	7
ENSG00000070031	0
ENSG00000070047	52
ENSG00000070061	2599
ENSG00000070081	779
ENSG00000070087	3946
ENSG00000070159	477
ENSG00000070182	94
ENSG00000070190	0
ENSG00000070193	15
ENSG00000070214	864
ENSG00000070269	270
ENSG00000070366	807
ENSG00000070367	1897
ENSG00000070371	126
ENSG00000070388	20
ENSG00000070404	3168
ENSG00000070413	3388
ENSG00000070423	1152
ENSG00000070444	525
ENSG00000070476	851
ENSG00000070495	869
ENSG00000070501	207
ENSG00000070526	0
ENSG00000070540	233
ENSG00000070601	9
ENSG00000070610	1862
ENSG00000070614	3957
ENSG00000070669	9
ENSG00000070718	573
ENSG00000070729	1
ENSG00000070731	139
ENSG00000070748	0
ENSG00000070756	29757
ENSG00000070759	34
ENSG00000070761	508
ENSG00000070770	862
ENSG00000070778	1018
ENSG00000070785	518
ENSG00000070808	25
ENSG00000070814	2593
ENSG00000070831	3866
ENSG00000070882	496
ENSG00000070886	9
ENSG00000070915	0
ENSG00000070950	778
ENSG00000070961	1289
ENSG00000070985	1
ENSG00000071051	951
ENSG00000071054	4569
ENSG00000071073	326
ENSG00000071082	8707
ENSG00000071127	14009
ENSG00000071189	868
ENSG00000071203	0
ENSG00000071205	260
ENSG00000071242	1186
ENSG00000071243	245
ENSG00000071246	261
ENSG00000071282	366
ENSG00000071462	1662
ENSG00000071537	2188
ENSG00000071539	727
ENSG00000071553	4124
ENSG00000071564	2669
ENSG00000071575	397
ENSG00000071626	4028
ENSG00000071655	2040
ENSG00000071677	0
ENSG00000071794	823
ENSG00000071859	2163
ENSG00000071889	992
ENSG00000071894	1
ENSG00000071909	0
ENSG00000071967	4122
ENSG00000071991	219
ENSG00000071994	1369
ENSG00000072041	365
ENSG00000072042	2757
ENSG00000072062	0
ENSG00000072071	0
ENSG00000072080	0
ENSG00000072110	16087
ENSG00000072121	867
ENSG00000072133	269
ENSG00000072134	329
ENSG00000072135	618
ENSG00000072163	135
ENSG00000072182	9
ENSG00000072195	1370
ENSG00000072201	53
ENSG00000072210	7303
ENSG00000072274	12781
ENSG00000072310	1500
ENSG00000072315	0
ENSG00000072364	3856
ENSG00000072401	379
ENSG00000072415	1193
ENSG00000072422	512
ENSG00000072501	4128
ENSG00000072506	959
ENSG00000072518	1244
ENSG00000072571	251
ENSG00000072609	796
ENSG00000072657	5
ENSG00000072682	1108
ENSG00000072694	0
ENSG00000072736	289
ENSG00000072756	351
ENSG00000072778	9374
ENSG00000072786	556
ENSG00000072803	1603
ENSG00000072818	4
ENSG00000072832	1268
ENSG00000072840	789
ENSG00000072849	774
ENSG00000072858	0
ENSG00000072864	1
ENSG00000072952	1
ENSG00000072954	623
ENSG00000072958	1832
ENSG00000073008	6119
ENSG00000073050	508
ENSG00000073060	2330
ENSG00000073067	224
ENSG00000073111	2406
ENSG00000073146	11
ENSG00000073150	1132
ENSG00000073169	743
ENSG00000073282	2
ENSG00000073331	99
ENSG00000073350	508
ENSG00000073417	578
ENSG00000073464	813
ENSG00000073536	890
ENSG00000073578	100
ENSG00000073584	94
ENSG00000073598	4
ENSG00000073605	41
ENSG00000073614	1650
ENSG00000073670	115
ENSG00000073711	978
ENSG00000073712	2651
ENSG00000073734	0
ENSG00000073737	23
ENSG00000073754	1
ENSG00000073756	8
ENSG00000073792	1731
ENSG00000073803	495
ENSG00000073849	235
ENSG00000073861	5
ENSG00000073905	82
ENSG00000073910	222
ENSG00000073921	4045
ENSG00000073969	8
ENSG00000074047	621
ENSG00000074054	1241
ENSG00000074071	533
ENSG00000074181	285
ENSG00000074201	1470
ENSG00000074211	76
ENSG00000074219	422
ENSG00000074266	422
ENSG00000074276	12
ENSG00000074317	24
ENSG00000074319	1050
ENSG00000074356	1316
ENSG00000074370	12
ENSG00000074410	22
ENSG00000074416	1530
ENSG00000074527	2447
ENSG00000074582	469
ENSG00000074590	375
ENSG00000074603	1213
ENSG00000074621	160
ENSG00000074657	1887
ENSG00000074660	0
ENSG00000074695	3590
ENSG00000074696	2013
ENSG00000074706	7
ENSG00000074755	2311
ENSG00000074771	0
ENSG00000074800	75249
ENSG00000074803	0
ENSG00000074842	1433
ENSG00000074855	647
ENSG00000074935	100
ENSG00000074964	1029
ENSG00000074966	5
ENSG00000075035	8
ENSG00000075043	2
ENSG00000075073	12
ENSG00000075089	324
ENSG00000075131	309
ENSG00000075142	819
ENSG00000075151	3368
ENSG00000075188	247
ENSG00000075213	251
ENSG00000075218	366
ENSG00000075223	5785
ENSG00000075234	658
ENSG00000075239	837
ENSG00000075240	1786
ENSG00000075275	1666
ENSG00000075290	0
ENSG00000075292	1813
ENSG00000075303	185
ENSG00000075336	934
ENSG00000075340	82
ENSG00000075388	0
ENSG00000075391	2156
ENSG00000075399	341
ENSG00000075407	312
ENSG00000075413	1776
ENSG00000075415	8759
ENSG00000075420	1738
ENSG00000075426	3603
ENSG00000075429	1
ENSG00000075461	286
ENSG00000075539	1420
ENSG00000075568	1102
ENSG00000075618	3945
ENSG00000075624	99587
ENSG00000075643	77
ENSG00000075651	164
ENSG00000075673	0
ENSG00000075702	577
ENSG00000075711	2974
ENSG00000075785	5010
ENSG00000075790	0
ENSG00000075826	151
ENSG00000075856	1416
ENSG00000075884	0
ENSG00000075886	11
ENSG00000075891	0
ENSG00000075914	473
ENSG00000075945	626
ENSG00000075975	1088
ENSG00000076003	2573
ENSG00000076043	317
ENSG00000076053	331
ENSG00000076067	1493
ENSG00000076108	2904
ENSG00000076201	2151
ENSG00000076242	998
ENSG00000076248	1138
ENSG00000076258	34
ENSG00000076321	678
ENSG00000076344	372
ENSG00000076351	209
ENSG00000076356	230
ENSG00000076382	497
ENSG00000076513	1394
ENSG00000076554	692
ENSG00000076555	728
ENSG00000076604	1019
ENSG00000076641	710
ENSG00000076650	234
ENSG00000076662	0
ENSG00000076685	2051
ENSG00000076706	1609
ENSG00000076716	172
ENSG00000076770	61
ENSG00000076826	651
ENSG00000076864	675
ENSG00000076924	1027
ENSG00000076928	2246
ENSG00000076944	382
ENSG00000076984	1077
ENSG00000077009	30
ENSG00000077044	1309
ENSG00000077063	394
ENSG00000077080	0
ENSG00000077092	361
ENSG00000077097	4013
ENSG00000077147	5230
ENSG00000077150	1768
ENSG00000077152	142
ENSG00000077157	727
ENSG00000077232	2254
ENSG00000077235	3533
ENSG00000077238	251
ENSG00000077254	1915
ENSG00000077264	27
ENSG00000077274	17
ENSG00000077279	6
ENSG00000077312	737
ENSG00000077327	4
ENSG00000077348	564
ENSG00000077380	2130
ENSG00000077420	2
ENSG00000077454	256
ENSG00000077458	215
ENSG00000077463	677
ENSG00000077498	703
ENSG00000077514	771
ENSG00000077522	71
ENSG00000077549	3709
ENSG00000077585	375
ENSG00000077616	6
ENSG00000077684	780
ENSG00000077713	232
ENSG00000077721	1267
ENSG00000077782	4088
ENSG00000077800	0
ENSG00000077935	1
ENSG00000077942	157
ENSG00000077943	0
ENSG00000077984	0
ENSG00000078018	525
ENSG00000078043	782
ENSG00000078053	67
ENSG00000078061	1573
ENSG00000078070	523
ENSG00000078081	11
ENSG00000078098	77
ENSG00000078114	186
ENSG00000078124	719
ENSG00000078140	1991
ENSG00000078142	1408
ENSG00000078177	389
ENSG00000078237	126
ENSG00000078246	777
ENSG00000078269	1425
ENSG00000078295	10
ENSG00000078304	1730
ENSG00000078319	154
ENSG00000078328	2
ENSG00000078369	9677
ENSG00000078399	0
ENSG00000078401	58
ENSG00000078403	464
ENSG00000078487	66
ENSG00000078549	8
ENSG00000078579	0
ENSG00000078589	0
ENSG00000078596	45
ENSG00000078618	3230
ENSG00000078668	1502
ENSG00000078674	2572
ENSG00000078687	487
ENSG00000078699	600
ENSG00000078725	250
ENSG00000078747	1363
ENSG00000078795	2
ENSG00000078804	716
ENSG00000078808	5461
ENSG00000078814	10
ENSG00000078898	0
ENSG00000078900	16
ENSG00000078902	2130
ENSG00000078967	200
ENSG00000079101	15
ENSG00000079102	112
ENSG00000079112	0
ENSG00000079134	461
ENSG00000079150	88
ENSG00000079156	150
ENSG00000079215	23
ENSG00000079246	7700
ENSG00000079257	82
ENSG00000079263	51
ENSG00000079277	269
ENSG00000079308	855
ENSG00000079313	981
ENSG00000079332	2731
ENSG00000079335	68
ENSG00000079337	101
ENSG00000079385	0
ENSG00000079387	527
ENSG00000079393	1
ENSG00000079432	5369
ENSG00000079435	437
ENSG00000079459	488
ENSG00000079462	364
ENSG00000079482	108
ENSG00000079557	0
ENSG00000079616	596
ENSG00000079689	0
ENSG00000079691	964
ENSG00000079739	1515
ENSG00000079785	2551
ENSG00000079805	3855
ENSG00000079819	2823
ENSG00000079841	359
ENSG00000079931	14
ENSG00000079950	859
ENSG00000079974	447
ENSG00000079999	2681
ENSG00000080007	0
ENSG00000080031	142
ENSG00000080166	1025
ENSG00000080189	919
ENSG00000080200	523
ENSG00000080224	0
ENSG00000080293	23
ENSG00000080298	212
ENSG00000080345	2167
ENSG00000080371	1765
ENSG00000080493	418
ENSG00000080503	1428
ENSG00000080511	0
ENSG00000080546	228
ENSG00000080561	406
ENSG00000080572	0
ENSG00000080573	50
ENSG00000080603	127
ENSG00000080608	1070
ENSG00000080618	0
ENSG00000080644	459
ENSG00000080709	3
ENSG00000080802	428
ENSG00000080815	1705
ENSG00000080819	315
ENSG00000080822	682
ENSG00000080823	278
ENSG00000080824	67387
ENSG00000080839	390
ENSG00000080845	1539
ENSG00000080854	1161
ENSG00000080910	0
ENSG00000080947	112
ENSG00000080986	232
ENSG00000081014	492
ENSG00000081019	296
ENSG00000081026	501
ENSG00000081041	3
ENSG00000081051	5
ENSG00000081052	1875
ENSG00000081059	847
ENSG00000081087	1871
ENSG00000081138	0
ENSG00000081148	29
ENSG00000081154	2640
ENSG00000081177	465
ENSG00000081181	144
ENSG00000081189	59
ENSG00000081237	0
ENSG00000081248	0
ENSG00000081277	7
ENSG00000081307	825
ENSG00000081320	73
ENSG00000081377	795
ENSG00000081386	364
ENSG00000081479	256
ENSG00000081665	140
ENSG00000081692	127
ENSG00000081721	408
ENSG00000081760	1113
ENSG00000081791	1252
ENSG00000081800	0
ENSG00000081803	147
ENSG00000081818	14
ENSG00000081842	0
ENSG00000081853	3
ENSG00000081870	259
ENSG00000081913	642
ENSG00000081923	471
ENSG00000081985	1
ENSG00000082014	677
ENSG00000082068	371
ENSG00000082074	1
ENSG00000082126	25
ENSG00000082146	571
ENSG00000082153	4234
ENSG00000082175	35
ENSG00000082196	7
ENSG00000082212	1543
ENSG00000082213	642
ENSG00000082258	549
ENSG00000082269	441
ENSG00000082293	1
ENSG00000082397	479
ENSG00000082438	1965
ENSG00000082458	401
ENSG00000082482	3
ENSG00000082497	13
ENSG00000082512	268
ENSG00000082515	467
ENSG00000082516	1209
ENSG00000082556	3
ENSG00000082641	7374
ENSG00000082684	12
ENSG00000082701	1900
ENSG00000082781	4022
ENSG00000082805	1454
ENSG00000082898	3891
ENSG00000082929	1
ENSG00000082996	1378
ENSG00000083067	7502
ENSG00000083093	122
ENSG00000083097	217
ENSG00000083099	894
ENSG00000083123	594
ENSG00000083168	2229
ENSG00000083223	408
ENSG00000083290	789
ENSG00000083307	0
ENSG00000083312	7072
ENSG00000083444	3757
ENSG00000083454	6
ENSG00000083457	282
ENSG00000083520	1163
ENSG00000083535	249
ENSG00000083544	264
ENSG00000083622	0
ENSG00000083635	310
ENSG00000083642	785
ENSG00000083720	1185
ENSG00000083750	234
ENSG00000083782	5
ENSG00000083799	1539
ENSG00000083807	115
ENSG00000083812	398
ENSG00000083814	128
ENSG00000083817	135
ENSG00000083828	188
ENSG00000083838	146
ENSG00000083844	547
ENSG00000083845	13424
ENSG00000083857	12153
ENSG00000083896	57
ENSG00000083937	967
ENSG00000084070	650
ENSG00000084072	812
ENSG00000084073	1897
ENSG00000084090	4094
ENSG00000084092	568
ENSG00000084093	1093
ENSG00000084110	2
ENSG00000084112	3492
ENSG00000084207	9742
ENSG00000084234	20472
ENSG00000084444	340
ENSG00000084453	236
ENSG00000084463	1856
ENSG00000084623	4161
ENSG00000084628	77
ENSG00000084636	290
ENSG00000084652	3125
ENSG00000084674	0
ENSG00000084676	1175
ENSG00000084693	613
ENSG00000084710	2545
ENSG00000084731	595
ENSG00000084733	1550
ENSG00000084734	0
ENSG00000084754	4242
ENSG00000084764	948
ENSG00000084774	2320
ENSG00000085063	4312
ENSG00000085117	498
ENSG00000085185	283
ENSG00000085224	2157
ENSG00000085231	0
ENSG00000085265	0
ENSG00000085274	294
ENSG00000085276	8
ENSG00000085365	1139
ENSG00000085377	1258
ENSG00000085382	278
ENSG00000085415	1337
ENSG00000085433	427
ENSG00000085449	1026
ENSG00000085465	16
ENSG00000085491	8
ENSG00000085511	565
ENSG00000085514	13
ENSG00000085552	252
ENSG00000085563	29
ENSG00000085644	265
ENSG00000085662	9674
ENSG00000085719	2558
ENSG00000085721	64
ENSG00000085733	614
ENSG00000085741	27
ENSG00000085760	723
ENSG00000085788	888
ENSG00000085831	26
ENSG00000085832	1317
ENSG00000085840	384
ENSG00000085871	39
ENSG00000085872	1301
ENSG00000085978	0
ENSG00000085982	1079
ENSG00000085998	2204
ENSG00000085999	242
ENSG00000086015	1768
ENSG00000086061	8908
ENSG00000086062	2169
ENSG00000086065	1043
ENSG00000086102	1188
ENSG00000086159	0
ENSG00000086189	374
ENSG00000086200	684
ENSG00000086205	0
ENSG00000086232	2464
ENSG00000086288	14
ENSG00000086289	962
ENSG00000086300	65
ENSG00000086475	1682
ENSG00000086504	1648
ENSG00000086506	30
ENSG00000086544	476
ENSG00000086548	0
ENSG00000086570	8
ENSG00000086589	937
ENSG00000086598	2679
ENSG00000086619	126
ENSG00000086666	1564
ENSG00000086696	2176
ENSG00000086712	1516
ENSG00000086717	0
ENSG00000086730	20
ENSG00000086758	6466
ENSG00000086827	585
ENSG00000086848	154
ENSG00000086967	16
ENSG00000086991	160
ENSG00000087008	492
ENSG00000087053	1988
ENSG00000087074	6413
ENSG00000087076	660
ENSG00000087077	3217
ENSG00000087085	101
ENSG00000087086	96895
ENSG00000087087	3081
ENSG00000087088	2007
ENSG00000087095	471
ENSG00000087111	1456
ENSG00000087116	44
ENSG00000087128	0
ENSG00000087152	1904
ENSG00000087157	565
ENSG00000087191	2031
ENSG00000087206	490
ENSG00000087237	0
ENSG00000087245	635
ENSG00000087250	5
ENSG00000087253	706
ENSG00000087258	226
ENSG00000087263	819
ENSG00000087266	662
ENSG00000087269	1109
ENSG00000087274	4174
ENSG00000087299	402
ENSG00000087301	212
ENSG00000087302	1856
ENSG00000087303	1442
ENSG00000087338	468
ENSG00000087365	5798
ENSG00000087448	570
ENSG00000087460	19130
ENSG00000087470	1834
ENSG00000087494	15
ENSG00000087495	0
ENSG00000087502	743
ENSG00000087510	5
ENSG00000087586	216
ENSG00000087589	3
ENSG00000087842	1619
ENSG00000087884	30
ENSG00000087903	428
ENSG00000087995	698
ENSG00000088002	2
ENSG00000088035	194
ENSG00000088038	169
ENSG00000088053	0
ENSG00000088179	541
ENSG00000088205	1374
ENSG00000088247	7483
ENSG00000088256	2280
ENSG00000088280	0
ENSG00000088298	346
ENSG00000088305	45
ENSG00000088320	0
ENSG00000088325	1440
ENSG00000088340	320
ENSG00000088356	817
ENSG00000088367	1668
ENSG00000088386	0
ENSG00000088387	979
ENSG00000088448	1342
ENSG00000088451	130
ENSG00000088538	552
ENSG00000088543	262
ENSG00000088682	697
ENSG00000088726	9
ENSG00000088727	94
ENSG00000088756	92
ENSG00000088766	351
ENSG00000088782	0
ENSG00000088808	1421
ENSG00000088812	2198
ENSG00000088826	771
ENSG00000088827	4
ENSG00000088832	3841
ENSG00000088833	3120
ENSG00000088836	40
ENSG00000088854	181
ENSG00000088876	169
ENSG00000088881	760
ENSG00000088882	153
ENSG00000088888	3300
ENSG00000088899	411
ENSG00000088926	0
ENSG00000088930	2078
ENSG00000088970	98
ENSG00000088986	3563
ENSG00000088992	6
ENSG00000089006	1555
ENSG00000089009	21938
ENSG00000089012	0
ENSG00000089022	752
ENSG00000089041	6
ENSG00000089048	530
ENSG00000089050	543
ENSG00000089053	1854
ENSG00000089057	2063
ENSG00000089060	246
ENSG00000089063	1476
ENSG00000089091	80
ENSG00000089094	860
ENSG00000089101	3
ENSG00000089116	0
ENSG00000089123	142
ENSG00000089127	1
ENSG00000089154	4668
ENSG00000089157	28333
ENSG00000089159	1159
ENSG00000089163	21
ENSG00000089169	0
ENSG00000089177	225
ENSG00000089195	684
ENSG00000089199	37
ENSG00000089220	5714
ENSG00000089225	0
ENSG00000089234	571
ENSG00000089248	2355
ENSG00000089250	1
ENSG00000089280	7991
ENSG00000089289	479
ENSG00000089327	800
ENSG00000089335	536
ENSG00000089351	1604
ENSG00000089356	0
ENSG00000089472	163
ENSG00000089486	146
ENSG00000089505	22
ENSG00000089558	2
ENSG00000089597	8850
ENSG00000089639	281
ENSG00000089682	238
ENSG00000089685	866
ENSG00000089692	4
ENSG00000089693	4850
ENSG00000089723	5
ENSG00000089737	79
ENSG00000089775	175
ENSG00000089818	484
ENSG00000089820	33
ENSG00000089847	8
ENSG00000089876	751
ENSG00000089902	1304
ENSG00000089916	1481
ENSG00000090006	593
ENSG00000090013	882
ENSG00000090020	1393
ENSG00000090054	1378
ENSG00000090060	5269
ENSG00000090061	285
ENSG00000090097	3732
ENSG00000090104	0
ENSG00000090238	448
ENSG00000090263	446
ENSG00000090266	507
ENSG00000090273	6277
ENSG00000090316	1804
ENSG00000090339	97
ENSG00000090372	2472
ENSG00000090376	5
ENSG00000090382	0
ENSG00000090402	0
ENSG00000090432	1157
ENSG00000090447	323
ENSG00000090470	789
ENSG00000090487	1739
ENSG00000090512	0
ENSG00000090520	863
ENSG00000090530	716
ENSG00000090534	3
ENSG00000090539	25
ENSG00000090554	0
ENSG00000090565	113
ENSG00000090581	1057
ENSG00000090612	406
ENSG00000090615	2249
ENSG00000090621	4262
ENSG00000090659	0
ENSG00000090661	1746
ENSG00000090674	666
ENSG00000090686	1712
ENSG00000090776	497
ENSG00000090857	519
ENSG00000090861	6271
ENSG00000090863	3523
ENSG00000090889	322
ENSG00000090905	199
ENSG00000090924	647
ENSG00000090932	68
ENSG00000090971	765
ENSG00000090975	810
ENSG00000090989	446
ENSG00000091009	303
ENSG00000091010	0
ENSG00000091039	1548
ENSG00000091073	127
ENSG00000091106	12
ENSG00000091127	615
ENSG00000091128	6
ENSG00000091129	120
ENSG00000091136	3869
ENSG00000091137	11
ENSG00000091138	0
ENSG00000091140	2346
ENSG00000091157	439
ENSG00000091164	1462
ENSG00000091181	0
ENSG00000091262	2
ENSG00000091317	2046
ENSG00000091409	1838
ENSG00000091428	45
ENSG00000091436	1331
ENSG00000091482	0
ENSG00000091483	1993
ENSG00000091490	1101
ENSG00000091513	4
ENSG00000091527	8054
ENSG00000091536	10
ENSG00000091542	2797
ENSG00000091583	0
ENSG00000091592	16
ENSG00000091622	206
ENSG00000091640	1732
ENSG00000091651	673
ENSG00000091656	916
ENSG00000091664	0
ENSG00000091704	0
ENSG00000091732	435
ENSG00000091831	7
ENSG00000091844	102
ENSG00000091879	2
ENSG00000091947	596
ENSG00000091972	35
ENSG00000091986	9733
ENSG00000092009	1
ENSG00000092010	524
ENSG00000092020	213
ENSG00000092036	71
ENSG00000092051	22
ENSG00000092054	5
ENSG00000092067	1
ENSG00000092068	10138
ENSG00000092094	367
ENSG00000092096	1177
ENSG00000092098	0
ENSG00000092108	976
ENSG00000092140	329
ENSG00000092148	4321
ENSG00000092199	9143
ENSG00000092200	17
ENSG00000092201	4504
ENSG00000092203	1218
ENSG00000092208	175
ENSG00000092295	20
ENSG00000092330	13
ENSG00000092345	1
ENSG00000092377	0
ENSG00000092421	65
ENSG00000092439	1698
ENSG00000092445	1797
ENSG00000092470	595
ENSG00000092529	13
ENSG00000092531	368
ENSG00000092607	13
ENSG00000092621	1667
ENSG00000092758	813
ENSG00000092820	10224
ENSG00000092841	7357
ENSG00000092847	1547
ENSG00000092850	12
ENSG00000092853	990
ENSG00000092871	352
ENSG00000092929	2995
ENSG00000092931	172
ENSG00000092964	1327
ENSG00000092969	632
ENSG00000092978	270
ENSG00000093000	1864
ENSG00000093009	437
ENSG00000093010	32
ENSG00000093072	457
ENSG00000093100	2
ENSG00000093134	0
ENSG00000093144	1797
ENSG00000093167	1749
ENSG00000093183	931
[truncated: 58,680 more rows]
