# Supplementary material for: A bio-functional polymer that prevents retinal scarring through modulation of NRF2 signalling pathway
Source: Nat Commun. 2022 May 19;13:2796. doi: 10.1038/s41467-022-30474-6 (PMC9119969; doi:10.1038/s41467-022-30474-6)
Supplement: Supplementary file 11 — Source data [file 41467_2022_30474_MOESM11_ESM.zip › NCOMMS-21-46079B_zip/Source data 2_RNA-Seq Data/DESeq2/CountFiles/invitro/B3_8h_sorted.count]

ENSG00000000003	734
ENSG00000000005	0
ENSG00000000419	508
ENSG00000000457	219
ENSG00000000460	116
ENSG00000000938	0
ENSG00000000971	562
ENSG00000001036	1510
ENSG00000001084	1145
ENSG00000001167	675
ENSG00000001460	201
ENSG00000001461	444
ENSG00000001497	974
ENSG00000001561	393
ENSG00000001617	396
ENSG00000001626	5
ENSG00000001629	1014
ENSG00000001630	329
ENSG00000001631	58
ENSG00000002016	162
ENSG00000002079	47
ENSG00000002330	139
ENSG00000002549	1356
ENSG00000002586	2262
ENSG00000002587	30
ENSG00000002726	1
ENSG00000002745	1
ENSG00000002746	0
ENSG00000002822	4
ENSG00000002834	5566
ENSG00000002919	325
ENSG00000002933	10
ENSG00000003056	535
ENSG00000003096	60
ENSG00000003137	46
ENSG00000003147	104
ENSG00000003249	49
ENSG00000003393	1228
ENSG00000003400	4
ENSG00000003402	608
ENSG00000003436	25
ENSG00000003509	208
ENSG00000003756	908
ENSG00000003987	47
ENSG00000003989	1203
ENSG00000004059	977
ENSG00000004139	255
ENSG00000004142	2447
ENSG00000004399	3274
ENSG00000004455	2294
ENSG00000004468	6
ENSG00000004478	4243
ENSG00000004487	1667
ENSG00000004534	1194
ENSG00000004660	365
ENSG00000004700	453
ENSG00000004766	445
ENSG00000004776	20
ENSG00000004777	224
ENSG00000004779	937
ENSG00000004799	43
ENSG00000004809	0
ENSG00000004838	8
ENSG00000004846	67
ENSG00000004848	0
ENSG00000004864	1122
ENSG00000004866	194
ENSG00000004897	1348
ENSG00000004939	6
ENSG00000004948	1
ENSG00000004961	472
ENSG00000004975	1445
ENSG00000005001	0
ENSG00000005007	3034
ENSG00000005020	58
ENSG00000005022	2202
ENSG00000005059	285
ENSG00000005073	0
ENSG00000005075	568
ENSG00000005100	1070
ENSG00000005102	0
ENSG00000005108	14
ENSG00000005156	520
ENSG00000005175	671
ENSG00000005187	5
ENSG00000005189	27
ENSG00000005194	1034
ENSG00000005206	655
ENSG00000005238	329
ENSG00000005243	119
ENSG00000005249	91
ENSG00000005302	380
ENSG00000005339	3417
ENSG00000005379	473
ENSG00000005381	0
ENSG00000005421	1
ENSG00000005436	391
ENSG00000005448	437
ENSG00000005469	162
ENSG00000005471	3
ENSG00000005483	1627
ENSG00000005486	1847
ENSG00000005513	1425
ENSG00000005700	154
ENSG00000005801	499
ENSG00000005810	810
ENSG00000005812	414
ENSG00000005844	1
ENSG00000005882	325
ENSG00000005884	21986
ENSG00000005889	1308
ENSG00000005893	4250
ENSG00000005961	29
ENSG00000005981	0
ENSG00000006007	1199
ENSG00000006015	574
ENSG00000006016	301
ENSG00000006025	220
ENSG00000006042	6205
ENSG00000006047	0
ENSG00000006059	0
ENSG00000006062	1067
ENSG00000006071	3
ENSG00000006116	0
ENSG00000006118	4951
ENSG00000006125	4589
ENSG00000006128	4
ENSG00000006194	882
ENSG00000006210	3
ENSG00000006282	838
ENSG00000006283	16
ENSG00000006327	6951
ENSG00000006377	0
ENSG00000006432	716
ENSG00000006451	1105
ENSG00000006453	195
ENSG00000006459	293
ENSG00000006468	65
ENSG00000006530	191
ENSG00000006534	238
ENSG00000006555	0
ENSG00000006576	776
ENSG00000006606	1
ENSG00000006607	652
ENSG00000006611	19
ENSG00000006625	168
ENSG00000006634	191
ENSG00000006638	8
ENSG00000006652	294
ENSG00000006659	0
ENSG00000006695	339
ENSG00000006704	1502
ENSG00000006712	1338
ENSG00000006715	1383
ENSG00000006740	201
ENSG00000006744	1625
ENSG00000006747	139
ENSG00000006756	700
ENSG00000006757	313
ENSG00000006788	0
ENSG00000006831	103
ENSG00000006837	11
ENSG00000007001	2
ENSG00000007038	0
ENSG00000007047	994
ENSG00000007062	16
ENSG00000007080	2443
ENSG00000007129	0
ENSG00000007168	3196
ENSG00000007171	23
ENSG00000007174	27
ENSG00000007202	3134
ENSG00000007216	0
ENSG00000007237	706
ENSG00000007255	97
ENSG00000007264	10
ENSG00000007306	0
ENSG00000007312	0
ENSG00000007314	5
ENSG00000007341	343
ENSG00000007350	0
ENSG00000007372	594
ENSG00000007376	718
ENSG00000007384	653
ENSG00000007392	835
ENSG00000007402	54
ENSG00000007516	76
ENSG00000007520	1033
ENSG00000007541	1016
ENSG00000007545	314
ENSG00000007866	630
ENSG00000007908	0
ENSG00000007923	841
ENSG00000007933	0
ENSG00000007944	234
ENSG00000007952	8
ENSG00000007968	0
ENSG00000008018	2219
ENSG00000008056	60
ENSG00000008083	244
ENSG00000008086	104
ENSG00000008118	0
ENSG00000008128	6
ENSG00000008130	1934
ENSG00000008196	0
ENSG00000008197	0
ENSG00000008226	13
ENSG00000008256	2801
ENSG00000008277	62
ENSG00000008282	957
ENSG00000008283	251
ENSG00000008294	2520
ENSG00000008300	147
ENSG00000008311	1054
ENSG00000008323	52
ENSG00000008324	147
ENSG00000008382	132
ENSG00000008394	3578
ENSG00000008405	1290
ENSG00000008438	3
ENSG00000008441	5587
ENSG00000008513	898
ENSG00000008516	19
ENSG00000008517	31
ENSG00000008710	2195
ENSG00000008735	398
ENSG00000008838	1514
ENSG00000008853	813
ENSG00000008869	630
ENSG00000008952	3030
ENSG00000008988	9430
ENSG00000009307	10556
ENSG00000009335	2542
ENSG00000009413	1576
ENSG00000009694	25
ENSG00000009709	0
ENSG00000009724	29
ENSG00000009765	0
ENSG00000009780	163
ENSG00000009790	1
ENSG00000009830	589
ENSG00000009844	1311
ENSG00000009950	134
ENSG00000009954	3163
ENSG00000010017	939
ENSG00000010030	0
ENSG00000010072	207
ENSG00000010165	807
ENSG00000010219	172
ENSG00000010244	1996
ENSG00000010256	2609
ENSG00000010270	610
ENSG00000010278	1090
ENSG00000010282	175
ENSG00000010292	657
ENSG00000010295	331
ENSG00000010310	19
ENSG00000010318	77
ENSG00000010319	2
ENSG00000010322	3138
ENSG00000010327	14
ENSG00000010361	295
ENSG00000010379	51
ENSG00000010404	319
ENSG00000010438	0
ENSG00000010539	156
ENSG00000010610	9
ENSG00000010626	134
ENSG00000010671	6
ENSG00000010704	45
ENSG00000010803	675
ENSG00000010810	1249
ENSG00000010818	729
ENSG00000010932	0
ENSG00000011007	1284
ENSG00000011009	1657
ENSG00000011021	1080
ENSG00000011028	138
ENSG00000011052	0
ENSG00000011083	0
ENSG00000011105	4189
ENSG00000011114	23
ENSG00000011132	266
ENSG00000011143	209
ENSG00000011198	583
ENSG00000011201	175
ENSG00000011243	686
ENSG00000011258	353
ENSG00000011260	1179
ENSG00000011275	1867
ENSG00000011295	1386
ENSG00000011304	9366
ENSG00000011332	33
ENSG00000011347	77
ENSG00000011376	905
ENSG00000011405	1989
ENSG00000011422	718
ENSG00000011426	396
ENSG00000011451	2149
ENSG00000011454	1140
ENSG00000011465	2075
ENSG00000011478	294
ENSG00000011485	1743
ENSG00000011523	426
ENSG00000011566	717
ENSG00000011590	24
ENSG00000011600	0
ENSG00000011638	8
ENSG00000011677	0
ENSG00000012048	375
ENSG00000012061	1119
ENSG00000012124	1
ENSG00000012171	7644
ENSG00000012174	962
ENSG00000012211	241
ENSG00000012223	0
ENSG00000012232	1609
ENSG00000012504	2
ENSG00000012660	3727
ENSG00000012779	0
ENSG00000012817	0
ENSG00000012822	1402
ENSG00000012963	10
ENSG00000012983	1177
ENSG00000013016	432
ENSG00000013275	0
ENSG00000013288	718
ENSG00000013293	207
ENSG00000013297	70
ENSG00000013306	3943
ENSG00000013364	1445
ENSG00000013374	756
ENSG00000013375	511
ENSG00000013392	105
ENSG00000013441	1034
ENSG00000013503	355
ENSG00000013523	289
ENSG00000013561	621
ENSG00000013563	113
ENSG00000013573	531
ENSG00000013583	960
ENSG00000013588	807
ENSG00000013619	417
ENSG00000013725	0
ENSG00000013810	276
ENSG00000014123	403
ENSG00000014138	59
ENSG00000014164	306
ENSG00000014216	1291
ENSG00000014257	1
ENSG00000014641	1656
ENSG00000014824	1631
ENSG00000014914	57
ENSG00000014919	473
ENSG00000015133	110
ENSG00000015153	332
ENSG00000015171	2893
ENSG00000015285	9
ENSG00000015413	3
ENSG00000015475	520
ENSG00000015479	12
ENSG00000015520	11
ENSG00000015532	648
ENSG00000015568	35
ENSG00000015592	4
ENSG00000015676	1078
ENSG00000016082	0
ENSG00000016391	342
ENSG00000016402	14
ENSG00000016490	0
ENSG00000016602	0
ENSG00000016864	633
ENSG00000017260	1956
ENSG00000017427	2
ENSG00000017483	45
ENSG00000017797	1470
ENSG00000018189	619
ENSG00000018236	884
ENSG00000018280	6
ENSG00000018408	2686
ENSG00000018510	1174
ENSG00000018607	0
ENSG00000018610	412
ENSG00000018625	5
ENSG00000018699	658
ENSG00000018869	67
ENSG00000019102	3
ENSG00000019144	1495
ENSG00000019169	0
ENSG00000019186	234
ENSG00000019485	673
ENSG00000019505	171
ENSG00000019549	4
ENSG00000019582	12
ENSG00000019991	0
ENSG00000019995	391
ENSG00000020129	1050
ENSG00000020181	375
ENSG00000020219	0
ENSG00000020256	449
ENSG00000020426	309
ENSG00000020577	1518
ENSG00000020633	2
ENSG00000020922	406
ENSG00000021300	465
ENSG00000021355	103
ENSG00000021461	1
ENSG00000021488	2
ENSG00000021574	394
ENSG00000021645	147
ENSG00000021762	293
ENSG00000021776	1122
ENSG00000021826	290
ENSG00000021852	0
ENSG00000022267	590
ENSG00000022277	936
ENSG00000022355	8
ENSG00000022556	3
ENSG00000022567	620
ENSG00000022840	2417
ENSG00000022976	154
ENSG00000023041	518
ENSG00000023171	1453
ENSG00000023191	92
ENSG00000023228	153
ENSG00000023287	1353
ENSG00000023318	984
ENSG00000023330	2683
ENSG00000023445	163
ENSG00000023516	934
ENSG00000023572	420
ENSG00000023608	560
ENSG00000023697	300
ENSG00000023734	3184
ENSG00000023839	32
ENSG00000023892	15
ENSG00000023902	871
ENSG00000023909	6969
ENSG00000024048	1065
ENSG00000024422	3889
ENSG00000024526	29
ENSG00000024862	99
ENSG00000025039	1265
ENSG00000025156	417
ENSG00000025293	804
ENSG00000025423	8
ENSG00000025434	43
ENSG00000025708	19
ENSG00000025770	866
ENSG00000025772	1412
ENSG00000025796	2841
ENSG00000025800	1792
ENSG00000026025	13236
ENSG00000026036	82
ENSG00000026103	154
ENSG00000026297	163
ENSG00000026508	5120
ENSG00000026559	416
ENSG00000026652	287
ENSG00000026751	2
ENSG00000026950	183
ENSG00000027001	342
ENSG00000027075	32
ENSG00000027644	8
ENSG00000027697	564
ENSG00000027847	465
ENSG00000027869	3
ENSG00000028116	227
ENSG00000028137	0
ENSG00000028203	797
ENSG00000028277	71
ENSG00000028310	742
ENSG00000028528	1634
ENSG00000028839	183
ENSG00000029153	482
ENSG00000029363	2390
ENSG00000029364	970
ENSG00000029534	62
ENSG00000029559	0
ENSG00000029639	115
ENSG00000029725	1650
ENSG00000029993	795
ENSG00000030066	110
ENSG00000030110	425
ENSG00000030304	7
ENSG00000030419	146
ENSG00000030582	4663
ENSG00000031003	1379
ENSG00000031081	168
ENSG00000031691	144
ENSG00000031698	3277
ENSG00000031823	1479
ENSG00000032219	339
ENSG00000032389	662
ENSG00000032444	1643
ENSG00000032742	371
ENSG00000033011	638
ENSG00000033030	365
ENSG00000033050	373
ENSG00000033100	1258
ENSG00000033122	24
ENSG00000033170	381
ENSG00000033178	774
ENSG00000033327	1721
ENSG00000033627	2279
ENSG00000033800	551
ENSG00000033867	3372
ENSG00000034053	40
ENSG00000034152	4606
ENSG00000034239	0
ENSG00000034510	9911
ENSG00000034533	37
ENSG00000034677	560
ENSG00000034693	201
ENSG00000034713	851
ENSG00000034971	3
ENSG00000035115	279
ENSG00000035141	937
ENSG00000035403	7767
ENSG00000035499	35
ENSG00000035664	29
ENSG00000035681	899
ENSG00000035687	1361
ENSG00000035720	0
ENSG00000035862	12306
ENSG00000035928	1420
ENSG00000036054	1298
ENSG00000036257	1924
ENSG00000036448	6
ENSG00000036473	0
ENSG00000036530	82
ENSG00000036549	1341
ENSG00000036565	0
ENSG00000036672	276
ENSG00000036828	0
ENSG00000037042	314
ENSG00000037241	537
ENSG00000037280	5
ENSG00000037474	1436
ENSG00000037637	622
ENSG00000037749	498
ENSG00000037757	255
ENSG00000037897	296
ENSG00000037965	0
ENSG00000038002	334
ENSG00000038210	381
ENSG00000038219	1128
ENSG00000038274	860
ENSG00000038295	93
ENSG00000038358	855
ENSG00000038382	7698
ENSG00000038427	89
ENSG00000038532	857
ENSG00000038945	0
ENSG00000039068	396
ENSG00000039123	2121
ENSG00000039139	64
ENSG00000039319	665
ENSG00000039523	1178
ENSG00000039537	0
ENSG00000039560	2191
ENSG00000039600	0
ENSG00000039650	1053
ENSG00000039987	4
ENSG00000040199	993
ENSG00000040275	672
ENSG00000040341	427
ENSG00000040487	790
ENSG00000040531	646
ENSG00000040608	210
ENSG00000040633	1133
ENSG00000040731	1
ENSG00000040933	477
ENSG00000041353	15
ENSG00000041357	1687
ENSG00000041515	30
ENSG00000041802	896
ENSG00000041880	196
ENSG00000041982	34
ENSG00000041988	241
ENSG00000042062	35
ENSG00000042088	272
ENSG00000042286	1211
ENSG00000042304	0
ENSG00000042317	93
ENSG00000042429	43
ENSG00000042445	576
ENSG00000042493	66
ENSG00000042753	1941
ENSG00000042781	2
ENSG00000042813	0
ENSG00000042832	8
ENSG00000042980	10
ENSG00000043039	0
ENSG00000043093	527
ENSG00000043143	480
ENSG00000043355	4
ENSG00000043462	0
ENSG00000043514	347
ENSG00000043591	12
ENSG00000044012	0
ENSG00000044090	311
ENSG00000044115	9071
ENSG00000044446	248
ENSG00000044459	339
ENSG00000044524	21
ENSG00000044574	7388
ENSG00000046604	1824
ENSG00000046647	111
ENSG00000046651	287
ENSG00000046653	81
ENSG00000046774	0
ENSG00000046889	25
ENSG00000047056	1221
ENSG00000047188	982
ENSG00000047230	648
ENSG00000047249	817
ENSG00000047315	2999
ENSG00000047346	396
ENSG00000047365	259
ENSG00000047410	2785
ENSG00000047457	193
ENSG00000047578	383
ENSG00000047579	294
ENSG00000047597	21
ENSG00000047617	10
ENSG00000047621	266
ENSG00000047634	160
ENSG00000047644	1849
ENSG00000047648	6
ENSG00000047662	28
ENSG00000047849	6366
ENSG00000047932	533
ENSG00000047936	0
ENSG00000048028	342
ENSG00000048052	1106
ENSG00000048140	1011
ENSG00000048162	559
ENSG00000048342	245
ENSG00000048392	985
ENSG00000048405	456
ENSG00000048462	0
ENSG00000048471	404
ENSG00000048540	10
ENSG00000048544	1156
ENSG00000048545	0
ENSG00000048649	1846
ENSG00000048707	948
ENSG00000048740	4529
ENSG00000048828	3502
ENSG00000048991	829
ENSG00000049089	644
ENSG00000049130	72
ENSG00000049167	194
ENSG00000049192	26
ENSG00000049239	1207
ENSG00000049245	1982
ENSG00000049246	1990
ENSG00000049247	0
ENSG00000049249	10
ENSG00000049283	4
ENSG00000049323	403
ENSG00000049449	1285
ENSG00000049540	10956
ENSG00000049541	509
ENSG00000049618	1845
ENSG00000049656	640
ENSG00000049759	4521
ENSG00000049768	14
ENSG00000049769	150
ENSG00000049860	1741
ENSG00000049883	252
ENSG00000050030	46
ENSG00000050130	862
ENSG00000050165	2370
ENSG00000050327	9
ENSG00000050344	236
ENSG00000050393	814
ENSG00000050405	598
ENSG00000050426	532
ENSG00000050438	119
ENSG00000050555	9
ENSG00000050628	23
ENSG00000050730	4
ENSG00000050748	707
ENSG00000050767	7
ENSG00000050820	1157
ENSG00000051009	350
ENSG00000051108	902
ENSG00000051128	851
ENSG00000051180	101
ENSG00000051341	127
ENSG00000051382	377
ENSG00000051523	566
ENSG00000051596	784
ENSG00000051620	653
ENSG00000051825	326
ENSG00000052126	312
ENSG00000052344	13
ENSG00000052723	800
ENSG00000052749	1330
ENSG00000052795	2155
ENSG00000052802	4426
ENSG00000052841	2195
ENSG00000052850	2
ENSG00000053108	6
ENSG00000053254	921
ENSG00000053328	20
ENSG00000053371	831
ENSG00000053372	1940
ENSG00000053438	13
ENSG00000053501	421
ENSG00000053524	5
ENSG00000053702	16
ENSG00000053747	1360
ENSG00000053770	781
ENSG00000053900	247
ENSG00000053918	32
ENSG00000054116	974
ENSG00000054118	2334
ENSG00000054148	1270
ENSG00000054179	17
ENSG00000054219	1
ENSG00000054267	939
ENSG00000054277	37
ENSG00000054282	25
ENSG00000054356	100
ENSG00000054392	0
ENSG00000054523	2227
ENSG00000054598	291
ENSG00000054611	531
ENSG00000054654	1211
ENSG00000054690	362
ENSG00000054793	1390
ENSG00000054796	1
ENSG00000054803	0
ENSG00000054938	17
ENSG00000054965	874
ENSG00000054967	191
ENSG00000054983	252
ENSG00000055044	1357
ENSG00000055070	2244
ENSG00000055118	68
ENSG00000055130	1602
ENSG00000055147	473
ENSG00000055163	1333
ENSG00000055208	1681
ENSG00000055211	840
ENSG00000055332	1257
ENSG00000055483	2440
ENSG00000055609	1207
ENSG00000055732	159
ENSG00000055813	16
ENSG00000055917	1957
ENSG00000055950	607
ENSG00000055955	4
ENSG00000055957	2
ENSG00000056050	357
ENSG00000056097	2053
ENSG00000056277	199
ENSG00000056291	2
ENSG00000056487	85
ENSG00000056558	265
ENSG00000056586	1418
ENSG00000056736	122
ENSG00000056972	430
ENSG00000056998	720
ENSG00000057019	5403
ENSG00000057149	0
ENSG00000057252	2477
ENSG00000057294	1272
ENSG00000057468	0
ENSG00000057593	15
ENSG00000057608	4274
ENSG00000057657	5
ENSG00000057663	585
ENSG00000057704	139
ENSG00000057757	1274
ENSG00000057935	545
ENSG00000058056	651
ENSG00000058063	976
ENSG00000058085	499
ENSG00000058091	439
ENSG00000058262	4976
ENSG00000058272	1407
ENSG00000058335	325
ENSG00000058404	283
ENSG00000058453	843
ENSG00000058600	40
ENSG00000058668	1868
ENSG00000058673	2
ENSG00000058729	347
ENSG00000058799	367
ENSG00000058804	961
ENSG00000058866	0
ENSG00000059122	1238
ENSG00000059145	665
ENSG00000059377	10
ENSG00000059378	231
ENSG00000059573	1477
ENSG00000059588	415
ENSG00000059691	587
ENSG00000059728	556
ENSG00000059758	618
ENSG00000059769	265
ENSG00000059804	640
ENSG00000059915	147
ENSG00000060069	336
ENSG00000060138	3570
ENSG00000060140	2
ENSG00000060237	3245
ENSG00000060303	0
ENSG00000060339	1659
ENSG00000060491	1290
ENSG00000060558	0
ENSG00000060566	1
ENSG00000060642	105
ENSG00000060656	393
ENSG00000060688	590
ENSG00000060709	1
ENSG00000060718	2680
ENSG00000060749	1209
ENSG00000060762	368
ENSG00000060971	637
ENSG00000060982	981
ENSG00000061273	3440
ENSG00000061337	52
ENSG00000061455	2
ENSG00000061492	1
ENSG00000061656	84
ENSG00000061676	4868
ENSG00000061794	1611
ENSG00000061918	15
ENSG00000061936	1082
ENSG00000061938	1201
ENSG00000061987	787
ENSG00000062038	261
ENSG00000062096	0
ENSG00000062194	1681
ENSG00000062282	63
ENSG00000062370	99
ENSG00000062485	3194
ENSG00000062524	4
ENSG00000062582	13
ENSG00000062598	674
ENSG00000062650	1302
ENSG00000062716	1825
ENSG00000062725	1332
ENSG00000062822	1022
ENSG00000063015	22
ENSG00000063046	7132
ENSG00000063127	4
ENSG00000063169	506
ENSG00000063176	820
ENSG00000063177	9314
ENSG00000063180	204
ENSG00000063241	850
ENSG00000063244	5799
ENSG00000063245	2929
ENSG00000063322	1154
ENSG00000063438	24
ENSG00000063515	0
ENSG00000063587	607
ENSG00000063601	1181
ENSG00000063660	17275
ENSG00000063761	271
ENSG00000063854	690
ENSG00000063978	1383
ENSG00000064012	13
ENSG00000064042	9816
ENSG00000064102	517
ENSG00000064115	882
ENSG00000064195	26
ENSG00000064199	63
ENSG00000064201	7
ENSG00000064205	25
ENSG00000064218	0
ENSG00000064225	15
ENSG00000064270	2
ENSG00000064300	16
ENSG00000064309	336
ENSG00000064313	525
ENSG00000064393	2952
ENSG00000064419	1128
ENSG00000064489	0
ENSG00000064490	293
ENSG00000064545	751
ENSG00000064547	139
ENSG00000064601	1216
ENSG00000064607	1440
ENSG00000064651	1491
ENSG00000064652	376
ENSG00000064655	73
ENSG00000064666	4846
ENSG00000064687	379
ENSG00000064692	10
ENSG00000064703	413
ENSG00000064726	526
ENSG00000064763	32
ENSG00000064787	43
ENSG00000064835	0
ENSG00000064886	15
ENSG00000064932	106
ENSG00000064933	257
ENSG00000064961	1126
ENSG00000064989	1
ENSG00000064995	270
ENSG00000064999	666
ENSG00000065000	4618
ENSG00000065029	663
ENSG00000065054	566
ENSG00000065057	275
ENSG00000065060	815
ENSG00000065135	1854
ENSG00000065150	6194
ENSG00000065154	1328
ENSG00000065183	1340
ENSG00000065243	1110
ENSG00000065268	1364
ENSG00000065308	3980
ENSG00000065320	131
ENSG00000065325	1
ENSG00000065328	304
ENSG00000065357	262
ENSG00000065361	46
ENSG00000065371	1
ENSG00000065413	49
ENSG00000065427	2955
ENSG00000065457	298
ENSG00000065485	191
ENSG00000065491	433
ENSG00000065518	1355
ENSG00000065526	2244
ENSG00000065534	1523
ENSG00000065548	1725
ENSG00000065559	1216
ENSG00000065600	233
ENSG00000065609	200
ENSG00000065613	2540
ENSG00000065615	201
ENSG00000065618	11
ENSG00000065621	22
ENSG00000065665	306
ENSG00000065675	200
ENSG00000065717	71
ENSG00000065802	767
ENSG00000065809	1135
ENSG00000065833	634
ENSG00000065882	1627
ENSG00000065883	1060
ENSG00000065911	1150
ENSG00000065923	458
ENSG00000065970	761
ENSG00000065978	22561
ENSG00000065989	78
ENSG00000066027	1785
ENSG00000066032	22
ENSG00000066044	2386
ENSG00000066056	73
ENSG00000066084	1097
ENSG00000066117	1193
ENSG00000066135	342
ENSG00000066136	810
ENSG00000066185	3
ENSG00000066230	164
ENSG00000066248	19
ENSG00000066279	192
ENSG00000066294	0
ENSG00000066322	1871
ENSG00000066336	9
ENSG00000066379	0
ENSG00000066382	20
ENSG00000066405	8
ENSG00000066422	666
ENSG00000066427	275
ENSG00000066455	616
ENSG00000066468	871
ENSG00000066557	233
ENSG00000066583	279
ENSG00000066629	597
ENSG00000066651	168
ENSG00000066654	855
ENSG00000066697	1393
ENSG00000066735	432
ENSG00000066739	968
ENSG00000066777	1608
ENSG00000066813	0
ENSG00000066827	258
ENSG00000066855	257
ENSG00000066923	73
ENSG00000066926	1357
ENSG00000066933	602
ENSG00000067048	0
ENSG00000067057	8503
ENSG00000067064	2543
ENSG00000067066	326
ENSG00000067082	1729
ENSG00000067113	140
ENSG00000067141	1652
ENSG00000067167	2881
ENSG00000067177	433
ENSG00000067182	3301
ENSG00000067191	189
ENSG00000067208	425
ENSG00000067221	178
ENSG00000067225	37312
ENSG00000067248	1984
ENSG00000067334	1158
ENSG00000067365	209
ENSG00000067369	1146
ENSG00000067445	484
ENSG00000067533	778
ENSG00000067560	8807
ENSG00000067596	906
ENSG00000067601	22
ENSG00000067606	394
ENSG00000067646	0
ENSG00000067704	2569
ENSG00000067715	647
ENSG00000067798	1492
ENSG00000067829	727
ENSG00000067836	161
ENSG00000067840	445
ENSG00000067842	4
ENSG00000067900	1575
ENSG00000067955	689
ENSG00000067992	1151
ENSG00000068001	404
ENSG00000068024	530
ENSG00000068028	385
ENSG00000068078	203
ENSG00000068079	257
ENSG00000068097	529
ENSG00000068120	1048
ENSG00000068137	434
ENSG00000068305	2385
ENSG00000068308	1167
ENSG00000068323	3792
ENSG00000068354	239
ENSG00000068366	1145
ENSG00000068383	767
ENSG00000068394	524
ENSG00000068400	890
ENSG00000068438	823
ENSG00000068489	30
ENSG00000068615	234
ENSG00000068650	1546
ENSG00000068654	2337
ENSG00000068697	3234
ENSG00000068724	580
ENSG00000068745	1155
ENSG00000068781	1
ENSG00000068784	390
ENSG00000068796	829
ENSG00000068831	9
ENSG00000068878	2098
ENSG00000068885	153
ENSG00000068903	0
ENSG00000068912	657
ENSG00000068971	376
ENSG00000068976	157
ENSG00000068985	0
ENSG00000069011	0
ENSG00000069018	0
ENSG00000069020	250
ENSG00000069122	0
ENSG00000069188	190
ENSG00000069206	0
ENSG00000069248	866
ENSG00000069275	4554
ENSG00000069329	2692
ENSG00000069345	2048
ENSG00000069399	277
ENSG00000069424	685
ENSG00000069431	3
ENSG00000069482	189
ENSG00000069493	18
ENSG00000069509	155
ENSG00000069535	48
ENSG00000069667	516
ENSG00000069696	158
ENSG00000069702	2093
ENSG00000069764	0
ENSG00000069812	0
ENSG00000069849	3123
ENSG00000069869	764
ENSG00000069943	117
ENSG00000069956	2086
ENSG00000069966	364
ENSG00000069974	493
ENSG00000069998	700
ENSG00000070010	661
ENSG00000070018	0
ENSG00000070019	2
ENSG00000070031	0
ENSG00000070047	81
ENSG00000070061	2043
ENSG00000070081	645
ENSG00000070087	3527
ENSG00000070159	296
ENSG00000070182	80
ENSG00000070190	0
ENSG00000070193	14
ENSG00000070214	641
ENSG00000070269	285
ENSG00000070366	624
ENSG00000070367	1556
ENSG00000070371	109
ENSG00000070388	19
ENSG00000070404	2595
ENSG00000070413	3002
ENSG00000070423	978
ENSG00000070444	585
ENSG00000070476	662
ENSG00000070495	1203
ENSG00000070501	175
ENSG00000070526	0
ENSG00000070540	202
ENSG00000070601	19
ENSG00000070610	1394
ENSG00000070614	2921
ENSG00000070669	13
ENSG00000070718	373
ENSG00000070729	0
ENSG00000070731	116
ENSG00000070748	0
ENSG00000070756	25419
ENSG00000070759	31
ENSG00000070761	393
ENSG00000070770	660
ENSG00000070778	1042
ENSG00000070785	432
ENSG00000070808	5
ENSG00000070814	1742
ENSG00000070831	3887
ENSG00000070882	419
ENSG00000070886	8
ENSG00000070915	0
ENSG00000070950	487
ENSG00000070961	1584
ENSG00000070985	4
ENSG00000071051	688
ENSG00000071054	4032
ENSG00000071073	193
ENSG00000071082	7862
ENSG00000071127	10100
ENSG00000071189	670
ENSG00000071203	1
ENSG00000071205	280
ENSG00000071242	1357
ENSG00000071243	266
ENSG00000071246	127
ENSG00000071282	500
ENSG00000071462	1587
ENSG00000071537	1801
ENSG00000071539	352
ENSG00000071553	3225
ENSG00000071564	1939
ENSG00000071575	386
ENSG00000071626	3394
ENSG00000071655	1434
ENSG00000071677	0
ENSG00000071794	661
ENSG00000071859	1847
ENSG00000071889	823
ENSG00000071894	0
ENSG00000071909	3
ENSG00000071967	3769
ENSG00000071991	250
ENSG00000071994	1342
ENSG00000072041	372
ENSG00000072042	2294
ENSG00000072062	0
ENSG00000072071	0
ENSG00000072080	2
ENSG00000072110	10992
ENSG00000072121	722
ENSG00000072133	172
ENSG00000072134	253
ENSG00000072135	432
ENSG00000072163	101
ENSG00000072182	2
ENSG00000072195	766
ENSG00000072201	36
ENSG00000072210	6824
ENSG00000072274	6698
ENSG00000072310	1591
ENSG00000072315	0
ENSG00000072364	3161
ENSG00000072401	430
ENSG00000072415	1144
ENSG00000072422	481
ENSG00000072501	3122
ENSG00000072506	902
ENSG00000072518	1067
ENSG00000072571	63
ENSG00000072609	675
ENSG00000072657	1
ENSG00000072682	599
ENSG00000072694	0
ENSG00000072736	274
ENSG00000072756	282
ENSG00000072778	7549
ENSG00000072786	489
ENSG00000072803	1326
ENSG00000072818	2
ENSG00000072832	651
ENSG00000072840	529
ENSG00000072849	800
ENSG00000072858	0
ENSG00000072864	0
ENSG00000072952	4
ENSG00000072954	463
ENSG00000072958	1482
ENSG00000073008	2768
ENSG00000073050	381
ENSG00000073060	1709
ENSG00000073067	192
ENSG00000073111	1700
ENSG00000073146	9
ENSG00000073150	739
ENSG00000073169	616
ENSG00000073282	0
ENSG00000073331	110
ENSG00000073350	538
ENSG00000073417	436
ENSG00000073464	782
ENSG00000073536	719
ENSG00000073578	75
ENSG00000073584	128
ENSG00000073598	2
ENSG00000073605	55
ENSG00000073614	1274
ENSG00000073670	87
ENSG00000073711	1006
ENSG00000073712	2150
ENSG00000073734	3
ENSG00000073737	41
ENSG00000073754	0
ENSG00000073756	17
ENSG00000073792	1931
ENSG00000073803	512
ENSG00000073849	159
ENSG00000073861	4
ENSG00000073905	72
ENSG00000073910	168
ENSG00000073921	2969
ENSG00000073969	8
ENSG00000074047	516
ENSG00000074054	981
ENSG00000074071	327
ENSG00000074181	163
ENSG00000074201	1450
ENSG00000074211	26
ENSG00000074219	221
ENSG00000074266	283
ENSG00000074276	20
ENSG00000074317	9
ENSG00000074319	1072
ENSG00000074356	986
ENSG00000074370	5
ENSG00000074410	12
ENSG00000074416	1001
ENSG00000074527	1686
ENSG00000074582	535
ENSG00000074590	295
ENSG00000074603	949
ENSG00000074621	134
ENSG00000074657	1773
ENSG00000074660	0
ENSG00000074695	2786
ENSG00000074696	1578
ENSG00000074706	11
ENSG00000074755	1645
ENSG00000074771	0
ENSG00000074800	52677
ENSG00000074803	6
ENSG00000074842	893
ENSG00000074855	511
ENSG00000074935	135
ENSG00000074964	864
ENSG00000074966	7
ENSG00000075035	18
ENSG00000075043	1
ENSG00000075073	5
ENSG00000075089	304
ENSG00000075131	227
ENSG00000075142	800
ENSG00000075151	2999
ENSG00000075188	201
ENSG00000075213	384
ENSG00000075218	61
ENSG00000075223	2911
ENSG00000075234	470
ENSG00000075239	638
ENSG00000075240	1243
ENSG00000075275	1148
ENSG00000075290	1
ENSG00000075292	1610
ENSG00000075303	144
ENSG00000075336	760
ENSG00000075340	33
ENSG00000075388	0
ENSG00000075391	2370
ENSG00000075399	289
ENSG00000075407	329
ENSG00000075413	1458
ENSG00000075415	6786
ENSG00000075420	1365
ENSG00000075426	2965
ENSG00000075429	0
ENSG00000075461	195
ENSG00000075539	1323
ENSG00000075568	1212
ENSG00000075618	2724
ENSG00000075624	83896
ENSG00000075643	54
ENSG00000075651	127
ENSG00000075673	1
ENSG00000075702	192
ENSG00000075711	2816
ENSG00000075785	4786
ENSG00000075790	1
ENSG00000075826	135
ENSG00000075856	960
ENSG00000075884	0
ENSG00000075886	13
ENSG00000075891	0
ENSG00000075914	329
ENSG00000075945	771
ENSG00000075975	882
ENSG00000076003	2257
ENSG00000076043	228
ENSG00000076053	266
ENSG00000076067	1800
ENSG00000076108	2561
ENSG00000076201	1910
ENSG00000076242	800
ENSG00000076248	611
ENSG00000076258	28
ENSG00000076321	474
ENSG00000076344	296
ENSG00000076351	213
ENSG00000076356	193
ENSG00000076382	99
ENSG00000076513	1089
ENSG00000076554	624
ENSG00000076555	364
ENSG00000076604	925
ENSG00000076641	705
ENSG00000076650	230
ENSG00000076662	0
ENSG00000076685	1973
ENSG00000076706	635
ENSG00000076716	96
ENSG00000076770	24
ENSG00000076826	675
ENSG00000076864	584
ENSG00000076924	950
ENSG00000076928	1415
ENSG00000076944	289
ENSG00000076984	1214
ENSG00000077009	24
ENSG00000077044	1006
ENSG00000077063	350
ENSG00000077080	1
ENSG00000077092	359
ENSG00000077097	3795
ENSG00000077147	4093
ENSG00000077150	2063
ENSG00000077152	47
ENSG00000077157	505
ENSG00000077232	1752
ENSG00000077235	2563
ENSG00000077238	185
ENSG00000077254	1637
ENSG00000077264	6
ENSG00000077274	8
ENSG00000077279	3
ENSG00000077312	498
ENSG00000077327	11
ENSG00000077348	429
ENSG00000077380	1733
ENSG00000077420	3
ENSG00000077454	200
ENSG00000077458	179
ENSG00000077463	567
ENSG00000077498	1085
ENSG00000077514	412
ENSG00000077522	92
ENSG00000077549	3196
ENSG00000077585	415
ENSG00000077616	2
ENSG00000077684	908
ENSG00000077713	96
ENSG00000077721	1131
ENSG00000077782	5297
ENSG00000077800	0
ENSG00000077935	2
ENSG00000077942	102
ENSG00000077943	0
ENSG00000077984	0
ENSG00000078018	643
ENSG00000078043	669
ENSG00000078053	37
ENSG00000078061	1438
ENSG00000078070	423
ENSG00000078081	6
ENSG00000078098	30
ENSG00000078114	148
ENSG00000078124	555
ENSG00000078140	1677
ENSG00000078142	1388
ENSG00000078177	285
ENSG00000078237	124
ENSG00000078246	640
ENSG00000078269	1111
ENSG00000078295	1
ENSG00000078304	1365
ENSG00000078319	156
ENSG00000078328	0
ENSG00000078369	7490
ENSG00000078399	0
ENSG00000078401	44
ENSG00000078403	407
ENSG00000078487	72
ENSG00000078549	5
ENSG00000078579	0
ENSG00000078589	0
ENSG00000078596	77
ENSG00000078618	2428
ENSG00000078668	1246
ENSG00000078674	2331
ENSG00000078687	483
ENSG00000078699	640
ENSG00000078725	360
ENSG00000078747	1341
ENSG00000078795	1
ENSG00000078804	877
ENSG00000078808	4508
ENSG00000078814	8
ENSG00000078898	0
ENSG00000078900	8
ENSG00000078902	1799
ENSG00000078967	178
ENSG00000079101	8
ENSG00000079102	120
ENSG00000079112	0
ENSG00000079134	407
ENSG00000079150	95
ENSG00000079156	104
ENSG00000079215	10
ENSG00000079246	7030
ENSG00000079257	67
ENSG00000079263	5
ENSG00000079277	264
ENSG00000079308	519
ENSG00000079313	752
ENSG00000079332	2460
ENSG00000079335	64
ENSG00000079337	98
ENSG00000079385	6
ENSG00000079387	480
ENSG00000079393	0
ENSG00000079432	4429
ENSG00000079435	175
ENSG00000079459	235
ENSG00000079462	276
ENSG00000079482	104
ENSG00000079557	0
ENSG00000079616	303
ENSG00000079689	0
ENSG00000079691	674
ENSG00000079739	893
ENSG00000079785	2169
ENSG00000079805	2781
ENSG00000079819	3807
ENSG00000079841	339
ENSG00000079931	5
ENSG00000079950	898
ENSG00000079974	412
ENSG00000079999	2436
ENSG00000080007	0
ENSG00000080031	98
ENSG00000080166	1327
ENSG00000080189	923
ENSG00000080200	326
ENSG00000080224	1
ENSG00000080293	16
ENSG00000080298	283
ENSG00000080345	1619
ENSG00000080371	1731
ENSG00000080493	304
ENSG00000080503	1302
ENSG00000080511	1
ENSG00000080546	184
ENSG00000080561	291
ENSG00000080572	1
ENSG00000080573	127
ENSG00000080603	117
ENSG00000080608	1127
ENSG00000080618	1
ENSG00000080644	519
ENSG00000080709	1
ENSG00000080802	475
ENSG00000080815	1611
ENSG00000080819	198
ENSG00000080822	544
ENSG00000080823	268
ENSG00000080824	97917
ENSG00000080839	286
ENSG00000080845	1457
ENSG00000080854	943
ENSG00000080910	0
ENSG00000080947	85
ENSG00000080986	49
ENSG00000081014	405
ENSG00000081019	359
ENSG00000081026	418
ENSG00000081041	3
ENSG00000081051	1
ENSG00000081052	1887
ENSG00000081059	751
ENSG00000081087	1426
ENSG00000081138	5
ENSG00000081148	34
ENSG00000081154	2409
ENSG00000081177	512
ENSG00000081181	91
ENSG00000081189	85
ENSG00000081237	0
ENSG00000081248	2
ENSG00000081277	3
ENSG00000081307	720
ENSG00000081320	57
ENSG00000081377	609
ENSG00000081386	291
ENSG00000081479	267
ENSG00000081665	159
ENSG00000081692	106
ENSG00000081721	389
ENSG00000081760	677
ENSG00000081791	957
ENSG00000081800	0
ENSG00000081803	160
ENSG00000081818	5
ENSG00000081842	1
ENSG00000081853	0
ENSG00000081870	184
ENSG00000081913	582
ENSG00000081923	392
ENSG00000081985	6
ENSG00000082014	415
ENSG00000082068	313
ENSG00000082074	11
ENSG00000082126	21
ENSG00000082146	432
ENSG00000082153	3484
ENSG00000082175	28
ENSG00000082196	9
ENSG00000082212	1572
ENSG00000082213	492
ENSG00000082258	596
ENSG00000082269	372
ENSG00000082293	0
ENSG00000082397	382
ENSG00000082438	1950
ENSG00000082458	217
ENSG00000082482	0
ENSG00000082497	4
ENSG00000082512	256
ENSG00000082515	450
ENSG00000082516	985
ENSG00000082556	0
ENSG00000082641	5578
ENSG00000082684	16
ENSG00000082701	1422
ENSG00000082781	3334
ENSG00000082805	1124
ENSG00000082898	3155
ENSG00000082929	0
ENSG00000082996	1573
ENSG00000083067	6650
ENSG00000083093	132
ENSG00000083097	210
ENSG00000083099	729
ENSG00000083123	665
ENSG00000083168	1944
ENSG00000083223	366
ENSG00000083290	573
ENSG00000083307	0
ENSG00000083312	6128
ENSG00000083444	2627
ENSG00000083454	13
ENSG00000083457	203
ENSG00000083520	1129
ENSG00000083535	263
ENSG00000083544	287
ENSG00000083622	0
ENSG00000083635	321
ENSG00000083642	819
ENSG00000083720	967
ENSG00000083750	184
ENSG00000083782	12
ENSG00000083799	1329
ENSG00000083807	106
ENSG00000083812	323
ENSG00000083814	183
ENSG00000083817	124
ENSG00000083828	166
ENSG00000083838	110
ENSG00000083844	493
ENSG00000083845	13468
ENSG00000083857	10590
ENSG00000083896	50
ENSG00000083937	951
ENSG00000084070	499
ENSG00000084072	594
ENSG00000084073	1702
ENSG00000084090	3390
ENSG00000084092	473
ENSG00000084093	871
ENSG00000084110	3
ENSG00000084112	3068
ENSG00000084207	8038
ENSG00000084234	16497
ENSG00000084444	293
ENSG00000084453	288
ENSG00000084463	1744
ENSG00000084623	3810
ENSG00000084628	38
ENSG00000084636	173
ENSG00000084652	2203
ENSG00000084674	0
ENSG00000084676	1126
ENSG00000084693	375
ENSG00000084710	1336
ENSG00000084731	426
ENSG00000084733	1705
ENSG00000084734	0
ENSG00000084754	3416
ENSG00000084764	686
ENSG00000084774	1792
ENSG00000085063	5097
ENSG00000085117	315
ENSG00000085185	262
ENSG00000085224	1515
ENSG00000085231	0
ENSG00000085265	0
ENSG00000085274	274
ENSG00000085276	2
ENSG00000085365	998
ENSG00000085377	988
ENSG00000085382	235
ENSG00000085415	1367
ENSG00000085433	381
ENSG00000085449	920
ENSG00000085465	20
ENSG00000085491	4
ENSG00000085511	428
ENSG00000085514	22
ENSG00000085552	220
ENSG00000085563	41
ENSG00000085644	258
ENSG00000085662	4529
ENSG00000085719	2388
ENSG00000085721	39
ENSG00000085733	644
ENSG00000085741	35
ENSG00000085760	763
ENSG00000085788	779
ENSG00000085831	10
ENSG00000085832	1103
ENSG00000085840	204
ENSG00000085871	47
ENSG00000085872	1143
ENSG00000085978	0
ENSG00000085982	778
ENSG00000085998	1721
ENSG00000085999	81
ENSG00000086015	1302
ENSG00000086061	12936
ENSG00000086062	1860
ENSG00000086065	769
ENSG00000086102	1188
ENSG00000086159	0
ENSG00000086189	302
ENSG00000086200	510
ENSG00000086205	0
ENSG00000086232	1830
ENSG00000086288	15
ENSG00000086289	584
ENSG00000086300	56
ENSG00000086475	1345
ENSG00000086504	1314
ENSG00000086506	6
ENSG00000086544	494
ENSG00000086548	0
ENSG00000086570	5
ENSG00000086589	992
ENSG00000086598	2423
ENSG00000086619	98
ENSG00000086666	1545
ENSG00000086696	1838
ENSG00000086712	1480
ENSG00000086717	3
ENSG00000086730	49
ENSG00000086758	4556
ENSG00000086827	515
ENSG00000086848	183
ENSG00000086967	5
ENSG00000086991	136
ENSG00000087008	263
ENSG00000087053	1891
ENSG00000087074	5978
ENSG00000087076	355
ENSG00000087077	2748
ENSG00000087085	124
ENSG00000087086	63355
ENSG00000087087	2961
ENSG00000087088	1525
ENSG00000087095	448
ENSG00000087111	1129
ENSG00000087116	32
ENSG00000087128	0
ENSG00000087152	1604
ENSG00000087157	376
ENSG00000087191	1604
ENSG00000087206	572
ENSG00000087237	4
ENSG00000087245	558
ENSG00000087250	1
ENSG00000087253	513
ENSG00000087258	121
ENSG00000087263	576
ENSG00000087266	528
ENSG00000087269	931
ENSG00000087274	3385
ENSG00000087299	291
ENSG00000087301	223
ENSG00000087302	1836
ENSG00000087303	1326
ENSG00000087338	437
ENSG00000087365	4851
ENSG00000087448	464
ENSG00000087460	14302
ENSG00000087470	1441
ENSG00000087494	29
ENSG00000087495	0
ENSG00000087502	590
ENSG00000087510	2
ENSG00000087586	72
ENSG00000087589	3
ENSG00000087842	1128
ENSG00000087884	31
ENSG00000087903	506
ENSG00000087995	619
ENSG00000088002	1
ENSG00000088035	222
ENSG00000088038	162
ENSG00000088053	0
ENSG00000088179	538
ENSG00000088205	1229
ENSG00000088247	5486
ENSG00000088256	1550
ENSG00000088280	0
ENSG00000088298	321
ENSG00000088305	53
ENSG00000088320	0
ENSG00000088325	294
ENSG00000088340	207
ENSG00000088356	685
ENSG00000088367	983
ENSG00000088386	0
ENSG00000088387	841
ENSG00000088448	1622
ENSG00000088451	136
ENSG00000088538	459
ENSG00000088543	169
ENSG00000088682	701
ENSG00000088726	4
ENSG00000088727	75
ENSG00000088756	78
ENSG00000088766	182
ENSG00000088782	0
ENSG00000088808	1002
ENSG00000088812	1801
ENSG00000088826	570
ENSG00000088827	7
ENSG00000088832	3674
ENSG00000088833	2357
ENSG00000088836	25
ENSG00000088854	165
ENSG00000088876	189
ENSG00000088881	525
ENSG00000088882	159
ENSG00000088888	2481
ENSG00000088899	324
ENSG00000088926	2
ENSG00000088930	1774
ENSG00000088970	101
ENSG00000088986	1878
ENSG00000088992	2
ENSG00000089006	1215
ENSG00000089009	19573
ENSG00000089012	0
ENSG00000089022	593
ENSG00000089041	3
ENSG00000089048	550
ENSG00000089050	433
ENSG00000089053	1658
ENSG00000089057	2135
ENSG00000089060	165
ENSG00000089063	1669
ENSG00000089091	77
ENSG00000089094	706
ENSG00000089101	4
ENSG00000089116	1
ENSG00000089123	126
ENSG00000089127	1
ENSG00000089154	3440
ENSG00000089157	24094
ENSG00000089159	953
ENSG00000089163	19
ENSG00000089169	0
ENSG00000089177	163
ENSG00000089195	552
ENSG00000089199	48
ENSG00000089220	5299
ENSG00000089225	0
ENSG00000089234	568
ENSG00000089248	1843
ENSG00000089250	0
ENSG00000089280	5445
ENSG00000089289	343
ENSG00000089327	283
ENSG00000089335	578
ENSG00000089351	1269
ENSG00000089356	0
ENSG00000089472	131
ENSG00000089486	210
ENSG00000089505	14
ENSG00000089558	3
ENSG00000089597	6598
ENSG00000089639	183
ENSG00000089682	189
ENSG00000089685	101
ENSG00000089692	15
ENSG00000089693	3570
ENSG00000089723	13
ENSG00000089737	45
ENSG00000089775	165
ENSG00000089818	404
ENSG00000089820	45
ENSG00000089847	23
ENSG00000089876	630
ENSG00000089902	1195
ENSG00000089916	1123
ENSG00000090006	407
ENSG00000090013	533
ENSG00000090020	1385
ENSG00000090054	1044
ENSG00000090060	5596
ENSG00000090061	226
ENSG00000090097	3311
ENSG00000090104	0
ENSG00000090238	656
ENSG00000090263	475
ENSG00000090266	353
ENSG00000090273	5255
ENSG00000090316	1419
ENSG00000090339	63
ENSG00000090372	1867
ENSG00000090376	2
ENSG00000090382	0
ENSG00000090402	0
ENSG00000090432	888
ENSG00000090447	291
ENSG00000090470	664
ENSG00000090487	1436
ENSG00000090512	0
ENSG00000090520	640
ENSG00000090530	697
ENSG00000090534	1
ENSG00000090539	13
ENSG00000090554	0
ENSG00000090565	181
ENSG00000090581	827
ENSG00000090612	414
ENSG00000090615	1557
ENSG00000090621	3349
ENSG00000090659	0
ENSG00000090661	2175
ENSG00000090674	619
ENSG00000090686	1157
ENSG00000090776	330
ENSG00000090857	383
ENSG00000090861	4953
ENSG00000090863	2837
ENSG00000090889	37
ENSG00000090905	146
ENSG00000090924	489
ENSG00000090932	61
ENSG00000090971	453
ENSG00000090975	705
ENSG00000090989	361
ENSG00000091009	289
ENSG00000091010	0
ENSG00000091039	1455
ENSG00000091073	107
ENSG00000091106	6
ENSG00000091127	646
ENSG00000091128	1
ENSG00000091129	62
ENSG00000091136	3522
ENSG00000091137	6
ENSG00000091138	0
ENSG00000091140	1971
ENSG00000091157	358
ENSG00000091164	1428
ENSG00000091181	0
ENSG00000091262	2
ENSG00000091317	1816
ENSG00000091409	1466
ENSG00000091428	16
ENSG00000091436	1262
ENSG00000091482	0
ENSG00000091483	1692
ENSG00000091490	854
ENSG00000091513	6
ENSG00000091527	8116
ENSG00000091536	14
ENSG00000091542	1904
ENSG00000091583	0
ENSG00000091592	2
ENSG00000091622	95
ENSG00000091640	1420
ENSG00000091651	287
ENSG00000091656	1062
ENSG00000091664	0
ENSG00000091704	1
ENSG00000091732	368
ENSG00000091831	3
ENSG00000091844	67
ENSG00000091879	6
ENSG00000091947	461
ENSG00000091972	25
ENSG00000091986	4839
ENSG00000092009	3
ENSG00000092010	192
ENSG00000092020	147
ENSG00000092036	45
ENSG00000092051	16
ENSG00000092054	14
ENSG00000092067	3
ENSG00000092068	11180
ENSG00000092094	297
ENSG00000092096	814
ENSG00000092098	0
ENSG00000092108	913
ENSG00000092140	362
ENSG00000092148	3411
ENSG00000092199	7427
ENSG00000092200	14
ENSG00000092201	3219
ENSG00000092203	1022
ENSG00000092208	163
ENSG00000092295	7
ENSG00000092330	14
ENSG00000092345	0
ENSG00000092377	0
ENSG00000092421	77
ENSG00000092439	1731
ENSG00000092445	1022
ENSG00000092470	222
ENSG00000092529	18
ENSG00000092531	366
ENSG00000092607	18
ENSG00000092621	1140
ENSG00000092758	283
ENSG00000092820	9665
ENSG00000092841	5507
ENSG00000092847	1095
ENSG00000092850	9
ENSG00000092853	296
ENSG00000092871	206
ENSG00000092929	1663
ENSG00000092931	141
ENSG00000092964	1144
ENSG00000092969	794
ENSG00000092978	229
ENSG00000093000	1462
ENSG00000093009	195
ENSG00000093010	8
ENSG00000093072	349
ENSG00000093100	1
ENSG00000093134	0
ENSG00000093144	1538
ENSG00000093167	1649
ENSG00000093183	751
[truncated: 58,680 more rows]
