# Supplementary material for: A bio-functional polymer that prevents retinal scarring through modulation of NRF2 signalling pathway
Source: Nat Commun. 2022 May 19;13:2796. doi: 10.1038/s41467-022-30474-6 (PMC9119969; doi:10.1038/s41467-022-30474-6)
Supplement: Supplementary file 11 — Source data [file 41467_2022_30474_MOESM11_ESM.zip › NCOMMS-21-46079B_zip/Source data 2_RNA-Seq Data/DESeq2/CountFiles/invitro/C1_24h_sorted.count]

ENSG00000000003	687
ENSG00000000005	0
ENSG00000000419	623
ENSG00000000457	120
ENSG00000000460	305
ENSG00000000938	0
ENSG00000000971	223
ENSG00000001036	1334
ENSG00000001084	732
ENSG00000001167	969
ENSG00000001460	197
ENSG00000001461	498
ENSG00000001497	1481
ENSG00000001561	431
ENSG00000001617	234
ENSG00000001626	1
ENSG00000001629	1368
ENSG00000001630	379
ENSG00000001631	79
ENSG00000002016	88
ENSG00000002079	162
ENSG00000002330	161
ENSG00000002549	1502
ENSG00000002586	2589
ENSG00000002587	22
ENSG00000002726	0
ENSG00000002745	0
ENSG00000002746	4
ENSG00000002822	5
ENSG00000002834	6075
ENSG00000002919	475
ENSG00000002933	5
ENSG00000003056	716
ENSG00000003096	41
ENSG00000003137	140
ENSG00000003147	76
ENSG00000003249	99
ENSG00000003393	1092
ENSG00000003400	1
ENSG00000003402	1491
ENSG00000003436	38
ENSG00000003509	194
ENSG00000003756	938
ENSG00000003987	66
ENSG00000003989	1038
ENSG00000004059	978
ENSG00000004139	287
ENSG00000004142	2660
ENSG00000004399	4028
ENSG00000004455	3009
ENSG00000004468	98
ENSG00000004478	3149
ENSG00000004487	3330
ENSG00000004534	1383
ENSG00000004660	334
ENSG00000004700	950
ENSG00000004766	334
ENSG00000004776	8
ENSG00000004777	493
ENSG00000004779	1160
ENSG00000004799	4
ENSG00000004809	0
ENSG00000004838	10
ENSG00000004846	6
ENSG00000004848	1
ENSG00000004864	1475
ENSG00000004866	233
ENSG00000004897	2493
ENSG00000004939	0
ENSG00000004948	0
ENSG00000004961	980
ENSG00000004975	1193
ENSG00000005001	3
ENSG00000005007	4750
ENSG00000005020	67
ENSG00000005022	3876
ENSG00000005059	898
ENSG00000005073	0
ENSG00000005075	746
ENSG00000005100	1375
ENSG00000005102	0
ENSG00000005108	6
ENSG00000005156	641
ENSG00000005175	734
ENSG00000005187	2
ENSG00000005189	78
ENSG00000005194	1373
ENSG00000005206	849
ENSG00000005238	1141
ENSG00000005243	89
ENSG00000005249	101
ENSG00000005302	573
ENSG00000005339	2448
ENSG00000005379	305
ENSG00000005381	0
ENSG00000005421	0
ENSG00000005436	328
ENSG00000005448	665
ENSG00000005469	165
ENSG00000005471	0
ENSG00000005483	1546
ENSG00000005486	1375
ENSG00000005513	1049
ENSG00000005700	42
ENSG00000005801	621
ENSG00000005810	992
ENSG00000005812	536
ENSG00000005844	0
ENSG00000005882	221
ENSG00000005884	34977
ENSG00000005889	1235
ENSG00000005893	4845
ENSG00000005961	20
ENSG00000005981	0
ENSG00000006007	1662
ENSG00000006015	668
ENSG00000006016	1501
ENSG00000006025	243
ENSG00000006042	4304
ENSG00000006047	1
ENSG00000006059	0
ENSG00000006062	864
ENSG00000006071	2
ENSG00000006116	0
ENSG00000006118	18032
ENSG00000006125	6351
ENSG00000006128	2
ENSG00000006194	852
ENSG00000006210	24
ENSG00000006282	690
ENSG00000006283	12
ENSG00000006327	12097
ENSG00000006377	0
ENSG00000006432	961
ENSG00000006451	1796
ENSG00000006453	546
ENSG00000006459	291
ENSG00000006468	59
ENSG00000006530	245
ENSG00000006534	58
ENSG00000006555	0
ENSG00000006576	1183
ENSG00000006606	1
ENSG00000006607	1205
ENSG00000006611	0
ENSG00000006625	283
ENSG00000006634	409
ENSG00000006638	26
ENSG00000006652	153
ENSG00000006659	0
ENSG00000006695	306
ENSG00000006704	1134
ENSG00000006712	1572
ENSG00000006715	1085
ENSG00000006740	155
ENSG00000006744	2217
ENSG00000006747	21
ENSG00000006756	848
ENSG00000006757	188
ENSG00000006788	0
ENSG00000006831	102
ENSG00000006837	6
ENSG00000007001	0
ENSG00000007038	0
ENSG00000007047	1113
ENSG00000007062	26
ENSG00000007080	3607
ENSG00000007129	0
ENSG00000007168	3804
ENSG00000007171	12
ENSG00000007174	9
ENSG00000007202	4217
ENSG00000007216	0
ENSG00000007237	1099
ENSG00000007255	70
ENSG00000007264	28
ENSG00000007306	0
ENSG00000007312	1
ENSG00000007314	0
ENSG00000007341	292
ENSG00000007350	0
ENSG00000007372	556
ENSG00000007376	900
ENSG00000007384	615
ENSG00000007392	1143
ENSG00000007402	35
ENSG00000007516	30
ENSG00000007520	1257
ENSG00000007541	985
ENSG00000007545	421
ENSG00000007866	1070
ENSG00000007908	1
ENSG00000007923	1119
ENSG00000007933	0
ENSG00000007944	235
ENSG00000007952	2
ENSG00000007968	1
ENSG00000008018	2374
ENSG00000008056	76
ENSG00000008083	297
ENSG00000008086	143
ENSG00000008118	0
ENSG00000008128	13
ENSG00000008130	1901
ENSG00000008196	0
ENSG00000008197	0
ENSG00000008226	1
ENSG00000008256	2459
ENSG00000008277	78
ENSG00000008282	1293
ENSG00000008283	225
ENSG00000008294	3049
ENSG00000008300	152
ENSG00000008311	667
ENSG00000008323	29
ENSG00000008324	249
ENSG00000008382	158
ENSG00000008394	1198
ENSG00000008405	1255
ENSG00000008438	0
ENSG00000008441	4842
ENSG00000008513	2800
ENSG00000008516	22
ENSG00000008517	1631
ENSG00000008710	2667
ENSG00000008735	148
ENSG00000008838	1788
ENSG00000008853	570
ENSG00000008869	540
ENSG00000008952	3295
ENSG00000008988	9983
ENSG00000009307	13630
ENSG00000009335	3743
ENSG00000009413	732
ENSG00000009694	7
ENSG00000009709	0
ENSG00000009724	19
ENSG00000009765	0
ENSG00000009780	102
ENSG00000009790	1
ENSG00000009830	1045
ENSG00000009844	1370
ENSG00000009950	45
ENSG00000009954	4595
ENSG00000010017	1083
ENSG00000010030	14
ENSG00000010072	290
ENSG00000010165	1042
ENSG00000010219	154
ENSG00000010244	2673
ENSG00000010256	3413
ENSG00000010270	918
ENSG00000010278	848
ENSG00000010282	14
ENSG00000010292	2571
ENSG00000010295	406
ENSG00000010310	7
ENSG00000010318	60
ENSG00000010319	4
ENSG00000010322	3367
ENSG00000010327	2
ENSG00000010361	157
ENSG00000010379	8
ENSG00000010404	507
ENSG00000010438	0
ENSG00000010539	245
ENSG00000010610	6
ENSG00000010626	38
ENSG00000010671	5
ENSG00000010704	22
ENSG00000010803	802
ENSG00000010810	1501
ENSG00000010818	1069
ENSG00000010932	1
ENSG00000011007	2096
ENSG00000011009	2216
ENSG00000011021	493
ENSG00000011028	3473
ENSG00000011052	0
ENSG00000011083	1
ENSG00000011105	3005
ENSG00000011114	29
ENSG00000011132	395
ENSG00000011143	216
ENSG00000011198	816
ENSG00000011201	131
ENSG00000011243	596
ENSG00000011258	306
ENSG00000011260	1576
ENSG00000011275	1935
ENSG00000011295	1125
ENSG00000011304	12700
ENSG00000011332	105
ENSG00000011347	47
ENSG00000011376	814
ENSG00000011405	2103
ENSG00000011422	2132
ENSG00000011426	4086
ENSG00000011451	2167
ENSG00000011454	991
ENSG00000011465	372
ENSG00000011478	367
ENSG00000011485	2470
ENSG00000011523	411
ENSG00000011566	643
ENSG00000011590	12
ENSG00000011600	0
ENSG00000011638	18
ENSG00000011677	0
ENSG00000012048	1018
ENSG00000012061	1107
ENSG00000012124	0
ENSG00000012171	2066
ENSG00000012174	865
ENSG00000012211	339
ENSG00000012223	0
ENSG00000012232	2721
ENSG00000012504	1
ENSG00000012660	4047
ENSG00000012779	0
ENSG00000012817	0
ENSG00000012822	1082
ENSG00000012963	14
ENSG00000012983	1145
ENSG00000013016	371
ENSG00000013275	0
ENSG00000013288	1123
ENSG00000013293	181
ENSG00000013297	105
ENSG00000013306	3937
ENSG00000013364	2064
ENSG00000013374	810
ENSG00000013375	922
ENSG00000013392	138
ENSG00000013441	663
ENSG00000013503	294
ENSG00000013523	397
ENSG00000013561	663
ENSG00000013563	116
ENSG00000013573	899
ENSG00000013583	485
ENSG00000013588	1116
ENSG00000013619	331
ENSG00000013725	3
ENSG00000013810	2875
ENSG00000014123	452
ENSG00000014138	200
ENSG00000014164	341
ENSG00000014216	1910
ENSG00000014257	0
ENSG00000014641	1898
ENSG00000014824	1791
ENSG00000014914	114
ENSG00000014919	412
ENSG00000015133	309
ENSG00000015153	404
ENSG00000015171	2925
ENSG00000015285	2
ENSG00000015413	1
ENSG00000015475	948
ENSG00000015479	17
ENSG00000015520	7
ENSG00000015532	1001
ENSG00000015568	64
ENSG00000015592	1
ENSG00000015676	1860
ENSG00000016082	0
ENSG00000016391	233
ENSG00000016402	10
ENSG00000016490	0
ENSG00000016602	0
ENSG00000016864	995
ENSG00000017260	2296
ENSG00000017427	1
ENSG00000017483	36
ENSG00000017797	1759
ENSG00000018189	589
ENSG00000018236	301
ENSG00000018280	2
ENSG00000018408	1697
ENSG00000018510	1855
ENSG00000018607	0
ENSG00000018610	403
ENSG00000018625	0
ENSG00000018699	740
ENSG00000018869	62
ENSG00000019102	3
ENSG00000019144	5595
ENSG00000019169	1
ENSG00000019186	233
ENSG00000019485	465
ENSG00000019505	31
ENSG00000019549	16
ENSG00000019582	219
ENSG00000019991	2
ENSG00000019995	344
ENSG00000020129	973
ENSG00000020181	822
ENSG00000020219	0
ENSG00000020256	267
ENSG00000020426	374
ENSG00000020577	3171
ENSG00000020633	7
ENSG00000020922	690
ENSG00000021300	222
ENSG00000021355	177
ENSG00000021461	0
ENSG00000021488	1
ENSG00000021574	366
ENSG00000021645	171
ENSG00000021762	397
ENSG00000021776	1409
ENSG00000021826	442
ENSG00000021852	0
ENSG00000022267	455
ENSG00000022277	1078
ENSG00000022355	4
ENSG00000022556	0
ENSG00000022567	528
ENSG00000022840	2711
ENSG00000022976	111
ENSG00000023041	849
ENSG00000023171	494
ENSG00000023191	223
ENSG00000023228	116
ENSG00000023287	1313
ENSG00000023318	872
ENSG00000023330	1942
ENSG00000023445	1398
ENSG00000023516	1536
ENSG00000023572	372
ENSG00000023608	711
ENSG00000023697	486
ENSG00000023734	3688
ENSG00000023839	9
ENSG00000023892	11
ENSG00000023902	2304
ENSG00000023909	815
ENSG00000024048	760
ENSG00000024422	1762
ENSG00000024526	541
ENSG00000024862	78
ENSG00000025039	694
ENSG00000025156	328
ENSG00000025293	938
ENSG00000025423	13
ENSG00000025434	35
ENSG00000025708	52
ENSG00000025770	1364
ENSG00000025772	1659
ENSG00000025796	2650
ENSG00000025800	2062
ENSG00000026025	25484
ENSG00000026036	118
ENSG00000026103	249
ENSG00000026297	113
ENSG00000026508	10975
ENSG00000026559	444
ENSG00000026652	584
ENSG00000026751	6
ENSG00000026950	159
ENSG00000027001	369
ENSG00000027075	82
ENSG00000027644	2
ENSG00000027697	531
ENSG00000027847	781
ENSG00000027869	42
ENSG00000028116	292
ENSG00000028137	0
ENSG00000028203	1184
ENSG00000028277	36
ENSG00000028310	1260
ENSG00000028528	1981
ENSG00000028839	254
ENSG00000029153	2048
ENSG00000029363	3744
ENSG00000029364	1198
ENSG00000029534	19
ENSG00000029559	0
ENSG00000029639	108
ENSG00000029725	1683
ENSG00000029993	1941
ENSG00000030066	180
ENSG00000030110	501
ENSG00000030304	0
ENSG00000030419	147
ENSG00000030582	5011
ENSG00000031003	945
ENSG00000031081	744
ENSG00000031691	261
ENSG00000031698	2782
ENSG00000031823	1704
ENSG00000032219	251
ENSG00000032389	633
ENSG00000032444	1746
ENSG00000032742	291
ENSG00000033011	655
ENSG00000033030	521
ENSG00000033050	510
ENSG00000033100	2496
ENSG00000033122	13
ENSG00000033170	2060
ENSG00000033178	1363
ENSG00000033327	677
ENSG00000033627	1079
ENSG00000033800	552
ENSG00000033867	4033
ENSG00000034053	125
ENSG00000034152	2675
ENSG00000034239	0
ENSG00000034510	17811
ENSG00000034533	35
ENSG00000034677	640
ENSG00000034693	216
ENSG00000034713	1130
ENSG00000034971	0
ENSG00000035115	220
ENSG00000035141	877
ENSG00000035403	14534
ENSG00000035499	321
ENSG00000035664	84
ENSG00000035681	844
ENSG00000035687	1462
ENSG00000035720	0
ENSG00000035862	4106
ENSG00000035928	1634
ENSG00000036054	1578
ENSG00000036257	1438
ENSG00000036448	7
ENSG00000036473	0
ENSG00000036530	47
ENSG00000036549	1239
ENSG00000036565	0
ENSG00000036672	368
ENSG00000036828	0
ENSG00000037042	328
ENSG00000037241	682
ENSG00000037280	11
ENSG00000037474	2354
ENSG00000037637	870
ENSG00000037749	583
ENSG00000037757	184
ENSG00000037897	269
ENSG00000037965	0
ENSG00000038002	238
ENSG00000038210	741
ENSG00000038219	1516
ENSG00000038274	884
ENSG00000038295	842
ENSG00000038358	1151
ENSG00000038382	14787
ENSG00000038427	778
ENSG00000038532	794
ENSG00000038945	0
ENSG00000039068	178
ENSG00000039123	1902
ENSG00000039139	140
ENSG00000039319	964
ENSG00000039523	1761
ENSG00000039537	0
ENSG00000039560	6620
ENSG00000039600	2
ENSG00000039650	1183
ENSG00000039987	1
ENSG00000040199	989
ENSG00000040275	1879
ENSG00000040341	539
ENSG00000040487	779
ENSG00000040531	602
ENSG00000040608	237
ENSG00000040633	1504
ENSG00000040731	1
ENSG00000040933	552
ENSG00000041353	40
ENSG00000041357	2335
ENSG00000041515	5
ENSG00000041802	921
ENSG00000041880	192
ENSG00000041982	2540
ENSG00000041988	236
ENSG00000042062	7
ENSG00000042088	797
ENSG00000042286	513
ENSG00000042304	0
ENSG00000042317	61
ENSG00000042429	77
ENSG00000042445	388
ENSG00000042493	141
ENSG00000042753	2847
ENSG00000042781	1
ENSG00000042813	1
ENSG00000042832	1
ENSG00000042980	7
ENSG00000043039	0
ENSG00000043093	588
ENSG00000043143	150
ENSG00000043355	5
ENSG00000043462	5
ENSG00000043514	367
ENSG00000043591	9
ENSG00000044012	0
ENSG00000044090	558
ENSG00000044115	9839
ENSG00000044446	299
ENSG00000044459	507
ENSG00000044524	18
ENSG00000044574	18794
ENSG00000046604	2542
ENSG00000046647	187
ENSG00000046651	251
ENSG00000046653	41
ENSG00000046774	0
ENSG00000046889	6
ENSG00000047056	1222
ENSG00000047188	954
ENSG00000047230	796
ENSG00000047249	941
ENSG00000047315	2831
ENSG00000047346	173
ENSG00000047365	222
ENSG00000047410	3832
ENSG00000047457	246
ENSG00000047578	403
ENSG00000047579	224
ENSG00000047597	19
ENSG00000047617	4
ENSG00000047621	383
ENSG00000047634	278
ENSG00000047644	1907
ENSG00000047648	0
ENSG00000047662	18
ENSG00000047849	9269
ENSG00000047932	1182
ENSG00000047936	18
ENSG00000048028	341
ENSG00000048052	645
ENSG00000048140	1479
ENSG00000048162	674
ENSG00000048342	191
ENSG00000048392	973
ENSG00000048405	593
ENSG00000048462	0
ENSG00000048471	381
ENSG00000048540	0
ENSG00000048544	934
ENSG00000048545	1
ENSG00000048649	1311
ENSG00000048707	880
ENSG00000048740	2542
ENSG00000048828	3939
ENSG00000048991	898
ENSG00000049089	496
ENSG00000049130	36
ENSG00000049167	203
ENSG00000049192	1058
ENSG00000049239	1239
ENSG00000049245	2328
ENSG00000049246	670
ENSG00000049247	0
ENSG00000049249	88
ENSG00000049283	1
ENSG00000049323	676
ENSG00000049449	2039
ENSG00000049540	7523
ENSG00000049541	936
ENSG00000049618	1950
ENSG00000049656	1024
ENSG00000049759	3488
ENSG00000049768	11
ENSG00000049769	145
ENSG00000049860	1388
ENSG00000049883	188
ENSG00000050030	43
ENSG00000050130	881
ENSG00000050165	2379
ENSG00000050327	12
ENSG00000050344	1373
ENSG00000050393	983
ENSG00000050405	1507
ENSG00000050426	310
ENSG00000050438	309
ENSG00000050555	22
ENSG00000050628	2
ENSG00000050730	3
ENSG00000050748	1047
ENSG00000050767	11
ENSG00000050820	1045
ENSG00000051009	409
ENSG00000051108	1868
ENSG00000051128	971
ENSG00000051180	408
ENSG00000051341	500
ENSG00000051382	543
ENSG00000051523	756
ENSG00000051596	1640
ENSG00000051620	984
ENSG00000051825	585
ENSG00000052126	417
ENSG00000052344	26
ENSG00000052723	908
ENSG00000052749	1158
ENSG00000052795	3863
ENSG00000052802	3766
ENSG00000052841	1975
ENSG00000052850	0
ENSG00000053108	3
ENSG00000053254	1396
ENSG00000053328	14
ENSG00000053371	1022
ENSG00000053372	2540
ENSG00000053438	14
ENSG00000053501	273
ENSG00000053524	7
ENSG00000053702	25
ENSG00000053747	1085
ENSG00000053770	735
ENSG00000053900	290
ENSG00000053918	25
ENSG00000054116	1236
ENSG00000054118	3835
ENSG00000054148	1496
ENSG00000054179	2
ENSG00000054219	1
ENSG00000054267	1087
ENSG00000054277	29
ENSG00000054282	28
ENSG00000054356	109
ENSG00000054392	7
ENSG00000054523	2419
ENSG00000054598	279
ENSG00000054611	761
ENSG00000054654	1041
ENSG00000054690	427
ENSG00000054793	975
ENSG00000054796	0
ENSG00000054803	0
ENSG00000054938	16
ENSG00000054965	1405
ENSG00000054967	654
ENSG00000054983	510
ENSG00000055044	1515
ENSG00000055070	3666
ENSG00000055118	28
ENSG00000055130	2143
ENSG00000055147	357
ENSG00000055163	1891
ENSG00000055208	2055
ENSG00000055211	918
ENSG00000055332	1476
ENSG00000055483	1901
ENSG00000055609	1393
ENSG00000055732	97
ENSG00000055813	59
ENSG00000055917	2283
ENSG00000055950	539
ENSG00000055955	1
ENSG00000055957	0
ENSG00000056050	360
ENSG00000056097	2623
ENSG00000056277	168
ENSG00000056291	1
ENSG00000056487	61
ENSG00000056558	2959
ENSG00000056586	2392
ENSG00000056736	124
ENSG00000056972	347
ENSG00000056998	427
ENSG00000057019	8813
ENSG00000057149	0
ENSG00000057252	1695
ENSG00000057294	1185
ENSG00000057468	0
ENSG00000057593	7
ENSG00000057608	5995
ENSG00000057657	5
ENSG00000057663	517
ENSG00000057704	208
ENSG00000057757	1064
ENSG00000057935	577
ENSG00000058056	1224
ENSG00000058063	1051
ENSG00000058085	11678
ENSG00000058091	712
ENSG00000058262	10498
ENSG00000058272	1654
ENSG00000058335	84
ENSG00000058404	193
ENSG00000058453	771
ENSG00000058600	39
ENSG00000058668	1443
ENSG00000058673	1
ENSG00000058729	464
ENSG00000058799	341
ENSG00000058804	1695
ENSG00000058866	2
ENSG00000059122	802
ENSG00000059145	478
ENSG00000059377	14
ENSG00000059378	522
ENSG00000059573	2314
ENSG00000059588	568
ENSG00000059691	401
ENSG00000059728	893
ENSG00000059758	990
ENSG00000059769	260
ENSG00000059804	639
ENSG00000059915	94
ENSG00000060069	480
ENSG00000060138	3867
ENSG00000060140	3
ENSG00000060237	4069
ENSG00000060303	0
ENSG00000060339	2336
ENSG00000060491	1672
ENSG00000060558	0
ENSG00000060566	0
ENSG00000060642	97
ENSG00000060656	409
ENSG00000060688	922
ENSG00000060709	0
ENSG00000060718	2736
ENSG00000060749	1706
ENSG00000060762	234
ENSG00000060971	541
ENSG00000060982	2112
ENSG00000061273	3153
ENSG00000061337	382
ENSG00000061455	2
ENSG00000061492	0
ENSG00000061656	192
ENSG00000061676	5066
ENSG00000061794	1156
ENSG00000061918	11
ENSG00000061936	1082
ENSG00000061938	1919
ENSG00000061987	841
ENSG00000062038	351
ENSG00000062096	0
ENSG00000062194	1401
ENSG00000062282	98
ENSG00000062370	100
ENSG00000062485	3893
ENSG00000062524	2
ENSG00000062582	61
ENSG00000062598	568
ENSG00000062650	1904
ENSG00000062716	3140
ENSG00000062725	969
ENSG00000062822	1811
ENSG00000063015	11
ENSG00000063046	6161
ENSG00000063127	12
ENSG00000063169	624
ENSG00000063176	507
ENSG00000063177	9388
ENSG00000063180	91
ENSG00000063241	835
ENSG00000063244	7040
ENSG00000063245	3851
ENSG00000063322	962
ENSG00000063438	14
ENSG00000063515	0
ENSG00000063587	666
ENSG00000063601	1644
ENSG00000063660	5725
ENSG00000063761	124
ENSG00000063854	1081
ENSG00000063978	2435
ENSG00000064012	13
ENSG00000064042	3549
ENSG00000064102	779
ENSG00000064115	1014
ENSG00000064195	4
ENSG00000064199	67
ENSG00000064201	3
ENSG00000064205	8
ENSG00000064218	0
ENSG00000064225	13
ENSG00000064270	5
ENSG00000064300	11
ENSG00000064309	397
ENSG00000064313	824
ENSG00000064393	3114
ENSG00000064419	1597
ENSG00000064489	0
ENSG00000064490	371
ENSG00000064545	538
ENSG00000064547	137
ENSG00000064601	1403
ENSG00000064607	2436
ENSG00000064651	904
ENSG00000064652	545
ENSG00000064655	55
ENSG00000064666	9815
ENSG00000064687	147
ENSG00000064692	13
ENSG00000064703	561
ENSG00000064726	777
ENSG00000064763	55
ENSG00000064787	4
ENSG00000064835	0
ENSG00000064886	10
ENSG00000064932	159
ENSG00000064933	445
ENSG00000064961	1308
ENSG00000064989	0
ENSG00000064995	342
ENSG00000064999	905
ENSG00000065000	5529
ENSG00000065029	689
ENSG00000065054	1017
ENSG00000065057	230
ENSG00000065060	911
ENSG00000065135	2631
ENSG00000065150	8928
ENSG00000065154	1465
ENSG00000065183	1154
ENSG00000065243	1291
ENSG00000065268	1412
ENSG00000065308	5141
ENSG00000065320	500
ENSG00000065325	6
ENSG00000065328	965
ENSG00000065357	615
ENSG00000065361	7
ENSG00000065371	0
ENSG00000065413	137
ENSG00000065427	3439
ENSG00000065457	383
ENSG00000065485	724
ENSG00000065491	504
ENSG00000065518	1245
ENSG00000065526	2964
ENSG00000065534	5424
ENSG00000065548	1761
ENSG00000065559	1157
ENSG00000065600	469
ENSG00000065609	47
ENSG00000065613	2133
ENSG00000065615	259
ENSG00000065618	38
ENSG00000065621	38
ENSG00000065665	257
ENSG00000065675	108
ENSG00000065717	117
ENSG00000065802	1406
ENSG00000065809	1904
ENSG00000065833	220
ENSG00000065882	2196
ENSG00000065883	1443
ENSG00000065911	2111
ENSG00000065923	836
ENSG00000065970	891
ENSG00000065978	23579
ENSG00000065989	83
ENSG00000066027	603
ENSG00000066032	5
ENSG00000066044	3406
ENSG00000066056	111
ENSG00000066084	1561
ENSG00000066117	2164
ENSG00000066135	391
ENSG00000066136	880
ENSG00000066185	4
ENSG00000066230	108
ENSG00000066248	40
ENSG00000066279	1567
ENSG00000066294	0
ENSG00000066322	2879
ENSG00000066336	5
ENSG00000066379	1
ENSG00000066382	15
ENSG00000066405	4
ENSG00000066422	575
ENSG00000066427	273
ENSG00000066455	762
ENSG00000066468	350
ENSG00000066557	315
ENSG00000066583	411
ENSG00000066629	983
ENSG00000066651	213
ENSG00000066654	1076
ENSG00000066697	2238
ENSG00000066735	425
ENSG00000066739	871
ENSG00000066777	1590
ENSG00000066813	0
ENSG00000066827	253
ENSG00000066855	424
ENSG00000066923	48
ENSG00000066926	696
ENSG00000066933	551
ENSG00000067048	0
ENSG00000067057	12319
ENSG00000067064	1830
ENSG00000067066	540
ENSG00000067082	2841
ENSG00000067113	199
ENSG00000067141	1146
ENSG00000067167	3674
ENSG00000067177	467
ENSG00000067182	2157
ENSG00000067191	188
ENSG00000067208	752
ENSG00000067221	487
ENSG00000067225	60766
ENSG00000067248	1655
ENSG00000067334	1775
ENSG00000067365	240
ENSG00000067369	1248
ENSG00000067445	586
ENSG00000067533	789
ENSG00000067560	11565
ENSG00000067596	1133
ENSG00000067601	18
ENSG00000067606	348
ENSG00000067646	0
ENSG00000067704	2428
ENSG00000067715	488
ENSG00000067798	558
ENSG00000067829	712
ENSG00000067836	122
ENSG00000067840	410
ENSG00000067842	15
ENSG00000067900	2246
ENSG00000067955	1451
ENSG00000067992	777
ENSG00000068001	879
ENSG00000068024	491
ENSG00000068028	1028
ENSG00000068078	153
ENSG00000068079	176
ENSG00000068097	475
ENSG00000068120	1591
ENSG00000068137	294
ENSG00000068305	1319
ENSG00000068308	1358
ENSG00000068323	3538
ENSG00000068354	357
ENSG00000068366	3381
ENSG00000068383	1000
ENSG00000068394	390
ENSG00000068400	1110
ENSG00000068438	1253
ENSG00000068489	1078
ENSG00000068615	166
ENSG00000068650	1351
ENSG00000068654	2642
ENSG00000068697	3741
ENSG00000068724	968
ENSG00000068745	1246
ENSG00000068781	0
ENSG00000068784	338
ENSG00000068796	1097
ENSG00000068831	8
ENSG00000068878	2101
ENSG00000068885	167
ENSG00000068903	0
ENSG00000068912	967
ENSG00000068971	601
ENSG00000068976	34
ENSG00000068985	0
ENSG00000069011	1
ENSG00000069018	0
ENSG00000069020	646
ENSG00000069122	0
ENSG00000069188	110
ENSG00000069206	0
ENSG00000069248	1135
ENSG00000069275	8425
ENSG00000069329	2917
ENSG00000069345	1933
ENSG00000069399	512
ENSG00000069424	315
ENSG00000069431	6
ENSG00000069482	732
ENSG00000069493	9
ENSG00000069509	184
ENSG00000069535	18
ENSG00000069667	441
ENSG00000069696	96
ENSG00000069702	477
ENSG00000069764	0
ENSG00000069812	0
ENSG00000069849	3059
ENSG00000069869	1398
ENSG00000069943	98
ENSG00000069956	1884
ENSG00000069966	474
ENSG00000069974	655
ENSG00000069998	1061
ENSG00000070010	748
ENSG00000070018	0
ENSG00000070019	0
ENSG00000070031	0
ENSG00000070047	152
ENSG00000070061	1691
ENSG00000070081	1010
ENSG00000070087	1903
ENSG00000070159	603
ENSG00000070182	14
ENSG00000070190	1
ENSG00000070193	3
ENSG00000070214	655
ENSG00000070269	271
ENSG00000070366	890
ENSG00000070367	2068
ENSG00000070371	283
ENSG00000070388	14
ENSG00000070404	11701
ENSG00000070413	3045
ENSG00000070423	1666
ENSG00000070444	462
ENSG00000070476	765
ENSG00000070495	1135
ENSG00000070501	223
ENSG00000070526	0
ENSG00000070540	262
ENSG00000070601	13
ENSG00000070610	1745
ENSG00000070614	11685
ENSG00000070669	8
ENSG00000070718	495
ENSG00000070729	9
ENSG00000070731	72
ENSG00000070748	0
ENSG00000070756	24813
ENSG00000070759	18
ENSG00000070761	618
ENSG00000070770	734
ENSG00000070778	1403
ENSG00000070785	545
ENSG00000070808	32
ENSG00000070814	3259
ENSG00000070831	4790
ENSG00000070882	749
ENSG00000070886	8
ENSG00000070915	0
ENSG00000070950	1035
ENSG00000070961	1691
ENSG00000070985	2
ENSG00000071051	1118
ENSG00000071054	6812
ENSG00000071073	257
ENSG00000071082	8458
ENSG00000071127	20024
ENSG00000071189	599
ENSG00000071203	0
ENSG00000071205	506
ENSG00000071242	2778
ENSG00000071243	258
ENSG00000071246	654
ENSG00000071282	8888
ENSG00000071462	1569
ENSG00000071537	2403
ENSG00000071539	1475
ENSG00000071553	2968
ENSG00000071564	3736
ENSG00000071575	191
ENSG00000071626	5916
ENSG00000071655	2011
ENSG00000071677	0
ENSG00000071794	614
ENSG00000071859	2107
ENSG00000071889	904
ENSG00000071894	0
ENSG00000071909	0
ENSG00000071967	770
ENSG00000071991	177
ENSG00000071994	1358
ENSG00000072041	305
ENSG00000072042	2221
ENSG00000072062	0
ENSG00000072071	1
ENSG00000072080	0
ENSG00000072110	39468
ENSG00000072121	656
ENSG00000072133	194
ENSG00000072134	395
ENSG00000072135	632
ENSG00000072163	169
ENSG00000072182	3
ENSG00000072195	720
ENSG00000072201	20
ENSG00000072210	1165
ENSG00000072274	11021
ENSG00000072310	2009
ENSG00000072315	0
ENSG00000072364	3768
ENSG00000072401	623
ENSG00000072415	1352
ENSG00000072422	475
ENSG00000072501	5124
ENSG00000072506	1132
ENSG00000072518	1475
ENSG00000072571	694
ENSG00000072609	929
ENSG00000072657	2
ENSG00000072682	2301
ENSG00000072694	0
ENSG00000072736	319
ENSG00000072756	424
ENSG00000072778	7999
ENSG00000072786	613
ENSG00000072803	1468
ENSG00000072818	4
ENSG00000072832	1522
ENSG00000072840	839
ENSG00000072849	881
ENSG00000072858	1
ENSG00000072864	1
ENSG00000072952	1
ENSG00000072954	125
ENSG00000072958	2214
ENSG00000073008	10226
ENSG00000073050	611
ENSG00000073060	1838
ENSG00000073067	11
ENSG00000073111	2088
ENSG00000073146	21
ENSG00000073150	145
ENSG00000073169	584
ENSG00000073282	45
ENSG00000073331	65
ENSG00000073350	432
ENSG00000073417	657
ENSG00000073464	419
ENSG00000073536	801
ENSG00000073578	69
ENSG00000073584	116
ENSG00000073598	6
ENSG00000073605	94
ENSG00000073614	1421
ENSG00000073670	39
ENSG00000073711	1285
ENSG00000073712	4925
ENSG00000073734	0
ENSG00000073737	1
ENSG00000073754	0
ENSG00000073756	506
ENSG00000073792	1956
ENSG00000073803	399
ENSG00000073849	429
ENSG00000073861	0
ENSG00000073905	121
ENSG00000073910	82
ENSG00000073921	8001
ENSG00000073969	6
ENSG00000074047	1415
ENSG00000074054	1279
ENSG00000074071	509
ENSG00000074181	301
ENSG00000074201	1556
ENSG00000074211	5
ENSG00000074219	994
ENSG00000074266	527
ENSG00000074276	17
ENSG00000074317	15
ENSG00000074319	1187
ENSG00000074356	1849
ENSG00000074370	29
ENSG00000074410	7
ENSG00000074416	2395
ENSG00000074527	1904
ENSG00000074582	499
ENSG00000074590	1379
ENSG00000074603	1250
ENSG00000074621	174
ENSG00000074657	1813
ENSG00000074660	0
ENSG00000074695	4523
ENSG00000074696	2107
ENSG00000074706	2
ENSG00000074755	1744
ENSG00000074771	0
ENSG00000074800	74693
ENSG00000074803	0
ENSG00000074842	2374
ENSG00000074855	627
ENSG00000074935	108
ENSG00000074964	1115
ENSG00000074966	10
ENSG00000075035	1
ENSG00000075043	3
ENSG00000075073	16
ENSG00000075089	283
ENSG00000075131	254
ENSG00000075142	1221
ENSG00000075151	3617
ENSG00000075188	275
ENSG00000075213	148
ENSG00000075218	1411
ENSG00000075223	6672
ENSG00000075234	533
ENSG00000075239	548
ENSG00000075240	714
ENSG00000075275	1866
ENSG00000075290	0
ENSG00000075292	1756
ENSG00000075303	265
ENSG00000075336	793
ENSG00000075340	195
ENSG00000075388	0
ENSG00000075391	1977
ENSG00000075399	250
ENSG00000075407	250
ENSG00000075413	1660
ENSG00000075415	8273
ENSG00000075420	5037
ENSG00000075426	9969
ENSG00000075429	1
ENSG00000075461	90
ENSG00000075539	1755
ENSG00000075568	949
ENSG00000075618	3470
ENSG00000075624	203271
ENSG00000075643	64
ENSG00000075651	80
ENSG00000075673	0
ENSG00000075702	784
ENSG00000075711	3566
ENSG00000075785	5483
ENSG00000075790	0
ENSG00000075826	114
ENSG00000075856	1211
ENSG00000075884	0
ENSG00000075886	17
ENSG00000075891	1
ENSG00000075914	469
ENSG00000075945	632
ENSG00000075975	980
ENSG00000076003	2549
ENSG00000076043	519
ENSG00000076053	458
ENSG00000076067	2212
ENSG00000076108	2489
ENSG00000076201	1861
ENSG00000076242	892
ENSG00000076248	1111
ENSG00000076258	20
ENSG00000076321	776
ENSG00000076344	259
ENSG00000076351	147
ENSG00000076356	608
ENSG00000076382	1135
ENSG00000076513	2078
ENSG00000076554	576
ENSG00000076555	392
ENSG00000076604	1455
ENSG00000076641	225
ENSG00000076650	204
ENSG00000076662	1
ENSG00000076685	1348
ENSG00000076706	1551
ENSG00000076716	245
ENSG00000076770	56
ENSG00000076826	544
ENSG00000076864	121
ENSG00000076924	1199
ENSG00000076928	2397
ENSG00000076944	339
ENSG00000076984	1141
ENSG00000077009	3
ENSG00000077044	1718
ENSG00000077063	186
ENSG00000077080	0
ENSG00000077092	592
ENSG00000077097	4115
ENSG00000077147	5712
ENSG00000077150	4450
ENSG00000077152	368
ENSG00000077157	1000
ENSG00000077232	2874
ENSG00000077235	3151
ENSG00000077238	860
ENSG00000077254	1090
ENSG00000077264	133
ENSG00000077274	5
ENSG00000077279	6
ENSG00000077312	1330
ENSG00000077327	4
ENSG00000077348	499
ENSG00000077380	3151
ENSG00000077420	2
ENSG00000077454	250
ENSG00000077458	273
ENSG00000077463	471
ENSG00000077498	402
ENSG00000077514	882
ENSG00000077522	77
ENSG00000077549	5263
ENSG00000077585	332
ENSG00000077616	0
ENSG00000077684	1106
ENSG00000077713	266
ENSG00000077721	1329
ENSG00000077782	4445
ENSG00000077800	0
ENSG00000077935	4
ENSG00000077942	1628
ENSG00000077943	1
ENSG00000077984	0
ENSG00000078018	236
ENSG00000078043	697
ENSG00000078053	56
ENSG00000078061	1375
ENSG00000078070	211
ENSG00000078081	16
ENSG00000078098	1582
ENSG00000078114	57
ENSG00000078124	786
ENSG00000078140	2323
ENSG00000078142	1472
ENSG00000078177	473
ENSG00000078237	153
ENSG00000078246	741
ENSG00000078269	1003
ENSG00000078295	1
ENSG00000078304	1670
ENSG00000078319	184
ENSG00000078328	1
ENSG00000078369	12118
ENSG00000078399	0
ENSG00000078401	1559
ENSG00000078403	470
ENSG00000078487	42
ENSG00000078549	3
ENSG00000078579	0
ENSG00000078589	0
ENSG00000078596	52
ENSG00000078618	2324
ENSG00000078668	1672
ENSG00000078674	2481
ENSG00000078687	551
ENSG00000078699	476
ENSG00000078725	62
ENSG00000078747	1811
ENSG00000078795	2
ENSG00000078804	973
ENSG00000078808	6111
ENSG00000078814	8
ENSG00000078898	0
ENSG00000078900	41
ENSG00000078902	1660
ENSG00000078967	167
ENSG00000079101	5
ENSG00000079102	53
ENSG00000079112	1
ENSG00000079134	524
ENSG00000079150	129
ENSG00000079156	141
ENSG00000079215	26
ENSG00000079246	10877
ENSG00000079257	86
ENSG00000079263	11
ENSG00000079277	215
ENSG00000079308	3396
ENSG00000079313	1227
ENSG00000079332	2704
ENSG00000079335	117
ENSG00000079337	40
ENSG00000079385	0
ENSG00000079387	603
ENSG00000079393	0
ENSG00000079432	3554
ENSG00000079435	206
ENSG00000079459	187
ENSG00000079462	305
ENSG00000079482	99
ENSG00000079557	0
ENSG00000079616	1309
ENSG00000079689	0
ENSG00000079691	318
ENSG00000079739	1355
ENSG00000079785	2672
ENSG00000079805	3415
ENSG00000079819	2715
ENSG00000079841	164
ENSG00000079931	21
ENSG00000079950	814
ENSG00000079974	540
ENSG00000079999	2409
ENSG00000080007	0
ENSG00000080031	63
ENSG00000080166	85
ENSG00000080189	879
ENSG00000080200	521
ENSG00000080224	7
ENSG00000080293	0
ENSG00000080298	168
ENSG00000080345	2507
ENSG00000080371	1469
ENSG00000080493	489
ENSG00000080503	1103
ENSG00000080511	0
ENSG00000080546	168
ENSG00000080561	210
ENSG00000080572	0
ENSG00000080573	183
ENSG00000080603	97
ENSG00000080608	1757
ENSG00000080618	1
ENSG00000080644	346
ENSG00000080709	2
ENSG00000080802	429
ENSG00000080815	1630
ENSG00000080819	335
ENSG00000080822	922
ENSG00000080823	232
ENSG00000080824	33226
ENSG00000080839	553
ENSG00000080845	2146
ENSG00000080854	596
ENSG00000080910	0
ENSG00000080947	77
ENSG00000080986	593
ENSG00000081014	634
ENSG00000081019	474
ENSG00000081026	466
ENSG00000081041	2
ENSG00000081051	0
ENSG00000081052	2223
ENSG00000081059	1127
ENSG00000081087	1600
ENSG00000081138	1
ENSG00000081148	19
ENSG00000081154	2744
ENSG00000081177	488
ENSG00000081181	106
ENSG00000081189	22
ENSG00000081237	0
ENSG00000081248	0
ENSG00000081277	84
ENSG00000081307	948
ENSG00000081320	188
ENSG00000081377	536
ENSG00000081386	274
ENSG00000081479	44
ENSG00000081665	182
ENSG00000081692	130
ENSG00000081721	425
ENSG00000081760	902
ENSG00000081791	990
ENSG00000081800	0
ENSG00000081803	132
ENSG00000081818	7
ENSG00000081842	0
ENSG00000081853	3
ENSG00000081870	353
ENSG00000081913	477
ENSG00000081923	489
ENSG00000081985	5
ENSG00000082014	362
ENSG00000082068	348
ENSG00000082074	0
ENSG00000082126	138
ENSG00000082146	432
ENSG00000082153	6201
ENSG00000082175	31
ENSG00000082196	3
ENSG00000082212	1923
ENSG00000082213	604
ENSG00000082258	619
ENSG00000082269	291
ENSG00000082293	1
ENSG00000082397	1452
ENSG00000082438	567
ENSG00000082458	400
ENSG00000082482	0
ENSG00000082497	19
ENSG00000082512	276
ENSG00000082515	477
ENSG00000082516	1047
ENSG00000082556	0
ENSG00000082641	8320
ENSG00000082684	24
ENSG00000082701	2153
ENSG00000082781	4855
ENSG00000082805	1795
ENSG00000082898	3844
ENSG00000082929	0
ENSG00000082996	567
ENSG00000083067	766
ENSG00000083093	174
ENSG00000083097	179
ENSG00000083099	736
ENSG00000083123	347
ENSG00000083168	1868
ENSG00000083223	422
ENSG00000083290	788
ENSG00000083307	0
ENSG00000083312	6500
ENSG00000083444	3946
ENSG00000083454	7
ENSG00000083457	349
ENSG00000083520	1140
ENSG00000083535	231
ENSG00000083544	230
ENSG00000083622	0
ENSG00000083635	281
ENSG00000083642	998
ENSG00000083720	1130
ENSG00000083750	214
ENSG00000083782	5
ENSG00000083799	1409
ENSG00000083807	94
ENSG00000083812	414
ENSG00000083814	146
ENSG00000083817	135
ENSG00000083828	152
ENSG00000083838	77
ENSG00000083844	626
ENSG00000083845	12450
ENSG00000083857	8596
ENSG00000083896	170
ENSG00000083937	1310
ENSG00000084070	651
ENSG00000084072	589
ENSG00000084073	1552
ENSG00000084090	3785
ENSG00000084092	501
ENSG00000084093	1340
ENSG00000084110	2
ENSG00000084112	5506
ENSG00000084207	8013
ENSG00000084234	17161
ENSG00000084444	367
ENSG00000084453	201
ENSG00000084463	2138
ENSG00000084623	4166
ENSG00000084628	54
ENSG00000084636	266
ENSG00000084652	3062
ENSG00000084674	0
ENSG00000084676	817
ENSG00000084693	500
ENSG00000084710	1430
ENSG00000084731	1361
ENSG00000084733	2073
ENSG00000084734	0
ENSG00000084754	3040
ENSG00000084764	445
ENSG00000084774	2478
ENSG00000085063	12218
ENSG00000085117	1572
ENSG00000085185	297
ENSG00000085224	2057
ENSG00000085231	0
ENSG00000085265	0
ENSG00000085274	279
ENSG00000085276	6
ENSG00000085365	1128
ENSG00000085377	1619
ENSG00000085382	310
ENSG00000085415	1356
ENSG00000085433	529
ENSG00000085449	1101
ENSG00000085465	19
ENSG00000085491	134
ENSG00000085511	635
ENSG00000085514	14
ENSG00000085552	306
ENSG00000085563	27
ENSG00000085644	248
ENSG00000085662	11612
ENSG00000085719	1936
ENSG00000085721	47
ENSG00000085733	288
ENSG00000085741	10
ENSG00000085760	531
ENSG00000085788	1143
ENSG00000085831	8
ENSG00000085832	1037
ENSG00000085840	483
ENSG00000085871	35
ENSG00000085872	1330
ENSG00000085978	0
ENSG00000085982	1787
ENSG00000085998	2647
ENSG00000085999	359
ENSG00000086015	1882
ENSG00000086061	7372
ENSG00000086062	10395
ENSG00000086065	888
ENSG00000086102	1067
ENSG00000086159	2
ENSG00000086189	477
ENSG00000086200	686
ENSG00000086205	0
ENSG00000086232	2734
ENSG00000086288	9
ENSG00000086289	449
ENSG00000086300	32
ENSG00000086475	2030
ENSG00000086504	1496
ENSG00000086506	14
ENSG00000086544	403
ENSG00000086548	0
ENSG00000086570	5
ENSG00000086589	983
ENSG00000086598	3382
ENSG00000086619	113
ENSG00000086666	1326
ENSG00000086696	321
ENSG00000086712	1401
ENSG00000086717	0
ENSG00000086730	36
ENSG00000086758	5136
ENSG00000086827	696
ENSG00000086848	211
ENSG00000086967	2
ENSG00000086991	1555
ENSG00000087008	1215
ENSG00000087053	1468
ENSG00000087074	3130
ENSG00000087076	161
ENSG00000087077	2191
ENSG00000087085	173
ENSG00000087086	11134
ENSG00000087087	4945
ENSG00000087088	2035
ENSG00000087095	719
ENSG00000087111	1236
ENSG00000087116	49
ENSG00000087128	0
ENSG00000087152	2192
ENSG00000087157	555
ENSG00000087191	1744
ENSG00000087206	651
ENSG00000087237	4
ENSG00000087245	13871
ENSG00000087250	9
ENSG00000087253	1270
ENSG00000087258	192
ENSG00000087263	874
ENSG00000087266	835
ENSG00000087269	1158
ENSG00000087274	3749
ENSG00000087299	300
ENSG00000087301	181
ENSG00000087302	1995
ENSG00000087303	332
ENSG00000087338	535
ENSG00000087365	6634
ENSG00000087448	779
ENSG00000087460	16053
ENSG00000087470	1895
ENSG00000087494	131
ENSG00000087495	0
ENSG00000087502	860
ENSG00000087510	0
ENSG00000087586	970
ENSG00000087589	3
ENSG00000087842	88
ENSG00000087884	35
ENSG00000087903	537
ENSG00000087995	699
ENSG00000088002	0
ENSG00000088035	171
ENSG00000088038	193
ENSG00000088053	0
ENSG00000088179	376
ENSG00000088205	1971
ENSG00000088247	7922
ENSG00000088256	2707
ENSG00000088280	0
ENSG00000088298	446
ENSG00000088305	68
ENSG00000088320	0
ENSG00000088325	4480
ENSG00000088340	180
ENSG00000088356	1053
ENSG00000088367	1161
ENSG00000088386	1
ENSG00000088387	1145
ENSG00000088448	965
ENSG00000088451	170
ENSG00000088538	222
ENSG00000088543	116
ENSG00000088682	606
ENSG00000088726	4
ENSG00000088727	81
ENSG00000088756	44
ENSG00000088766	462
ENSG00000088782	0
ENSG00000088808	771
ENSG00000088812	2150
ENSG00000088826	1317
ENSG00000088827	3
ENSG00000088832	6160
ENSG00000088833	1997
ENSG00000088836	28
ENSG00000088854	200
ENSG00000088876	215
ENSG00000088881	980
ENSG00000088882	93
ENSG00000088888	2416
ENSG00000088899	208
ENSG00000088926	2
ENSG00000088930	2966
ENSG00000088970	167
ENSG00000088986	4606
ENSG00000088992	0
ENSG00000089006	1804
ENSG00000089009	19657
ENSG00000089012	0
ENSG00000089022	802
ENSG00000089041	0
ENSG00000089048	507
ENSG00000089050	582
ENSG00000089053	2114
ENSG00000089057	1358
ENSG00000089060	452
ENSG00000089063	1451
ENSG00000089091	39
ENSG00000089094	1178
ENSG00000089101	1
ENSG00000089116	0
ENSG00000089123	162
ENSG00000089127	6
ENSG00000089154	4377
ENSG00000089157	26279
ENSG00000089159	2118
ENSG00000089163	8
ENSG00000089169	0
ENSG00000089177	199
ENSG00000089195	719
ENSG00000089199	27
ENSG00000089220	4761
ENSG00000089225	0
ENSG00000089234	571
ENSG00000089248	1477
ENSG00000089250	0
ENSG00000089280	10441
ENSG00000089289	387
ENSG00000089327	1028
ENSG00000089335	468
ENSG00000089351	1730
ENSG00000089356	0
ENSG00000089472	105
ENSG00000089486	116
ENSG00000089505	35
ENSG00000089558	2
ENSG00000089597	9243
ENSG00000089639	640
ENSG00000089682	258
ENSG00000089685	2345
ENSG00000089692	3
ENSG00000089693	4296
ENSG00000089723	2
ENSG00000089737	43
ENSG00000089775	160
ENSG00000089818	441
ENSG00000089820	30
ENSG00000089847	10
ENSG00000089876	995
ENSG00000089902	1505
ENSG00000089916	1349
ENSG00000090006	894
ENSG00000090013	259
ENSG00000090020	2006
ENSG00000090054	1415
ENSG00000090060	4912
ENSG00000090061	266
ENSG00000090097	2519
ENSG00000090104	0
ENSG00000090238	342
ENSG00000090263	413
ENSG00000090266	399
ENSG00000090273	5627
ENSG00000090316	1931
ENSG00000090339	2047
ENSG00000090372	2732
ENSG00000090376	4
ENSG00000090382	0
ENSG00000090402	0
ENSG00000090432	974
ENSG00000090447	252
ENSG00000090470	651
ENSG00000090487	1708
ENSG00000090512	0
ENSG00000090520	1308
ENSG00000090530	2389
ENSG00000090534	0
ENSG00000090539	29
ENSG00000090554	2
ENSG00000090565	123
ENSG00000090581	906
ENSG00000090612	401
ENSG00000090615	2425
ENSG00000090621	4147
ENSG00000090659	0
ENSG00000090661	580
ENSG00000090674	584
ENSG00000090686	1500
ENSG00000090776	710
ENSG00000090857	413
ENSG00000090861	2753
ENSG00000090863	3512
ENSG00000090889	911
ENSG00000090905	295
ENSG00000090924	1008
ENSG00000090932	76
ENSG00000090971	724
ENSG00000090975	511
ENSG00000090989	385
ENSG00000091009	486
ENSG00000091010	1
ENSG00000091039	1998
ENSG00000091073	114
ENSG00000091106	8
ENSG00000091127	765
ENSG00000091128	1
ENSG00000091129	36
ENSG00000091136	8920
ENSG00000091137	6
ENSG00000091138	2
ENSG00000091140	1770
ENSG00000091157	380
ENSG00000091164	1405
ENSG00000091181	0
ENSG00000091262	1
ENSG00000091317	1757
ENSG00000091409	1883
ENSG00000091428	20
ENSG00000091436	1167
ENSG00000091482	0
ENSG00000091483	1922
ENSG00000091490	291
ENSG00000091513	2
ENSG00000091527	10308
ENSG00000091536	9
ENSG00000091542	2862
ENSG00000091583	0
ENSG00000091592	58
ENSG00000091622	170
ENSG00000091640	1509
ENSG00000091651	791
ENSG00000091656	1073
ENSG00000091664	0
ENSG00000091704	0
ENSG00000091732	387
ENSG00000091831	13
ENSG00000091844	45
ENSG00000091879	4
ENSG00000091947	527
ENSG00000091972	24
ENSG00000091986	8489
ENSG00000092009	0
ENSG00000092010	981
ENSG00000092020	220
ENSG00000092036	68
ENSG00000092051	11
ENSG00000092054	2
ENSG00000092067	1
ENSG00000092068	675
ENSG00000092094	411
ENSG00000092096	734
ENSG00000092098	0
ENSG00000092108	791
ENSG00000092140	545
ENSG00000092148	3189
ENSG00000092199	11186
ENSG00000092200	11
ENSG00000092201	5148
ENSG00000092203	996
ENSG00000092208	220
ENSG00000092295	16
ENSG00000092330	13
ENSG00000092345	0
ENSG00000092377	0
ENSG00000092421	58
ENSG00000092439	1081
ENSG00000092445	1040
ENSG00000092470	742
ENSG00000092529	8
ENSG00000092531	344
ENSG00000092607	25
ENSG00000092621	1137
ENSG00000092758	148
ENSG00000092820	6317
ENSG00000092841	12168
ENSG00000092847	1523
ENSG00000092850	3
ENSG00000092853	1455
ENSG00000092871	224
ENSG00000092929	1095
ENSG00000092931	145
ENSG00000092964	1611
ENSG00000092969	4661
ENSG00000092978	261
ENSG00000093000	2170
ENSG00000093009	709
ENSG00000093010	18
ENSG00000093072	343
ENSG00000093100	6
ENSG00000093134	0
ENSG00000093144	1454
ENSG00000093167	1607
ENSG00000093183	985
[truncated: 58,680 more rows]
