# Supplementary material for: A bio-functional polymer that prevents retinal scarring through modulation of NRF2 signalling pathway
Source: Nat Commun. 2022 May 19;13:2796. doi: 10.1038/s41467-022-30474-6 (PMC9119969; doi:10.1038/s41467-022-30474-6)
Supplement: Supplementary file 11 — Source data [file 41467_2022_30474_MOESM11_ESM.zip › NCOMMS-21-46079B_zip/Source data 2_RNA-Seq Data/DESeq2/CountFiles/invitro/C1_8h_sorted.count]

ENSG00000000003	716
ENSG00000000005	0
ENSG00000000419	678
ENSG00000000457	184
ENSG00000000460	163
ENSG00000000938	0
ENSG00000000971	615
ENSG00000001036	1504
ENSG00000001084	1020
ENSG00000001167	917
ENSG00000001460	107
ENSG00000001461	360
ENSG00000001497	1546
ENSG00000001561	562
ENSG00000001617	187
ENSG00000001626	1
ENSG00000001629	1460
ENSG00000001630	243
ENSG00000001631	77
ENSG00000002016	145
ENSG00000002079	124
ENSG00000002330	129
ENSG00000002549	1997
ENSG00000002586	2145
ENSG00000002587	29
ENSG00000002726	3
ENSG00000002745	1
ENSG00000002746	0
ENSG00000002822	1
ENSG00000002834	4768
ENSG00000002919	373
ENSG00000002933	10
ENSG00000003056	839
ENSG00000003096	52
ENSG00000003137	109
ENSG00000003147	77
ENSG00000003249	39
ENSG00000003393	1073
ENSG00000003400	3
ENSG00000003402	1745
ENSG00000003436	25
ENSG00000003509	217
ENSG00000003756	1190
ENSG00000003987	63
ENSG00000003989	3528
ENSG00000004059	1019
ENSG00000004139	282
ENSG00000004142	2678
ENSG00000004399	2940
ENSG00000004455	2894
ENSG00000004468	180
ENSG00000004478	2546
ENSG00000004487	2812
ENSG00000004534	1698
ENSG00000004660	386
ENSG00000004700	1004
ENSG00000004766	388
ENSG00000004776	19
ENSG00000004777	141
ENSG00000004779	1034
ENSG00000004799	16
ENSG00000004809	0
ENSG00000004838	3
ENSG00000004846	10
ENSG00000004848	0
ENSG00000004864	1494
ENSG00000004866	247
ENSG00000004897	1800
ENSG00000004939	5
ENSG00000004948	0
ENSG00000004961	880
ENSG00000004975	893
ENSG00000005001	1
ENSG00000005007	4149
ENSG00000005020	52
ENSG00000005022	3129
ENSG00000005059	407
ENSG00000005073	0
ENSG00000005075	680
ENSG00000005100	1357
ENSG00000005102	0
ENSG00000005108	4
ENSG00000005156	804
ENSG00000005175	696
ENSG00000005187	8
ENSG00000005189	41
ENSG00000005194	1230
ENSG00000005206	780
ENSG00000005238	655
ENSG00000005243	82
ENSG00000005249	89
ENSG00000005302	590
ENSG00000005339	3139
ENSG00000005379	287
ENSG00000005381	0
ENSG00000005421	0
ENSG00000005436	353
ENSG00000005448	470
ENSG00000005469	217
ENSG00000005471	0
ENSG00000005483	2052
ENSG00000005486	1595
ENSG00000005513	1562
ENSG00000005700	85
ENSG00000005801	815
ENSG00000005810	1413
ENSG00000005812	587
ENSG00000005844	3
ENSG00000005882	246
ENSG00000005884	25381
ENSG00000005889	1513
ENSG00000005893	5868
ENSG00000005961	10
ENSG00000005981	0
ENSG00000006007	1461
ENSG00000006015	426
ENSG00000006016	778
ENSG00000006025	172
ENSG00000006042	7311
ENSG00000006047	1
ENSG00000006059	0
ENSG00000006062	1051
ENSG00000006071	2
ENSG00000006116	0
ENSG00000006118	14700
ENSG00000006125	5477
ENSG00000006128	1
ENSG00000006194	1033
ENSG00000006210	416
ENSG00000006282	696
ENSG00000006283	33
ENSG00000006327	8393
ENSG00000006377	0
ENSG00000006432	953
ENSG00000006451	2377
ENSG00000006453	473
ENSG00000006459	704
ENSG00000006468	38
ENSG00000006530	245
ENSG00000006534	110
ENSG00000006555	0
ENSG00000006576	913
ENSG00000006606	0
ENSG00000006607	1016
ENSG00000006611	2
ENSG00000006625	207
ENSG00000006634	303
ENSG00000006638	11
ENSG00000006652	231
ENSG00000006659	0
ENSG00000006695	332
ENSG00000006704	1259
ENSG00000006712	1386
ENSG00000006715	1300
ENSG00000006740	172
ENSG00000006744	2294
ENSG00000006747	45
ENSG00000006756	975
ENSG00000006757	249
ENSG00000006788	0
ENSG00000006831	74
ENSG00000006837	5
ENSG00000007001	2
ENSG00000007038	0
ENSG00000007047	1228
ENSG00000007062	15
ENSG00000007080	3394
ENSG00000007129	0
ENSG00000007168	3959
ENSG00000007171	25
ENSG00000007174	13
ENSG00000007202	3769
ENSG00000007216	0
ENSG00000007237	1545
ENSG00000007255	76
ENSG00000007264	14
ENSG00000007306	0
ENSG00000007312	0
ENSG00000007314	0
ENSG00000007341	349
ENSG00000007350	0
ENSG00000007372	526
ENSG00000007376	807
ENSG00000007384	872
ENSG00000007392	1189
ENSG00000007402	40
ENSG00000007516	40
ENSG00000007520	1167
ENSG00000007541	972
ENSG00000007545	513
ENSG00000007866	534
ENSG00000007908	1
ENSG00000007923	1071
ENSG00000007933	0
ENSG00000007944	489
ENSG00000007952	8
ENSG00000007968	0
ENSG00000008018	2655
ENSG00000008056	54
ENSG00000008083	313
ENSG00000008086	167
ENSG00000008118	5
ENSG00000008128	10
ENSG00000008130	1764
ENSG00000008196	0
ENSG00000008197	0
ENSG00000008226	13
ENSG00000008256	2383
ENSG00000008277	50
ENSG00000008282	1525
ENSG00000008283	147
ENSG00000008294	4930
ENSG00000008300	254
ENSG00000008311	1479
ENSG00000008323	19
ENSG00000008324	299
ENSG00000008382	145
ENSG00000008394	1723
ENSG00000008405	1956
ENSG00000008438	4
ENSG00000008441	5257
ENSG00000008513	2339
ENSG00000008516	62
ENSG00000008517	1136
ENSG00000008710	2359
ENSG00000008735	190
ENSG00000008838	1409
ENSG00000008853	539
ENSG00000008869	659
ENSG00000008952	4208
ENSG00000008988	10159
ENSG00000009307	13990
ENSG00000009335	3373
ENSG00000009413	1594
ENSG00000009694	41
ENSG00000009709	0
ENSG00000009724	19
ENSG00000009765	0
ENSG00000009780	100
ENSG00000009790	7
ENSG00000009830	835
ENSG00000009844	1351
ENSG00000009950	62
ENSG00000009954	4345
ENSG00000010017	1274
ENSG00000010030	19
ENSG00000010072	274
ENSG00000010165	1279
ENSG00000010219	196
ENSG00000010244	2664
ENSG00000010256	2867
ENSG00000010270	819
ENSG00000010278	1591
ENSG00000010282	107
ENSG00000010292	810
ENSG00000010295	280
ENSG00000010310	3
ENSG00000010318	40
ENSG00000010319	2
ENSG00000010322	3472
ENSG00000010327	5
ENSG00000010361	237
ENSG00000010379	50
ENSG00000010404	357
ENSG00000010438	0
ENSG00000010539	279
ENSG00000010610	3
ENSG00000010626	87
ENSG00000010671	12
ENSG00000010704	36
ENSG00000010803	562
ENSG00000010810	1741
ENSG00000010818	2712
ENSG00000010932	0
ENSG00000011007	2069
ENSG00000011009	2270
ENSG00000011021	683
ENSG00000011028	1717
ENSG00000011052	0
ENSG00000011083	0
ENSG00000011105	9117
ENSG00000011114	71
ENSG00000011132	419
ENSG00000011143	167
ENSG00000011198	667
ENSG00000011201	84
ENSG00000011243	722
ENSG00000011258	521
ENSG00000011260	1600
ENSG00000011275	1834
ENSG00000011295	1454
ENSG00000011304	11014
ENSG00000011332	48
ENSG00000011347	149
ENSG00000011376	919
ENSG00000011405	2278
ENSG00000011422	2198
ENSG00000011426	419
ENSG00000011451	2074
ENSG00000011454	1224
ENSG00000011465	1321
ENSG00000011478	273
ENSG00000011485	1911
ENSG00000011523	492
ENSG00000011566	900
ENSG00000011590	14
ENSG00000011600	0
ENSG00000011638	11
ENSG00000011677	0
ENSG00000012048	582
ENSG00000012061	1080
ENSG00000012124	0
ENSG00000012171	6524
ENSG00000012174	1145
ENSG00000012211	401
ENSG00000012223	0
ENSG00000012232	2408
ENSG00000012504	0
ENSG00000012660	4230
ENSG00000012779	1
ENSG00000012817	0
ENSG00000012822	1568
ENSG00000012963	38
ENSG00000012983	1456
ENSG00000013016	360
ENSG00000013275	0
ENSG00000013288	841
ENSG00000013293	345
ENSG00000013297	113
ENSG00000013306	3842
ENSG00000013364	2252
ENSG00000013374	1459
ENSG00000013375	783
ENSG00000013392	180
ENSG00000013441	1221
ENSG00000013503	377
ENSG00000013523	502
ENSG00000013561	710
ENSG00000013563	112
ENSG00000013573	862
ENSG00000013583	688
ENSG00000013588	1008
ENSG00000013619	433
ENSG00000013725	0
ENSG00000013810	432
ENSG00000014123	501
ENSG00000014138	98
ENSG00000014164	335
ENSG00000014216	1505
ENSG00000014257	3
ENSG00000014641	1945
ENSG00000014824	1821
ENSG00000014914	46
ENSG00000014919	564
ENSG00000015133	184
ENSG00000015153	462
ENSG00000015171	3416
ENSG00000015285	5
ENSG00000015413	0
ENSG00000015475	1117
ENSG00000015479	31
ENSG00000015520	11
ENSG00000015532	1146
ENSG00000015568	50
ENSG00000015592	5
ENSG00000015676	1423
ENSG00000016082	0
ENSG00000016391	491
ENSG00000016402	13
ENSG00000016490	0
ENSG00000016602	0
ENSG00000016864	847
ENSG00000017260	2088
ENSG00000017427	10
ENSG00000017483	35
ENSG00000017797	1772
ENSG00000018189	691
ENSG00000018236	790
ENSG00000018280	2
ENSG00000018408	4172
ENSG00000018510	1835
ENSG00000018607	0
ENSG00000018610	387
ENSG00000018625	2
ENSG00000018699	969
ENSG00000018869	56
ENSG00000019102	0
ENSG00000019144	2333
ENSG00000019169	0
ENSG00000019186	532
ENSG00000019485	586
ENSG00000019505	58
ENSG00000019549	18
ENSG00000019582	169
ENSG00000019991	0
ENSG00000019995	419
ENSG00000020129	1280
ENSG00000020181	528
ENSG00000020219	2
ENSG00000020256	329
ENSG00000020426	413
ENSG00000020577	3484
ENSG00000020633	5
ENSG00000020922	686
ENSG00000021300	460
ENSG00000021355	137
ENSG00000021461	1
ENSG00000021488	2
ENSG00000021574	546
ENSG00000021645	112
ENSG00000021762	399
ENSG00000021776	1550
ENSG00000021826	260
ENSG00000021852	1
ENSG00000022267	417
ENSG00000022277	987
ENSG00000022355	4
ENSG00000022556	0
ENSG00000022567	610
ENSG00000022840	2997
ENSG00000022976	114
ENSG00000023041	691
ENSG00000023171	798
ENSG00000023191	109
ENSG00000023228	114
ENSG00000023287	1859
ENSG00000023318	1281
ENSG00000023330	3068
ENSG00000023445	2925
ENSG00000023516	1759
ENSG00000023572	609
ENSG00000023608	849
ENSG00000023697	417
ENSG00000023734	3543
ENSG00000023839	6
ENSG00000023892	23
ENSG00000023902	1364
ENSG00000023909	1032
ENSG00000024048	1111
ENSG00000024422	2032
ENSG00000024526	68
ENSG00000024862	125
ENSG00000025039	883
ENSG00000025156	396
ENSG00000025293	1088
ENSG00000025423	2
ENSG00000025434	57
ENSG00000025708	26
ENSG00000025770	931
ENSG00000025772	1958
ENSG00000025796	3916
ENSG00000025800	2273
ENSG00000026025	28794
ENSG00000026036	131
ENSG00000026103	333
ENSG00000026297	137
ENSG00000026508	24327
ENSG00000026559	226
ENSG00000026652	493
ENSG00000026751	0
ENSG00000026950	430
ENSG00000027001	360
ENSG00000027075	76
ENSG00000027644	6
ENSG00000027697	929
ENSG00000027847	860
ENSG00000027869	5
ENSG00000028116	243
ENSG00000028137	1
ENSG00000028203	1247
ENSG00000028277	87
ENSG00000028310	1016
ENSG00000028528	2093
ENSG00000028839	244
ENSG00000029153	2426
ENSG00000029363	3588
ENSG00000029364	1256
ENSG00000029534	35
ENSG00000029559	0
ENSG00000029639	163
ENSG00000029725	1768
ENSG00000029993	1164
ENSG00000030066	254
ENSG00000030110	548
ENSG00000030304	0
ENSG00000030419	127
ENSG00000030582	4683
ENSG00000031003	1157
ENSG00000031081	793
ENSG00000031691	193
ENSG00000031698	3072
ENSG00000031823	1548
ENSG00000032219	450
ENSG00000032389	680
ENSG00000032444	1667
ENSG00000032742	270
ENSG00000033011	663
ENSG00000033030	565
ENSG00000033050	590
ENSG00000033100	1609
ENSG00000033122	5
ENSG00000033170	779
ENSG00000033178	1328
ENSG00000033327	1316
ENSG00000033627	1687
ENSG00000033800	550
ENSG00000033867	8700
ENSG00000034053	50
ENSG00000034152	6813
ENSG00000034239	0
ENSG00000034510	12639
ENSG00000034533	42
ENSG00000034677	721
ENSG00000034693	263
ENSG00000034713	1213
ENSG00000034971	0
ENSG00000035115	320
ENSG00000035141	934
ENSG00000035403	8966
ENSG00000035499	77
ENSG00000035664	151
ENSG00000035681	845
ENSG00000035687	1635
ENSG00000035720	0
ENSG00000035862	7129
ENSG00000035928	1645
ENSG00000036054	2637
ENSG00000036257	1830
ENSG00000036448	7
ENSG00000036473	0
ENSG00000036530	72
ENSG00000036549	1379
ENSG00000036565	1
ENSG00000036672	257
ENSG00000036828	0
ENSG00000037042	345
ENSG00000037241	585
ENSG00000037280	1
ENSG00000037474	2195
ENSG00000037637	824
ENSG00000037749	656
ENSG00000037757	263
ENSG00000037897	350
ENSG00000037965	0
ENSG00000038002	365
ENSG00000038210	602
ENSG00000038219	1589
ENSG00000038274	1293
ENSG00000038295	239
ENSG00000038358	1142
ENSG00000038382	14009
ENSG00000038427	109
ENSG00000038532	864
ENSG00000038945	0
ENSG00000039068	382
ENSG00000039123	2534
ENSG00000039139	122
ENSG00000039319	888
ENSG00000039523	1837
ENSG00000039537	0
ENSG00000039560	6985
ENSG00000039600	1
ENSG00000039650	1061
ENSG00000039987	2
ENSG00000040199	1120
ENSG00000040275	1132
ENSG00000040341	470
ENSG00000040487	874
ENSG00000040531	632
ENSG00000040608	127
ENSG00000040633	1425
ENSG00000040731	2
ENSG00000040933	633
ENSG00000041353	40
ENSG00000041357	2593
ENSG00000041515	6
ENSG00000041802	1038
ENSG00000041880	142
ENSG00000041982	1059
ENSG00000041988	238
ENSG00000042062	44
ENSG00000042088	595
ENSG00000042286	473
ENSG00000042304	0
ENSG00000042317	89
ENSG00000042429	66
ENSG00000042445	437
ENSG00000042493	70
ENSG00000042753	2154
ENSG00000042781	1
ENSG00000042813	0
ENSG00000042832	9
ENSG00000042980	9
ENSG00000043039	1
ENSG00000043093	750
ENSG00000043143	186
ENSG00000043355	3
ENSG00000043462	0
ENSG00000043514	373
ENSG00000043591	5
ENSG00000044012	0
ENSG00000044090	551
ENSG00000044115	10753
ENSG00000044446	297
ENSG00000044459	440
ENSG00000044524	7
ENSG00000044574	12938
ENSG00000046604	1734
ENSG00000046647	153
ENSG00000046651	422
ENSG00000046653	67
ENSG00000046774	0
ENSG00000046889	23
ENSG00000047056	1365
ENSG00000047188	1093
ENSG00000047230	664
ENSG00000047249	1190
ENSG00000047315	3650
ENSG00000047346	368
ENSG00000047365	304
ENSG00000047410	4353
ENSG00000047457	419
ENSG00000047578	477
ENSG00000047579	227
ENSG00000047597	13
ENSG00000047617	5
ENSG00000047621	352
ENSG00000047634	196
ENSG00000047644	1703
ENSG00000047648	1
ENSG00000047662	14
ENSG00000047849	8517
ENSG00000047932	857
ENSG00000047936	0
ENSG00000048028	510
ENSG00000048052	1585
ENSG00000048140	1296
ENSG00000048162	813
ENSG00000048342	176
ENSG00000048392	1356
ENSG00000048405	733
ENSG00000048462	0
ENSG00000048471	359
ENSG00000048540	5
ENSG00000048544	946
ENSG00000048545	0
ENSG00000048649	1798
ENSG00000048707	1402
ENSG00000048740	3756
ENSG00000048828	3989
ENSG00000048991	878
ENSG00000049089	512
ENSG00000049130	62
ENSG00000049167	212
ENSG00000049192	143
ENSG00000049239	1643
ENSG00000049245	2449
ENSG00000049246	1631
ENSG00000049247	0
ENSG00000049249	279
ENSG00000049283	0
ENSG00000049323	675
ENSG00000049449	1438
ENSG00000049540	15343
ENSG00000049541	671
ENSG00000049618	2188
ENSG00000049656	952
ENSG00000049759	7882
ENSG00000049768	10
ENSG00000049769	209
ENSG00000049860	1603
ENSG00000049883	263
ENSG00000050030	27
ENSG00000050130	801
ENSG00000050165	1707
ENSG00000050327	11
ENSG00000050344	1074
ENSG00000050393	1051
ENSG00000050405	568
ENSG00000050426	428
ENSG00000050438	109
ENSG00000050555	10
ENSG00000050628	12
ENSG00000050730	1
ENSG00000050748	797
ENSG00000050767	10
ENSG00000050820	935
ENSG00000051009	502
ENSG00000051108	1346
ENSG00000051128	859
ENSG00000051180	248
ENSG00000051341	180
ENSG00000051382	855
ENSG00000051523	560
ENSG00000051596	892
ENSG00000051620	663
ENSG00000051825	429
ENSG00000052126	344
ENSG00000052344	9
ENSG00000052723	1031
ENSG00000052749	1692
ENSG00000052795	4238
ENSG00000052802	2474
ENSG00000052841	2310
ENSG00000052850	0
ENSG00000053108	7
ENSG00000053254	1692
ENSG00000053328	15
ENSG00000053371	925
ENSG00000053372	2351
ENSG00000053438	18
ENSG00000053501	364
ENSG00000053524	7
ENSG00000053702	38
ENSG00000053747	1360
ENSG00000053770	763
ENSG00000053900	312
ENSG00000053918	34
ENSG00000054116	1122
ENSG00000054118	3541
ENSG00000054148	1159
ENSG00000054179	10
ENSG00000054219	2
ENSG00000054267	1463
ENSG00000054277	44
ENSG00000054282	21
ENSG00000054356	74
ENSG00000054392	0
ENSG00000054523	2946
ENSG00000054598	834
ENSG00000054611	609
ENSG00000054654	1110
ENSG00000054690	666
ENSG00000054793	1484
ENSG00000054796	0
ENSG00000054803	0
ENSG00000054938	16
ENSG00000054965	1121
ENSG00000054967	452
ENSG00000054983	367
ENSG00000055044	1639
ENSG00000055070	2948
ENSG00000055118	11
ENSG00000055130	2351
ENSG00000055147	366
ENSG00000055163	1415
ENSG00000055208	2732
ENSG00000055211	1051
ENSG00000055332	1900
ENSG00000055483	2811
ENSG00000055609	1642
ENSG00000055732	112
ENSG00000055813	63
ENSG00000055917	2604
ENSG00000055950	453
ENSG00000055955	3
ENSG00000055957	2
ENSG00000056050	305
ENSG00000056097	2906
ENSG00000056277	174
ENSG00000056291	2
ENSG00000056487	99
ENSG00000056558	6596
ENSG00000056586	2211
ENSG00000056736	169
ENSG00000056972	677
ENSG00000056998	386
ENSG00000057019	11138
ENSG00000057149	0
ENSG00000057252	2060
ENSG00000057294	1530
ENSG00000057468	3
ENSG00000057593	10
ENSG00000057608	6539
ENSG00000057657	16
ENSG00000057663	612
ENSG00000057704	418
ENSG00000057757	1005
ENSG00000057935	536
ENSG00000058056	1621
ENSG00000058063	1391
ENSG00000058085	8316
ENSG00000058091	843
ENSG00000058262	9053
ENSG00000058272	1684
ENSG00000058335	188
ENSG00000058404	300
ENSG00000058453	636
ENSG00000058600	39
ENSG00000058668	1605
ENSG00000058673	1
ENSG00000058729	506
ENSG00000058799	291
ENSG00000058804	1238
ENSG00000058866	0
ENSG00000059122	1004
ENSG00000059145	491
ENSG00000059377	7
ENSG00000059378	892
ENSG00000059573	2248
ENSG00000059588	595
ENSG00000059691	453
ENSG00000059728	603
ENSG00000059758	1376
ENSG00000059769	329
ENSG00000059804	618
ENSG00000059915	139
ENSG00000060069	473
ENSG00000060138	4869
ENSG00000060140	0
ENSG00000060237	3675
ENSG00000060303	0
ENSG00000060339	2318
ENSG00000060491	1895
ENSG00000060558	0
ENSG00000060566	0
ENSG00000060642	115
ENSG00000060656	475
ENSG00000060688	790
ENSG00000060709	0
ENSG00000060718	2079
ENSG00000060749	1759
ENSG00000060762	314
ENSG00000060971	728
ENSG00000060982	1435
ENSG00000061273	3155
ENSG00000061337	78
ENSG00000061455	3
ENSG00000061492	0
ENSG00000061656	166
ENSG00000061676	5850
ENSG00000061794	1608
ENSG00000061918	5
ENSG00000061936	1271
ENSG00000061938	877
ENSG00000061987	997
ENSG00000062038	538
ENSG00000062096	0
ENSG00000062194	2134
ENSG00000062282	118
ENSG00000062370	97
ENSG00000062485	4286
ENSG00000062524	2
ENSG00000062582	81
ENSG00000062598	829
ENSG00000062650	2050
ENSG00000062716	3898
ENSG00000062725	1358
ENSG00000062822	1282
ENSG00000063015	38
ENSG00000063046	7633
ENSG00000063127	13
ENSG00000063169	551
ENSG00000063176	629
ENSG00000063177	9692
ENSG00000063180	105
ENSG00000063241	737
ENSG00000063244	6483
ENSG00000063245	3140
ENSG00000063322	911
ENSG00000063438	35
ENSG00000063515	0
ENSG00000063587	821
ENSG00000063601	1512
ENSG00000063660	13290
ENSG00000063761	179
ENSG00000063854	816
ENSG00000063978	2088
ENSG00000064012	20
ENSG00000064042	9639
ENSG00000064102	781
ENSG00000064115	905
ENSG00000064195	9
ENSG00000064199	27
ENSG00000064201	7
ENSG00000064205	2
ENSG00000064218	0
ENSG00000064225	16
ENSG00000064270	8
ENSG00000064300	26
ENSG00000064309	353
ENSG00000064313	856
ENSG00000064393	6330
ENSG00000064419	1378
ENSG00000064489	0
ENSG00000064490	387
ENSG00000064545	602
ENSG00000064547	233
ENSG00000064601	1155
ENSG00000064607	1991
ENSG00000064651	1712
ENSG00000064652	526
ENSG00000064655	95
ENSG00000064666	4274
ENSG00000064687	327
ENSG00000064692	37
ENSG00000064703	598
ENSG00000064726	695
ENSG00000064763	55
ENSG00000064787	45
ENSG00000064835	0
ENSG00000064886	18
ENSG00000064932	141
ENSG00000064933	411
ENSG00000064961	1266
ENSG00000064989	0
ENSG00000064995	307
ENSG00000064999	751
ENSG00000065000	5886
ENSG00000065029	630
ENSG00000065054	469
ENSG00000065057	205
ENSG00000065060	1121
ENSG00000065135	2480
ENSG00000065150	8999
ENSG00000065154	1580
ENSG00000065183	1667
ENSG00000065243	1600
ENSG00000065268	1239
ENSG00000065308	5255
ENSG00000065320	540
ENSG00000065325	0
ENSG00000065328	647
ENSG00000065357	245
ENSG00000065361	19
ENSG00000065371	0
ENSG00000065413	118
ENSG00000065427	3729
ENSG00000065457	372
ENSG00000065485	432
ENSG00000065491	623
ENSG00000065518	1212
ENSG00000065526	3467
ENSG00000065534	2572
ENSG00000065548	2303
ENSG00000065559	1296
ENSG00000065600	306
ENSG00000065609	62
ENSG00000065613	2729
ENSG00000065615	267
ENSG00000065618	37
ENSG00000065621	39
ENSG00000065665	281
ENSG00000065675	136
ENSG00000065717	63
ENSG00000065802	1119
ENSG00000065809	2704
ENSG00000065833	160
ENSG00000065882	2505
ENSG00000065883	1411
ENSG00000065911	1614
ENSG00000065923	793
ENSG00000065970	1019
ENSG00000065978	22135
ENSG00000065989	40
ENSG00000066027	1250
ENSG00000066032	14
ENSG00000066044	2937
ENSG00000066056	69
ENSG00000066084	1544
ENSG00000066117	1703
ENSG00000066135	465
ENSG00000066136	832
ENSG00000066185	1
ENSG00000066230	265
ENSG00000066248	35
ENSG00000066279	186
ENSG00000066294	0
ENSG00000066322	2539
ENSG00000066336	3
ENSG00000066379	0
ENSG00000066382	16
ENSG00000066405	10
ENSG00000066422	960
ENSG00000066427	320
ENSG00000066455	894
ENSG00000066468	877
ENSG00000066557	265
ENSG00000066583	508
ENSG00000066629	921
ENSG00000066651	261
ENSG00000066654	1177
ENSG00000066697	2299
ENSG00000066735	468
ENSG00000066739	1265
ENSG00000066777	2062
ENSG00000066813	0
ENSG00000066827	268
ENSG00000066855	399
ENSG00000066923	91
ENSG00000066926	730
ENSG00000066933	657
ENSG00000067048	0
ENSG00000067057	10111
ENSG00000067064	1477
ENSG00000067066	695
ENSG00000067082	2320
ENSG00000067113	159
ENSG00000067141	1758
ENSG00000067167	3908
ENSG00000067177	533
ENSG00000067182	3161
ENSG00000067191	223
ENSG00000067208	698
ENSG00000067221	235
ENSG00000067225	54671
ENSG00000067248	2269
ENSG00000067334	1836
ENSG00000067365	236
ENSG00000067369	1239
ENSG00000067445	536
ENSG00000067533	898
ENSG00000067560	10807
ENSG00000067596	1236
ENSG00000067601	19
ENSG00000067606	341
ENSG00000067646	0
ENSG00000067704	3259
ENSG00000067715	605
ENSG00000067798	1741
ENSG00000067829	686
ENSG00000067836	145
ENSG00000067840	390
ENSG00000067842	8
ENSG00000067900	2255
ENSG00000067955	1103
ENSG00000067992	1152
ENSG00000068001	638
ENSG00000068024	635
ENSG00000068028	466
ENSG00000068078	94
ENSG00000068079	482
ENSG00000068097	417
ENSG00000068120	1544
ENSG00000068137	378
ENSG00000068305	2307
ENSG00000068308	1366
ENSG00000068323	3585
ENSG00000068354	311
ENSG00000068366	2212
ENSG00000068383	888
ENSG00000068394	483
ENSG00000068400	1230
ENSG00000068438	1101
ENSG00000068489	77
ENSG00000068615	76
ENSG00000068650	1791
ENSG00000068654	2965
ENSG00000068697	4014
ENSG00000068724	776
ENSG00000068745	1526
ENSG00000068781	0
ENSG00000068784	357
ENSG00000068796	1241
ENSG00000068831	4
ENSG00000068878	2384
ENSG00000068885	119
ENSG00000068903	0
ENSG00000068912	1044
ENSG00000068971	484
ENSG00000068976	85
ENSG00000068985	0
ENSG00000069011	1
ENSG00000069018	1
ENSG00000069020	942
ENSG00000069122	0
ENSG00000069188	172
ENSG00000069206	0
ENSG00000069248	1311
ENSG00000069275	6394
ENSG00000069329	3262
ENSG00000069345	2373
ENSG00000069399	1169
ENSG00000069424	619
ENSG00000069431	1
ENSG00000069482	576
ENSG00000069493	32
ENSG00000069509	177
ENSG00000069535	77
ENSG00000069667	896
ENSG00000069696	309
ENSG00000069702	1850
ENSG00000069764	0
ENSG00000069812	3
ENSG00000069849	3312
ENSG00000069869	1172
ENSG00000069943	108
ENSG00000069956	2519
ENSG00000069966	347
ENSG00000069974	632
ENSG00000069998	784
ENSG00000070010	638
ENSG00000070018	0
ENSG00000070019	0
ENSG00000070031	0
ENSG00000070047	64
ENSG00000070061	2646
ENSG00000070081	680
ENSG00000070087	1754
ENSG00000070159	498
ENSG00000070182	39
ENSG00000070190	0
ENSG00000070193	2
ENSG00000070214	834
ENSG00000070269	349
ENSG00000070366	719
ENSG00000070367	1828
ENSG00000070371	209
ENSG00000070388	19
ENSG00000070404	5190
ENSG00000070413	2917
ENSG00000070423	1110
ENSG00000070444	604
ENSG00000070476	774
ENSG00000070495	1221
ENSG00000070501	244
ENSG00000070526	0
ENSG00000070540	275
ENSG00000070601	6
ENSG00000070610	1612
ENSG00000070614	4354
ENSG00000070669	11
ENSG00000070718	479
ENSG00000070729	1
ENSG00000070731	285
ENSG00000070748	2
ENSG00000070756	26259
ENSG00000070759	37
ENSG00000070761	540
ENSG00000070770	771
ENSG00000070778	1424
ENSG00000070785	480
ENSG00000070808	32
ENSG00000070814	2513
ENSG00000070831	5240
ENSG00000070882	447
ENSG00000070886	9
ENSG00000070915	0
ENSG00000070950	657
ENSG00000070961	6376
ENSG00000070985	3
ENSG00000071051	937
ENSG00000071054	11522
ENSG00000071073	328
ENSG00000071082	8541
ENSG00000071127	13953
ENSG00000071189	838
ENSG00000071203	0
ENSG00000071205	454
ENSG00000071242	1798
ENSG00000071243	394
ENSG00000071246	275
ENSG00000071282	3185
ENSG00000071462	1852
ENSG00000071537	2533
ENSG00000071539	448
ENSG00000071553	2929
ENSG00000071564	2606
ENSG00000071575	376
ENSG00000071626	3954
ENSG00000071655	1507
ENSG00000071677	0
ENSG00000071794	571
ENSG00000071859	1844
ENSG00000071889	801
ENSG00000071894	0
ENSG00000071909	0
ENSG00000071967	1458
ENSG00000071991	1119
ENSG00000071994	1461
ENSG00000072041	399
ENSG00000072042	2136
ENSG00000072062	0
ENSG00000072071	0
ENSG00000072080	0
ENSG00000072110	17194
ENSG00000072121	831
ENSG00000072133	230
ENSG00000072134	378
ENSG00000072135	421
ENSG00000072163	91
ENSG00000072182	2
ENSG00000072195	315
ENSG00000072201	52
ENSG00000072210	2666
ENSG00000072274	10681
ENSG00000072310	1974
ENSG00000072315	0
ENSG00000072364	4274
ENSG00000072401	806
ENSG00000072415	1370
ENSG00000072422	652
ENSG00000072501	4011
ENSG00000072506	913
ENSG00000072518	1387
ENSG00000072571	35
ENSG00000072609	855
ENSG00000072657	7
ENSG00000072682	1389
ENSG00000072694	0
ENSG00000072736	324
ENSG00000072756	454
ENSG00000072778	8850
ENSG00000072786	839
ENSG00000072803	1847
ENSG00000072818	1
ENSG00000072832	982
ENSG00000072840	774
ENSG00000072849	910
ENSG00000072858	1
ENSG00000072864	0
ENSG00000072952	1
ENSG00000072954	201
ENSG00000072958	1706
ENSG00000073008	3971
ENSG00000073050	485
ENSG00000073060	1226
ENSG00000073067	47
ENSG00000073111	2005
ENSG00000073146	14
ENSG00000073150	181
ENSG00000073169	653
ENSG00000073282	19
ENSG00000073331	127
ENSG00000073350	371
ENSG00000073417	787
ENSG00000073464	389
ENSG00000073536	810
ENSG00000073578	97
ENSG00000073584	143
ENSG00000073598	1
ENSG00000073605	171
ENSG00000073614	1678
ENSG00000073670	56
ENSG00000073711	2022
ENSG00000073712	3865
ENSG00000073734	0
ENSG00000073737	27
ENSG00000073754	0
ENSG00000073756	561
ENSG00000073792	2280
ENSG00000073803	421
ENSG00000073849	459
ENSG00000073861	2
ENSG00000073905	87
ENSG00000073910	144
ENSG00000073921	5935
ENSG00000073969	3
ENSG00000074047	520
ENSG00000074054	1146
ENSG00000074071	379
ENSG00000074181	112
ENSG00000074201	1796
ENSG00000074211	4
ENSG00000074219	447
ENSG00000074266	559
ENSG00000074276	15
ENSG00000074317	12
ENSG00000074319	1459
ENSG00000074356	1346
ENSG00000074370	6
ENSG00000074410	18
ENSG00000074416	3111
ENSG00000074527	1032
ENSG00000074582	498
ENSG00000074590	929
ENSG00000074603	1334
ENSG00000074621	183
ENSG00000074657	1421
ENSG00000074660	0
ENSG00000074695	4286
ENSG00000074696	1603
ENSG00000074706	9
ENSG00000074755	1667
ENSG00000074771	0
ENSG00000074800	69302
ENSG00000074803	1
ENSG00000074842	1593
ENSG00000074855	559
ENSG00000074935	156
ENSG00000074964	1147
ENSG00000074966	11
ENSG00000075035	1
ENSG00000075043	3
ENSG00000075073	9
ENSG00000075089	344
ENSG00000075131	267
ENSG00000075142	1356
ENSG00000075151	3471
ENSG00000075188	266
ENSG00000075213	411
ENSG00000075218	122
ENSG00000075223	5193
ENSG00000075234	506
ENSG00000075239	593
ENSG00000075240	1087
ENSG00000075275	745
ENSG00000075290	0
ENSG00000075292	2338
ENSG00000075303	225
ENSG00000075336	779
ENSG00000075340	94
ENSG00000075388	0
ENSG00000075391	3196
ENSG00000075399	307
ENSG00000075407	367
ENSG00000075413	2055
ENSG00000075415	8403
ENSG00000075420	5050
ENSG00000075426	13549
ENSG00000075429	1
ENSG00000075461	88
ENSG00000075539	2438
ENSG00000075568	1453
ENSG00000075618	1903
ENSG00000075624	108482
ENSG00000075643	60
ENSG00000075651	89
ENSG00000075673	0
ENSG00000075702	318
ENSG00000075711	4836
ENSG00000075785	6175
ENSG00000075790	0
ENSG00000075826	177
ENSG00000075856	1268
ENSG00000075884	4
ENSG00000075886	2
ENSG00000075891	0
ENSG00000075914	453
ENSG00000075945	1200
ENSG00000075975	821
ENSG00000076003	2814
ENSG00000076043	349
ENSG00000076053	452
ENSG00000076067	1787
ENSG00000076108	2661
ENSG00000076201	1800
ENSG00000076242	780
ENSG00000076248	1088
ENSG00000076258	34
ENSG00000076321	487
ENSG00000076344	169
ENSG00000076351	193
ENSG00000076356	493
ENSG00000076382	186
ENSG00000076513	1629
ENSG00000076554	533
ENSG00000076555	191
ENSG00000076604	1477
ENSG00000076641	408
ENSG00000076650	177
ENSG00000076662	0
ENSG00000076685	2565
ENSG00000076706	572
ENSG00000076716	295
ENSG00000076770	38
ENSG00000076826	700
ENSG00000076864	253
ENSG00000076924	1156
ENSG00000076928	2273
ENSG00000076944	315
ENSG00000076984	1343
ENSG00000077009	7
ENSG00000077044	1553
ENSG00000077063	259
ENSG00000077080	0
ENSG00000077092	1209
ENSG00000077097	5494
ENSG00000077147	5554
ENSG00000077150	7459
ENSG00000077152	114
ENSG00000077157	599
ENSG00000077232	2883
ENSG00000077235	3066
ENSG00000077238	1071
ENSG00000077254	1522
ENSG00000077264	42
ENSG00000077274	10
ENSG00000077279	9
ENSG00000077312	768
ENSG00000077327	7
ENSG00000077348	428
ENSG00000077380	2879
ENSG00000077420	3
ENSG00000077454	175
ENSG00000077458	289
ENSG00000077463	641
ENSG00000077498	1137
ENSG00000077514	731
ENSG00000077522	323
ENSG00000077549	3525
ENSG00000077585	574
ENSG00000077616	4
ENSG00000077684	695
ENSG00000077713	136
ENSG00000077721	1215
ENSG00000077782	6279
ENSG00000077800	0
ENSG00000077935	7
ENSG00000077942	621
ENSG00000077943	0
ENSG00000077984	4
ENSG00000078018	855
ENSG00000078043	896
ENSG00000078053	27
ENSG00000078061	1318
ENSG00000078070	345
ENSG00000078081	25
ENSG00000078098	582
ENSG00000078114	115
ENSG00000078124	904
ENSG00000078140	2451
ENSG00000078142	2148
ENSG00000078177	411
ENSG00000078237	185
ENSG00000078246	767
ENSG00000078269	1673
ENSG00000078295	1
ENSG00000078304	1471
ENSG00000078319	164
ENSG00000078328	0
ENSG00000078369	10277
ENSG00000078399	0
ENSG00000078401	642
ENSG00000078403	409
ENSG00000078487	84
ENSG00000078549	3
ENSG00000078579	0
ENSG00000078589	0
ENSG00000078596	115
ENSG00000078618	2358
ENSG00000078668	1311
ENSG00000078674	2785
ENSG00000078687	642
ENSG00000078699	567
ENSG00000078725	88
ENSG00000078747	1975
ENSG00000078795	0
ENSG00000078804	1089
ENSG00000078808	5754
ENSG00000078814	21
ENSG00000078898	0
ENSG00000078900	9
ENSG00000078902	1602
ENSG00000078967	227
ENSG00000079101	3
ENSG00000079102	58
ENSG00000079112	1
ENSG00000079134	533
ENSG00000079150	76
ENSG00000079156	149
ENSG00000079215	44
ENSG00000079246	10400
ENSG00000079257	70
ENSG00000079263	2
ENSG00000079277	256
ENSG00000079308	985
ENSG00000079313	913
ENSG00000079332	2997
ENSG00000079335	114
ENSG00000079337	39
ENSG00000079385	11
ENSG00000079387	658
ENSG00000079393	0
ENSG00000079432	3835
ENSG00000079435	195
ENSG00000079459	114
ENSG00000079462	237
ENSG00000079482	69
ENSG00000079557	0
ENSG00000079616	481
ENSG00000079689	0
ENSG00000079691	317
ENSG00000079739	1369
ENSG00000079785	2865
ENSG00000079805	2664
ENSG00000079819	5226
ENSG00000079841	208
ENSG00000079931	7
ENSG00000079950	964
ENSG00000079974	426
ENSG00000079999	2212
ENSG00000080007	0
ENSG00000080031	104
ENSG00000080166	783
ENSG00000080189	1051
ENSG00000080200	728
ENSG00000080224	1
ENSG00000080293	1
ENSG00000080298	286
ENSG00000080345	2794
ENSG00000080371	2070
ENSG00000080493	260
ENSG00000080503	922
ENSG00000080511	0
ENSG00000080546	258
ENSG00000080561	309
ENSG00000080572	0
ENSG00000080573	354
ENSG00000080603	140
ENSG00000080608	1509
ENSG00000080618	0
ENSG00000080644	480
ENSG00000080709	2
ENSG00000080802	599
ENSG00000080815	2403
ENSG00000080819	300
ENSG00000080822	800
ENSG00000080823	157
ENSG00000080824	34093
ENSG00000080839	486
ENSG00000080845	2083
ENSG00000080854	1018
ENSG00000080910	0
ENSG00000080947	70
ENSG00000080986	68
ENSG00000081014	559
ENSG00000081019	588
ENSG00000081026	283
ENSG00000081041	33
ENSG00000081051	0
ENSG00000081052	2305
ENSG00000081059	1714
ENSG00000081087	1698
ENSG00000081138	5
ENSG00000081148	33
ENSG00000081154	3009
ENSG00000081177	509
ENSG00000081181	94
ENSG00000081189	25
ENSG00000081237	0
ENSG00000081248	0
ENSG00000081277	116
ENSG00000081307	910
ENSG00000081320	91
ENSG00000081377	707
ENSG00000081386	371
ENSG00000081479	156
ENSG00000081665	210
ENSG00000081692	137
ENSG00000081721	388
ENSG00000081760	692
ENSG00000081791	933
ENSG00000081800	0
ENSG00000081803	217
ENSG00000081818	9
ENSG00000081842	3
ENSG00000081853	1
ENSG00000081870	252
ENSG00000081913	518
ENSG00000081923	498
ENSG00000081985	2
ENSG00000082014	361
ENSG00000082068	408
ENSG00000082074	1
ENSG00000082126	31
ENSG00000082146	460
ENSG00000082153	7905
ENSG00000082175	30
ENSG00000082196	7
ENSG00000082212	2664
ENSG00000082213	685
ENSG00000082258	806
ENSG00000082269	477
ENSG00000082293	0
ENSG00000082397	1189
ENSG00000082438	1020
ENSG00000082458	228
ENSG00000082482	0
ENSG00000082497	7
ENSG00000082512	193
ENSG00000082515	537
ENSG00000082516	1252
ENSG00000082556	0
ENSG00000082641	6875
ENSG00000082684	21
ENSG00000082701	2534
ENSG00000082781	3653
ENSG00000082805	1293
ENSG00000082898	3154
ENSG00000082929	0
ENSG00000082996	986
ENSG00000083067	2103
ENSG00000083093	207
ENSG00000083097	221
ENSG00000083099	618
ENSG00000083123	575
ENSG00000083168	1999
ENSG00000083223	598
ENSG00000083290	692
ENSG00000083307	0
ENSG00000083312	5768
ENSG00000083444	1942
ENSG00000083454	5
ENSG00000083457	213
ENSG00000083520	1589
ENSG00000083535	279
ENSG00000083544	349
ENSG00000083622	0
ENSG00000083635	444
ENSG00000083642	1329
ENSG00000083720	965
ENSG00000083750	282
ENSG00000083782	15
ENSG00000083799	2885
ENSG00000083807	72
ENSG00000083812	397
ENSG00000083814	202
ENSG00000083817	167
ENSG00000083828	212
ENSG00000083838	99
ENSG00000083844	635
ENSG00000083845	12976
ENSG00000083857	7690
ENSG00000083896	176
ENSG00000083937	1275
ENSG00000084070	522
ENSG00000084072	446
ENSG00000084073	2066
ENSG00000084090	4078
ENSG00000084092	560
ENSG00000084093	1494
ENSG00000084110	3
ENSG00000084112	4508
ENSG00000084207	7199
ENSG00000084234	18770
ENSG00000084444	334
ENSG00000084453	233
ENSG00000084463	2080
ENSG00000084623	4477
ENSG00000084628	47
ENSG00000084636	292
ENSG00000084652	2522
ENSG00000084674	0
ENSG00000084676	1159
ENSG00000084693	318
ENSG00000084710	1346
ENSG00000084731	1289
ENSG00000084733	2517
ENSG00000084734	1
ENSG00000084754	3682
ENSG00000084764	429
ENSG00000084774	2150
ENSG00000085063	15883
ENSG00000085117	1598
ENSG00000085185	304
ENSG00000085224	2050
ENSG00000085231	0
ENSG00000085265	0
ENSG00000085274	453
ENSG00000085276	2
ENSG00000085365	1570
ENSG00000085377	1560
ENSG00000085382	237
ENSG00000085415	1490
ENSG00000085433	526
ENSG00000085449	1481
ENSG00000085465	24
ENSG00000085491	12
ENSG00000085511	525
ENSG00000085514	28
ENSG00000085552	229
ENSG00000085563	32
ENSG00000085644	282
ENSG00000085662	6217
ENSG00000085719	2709
ENSG00000085721	74
ENSG00000085733	847
ENSG00000085741	20
ENSG00000085760	616
ENSG00000085788	1157
ENSG00000085831	6
ENSG00000085832	1095
ENSG00000085840	430
ENSG00000085871	23
ENSG00000085872	1197
ENSG00000085978	0
ENSG00000085982	1315
ENSG00000085998	2208
ENSG00000085999	160
ENSG00000086015	1458
ENSG00000086061	9037
ENSG00000086062	13215
ENSG00000086065	1035
ENSG00000086102	1263
ENSG00000086159	2
ENSG00000086189	358
ENSG00000086200	708
ENSG00000086205	0
ENSG00000086232	2132
ENSG00000086288	7
ENSG00000086289	503
ENSG00000086300	25
ENSG00000086475	1546
ENSG00000086504	1402
ENSG00000086506	7
ENSG00000086544	554
ENSG00000086548	0
ENSG00000086570	12
ENSG00000086589	1208
ENSG00000086598	3351
ENSG00000086619	187
ENSG00000086666	1753
ENSG00000086696	862
ENSG00000086712	1795
ENSG00000086717	2
ENSG00000086730	52
ENSG00000086758	6302
ENSG00000086827	653
ENSG00000086848	159
ENSG00000086967	4
ENSG00000086991	740
ENSG00000087008	431
ENSG00000087053	1674
ENSG00000087074	5153
ENSG00000087076	156
ENSG00000087077	2137
ENSG00000087085	279
ENSG00000087086	23159
ENSG00000087087	4519
ENSG00000087088	1593
ENSG00000087095	818
ENSG00000087111	1100
ENSG00000087116	47
ENSG00000087128	0
ENSG00000087152	2088
ENSG00000087157	464
ENSG00000087191	1674
ENSG00000087206	635
ENSG00000087237	4
ENSG00000087245	2221
ENSG00000087250	3
ENSG00000087253	898
ENSG00000087258	93
ENSG00000087263	835
ENSG00000087266	781
ENSG00000087269	1296
ENSG00000087274	3873
ENSG00000087299	353
ENSG00000087301	282
ENSG00000087302	2281
ENSG00000087303	679
ENSG00000087338	624
ENSG00000087365	6124
ENSG00000087448	751
ENSG00000087460	13394
ENSG00000087470	2282
ENSG00000087494	114
ENSG00000087495	0
ENSG00000087502	940
ENSG00000087510	1
ENSG00000087586	133
ENSG00000087589	1
ENSG00000087842	196
ENSG00000087884	26
ENSG00000087903	398
ENSG00000087995	732
ENSG00000088002	0
ENSG00000088035	188
ENSG00000088038	230
ENSG00000088053	0
ENSG00000088179	668
ENSG00000088205	2115
ENSG00000088247	6500
ENSG00000088256	1799
ENSG00000088280	0
ENSG00000088298	417
ENSG00000088305	35
ENSG00000088320	0
ENSG00000088325	693
ENSG00000088340	268
ENSG00000088356	894
ENSG00000088367	990
ENSG00000088386	0
ENSG00000088387	1711
ENSG00000088448	1647
ENSG00000088451	193
ENSG00000088538	286
ENSG00000088543	146
ENSG00000088682	620
ENSG00000088726	0
ENSG00000088727	72
ENSG00000088756	142
ENSG00000088766	336
ENSG00000088782	0
ENSG00000088808	875
ENSG00000088812	2287
ENSG00000088826	1430
ENSG00000088827	1
ENSG00000088832	5589
ENSG00000088833	2438
ENSG00000088836	18
ENSG00000088854	239
ENSG00000088876	220
ENSG00000088881	970
ENSG00000088882	123
ENSG00000088888	3104
ENSG00000088899	242
ENSG00000088926	2
ENSG00000088930	3206
ENSG00000088970	299
ENSG00000088986	2221
ENSG00000088992	0
ENSG00000089006	1585
ENSG00000089009	20307
ENSG00000089012	0
ENSG00000089022	862
ENSG00000089041	1
ENSG00000089048	702
ENSG00000089050	707
ENSG00000089053	2062
ENSG00000089057	1874
ENSG00000089060	463
ENSG00000089063	1557
ENSG00000089091	61
ENSG00000089094	1033
ENSG00000089101	1
ENSG00000089116	0
ENSG00000089123	147
ENSG00000089127	43
ENSG00000089154	4264
ENSG00000089157	25714
ENSG00000089159	1556
ENSG00000089163	21
ENSG00000089169	0
ENSG00000089177	151
ENSG00000089195	765
ENSG00000089199	49
ENSG00000089220	5251
ENSG00000089225	0
ENSG00000089234	686
ENSG00000089248	1579
ENSG00000089250	0
ENSG00000089280	8068
ENSG00000089289	420
ENSG00000089327	373
ENSG00000089335	670
ENSG00000089351	2177
ENSG00000089356	0
ENSG00000089472	91
ENSG00000089486	109
ENSG00000089505	15
ENSG00000089558	1
ENSG00000089597	7213
ENSG00000089639	838
ENSG00000089682	204
ENSG00000089685	172
ENSG00000089692	9
ENSG00000089693	4442
ENSG00000089723	3
ENSG00000089737	35
ENSG00000089775	211
ENSG00000089818	502
ENSG00000089820	34
ENSG00000089847	31
ENSG00000089876	1072
ENSG00000089902	1543
ENSG00000089916	1518
ENSG00000090006	504
ENSG00000090013	311
ENSG00000090020	2575
ENSG00000090054	1321
ENSG00000090060	5487
ENSG00000090061	291
ENSG00000090097	2129
ENSG00000090104	0
ENSG00000090238	511
ENSG00000090263	459
ENSG00000090266	409
ENSG00000090273	5036
ENSG00000090316	1741
ENSG00000090339	3125
ENSG00000090372	2078
ENSG00000090376	9
ENSG00000090382	0
ENSG00000090402	0
ENSG00000090432	965
ENSG00000090447	348
ENSG00000090470	722
ENSG00000090487	1804
ENSG00000090512	0
ENSG00000090520	859
ENSG00000090530	2622
ENSG00000090534	1
ENSG00000090539	24
ENSG00000090554	0
ENSG00000090565	258
ENSG00000090581	750
ENSG00000090612	615
ENSG00000090615	2278
ENSG00000090621	3961
ENSG00000090659	0
ENSG00000090661	1134
ENSG00000090674	455
ENSG00000090686	1302
ENSG00000090776	1118
ENSG00000090857	494
ENSG00000090861	2746
ENSG00000090863	3527
ENSG00000090889	81
ENSG00000090905	128
ENSG00000090924	428
ENSG00000090932	46
ENSG00000090971	400
ENSG00000090975	407
ENSG00000090989	587
ENSG00000091009	467
ENSG00000091010	1
ENSG00000091039	1707
ENSG00000091073	190
ENSG00000091106	11
ENSG00000091127	1064
ENSG00000091128	4
ENSG00000091129	98
ENSG00000091136	4805
ENSG00000091137	3
ENSG00000091138	0
ENSG00000091140	2315
ENSG00000091157	500
ENSG00000091164	1588
ENSG00000091181	0
ENSG00000091262	1
ENSG00000091317	2113
ENSG00000091409	3618
ENSG00000091428	27
ENSG00000091436	1190
ENSG00000091482	2
ENSG00000091483	2156
ENSG00000091490	378
ENSG00000091513	4
ENSG00000091527	12395
ENSG00000091536	11
ENSG00000091542	2263
ENSG00000091583	0
ENSG00000091592	3
ENSG00000091622	98
ENSG00000091640	1361
ENSG00000091651	479
ENSG00000091656	1245
ENSG00000091664	0
ENSG00000091704	1
ENSG00000091732	314
ENSG00000091831	10
ENSG00000091844	77
ENSG00000091879	14
ENSG00000091947	420
ENSG00000091972	30
ENSG00000091986	2900
ENSG00000092009	0
ENSG00000092010	460
ENSG00000092020	262
ENSG00000092036	48
ENSG00000092051	9
ENSG00000092054	1
ENSG00000092067	1
ENSG00000092068	4458
ENSG00000092094	389
ENSG00000092096	698
ENSG00000092098	0
ENSG00000092108	916
ENSG00000092140	457
ENSG00000092148	3768
ENSG00000092199	14521
ENSG00000092200	8
ENSG00000092201	4756
ENSG00000092203	1054
ENSG00000092208	236
ENSG00000092295	2
ENSG00000092330	16
ENSG00000092345	0
ENSG00000092377	0
ENSG00000092421	171
ENSG00000092439	1656
ENSG00000092445	1013
ENSG00000092470	399
ENSG00000092529	14
ENSG00000092531	334
ENSG00000092607	16
ENSG00000092621	797
ENSG00000092758	185
ENSG00000092820	4568
ENSG00000092841	6907
ENSG00000092847	1573
ENSG00000092850	2
ENSG00000092853	829
ENSG00000092871	357
ENSG00000092929	1429
ENSG00000092931	147
ENSG00000092964	1109
ENSG00000092969	1930
ENSG00000092978	309
ENSG00000093000	2035
ENSG00000093009	320
ENSG00000093010	12
ENSG00000093072	292
ENSG00000093100	3
ENSG00000093134	0
ENSG00000093144	1438
ENSG00000093167	1311
ENSG00000093183	939
[truncated: 58,680 more rows]
