# Supplementary material for: A bio-functional polymer that prevents retinal scarring through modulation of NRF2 signalling pathway
Source: Nat Commun. 2022 May 19;13:2796. doi: 10.1038/s41467-022-30474-6 (PMC9119969; doi:10.1038/s41467-022-30474-6)
Supplement: Supplementary file 11 — Source data [file 41467_2022_30474_MOESM11_ESM.zip › NCOMMS-21-46079B_zip/Source data 2_RNA-Seq Data/DESeq2/CountFiles/invitro/C2_24h_sorted.count]

ENSG00000000003	750
ENSG00000000005	0
ENSG00000000419	690
ENSG00000000457	163
ENSG00000000460	351
ENSG00000000938	0
ENSG00000000971	232
ENSG00000001036	1211
ENSG00000001084	607
ENSG00000001167	999
ENSG00000001460	199
ENSG00000001461	526
ENSG00000001497	1383
ENSG00000001561	502
ENSG00000001617	181
ENSG00000001626	2
ENSG00000001629	1350
ENSG00000001630	247
ENSG00000001631	69
ENSG00000002016	97
ENSG00000002079	228
ENSG00000002330	115
ENSG00000002549	1569
ENSG00000002586	2494
ENSG00000002587	18
ENSG00000002726	0
ENSG00000002745	0
ENSG00000002746	3
ENSG00000002822	2
ENSG00000002834	5193
ENSG00000002919	435
ENSG00000002933	1
ENSG00000003056	723
ENSG00000003096	60
ENSG00000003137	139
ENSG00000003147	84
ENSG00000003249	102
ENSG00000003393	1092
ENSG00000003400	5
ENSG00000003402	1386
ENSG00000003436	44
ENSG00000003509	191
ENSG00000003756	840
ENSG00000003987	63
ENSG00000003989	1075
ENSG00000004059	885
ENSG00000004139	255
ENSG00000004142	2599
ENSG00000004399	3555
ENSG00000004455	3086
ENSG00000004468	78
ENSG00000004478	2707
ENSG00000004487	3105
ENSG00000004534	1275
ENSG00000004660	442
ENSG00000004700	1034
ENSG00000004766	373
ENSG00000004776	11
ENSG00000004777	492
ENSG00000004779	1022
ENSG00000004799	6
ENSG00000004809	0
ENSG00000004838	3
ENSG00000004846	1
ENSG00000004848	1
ENSG00000004864	1484
ENSG00000004866	252
ENSG00000004897	2656
ENSG00000004939	3
ENSG00000004948	0
ENSG00000004961	913
ENSG00000004975	1041
ENSG00000005001	0
ENSG00000005007	4390
ENSG00000005020	86
ENSG00000005022	4104
ENSG00000005059	898
ENSG00000005073	0
ENSG00000005075	740
ENSG00000005100	1372
ENSG00000005102	0
ENSG00000005108	10
ENSG00000005156	598
ENSG00000005175	708
ENSG00000005187	3
ENSG00000005189	100
ENSG00000005194	1279
ENSG00000005206	705
ENSG00000005238	892
ENSG00000005243	106
ENSG00000005249	87
ENSG00000005302	565
ENSG00000005339	2510
ENSG00000005379	278
ENSG00000005381	0
ENSG00000005421	0
ENSG00000005436	356
ENSG00000005448	657
ENSG00000005469	170
ENSG00000005471	1
ENSG00000005483	1532
ENSG00000005486	1264
ENSG00000005513	775
ENSG00000005700	60
ENSG00000005801	581
ENSG00000005810	1151
ENSG00000005812	630
ENSG00000005844	2
ENSG00000005882	170
ENSG00000005884	30912
ENSG00000005889	1409
ENSG00000005893	5090
ENSG00000005961	22
ENSG00000005981	1
ENSG00000006007	1603
ENSG00000006015	636
ENSG00000006016	1001
ENSG00000006025	234
ENSG00000006042	3735
ENSG00000006047	1
ENSG00000006059	0
ENSG00000006062	897
ENSG00000006071	4
ENSG00000006116	0
ENSG00000006118	14800
ENSG00000006125	6579
ENSG00000006128	2
ENSG00000006194	827
ENSG00000006210	15
ENSG00000006282	634
ENSG00000006283	15
ENSG00000006327	10529
ENSG00000006377	0
ENSG00000006432	977
ENSG00000006451	1824
ENSG00000006453	538
ENSG00000006459	280
ENSG00000006468	48
ENSG00000006530	225
ENSG00000006534	55
ENSG00000006555	0
ENSG00000006576	1341
ENSG00000006606	0
ENSG00000006607	1314
ENSG00000006611	1
ENSG00000006625	251
ENSG00000006634	486
ENSG00000006638	21
ENSG00000006652	210
ENSG00000006659	0
ENSG00000006695	316
ENSG00000006704	1023
ENSG00000006712	1488
ENSG00000006715	997
ENSG00000006740	169
ENSG00000006744	2225
ENSG00000006747	10
ENSG00000006756	725
ENSG00000006757	223
ENSG00000006788	0
ENSG00000006831	94
ENSG00000006837	11
ENSG00000007001	2
ENSG00000007038	0
ENSG00000007047	1049
ENSG00000007062	27
ENSG00000007080	2767
ENSG00000007129	0
ENSG00000007168	3812
ENSG00000007171	18
ENSG00000007174	6
ENSG00000007202	3855
ENSG00000007216	0
ENSG00000007237	808
ENSG00000007255	66
ENSG00000007264	22
ENSG00000007306	0
ENSG00000007312	0
ENSG00000007314	2
ENSG00000007341	301
ENSG00000007350	0
ENSG00000007372	513
ENSG00000007376	817
ENSG00000007384	547
ENSG00000007392	1119
ENSG00000007402	34
ENSG00000007516	37
ENSG00000007520	1088
ENSG00000007541	860
ENSG00000007545	394
ENSG00000007866	806
ENSG00000007908	0
ENSG00000007923	1048
ENSG00000007933	0
ENSG00000007944	284
ENSG00000007952	4
ENSG00000007968	0
ENSG00000008018	2307
ENSG00000008056	96
ENSG00000008083	310
ENSG00000008086	118
ENSG00000008118	0
ENSG00000008128	4
ENSG00000008130	1801
ENSG00000008196	0
ENSG00000008197	0
ENSG00000008226	7
ENSG00000008256	2205
ENSG00000008277	81
ENSG00000008282	1534
ENSG00000008283	197
ENSG00000008294	3175
ENSG00000008300	174
ENSG00000008311	647
ENSG00000008323	19
ENSG00000008324	202
ENSG00000008382	123
ENSG00000008394	1319
ENSG00000008405	1469
ENSG00000008438	3
ENSG00000008441	4358
ENSG00000008513	2402
ENSG00000008516	31
ENSG00000008517	1293
ENSG00000008710	2584
ENSG00000008735	150
ENSG00000008838	1605
ENSG00000008853	485
ENSG00000008869	548
ENSG00000008952	3335
ENSG00000008988	10380
ENSG00000009307	13660
ENSG00000009335	3839
ENSG00000009413	841
ENSG00000009694	8
ENSG00000009709	0
ENSG00000009724	15
ENSG00000009765	0
ENSG00000009780	111
ENSG00000009790	2
ENSG00000009830	998
ENSG00000009844	1470
ENSG00000009950	36
ENSG00000009954	4752
ENSG00000010017	1029
ENSG00000010030	6
ENSG00000010072	352
ENSG00000010165	1040
ENSG00000010219	142
ENSG00000010244	2812
ENSG00000010256	3336
ENSG00000010270	974
ENSG00000010278	761
ENSG00000010282	4
ENSG00000010292	2769
ENSG00000010295	392
ENSG00000010310	4
ENSG00000010318	49
ENSG00000010319	0
ENSG00000010322	3092
ENSG00000010327	4
ENSG00000010361	167
ENSG00000010379	2
ENSG00000010404	379
ENSG00000010438	0
ENSG00000010539	232
ENSG00000010610	6
ENSG00000010626	52
ENSG00000010671	3
ENSG00000010704	49
ENSG00000010803	800
ENSG00000010810	1454
ENSG00000010818	1255
ENSG00000010932	1
ENSG00000011007	1944
ENSG00000011009	1914
ENSG00000011021	472
ENSG00000011028	2764
ENSG00000011052	0
ENSG00000011083	1
ENSG00000011105	2412
ENSG00000011114	30
ENSG00000011132	365
ENSG00000011143	239
ENSG00000011198	977
ENSG00000011201	143
ENSG00000011243	542
ENSG00000011258	321
ENSG00000011260	1448
ENSG00000011275	1783
ENSG00000011295	1154
ENSG00000011304	11956
ENSG00000011332	97
ENSG00000011347	34
ENSG00000011376	813
ENSG00000011405	2069
ENSG00000011422	2116
ENSG00000011426	4973
ENSG00000011451	1889
ENSG00000011454	1012
ENSG00000011465	350
ENSG00000011478	310
ENSG00000011485	2351
ENSG00000011523	408
ENSG00000011566	668
ENSG00000011590	8
ENSG00000011600	0
ENSG00000011638	28
ENSG00000011677	0
ENSG00000012048	1164
ENSG00000012061	996
ENSG00000012124	0
ENSG00000012171	1505
ENSG00000012174	957
ENSG00000012211	234
ENSG00000012223	0
ENSG00000012232	2632
ENSG00000012504	2
ENSG00000012660	4422
ENSG00000012779	4
ENSG00000012817	0
ENSG00000012822	857
ENSG00000012963	17
ENSG00000012983	1187
ENSG00000013016	310
ENSG00000013275	1
ENSG00000013288	1027
ENSG00000013293	187
ENSG00000013297	145
ENSG00000013306	3487
ENSG00000013364	1520
ENSG00000013374	738
ENSG00000013375	950
ENSG00000013392	135
ENSG00000013441	874
ENSG00000013503	274
ENSG00000013523	376
ENSG00000013561	829
ENSG00000013563	87
ENSG00000013573	970
ENSG00000013583	491
ENSG00000013588	874
ENSG00000013619	311
ENSG00000013725	2
ENSG00000013810	2923
ENSG00000014123	481
ENSG00000014138	135
ENSG00000014164	288
ENSG00000014216	1754
ENSG00000014257	1
ENSG00000014641	1919
ENSG00000014824	1875
ENSG00000014914	100
ENSG00000014919	402
ENSG00000015133	306
ENSG00000015153	462
ENSG00000015171	2995
ENSG00000015285	1
ENSG00000015413	1
ENSG00000015475	931
ENSG00000015479	17
ENSG00000015520	10
ENSG00000015532	877
ENSG00000015568	45
ENSG00000015592	1
ENSG00000015676	1664
ENSG00000016082	0
ENSG00000016391	270
ENSG00000016402	6
ENSG00000016490	0
ENSG00000016602	0
ENSG00000016864	915
ENSG00000017260	2433
ENSG00000017427	2
ENSG00000017483	31
ENSG00000017797	1752
ENSG00000018189	529
ENSG00000018236	328
ENSG00000018280	6
ENSG00000018408	1639
ENSG00000018510	1978
ENSG00000018607	0
ENSG00000018610	368
ENSG00000018625	0
ENSG00000018699	730
ENSG00000018869	44
ENSG00000019102	2
ENSG00000019144	4511
ENSG00000019169	0
ENSG00000019186	167
ENSG00000019485	446
ENSG00000019505	33
ENSG00000019549	12
ENSG00000019582	236
ENSG00000019991	0
ENSG00000019995	331
ENSG00000020129	940
ENSG00000020181	578
ENSG00000020219	0
ENSG00000020256	243
ENSG00000020426	340
ENSG00000020577	3188
ENSG00000020633	2
ENSG00000020922	765
ENSG00000021300	177
ENSG00000021355	155
ENSG00000021461	0
ENSG00000021488	9
ENSG00000021574	409
ENSG00000021645	163
ENSG00000021762	339
ENSG00000021776	1545
ENSG00000021826	353
ENSG00000021852	1
ENSG00000022267	457
ENSG00000022277	899
ENSG00000022355	3
ENSG00000022556	1
ENSG00000022567	545
ENSG00000022840	2477
ENSG00000022976	104
ENSG00000023041	857
ENSG00000023171	519
ENSG00000023191	106
ENSG00000023228	210
ENSG00000023287	1257
ENSG00000023318	857
ENSG00000023330	1843
ENSG00000023445	1678
ENSG00000023516	1615
ENSG00000023572	398
ENSG00000023608	882
ENSG00000023697	476
ENSG00000023734	3561
ENSG00000023839	4
ENSG00000023892	9
ENSG00000023902	1945
ENSG00000023909	913
ENSG00000024048	741
ENSG00000024422	1668
ENSG00000024526	744
ENSG00000024862	74
ENSG00000025039	782
ENSG00000025156	354
ENSG00000025293	1033
ENSG00000025423	13
ENSG00000025434	28
ENSG00000025708	42
ENSG00000025770	1333
ENSG00000025772	1633
ENSG00000025796	2676
ENSG00000025800	2062
ENSG00000026025	26373
ENSG00000026036	117
ENSG00000026103	234
ENSG00000026297	75
ENSG00000026508	11184
ENSG00000026559	324
ENSG00000026652	530
ENSG00000026751	0
ENSG00000026950	154
ENSG00000027001	413
ENSG00000027075	88
ENSG00000027644	2
ENSG00000027697	505
ENSG00000027847	693
ENSG00000027869	31
ENSG00000028116	278
ENSG00000028137	0
ENSG00000028203	1265
ENSG00000028277	46
ENSG00000028310	1276
ENSG00000028528	1837
ENSG00000028839	294
ENSG00000029153	2173
ENSG00000029363	4108
ENSG00000029364	1149
ENSG00000029534	25
ENSG00000029559	2
ENSG00000029639	107
ENSG00000029725	1522
ENSG00000029993	2043
ENSG00000030066	213
ENSG00000030110	395
ENSG00000030304	0
ENSG00000030419	140
ENSG00000030582	4410
ENSG00000031003	1006
ENSG00000031081	747
ENSG00000031691	274
ENSG00000031698	2476
ENSG00000031823	1619
ENSG00000032219	276
ENSG00000032389	621
ENSG00000032444	1438
ENSG00000032742	313
ENSG00000033011	632
ENSG00000033030	529
ENSG00000033050	516
ENSG00000033100	2143
ENSG00000033122	18
ENSG00000033170	2214
ENSG00000033178	1618
ENSG00000033327	577
ENSG00000033627	1043
ENSG00000033800	532
ENSG00000033867	4470
ENSG00000034053	88
ENSG00000034152	2453
ENSG00000034239	0
ENSG00000034510	16648
ENSG00000034533	39
ENSG00000034677	635
ENSG00000034693	202
ENSG00000034713	1121
ENSG00000034971	0
ENSG00000035115	203
ENSG00000035141	902
ENSG00000035403	13270
ENSG00000035499	379
ENSG00000035664	86
ENSG00000035681	816
ENSG00000035687	1411
ENSG00000035720	0
ENSG00000035862	3585
ENSG00000035928	1863
ENSG00000036054	1733
ENSG00000036257	1559
ENSG00000036448	1
ENSG00000036473	0
ENSG00000036530	34
ENSG00000036549	1250
ENSG00000036565	0
ENSG00000036672	330
ENSG00000036828	0
ENSG00000037042	281
ENSG00000037241	731
ENSG00000037280	19
ENSG00000037474	2278
ENSG00000037637	828
ENSG00000037749	613
ENSG00000037757	168
ENSG00000037897	278
ENSG00000037965	0
ENSG00000038002	251
ENSG00000038210	694
ENSG00000038219	1494
ENSG00000038274	971
ENSG00000038295	660
ENSG00000038358	1145
ENSG00000038382	14422
ENSG00000038427	678
ENSG00000038532	808
ENSG00000038945	0
ENSG00000039068	138
ENSG00000039123	1922
ENSG00000039139	128
ENSG00000039319	928
ENSG00000039523	1600
ENSG00000039537	0
ENSG00000039560	6156
ENSG00000039600	0
ENSG00000039650	1038
ENSG00000039987	3
ENSG00000040199	1064
ENSG00000040275	2010
ENSG00000040341	507
ENSG00000040487	751
ENSG00000040531	486
ENSG00000040608	198
ENSG00000040633	1358
ENSG00000040731	0
ENSG00000040933	597
ENSG00000041353	42
ENSG00000041357	2516
ENSG00000041515	9
ENSG00000041802	902
ENSG00000041880	147
ENSG00000041982	2179
ENSG00000041988	212
ENSG00000042062	16
ENSG00000042088	894
ENSG00000042286	550
ENSG00000042304	0
ENSG00000042317	57
ENSG00000042429	101
ENSG00000042445	377
ENSG00000042493	107
ENSG00000042753	2801
ENSG00000042781	1
ENSG00000042813	0
ENSG00000042832	1
ENSG00000042980	8
ENSG00000043039	0
ENSG00000043093	680
ENSG00000043143	189
ENSG00000043355	6
ENSG00000043462	17
ENSG00000043514	371
ENSG00000043591	5
ENSG00000044012	0
ENSG00000044090	469
ENSG00000044115	9576
ENSG00000044446	309
ENSG00000044459	484
ENSG00000044524	20
ENSG00000044574	17143
ENSG00000046604	2657
ENSG00000046647	179
ENSG00000046651	285
ENSG00000046653	57
ENSG00000046774	0
ENSG00000046889	8
ENSG00000047056	1149
ENSG00000047188	1032
ENSG00000047230	807
ENSG00000047249	924
ENSG00000047315	2828
ENSG00000047346	166
ENSG00000047365	246
ENSG00000047410	3854
ENSG00000047457	220
ENSG00000047578	407
ENSG00000047579	214
ENSG00000047597	34
ENSG00000047617	7
ENSG00000047621	453
ENSG00000047634	284
ENSG00000047644	1662
ENSG00000047648	1
ENSG00000047662	10
ENSG00000047849	8292
ENSG00000047932	1179
ENSG00000047936	33
ENSG00000048028	348
ENSG00000048052	633
ENSG00000048140	1399
ENSG00000048162	587
ENSG00000048342	194
ENSG00000048392	1031
ENSG00000048405	590
ENSG00000048462	0
ENSG00000048471	289
ENSG00000048540	1
ENSG00000048544	1079
ENSG00000048545	0
ENSG00000048649	1340
ENSG00000048707	973
ENSG00000048740	2578
ENSG00000048828	3935
ENSG00000048991	952
ENSG00000049089	285
ENSG00000049130	28
ENSG00000049167	214
ENSG00000049192	1287
ENSG00000049239	1033
ENSG00000049245	2453
ENSG00000049246	798
ENSG00000049247	0
ENSG00000049249	99
ENSG00000049283	0
ENSG00000049323	691
ENSG00000049449	1708
ENSG00000049540	4503
ENSG00000049541	879
ENSG00000049618	1845
ENSG00000049656	1041
ENSG00000049759	3407
ENSG00000049768	5
ENSG00000049769	90
ENSG00000049860	1559
ENSG00000049883	180
ENSG00000050030	34
ENSG00000050130	897
ENSG00000050165	2188
ENSG00000050327	10
ENSG00000050344	1379
ENSG00000050393	1006
ENSG00000050405	1391
ENSG00000050426	347
ENSG00000050438	359
ENSG00000050555	13
ENSG00000050628	10
ENSG00000050730	3
ENSG00000050748	1078
ENSG00000050767	4
ENSG00000050820	976
ENSG00000051009	434
ENSG00000051108	1914
ENSG00000051128	847
ENSG00000051180	432
ENSG00000051341	658
ENSG00000051382	651
ENSG00000051523	705
ENSG00000051596	1511
ENSG00000051620	921
ENSG00000051825	630
ENSG00000052126	399
ENSG00000052344	29
ENSG00000052723	940
ENSG00000052749	1031
ENSG00000052795	3755
ENSG00000052802	3706
ENSG00000052841	2002
ENSG00000052850	3
ENSG00000053108	10
ENSG00000053254	1349
ENSG00000053328	11
ENSG00000053371	881
ENSG00000053372	2372
ENSG00000053438	17
ENSG00000053501	248
ENSG00000053524	6
ENSG00000053702	24
ENSG00000053747	1108
ENSG00000053770	755
ENSG00000053900	316
ENSG00000053918	31
ENSG00000054116	1145
ENSG00000054118	3857
ENSG00000054148	1255
ENSG00000054179	3
ENSG00000054219	0
ENSG00000054267	1170
ENSG00000054277	30
ENSG00000054282	72
ENSG00000054356	93
ENSG00000054392	9
ENSG00000054523	2484
ENSG00000054598	228
ENSG00000054611	742
ENSG00000054654	1258
ENSG00000054690	424
ENSG00000054793	949
ENSG00000054796	0
ENSG00000054803	0
ENSG00000054938	17
ENSG00000054965	1338
ENSG00000054967	620
ENSG00000054983	477
ENSG00000055044	1625
ENSG00000055070	3278
ENSG00000055118	29
ENSG00000055130	2204
ENSG00000055147	321
ENSG00000055163	1636
ENSG00000055208	2249
ENSG00000055211	939
ENSG00000055332	1507
ENSG00000055483	2002
ENSG00000055609	1544
ENSG00000055732	110
ENSG00000055813	54
ENSG00000055917	2375
ENSG00000055950	528
ENSG00000055955	0
ENSG00000055957	1
ENSG00000056050	391
ENSG00000056097	2913
ENSG00000056277	152
ENSG00000056291	1
ENSG00000056487	63
ENSG00000056558	3269
ENSG00000056586	2580
ENSG00000056736	100
ENSG00000056972	320
ENSG00000056998	407
ENSG00000057019	9099
ENSG00000057149	0
ENSG00000057252	2006
ENSG00000057294	977
ENSG00000057468	4
ENSG00000057593	14
ENSG00000057608	6480
ENSG00000057657	3
ENSG00000057663	632
ENSG00000057704	157
ENSG00000057757	1020
ENSG00000057935	664
ENSG00000058056	1238
ENSG00000058063	1018
ENSG00000058085	11446
ENSG00000058091	649
ENSG00000058262	9986
ENSG00000058272	1693
ENSG00000058335	68
ENSG00000058404	199
ENSG00000058453	667
ENSG00000058600	26
ENSG00000058668	1502
ENSG00000058673	1
ENSG00000058729	470
ENSG00000058799	296
ENSG00000058804	1876
ENSG00000058866	1
ENSG00000059122	664
ENSG00000059145	473
ENSG00000059377	11
ENSG00000059378	478
ENSG00000059573	2286
ENSG00000059588	541
ENSG00000059691	410
ENSG00000059728	898
ENSG00000059758	1175
ENSG00000059769	226
ENSG00000059804	514
ENSG00000059915	91
ENSG00000060069	390
ENSG00000060138	3583
ENSG00000060140	2
ENSG00000060237	4110
ENSG00000060303	0
ENSG00000060339	2441
ENSG00000060491	1416
ENSG00000060558	0
ENSG00000060566	0
ENSG00000060642	111
ENSG00000060656	416
ENSG00000060688	890
ENSG00000060709	1
ENSG00000060718	2301
ENSG00000060749	2024
ENSG00000060762	232
ENSG00000060971	491
ENSG00000060982	2015
ENSG00000061273	2811
ENSG00000061337	365
ENSG00000061455	2
ENSG00000061492	0
ENSG00000061656	185
ENSG00000061676	5150
ENSG00000061794	1142
ENSG00000061918	11
ENSG00000061936	1090
ENSG00000061938	1674
ENSG00000061987	926
ENSG00000062038	235
ENSG00000062096	0
ENSG00000062194	1541
ENSG00000062282	105
ENSG00000062370	106
ENSG00000062485	4090
ENSG00000062524	2
ENSG00000062582	48
ENSG00000062598	478
ENSG00000062650	1982
ENSG00000062716	3218
ENSG00000062725	1064
ENSG00000062822	1750
ENSG00000063015	11
ENSG00000063046	6067
ENSG00000063127	18
ENSG00000063169	567
ENSG00000063176	518
ENSG00000063177	9007
ENSG00000063180	82
ENSG00000063241	727
ENSG00000063244	6467
ENSG00000063245	3548
ENSG00000063322	874
ENSG00000063438	7
ENSG00000063515	1
ENSG00000063587	720
ENSG00000063601	1560
ENSG00000063660	4503
ENSG00000063761	126
ENSG00000063854	926
ENSG00000063978	2534
ENSG00000064012	17
ENSG00000064042	3226
ENSG00000064102	808
ENSG00000064115	1066
ENSG00000064195	2
ENSG00000064199	82
ENSG00000064201	4
ENSG00000064205	11
ENSG00000064218	0
ENSG00000064225	15
ENSG00000064270	7
ENSG00000064300	3
ENSG00000064309	400
ENSG00000064313	952
ENSG00000064393	3084
ENSG00000064419	1682
ENSG00000064489	0
ENSG00000064490	336
ENSG00000064545	463
ENSG00000064547	157
ENSG00000064601	1231
ENSG00000064607	2284
ENSG00000064651	933
ENSG00000064652	598
ENSG00000064655	67
ENSG00000064666	8522
ENSG00000064687	129
ENSG00000064692	8
ENSG00000064703	633
ENSG00000064726	805
ENSG00000064763	68
ENSG00000064787	3
ENSG00000064835	0
ENSG00000064886	7
ENSG00000064932	262
ENSG00000064933	437
ENSG00000064961	1252
ENSG00000064989	1
ENSG00000064995	306
ENSG00000064999	723
ENSG00000065000	5063
ENSG00000065029	625
ENSG00000065054	920
ENSG00000065057	218
ENSG00000065060	974
ENSG00000065135	2816
ENSG00000065150	9766
ENSG00000065154	1406
ENSG00000065183	1130
ENSG00000065243	1460
ENSG00000065268	1310
ENSG00000065308	4916
ENSG00000065320	466
ENSG00000065325	9
ENSG00000065328	1029
ENSG00000065357	652
ENSG00000065361	10
ENSG00000065371	0
ENSG00000065413	144
ENSG00000065427	3206
ENSG00000065457	361
ENSG00000065485	662
ENSG00000065491	447
ENSG00000065518	1150
ENSG00000065526	3057
ENSG00000065534	5158
ENSG00000065548	1904
ENSG00000065559	1227
ENSG00000065600	431
ENSG00000065609	40
ENSG00000065613	2237
ENSG00000065615	315
ENSG00000065618	43
ENSG00000065621	23
ENSG00000065665	250
ENSG00000065675	90
ENSG00000065717	125
ENSG00000065802	1461
ENSG00000065809	1907
ENSG00000065833	254
ENSG00000065882	2110
ENSG00000065883	1317
ENSG00000065911	1993
ENSG00000065923	919
ENSG00000065970	967
ENSG00000065978	22589
ENSG00000065989	75
ENSG00000066027	575
ENSG00000066032	4
ENSG00000066044	3549
ENSG00000066056	115
ENSG00000066084	1671
ENSG00000066117	2049
ENSG00000066135	362
ENSG00000066136	851
ENSG00000066185	2
ENSG00000066230	88
ENSG00000066248	29
ENSG00000066279	1959
ENSG00000066294	0
ENSG00000066322	2732
ENSG00000066336	6
ENSG00000066379	1
ENSG00000066382	17
ENSG00000066405	9
ENSG00000066422	607
ENSG00000066427	247
ENSG00000066455	678
ENSG00000066468	289
ENSG00000066557	364
ENSG00000066583	448
ENSG00000066629	1063
ENSG00000066651	219
ENSG00000066654	1116
ENSG00000066697	2225
ENSG00000066735	402
ENSG00000066739	892
ENSG00000066777	1639
ENSG00000066813	0
ENSG00000066827	224
ENSG00000066855	473
ENSG00000066923	39
ENSG00000066926	669
ENSG00000066933	575
ENSG00000067048	0
ENSG00000067057	10240
ENSG00000067064	1866
ENSG00000067066	528
ENSG00000067082	2934
ENSG00000067113	162
ENSG00000067141	1233
ENSG00000067167	3716
ENSG00000067177	415
ENSG00000067182	1865
ENSG00000067191	204
ENSG00000067208	784
ENSG00000067221	458
ENSG00000067225	59480
ENSG00000067248	1570
ENSG00000067334	1979
ENSG00000067365	234
ENSG00000067369	1316
ENSG00000067445	458
ENSG00000067533	804
ENSG00000067560	11566
ENSG00000067596	1048
ENSG00000067601	11
ENSG00000067606	287
ENSG00000067646	0
ENSG00000067704	2431
ENSG00000067715	468
ENSG00000067798	736
ENSG00000067829	672
ENSG00000067836	89
ENSG00000067840	360
ENSG00000067842	12
ENSG00000067900	2352
ENSG00000067955	1555
ENSG00000067992	894
ENSG00000068001	764
ENSG00000068024	442
ENSG00000068028	989
ENSG00000068078	136
ENSG00000068079	184
ENSG00000068097	480
ENSG00000068120	1362
ENSG00000068137	257
ENSG00000068305	1269
ENSG00000068308	1171
ENSG00000068323	2985
ENSG00000068354	336
ENSG00000068366	3457
ENSG00000068383	913
ENSG00000068394	410
ENSG00000068400	863
ENSG00000068438	1057
ENSG00000068489	1308
ENSG00000068615	161
ENSG00000068650	1383
ENSG00000068654	2447
ENSG00000068697	3823
ENSG00000068724	791
ENSG00000068745	1186
ENSG00000068781	0
ENSG00000068784	396
ENSG00000068796	1239
ENSG00000068831	4
ENSG00000068878	2262
ENSG00000068885	184
ENSG00000068903	0
ENSG00000068912	1000
ENSG00000068971	485
ENSG00000068976	33
ENSG00000068985	0
ENSG00000069011	0
ENSG00000069018	0
ENSG00000069020	660
ENSG00000069122	0
ENSG00000069188	90
ENSG00000069206	0
ENSG00000069248	1227
ENSG00000069275	9427
ENSG00000069329	3315
ENSG00000069345	2010
ENSG00000069399	528
ENSG00000069424	288
ENSG00000069431	4
ENSG00000069482	660
ENSG00000069493	18
ENSG00000069509	183
ENSG00000069535	14
ENSG00000069667	543
ENSG00000069696	62
ENSG00000069702	500
ENSG00000069764	0
ENSG00000069812	4
ENSG00000069849	3000
ENSG00000069869	1585
ENSG00000069943	101
ENSG00000069956	1973
ENSG00000069966	377
ENSG00000069974	709
ENSG00000069998	947
ENSG00000070010	693
ENSG00000070018	0
ENSG00000070019	3
ENSG00000070031	0
ENSG00000070047	85
ENSG00000070061	1812
ENSG00000070081	935
ENSG00000070087	1992
ENSG00000070159	649
ENSG00000070182	23
ENSG00000070190	1
ENSG00000070193	2
ENSG00000070214	650
ENSG00000070269	269
ENSG00000070366	898
ENSG00000070367	2215
ENSG00000070371	302
ENSG00000070388	9
ENSG00000070404	9135
ENSG00000070413	2750
ENSG00000070423	1565
ENSG00000070444	409
ENSG00000070476	635
ENSG00000070495	1158
ENSG00000070501	221
ENSG00000070526	0
ENSG00000070540	249
ENSG00000070601	14
ENSG00000070610	1579
ENSG00000070614	10546
ENSG00000070669	12
ENSG00000070718	543
ENSG00000070729	0
ENSG00000070731	77
ENSG00000070748	1
ENSG00000070756	24802
ENSG00000070759	34
ENSG00000070761	589
ENSG00000070770	865
ENSG00000070778	1365
ENSG00000070785	501
ENSG00000070808	30
ENSG00000070814	2832
ENSG00000070831	5346
ENSG00000070882	761
ENSG00000070886	8
ENSG00000070915	0
ENSG00000070950	1026
ENSG00000070961	1843
ENSG00000070985	3
ENSG00000071051	1039
ENSG00000071054	6711
ENSG00000071073	249
ENSG00000071082	8226
ENSG00000071127	18865
ENSG00000071189	593
ENSG00000071203	0
ENSG00000071205	447
ENSG00000071242	2367
ENSG00000071243	274
ENSG00000071246	602
ENSG00000071282	9098
ENSG00000071462	1493
ENSG00000071537	2315
ENSG00000071539	1522
ENSG00000071553	2451
ENSG00000071564	3110
ENSG00000071575	189
ENSG00000071626	5459
ENSG00000071655	1819
ENSG00000071677	0
ENSG00000071794	712
ENSG00000071859	1692
ENSG00000071889	710
ENSG00000071894	1
ENSG00000071909	0
ENSG00000071967	778
ENSG00000071991	117
ENSG00000071994	1312
ENSG00000072041	398
ENSG00000072042	2075
ENSG00000072062	0
ENSG00000072071	0
ENSG00000072080	0
ENSG00000072110	34079
ENSG00000072121	668
ENSG00000072133	210
ENSG00000072134	332
ENSG00000072135	592
ENSG00000072163	139
ENSG00000072182	4
ENSG00000072195	617
ENSG00000072201	31
ENSG00000072210	1048
ENSG00000072274	12535
ENSG00000072310	1821
ENSG00000072315	0
ENSG00000072364	4039
ENSG00000072401	672
ENSG00000072415	1470
ENSG00000072422	367
ENSG00000072501	5312
ENSG00000072506	948
ENSG00000072518	1411
ENSG00000072571	843
ENSG00000072609	813
ENSG00000072657	1
ENSG00000072682	2133
ENSG00000072694	0
ENSG00000072736	352
ENSG00000072756	411
ENSG00000072778	7381
ENSG00000072786	512
ENSG00000072803	1610
ENSG00000072818	2
ENSG00000072832	1386
ENSG00000072840	846
ENSG00000072849	978
ENSG00000072858	0
ENSG00000072864	0
ENSG00000072952	2
ENSG00000072954	124
ENSG00000072958	1997
ENSG00000073008	9339
ENSG00000073050	601
ENSG00000073060	1592
ENSG00000073067	11
ENSG00000073111	1943
ENSG00000073146	22
ENSG00000073150	134
ENSG00000073169	576
ENSG00000073282	46
ENSG00000073331	91
ENSG00000073350	310
ENSG00000073417	662
ENSG00000073464	377
ENSG00000073536	735
ENSG00000073578	44
ENSG00000073584	119
ENSG00000073598	4
ENSG00000073605	74
ENSG00000073614	1462
ENSG00000073670	37
ENSG00000073711	1374
ENSG00000073712	4647
ENSG00000073734	0
ENSG00000073737	1
ENSG00000073754	0
ENSG00000073756	441
ENSG00000073792	1838
ENSG00000073803	391
ENSG00000073849	443
ENSG00000073861	4
ENSG00000073905	114
ENSG00000073910	68
ENSG00000073921	8147
ENSG00000073969	1
ENSG00000074047	1321
ENSG00000074054	1343
ENSG00000074071	402
ENSG00000074181	217
ENSG00000074201	1710
ENSG00000074211	9
ENSG00000074219	737
ENSG00000074266	550
ENSG00000074276	23
ENSG00000074317	21
ENSG00000074319	1175
ENSG00000074356	1916
ENSG00000074370	41
ENSG00000074410	4
ENSG00000074416	2581
ENSG00000074527	1673
ENSG00000074582	416
ENSG00000074590	1238
ENSG00000074603	1357
ENSG00000074621	188
ENSG00000074657	1946
ENSG00000074660	0
ENSG00000074695	4471
ENSG00000074696	2365
ENSG00000074706	4
ENSG00000074755	1760
ENSG00000074771	1
ENSG00000074800	68747
ENSG00000074803	1
ENSG00000074842	2170
ENSG00000074855	478
ENSG00000074935	133
ENSG00000074964	942
ENSG00000074966	12
ENSG00000075035	0
ENSG00000075043	2
ENSG00000075073	16
ENSG00000075089	264
ENSG00000075131	298
ENSG00000075142	1235
ENSG00000075151	3530
ENSG00000075188	347
ENSG00000075213	142
ENSG00000075218	1561
ENSG00000075223	7161
ENSG00000075234	517
ENSG00000075239	514
ENSG00000075240	637
ENSG00000075275	1728
ENSG00000075290	0
ENSG00000075292	1728
ENSG00000075303	334
ENSG00000075336	895
ENSG00000075340	187
ENSG00000075388	0
ENSG00000075391	2058
ENSG00000075399	185
ENSG00000075407	286
ENSG00000075413	1539
ENSG00000075415	8250
ENSG00000075420	4934
ENSG00000075426	9253
ENSG00000075429	0
ENSG00000075461	74
ENSG00000075539	1968
ENSG00000075568	861
ENSG00000075618	2543
ENSG00000075624	181630
ENSG00000075643	75
ENSG00000075651	96
ENSG00000075673	1
ENSG00000075702	833
ENSG00000075711	3490
ENSG00000075785	5581
ENSG00000075790	0
ENSG00000075826	118
ENSG00000075856	1153
ENSG00000075884	0
ENSG00000075886	7
ENSG00000075891	0
ENSG00000075914	410
ENSG00000075945	595
ENSG00000075975	920
ENSG00000076003	2705
ENSG00000076043	483
ENSG00000076053	475
ENSG00000076067	2286
ENSG00000076108	2264
ENSG00000076201	1595
ENSG00000076242	944
ENSG00000076248	1021
ENSG00000076258	10
ENSG00000076321	689
ENSG00000076344	226
ENSG00000076351	155
ENSG00000076356	481
ENSG00000076382	1242
ENSG00000076513	2171
ENSG00000076554	656
ENSG00000076555	394
ENSG00000076604	1246
ENSG00000076641	225
ENSG00000076650	175
ENSG00000076662	0
ENSG00000076685	1344
ENSG00000076706	1273
ENSG00000076716	246
ENSG00000076770	81
ENSG00000076826	508
ENSG00000076864	108
ENSG00000076924	1070
ENSG00000076928	2227
ENSG00000076944	301
ENSG00000076984	1020
ENSG00000077009	10
ENSG00000077044	1534
ENSG00000077063	179
ENSG00000077080	0
ENSG00000077092	495
ENSG00000077097	4325
ENSG00000077147	6141
ENSG00000077150	4346
ENSG00000077152	392
ENSG00000077157	790
ENSG00000077232	2957
ENSG00000077235	2796
ENSG00000077238	814
ENSG00000077254	1070
ENSG00000077264	153
ENSG00000077274	11
ENSG00000077279	1
ENSG00000077312	1154
ENSG00000077327	5
ENSG00000077348	446
ENSG00000077380	3139
ENSG00000077420	2
ENSG00000077454	194
ENSG00000077458	258
ENSG00000077463	450
ENSG00000077498	307
ENSG00000077514	915
ENSG00000077522	110
ENSG00000077549	4708
ENSG00000077585	369
ENSG00000077616	3
ENSG00000077684	1137
ENSG00000077713	222
ENSG00000077721	1327
ENSG00000077782	4312
ENSG00000077800	2
ENSG00000077935	1
ENSG00000077942	1389
ENSG00000077943	0
ENSG00000077984	2
ENSG00000078018	217
ENSG00000078043	736
ENSG00000078053	52
ENSG00000078061	1329
ENSG00000078070	210
ENSG00000078081	22
ENSG00000078098	1462
ENSG00000078114	58
ENSG00000078124	767
ENSG00000078140	2463
ENSG00000078142	1542
ENSG00000078177	513
ENSG00000078237	141
ENSG00000078246	803
ENSG00000078269	1097
ENSG00000078295	0
ENSG00000078304	1659
ENSG00000078319	168
ENSG00000078328	0
ENSG00000078369	12289
ENSG00000078399	0
ENSG00000078401	1533
ENSG00000078403	460
ENSG00000078487	37
ENSG00000078549	1
ENSG00000078579	0
ENSG00000078589	0
ENSG00000078596	51
ENSG00000078618	2216
ENSG00000078668	1767
ENSG00000078674	2568
ENSG00000078687	591
ENSG00000078699	484
ENSG00000078725	49
ENSG00000078747	1880
ENSG00000078795	1
ENSG00000078804	856
ENSG00000078808	5331
ENSG00000078814	5
ENSG00000078898	0
ENSG00000078900	19
ENSG00000078902	1554
ENSG00000078967	139
ENSG00000079101	8
ENSG00000079102	33
ENSG00000079112	0
ENSG00000079134	591
ENSG00000079150	126
ENSG00000079156	160
ENSG00000079215	28
ENSG00000079246	12059
ENSG00000079257	88
ENSG00000079263	16
ENSG00000079277	232
ENSG00000079308	2941
ENSG00000079313	1179
ENSG00000079332	2745
ENSG00000079335	145
ENSG00000079337	47
ENSG00000079385	1
ENSG00000079387	633
ENSG00000079393	0
ENSG00000079432	3128
ENSG00000079435	202
ENSG00000079459	194
ENSG00000079462	303
ENSG00000079482	85
ENSG00000079557	0
ENSG00000079616	1410
ENSG00000079689	0
ENSG00000079691	298
ENSG00000079739	1476
ENSG00000079785	2826
ENSG00000079805	3017
ENSG00000079819	2645
ENSG00000079841	150
ENSG00000079931	24
ENSG00000079950	797
ENSG00000079974	506
ENSG00000079999	2161
ENSG00000080007	0
ENSG00000080031	36
ENSG00000080166	40
ENSG00000080189	726
ENSG00000080200	661
ENSG00000080224	1
ENSG00000080293	0
ENSG00000080298	173
ENSG00000080345	2817
ENSG00000080371	1526
ENSG00000080493	515
ENSG00000080503	1155
ENSG00000080511	2
ENSG00000080546	169
ENSG00000080561	208
ENSG00000080572	0
ENSG00000080573	139
ENSG00000080603	116
ENSG00000080608	1788
ENSG00000080618	0
ENSG00000080644	300
ENSG00000080709	1
ENSG00000080802	541
ENSG00000080815	1595
ENSG00000080819	358
ENSG00000080822	1080
ENSG00000080823	235
ENSG00000080824	36566
ENSG00000080839	629
ENSG00000080845	2032
ENSG00000080854	545
ENSG00000080910	0
ENSG00000080947	60
ENSG00000080986	730
ENSG00000081014	664
ENSG00000081019	487
ENSG00000081026	434
ENSG00000081041	13
ENSG00000081051	0
ENSG00000081052	1762
ENSG00000081059	1050
ENSG00000081087	1603
ENSG00000081138	1
ENSG00000081148	9
ENSG00000081154	2834
ENSG00000081177	461
ENSG00000081181	96
ENSG00000081189	14
ENSG00000081237	0
ENSG00000081248	0
ENSG00000081277	73
ENSG00000081307	941
ENSG00000081320	212
ENSG00000081377	585
ENSG00000081386	252
ENSG00000081479	42
ENSG00000081665	159
ENSG00000081692	121
ENSG00000081721	444
ENSG00000081760	748
ENSG00000081791	890
ENSG00000081800	0
ENSG00000081803	136
ENSG00000081818	5
ENSG00000081842	0
ENSG00000081853	0
ENSG00000081870	385
ENSG00000081913	499
ENSG00000081923	483
ENSG00000081985	1
ENSG00000082014	316
ENSG00000082068	375
ENSG00000082074	0
ENSG00000082126	181
ENSG00000082146	489
ENSG00000082153	7230
ENSG00000082175	25
ENSG00000082196	2
ENSG00000082212	2085
ENSG00000082213	627
ENSG00000082258	645
ENSG00000082269	336
ENSG00000082293	0
ENSG00000082397	1424
ENSG00000082438	564
ENSG00000082458	367
ENSG00000082482	2
ENSG00000082497	22
ENSG00000082512	270
ENSG00000082515	489
ENSG00000082516	988
ENSG00000082556	0
ENSG00000082641	7386
ENSG00000082684	19
ENSG00000082701	1998
ENSG00000082781	4131
ENSG00000082805	1830
ENSG00000082898	4183
ENSG00000082929	1
ENSG00000082996	564
ENSG00000083067	689
ENSG00000083093	165
ENSG00000083097	220
ENSG00000083099	764
ENSG00000083123	319
ENSG00000083168	2053
ENSG00000083223	416
ENSG00000083290	714
ENSG00000083307	0
ENSG00000083312	6630
ENSG00000083444	3486
ENSG00000083454	15
ENSG00000083457	392
ENSG00000083520	1335
ENSG00000083535	260
ENSG00000083544	236
ENSG00000083622	0
ENSG00000083635	321
ENSG00000083642	1105
ENSG00000083720	1267
ENSG00000083750	189
ENSG00000083782	0
ENSG00000083799	1578
ENSG00000083807	79
ENSG00000083812	364
ENSG00000083814	138
ENSG00000083817	139
ENSG00000083828	169
ENSG00000083838	74
ENSG00000083844	745
ENSG00000083845	12251
ENSG00000083857	8695
ENSG00000083896	60
ENSG00000083937	1351
ENSG00000084070	598
ENSG00000084072	609
ENSG00000084073	1718
ENSG00000084090	4105
ENSG00000084092	410
ENSG00000084093	1403
ENSG00000084110	2
ENSG00000084112	4785
ENSG00000084207	7379
ENSG00000084234	16899
ENSG00000084444	314
ENSG00000084453	182
ENSG00000084463	2111
ENSG00000084623	3921
ENSG00000084628	65
ENSG00000084636	175
ENSG00000084652	2861
ENSG00000084674	0
ENSG00000084676	757
ENSG00000084693	451
ENSG00000084710	1426
ENSG00000084731	1296
ENSG00000084733	2039
ENSG00000084734	2
ENSG00000084754	2876
ENSG00000084764	394
ENSG00000084774	2381
ENSG00000085063	12693
ENSG00000085117	1524
ENSG00000085185	242
ENSG00000085224	2011
ENSG00000085231	0
ENSG00000085265	0
ENSG00000085274	336
ENSG00000085276	7
ENSG00000085365	1174
ENSG00000085377	1464
ENSG00000085382	325
ENSG00000085415	1318
ENSG00000085433	526
ENSG00000085449	1184
ENSG00000085465	16
ENSG00000085491	13
ENSG00000085511	690
ENSG00000085514	7
ENSG00000085552	305
ENSG00000085563	21
ENSG00000085644	218
ENSG00000085662	10425
ENSG00000085719	2136
ENSG00000085721	45
ENSG00000085733	746
ENSG00000085741	9
ENSG00000085760	550
ENSG00000085788	1178
ENSG00000085831	9
ENSG00000085832	1154
ENSG00000085840	490
ENSG00000085871	33
ENSG00000085872	1078
ENSG00000085978	0
ENSG00000085982	1640
ENSG00000085998	2249
ENSG00000085999	375
ENSG00000086015	1775
ENSG00000086061	7118
ENSG00000086062	9597
ENSG00000086065	1019
ENSG00000086102	1096
ENSG00000086159	1
ENSG00000086189	445
ENSG00000086200	745
ENSG00000086205	0
ENSG00000086232	2555
ENSG00000086288	16
ENSG00000086289	470
ENSG00000086300	50
ENSG00000086475	2197
ENSG00000086504	1392
ENSG00000086506	16
ENSG00000086544	337
ENSG00000086548	0
ENSG00000086570	4
ENSG00000086589	1023
ENSG00000086598	3623
ENSG00000086619	119
ENSG00000086666	1396
ENSG00000086696	211
ENSG00000086712	1395
ENSG00000086717	0
ENSG00000086730	37
ENSG00000086758	5755
ENSG00000086827	742
ENSG00000086848	185
ENSG00000086967	6
ENSG00000086991	1351
ENSG00000087008	1015
ENSG00000087053	1609
ENSG00000087074	3196
ENSG00000087076	142
ENSG00000087077	1856
ENSG00000087085	169
ENSG00000087086	10239
ENSG00000087087	4754
ENSG00000087088	1808
ENSG00000087095	754
ENSG00000087111	1136
ENSG00000087116	45
ENSG00000087128	0
ENSG00000087152	1914
ENSG00000087157	501
ENSG00000087191	1751
ENSG00000087206	589
ENSG00000087237	10
ENSG00000087245	11552
ENSG00000087250	14
ENSG00000087253	1307
ENSG00000087258	167
ENSG00000087263	792
ENSG00000087266	759
ENSG00000087269	1040
ENSG00000087274	3596
ENSG00000087299	341
ENSG00000087301	228
ENSG00000087302	1944
ENSG00000087303	220
ENSG00000087338	571
ENSG00000087365	5955
ENSG00000087448	799
ENSG00000087460	15025
ENSG00000087470	2007
ENSG00000087494	117
ENSG00000087495	0
ENSG00000087502	1030
ENSG00000087510	1
ENSG00000087586	1086
ENSG00000087589	3
ENSG00000087842	82
ENSG00000087884	30
ENSG00000087903	400
ENSG00000087995	650
ENSG00000088002	0
ENSG00000088035	239
ENSG00000088038	286
ENSG00000088053	0
ENSG00000088179	355
ENSG00000088205	1993
ENSG00000088247	7641
ENSG00000088256	2406
ENSG00000088280	0
ENSG00000088298	377
ENSG00000088305	85
ENSG00000088320	0
ENSG00000088325	5087
ENSG00000088340	211
ENSG00000088356	1025
ENSG00000088367	1075
ENSG00000088386	0
ENSG00000088387	1227
ENSG00000088448	1054
ENSG00000088451	179
ENSG00000088538	251
ENSG00000088543	122
ENSG00000088682	585
ENSG00000088726	4
ENSG00000088727	84
ENSG00000088756	43
ENSG00000088766	259
ENSG00000088782	0
ENSG00000088808	765
ENSG00000088812	2247
ENSG00000088826	1237
ENSG00000088827	4
ENSG00000088832	6252
ENSG00000088833	1791
ENSG00000088836	11
ENSG00000088854	219
ENSG00000088876	166
ENSG00000088881	844
ENSG00000088882	78
ENSG00000088888	2161
ENSG00000088899	192
ENSG00000088926	0
ENSG00000088930	2974
ENSG00000088970	131
ENSG00000088986	4483
ENSG00000088992	4
ENSG00000089006	1772
ENSG00000089009	19250
ENSG00000089012	0
ENSG00000089022	754
ENSG00000089041	0
ENSG00000089048	548
ENSG00000089050	517
ENSG00000089053	2041
ENSG00000089057	1317
ENSG00000089060	409
ENSG00000089063	1325
ENSG00000089091	57
ENSG00000089094	974
ENSG00000089101	2
ENSG00000089116	0
ENSG00000089123	149
ENSG00000089127	11
ENSG00000089154	4271
ENSG00000089157	25906
ENSG00000089159	1794
ENSG00000089163	13
ENSG00000089169	0
ENSG00000089177	194
ENSG00000089195	648
ENSG00000089199	15
ENSG00000089220	4653
ENSG00000089225	0
ENSG00000089234	591
ENSG00000089248	1361
ENSG00000089250	1
ENSG00000089280	8890
ENSG00000089289	416
ENSG00000089327	1113
ENSG00000089335	478
ENSG00000089351	1539
ENSG00000089356	0
ENSG00000089472	109
ENSG00000089486	125
ENSG00000089505	18
ENSG00000089558	8
ENSG00000089597	9102
ENSG00000089639	509
ENSG00000089682	237
ENSG00000089685	2666
ENSG00000089692	12
ENSG00000089693	3860
ENSG00000089723	3
ENSG00000089737	52
ENSG00000089775	157
ENSG00000089818	453
ENSG00000089820	16
ENSG00000089847	7
ENSG00000089876	929
ENSG00000089902	1417
ENSG00000089916	1405
ENSG00000090006	935
ENSG00000090013	250
ENSG00000090020	1730
ENSG00000090054	1428
ENSG00000090060	5416
ENSG00000090061	213
ENSG00000090097	2299
ENSG00000090104	0
ENSG00000090238	334
ENSG00000090263	432
ENSG00000090266	356
ENSG00000090273	4685
ENSG00000090316	1947
ENSG00000090339	1737
ENSG00000090372	2480
ENSG00000090376	4
ENSG00000090382	0
ENSG00000090402	0
ENSG00000090432	913
ENSG00000090447	262
ENSG00000090470	605
ENSG00000090487	1502
ENSG00000090512	0
ENSG00000090520	1187
ENSG00000090530	2008
ENSG00000090534	1
ENSG00000090539	22
ENSG00000090554	0
ENSG00000090565	143
ENSG00000090581	802
ENSG00000090612	407
ENSG00000090615	2158
ENSG00000090621	3950
ENSG00000090659	0
ENSG00000090661	539
ENSG00000090674	530
ENSG00000090686	1514
ENSG00000090776	618
ENSG00000090857	441
ENSG00000090861	2678
ENSG00000090863	3254
ENSG00000090889	1020
ENSG00000090905	197
ENSG00000090924	833
ENSG00000090932	62
ENSG00000090971	587
ENSG00000090975	473
ENSG00000090989	372
ENSG00000091009	557
ENSG00000091010	1
ENSG00000091039	2188
ENSG00000091073	105
ENSG00000091106	13
ENSG00000091127	817
ENSG00000091128	0
ENSG00000091129	29
ENSG00000091136	8520
ENSG00000091137	2
ENSG00000091138	0
ENSG00000091140	1846
ENSG00000091157	399
ENSG00000091164	1443
ENSG00000091181	1
ENSG00000091262	0
ENSG00000091317	2041
ENSG00000091409	1935
ENSG00000091428	27
ENSG00000091436	1197
ENSG00000091482	0
ENSG00000091483	2107
ENSG00000091490	248
ENSG00000091513	3
ENSG00000091527	10204
ENSG00000091536	7
ENSG00000091542	2739
ENSG00000091583	0
ENSG00000091592	60
ENSG00000091622	115
ENSG00000091640	1349
ENSG00000091651	934
ENSG00000091656	1074
ENSG00000091664	0
ENSG00000091704	1
ENSG00000091732	353
ENSG00000091831	10
ENSG00000091844	68
ENSG00000091879	0
ENSG00000091947	522
ENSG00000091972	30
ENSG00000091986	8033
ENSG00000092009	2
ENSG00000092010	865
ENSG00000092020	222
ENSG00000092036	52
ENSG00000092051	8
ENSG00000092054	0
ENSG00000092067	1
ENSG00000092068	609
ENSG00000092094	426
ENSG00000092096	641
ENSG00000092098	0
ENSG00000092108	793
ENSG00000092140	711
ENSG00000092148	3278
ENSG00000092199	11598
ENSG00000092200	3
ENSG00000092201	5484
ENSG00000092203	1001
ENSG00000092208	243
ENSG00000092295	3
ENSG00000092330	18
ENSG00000092345	0
ENSG00000092377	0
ENSG00000092421	48
ENSG00000092439	1139
ENSG00000092445	927
ENSG00000092470	731
ENSG00000092529	6
ENSG00000092531	267
ENSG00000092607	18
ENSG00000092621	1182
ENSG00000092758	98
ENSG00000092820	5909
ENSG00000092841	10891
ENSG00000092847	1426
ENSG00000092850	3
ENSG00000092853	1665
ENSG00000092871	237
ENSG00000092929	885
ENSG00000092931	144
ENSG00000092964	1651
ENSG00000092969	4257
ENSG00000092978	260
ENSG00000093000	2342
ENSG00000093009	736
ENSG00000093010	17
ENSG00000093072	400
ENSG00000093100	4
ENSG00000093134	0
ENSG00000093144	1448
ENSG00000093167	1651
ENSG00000093183	1042
[truncated: 58,680 more rows]
