# Supplementary material for: A bio-functional polymer that prevents retinal scarring through modulation of NRF2 signalling pathway
Source: Nat Commun. 2022 May 19;13:2796. doi: 10.1038/s41467-022-30474-6 (PMC9119969; doi:10.1038/s41467-022-30474-6)
Supplement: Supplementary file 11 — Source data [file 41467_2022_30474_MOESM11_ESM.zip › NCOMMS-21-46079B_zip/Source data 2_RNA-Seq Data/DESeq2/CountFiles/invitro/C2_8h_sorted.count]

ENSG00000000003	636
ENSG00000000005	0
ENSG00000000419	562
ENSG00000000457	188
ENSG00000000460	127
ENSG00000000938	2
ENSG00000000971	420
ENSG00000001036	1496
ENSG00000001084	1011
ENSG00000001167	845
ENSG00000001460	87
ENSG00000001461	286
ENSG00000001497	1456
ENSG00000001561	401
ENSG00000001617	156
ENSG00000001626	2
ENSG00000001629	1122
ENSG00000001630	286
ENSG00000001631	61
ENSG00000002016	131
ENSG00000002079	157
ENSG00000002330	145
ENSG00000002549	1843
ENSG00000002586	2087
ENSG00000002587	34
ENSG00000002726	2
ENSG00000002745	2
ENSG00000002746	0
ENSG00000002822	3
ENSG00000002834	4391
ENSG00000002919	397
ENSG00000002933	7
ENSG00000003056	789
ENSG00000003096	41
ENSG00000003137	80
ENSG00000003147	76
ENSG00000003249	50
ENSG00000003393	992
ENSG00000003400	4
ENSG00000003402	1498
ENSG00000003436	25
ENSG00000003509	215
ENSG00000003756	1158
ENSG00000003987	53
ENSG00000003989	2664
ENSG00000004059	1051
ENSG00000004139	291
ENSG00000004142	2826
ENSG00000004399	2558
ENSG00000004455	3032
ENSG00000004468	114
ENSG00000004478	2519
ENSG00000004487	2614
ENSG00000004534	1473
ENSG00000004660	543
ENSG00000004700	826
ENSG00000004766	326
ENSG00000004776	14
ENSG00000004777	133
ENSG00000004779	1035
ENSG00000004799	22
ENSG00000004809	1
ENSG00000004838	11
ENSG00000004846	9
ENSG00000004848	1
ENSG00000004864	1312
ENSG00000004866	222
ENSG00000004897	1590
ENSG00000004939	4
ENSG00000004948	0
ENSG00000004961	840
ENSG00000004975	967
ENSG00000005001	3
ENSG00000005007	3962
ENSG00000005020	35
ENSG00000005022	2944
ENSG00000005059	424
ENSG00000005073	0
ENSG00000005075	635
ENSG00000005100	1243
ENSG00000005102	1
ENSG00000005108	8
ENSG00000005156	807
ENSG00000005175	608
ENSG00000005187	5
ENSG00000005189	33
ENSG00000005194	1321
ENSG00000005206	716
ENSG00000005238	599
ENSG00000005243	90
ENSG00000005249	99
ENSG00000005302	559
ENSG00000005339	2999
ENSG00000005379	193
ENSG00000005381	0
ENSG00000005421	0
ENSG00000005436	283
ENSG00000005448	476
ENSG00000005469	193
ENSG00000005471	0
ENSG00000005483	1709
ENSG00000005486	1419
ENSG00000005513	1413
ENSG00000005700	34
ENSG00000005801	697
ENSG00000005810	1068
ENSG00000005812	445
ENSG00000005844	5
ENSG00000005882	195
ENSG00000005884	24517
ENSG00000005889	1303
ENSG00000005893	4455
ENSG00000005961	14
ENSG00000005981	0
ENSG00000006007	1226
ENSG00000006015	552
ENSG00000006016	679
ENSG00000006025	177
ENSG00000006042	6586
ENSG00000006047	0
ENSG00000006059	0
ENSG00000006062	1232
ENSG00000006071	2
ENSG00000006116	0
ENSG00000006118	14250
ENSG00000006125	4639
ENSG00000006128	6
ENSG00000006194	1036
ENSG00000006210	413
ENSG00000006282	673
ENSG00000006283	33
ENSG00000006327	9574
ENSG00000006377	0
ENSG00000006432	822
ENSG00000006451	2165
ENSG00000006453	523
ENSG00000006459	498
ENSG00000006468	27
ENSG00000006530	190
ENSG00000006534	73
ENSG00000006555	0
ENSG00000006576	715
ENSG00000006606	0
ENSG00000006607	927
ENSG00000006611	3
ENSG00000006625	260
ENSG00000006634	247
ENSG00000006638	7
ENSG00000006652	190
ENSG00000006659	0
ENSG00000006695	296
ENSG00000006704	1284
ENSG00000006712	1473
ENSG00000006715	972
ENSG00000006740	149
ENSG00000006744	2332
ENSG00000006747	24
ENSG00000006756	851
ENSG00000006757	302
ENSG00000006788	0
ENSG00000006831	61
ENSG00000006837	6
ENSG00000007001	1
ENSG00000007038	0
ENSG00000007047	1014
ENSG00000007062	5
ENSG00000007080	3839
ENSG00000007129	0
ENSG00000007168	3489
ENSG00000007171	32
ENSG00000007174	9
ENSG00000007202	3287
ENSG00000007216	0
ENSG00000007237	1225
ENSG00000007255	66
ENSG00000007264	2
ENSG00000007306	0
ENSG00000007312	0
ENSG00000007314	1
ENSG00000007341	320
ENSG00000007350	0
ENSG00000007372	414
ENSG00000007376	877
ENSG00000007384	886
ENSG00000007392	1160
ENSG00000007402	41
ENSG00000007516	60
ENSG00000007520	1240
ENSG00000007541	973
ENSG00000007545	440
ENSG00000007866	460
ENSG00000007908	6
ENSG00000007923	967
ENSG00000007933	0
ENSG00000007944	437
ENSG00000007952	4
ENSG00000007968	0
ENSG00000008018	2618
ENSG00000008056	67
ENSG00000008083	266
ENSG00000008086	154
ENSG00000008118	6
ENSG00000008128	8
ENSG00000008130	1717
ENSG00000008196	0
ENSG00000008197	0
ENSG00000008226	12
ENSG00000008256	2170
ENSG00000008277	34
ENSG00000008282	1186
ENSG00000008283	140
ENSG00000008294	4273
ENSG00000008300	271
ENSG00000008311	1146
ENSG00000008323	19
ENSG00000008324	256
ENSG00000008382	159
ENSG00000008394	1878
ENSG00000008405	1877
ENSG00000008438	2
ENSG00000008441	5040
ENSG00000008513	1979
ENSG00000008516	78
ENSG00000008517	887
ENSG00000008710	2151
ENSG00000008735	276
ENSG00000008838	1432
ENSG00000008853	533
ENSG00000008869	530
ENSG00000008952	3414
ENSG00000008988	10276
ENSG00000009307	12387
ENSG00000009335	3034
ENSG00000009413	1153
ENSG00000009694	23
ENSG00000009709	0
ENSG00000009724	25
ENSG00000009765	0
ENSG00000009780	103
ENSG00000009790	2
ENSG00000009830	745
ENSG00000009844	1137
ENSG00000009950	61
ENSG00000009954	3871
ENSG00000010017	1118
ENSG00000010030	26
ENSG00000010072	255
ENSG00000010165	1187
ENSG00000010219	167
ENSG00000010244	2304
ENSG00000010256	2812
ENSG00000010270	691
ENSG00000010278	1360
ENSG00000010282	129
ENSG00000010292	779
ENSG00000010295	285
ENSG00000010310	7
ENSG00000010318	51
ENSG00000010319	1
ENSG00000010322	3155
ENSG00000010327	24
ENSG00000010361	206
ENSG00000010379	47
ENSG00000010404	356
ENSG00000010438	1
ENSG00000010539	255
ENSG00000010610	2
ENSG00000010626	89
ENSG00000010671	9
ENSG00000010704	47
ENSG00000010803	572
ENSG00000010810	1695
ENSG00000010818	2521
ENSG00000010932	0
ENSG00000011007	1975
ENSG00000011009	2384
ENSG00000011021	600
ENSG00000011028	1418
ENSG00000011052	0
ENSG00000011083	2
ENSG00000011105	9297
ENSG00000011114	40
ENSG00000011132	437
ENSG00000011143	180
ENSG00000011198	627
ENSG00000011201	113
ENSG00000011243	697
ENSG00000011258	410
ENSG00000011260	1524
ENSG00000011275	1636
ENSG00000011295	1285
ENSG00000011304	11189
ENSG00000011332	62
ENSG00000011347	119
ENSG00000011376	885
ENSG00000011405	1683
ENSG00000011422	2247
ENSG00000011426	322
ENSG00000011451	2035
ENSG00000011454	1039
ENSG00000011465	1222
ENSG00000011478	285
ENSG00000011485	1876
ENSG00000011523	501
ENSG00000011566	635
ENSG00000011590	11
ENSG00000011600	0
ENSG00000011638	20
ENSG00000011677	0
ENSG00000012048	483
ENSG00000012061	1207
ENSG00000012124	2
ENSG00000012171	7353
ENSG00000012174	909
ENSG00000012211	386
ENSG00000012223	0
ENSG00000012232	2205
ENSG00000012504	2
ENSG00000012660	3728
ENSG00000012779	1
ENSG00000012817	0
ENSG00000012822	1315
ENSG00000012963	13
ENSG00000012983	1171
ENSG00000013016	277
ENSG00000013275	0
ENSG00000013288	713
ENSG00000013293	375
ENSG00000013297	150
ENSG00000013306	4109
ENSG00000013364	2119
ENSG00000013374	1296
ENSG00000013375	626
ENSG00000013392	164
ENSG00000013441	1141
ENSG00000013503	319
ENSG00000013523	420
ENSG00000013561	606
ENSG00000013563	91
ENSG00000013573	817
ENSG00000013583	619
ENSG00000013588	859
ENSG00000013619	417
ENSG00000013725	2
ENSG00000013810	380
ENSG00000014123	358
ENSG00000014138	92
ENSG00000014164	296
ENSG00000014216	1418
ENSG00000014257	0
ENSG00000014641	1818
ENSG00000014824	1548
ENSG00000014914	69
ENSG00000014919	498
ENSG00000015133	174
ENSG00000015153	479
ENSG00000015171	2821
ENSG00000015285	6
ENSG00000015413	3
ENSG00000015475	1151
ENSG00000015479	28
ENSG00000015520	32
ENSG00000015532	1123
ENSG00000015568	60
ENSG00000015592	10
ENSG00000015676	1400
ENSG00000016082	1
ENSG00000016391	466
ENSG00000016402	16
ENSG00000016490	0
ENSG00000016602	0
ENSG00000016864	733
ENSG00000017260	1738
ENSG00000017427	7
ENSG00000017483	26
ENSG00000017797	1616
ENSG00000018189	615
ENSG00000018236	534
ENSG00000018280	2
ENSG00000018408	3340
ENSG00000018510	1339
ENSG00000018607	0
ENSG00000018610	439
ENSG00000018625	2
ENSG00000018699	799
ENSG00000018869	75
ENSG00000019102	0
ENSG00000019144	1990
ENSG00000019169	0
ENSG00000019186	322
ENSG00000019485	568
ENSG00000019505	74
ENSG00000019549	17
ENSG00000019582	139
ENSG00000019991	1
ENSG00000019995	403
ENSG00000020129	1313
ENSG00000020181	427
ENSG00000020219	0
ENSG00000020256	331
ENSG00000020426	411
ENSG00000020577	3169
ENSG00000020633	3
ENSG00000020922	472
ENSG00000021300	333
ENSG00000021355	138
ENSG00000021461	0
ENSG00000021488	10
ENSG00000021574	439
ENSG00000021645	76
ENSG00000021762	392
ENSG00000021776	1327
ENSG00000021826	238
ENSG00000021852	0
ENSG00000022267	302
ENSG00000022277	954
ENSG00000022355	4
ENSG00000022556	0
ENSG00000022567	539
ENSG00000022840	2794
ENSG00000022976	124
ENSG00000023041	671
ENSG00000023171	731
ENSG00000023191	76
ENSG00000023228	154
ENSG00000023287	1515
ENSG00000023318	1055
ENSG00000023330	3021
ENSG00000023445	2570
ENSG00000023516	1257
ENSG00000023572	502
ENSG00000023608	1034
ENSG00000023697	349
ENSG00000023734	3533
ENSG00000023839	7
ENSG00000023892	20
ENSG00000023902	1292
ENSG00000023909	894
ENSG00000024048	949
ENSG00000024422	1846
ENSG00000024526	54
ENSG00000024862	113
ENSG00000025039	930
ENSG00000025156	382
ENSG00000025293	1046
ENSG00000025423	6
ENSG00000025434	69
ENSG00000025708	31
ENSG00000025770	1046
ENSG00000025772	1964
ENSG00000025796	3102
ENSG00000025800	1906
ENSG00000026025	25656
ENSG00000026036	84
ENSG00000026103	267
ENSG00000026297	146
ENSG00000026508	22043
ENSG00000026559	273
ENSG00000026652	441
ENSG00000026751	0
ENSG00000026950	366
ENSG00000027001	294
ENSG00000027075	80
ENSG00000027644	1
ENSG00000027697	749
ENSG00000027847	802
ENSG00000027869	8
ENSG00000028116	247
ENSG00000028137	1
ENSG00000028203	1106
ENSG00000028277	73
ENSG00000028310	958
ENSG00000028528	1775
ENSG00000028839	232
ENSG00000029153	2066
ENSG00000029363	2922
ENSG00000029364	1014
ENSG00000029534	40
ENSG00000029559	0
ENSG00000029639	139
ENSG00000029725	1565
ENSG00000029993	1006
ENSG00000030066	225
ENSG00000030110	541
ENSG00000030304	0
ENSG00000030419	108
ENSG00000030582	4190
ENSG00000031003	962
ENSG00000031081	672
ENSG00000031691	189
ENSG00000031698	2895
ENSG00000031823	1536
ENSG00000032219	409
ENSG00000032389	608
ENSG00000032444	1542
ENSG00000032742	211
ENSG00000033011	683
ENSG00000033030	497
ENSG00000033050	611
ENSG00000033100	1459
ENSG00000033122	5
ENSG00000033170	729
ENSG00000033178	983
ENSG00000033327	1294
ENSG00000033627	1583
ENSG00000033800	464
ENSG00000033867	7024
ENSG00000034053	61
ENSG00000034152	7012
ENSG00000034239	0
ENSG00000034510	13752
ENSG00000034533	24
ENSG00000034677	641
ENSG00000034693	218
ENSG00000034713	1029
ENSG00000034971	2
ENSG00000035115	245
ENSG00000035141	861
ENSG00000035403	7366
ENSG00000035499	48
ENSG00000035664	100
ENSG00000035681	752
ENSG00000035687	1486
ENSG00000035720	0
ENSG00000035862	6169
ENSG00000035928	1376
ENSG00000036054	2224
ENSG00000036257	1627
ENSG00000036448	3
ENSG00000036473	0
ENSG00000036530	52
ENSG00000036549	1098
ENSG00000036565	0
ENSG00000036672	177
ENSG00000036828	0
ENSG00000037042	320
ENSG00000037241	508
ENSG00000037280	4
ENSG00000037474	2044
ENSG00000037637	756
ENSG00000037749	587
ENSG00000037757	218
ENSG00000037897	372
ENSG00000037965	0
ENSG00000038002	315
ENSG00000038210	471
ENSG00000038219	1193
ENSG00000038274	1145
ENSG00000038295	191
ENSG00000038358	1073
ENSG00000038382	12694
ENSG00000038427	59
ENSG00000038532	705
ENSG00000038945	0
ENSG00000039068	322
ENSG00000039123	2131
ENSG00000039139	96
ENSG00000039319	740
ENSG00000039523	1811
ENSG00000039537	0
ENSG00000039560	5714
ENSG00000039600	2
ENSG00000039650	979
ENSG00000039987	10
ENSG00000040199	1042
ENSG00000040275	960
ENSG00000040341	305
ENSG00000040487	884
ENSG00000040531	524
ENSG00000040608	139
ENSG00000040633	1511
ENSG00000040731	1
ENSG00000040933	595
ENSG00000041353	23
ENSG00000041357	2236
ENSG00000041515	7
ENSG00000041802	989
ENSG00000041880	118
ENSG00000041982	716
ENSG00000041988	220
ENSG00000042062	66
ENSG00000042088	558
ENSG00000042286	450
ENSG00000042304	0
ENSG00000042317	85
ENSG00000042429	79
ENSG00000042445	401
ENSG00000042493	84
ENSG00000042753	2352
ENSG00000042781	2
ENSG00000042813	0
ENSG00000042832	8
ENSG00000042980	7
ENSG00000043039	0
ENSG00000043093	580
ENSG00000043143	186
ENSG00000043355	3
ENSG00000043462	3
ENSG00000043514	331
ENSG00000043591	7
ENSG00000044012	0
ENSG00000044090	468
ENSG00000044115	9205
ENSG00000044446	272
ENSG00000044459	352
ENSG00000044524	13
ENSG00000044574	11033
ENSG00000046604	1509
ENSG00000046647	134
ENSG00000046651	387
ENSG00000046653	67
ENSG00000046774	0
ENSG00000046889	20
ENSG00000047056	1245
ENSG00000047188	933
ENSG00000047230	553
ENSG00000047249	961
ENSG00000047315	2993
ENSG00000047346	313
ENSG00000047365	269
ENSG00000047410	3415
ENSG00000047457	294
ENSG00000047578	379
ENSG00000047579	243
ENSG00000047597	10
ENSG00000047617	8
ENSG00000047621	322
ENSG00000047634	199
ENSG00000047644	1550
ENSG00000047648	1
ENSG00000047662	11
ENSG00000047849	7590
ENSG00000047932	697
ENSG00000047936	2
ENSG00000048028	425
ENSG00000048052	1422
ENSG00000048140	1265
ENSG00000048162	804
ENSG00000048342	128
ENSG00000048392	1058
ENSG00000048405	659
ENSG00000048462	1
ENSG00000048471	303
ENSG00000048540	8
ENSG00000048544	945
ENSG00000048545	0
ENSG00000048649	1480
ENSG00000048707	1076
ENSG00000048740	3113
ENSG00000048828	3555
ENSG00000048991	753
ENSG00000049089	531
ENSG00000049130	47
ENSG00000049167	189
ENSG00000049192	100
ENSG00000049239	1515
ENSG00000049245	2193
ENSG00000049246	2012
ENSG00000049247	0
ENSG00000049249	213
ENSG00000049283	0
ENSG00000049323	579
ENSG00000049449	1605
ENSG00000049540	13221
ENSG00000049541	706
ENSG00000049618	1954
ENSG00000049656	815
ENSG00000049759	6833
ENSG00000049768	12
ENSG00000049769	170
ENSG00000049860	1587
ENSG00000049883	209
ENSG00000050030	26
ENSG00000050130	675
ENSG00000050165	1648
ENSG00000050327	5
ENSG00000050344	1078
ENSG00000050393	924
ENSG00000050405	476
ENSG00000050426	408
ENSG00000050438	82
ENSG00000050555	8
ENSG00000050628	10
ENSG00000050730	3
ENSG00000050748	677
ENSG00000050767	8
ENSG00000050820	1009
ENSG00000051009	474
ENSG00000051108	1294
ENSG00000051128	1006
ENSG00000051180	226
ENSG00000051341	168
ENSG00000051382	704
ENSG00000051523	588
ENSG00000051596	882
ENSG00000051620	741
ENSG00000051825	325
ENSG00000052126	232
ENSG00000052344	7
ENSG00000052723	710
ENSG00000052749	1767
ENSG00000052795	3616
ENSG00000052802	1611
ENSG00000052841	1858
ENSG00000052850	0
ENSG00000053108	3
ENSG00000053254	1302
ENSG00000053328	9
ENSG00000053371	976
ENSG00000053372	2405
ENSG00000053438	24
ENSG00000053501	374
ENSG00000053524	8
ENSG00000053702	6
ENSG00000053747	1230
ENSG00000053770	615
ENSG00000053900	311
ENSG00000053918	20
ENSG00000054116	1056
ENSG00000054118	3237
ENSG00000054148	1351
ENSG00000054179	18
ENSG00000054219	0
ENSG00000054267	1242
ENSG00000054277	32
ENSG00000054282	17
ENSG00000054356	81
ENSG00000054392	0
ENSG00000054523	2502
ENSG00000054598	730
ENSG00000054611	620
ENSG00000054654	909
ENSG00000054690	589
ENSG00000054793	1232
ENSG00000054796	0
ENSG00000054803	0
ENSG00000054938	14
ENSG00000054965	1072
ENSG00000054967	486
ENSG00000054983	343
ENSG00000055044	1627
ENSG00000055070	2896
ENSG00000055118	24
ENSG00000055130	2094
ENSG00000055147	360
ENSG00000055163	1186
ENSG00000055208	2254
ENSG00000055211	897
ENSG00000055332	1447
ENSG00000055483	3154
ENSG00000055609	1294
ENSG00000055732	105
ENSG00000055813	57
ENSG00000055917	2203
ENSG00000055950	511
ENSG00000055955	3
ENSG00000055957	0
ENSG00000056050	279
ENSG00000056097	2586
ENSG00000056277	168
ENSG00000056291	4
ENSG00000056487	101
ENSG00000056558	6802
ENSG00000056586	1729
ENSG00000056736	137
ENSG00000056972	545
ENSG00000056998	262
ENSG00000057019	9088
ENSG00000057149	0
ENSG00000057252	1720
ENSG00000057294	1381
ENSG00000057468	4
ENSG00000057593	5
ENSG00000057608	5595
ENSG00000057657	16
ENSG00000057663	573
ENSG00000057704	355
ENSG00000057757	977
ENSG00000057935	448
ENSG00000058056	1314
ENSG00000058063	1094
ENSG00000058085	7765
ENSG00000058091	683
ENSG00000058262	8591
ENSG00000058272	1360
ENSG00000058335	169
ENSG00000058404	266
ENSG00000058453	678
ENSG00000058600	52
ENSG00000058668	1453
ENSG00000058673	3
ENSG00000058729	433
ENSG00000058799	325
ENSG00000058804	1095
ENSG00000058866	1
ENSG00000059122	988
ENSG00000059145	522
ENSG00000059377	21
ENSG00000059378	895
ENSG00000059573	2114
ENSG00000059588	500
ENSG00000059691	418
ENSG00000059728	579
ENSG00000059758	1276
ENSG00000059769	291
ENSG00000059804	555
ENSG00000059915	167
ENSG00000060069	505
ENSG00000060138	4999
ENSG00000060140	0
ENSG00000060237	3083
ENSG00000060303	0
ENSG00000060339	1889
ENSG00000060491	2133
ENSG00000060558	0
ENSG00000060566	0
ENSG00000060642	127
ENSG00000060656	525
ENSG00000060688	781
ENSG00000060709	2
ENSG00000060718	1770
ENSG00000060749	1370
ENSG00000060762	337
ENSG00000060971	755
ENSG00000060982	1161
ENSG00000061273	3090
ENSG00000061337	80
ENSG00000061455	5
ENSG00000061492	0
ENSG00000061656	113
ENSG00000061676	4489
ENSG00000061794	1434
ENSG00000061918	9
ENSG00000061936	1325
ENSG00000061938	929
ENSG00000061987	809
ENSG00000062038	370
ENSG00000062096	0
ENSG00000062194	1896
ENSG00000062282	102
ENSG00000062370	83
ENSG00000062485	3879
ENSG00000062524	2
ENSG00000062582	115
ENSG00000062598	814
ENSG00000062650	1626
ENSG00000062716	3094
ENSG00000062725	1146
ENSG00000062822	1420
ENSG00000063015	31
ENSG00000063046	6998
ENSG00000063127	15
ENSG00000063169	625
ENSG00000063176	897
ENSG00000063177	10236
ENSG00000063180	104
ENSG00000063241	813
ENSG00000063244	6827
ENSG00000063245	3229
ENSG00000063322	1017
ENSG00000063438	25
ENSG00000063515	0
ENSG00000063587	693
ENSG00000063601	1418
ENSG00000063660	14729
ENSG00000063761	192
ENSG00000063854	727
ENSG00000063978	1929
ENSG00000064012	17
ENSG00000064042	8063
ENSG00000064102	649
ENSG00000064115	798
ENSG00000064195	5
ENSG00000064199	22
ENSG00000064201	5
ENSG00000064205	7
ENSG00000064218	0
ENSG00000064225	22
ENSG00000064270	11
ENSG00000064300	17
ENSG00000064309	292
ENSG00000064313	678
ENSG00000064393	5732
ENSG00000064419	1222
ENSG00000064489	0
ENSG00000064490	368
ENSG00000064545	662
ENSG00000064547	215
ENSG00000064601	1087
ENSG00000064607	1612
ENSG00000064651	1358
ENSG00000064652	380
ENSG00000064655	66
ENSG00000064666	3546
ENSG00000064687	333
ENSG00000064692	24
ENSG00000064703	571
ENSG00000064726	649
ENSG00000064763	25
ENSG00000064787	34
ENSG00000064835	0
ENSG00000064886	19
ENSG00000064932	232
ENSG00000064933	337
ENSG00000064961	1165
ENSG00000064989	1
ENSG00000064995	314
ENSG00000064999	708
ENSG00000065000	5746
ENSG00000065029	572
ENSG00000065054	525
ENSG00000065057	232
ENSG00000065060	911
ENSG00000065135	2051
ENSG00000065150	7975
ENSG00000065154	1372
ENSG00000065183	1552
ENSG00000065243	1175
ENSG00000065268	1371
ENSG00000065308	4951
ENSG00000065320	494
ENSG00000065325	0
ENSG00000065328	599
ENSG00000065357	176
ENSG00000065361	9
ENSG00000065371	0
ENSG00000065413	72
ENSG00000065427	3707
ENSG00000065457	341
ENSG00000065485	406
ENSG00000065491	610
ENSG00000065518	1240
ENSG00000065526	2885
ENSG00000065534	1772
ENSG00000065548	2249
ENSG00000065559	1021
ENSG00000065600	330
ENSG00000065609	46
ENSG00000065613	2314
ENSG00000065615	210
ENSG00000065618	23
ENSG00000065621	26
ENSG00000065665	238
ENSG00000065675	123
ENSG00000065717	51
ENSG00000065802	932
ENSG00000065809	2471
ENSG00000065833	177
ENSG00000065882	2146
ENSG00000065883	1208
ENSG00000065911	1565
ENSG00000065923	778
ENSG00000065970	1002
ENSG00000065978	22856
ENSG00000065989	25
ENSG00000066027	1101
ENSG00000066032	13
ENSG00000066044	2870
ENSG00000066056	98
ENSG00000066084	1294
ENSG00000066117	1580
ENSG00000066135	410
ENSG00000066136	840
ENSG00000066185	2
ENSG00000066230	218
ENSG00000066248	40
ENSG00000066279	125
ENSG00000066294	0
ENSG00000066322	2395
ENSG00000066336	6
ENSG00000066379	1
ENSG00000066382	5
ENSG00000066405	3
ENSG00000066422	793
ENSG00000066427	312
ENSG00000066455	666
ENSG00000066468	838
ENSG00000066557	208
ENSG00000066583	448
ENSG00000066629	842
ENSG00000066651	194
ENSG00000066654	1018
ENSG00000066697	2214
ENSG00000066735	390
ENSG00000066739	1006
ENSG00000066777	1723
ENSG00000066813	0
ENSG00000066827	292
ENSG00000066855	378
ENSG00000066923	49
ENSG00000066926	682
ENSG00000066933	449
ENSG00000067048	0
ENSG00000067057	9497
ENSG00000067064	1109
ENSG00000067066	570
ENSG00000067082	1967
ENSG00000067113	171
ENSG00000067141	1458
ENSG00000067167	3198
ENSG00000067177	494
ENSG00000067182	3123
ENSG00000067191	211
ENSG00000067208	562
ENSG00000067221	311
ENSG00000067225	51852
ENSG00000067248	2045
ENSG00000067334	1635
ENSG00000067365	234
ENSG00000067369	1009
ENSG00000067445	471
ENSG00000067533	791
ENSG00000067560	9993
ENSG00000067596	1083
ENSG00000067601	24
ENSG00000067606	318
ENSG00000067646	0
ENSG00000067704	2674
ENSG00000067715	413
ENSG00000067798	1761
ENSG00000067829	591
ENSG00000067836	127
ENSG00000067840	466
ENSG00000067842	10
ENSG00000067900	1763
ENSG00000067955	915
ENSG00000067992	964
ENSG00000068001	625
ENSG00000068024	592
ENSG00000068028	485
ENSG00000068078	78
ENSG00000068079	541
ENSG00000068097	385
ENSG00000068120	1465
ENSG00000068137	393
ENSG00000068305	1720
ENSG00000068308	1332
ENSG00000068323	3916
ENSG00000068354	271
ENSG00000068366	1853
ENSG00000068383	765
ENSG00000068394	490
ENSG00000068400	1104
ENSG00000068438	1002
ENSG00000068489	48
ENSG00000068615	70
ENSG00000068650	1451
ENSG00000068654	2735
ENSG00000068697	3711
ENSG00000068724	828
ENSG00000068745	1526
ENSG00000068781	0
ENSG00000068784	302
ENSG00000068796	1014
ENSG00000068831	4
ENSG00000068878	1831
ENSG00000068885	113
ENSG00000068903	0
ENSG00000068912	860
ENSG00000068971	528
ENSG00000068976	65
ENSG00000068985	0
ENSG00000069011	0
ENSG00000069018	2
ENSG00000069020	777
ENSG00000069122	0
ENSG00000069188	117
ENSG00000069206	0
ENSG00000069248	1038
ENSG00000069275	5127
ENSG00000069329	2705
ENSG00000069345	2092
ENSG00000069399	1130
ENSG00000069424	471
ENSG00000069431	4
ENSG00000069482	810
ENSG00000069493	29
ENSG00000069509	170
ENSG00000069535	81
ENSG00000069667	733
ENSG00000069696	289
ENSG00000069702	1591
ENSG00000069764	0
ENSG00000069812	2
ENSG00000069849	3264
ENSG00000069869	1003
ENSG00000069943	73
ENSG00000069956	2062
ENSG00000069966	277
ENSG00000069974	521
ENSG00000069998	905
ENSG00000070010	726
ENSG00000070018	0
ENSG00000070019	1
ENSG00000070031	0
ENSG00000070047	109
ENSG00000070061	2264
ENSG00000070081	590
ENSG00000070087	1693
ENSG00000070159	375
ENSG00000070182	37
ENSG00000070190	0
ENSG00000070193	3
ENSG00000070214	688
ENSG00000070269	276
ENSG00000070366	705
ENSG00000070367	1516
ENSG00000070371	195
ENSG00000070388	27
ENSG00000070404	4680
ENSG00000070413	2830
ENSG00000070423	1251
ENSG00000070444	614
ENSG00000070476	645
ENSG00000070495	1404
ENSG00000070501	216
ENSG00000070526	0
ENSG00000070540	229
ENSG00000070601	11
ENSG00000070610	1445
ENSG00000070614	3972
ENSG00000070669	11
ENSG00000070718	414
ENSG00000070729	2
ENSG00000070731	223
ENSG00000070748	1
ENSG00000070756	23563
ENSG00000070759	37
ENSG00000070761	550
ENSG00000070770	693
ENSG00000070778	1263
ENSG00000070785	488
ENSG00000070808	25
ENSG00000070814	2559
ENSG00000070831	4430
ENSG00000070882	362
ENSG00000070886	8
ENSG00000070915	0
ENSG00000070950	550
ENSG00000070961	5306
ENSG00000070985	2
ENSG00000071051	896
ENSG00000071054	10219
ENSG00000071073	236
ENSG00000071082	8875
ENSG00000071127	12798
ENSG00000071189	690
ENSG00000071203	1
ENSG00000071205	448
ENSG00000071242	1706
ENSG00000071243	311
ENSG00000071246	260
ENSG00000071282	3383
ENSG00000071462	1892
ENSG00000071537	1882
ENSG00000071539	452
ENSG00000071553	2791
ENSG00000071564	2563
ENSG00000071575	300
ENSG00000071626	4268
ENSG00000071655	1710
ENSG00000071677	0
ENSG00000071794	493
ENSG00000071859	1863
ENSG00000071889	839
ENSG00000071894	1
ENSG00000071909	3
ENSG00000071967	1072
ENSG00000071991	789
ENSG00000071994	1499
ENSG00000072041	349
ENSG00000072042	1806
ENSG00000072062	0
ENSG00000072071	0
ENSG00000072080	0
ENSG00000072110	15464
ENSG00000072121	799
ENSG00000072133	192
ENSG00000072134	370
ENSG00000072135	433
ENSG00000072163	81
ENSG00000072182	3
ENSG00000072195	294
ENSG00000072201	35
ENSG00000072210	2204
ENSG00000072274	8485
ENSG00000072310	1987
ENSG00000072315	0
ENSG00000072364	3120
ENSG00000072401	679
ENSG00000072415	1211
ENSG00000072422	560
ENSG00000072501	3379
ENSG00000072506	1020
ENSG00000072518	1307
ENSG00000072571	37
ENSG00000072609	737
ENSG00000072657	4
ENSG00000072682	1165
ENSG00000072694	0
ENSG00000072736	249
ENSG00000072756	402
ENSG00000072778	8963
ENSG00000072786	807
ENSG00000072803	1570
ENSG00000072818	19
ENSG00000072832	874
ENSG00000072840	795
ENSG00000072849	842
ENSG00000072858	2
ENSG00000072864	0
ENSG00000072952	0
ENSG00000072954	169
ENSG00000072958	1681
ENSG00000073008	3596
ENSG00000073050	445
ENSG00000073060	1226
ENSG00000073067	58
ENSG00000073111	2229
ENSG00000073146	11
ENSG00000073150	177
ENSG00000073169	696
ENSG00000073282	18
ENSG00000073331	82
ENSG00000073350	373
ENSG00000073417	650
ENSG00000073464	366
ENSG00000073536	859
ENSG00000073578	86
ENSG00000073584	143
ENSG00000073598	5
ENSG00000073605	156
ENSG00000073614	1501
ENSG00000073670	64
ENSG00000073711	1617
ENSG00000073712	3444
ENSG00000073734	0
ENSG00000073737	35
ENSG00000073754	0
ENSG00000073756	387
ENSG00000073792	2182
ENSG00000073803	345
ENSG00000073849	409
ENSG00000073861	2
ENSG00000073905	104
ENSG00000073910	118
ENSG00000073921	4824
ENSG00000073969	5
ENSG00000074047	522
ENSG00000074054	1040
ENSG00000074071	389
ENSG00000074181	91
ENSG00000074201	1614
ENSG00000074211	5
ENSG00000074219	396
ENSG00000074266	541
ENSG00000074276	5
ENSG00000074317	19
ENSG00000074319	1296
ENSG00000074356	1223
ENSG00000074370	3
ENSG00000074410	12
ENSG00000074416	3509
ENSG00000074527	968
ENSG00000074582	529
ENSG00000074590	765
ENSG00000074603	1056
ENSG00000074621	173
ENSG00000074657	1277
ENSG00000074660	0
ENSG00000074695	3390
ENSG00000074696	1421
ENSG00000074706	20
ENSG00000074755	1511
ENSG00000074771	0
ENSG00000074800	69160
ENSG00000074803	2
ENSG00000074842	1595
ENSG00000074855	471
ENSG00000074935	139
ENSG00000074964	1070
ENSG00000074966	13
ENSG00000075035	6
ENSG00000075043	5
ENSG00000075073	13
ENSG00000075089	256
ENSG00000075131	269
ENSG00000075142	1230
ENSG00000075151	2929
ENSG00000075188	190
ENSG00000075213	339
ENSG00000075218	134
ENSG00000075223	3832
ENSG00000075234	401
ENSG00000075239	518
ENSG00000075240	1043
ENSG00000075275	722
ENSG00000075290	2
ENSG00000075292	1948
ENSG00000075303	170
ENSG00000075336	706
ENSG00000075340	66
ENSG00000075388	0
ENSG00000075391	2709
ENSG00000075399	325
ENSG00000075407	287
ENSG00000075413	1836
ENSG00000075415	7660
ENSG00000075420	4208
ENSG00000075426	12503
ENSG00000075429	3
ENSG00000075461	76
ENSG00000075539	1787
ENSG00000075568	1294
ENSG00000075618	1822
ENSG00000075624	96804
ENSG00000075643	58
ENSG00000075651	75
ENSG00000075673	0
ENSG00000075702	257
ENSG00000075711	3880
ENSG00000075785	5518
ENSG00000075790	1
ENSG00000075826	154
ENSG00000075856	1237
ENSG00000075884	0
ENSG00000075886	8
ENSG00000075891	2
ENSG00000075914	478
ENSG00000075945	896
ENSG00000075975	761
ENSG00000076003	2641
ENSG00000076043	314
ENSG00000076053	340
ENSG00000076067	1534
ENSG00000076108	2622
ENSG00000076201	1694
ENSG00000076242	729
ENSG00000076248	1224
ENSG00000076258	27
ENSG00000076321	384
ENSG00000076344	172
ENSG00000076351	169
ENSG00000076356	446
ENSG00000076382	145
ENSG00000076513	1601
ENSG00000076554	448
ENSG00000076555	147
ENSG00000076604	1685
ENSG00000076641	317
ENSG00000076650	211
ENSG00000076662	0
ENSG00000076685	2062
ENSG00000076706	603
ENSG00000076716	171
ENSG00000076770	32
ENSG00000076826	723
ENSG00000076864	247
ENSG00000076924	1129
ENSG00000076928	2161
ENSG00000076944	326
ENSG00000076984	1388
ENSG00000077009	17
ENSG00000077044	1483
ENSG00000077063	227
ENSG00000077080	4
ENSG00000077092	1038
ENSG00000077097	4483
ENSG00000077147	4615
ENSG00000077150	8203
ENSG00000077152	105
ENSG00000077157	426
ENSG00000077232	2249
ENSG00000077235	2603
ENSG00000077238	947
ENSG00000077254	1235
ENSG00000077264	22
ENSG00000077274	11
ENSG00000077279	1
ENSG00000077312	845
ENSG00000077327	2
ENSG00000077348	532
ENSG00000077380	2382
ENSG00000077420	4
ENSG00000077454	232
ENSG00000077458	221
ENSG00000077463	600
ENSG00000077498	788
ENSG00000077514	579
ENSG00000077522	338
ENSG00000077549	3452
ENSG00000077585	572
ENSG00000077616	4
ENSG00000077684	675
ENSG00000077713	96
ENSG00000077721	1212
ENSG00000077782	6609
ENSG00000077800	0
ENSG00000077935	2
ENSG00000077942	563
ENSG00000077943	0
ENSG00000077984	2
ENSG00000078018	650
ENSG00000078043	747
ENSG00000078053	33
ENSG00000078061	1268
ENSG00000078070	275
ENSG00000078081	20
ENSG00000078098	402
ENSG00000078114	90
ENSG00000078124	710
ENSG00000078140	2152
ENSG00000078142	1716
ENSG00000078177	270
ENSG00000078237	168
ENSG00000078246	721
ENSG00000078269	1316
ENSG00000078295	0
ENSG00000078304	1243
ENSG00000078319	193
ENSG00000078328	1
ENSG00000078369	9446
ENSG00000078399	0
ENSG00000078401	529
ENSG00000078403	366
ENSG00000078487	67
ENSG00000078549	2
ENSG00000078579	0
ENSG00000078589	0
ENSG00000078596	105
ENSG00000078618	2094
ENSG00000078668	1319
ENSG00000078674	2111
ENSG00000078687	535
ENSG00000078699	568
ENSG00000078725	85
ENSG00000078747	1682
ENSG00000078795	3
ENSG00000078804	958
ENSG00000078808	5656
ENSG00000078814	18
ENSG00000078898	0
ENSG00000078900	14
ENSG00000078902	1634
ENSG00000078967	186
ENSG00000079101	7
ENSG00000079102	63
ENSG00000079112	2
ENSG00000079134	569
ENSG00000079150	73
ENSG00000079156	148
ENSG00000079215	40
ENSG00000079246	9312
ENSG00000079257	34
ENSG00000079263	2
ENSG00000079277	261
ENSG00000079308	910
ENSG00000079313	968
ENSG00000079332	2542
ENSG00000079335	112
ENSG00000079337	20
ENSG00000079385	7
ENSG00000079387	589
ENSG00000079393	0
ENSG00000079432	3691
ENSG00000079435	158
ENSG00000079459	102
ENSG00000079462	217
ENSG00000079482	83
ENSG00000079557	0
ENSG00000079616	463
ENSG00000079689	0
ENSG00000079691	228
ENSG00000079739	1141
ENSG00000079785	2371
ENSG00000079805	2655
ENSG00000079819	4514
ENSG00000079841	157
ENSG00000079931	7
ENSG00000079950	792
ENSG00000079974	383
ENSG00000079999	2129
ENSG00000080007	0
ENSG00000080031	101
ENSG00000080166	462
ENSG00000080189	1014
ENSG00000080200	557
ENSG00000080224	0
ENSG00000080293	1
ENSG00000080298	216
ENSG00000080345	2246
ENSG00000080371	1857
ENSG00000080493	220
ENSG00000080503	850
ENSG00000080511	1
ENSG00000080546	200
ENSG00000080561	212
ENSG00000080572	0
ENSG00000080573	432
ENSG00000080603	136
ENSG00000080608	1423
ENSG00000080618	0
ENSG00000080644	321
ENSG00000080709	2
ENSG00000080802	614
ENSG00000080815	2218
ENSG00000080819	304
ENSG00000080822	710
ENSG00000080823	180
ENSG00000080824	30485
ENSG00000080839	443
ENSG00000080845	1966
ENSG00000080854	905
ENSG00000080910	0
ENSG00000080947	42
ENSG00000080986	57
ENSG00000081014	427
ENSG00000081019	464
ENSG00000081026	247
ENSG00000081041	21
ENSG00000081051	0
ENSG00000081052	1654
ENSG00000081059	1602
ENSG00000081087	1301
ENSG00000081138	2
ENSG00000081148	20
ENSG00000081154	2649
ENSG00000081177	396
ENSG00000081181	91
ENSG00000081189	18
ENSG00000081237	0
ENSG00000081248	1
ENSG00000081277	108
ENSG00000081307	823
ENSG00000081320	88
ENSG00000081377	543
ENSG00000081386	305
ENSG00000081479	111
ENSG00000081665	184
ENSG00000081692	198
ENSG00000081721	349
ENSG00000081760	640
ENSG00000081791	886
ENSG00000081800	0
ENSG00000081803	162
ENSG00000081818	11
ENSG00000081842	1
ENSG00000081853	1
ENSG00000081870	246
ENSG00000081913	451
ENSG00000081923	414
ENSG00000081985	4
ENSG00000082014	303
ENSG00000082068	402
ENSG00000082074	4
ENSG00000082126	32
ENSG00000082146	387
ENSG00000082153	6752
ENSG00000082175	20
ENSG00000082196	4
ENSG00000082212	2265
ENSG00000082213	592
ENSG00000082258	577
ENSG00000082269	346
ENSG00000082293	0
ENSG00000082397	1072
ENSG00000082438	816
ENSG00000082458	208
ENSG00000082482	0
ENSG00000082497	14
ENSG00000082512	198
ENSG00000082515	496
ENSG00000082516	1170
ENSG00000082556	0
ENSG00000082641	6578
ENSG00000082684	10
ENSG00000082701	2130
ENSG00000082781	3458
ENSG00000082805	1175
ENSG00000082898	2891
ENSG00000082929	0
ENSG00000082996	845
ENSG00000083067	1641
ENSG00000083093	173
ENSG00000083097	194
ENSG00000083099	570
ENSG00000083123	454
ENSG00000083168	1798
ENSG00000083223	471
ENSG00000083290	583
ENSG00000083307	0
ENSG00000083312	4263
ENSG00000083444	1888
ENSG00000083454	16
ENSG00000083457	230
ENSG00000083520	1490
ENSG00000083535	238
ENSG00000083544	307
ENSG00000083622	0
ENSG00000083635	424
ENSG00000083642	1096
ENSG00000083720	891
ENSG00000083750	265
ENSG00000083782	6
ENSG00000083799	2637
ENSG00000083807	91
ENSG00000083812	393
ENSG00000083814	233
ENSG00000083817	165
ENSG00000083828	164
ENSG00000083838	119
ENSG00000083844	519
ENSG00000083845	14045
ENSG00000083857	5806
ENSG00000083896	198
ENSG00000083937	998
ENSG00000084070	571
ENSG00000084072	478
ENSG00000084073	1662
ENSG00000084090	3770
ENSG00000084092	593
ENSG00000084093	1128
ENSG00000084110	1
ENSG00000084112	3865
ENSG00000084207	7153
ENSG00000084234	16603
ENSG00000084444	297
ENSG00000084453	173
ENSG00000084463	1885
ENSG00000084623	4368
ENSG00000084628	59
ENSG00000084636	237
ENSG00000084652	2333
ENSG00000084674	2
ENSG00000084676	1055
ENSG00000084693	337
ENSG00000084710	1312
ENSG00000084731	1203
ENSG00000084733	2276
ENSG00000084734	0
ENSG00000084754	3299
ENSG00000084764	413
ENSG00000084774	2023
ENSG00000085063	13899
ENSG00000085117	1659
ENSG00000085185	267
ENSG00000085224	1331
ENSG00000085231	0
ENSG00000085265	0
ENSG00000085274	406
ENSG00000085276	4
ENSG00000085365	1316
ENSG00000085377	1413
ENSG00000085382	199
ENSG00000085415	1356
ENSG00000085433	422
ENSG00000085449	1197
ENSG00000085465	27
ENSG00000085491	3
ENSG00000085511	476
ENSG00000085514	24
ENSG00000085552	203
ENSG00000085563	32
ENSG00000085644	276
ENSG00000085662	6115
ENSG00000085719	1982
ENSG00000085721	86
ENSG00000085733	357
ENSG00000085741	34
ENSG00000085760	641
ENSG00000085788	949
ENSG00000085831	10
ENSG00000085832	990
ENSG00000085840	407
ENSG00000085871	30
ENSG00000085872	1240
ENSG00000085978	0
ENSG00000085982	1264
ENSG00000085998	2209
ENSG00000085999	182
ENSG00000086015	1327
ENSG00000086061	8292
ENSG00000086062	11132
ENSG00000086065	838
ENSG00000086102	1164
ENSG00000086159	2
ENSG00000086189	430
ENSG00000086200	549
ENSG00000086205	0
ENSG00000086232	1884
ENSG00000086288	4
ENSG00000086289	398
ENSG00000086300	23
ENSG00000086475	1439
ENSG00000086504	1428
ENSG00000086506	18
ENSG00000086544	605
ENSG00000086548	0
ENSG00000086570	4
ENSG00000086589	1194
ENSG00000086598	2715
ENSG00000086619	136
ENSG00000086666	1607
ENSG00000086696	605
ENSG00000086712	1750
ENSG00000086717	3
ENSG00000086730	65
ENSG00000086758	5137
ENSG00000086827	610
ENSG00000086848	177
ENSG00000086967	8
ENSG00000086991	616
ENSG00000087008	378
ENSG00000087053	1407
ENSG00000087074	6496
ENSG00000087076	155
ENSG00000087077	2425
ENSG00000087085	303
ENSG00000087086	26736
ENSG00000087087	4629
ENSG00000087088	1784
ENSG00000087095	761
ENSG00000087111	1044
ENSG00000087116	28
ENSG00000087128	0
ENSG00000087152	2201
ENSG00000087157	520
ENSG00000087191	1593
ENSG00000087206	663
ENSG00000087237	3
ENSG00000087245	1894
ENSG00000087250	2
ENSG00000087253	664
ENSG00000087258	106
ENSG00000087263	847
ENSG00000087266	794
ENSG00000087269	1383
ENSG00000087274	3400
ENSG00000087299	312
ENSG00000087301	216
ENSG00000087302	2175
ENSG00000087303	538
ENSG00000087338	509
ENSG00000087365	6043
ENSG00000087448	594
ENSG00000087460	12583
ENSG00000087470	1783
ENSG00000087494	93
ENSG00000087495	1
ENSG00000087502	743
ENSG00000087510	0
ENSG00000087586	116
ENSG00000087589	5
ENSG00000087842	174
ENSG00000087884	37
ENSG00000087903	311
ENSG00000087995	725
ENSG00000088002	3
ENSG00000088035	165
ENSG00000088038	227
ENSG00000088053	0
ENSG00000088179	494
ENSG00000088205	1862
ENSG00000088247	6798
ENSG00000088256	1854
ENSG00000088280	0
ENSG00000088298	365
ENSG00000088305	34
ENSG00000088320	0
ENSG00000088325	580
ENSG00000088340	212
ENSG00000088356	889
ENSG00000088367	861
ENSG00000088386	0
ENSG00000088387	1516
ENSG00000088448	1218
ENSG00000088451	176
ENSG00000088538	231
ENSG00000088543	128
ENSG00000088682	595
ENSG00000088726	2
ENSG00000088727	80
ENSG00000088756	134
ENSG00000088766	437
ENSG00000088782	0
ENSG00000088808	931
ENSG00000088812	1935
ENSG00000088826	1458
ENSG00000088827	2
ENSG00000088832	5321
ENSG00000088833	2502
ENSG00000088836	40
ENSG00000088854	171
ENSG00000088876	167
ENSG00000088881	943
ENSG00000088882	108
ENSG00000088888	2744
ENSG00000088899	265
ENSG00000088926	0
ENSG00000088930	2717
ENSG00000088970	295
ENSG00000088986	2121
ENSG00000088992	1
ENSG00000089006	1446
ENSG00000089009	20021
ENSG00000089012	0
ENSG00000089022	793
ENSG00000089041	1
ENSG00000089048	563
ENSG00000089050	652
ENSG00000089053	1880
ENSG00000089057	1590
ENSG00000089060	373
ENSG00000089063	1393
ENSG00000089091	68
ENSG00000089094	1047
ENSG00000089101	3
ENSG00000089116	0
ENSG00000089123	172
ENSG00000089127	27
ENSG00000089154	3797
ENSG00000089157	25610
ENSG00000089159	1534
ENSG00000089163	26
ENSG00000089169	0
ENSG00000089177	135
ENSG00000089195	643
ENSG00000089199	56
ENSG00000089220	4948
ENSG00000089225	0
ENSG00000089234	577
ENSG00000089248	1631
ENSG00000089250	0
ENSG00000089280	8499
ENSG00000089289	349
ENSG00000089327	386
ENSG00000089335	614
ENSG00000089351	1915
ENSG00000089356	0
ENSG00000089472	83
ENSG00000089486	80
ENSG00000089505	11
ENSG00000089558	4
ENSG00000089597	6711
ENSG00000089639	770
ENSG00000089682	178
ENSG00000089685	182
ENSG00000089692	10
ENSG00000089693	4434
ENSG00000089723	2
ENSG00000089737	49
ENSG00000089775	187
ENSG00000089818	430
ENSG00000089820	40
ENSG00000089847	27
ENSG00000089876	978
ENSG00000089902	1347
ENSG00000089916	1266
ENSG00000090006	458
ENSG00000090013	327
ENSG00000090020	2179
ENSG00000090054	1183
ENSG00000090060	4646
ENSG00000090061	312
ENSG00000090097	2024
ENSG00000090104	0
ENSG00000090238	517
ENSG00000090263	440
ENSG00000090266	403
ENSG00000090273	5654
ENSG00000090316	1770
ENSG00000090339	2927
ENSG00000090372	2200
ENSG00000090376	4
ENSG00000090382	0
ENSG00000090402	0
ENSG00000090432	1080
ENSG00000090447	362
ENSG00000090470	744
ENSG00000090487	1639
ENSG00000090512	0
ENSG00000090520	923
ENSG00000090530	2086
ENSG00000090534	0
ENSG00000090539	18
ENSG00000090554	1
ENSG00000090565	184
ENSG00000090581	723
ENSG00000090612	500
ENSG00000090615	1997
ENSG00000090621	3783
ENSG00000090659	0
ENSG00000090661	1122
ENSG00000090674	481
ENSG00000090686	1119
ENSG00000090776	1096
ENSG00000090857	468
ENSG00000090861	2757
ENSG00000090863	2851
ENSG00000090889	51
ENSG00000090905	161
ENSG00000090924	366
ENSG00000090932	37
ENSG00000090971	400
ENSG00000090975	425
ENSG00000090989	508
ENSG00000091009	406
ENSG00000091010	0
ENSG00000091039	1484
ENSG00000091073	182
ENSG00000091106	13
ENSG00000091127	942
ENSG00000091128	1
ENSG00000091129	91
ENSG00000091136	4104
ENSG00000091137	0
ENSG00000091138	3
ENSG00000091140	2004
ENSG00000091157	333
ENSG00000091164	1493
ENSG00000091181	1
ENSG00000091262	0
ENSG00000091317	1788
ENSG00000091409	3390
ENSG00000091428	27
ENSG00000091436	1105
ENSG00000091482	1
ENSG00000091483	2061
ENSG00000091490	333
ENSG00000091513	3
ENSG00000091527	11514
ENSG00000091536	9
ENSG00000091542	2236
ENSG00000091583	0
ENSG00000091592	5
ENSG00000091622	126
ENSG00000091640	1338
ENSG00000091651	430
ENSG00000091656	973
ENSG00000091664	0
ENSG00000091704	0
ENSG00000091732	336
ENSG00000091831	5
ENSG00000091844	64
ENSG00000091879	7
ENSG00000091947	494
ENSG00000091972	23
ENSG00000091986	2322
ENSG00000092009	1
ENSG00000092010	888
ENSG00000092020	219
ENSG00000092036	42
ENSG00000092051	8
ENSG00000092054	4
ENSG00000092067	2
ENSG00000092068	3201
ENSG00000092094	317
ENSG00000092096	639
ENSG00000092098	0
ENSG00000092108	779
ENSG00000092140	373
ENSG00000092148	3029
ENSG00000092199	14527
ENSG00000092200	10
ENSG00000092201	4329
ENSG00000092203	1082
ENSG00000092208	202
ENSG00000092295	14
ENSG00000092330	12
ENSG00000092345	0
ENSG00000092377	0
ENSG00000092421	107
ENSG00000092439	1353
ENSG00000092445	801
ENSG00000092470	362
ENSG00000092529	7
ENSG00000092531	316
ENSG00000092607	28
ENSG00000092621	862
ENSG00000092758	154
ENSG00000092820	4377
ENSG00000092841	6332
ENSG00000092847	1342
ENSG00000092850	8
ENSG00000092853	687
ENSG00000092871	331
ENSG00000092929	1449
ENSG00000092931	155
ENSG00000092964	1027
ENSG00000092969	1656
ENSG00000092978	257
ENSG00000093000	1798
ENSG00000093009	285
ENSG00000093010	22
ENSG00000093072	257
ENSG00000093100	1
ENSG00000093134	0
ENSG00000093144	1236
ENSG00000093167	1442
ENSG00000093183	827
[truncated: 58,680 more rows]
