# Supplementary material for: A bio-functional polymer that prevents retinal scarring through modulation of NRF2 signalling pathway
Source: Nat Commun. 2022 May 19;13:2796. doi: 10.1038/s41467-022-30474-6 (PMC9119969; doi:10.1038/s41467-022-30474-6)
Supplement: Supplementary file 11 — Source data [file 41467_2022_30474_MOESM11_ESM.zip › NCOMMS-21-46079B_zip/Source data 2_RNA-Seq Data/DESeq2/CountFiles/invitro/C3_24h_sorted.count]

ENSG00000000003	609
ENSG00000000005	0
ENSG00000000419	540
ENSG00000000457	130
ENSG00000000460	285
ENSG00000000938	0
ENSG00000000971	185
ENSG00000001036	1106
ENSG00000001084	588
ENSG00000001167	882
ENSG00000001460	171
ENSG00000001461	500
ENSG00000001497	1267
ENSG00000001561	405
ENSG00000001617	202
ENSG00000001626	5
ENSG00000001629	1104
ENSG00000001630	297
ENSG00000001631	61
ENSG00000002016	96
ENSG00000002079	237
ENSG00000002330	144
ENSG00000002549	1230
ENSG00000002586	2297
ENSG00000002587	19
ENSG00000002726	1
ENSG00000002745	0
ENSG00000002746	0
ENSG00000002822	4
ENSG00000002834	5409
ENSG00000002919	376
ENSG00000002933	8
ENSG00000003056	641
ENSG00000003096	51
ENSG00000003137	114
ENSG00000003147	78
ENSG00000003249	135
ENSG00000003393	886
ENSG00000003400	2
ENSG00000003402	1302
ENSG00000003436	37
ENSG00000003509	165
ENSG00000003756	774
ENSG00000003987	57
ENSG00000003989	810
ENSG00000004059	901
ENSG00000004139	279
ENSG00000004142	2221
ENSG00000004399	3425
ENSG00000004455	2507
ENSG00000004468	57
ENSG00000004478	2525
ENSG00000004487	3087
ENSG00000004534	1176
ENSG00000004660	325
ENSG00000004700	857
ENSG00000004766	320
ENSG00000004776	7
ENSG00000004777	492
ENSG00000004779	997
ENSG00000004799	10
ENSG00000004809	0
ENSG00000004838	14
ENSG00000004846	3
ENSG00000004848	0
ENSG00000004864	1237
ENSG00000004866	208
ENSG00000004897	2140
ENSG00000004939	1
ENSG00000004948	0
ENSG00000004961	816
ENSG00000004975	1066
ENSG00000005001	2
ENSG00000005007	4317
ENSG00000005020	97
ENSG00000005022	3201
ENSG00000005059	802
ENSG00000005073	0
ENSG00000005075	640
ENSG00000005100	1196
ENSG00000005102	0
ENSG00000005108	6
ENSG00000005156	565
ENSG00000005175	640
ENSG00000005187	4
ENSG00000005189	65
ENSG00000005194	1143
ENSG00000005206	730
ENSG00000005238	919
ENSG00000005243	78
ENSG00000005249	80
ENSG00000005302	489
ENSG00000005339	2275
ENSG00000005379	293
ENSG00000005381	0
ENSG00000005421	1
ENSG00000005436	248
ENSG00000005448	633
ENSG00000005469	130
ENSG00000005471	0
ENSG00000005483	1165
ENSG00000005486	1145
ENSG00000005513	643
ENSG00000005700	141
ENSG00000005801	466
ENSG00000005810	772
ENSG00000005812	506
ENSG00000005844	4
ENSG00000005882	154
ENSG00000005884	29898
ENSG00000005889	1091
ENSG00000005893	4111
ENSG00000005961	20
ENSG00000005981	0
ENSG00000006007	1355
ENSG00000006015	678
ENSG00000006016	1293
ENSG00000006025	274
ENSG00000006042	3282
ENSG00000006047	2
ENSG00000006059	0
ENSG00000006062	861
ENSG00000006071	0
ENSG00000006116	0
ENSG00000006118	16017
ENSG00000006125	5488
ENSG00000006128	0
ENSG00000006194	804
ENSG00000006210	14
ENSG00000006282	584
ENSG00000006283	19
ENSG00000006327	10562
ENSG00000006377	0
ENSG00000006432	818
ENSG00000006451	1710
ENSG00000006453	469
ENSG00000006459	221
ENSG00000006468	42
ENSG00000006530	199
ENSG00000006534	43
ENSG00000006555	2
ENSG00000006576	987
ENSG00000006606	1
ENSG00000006607	1127
ENSG00000006611	1
ENSG00000006625	241
ENSG00000006634	386
ENSG00000006638	15
ENSG00000006652	142
ENSG00000006659	0
ENSG00000006695	272
ENSG00000006704	937
ENSG00000006712	1478
ENSG00000006715	858
ENSG00000006740	141
ENSG00000006744	1944
ENSG00000006747	12
ENSG00000006756	688
ENSG00000006757	163
ENSG00000006788	0
ENSG00000006831	59
ENSG00000006837	7
ENSG00000007001	0
ENSG00000007038	0
ENSG00000007047	1011
ENSG00000007062	22
ENSG00000007080	2783
ENSG00000007129	0
ENSG00000007168	3291
ENSG00000007171	10
ENSG00000007174	2
ENSG00000007202	3599
ENSG00000007216	0
ENSG00000007237	728
ENSG00000007255	54
ENSG00000007264	14
ENSG00000007306	0
ENSG00000007312	0
ENSG00000007314	1
ENSG00000007341	254
ENSG00000007350	0
ENSG00000007372	515
ENSG00000007376	901
ENSG00000007384	529
ENSG00000007392	1069
ENSG00000007402	38
ENSG00000007516	32
ENSG00000007520	1194
ENSG00000007541	876
ENSG00000007545	388
ENSG00000007866	849
ENSG00000007908	0
ENSG00000007923	982
ENSG00000007933	0
ENSG00000007944	177
ENSG00000007952	3
ENSG00000007968	0
ENSG00000008018	2145
ENSG00000008056	91
ENSG00000008083	245
ENSG00000008086	136
ENSG00000008118	2
ENSG00000008128	7
ENSG00000008130	1739
ENSG00000008196	0
ENSG00000008197	0
ENSG00000008226	2
ENSG00000008256	1842
ENSG00000008277	76
ENSG00000008282	1170
ENSG00000008283	188
ENSG00000008294	2594
ENSG00000008300	127
ENSG00000008311	477
ENSG00000008323	20
ENSG00000008324	219
ENSG00000008382	133
ENSG00000008394	1036
ENSG00000008405	1163
ENSG00000008438	4
ENSG00000008441	4133
ENSG00000008513	2190
ENSG00000008516	32
ENSG00000008517	1178
ENSG00000008710	2338
ENSG00000008735	120
ENSG00000008838	1480
ENSG00000008853	458
ENSG00000008869	462
ENSG00000008952	2695
ENSG00000008988	8589
ENSG00000009307	11750
ENSG00000009335	3488
ENSG00000009413	561
ENSG00000009694	9
ENSG00000009709	0
ENSG00000009724	15
ENSG00000009765	0
ENSG00000009780	81
ENSG00000009790	0
ENSG00000009830	910
ENSG00000009844	1222
ENSG00000009950	32
ENSG00000009954	4101
ENSG00000010017	971
ENSG00000010030	10
ENSG00000010072	286
ENSG00000010165	1030
ENSG00000010219	130
ENSG00000010244	2422
ENSG00000010256	3165
ENSG00000010270	806
ENSG00000010278	719
ENSG00000010282	2
ENSG00000010292	2584
ENSG00000010295	388
ENSG00000010310	1
ENSG00000010318	36
ENSG00000010319	1
ENSG00000010322	2593
ENSG00000010327	3
ENSG00000010361	166
ENSG00000010379	3
ENSG00000010404	450
ENSG00000010438	0
ENSG00000010539	200
ENSG00000010610	2
ENSG00000010626	43
ENSG00000010671	0
ENSG00000010704	30
ENSG00000010803	742
ENSG00000010810	1325
ENSG00000010818	1041
ENSG00000010932	1
ENSG00000011007	1704
ENSG00000011009	1881
ENSG00000011021	439
ENSG00000011028	3470
ENSG00000011052	0
ENSG00000011083	1
ENSG00000011105	2373
ENSG00000011114	16
ENSG00000011132	356
ENSG00000011143	219
ENSG00000011198	782
ENSG00000011201	118
ENSG00000011243	504
ENSG00000011258	289
ENSG00000011260	1398
ENSG00000011275	1710
ENSG00000011295	1054
ENSG00000011304	11599
ENSG00000011332	69
ENSG00000011347	59
ENSG00000011376	730
ENSG00000011405	1560
ENSG00000011422	2146
ENSG00000011426	3921
ENSG00000011451	2008
ENSG00000011454	823
ENSG00000011465	393
ENSG00000011478	309
ENSG00000011485	2260
ENSG00000011523	335
ENSG00000011566	516
ENSG00000011590	9
ENSG00000011600	0
ENSG00000011638	12
ENSG00000011677	0
ENSG00000012048	1052
ENSG00000012061	999
ENSG00000012124	1
ENSG00000012171	1236
ENSG00000012174	738
ENSG00000012211	291
ENSG00000012223	0
ENSG00000012232	2609
ENSG00000012504	0
ENSG00000012660	3298
ENSG00000012779	1
ENSG00000012817	0
ENSG00000012822	828
ENSG00000012963	16
ENSG00000012983	1049
ENSG00000013016	281
ENSG00000013275	1
ENSG00000013288	958
ENSG00000013293	118
ENSG00000013297	97
ENSG00000013306	3464
ENSG00000013364	1715
ENSG00000013374	705
ENSG00000013375	807
ENSG00000013392	116
ENSG00000013441	515
ENSG00000013503	196
ENSG00000013523	332
ENSG00000013561	581
ENSG00000013563	112
ENSG00000013573	917
ENSG00000013583	422
ENSG00000013588	702
ENSG00000013619	351
ENSG00000013725	2
ENSG00000013810	2780
ENSG00000014123	366
ENSG00000014138	153
ENSG00000014164	340
ENSG00000014216	1650
ENSG00000014257	0
ENSG00000014641	1562
ENSG00000014824	1457
ENSG00000014914	76
ENSG00000014919	349
ENSG00000015133	321
ENSG00000015153	321
ENSG00000015171	2571
ENSG00000015285	2
ENSG00000015413	0
ENSG00000015475	851
ENSG00000015479	20
ENSG00000015520	8
ENSG00000015532	819
ENSG00000015568	49
ENSG00000015592	1
ENSG00000015676	1577
ENSG00000016082	0
ENSG00000016391	219
ENSG00000016402	10
ENSG00000016490	0
ENSG00000016602	0
ENSG00000016864	839
ENSG00000017260	2020
ENSG00000017427	2
ENSG00000017483	29
ENSG00000017797	1555
ENSG00000018189	560
ENSG00000018236	241
ENSG00000018280	5
ENSG00000018408	1398
ENSG00000018510	1621
ENSG00000018607	0
ENSG00000018610	345
ENSG00000018625	1
ENSG00000018699	606
ENSG00000018869	47
ENSG00000019102	8
ENSG00000019144	4744
ENSG00000019169	0
ENSG00000019186	196
ENSG00000019485	387
ENSG00000019505	27
ENSG00000019549	17
ENSG00000019582	195
ENSG00000019991	0
ENSG00000019995	268
ENSG00000020129	872
ENSG00000020181	622
ENSG00000020219	0
ENSG00000020256	209
ENSG00000020426	279
ENSG00000020577	2866
ENSG00000020633	2
ENSG00000020922	642
ENSG00000021300	153
ENSG00000021355	128
ENSG00000021461	0
ENSG00000021488	3
ENSG00000021574	345
ENSG00000021645	160
ENSG00000021762	326
ENSG00000021776	1160
ENSG00000021826	309
ENSG00000021852	0
ENSG00000022267	447
ENSG00000022277	915
ENSG00000022355	4
ENSG00000022556	0
ENSG00000022567	505
ENSG00000022840	2197
ENSG00000022976	110
ENSG00000023041	684
ENSG00000023171	438
ENSG00000023191	64
ENSG00000023228	54
ENSG00000023287	1099
ENSG00000023318	818
ENSG00000023330	1678
ENSG00000023445	1271
ENSG00000023516	1255
ENSG00000023572	338
ENSG00000023608	595
ENSG00000023697	396
ENSG00000023734	3207
ENSG00000023839	0
ENSG00000023892	13
ENSG00000023902	2127
ENSG00000023909	781
ENSG00000024048	650
ENSG00000024422	1706
ENSG00000024526	522
ENSG00000024862	53
ENSG00000025039	696
ENSG00000025156	325
ENSG00000025293	867
ENSG00000025423	11
ENSG00000025434	25
ENSG00000025708	55
ENSG00000025770	1287
ENSG00000025772	1470
ENSG00000025796	2273
ENSG00000025800	1786
ENSG00000026025	21858
ENSG00000026036	134
ENSG00000026103	235
ENSG00000026297	96
ENSG00000026508	9742
ENSG00000026559	371
ENSG00000026652	519
ENSG00000026751	3
ENSG00000026950	137
ENSG00000027001	393
ENSG00000027075	67
ENSG00000027644	0
ENSG00000027697	446
ENSG00000027847	681
ENSG00000027869	55
ENSG00000028116	260
ENSG00000028137	0
ENSG00000028203	1003
ENSG00000028277	57
ENSG00000028310	1159
ENSG00000028528	1484
ENSG00000028839	272
ENSG00000029153	1853
ENSG00000029363	3160
ENSG00000029364	992
ENSG00000029534	14
ENSG00000029559	2
ENSG00000029639	111
ENSG00000029725	1459
ENSG00000029993	1750
ENSG00000030066	207
ENSG00000030110	419
ENSG00000030304	0
ENSG00000030419	88
ENSG00000030582	4269
ENSG00000031003	912
ENSG00000031081	789
ENSG00000031691	246
ENSG00000031698	2434
ENSG00000031823	1542
ENSG00000032219	242
ENSG00000032389	514
ENSG00000032444	1455
ENSG00000032742	269
ENSG00000033011	494
ENSG00000033030	446
ENSG00000033050	469
ENSG00000033100	2370
ENSG00000033122	5
ENSG00000033170	2010
ENSG00000033178	1283
ENSG00000033327	520
ENSG00000033627	868
ENSG00000033800	445
ENSG00000033867	3457
ENSG00000034053	82
ENSG00000034152	2065
ENSG00000034239	0
ENSG00000034510	17097
ENSG00000034533	36
ENSG00000034677	509
ENSG00000034693	186
ENSG00000034713	929
ENSG00000034971	0
ENSG00000035115	205
ENSG00000035141	800
ENSG00000035403	12381
ENSG00000035499	317
ENSG00000035664	54
ENSG00000035681	799
ENSG00000035687	1219
ENSG00000035720	0
ENSG00000035862	3191
ENSG00000035928	1668
ENSG00000036054	1343
ENSG00000036257	1280
ENSG00000036448	6
ENSG00000036473	0
ENSG00000036530	31
ENSG00000036549	1038
ENSG00000036565	0
ENSG00000036672	329
ENSG00000036828	0
ENSG00000037042	258
ENSG00000037241	591
ENSG00000037280	12
ENSG00000037474	1954
ENSG00000037637	706
ENSG00000037749	536
ENSG00000037757	190
ENSG00000037897	259
ENSG00000037965	0
ENSG00000038002	173
ENSG00000038210	657
ENSG00000038219	1204
ENSG00000038274	814
ENSG00000038295	487
ENSG00000038358	1230
ENSG00000038382	12494
ENSG00000038427	616
ENSG00000038532	728
ENSG00000038945	0
ENSG00000039068	114
ENSG00000039123	1560
ENSG00000039139	127
ENSG00000039319	789
ENSG00000039523	1502
ENSG00000039537	0
ENSG00000039560	5252
ENSG00000039600	0
ENSG00000039650	1084
ENSG00000039987	3
ENSG00000040199	866
ENSG00000040275	1697
ENSG00000040341	423
ENSG00000040487	683
ENSG00000040531	455
ENSG00000040608	228
ENSG00000040633	1206
ENSG00000040731	0
ENSG00000040933	518
ENSG00000041353	64
ENSG00000041357	2016
ENSG00000041515	2
ENSG00000041802	791
ENSG00000041880	178
ENSG00000041982	2479
ENSG00000041988	172
ENSG00000042062	13
ENSG00000042088	739
ENSG00000042286	539
ENSG00000042304	0
ENSG00000042317	46
ENSG00000042429	75
ENSG00000042445	351
ENSG00000042493	118
ENSG00000042753	2529
ENSG00000042781	0
ENSG00000042813	0
ENSG00000042832	4
ENSG00000042980	9
ENSG00000043039	0
ENSG00000043093	523
ENSG00000043143	187
ENSG00000043355	7
ENSG00000043462	9
ENSG00000043514	313
ENSG00000043591	6
ENSG00000044012	0
ENSG00000044090	466
ENSG00000044115	8341
ENSG00000044446	255
ENSG00000044459	407
ENSG00000044524	9
ENSG00000044574	15920
ENSG00000046604	2410
ENSG00000046647	167
ENSG00000046651	241
ENSG00000046653	40
ENSG00000046774	0
ENSG00000046889	3
ENSG00000047056	972
ENSG00000047188	810
ENSG00000047230	778
ENSG00000047249	863
ENSG00000047315	2363
ENSG00000047346	147
ENSG00000047365	197
ENSG00000047410	3216
ENSG00000047457	171
ENSG00000047578	371
ENSG00000047579	201
ENSG00000047597	31
ENSG00000047617	5
ENSG00000047621	347
ENSG00000047634	245
ENSG00000047644	1723
ENSG00000047648	9
ENSG00000047662	8
ENSG00000047849	7876
ENSG00000047932	1039
ENSG00000047936	24
ENSG00000048028	340
ENSG00000048052	478
ENSG00000048140	1305
ENSG00000048162	503
ENSG00000048342	155
ENSG00000048392	875
ENSG00000048405	477
ENSG00000048462	0
ENSG00000048471	284
ENSG00000048540	4
ENSG00000048544	951
ENSG00000048545	0
ENSG00000048649	1076
ENSG00000048707	781
ENSG00000048740	1905
ENSG00000048828	3486
ENSG00000048991	704
ENSG00000049089	291
ENSG00000049130	30
ENSG00000049167	148
ENSG00000049192	1115
ENSG00000049239	1000
ENSG00000049245	2171
ENSG00000049246	620
ENSG00000049247	0
ENSG00000049249	100
ENSG00000049283	0
ENSG00000049323	665
ENSG00000049449	1765
ENSG00000049540	4348
ENSG00000049541	867
ENSG00000049618	1701
ENSG00000049656	901
ENSG00000049759	2940
ENSG00000049768	5
ENSG00000049769	88
ENSG00000049860	1286
ENSG00000049883	153
ENSG00000050030	34
ENSG00000050130	757
ENSG00000050165	2088
ENSG00000050327	8
ENSG00000050344	1249
ENSG00000050393	900
ENSG00000050405	1228
ENSG00000050426	271
ENSG00000050438	272
ENSG00000050555	9
ENSG00000050628	3
ENSG00000050730	1
ENSG00000050748	1000
ENSG00000050767	4
ENSG00000050820	1085
ENSG00000051009	437
ENSG00000051108	1840
ENSG00000051128	1092
ENSG00000051180	414
ENSG00000051341	518
ENSG00000051382	535
ENSG00000051523	680
ENSG00000051596	1541
ENSG00000051620	936
ENSG00000051825	532
ENSG00000052126	321
ENSG00000052344	31
ENSG00000052723	780
ENSG00000052749	999
ENSG00000052795	3092
ENSG00000052802	2728
ENSG00000052841	1634
ENSG00000052850	3
ENSG00000053108	6
ENSG00000053254	1144
ENSG00000053328	11
ENSG00000053371	986
ENSG00000053372	2240
ENSG00000053438	9
ENSG00000053501	244
ENSG00000053524	11
ENSG00000053702	34
ENSG00000053747	756
ENSG00000053770	622
ENSG00000053900	283
ENSG00000053918	20
ENSG00000054116	975
ENSG00000054118	3473
ENSG00000054148	1202
ENSG00000054179	3
ENSG00000054219	1
ENSG00000054267	886
ENSG00000054277	34
ENSG00000054282	39
ENSG00000054356	146
ENSG00000054392	1
ENSG00000054523	2078
ENSG00000054598	238
ENSG00000054611	707
ENSG00000054654	827
ENSG00000054690	328
ENSG00000054793	887
ENSG00000054796	0
ENSG00000054803	0
ENSG00000054938	12
ENSG00000054965	1287
ENSG00000054967	601
ENSG00000054983	423
ENSG00000055044	1354
ENSG00000055070	3238
ENSG00000055118	32
ENSG00000055130	1848
ENSG00000055147	298
ENSG00000055163	1582
ENSG00000055208	1873
ENSG00000055211	771
ENSG00000055332	1250
ENSG00000055483	1809
ENSG00000055609	1097
ENSG00000055732	98
ENSG00000055813	48
ENSG00000055917	2007
ENSG00000055950	438
ENSG00000055955	0
ENSG00000055957	0
ENSG00000056050	294
ENSG00000056097	2428
ENSG00000056277	136
ENSG00000056291	3
ENSG00000056487	66
ENSG00000056558	3285
ENSG00000056586	2044
ENSG00000056736	123
ENSG00000056972	331
ENSG00000056998	335
ENSG00000057019	8714
ENSG00000057149	0
ENSG00000057252	1530
ENSG00000057294	778
ENSG00000057468	0
ENSG00000057593	6
ENSG00000057608	5364
ENSG00000057657	2
ENSG00000057663	511
ENSG00000057704	176
ENSG00000057757	921
ENSG00000057935	485
ENSG00000058056	1011
ENSG00000058063	924
ENSG00000058085	11353
ENSG00000058091	607
ENSG00000058262	9899
ENSG00000058272	1394
ENSG00000058335	72
ENSG00000058404	177
ENSG00000058453	782
ENSG00000058600	84
ENSG00000058668	1322
ENSG00000058673	2
ENSG00000058729	356
ENSG00000058799	254
ENSG00000058804	1406
ENSG00000058866	0
ENSG00000059122	768
ENSG00000059145	431
ENSG00000059377	17
ENSG00000059378	417
ENSG00000059573	1985
ENSG00000059588	544
ENSG00000059691	446
ENSG00000059728	736
ENSG00000059758	897
ENSG00000059769	171
ENSG00000059804	488
ENSG00000059915	73
ENSG00000060069	413
ENSG00000060138	3341
ENSG00000060140	1
ENSG00000060237	3609
ENSG00000060303	0
ENSG00000060339	1947
ENSG00000060491	1492
ENSG00000060558	0
ENSG00000060566	0
ENSG00000060642	106
ENSG00000060656	363
ENSG00000060688	844
ENSG00000060709	3
ENSG00000060718	1636
ENSG00000060749	1500
ENSG00000060762	200
ENSG00000060971	492
ENSG00000060982	1611
ENSG00000061273	2688
ENSG00000061337	389
ENSG00000061455	5
ENSG00000061492	0
ENSG00000061656	144
ENSG00000061676	4267
ENSG00000061794	910
ENSG00000061918	1
ENSG00000061936	1069
ENSG00000061938	1926
ENSG00000061987	741
ENSG00000062038	208
ENSG00000062096	0
ENSG00000062194	1148
ENSG00000062282	99
ENSG00000062370	95
ENSG00000062485	3368
ENSG00000062524	3
ENSG00000062582	59
ENSG00000062598	429
ENSG00000062650	1643
ENSG00000062716	2610
ENSG00000062725	799
ENSG00000062822	1757
ENSG00000063015	18
ENSG00000063046	5248
ENSG00000063127	8
ENSG00000063169	581
ENSG00000063176	479
ENSG00000063177	8137
ENSG00000063180	94
ENSG00000063241	762
ENSG00000063244	6624
ENSG00000063245	3815
ENSG00000063322	919
ENSG00000063438	9
ENSG00000063515	2
ENSG00000063587	594
ENSG00000063601	1352
ENSG00000063660	4853
ENSG00000063761	115
ENSG00000063854	940
ENSG00000063978	2187
ENSG00000064012	20
ENSG00000064042	2316
ENSG00000064102	642
ENSG00000064115	857
ENSG00000064195	1
ENSG00000064199	73
ENSG00000064201	3
ENSG00000064205	6
ENSG00000064218	0
ENSG00000064225	10
ENSG00000064270	5
ENSG00000064300	6
ENSG00000064309	330
ENSG00000064313	717
ENSG00000064393	2724
ENSG00000064419	1432
ENSG00000064489	0
ENSG00000064490	343
ENSG00000064545	519
ENSG00000064547	140
ENSG00000064601	1237
ENSG00000064607	2103
ENSG00000064651	766
ENSG00000064652	472
ENSG00000064655	77
ENSG00000064666	8128
ENSG00000064687	140
ENSG00000064692	10
ENSG00000064703	524
ENSG00000064726	689
ENSG00000064763	68
ENSG00000064787	5
ENSG00000064835	0
ENSG00000064886	12
ENSG00000064932	237
ENSG00000064933	311
ENSG00000064961	1226
ENSG00000064989	0
ENSG00000064995	265
ENSG00000064999	710
ENSG00000065000	5062
ENSG00000065029	566
ENSG00000065054	858
ENSG00000065057	200
ENSG00000065060	808
ENSG00000065135	2481
ENSG00000065150	7992
ENSG00000065154	1216
ENSG00000065183	1000
ENSG00000065243	1076
ENSG00000065268	1326
ENSG00000065308	4470
ENSG00000065320	461
ENSG00000065325	4
ENSG00000065328	914
ENSG00000065357	517
ENSG00000065361	4
ENSG00000065371	0
ENSG00000065413	116
ENSG00000065427	2870
ENSG00000065457	351
ENSG00000065485	624
ENSG00000065491	488
ENSG00000065518	1147
ENSG00000065526	2483
ENSG00000065534	4884
ENSG00000065548	1536
ENSG00000065559	981
ENSG00000065600	378
ENSG00000065609	28
ENSG00000065613	1940
ENSG00000065615	265
ENSG00000065618	61
ENSG00000065621	17
ENSG00000065665	193
ENSG00000065675	111
ENSG00000065717	120
ENSG00000065802	1321
ENSG00000065809	1742
ENSG00000065833	193
ENSG00000065882	1976
ENSG00000065883	1207
ENSG00000065911	1744
ENSG00000065923	725
ENSG00000065970	797
ENSG00000065978	21027
ENSG00000065989	80
ENSG00000066027	525
ENSG00000066032	1
ENSG00000066044	3244
ENSG00000066056	115
ENSG00000066084	1313
ENSG00000066117	1961
ENSG00000066135	335
ENSG00000066136	808
ENSG00000066185	0
ENSG00000066230	90
ENSG00000066248	37
ENSG00000066279	1441
ENSG00000066294	0
ENSG00000066322	2375
ENSG00000066336	6
ENSG00000066379	1
ENSG00000066382	21
ENSG00000066405	6
ENSG00000066422	436
ENSG00000066427	182
ENSG00000066455	738
ENSG00000066468	284
ENSG00000066557	251
ENSG00000066583	410
ENSG00000066629	965
ENSG00000066651	164
ENSG00000066654	986
ENSG00000066697	2075
ENSG00000066735	443
ENSG00000066739	674
ENSG00000066777	1258
ENSG00000066813	0
ENSG00000066827	202
ENSG00000066855	386
ENSG00000066923	24
ENSG00000066926	539
ENSG00000066933	435
ENSG00000067048	0
ENSG00000067057	10033
ENSG00000067064	1334
ENSG00000067066	547
ENSG00000067082	2581
ENSG00000067113	148
ENSG00000067141	1055
ENSG00000067167	2955
ENSG00000067177	403
ENSG00000067182	1862
ENSG00000067191	147
ENSG00000067208	623
ENSG00000067221	505
ENSG00000067225	56579
ENSG00000067248	1319
ENSG00000067334	1670
ENSG00000067365	196
ENSG00000067369	1116
ENSG00000067445	521
ENSG00000067533	613
ENSG00000067560	9775
ENSG00000067596	964
ENSG00000067601	21
ENSG00000067606	267
ENSG00000067646	0
ENSG00000067704	2031
ENSG00000067715	434
ENSG00000067798	567
ENSG00000067829	577
ENSG00000067836	127
ENSG00000067840	347
ENSG00000067842	26
ENSG00000067900	1982
ENSG00000067955	1441
ENSG00000067992	750
ENSG00000068001	723
ENSG00000068024	394
ENSG00000068028	926
ENSG00000068078	135
ENSG00000068079	118
ENSG00000068097	453
ENSG00000068120	1341
ENSG00000068137	276
ENSG00000068305	1101
ENSG00000068308	1186
ENSG00000068323	3107
ENSG00000068354	294
ENSG00000068366	2884
ENSG00000068383	860
ENSG00000068394	330
ENSG00000068400	854
ENSG00000068438	1004
ENSG00000068489	1019
ENSG00000068615	161
ENSG00000068650	1213
ENSG00000068654	2216
ENSG00000068697	3231
ENSG00000068724	822
ENSG00000068745	1100
ENSG00000068781	0
ENSG00000068784	323
ENSG00000068796	978
ENSG00000068831	12
ENSG00000068878	1760
ENSG00000068885	173
ENSG00000068903	0
ENSG00000068912	771
ENSG00000068971	460
ENSG00000068976	33
ENSG00000068985	0
ENSG00000069011	0
ENSG00000069018	0
ENSG00000069020	592
ENSG00000069122	0
ENSG00000069188	113
ENSG00000069206	0
ENSG00000069248	1111
ENSG00000069275	7365
ENSG00000069329	2585
ENSG00000069345	1736
ENSG00000069399	489
ENSG00000069424	236
ENSG00000069431	6
ENSG00000069482	973
ENSG00000069493	11
ENSG00000069509	156
ENSG00000069535	12
ENSG00000069667	391
ENSG00000069696	71
ENSG00000069702	382
ENSG00000069764	0
ENSG00000069812	2
ENSG00000069849	2511
ENSG00000069869	1213
ENSG00000069943	71
ENSG00000069956	1554
ENSG00000069966	368
ENSG00000069974	502
ENSG00000069998	905
ENSG00000070010	678
ENSG00000070018	0
ENSG00000070019	2
ENSG00000070031	0
ENSG00000070047	183
ENSG00000070061	1498
ENSG00000070081	807
ENSG00000070087	1842
ENSG00000070159	600
ENSG00000070182	29
ENSG00000070190	0
ENSG00000070193	1
ENSG00000070214	597
ENSG00000070269	242
ENSG00000070366	872
ENSG00000070367	1838
ENSG00000070371	246
ENSG00000070388	7
ENSG00000070404	9175
ENSG00000070413	2554
ENSG00000070423	1603
ENSG00000070444	412
ENSG00000070476	639
ENSG00000070495	1018
ENSG00000070501	208
ENSG00000070526	1
ENSG00000070540	224
ENSG00000070601	9
ENSG00000070610	1554
ENSG00000070614	9918
ENSG00000070669	7
ENSG00000070718	432
ENSG00000070729	1
ENSG00000070731	58
ENSG00000070748	2
ENSG00000070756	21147
ENSG00000070759	20
ENSG00000070761	534
ENSG00000070770	696
ENSG00000070778	1282
ENSG00000070785	424
ENSG00000070808	23
ENSG00000070814	2913
ENSG00000070831	4313
ENSG00000070882	646
ENSG00000070886	9
ENSG00000070915	0
ENSG00000070950	970
ENSG00000070961	1614
ENSG00000070985	3
ENSG00000071051	1058
ENSG00000071054	5994
ENSG00000071073	194
ENSG00000071082	6955
ENSG00000071127	17480
ENSG00000071189	472
ENSG00000071203	0
ENSG00000071205	434
ENSG00000071242	2392
ENSG00000071243	223
ENSG00000071246	592
ENSG00000071282	8760
ENSG00000071462	1376
ENSG00000071537	1952
ENSG00000071539	1409
ENSG00000071553	2466
ENSG00000071564	3444
ENSG00000071575	181
ENSG00000071626	5642
ENSG00000071655	1848
ENSG00000071677	0
ENSG00000071794	522
ENSG00000071859	1796
ENSG00000071889	779
ENSG00000071894	0
ENSG00000071909	0
ENSG00000071967	593
ENSG00000071991	89
ENSG00000071994	1190
ENSG00000072041	284
ENSG00000072042	1822
ENSG00000072062	0
ENSG00000072071	0
ENSG00000072080	0
ENSG00000072110	32931
ENSG00000072121	541
ENSG00000072133	211
ENSG00000072134	335
ENSG00000072135	572
ENSG00000072163	146
ENSG00000072182	1
ENSG00000072195	676
ENSG00000072201	19
ENSG00000072210	880
ENSG00000072274	10048
ENSG00000072310	1744
ENSG00000072315	0
ENSG00000072364	2998
ENSG00000072401	534
ENSG00000072415	1228
ENSG00000072422	346
ENSG00000072501	4463
ENSG00000072506	921
ENSG00000072518	1373
ENSG00000072571	677
ENSG00000072609	808
ENSG00000072657	3
ENSG00000072682	2084
ENSG00000072694	0
ENSG00000072736	283
ENSG00000072756	304
ENSG00000072778	7692
ENSG00000072786	486
ENSG00000072803	1345
ENSG00000072818	2
ENSG00000072832	1357
ENSG00000072840	812
ENSG00000072849	756
ENSG00000072858	0
ENSG00000072864	0
ENSG00000072952	0
ENSG00000072954	104
ENSG00000072958	2047
ENSG00000073008	8943
ENSG00000073050	600
ENSG00000073060	1507
ENSG00000073067	7
ENSG00000073111	1879
ENSG00000073146	16
ENSG00000073150	142
ENSG00000073169	611
ENSG00000073282	50
ENSG00000073331	52
ENSG00000073350	335
ENSG00000073417	606
ENSG00000073464	350
ENSG00000073536	704
ENSG00000073578	55
ENSG00000073584	98
ENSG00000073598	4
ENSG00000073605	80
ENSG00000073614	1220
ENSG00000073670	28
ENSG00000073711	1185
ENSG00000073712	3952
ENSG00000073734	0
ENSG00000073737	5
ENSG00000073754	0
ENSG00000073756	514
ENSG00000073792	1459
ENSG00000073803	301
ENSG00000073849	381
ENSG00000073861	2
ENSG00000073905	100
ENSG00000073910	57
ENSG00000073921	6925
ENSG00000073969	1
ENSG00000074047	1349
ENSG00000074054	1168
ENSG00000074071	422
ENSG00000074181	302
ENSG00000074201	1333
ENSG00000074211	4
ENSG00000074219	840
ENSG00000074266	491
ENSG00000074276	15
ENSG00000074317	20
ENSG00000074319	966
ENSG00000074356	1773
ENSG00000074370	44
ENSG00000074410	13
ENSG00000074416	2379
ENSG00000074527	1507
ENSG00000074582	427
ENSG00000074590	1160
ENSG00000074603	1047
ENSG00000074621	206
ENSG00000074657	1588
ENSG00000074660	0
ENSG00000074695	4002
ENSG00000074696	1971
ENSG00000074706	1
ENSG00000074755	1551
ENSG00000074771	0
ENSG00000074800	63994
ENSG00000074803	0
ENSG00000074842	2071
ENSG00000074855	529
ENSG00000074935	92
ENSG00000074964	1024
ENSG00000074966	9
ENSG00000075035	2
ENSG00000075043	3
ENSG00000075073	9
ENSG00000075089	244
ENSG00000075131	251
ENSG00000075142	1022
ENSG00000075151	3010
ENSG00000075188	269
ENSG00000075213	130
ENSG00000075218	1413
ENSG00000075223	5627
ENSG00000075234	481
ENSG00000075239	433
ENSG00000075240	647
ENSG00000075275	1744
ENSG00000075290	0
ENSG00000075292	1446
ENSG00000075303	235
ENSG00000075336	681
ENSG00000075340	191
ENSG00000075388	0
ENSG00000075391	1654
ENSG00000075399	185
ENSG00000075407	206
ENSG00000075413	1453
ENSG00000075415	7152
ENSG00000075420	3947
ENSG00000075426	8542
ENSG00000075429	2
ENSG00000075461	56
ENSG00000075539	1425
ENSG00000075568	737
ENSG00000075618	2962
ENSG00000075624	176171
ENSG00000075643	67
ENSG00000075651	75
ENSG00000075673	1
ENSG00000075702	843
ENSG00000075711	2703
ENSG00000075785	4622
ENSG00000075790	0
ENSG00000075826	113
ENSG00000075856	1016
ENSG00000075884	0
ENSG00000075886	6
ENSG00000075891	0
ENSG00000075914	393
ENSG00000075945	557
ENSG00000075975	812
ENSG00000076003	2286
ENSG00000076043	384
ENSG00000076053	359
ENSG00000076067	1832
ENSG00000076108	1899
ENSG00000076201	1541
ENSG00000076242	763
ENSG00000076248	883
ENSG00000076258	9
ENSG00000076321	569
ENSG00000076344	169
ENSG00000076351	105
ENSG00000076356	471
ENSG00000076382	1097
ENSG00000076513	1886
ENSG00000076554	549
ENSG00000076555	281
ENSG00000076604	1215
ENSG00000076641	158
ENSG00000076650	168
ENSG00000076662	1
ENSG00000076685	1036
ENSG00000076706	1130
ENSG00000076716	247
ENSG00000076770	34
ENSG00000076826	454
ENSG00000076864	109
ENSG00000076924	1063
ENSG00000076928	2379
ENSG00000076944	303
ENSG00000076984	1108
ENSG00000077009	6
ENSG00000077044	1454
ENSG00000077063	146
ENSG00000077080	1
ENSG00000077092	455
ENSG00000077097	3569
ENSG00000077147	5079
ENSG00000077150	3906
ENSG00000077152	338
ENSG00000077157	659
ENSG00000077232	2329
ENSG00000077235	2771
ENSG00000077238	846
ENSG00000077254	904
ENSG00000077264	134
ENSG00000077274	3
ENSG00000077279	0
ENSG00000077312	1209
ENSG00000077327	0
ENSG00000077348	452
ENSG00000077380	2683
ENSG00000077420	0
ENSG00000077454	206
ENSG00000077458	229
ENSG00000077463	480
ENSG00000077498	209
ENSG00000077514	845
ENSG00000077522	73
ENSG00000077549	4369
ENSG00000077585	280
ENSG00000077616	1
ENSG00000077684	872
ENSG00000077713	193
ENSG00000077721	1054
ENSG00000077782	4060
ENSG00000077800	0
ENSG00000077935	0
ENSG00000077942	1043
ENSG00000077943	0
ENSG00000077984	0
ENSG00000078018	208
ENSG00000078043	643
ENSG00000078053	38
ENSG00000078061	1224
ENSG00000078070	155
ENSG00000078081	11
ENSG00000078098	1274
ENSG00000078114	45
ENSG00000078124	625
ENSG00000078140	1988
ENSG00000078142	1136
ENSG00000078177	443
ENSG00000078237	108
ENSG00000078246	658
ENSG00000078269	951
ENSG00000078295	0
ENSG00000078304	1331
ENSG00000078319	177
ENSG00000078328	0
ENSG00000078369	11271
ENSG00000078399	0
ENSG00000078401	1335
ENSG00000078403	390
ENSG00000078487	30
ENSG00000078549	0
ENSG00000078579	0
ENSG00000078589	0
ENSG00000078596	34
ENSG00000078618	1982
ENSG00000078668	1476
ENSG00000078674	2110
ENSG00000078687	425
ENSG00000078699	442
ENSG00000078725	29
ENSG00000078747	1484
ENSG00000078795	0
ENSG00000078804	770
ENSG00000078808	5280
ENSG00000078814	10
ENSG00000078898	0
ENSG00000078900	38
ENSG00000078902	1551
ENSG00000078967	119
ENSG00000079101	4
ENSG00000079102	37
ENSG00000079112	0
ENSG00000079134	563
ENSG00000079150	107
ENSG00000079156	117
ENSG00000079215	35
ENSG00000079246	9737
ENSG00000079257	73
ENSG00000079263	7
ENSG00000079277	191
ENSG00000079308	2838
ENSG00000079313	1185
ENSG00000079332	2315
ENSG00000079335	78
ENSG00000079337	44
ENSG00000079385	0
ENSG00000079387	496
ENSG00000079393	0
ENSG00000079432	3336
ENSG00000079435	170
ENSG00000079459	161
ENSG00000079462	311
ENSG00000079482	82
ENSG00000079557	0
ENSG00000079616	1221
ENSG00000079689	0
ENSG00000079691	232
ENSG00000079739	1144
ENSG00000079785	2396
ENSG00000079805	3171
ENSG00000079819	2027
ENSG00000079841	123
ENSG00000079931	11
ENSG00000079950	717
ENSG00000079974	489
ENSG00000079999	2232
ENSG00000080007	0
ENSG00000080031	28
ENSG00000080166	49
ENSG00000080189	680
ENSG00000080200	393
ENSG00000080224	2
ENSG00000080293	0
ENSG00000080298	137
ENSG00000080345	2104
ENSG00000080371	1332
ENSG00000080493	417
ENSG00000080503	1073
ENSG00000080511	0
ENSG00000080546	179
ENSG00000080561	192
ENSG00000080572	0
ENSG00000080573	155
ENSG00000080603	104
ENSG00000080608	1514
ENSG00000080618	0
ENSG00000080644	315
ENSG00000080709	5
ENSG00000080802	410
ENSG00000080815	1363
ENSG00000080819	276
ENSG00000080822	900
ENSG00000080823	226
ENSG00000080824	29998
ENSG00000080839	478
ENSG00000080845	1928
ENSG00000080854	541
ENSG00000080910	0
ENSG00000080947	73
ENSG00000080986	561
ENSG00000081014	520
ENSG00000081019	318
ENSG00000081026	362
ENSG00000081041	3
ENSG00000081051	1
ENSG00000081052	1368
ENSG00000081059	1108
ENSG00000081087	1252
ENSG00000081138	0
ENSG00000081148	19
ENSG00000081154	2435
ENSG00000081177	414
ENSG00000081181	73
ENSG00000081189	19
ENSG00000081237	0
ENSG00000081248	0
ENSG00000081277	53
ENSG00000081307	820
ENSG00000081320	171
ENSG00000081377	505
ENSG00000081386	234
ENSG00000081479	21
ENSG00000081665	120
ENSG00000081692	120
ENSG00000081721	329
ENSG00000081760	750
ENSG00000081791	785
ENSG00000081800	0
ENSG00000081803	99
ENSG00000081818	2
ENSG00000081842	0
ENSG00000081853	1
ENSG00000081870	349
ENSG00000081913	420
ENSG00000081923	380
ENSG00000081985	6
ENSG00000082014	348
ENSG00000082068	348
ENSG00000082074	0
ENSG00000082126	145
ENSG00000082146	407
ENSG00000082153	5719
ENSG00000082175	16
ENSG00000082196	7
ENSG00000082212	1625
ENSG00000082213	521
ENSG00000082258	521
ENSG00000082269	256
ENSG00000082293	0
ENSG00000082397	1156
ENSG00000082438	522
ENSG00000082458	373
ENSG00000082482	1
ENSG00000082497	4
ENSG00000082512	256
ENSG00000082515	356
ENSG00000082516	900
ENSG00000082556	0
ENSG00000082641	7278
ENSG00000082684	24
ENSG00000082701	1722
ENSG00000082781	3900
ENSG00000082805	1688
ENSG00000082898	3575
ENSG00000082929	0
ENSG00000082996	460
ENSG00000083067	452
ENSG00000083093	151
ENSG00000083097	145
ENSG00000083099	601
ENSG00000083123	273
ENSG00000083168	1585
ENSG00000083223	359
ENSG00000083290	656
ENSG00000083307	0
ENSG00000083312	5162
ENSG00000083444	3461
ENSG00000083454	9
ENSG00000083457	365
ENSG00000083520	1040
ENSG00000083535	167
ENSG00000083544	197
ENSG00000083622	0
ENSG00000083635	297
ENSG00000083642	836
ENSG00000083720	982
ENSG00000083750	170
ENSG00000083782	2
ENSG00000083799	1189
ENSG00000083807	68
ENSG00000083812	345
ENSG00000083814	121
ENSG00000083817	112
ENSG00000083828	123
ENSG00000083838	69
ENSG00000083844	526
ENSG00000083845	10785
ENSG00000083857	5703
ENSG00000083896	57
ENSG00000083937	1002
ENSG00000084070	548
ENSG00000084072	526
ENSG00000084073	1388
ENSG00000084090	3395
ENSG00000084092	445
ENSG00000084093	1188
ENSG00000084110	0
ENSG00000084112	4367
ENSG00000084207	7059
ENSG00000084234	15273
ENSG00000084444	259
ENSG00000084453	149
ENSG00000084463	1884
ENSG00000084623	3505
ENSG00000084628	74
ENSG00000084636	234
ENSG00000084652	2655
ENSG00000084674	0
ENSG00000084676	643
ENSG00000084693	436
ENSG00000084710	1282
ENSG00000084731	1327
ENSG00000084733	1808
ENSG00000084734	0
ENSG00000084754	2495
ENSG00000084764	414
ENSG00000084774	2139
ENSG00000085063	10249
ENSG00000085117	1682
ENSG00000085185	224
ENSG00000085224	1563
ENSG00000085231	0
ENSG00000085265	0
ENSG00000085274	205
ENSG00000085276	9
ENSG00000085365	872
ENSG00000085377	1192
ENSG00000085382	266
ENSG00000085415	1076
ENSG00000085433	458
ENSG00000085449	959
ENSG00000085465	17
ENSG00000085491	8
ENSG00000085511	574
ENSG00000085514	9
ENSG00000085552	252
ENSG00000085563	19
ENSG00000085644	238
ENSG00000085662	10306
ENSG00000085719	1507
ENSG00000085721	47
ENSG00000085733	320
ENSG00000085741	6
ENSG00000085760	516
ENSG00000085788	949
ENSG00000085831	7
ENSG00000085832	919
ENSG00000085840	386
ENSG00000085871	27
ENSG00000085872	1194
ENSG00000085978	0
ENSG00000085982	1398
ENSG00000085998	2191
ENSG00000085999	354
ENSG00000086015	1642
ENSG00000086061	6386
ENSG00000086062	8270
ENSG00000086065	809
ENSG00000086102	950
ENSG00000086159	0
ENSG00000086189	429
ENSG00000086200	608
ENSG00000086205	0
ENSG00000086232	2357
ENSG00000086288	6
ENSG00000086289	390
ENSG00000086300	42
ENSG00000086475	1906
ENSG00000086504	1380
ENSG00000086506	9
ENSG00000086544	382
ENSG00000086548	0
ENSG00000086570	1
ENSG00000086589	908
ENSG00000086598	2955
ENSG00000086619	107
ENSG00000086666	1144
ENSG00000086696	139
ENSG00000086712	1237
ENSG00000086717	0
ENSG00000086730	29
ENSG00000086758	4388
ENSG00000086827	668
ENSG00000086848	169
ENSG00000086967	4
ENSG00000086991	1238
ENSG00000087008	1020
ENSG00000087053	1287
ENSG00000087074	2833
ENSG00000087076	107
ENSG00000087077	1818
ENSG00000087085	147
ENSG00000087086	9688
ENSG00000087087	4614
ENSG00000087088	1983
ENSG00000087095	609
ENSG00000087111	1038
ENSG00000087116	40
ENSG00000087128	0
ENSG00000087152	1937
ENSG00000087157	497
ENSG00000087191	1624
ENSG00000087206	530
ENSG00000087237	16
ENSG00000087245	13174
ENSG00000087250	15
ENSG00000087253	1101
ENSG00000087258	207
ENSG00000087263	743
ENSG00000087266	809
ENSG00000087269	977
ENSG00000087274	3455
ENSG00000087299	216
ENSG00000087301	189
ENSG00000087302	1799
ENSG00000087303	165
ENSG00000087338	502
ENSG00000087365	5711
ENSG00000087448	659
ENSG00000087460	14724
ENSG00000087470	1612
ENSG00000087494	101
ENSG00000087495	0
ENSG00000087502	833
ENSG00000087510	2
ENSG00000087586	908
ENSG00000087589	5
ENSG00000087842	75
ENSG00000087884	25
ENSG00000087903	444
ENSG00000087995	558
ENSG00000088002	0
ENSG00000088035	146
ENSG00000088038	245
ENSG00000088053	0
ENSG00000088179	297
ENSG00000088205	1645
ENSG00000088247	7647
ENSG00000088256	2572
ENSG00000088280	0
ENSG00000088298	361
ENSG00000088305	65
ENSG00000088320	0
ENSG00000088325	4453
ENSG00000088340	179
ENSG00000088356	916
ENSG00000088367	1049
ENSG00000088386	1
ENSG00000088387	1009
ENSG00000088448	806
ENSG00000088451	137
ENSG00000088538	158
ENSG00000088543	110
ENSG00000088682	559
ENSG00000088726	5
ENSG00000088727	53
ENSG00000088756	33
ENSG00000088766	336
ENSG00000088782	0
ENSG00000088808	657
ENSG00000088812	1807
ENSG00000088826	1172
ENSG00000088827	0
ENSG00000088832	5677
ENSG00000088833	1659
ENSG00000088836	22
ENSG00000088854	190
ENSG00000088876	145
ENSG00000088881	829
ENSG00000088882	68
ENSG00000088888	2177
ENSG00000088899	266
ENSG00000088926	0
ENSG00000088930	2523
ENSG00000088970	115
ENSG00000088986	3863
ENSG00000088992	3
ENSG00000089006	1478
ENSG00000089009	16596
ENSG00000089012	0
ENSG00000089022	634
ENSG00000089041	1
ENSG00000089048	434
ENSG00000089050	444
ENSG00000089053	1889
ENSG00000089057	1141
ENSG00000089060	338
ENSG00000089063	1257
ENSG00000089091	68
ENSG00000089094	1010
ENSG00000089101	0
ENSG00000089116	0
ENSG00000089123	120
ENSG00000089127	7
ENSG00000089154	3755
ENSG00000089157	22055
ENSG00000089159	2043
ENSG00000089163	9
ENSG00000089169	1
ENSG00000089177	188
ENSG00000089195	633
ENSG00000089199	28
ENSG00000089220	4020
ENSG00000089225	0
ENSG00000089234	508
ENSG00000089248	1365
ENSG00000089250	1
ENSG00000089280	9461
ENSG00000089289	391
ENSG00000089327	980
ENSG00000089335	417
ENSG00000089351	1670
ENSG00000089356	0
ENSG00000089472	86
ENSG00000089486	93
ENSG00000089505	42
ENSG00000089558	11
ENSG00000089597	8389
ENSG00000089639	535
ENSG00000089682	191
ENSG00000089685	2240
ENSG00000089692	10
ENSG00000089693	3865
ENSG00000089723	4
ENSG00000089737	58
ENSG00000089775	160
ENSG00000089818	380
ENSG00000089820	19
ENSG00000089847	7
ENSG00000089876	837
ENSG00000089902	1253
ENSG00000089916	1115
ENSG00000090006	964
ENSG00000090013	224
ENSG00000090020	1770
ENSG00000090054	1132
ENSG00000090060	4348
ENSG00000090061	241
ENSG00000090097	2316
ENSG00000090104	0
ENSG00000090238	295
ENSG00000090263	342
ENSG00000090266	312
ENSG00000090273	4746
ENSG00000090316	1817
ENSG00000090339	1682
ENSG00000090372	2666
ENSG00000090376	4
ENSG00000090382	1
ENSG00000090402	0
ENSG00000090432	835
ENSG00000090447	205
ENSG00000090470	561
ENSG00000090487	1378
ENSG00000090512	0
ENSG00000090520	1141
ENSG00000090530	1965
ENSG00000090534	0
ENSG00000090539	43
ENSG00000090554	1
ENSG00000090565	88
ENSG00000090581	740
ENSG00000090612	351
ENSG00000090615	2213
ENSG00000090621	3900
ENSG00000090659	0
ENSG00000090661	470
ENSG00000090674	530
ENSG00000090686	1276
ENSG00000090776	640
ENSG00000090857	380
ENSG00000090861	2330
ENSG00000090863	3087
ENSG00000090889	918
ENSG00000090905	229
ENSG00000090924	888
ENSG00000090932	56
ENSG00000090971	568
ENSG00000090975	426
ENSG00000090989	353
ENSG00000091009	404
ENSG00000091010	0
ENSG00000091039	1960
ENSG00000091073	90
ENSG00000091106	8
ENSG00000091127	697
ENSG00000091128	3
ENSG00000091129	29
ENSG00000091136	7628
ENSG00000091137	3
ENSG00000091138	0
ENSG00000091140	1491
ENSG00000091157	315
ENSG00000091164	1218
ENSG00000091181	1
ENSG00000091262	0
ENSG00000091317	1574
ENSG00000091409	1670
ENSG00000091428	7
ENSG00000091436	977
ENSG00000091482	0
ENSG00000091483	1794
ENSG00000091490	234
ENSG00000091513	0
ENSG00000091527	9038
ENSG00000091536	7
ENSG00000091542	2570
ENSG00000091583	0
ENSG00000091592	58
ENSG00000091622	122
ENSG00000091640	1263
ENSG00000091651	775
ENSG00000091656	797
ENSG00000091664	1
ENSG00000091704	0
ENSG00000091732	320
ENSG00000091831	5
ENSG00000091844	37
ENSG00000091879	0
ENSG00000091947	460
ENSG00000091972	25
ENSG00000091986	6778
ENSG00000092009	0
ENSG00000092010	750
ENSG00000092020	181
ENSG00000092036	66
ENSG00000092051	15
ENSG00000092054	0
ENSG00000092067	1
ENSG00000092068	505
ENSG00000092094	401
ENSG00000092096	640
ENSG00000092098	0
ENSG00000092108	686
ENSG00000092140	571
ENSG00000092148	2749
ENSG00000092199	10310
ENSG00000092200	7
ENSG00000092201	4585
ENSG00000092203	915
ENSG00000092208	159
ENSG00000092295	1
ENSG00000092330	26
ENSG00000092345	0
ENSG00000092377	0
ENSG00000092421	55
ENSG00000092439	899
ENSG00000092445	706
ENSG00000092470	717
ENSG00000092529	10
ENSG00000092531	263
ENSG00000092607	29
ENSG00000092621	1038
ENSG00000092758	97
ENSG00000092820	5170
ENSG00000092841	9170
ENSG00000092847	1314
ENSG00000092850	1
ENSG00000092853	1346
ENSG00000092871	193
ENSG00000092929	788
ENSG00000092931	175
ENSG00000092964	1548
ENSG00000092969	3958
ENSG00000092978	198
ENSG00000093000	2018
ENSG00000093009	631
ENSG00000093010	8
ENSG00000093072	366
ENSG00000093100	7
ENSG00000093134	0
ENSG00000093144	1116
ENSG00000093167	1375
ENSG00000093183	929
[truncated: 58,680 more rows]
