# Supplementary material for: A bio-functional polymer that prevents retinal scarring through modulation of NRF2 signalling pathway
Source: Nat Commun. 2022 May 19;13:2796. doi: 10.1038/s41467-022-30474-6 (PMC9119969; doi:10.1038/s41467-022-30474-6)
Supplement: Supplementary file 11 — Source data [file 41467_2022_30474_MOESM11_ESM.zip › NCOMMS-21-46079B_zip/Source data 2_RNA-Seq Data/DESeq2/CountFiles/invitro/C3_8h_sorted.count]

ENSG00000000003	594
ENSG00000000005	0
ENSG00000000419	532
ENSG00000000457	153
ENSG00000000460	137
ENSG00000000938	0
ENSG00000000971	486
ENSG00000001036	1439
ENSG00000001084	903
ENSG00000001167	875
ENSG00000001460	103
ENSG00000001461	301
ENSG00000001497	1431
ENSG00000001561	416
ENSG00000001617	184
ENSG00000001626	7
ENSG00000001629	1213
ENSG00000001630	192
ENSG00000001631	91
ENSG00000002016	133
ENSG00000002079	114
ENSG00000002330	122
ENSG00000002549	1895
ENSG00000002586	1870
ENSG00000002587	34
ENSG00000002726	3
ENSG00000002745	0
ENSG00000002746	0
ENSG00000002822	1
ENSG00000002834	4769
ENSG00000002919	377
ENSG00000002933	11
ENSG00000003056	728
ENSG00000003096	49
ENSG00000003137	88
ENSG00000003147	68
ENSG00000003249	43
ENSG00000003393	908
ENSG00000003400	1
ENSG00000003402	1288
ENSG00000003436	25
ENSG00000003509	162
ENSG00000003756	881
ENSG00000003987	37
ENSG00000003989	2535
ENSG00000004059	1012
ENSG00000004139	284
ENSG00000004142	2826
ENSG00000004399	2404
ENSG00000004455	2747
ENSG00000004468	124
ENSG00000004478	2210
ENSG00000004487	2700
ENSG00000004534	1314
ENSG00000004660	407
ENSG00000004700	812
ENSG00000004766	315
ENSG00000004776	6
ENSG00000004777	123
ENSG00000004779	894
ENSG00000004799	12
ENSG00000004809	0
ENSG00000004838	6
ENSG00000004846	12
ENSG00000004848	0
ENSG00000004864	1381
ENSG00000004866	243
ENSG00000004897	1554
ENSG00000004939	5
ENSG00000004948	0
ENSG00000004961	755
ENSG00000004975	817
ENSG00000005001	3
ENSG00000005007	4228
ENSG00000005020	50
ENSG00000005022	2992
ENSG00000005059	399
ENSG00000005073	0
ENSG00000005075	659
ENSG00000005100	1324
ENSG00000005102	0
ENSG00000005108	8
ENSG00000005156	842
ENSG00000005175	630
ENSG00000005187	0
ENSG00000005189	23
ENSG00000005194	1147
ENSG00000005206	751
ENSG00000005238	643
ENSG00000005243	74
ENSG00000005249	112
ENSG00000005302	559
ENSG00000005339	3193
ENSG00000005379	179
ENSG00000005381	0
ENSG00000005421	1
ENSG00000005436	281
ENSG00000005448	484
ENSG00000005469	154
ENSG00000005471	0
ENSG00000005483	1649
ENSG00000005486	1427
ENSG00000005513	1216
ENSG00000005700	40
ENSG00000005801	613
ENSG00000005810	1110
ENSG00000005812	436
ENSG00000005844	12
ENSG00000005882	218
ENSG00000005884	25967
ENSG00000005889	1333
ENSG00000005893	4463
ENSG00000005961	25
ENSG00000005981	0
ENSG00000006007	1385
ENSG00000006015	545
ENSG00000006016	808
ENSG00000006025	157
ENSG00000006042	5497
ENSG00000006047	0
ENSG00000006059	0
ENSG00000006062	1049
ENSG00000006071	7
ENSG00000006116	1
ENSG00000006118	14932
ENSG00000006125	4860
ENSG00000006128	4
ENSG00000006194	943
ENSG00000006210	200
ENSG00000006282	635
ENSG00000006283	60
ENSG00000006327	8351
ENSG00000006377	0
ENSG00000006432	827
ENSG00000006451	2138
ENSG00000006453	424
ENSG00000006459	525
ENSG00000006468	29
ENSG00000006530	239
ENSG00000006534	67
ENSG00000006555	0
ENSG00000006576	749
ENSG00000006606	2
ENSG00000006607	960
ENSG00000006611	2
ENSG00000006625	168
ENSG00000006634	207
ENSG00000006638	5
ENSG00000006652	167
ENSG00000006659	0
ENSG00000006695	299
ENSG00000006704	1248
ENSG00000006712	1323
ENSG00000006715	901
ENSG00000006740	129
ENSG00000006744	2351
ENSG00000006747	31
ENSG00000006756	921
ENSG00000006757	243
ENSG00000006788	0
ENSG00000006831	65
ENSG00000006837	13
ENSG00000007001	0
ENSG00000007038	0
ENSG00000007047	1107
ENSG00000007062	6
ENSG00000007080	3682
ENSG00000007129	0
ENSG00000007168	3488
ENSG00000007171	9
ENSG00000007174	19
ENSG00000007202	3745
ENSG00000007216	0
ENSG00000007237	1009
ENSG00000007255	76
ENSG00000007264	17
ENSG00000007306	0
ENSG00000007312	0
ENSG00000007314	0
ENSG00000007341	287
ENSG00000007350	0
ENSG00000007372	448
ENSG00000007376	946
ENSG00000007384	693
ENSG00000007392	1142
ENSG00000007402	39
ENSG00000007516	34
ENSG00000007520	1290
ENSG00000007541	1059
ENSG00000007545	480
ENSG00000007866	514
ENSG00000007908	3
ENSG00000007923	1018
ENSG00000007933	0
ENSG00000007944	435
ENSG00000007952	3
ENSG00000007968	0
ENSG00000008018	2275
ENSG00000008056	61
ENSG00000008083	310
ENSG00000008086	114
ENSG00000008118	6
ENSG00000008128	9
ENSG00000008130	1721
ENSG00000008196	0
ENSG00000008197	0
ENSG00000008226	13
ENSG00000008256	1957
ENSG00000008277	36
ENSG00000008282	1239
ENSG00000008283	133
ENSG00000008294	3826
ENSG00000008300	230
ENSG00000008311	1039
ENSG00000008323	13
ENSG00000008324	187
ENSG00000008382	119
ENSG00000008394	1710
ENSG00000008405	1512
ENSG00000008438	1
ENSG00000008441	4948
ENSG00000008513	2400
ENSG00000008516	43
ENSG00000008517	798
ENSG00000008710	2600
ENSG00000008735	202
ENSG00000008838	1600
ENSG00000008853	497
ENSG00000008869	599
ENSG00000008952	3220
ENSG00000008988	9971
ENSG00000009307	11988
ENSG00000009335	3058
ENSG00000009413	1212
ENSG00000009694	12
ENSG00000009709	0
ENSG00000009724	21
ENSG00000009765	0
ENSG00000009780	95
ENSG00000009790	1
ENSG00000009830	718
ENSG00000009844	1145
ENSG00000009950	42
ENSG00000009954	3960
ENSG00000010017	1089
ENSG00000010030	15
ENSG00000010072	229
ENSG00000010165	1167
ENSG00000010219	158
ENSG00000010244	2449
ENSG00000010256	2970
ENSG00000010270	652
ENSG00000010278	1569
ENSG00000010282	105
ENSG00000010292	753
ENSG00000010295	280
ENSG00000010310	3
ENSG00000010318	42
ENSG00000010319	1
ENSG00000010322	2897
ENSG00000010327	5
ENSG00000010361	191
ENSG00000010379	55
ENSG00000010404	420
ENSG00000010438	0
ENSG00000010539	258
ENSG00000010610	7
ENSG00000010626	80
ENSG00000010671	9
ENSG00000010704	36
ENSG00000010803	520
ENSG00000010810	1721
ENSG00000010818	2203
ENSG00000010932	2
ENSG00000011007	1839
ENSG00000011009	2586
ENSG00000011021	604
ENSG00000011028	1679
ENSG00000011052	0
ENSG00000011083	0
ENSG00000011105	8037
ENSG00000011114	33
ENSG00000011132	454
ENSG00000011143	164
ENSG00000011198	611
ENSG00000011201	80
ENSG00000011243	584
ENSG00000011258	407
ENSG00000011260	1430
ENSG00000011275	1580
ENSG00000011295	1375
ENSG00000011304	11925
ENSG00000011332	50
ENSG00000011347	148
ENSG00000011376	897
ENSG00000011405	1613
ENSG00000011422	2205
ENSG00000011426	330
ENSG00000011451	2292
ENSG00000011454	1020
ENSG00000011465	1332
ENSG00000011478	265
ENSG00000011485	1772
ENSG00000011523	469
ENSG00000011566	576
ENSG00000011590	25
ENSG00000011600	0
ENSG00000011638	12
ENSG00000011677	0
ENSG00000012048	520
ENSG00000012061	1116
ENSG00000012124	3
ENSG00000012171	6213
ENSG00000012174	913
ENSG00000012211	336
ENSG00000012223	0
ENSG00000012232	2373
ENSG00000012504	0
ENSG00000012660	3756
ENSG00000012779	6
ENSG00000012817	0
ENSG00000012822	1210
ENSG00000012963	9
ENSG00000012983	1233
ENSG00000013016	295
ENSG00000013275	0
ENSG00000013288	701
ENSG00000013293	446
ENSG00000013297	174
ENSG00000013306	4307
ENSG00000013364	2261
ENSG00000013374	1101
ENSG00000013375	659
ENSG00000013392	122
ENSG00000013441	957
ENSG00000013503	335
ENSG00000013523	396
ENSG00000013561	599
ENSG00000013563	106
ENSG00000013573	756
ENSG00000013583	568
ENSG00000013588	827
ENSG00000013619	484
ENSG00000013725	0
ENSG00000013810	342
ENSG00000014123	354
ENSG00000014138	105
ENSG00000014164	337
ENSG00000014216	1425
ENSG00000014257	4
ENSG00000014641	1636
ENSG00000014824	1454
ENSG00000014914	66
ENSG00000014919	438
ENSG00000015133	197
ENSG00000015153	355
ENSG00000015171	2716
ENSG00000015285	2
ENSG00000015413	3
ENSG00000015475	987
ENSG00000015479	18
ENSG00000015520	14
ENSG00000015532	1103
ENSG00000015568	38
ENSG00000015592	3
ENSG00000015676	1432
ENSG00000016082	0
ENSG00000016391	436
ENSG00000016402	12
ENSG00000016490	0
ENSG00000016602	0
ENSG00000016864	646
ENSG00000017260	1737
ENSG00000017427	6
ENSG00000017483	21
ENSG00000017797	1551
ENSG00000018189	607
ENSG00000018236	483
ENSG00000018280	3
ENSG00000018408	3613
ENSG00000018510	1364
ENSG00000018607	0
ENSG00000018610	381
ENSG00000018625	2
ENSG00000018699	780
ENSG00000018869	40
ENSG00000019102	2
ENSG00000019144	2144
ENSG00000019169	0
ENSG00000019186	378
ENSG00000019485	588
ENSG00000019505	40
ENSG00000019549	18
ENSG00000019582	130
ENSG00000019991	7
ENSG00000019995	342
ENSG00000020129	1204
ENSG00000020181	427
ENSG00000020219	0
ENSG00000020256	313
ENSG00000020426	340
ENSG00000020577	2762
ENSG00000020633	1
ENSG00000020922	508
ENSG00000021300	283
ENSG00000021355	127
ENSG00000021461	0
ENSG00000021488	6
ENSG00000021574	439
ENSG00000021645	79
ENSG00000021762	418
ENSG00000021776	1280
ENSG00000021826	234
ENSG00000021852	0
ENSG00000022267	308
ENSG00000022277	843
ENSG00000022355	5
ENSG00000022556	0
ENSG00000022567	625
ENSG00000022840	2655
ENSG00000022976	106
ENSG00000023041	601
ENSG00000023171	774
ENSG00000023191	44
ENSG00000023228	94
ENSG00000023287	1315
ENSG00000023318	880
ENSG00000023330	2758
ENSG00000023445	2102
ENSG00000023516	1378
ENSG00000023572	444
ENSG00000023608	521
ENSG00000023697	324
ENSG00000023734	3222
ENSG00000023839	4
ENSG00000023892	16
ENSG00000023902	1390
ENSG00000023909	892
ENSG00000024048	891
ENSG00000024422	1858
ENSG00000024526	60
ENSG00000024862	106
ENSG00000025039	800
ENSG00000025156	340
ENSG00000025293	945
ENSG00000025423	2
ENSG00000025434	48
ENSG00000025708	26
ENSG00000025770	886
ENSG00000025772	2048
ENSG00000025796	3027
ENSG00000025800	1980
ENSG00000026025	24763
ENSG00000026036	114
ENSG00000026103	239
ENSG00000026297	123
ENSG00000026508	23384
ENSG00000026559	253
ENSG00000026652	441
ENSG00000026751	0
ENSG00000026950	351
ENSG00000027001	323
ENSG00000027075	71
ENSG00000027644	2
ENSG00000027697	730
ENSG00000027847	880
ENSG00000027869	8
ENSG00000028116	211
ENSG00000028137	3
ENSG00000028203	1134
ENSG00000028277	110
ENSG00000028310	970
ENSG00000028528	1738
ENSG00000028839	221
ENSG00000029153	1857
ENSG00000029363	2863
ENSG00000029364	1046
ENSG00000029534	22
ENSG00000029559	0
ENSG00000029639	128
ENSG00000029725	1391
ENSG00000029993	1005
ENSG00000030066	241
ENSG00000030110	556
ENSG00000030304	1
ENSG00000030419	110
ENSG00000030582	4407
ENSG00000031003	1001
ENSG00000031081	687
ENSG00000031691	171
ENSG00000031698	2805
ENSG00000031823	1553
ENSG00000032219	279
ENSG00000032389	630
ENSG00000032444	1619
ENSG00000032742	232
ENSG00000033011	730
ENSG00000033030	465
ENSG00000033050	590
ENSG00000033100	1535
ENSG00000033122	5
ENSG00000033170	839
ENSG00000033178	1072
ENSG00000033327	1037
ENSG00000033627	1604
ENSG00000033800	438
ENSG00000033867	7749
ENSG00000034053	76
ENSG00000034152	6547
ENSG00000034239	0
ENSG00000034510	13940
ENSG00000034533	25
ENSG00000034677	571
ENSG00000034693	182
ENSG00000034713	934
ENSG00000034971	0
ENSG00000035115	234
ENSG00000035141	782
ENSG00000035403	8458
ENSG00000035499	60
ENSG00000035664	116
ENSG00000035681	787
ENSG00000035687	1438
ENSG00000035720	0
ENSG00000035862	5800
ENSG00000035928	1396
ENSG00000036054	1965
ENSG00000036257	1475
ENSG00000036448	4
ENSG00000036473	0
ENSG00000036530	44
ENSG00000036549	1150
ENSG00000036565	0
ENSG00000036672	243
ENSG00000036828	0
ENSG00000037042	280
ENSG00000037241	508
ENSG00000037280	8
ENSG00000037474	2225
ENSG00000037637	741
ENSG00000037749	556
ENSG00000037757	201
ENSG00000037897	301
ENSG00000037965	0
ENSG00000038002	265
ENSG00000038210	469
ENSG00000038219	1339
ENSG00000038274	1067
ENSG00000038295	246
ENSG00000038358	1165
ENSG00000038382	14777
ENSG00000038427	93
ENSG00000038532	701
ENSG00000038945	0
ENSG00000039068	341
ENSG00000039123	2059
ENSG00000039139	97
ENSG00000039319	668
ENSG00000039523	1741
ENSG00000039537	0
ENSG00000039560	5644
ENSG00000039600	3
ENSG00000039650	992
ENSG00000039987	1
ENSG00000040199	1081
ENSG00000040275	1017
ENSG00000040341	340
ENSG00000040487	883
ENSG00000040531	555
ENSG00000040608	158
ENSG00000040633	1477
ENSG00000040731	0
ENSG00000040933	610
ENSG00000041353	34
ENSG00000041357	1994
ENSG00000041515	9
ENSG00000041802	1035
ENSG00000041880	119
ENSG00000041982	1128
ENSG00000041988	176
ENSG00000042062	67
ENSG00000042088	583
ENSG00000042286	500
ENSG00000042304	0
ENSG00000042317	107
ENSG00000042429	95
ENSG00000042445	352
ENSG00000042493	53
ENSG00000042753	2204
ENSG00000042781	1
ENSG00000042813	0
ENSG00000042832	10
ENSG00000042980	12
ENSG00000043039	0
ENSG00000043093	550
ENSG00000043143	221
ENSG00000043355	8
ENSG00000043462	3
ENSG00000043514	325
ENSG00000043591	3
ENSG00000044012	0
ENSG00000044090	494
ENSG00000044115	9334
ENSG00000044446	225
ENSG00000044459	349
ENSG00000044524	9
ENSG00000044574	10201
ENSG00000046604	1635
ENSG00000046647	126
ENSG00000046651	292
ENSG00000046653	69
ENSG00000046774	0
ENSG00000046889	20
ENSG00000047056	1229
ENSG00000047188	893
ENSG00000047230	620
ENSG00000047249	856
ENSG00000047315	3114
ENSG00000047346	263
ENSG00000047365	231
ENSG00000047410	3398
ENSG00000047457	321
ENSG00000047578	374
ENSG00000047579	206
ENSG00000047597	12
ENSG00000047617	10
ENSG00000047621	295
ENSG00000047634	142
ENSG00000047644	1710
ENSG00000047648	3
ENSG00000047662	13
ENSG00000047849	7598
ENSG00000047932	672
ENSG00000047936	0
ENSG00000048028	386
ENSG00000048052	1155
ENSG00000048140	1242
ENSG00000048162	679
ENSG00000048342	164
ENSG00000048392	978
ENSG00000048405	589
ENSG00000048462	0
ENSG00000048471	283
ENSG00000048540	5
ENSG00000048544	909
ENSG00000048545	5
ENSG00000048649	1464
ENSG00000048707	1121
ENSG00000048740	3233
ENSG00000048828	3776
ENSG00000048991	785
ENSG00000049089	343
ENSG00000049130	51
ENSG00000049167	175
ENSG00000049192	164
ENSG00000049239	1451
ENSG00000049245	2145
ENSG00000049246	1472
ENSG00000049247	0
ENSG00000049249	254
ENSG00000049283	0
ENSG00000049323	581
ENSG00000049449	1544
ENSG00000049540	9903
ENSG00000049541	613
ENSG00000049618	2345
ENSG00000049656	812
ENSG00000049759	5732
ENSG00000049768	6
ENSG00000049769	174
ENSG00000049860	1417
ENSG00000049883	245
ENSG00000050030	28
ENSG00000050130	676
ENSG00000050165	1592
ENSG00000050327	4
ENSG00000050344	1012
ENSG00000050393	903
ENSG00000050405	518
ENSG00000050426	333
ENSG00000050438	78
ENSG00000050555	7
ENSG00000050628	17
ENSG00000050730	0
ENSG00000050748	634
ENSG00000050767	3
ENSG00000050820	1052
ENSG00000051009	437
ENSG00000051108	1209
ENSG00000051128	971
ENSG00000051180	233
ENSG00000051341	132
ENSG00000051382	727
ENSG00000051523	559
ENSG00000051596	992
ENSG00000051620	695
ENSG00000051825	391
ENSG00000052126	269
ENSG00000052344	22
ENSG00000052723	740
ENSG00000052749	1866
ENSG00000052795	3772
ENSG00000052802	1408
ENSG00000052841	1978
ENSG00000052850	3
ENSG00000053108	8
ENSG00000053254	1637
ENSG00000053328	21
ENSG00000053371	969
ENSG00000053372	2271
ENSG00000053438	15
ENSG00000053501	373
ENSG00000053524	3
ENSG00000053702	22
ENSG00000053747	1064
ENSG00000053770	621
ENSG00000053900	263
ENSG00000053918	26
ENSG00000054116	959
ENSG00000054118	3291
ENSG00000054148	1224
ENSG00000054179	9
ENSG00000054219	0
ENSG00000054267	1088
ENSG00000054277	34
ENSG00000054282	54
ENSG00000054356	103
ENSG00000054392	2
ENSG00000054523	2753
ENSG00000054598	659
ENSG00000054611	637
ENSG00000054654	847
ENSG00000054690	538
ENSG00000054793	1367
ENSG00000054796	0
ENSG00000054803	0
ENSG00000054938	18
ENSG00000054965	1036
ENSG00000054967	460
ENSG00000054983	269
ENSG00000055044	1519
ENSG00000055070	2943
ENSG00000055118	27
ENSG00000055130	2096
ENSG00000055147	334
ENSG00000055163	1159
ENSG00000055208	2114
ENSG00000055211	852
ENSG00000055332	1359
ENSG00000055483	2798
ENSG00000055609	1373
ENSG00000055732	94
ENSG00000055813	81
ENSG00000055917	2216
ENSG00000055950	449
ENSG00000055955	0
ENSG00000055957	0
ENSG00000056050	292
ENSG00000056097	2619
ENSG00000056277	183
ENSG00000056291	4
ENSG00000056487	102
ENSG00000056558	6401
ENSG00000056586	1873
ENSG00000056736	141
ENSG00000056972	628
ENSG00000056998	215
ENSG00000057019	11148
ENSG00000057149	0
ENSG00000057252	1780
ENSG00000057294	1107
ENSG00000057468	0
ENSG00000057593	7
ENSG00000057608	5675
ENSG00000057657	8
ENSG00000057663	502
ENSG00000057704	398
ENSG00000057757	1018
ENSG00000057935	390
ENSG00000058056	1361
ENSG00000058063	1064
ENSG00000058085	9737
ENSG00000058091	644
ENSG00000058262	9413
ENSG00000058272	1327
ENSG00000058335	156
ENSG00000058404	302
ENSG00000058453	730
ENSG00000058600	46
ENSG00000058668	1603
ENSG00000058673	0
ENSG00000058729	365
ENSG00000058799	282
ENSG00000058804	1140
ENSG00000058866	0
ENSG00000059122	1030
ENSG00000059145	467
ENSG00000059377	17
ENSG00000059378	737
ENSG00000059573	2126
ENSG00000059588	484
ENSG00000059691	422
ENSG00000059728	594
ENSG00000059758	1295
ENSG00000059769	286
ENSG00000059804	594
ENSG00000059915	144
ENSG00000060069	471
ENSG00000060138	4741
ENSG00000060140	0
ENSG00000060237	3574
ENSG00000060303	0
ENSG00000060339	1921
ENSG00000060491	1822
ENSG00000060558	0
ENSG00000060566	0
ENSG00000060642	114
ENSG00000060656	716
ENSG00000060688	703
ENSG00000060709	0
ENSG00000060718	1278
ENSG00000060749	1477
ENSG00000060762	300
ENSG00000060971	744
ENSG00000060982	1063
ENSG00000061273	3081
ENSG00000061337	90
ENSG00000061455	3
ENSG00000061492	0
ENSG00000061656	135
ENSG00000061676	4476
ENSG00000061794	1274
ENSG00000061918	4
ENSG00000061936	1229
ENSG00000061938	970
ENSG00000061987	837
ENSG00000062038	348
ENSG00000062096	0
ENSG00000062194	1696
ENSG00000062282	94
ENSG00000062370	78
ENSG00000062485	3863
ENSG00000062524	3
ENSG00000062582	83
ENSG00000062598	754
ENSG00000062650	1596
ENSG00000062716	3025
ENSG00000062725	984
ENSG00000062822	1383
ENSG00000063015	28
ENSG00000063046	6730
ENSG00000063127	16
ENSG00000063169	621
ENSG00000063176	782
ENSG00000063177	9975
ENSG00000063180	73
ENSG00000063241	817
ENSG00000063244	6487
ENSG00000063245	3439
ENSG00000063322	950
ENSG00000063438	36
ENSG00000063515	0
ENSG00000063587	748
ENSG00000063601	1285
ENSG00000063660	14845
ENSG00000063761	184
ENSG00000063854	694
ENSG00000063978	1905
ENSG00000064012	13
ENSG00000064042	5795
ENSG00000064102	580
ENSG00000064115	821
ENSG00000064195	14
ENSG00000064199	36
ENSG00000064201	1
ENSG00000064205	5
ENSG00000064218	0
ENSG00000064225	17
ENSG00000064270	7
ENSG00000064300	11
ENSG00000064309	364
ENSG00000064313	706
ENSG00000064393	6261
ENSG00000064419	1221
ENSG00000064489	0
ENSG00000064490	382
ENSG00000064545	623
ENSG00000064547	180
ENSG00000064601	1096
ENSG00000064607	1513
ENSG00000064651	1285
ENSG00000064652	368
ENSG00000064655	83
ENSG00000064666	4060
ENSG00000064687	302
ENSG00000064692	37
ENSG00000064703	589
ENSG00000064726	596
ENSG00000064763	47
ENSG00000064787	44
ENSG00000064835	1
ENSG00000064886	19
ENSG00000064932	410
ENSG00000064933	312
ENSG00000064961	1210
ENSG00000064989	1
ENSG00000064995	286
ENSG00000064999	704
ENSG00000065000	5586
ENSG00000065029	627
ENSG00000065054	553
ENSG00000065057	237
ENSG00000065060	925
ENSG00000065135	2110
ENSG00000065150	7860
ENSG00000065154	1308
ENSG00000065183	1446
ENSG00000065243	1219
ENSG00000065268	1428
ENSG00000065308	5869
ENSG00000065320	537
ENSG00000065325	1
ENSG00000065328	555
ENSG00000065357	175
ENSG00000065361	20
ENSG00000065371	0
ENSG00000065413	60
ENSG00000065427	3467
ENSG00000065457	340
ENSG00000065485	363
ENSG00000065491	517
ENSG00000065518	1118
ENSG00000065526	3318
ENSG00000065534	2124
ENSG00000065548	1982
ENSG00000065559	1025
ENSG00000065600	361
ENSG00000065609	44
ENSG00000065613	2384
ENSG00000065615	173
ENSG00000065618	35
ENSG00000065621	26
ENSG00000065665	240
ENSG00000065675	117
ENSG00000065717	62
ENSG00000065802	1055
ENSG00000065809	2583
ENSG00000065833	143
ENSG00000065882	2152
ENSG00000065883	1321
ENSG00000065911	1401
ENSG00000065923	956
ENSG00000065970	983
ENSG00000065978	23284
ENSG00000065989	31
ENSG00000066027	1062
ENSG00000066032	18
ENSG00000066044	2794
ENSG00000066056	115
ENSG00000066084	1585
ENSG00000066117	1542
ENSG00000066135	369
ENSG00000066136	881
ENSG00000066185	2
ENSG00000066230	188
ENSG00000066248	42
ENSG00000066279	130
ENSG00000066294	0
ENSG00000066322	2840
ENSG00000066336	7
ENSG00000066379	1
ENSG00000066382	12
ENSG00000066405	10
ENSG00000066422	774
ENSG00000066427	283
ENSG00000066455	627
ENSG00000066468	675
ENSG00000066557	207
ENSG00000066583	441
ENSG00000066629	763
ENSG00000066651	185
ENSG00000066654	961
ENSG00000066697	2039
ENSG00000066735	402
ENSG00000066739	913
ENSG00000066777	1543
ENSG00000066813	0
ENSG00000066827	242
ENSG00000066855	372
ENSG00000066923	58
ENSG00000066926	643
ENSG00000066933	600
ENSG00000067048	0
ENSG00000067057	9493
ENSG00000067064	955
ENSG00000067066	627
ENSG00000067082	2100
ENSG00000067113	188
ENSG00000067141	1416
ENSG00000067167	3318
ENSG00000067177	476
ENSG00000067182	3053
ENSG00000067191	187
ENSG00000067208	543
ENSG00000067221	242
ENSG00000067225	52474
ENSG00000067248	1847
ENSG00000067334	1434
ENSG00000067365	237
ENSG00000067369	1043
ENSG00000067445	420
ENSG00000067533	717
ENSG00000067560	10662
ENSG00000067596	1192
ENSG00000067601	26
ENSG00000067606	301
ENSG00000067646	0
ENSG00000067704	2598
ENSG00000067715	563
ENSG00000067798	1609
ENSG00000067829	642
ENSG00000067836	117
ENSG00000067840	384
ENSG00000067842	8
ENSG00000067900	1808
ENSG00000067955	1006
ENSG00000067992	1056
ENSG00000068001	660
ENSG00000068024	687
ENSG00000068028	473
ENSG00000068078	67
ENSG00000068079	426
ENSG00000068097	427
ENSG00000068120	1361
ENSG00000068137	356
ENSG00000068305	1616
ENSG00000068308	1230
ENSG00000068323	3605
ENSG00000068354	276
ENSG00000068366	2015
ENSG00000068383	795
ENSG00000068394	423
ENSG00000068400	1063
ENSG00000068438	994
ENSG00000068489	37
ENSG00000068615	99
ENSG00000068650	1612
ENSG00000068654	3059
ENSG00000068697	3548
ENSG00000068724	749
ENSG00000068745	1300
ENSG00000068781	0
ENSG00000068784	340
ENSG00000068796	1055
ENSG00000068831	5
ENSG00000068878	1947
ENSG00000068885	87
ENSG00000068903	0
ENSG00000068912	747
ENSG00000068971	471
ENSG00000068976	69
ENSG00000068985	0
ENSG00000069011	1
ENSG00000069018	0
ENSG00000069020	1003
ENSG00000069122	0
ENSG00000069188	189
ENSG00000069206	0
ENSG00000069248	1038
ENSG00000069275	5332
ENSG00000069329	2757
ENSG00000069345	1974
ENSG00000069399	1270
ENSG00000069424	434
ENSG00000069431	3
ENSG00000069482	898
ENSG00000069493	14
ENSG00000069509	145
ENSG00000069535	74
ENSG00000069667	732
ENSG00000069696	268
ENSG00000069702	1646
ENSG00000069764	0
ENSG00000069812	3
ENSG00000069849	3219
ENSG00000069869	1034
ENSG00000069943	89
ENSG00000069956	2052
ENSG00000069966	286
ENSG00000069974	471
ENSG00000069998	836
ENSG00000070010	605
ENSG00000070018	0
ENSG00000070019	3
ENSG00000070031	1
ENSG00000070047	90
ENSG00000070061	2427
ENSG00000070081	506
ENSG00000070087	1739
ENSG00000070159	332
ENSG00000070182	37
ENSG00000070190	1
ENSG00000070193	5
ENSG00000070214	720
ENSG00000070269	271
ENSG00000070366	681
ENSG00000070367	1440
ENSG00000070371	173
ENSG00000070388	20
ENSG00000070404	4641
ENSG00000070413	2943
ENSG00000070423	1260
ENSG00000070444	595
ENSG00000070476	772
ENSG00000070495	1134
ENSG00000070501	244
ENSG00000070526	1
ENSG00000070540	271
ENSG00000070601	9
ENSG00000070610	1321
ENSG00000070614	4255
ENSG00000070669	3
ENSG00000070718	424
ENSG00000070729	2
ENSG00000070731	169
ENSG00000070748	3
ENSG00000070756	22771
ENSG00000070759	31
ENSG00000070761	465
ENSG00000070770	754
ENSG00000070778	1420
ENSG00000070785	440
ENSG00000070808	21
ENSG00000070814	2377
ENSG00000070831	4731
ENSG00000070882	355
ENSG00000070886	28
ENSG00000070915	0
ENSG00000070950	566
ENSG00000070961	5311
ENSG00000070985	2
ENSG00000071051	961
ENSG00000071054	11618
ENSG00000071073	214
ENSG00000071082	7597
ENSG00000071127	13688
ENSG00000071189	562
ENSG00000071203	0
ENSG00000071205	435
ENSG00000071242	2204
ENSG00000071243	299
ENSG00000071246	303
ENSG00000071282	3996
ENSG00000071462	1743
ENSG00000071537	2099
ENSG00000071539	424
ENSG00000071553	2716
ENSG00000071564	2717
ENSG00000071575	300
ENSG00000071626	4286
ENSG00000071655	1689
ENSG00000071677	0
ENSG00000071794	468
ENSG00000071859	1679
ENSG00000071889	738
ENSG00000071894	0
ENSG00000071909	2
ENSG00000071967	1032
ENSG00000071991	622
ENSG00000071994	1388
ENSG00000072041	387
ENSG00000072042	1618
ENSG00000072062	0
ENSG00000072071	0
ENSG00000072080	0
ENSG00000072110	15545
ENSG00000072121	808
ENSG00000072133	164
ENSG00000072134	370
ENSG00000072135	399
ENSG00000072163	72
ENSG00000072182	1
ENSG00000072195	267
ENSG00000072201	30
ENSG00000072210	1908
ENSG00000072274	8875
ENSG00000072310	2030
ENSG00000072315	2
ENSG00000072364	3300
ENSG00000072401	677
ENSG00000072415	1141
ENSG00000072422	479
ENSG00000072501	3522
ENSG00000072506	914
ENSG00000072518	1393
ENSG00000072571	30
ENSG00000072609	738
ENSG00000072657	4
ENSG00000072682	1279
ENSG00000072694	0
ENSG00000072736	310
ENSG00000072756	377
ENSG00000072778	8088
ENSG00000072786	808
ENSG00000072803	1574
ENSG00000072818	5
ENSG00000072832	982
ENSG00000072840	789
ENSG00000072849	842
ENSG00000072858	0
ENSG00000072864	1
ENSG00000072952	1
ENSG00000072954	142
ENSG00000072958	1673
ENSG00000073008	3546
ENSG00000073050	401
ENSG00000073060	1098
ENSG00000073067	32
ENSG00000073111	2296
ENSG00000073146	9
ENSG00000073150	194
ENSG00000073169	613
ENSG00000073282	21
ENSG00000073331	71
ENSG00000073350	284
ENSG00000073417	715
ENSG00000073464	349
ENSG00000073536	891
ENSG00000073578	62
ENSG00000073584	124
ENSG00000073598	6
ENSG00000073605	119
ENSG00000073614	1465
ENSG00000073670	47
ENSG00000073711	1620
ENSG00000073712	3368
ENSG00000073734	0
ENSG00000073737	27
ENSG00000073754	0
ENSG00000073756	552
ENSG00000073792	1870
ENSG00000073803	358
ENSG00000073849	471
ENSG00000073861	2
ENSG00000073905	84
ENSG00000073910	137
ENSG00000073921	4910
ENSG00000073969	5
ENSG00000074047	654
ENSG00000074054	1074
ENSG00000074071	362
ENSG00000074181	153
ENSG00000074201	1514
ENSG00000074211	8
ENSG00000074219	440
ENSG00000074266	497
ENSG00000074276	19
ENSG00000074317	13
ENSG00000074319	1199
ENSG00000074356	1203
ENSG00000074370	8
ENSG00000074410	6
ENSG00000074416	3659
ENSG00000074527	832
ENSG00000074582	488
ENSG00000074590	876
ENSG00000074603	989
ENSG00000074621	158
ENSG00000074657	1316
ENSG00000074660	0
ENSG00000074695	3397
ENSG00000074696	1465
ENSG00000074706	2
ENSG00000074755	1676
ENSG00000074771	0
ENSG00000074800	67149
ENSG00000074803	0
ENSG00000074842	1487
ENSG00000074855	569
ENSG00000074935	134
ENSG00000074964	1090
ENSG00000074966	7
ENSG00000075035	1
ENSG00000075043	9
ENSG00000075073	17
ENSG00000075089	240
ENSG00000075131	287
ENSG00000075142	1049
ENSG00000075151	2952
ENSG00000075188	178
ENSG00000075213	490
ENSG00000075218	119
ENSG00000075223	3606
ENSG00000075234	437
ENSG00000075239	439
ENSG00000075240	1146
ENSG00000075275	819
ENSG00000075290	5
ENSG00000075292	1706
ENSG00000075303	199
ENSG00000075336	690
ENSG00000075340	135
ENSG00000075388	0
ENSG00000075391	3159
ENSG00000075399	239
ENSG00000075407	289
ENSG00000075413	1845
ENSG00000075415	7683
ENSG00000075420	4387
ENSG00000075426	13007
ENSG00000075429	1
ENSG00000075461	67
ENSG00000075539	2137
ENSG00000075568	1348
ENSG00000075618	1923
ENSG00000075624	106308
ENSG00000075643	54
ENSG00000075651	69
ENSG00000075673	0
ENSG00000075702	251
ENSG00000075711	3330
ENSG00000075785	5491
ENSG00000075790	0
ENSG00000075826	121
ENSG00000075856	1084
ENSG00000075884	0
ENSG00000075886	11
ENSG00000075891	0
ENSG00000075914	429
ENSG00000075945	906
ENSG00000075975	795
ENSG00000076003	2565
ENSG00000076043	332
ENSG00000076053	327
ENSG00000076067	1636
ENSG00000076108	2641
ENSG00000076201	1883
ENSG00000076242	661
ENSG00000076248	1190
ENSG00000076258	20
ENSG00000076321	372
ENSG00000076344	122
ENSG00000076351	185
ENSG00000076356	575
ENSG00000076382	145
ENSG00000076513	1579
ENSG00000076554	447
ENSG00000076555	147
ENSG00000076604	1370
ENSG00000076641	322
ENSG00000076650	172
ENSG00000076662	1
ENSG00000076685	1682
ENSG00000076706	510
ENSG00000076716	279
ENSG00000076770	22
ENSG00000076826	703
ENSG00000076864	211
ENSG00000076924	1086
ENSG00000076928	2253
ENSG00000076944	319
ENSG00000076984	1331
ENSG00000077009	5
ENSG00000077044	1527
ENSG00000077063	170
ENSG00000077080	1
ENSG00000077092	942
ENSG00000077097	4481
ENSG00000077147	4700
ENSG00000077150	6389
ENSG00000077152	89
ENSG00000077157	428
ENSG00000077232	2314
ENSG00000077235	2876
ENSG00000077238	925
ENSG00000077254	1144
ENSG00000077264	22
ENSG00000077274	7
ENSG00000077279	1
ENSG00000077312	722
ENSG00000077327	5
ENSG00000077348	571
ENSG00000077380	2447
ENSG00000077420	1
ENSG00000077454	172
ENSG00000077458	207
ENSG00000077463	652
ENSG00000077498	705
ENSG00000077514	627
ENSG00000077522	276
ENSG00000077549	3458
ENSG00000077585	532
ENSG00000077616	5
ENSG00000077684	612
ENSG00000077713	118
ENSG00000077721	1054
ENSG00000077782	7165
ENSG00000077800	0
ENSG00000077935	3
ENSG00000077942	387
ENSG00000077943	0
ENSG00000077984	2
ENSG00000078018	780
ENSG00000078043	705
ENSG00000078053	24
ENSG00000078061	1273
ENSG00000078070	262
ENSG00000078081	20
ENSG00000078098	445
ENSG00000078114	116
ENSG00000078124	687
ENSG00000078140	2024
ENSG00000078142	1659
ENSG00000078177	332
ENSG00000078237	173
ENSG00000078246	710
ENSG00000078269	1542
ENSG00000078295	1
ENSG00000078304	1245
ENSG00000078319	149
ENSG00000078328	0
ENSG00000078369	10201
ENSG00000078399	0
ENSG00000078401	536
ENSG00000078403	327
ENSG00000078487	55
ENSG00000078549	2
ENSG00000078579	0
ENSG00000078589	0
ENSG00000078596	73
ENSG00000078618	2090
ENSG00000078668	1046
ENSG00000078674	2106
ENSG00000078687	612
ENSG00000078699	563
ENSG00000078725	67
ENSG00000078747	1759
ENSG00000078795	3
ENSG00000078804	920
ENSG00000078808	5579
ENSG00000078814	23
ENSG00000078898	0
ENSG00000078900	17
ENSG00000078902	1577
ENSG00000078967	232
ENSG00000079101	5
ENSG00000079102	59
ENSG00000079112	1
ENSG00000079134	489
ENSG00000079150	87
ENSG00000079156	128
ENSG00000079215	23
ENSG00000079246	9403
ENSG00000079257	58
ENSG00000079263	3
ENSG00000079277	293
ENSG00000079308	1055
ENSG00000079313	977
ENSG00000079332	2571
ENSG00000079335	101
ENSG00000079337	29
ENSG00000079385	11
ENSG00000079387	549
ENSG00000079393	0
ENSG00000079432	4087
ENSG00000079435	169
ENSG00000079459	90
ENSG00000079462	194
ENSG00000079482	84
ENSG00000079557	0
ENSG00000079616	451
ENSG00000079689	0
ENSG00000079691	223
ENSG00000079739	1140
ENSG00000079785	2220
ENSG00000079805	2661
ENSG00000079819	3405
ENSG00000079841	150
ENSG00000079931	11
ENSG00000079950	796
ENSG00000079974	434
ENSG00000079999	2030
ENSG00000080007	0
ENSG00000080031	105
ENSG00000080166	518
ENSG00000080189	1043
ENSG00000080200	562
ENSG00000080224	2
ENSG00000080293	0
ENSG00000080298	182
ENSG00000080345	2176
ENSG00000080371	1732
ENSG00000080493	270
ENSG00000080503	771
ENSG00000080511	1
ENSG00000080546	222
ENSG00000080561	219
ENSG00000080572	1
ENSG00000080573	383
ENSG00000080603	114
ENSG00000080608	1301
ENSG00000080618	0
ENSG00000080644	530
ENSG00000080709	0
ENSG00000080802	567
ENSG00000080815	2016
ENSG00000080819	317
ENSG00000080822	694
ENSG00000080823	145
ENSG00000080824	29573
ENSG00000080839	481
ENSG00000080845	2110
ENSG00000080854	949
ENSG00000080910	0
ENSG00000080947	34
ENSG00000080986	49
ENSG00000081014	437
ENSG00000081019	440
ENSG00000081026	271
ENSG00000081041	15
ENSG00000081051	0
ENSG00000081052	1630
ENSG00000081059	1685
ENSG00000081087	1269
ENSG00000081138	3
ENSG00000081148	46
ENSG00000081154	2513
ENSG00000081177	413
ENSG00000081181	112
ENSG00000081189	16
ENSG00000081237	0
ENSG00000081248	0
ENSG00000081277	51
ENSG00000081307	725
ENSG00000081320	104
ENSG00000081377	528
ENSG00000081386	241
ENSG00000081479	150
ENSG00000081665	174
ENSG00000081692	150
ENSG00000081721	341
ENSG00000081760	555
ENSG00000081791	873
ENSG00000081800	0
ENSG00000081803	137
ENSG00000081818	15
ENSG00000081842	1
ENSG00000081853	0
ENSG00000081870	193
ENSG00000081913	448
ENSG00000081923	413
ENSG00000081985	6
ENSG00000082014	293
ENSG00000082068	315
ENSG00000082074	4
ENSG00000082126	29
ENSG00000082146	350
ENSG00000082153	6698
ENSG00000082175	15
ENSG00000082196	14
ENSG00000082212	2191
ENSG00000082213	569
ENSG00000082258	572
ENSG00000082269	360
ENSG00000082293	1
ENSG00000082397	1121
ENSG00000082438	737
ENSG00000082458	216
ENSG00000082482	0
ENSG00000082497	1
ENSG00000082512	177
ENSG00000082515	437
ENSG00000082516	1153
ENSG00000082556	1
ENSG00000082641	6462
ENSG00000082684	23
ENSG00000082701	2225
ENSG00000082781	3449
ENSG00000082805	1330
ENSG00000082898	2739
ENSG00000082929	0
ENSG00000082996	752
ENSG00000083067	1326
ENSG00000083093	172
ENSG00000083097	205
ENSG00000083099	564
ENSG00000083123	420
ENSG00000083168	1877
ENSG00000083223	476
ENSG00000083290	543
ENSG00000083307	0
ENSG00000083312	4249
ENSG00000083444	1923
ENSG00000083454	11
ENSG00000083457	176
ENSG00000083520	1433
ENSG00000083535	215
ENSG00000083544	257
ENSG00000083622	0
ENSG00000083635	342
ENSG00000083642	1122
ENSG00000083720	873
ENSG00000083750	245
ENSG00000083782	8
ENSG00000083799	2143
ENSG00000083807	64
ENSG00000083812	364
ENSG00000083814	190
ENSG00000083817	143
ENSG00000083828	137
ENSG00000083838	89
ENSG00000083844	584
ENSG00000083845	14216
ENSG00000083857	6196
ENSG00000083896	180
ENSG00000083937	914
ENSG00000084070	486
ENSG00000084072	447
ENSG00000084073	1842
ENSG00000084090	3877
ENSG00000084092	534
ENSG00000084093	1271
ENSG00000084110	2
ENSG00000084112	4219
ENSG00000084207	7818
ENSG00000084234	16277
ENSG00000084444	319
ENSG00000084453	147
ENSG00000084463	1837
ENSG00000084623	4469
ENSG00000084628	45
ENSG00000084636	244
ENSG00000084652	2402
ENSG00000084674	0
ENSG00000084676	928
ENSG00000084693	262
ENSG00000084710	1375
ENSG00000084731	1209
ENSG00000084733	2289
ENSG00000084734	0
ENSG00000084754	3287
ENSG00000084764	348
ENSG00000084774	2446
ENSG00000085063	13763
ENSG00000085117	1676
ENSG00000085185	261
ENSG00000085224	1472
ENSG00000085231	0
ENSG00000085265	0
ENSG00000085274	339
ENSG00000085276	0
ENSG00000085365	1363
ENSG00000085377	1311
ENSG00000085382	220
ENSG00000085415	1274
ENSG00000085433	477
ENSG00000085449	1205
ENSG00000085465	23
ENSG00000085491	30
ENSG00000085511	456
ENSG00000085514	27
ENSG00000085552	246
ENSG00000085563	54
ENSG00000085644	271
ENSG00000085662	5798
ENSG00000085719	1992
ENSG00000085721	36
ENSG00000085733	830
ENSG00000085741	25
ENSG00000085760	631
ENSG00000085788	962
ENSG00000085831	3
ENSG00000085832	914
ENSG00000085840	404
ENSG00000085871	17
ENSG00000085872	1285
ENSG00000085978	0
ENSG00000085982	1191
ENSG00000085998	2014
ENSG00000085999	133
ENSG00000086015	1412
ENSG00000086061	7406
ENSG00000086062	11055
ENSG00000086065	814
ENSG00000086102	1020
ENSG00000086159	1
ENSG00000086189	371
ENSG00000086200	552
ENSG00000086205	0
ENSG00000086232	1841
ENSG00000086288	8
ENSG00000086289	374
ENSG00000086300	30
ENSG00000086475	1527
ENSG00000086504	1402
ENSG00000086506	2
ENSG00000086544	544
ENSG00000086548	0
ENSG00000086570	2
ENSG00000086589	1079
ENSG00000086598	2924
ENSG00000086619	92
ENSG00000086666	1496
ENSG00000086696	569
ENSG00000086712	1599
ENSG00000086717	1
ENSG00000086730	92
ENSG00000086758	6526
ENSG00000086827	556
ENSG00000086848	181
ENSG00000086967	5
ENSG00000086991	611
ENSG00000087008	353
ENSG00000087053	1342
ENSG00000087074	5142
ENSG00000087076	142
ENSG00000087077	2251
ENSG00000087085	246
ENSG00000087086	25329
ENSG00000087087	4179
ENSG00000087088	1602
ENSG00000087095	709
ENSG00000087111	986
ENSG00000087116	43
ENSG00000087128	0
ENSG00000087152	2114
ENSG00000087157	401
ENSG00000087191	1670
ENSG00000087206	523
ENSG00000087237	1
ENSG00000087245	2887
ENSG00000087250	1
ENSG00000087253	778
ENSG00000087258	73
ENSG00000087263	770
ENSG00000087266	842
ENSG00000087269	1215
ENSG00000087274	3405
ENSG00000087299	262
ENSG00000087301	194
ENSG00000087302	1926
ENSG00000087303	498
ENSG00000087338	471
ENSG00000087365	5732
ENSG00000087448	586
ENSG00000087460	12746
ENSG00000087470	1754
ENSG00000087494	107
ENSG00000087495	1
ENSG00000087502	706
ENSG00000087510	2
ENSG00000087586	99
ENSG00000087589	3
ENSG00000087842	147
ENSG00000087884	41
ENSG00000087903	366
ENSG00000087995	592
ENSG00000088002	4
ENSG00000088035	184
ENSG00000088038	218
ENSG00000088053	0
ENSG00000088179	430
ENSG00000088205	1876
ENSG00000088247	6719
ENSG00000088256	1868
ENSG00000088280	0
ENSG00000088298	356
ENSG00000088305	33
ENSG00000088320	0
ENSG00000088325	602
ENSG00000088340	194
ENSG00000088356	775
ENSG00000088367	857
ENSG00000088386	1
ENSG00000088387	1763
ENSG00000088448	1332
ENSG00000088451	128
ENSG00000088538	261
ENSG00000088543	131
ENSG00000088682	538
ENSG00000088726	2
ENSG00000088727	71
ENSG00000088756	114
ENSG00000088766	375
ENSG00000088782	0
ENSG00000088808	898
ENSG00000088812	2137
ENSG00000088826	1320
ENSG00000088827	3
ENSG00000088832	5886
ENSG00000088833	1997
ENSG00000088836	16
ENSG00000088854	198
ENSG00000088876	156
ENSG00000088881	914
ENSG00000088882	142
ENSG00000088888	2809
ENSG00000088899	223
ENSG00000088926	2
ENSG00000088930	2538
ENSG00000088970	253
ENSG00000088986	2050
ENSG00000088992	2
ENSG00000089006	1323
ENSG00000089009	18724
ENSG00000089012	0
ENSG00000089022	744
ENSG00000089041	0
ENSG00000089048	514
ENSG00000089050	584
ENSG00000089053	1916
ENSG00000089057	1639
ENSG00000089060	347
ENSG00000089063	1376
ENSG00000089091	64
ENSG00000089094	1036
ENSG00000089101	0
ENSG00000089116	0
ENSG00000089123	120
ENSG00000089127	29
ENSG00000089154	4432
ENSG00000089157	26070
ENSG00000089159	1683
ENSG00000089163	24
ENSG00000089169	1
ENSG00000089177	136
ENSG00000089195	638
ENSG00000089199	44
ENSG00000089220	4757
ENSG00000089225	0
ENSG00000089234	531
ENSG00000089248	1515
ENSG00000089250	0
ENSG00000089280	7670
ENSG00000089289	337
ENSG00000089327	420
ENSG00000089335	564
ENSG00000089351	1933
ENSG00000089356	0
ENSG00000089472	90
ENSG00000089486	121
ENSG00000089505	10
ENSG00000089558	1
ENSG00000089597	7308
ENSG00000089639	653
ENSG00000089682	193
ENSG00000089685	151
ENSG00000089692	9
ENSG00000089693	4490
ENSG00000089723	4
ENSG00000089737	51
ENSG00000089775	179
ENSG00000089818	418
ENSG00000089820	37
ENSG00000089847	13
ENSG00000089876	890
ENSG00000089902	1454
ENSG00000089916	1190
ENSG00000090006	612
ENSG00000090013	287
ENSG00000090020	2458
ENSG00000090054	1183
ENSG00000090060	4783
ENSG00000090061	281
ENSG00000090097	1857
ENSG00000090104	0
ENSG00000090238	429
ENSG00000090263	410
ENSG00000090266	361
ENSG00000090273	5267
ENSG00000090316	1738
ENSG00000090339	2319
ENSG00000090372	2084
ENSG00000090376	5
ENSG00000090382	0
ENSG00000090402	0
ENSG00000090432	1034
ENSG00000090447	377
ENSG00000090470	617
ENSG00000090487	1641
ENSG00000090512	0
ENSG00000090520	760
ENSG00000090530	2604
ENSG00000090534	1
ENSG00000090539	21
ENSG00000090554	0
ENSG00000090565	74
ENSG00000090581	688
ENSG00000090612	461
ENSG00000090615	2064
ENSG00000090621	3679
ENSG00000090659	0
ENSG00000090661	1132
ENSG00000090674	519
ENSG00000090686	1072
ENSG00000090776	1189
ENSG00000090857	482
ENSG00000090861	2674
ENSG00000090863	3182
ENSG00000090889	75
ENSG00000090905	214
ENSG00000090924	388
ENSG00000090932	40
ENSG00000090971	422
ENSG00000090975	459
ENSG00000090989	451
ENSG00000091009	353
ENSG00000091010	0
ENSG00000091039	1530
ENSG00000091073	159
ENSG00000091106	13
ENSG00000091127	955
ENSG00000091128	2
ENSG00000091129	122
ENSG00000091136	4755
ENSG00000091137	2
ENSG00000091138	0
ENSG00000091140	1895
ENSG00000091157	375
ENSG00000091164	1292
ENSG00000091181	0
ENSG00000091262	1
ENSG00000091317	1826
ENSG00000091409	3771
ENSG00000091428	23
ENSG00000091436	1068
ENSG00000091482	5
ENSG00000091483	2034
ENSG00000091490	320
ENSG00000091513	3
ENSG00000091527	11291
ENSG00000091536	9
ENSG00000091542	2551
ENSG00000091583	0
ENSG00000091592	3
ENSG00000091622	117
ENSG00000091640	1213
ENSG00000091651	360
ENSG00000091656	1159
ENSG00000091664	0
ENSG00000091704	0
ENSG00000091732	305
ENSG00000091831	10
ENSG00000091844	77
ENSG00000091879	9
ENSG00000091947	467
ENSG00000091972	26
ENSG00000091986	2716
ENSG00000092009	0
ENSG00000092010	261
ENSG00000092020	170
ENSG00000092036	55
ENSG00000092051	10
ENSG00000092054	1
ENSG00000092067	1
ENSG00000092068	2850
ENSG00000092094	308
ENSG00000092096	678
ENSG00000092098	0
ENSG00000092108	706
ENSG00000092140	342
ENSG00000092148	3110
ENSG00000092199	13555
ENSG00000092200	12
ENSG00000092201	4202
ENSG00000092203	1002
ENSG00000092208	185
ENSG00000092295	2
ENSG00000092330	19
ENSG00000092345	0
ENSG00000092377	0
ENSG00000092421	162
ENSG00000092439	1243
ENSG00000092445	781
ENSG00000092470	307
ENSG00000092529	13
ENSG00000092531	275
ENSG00000092607	17
ENSG00000092621	740
ENSG00000092758	133
ENSG00000092820	4538
ENSG00000092841	5323
ENSG00000092847	1526
ENSG00000092850	5
ENSG00000092853	740
ENSG00000092871	319
ENSG00000092929	1112
ENSG00000092931	137
ENSG00000092964	1108
ENSG00000092969	1659
ENSG00000092978	224
ENSG00000093000	1860
ENSG00000093009	295
ENSG00000093010	14
ENSG00000093072	254
ENSG00000093100	3
ENSG00000093134	0
ENSG00000093144	1136
ENSG00000093167	1277
ENSG00000093183	839
[truncated: 58,680 more rows]
