# Supplementary material for: A bio-functional polymer that prevents retinal scarring through modulation of NRF2 signalling pathway
Source: Nat Commun. 2022 May 19;13:2796. doi: 10.1038/s41467-022-30474-6 (PMC9119969; doi:10.1038/s41467-022-30474-6)
Supplement: Supplementary file 11 — Source data [file 41467_2022_30474_MOESM11_ESM.zip › NCOMMS-21-46079B_zip/Source data 2_RNA-Seq Data/DESeq2/CountFiles/invitro/D1_24h_sorted.count]

ENSG00000000003	656
ENSG00000000005	0
ENSG00000000419	600
ENSG00000000457	160
ENSG00000000460	166
ENSG00000000938	0
ENSG00000000971	245
ENSG00000001036	1218
ENSG00000001084	966
ENSG00000001167	1053
ENSG00000001460	183
ENSG00000001461	582
ENSG00000001497	1021
ENSG00000001561	367
ENSG00000001617	153
ENSG00000001626	1
ENSG00000001629	1188
ENSG00000001630	775
ENSG00000001631	59
ENSG00000002016	81
ENSG00000002079	119
ENSG00000002330	164
ENSG00000002549	1229
ENSG00000002586	2403
ENSG00000002587	19
ENSG00000002726	0
ENSG00000002745	0
ENSG00000002746	1
ENSG00000002822	2
ENSG00000002834	5700
ENSG00000002919	389
ENSG00000002933	2
ENSG00000003056	565
ENSG00000003096	20
ENSG00000003137	39
ENSG00000003147	58
ENSG00000003249	100
ENSG00000003393	1043
ENSG00000003400	0
ENSG00000003402	1442
ENSG00000003436	79
ENSG00000003509	202
ENSG00000003756	673
ENSG00000003987	48
ENSG00000003989	811
ENSG00000004059	768
ENSG00000004139	317
ENSG00000004142	2307
ENSG00000004399	3185
ENSG00000004455	2564
ENSG00000004468	49
ENSG00000004478	3927
ENSG00000004487	2675
ENSG00000004534	1186
ENSG00000004660	233
ENSG00000004700	859
ENSG00000004766	394
ENSG00000004776	9
ENSG00000004777	121
ENSG00000004779	1009
ENSG00000004799	10
ENSG00000004809	0
ENSG00000004838	0
ENSG00000004846	2
ENSG00000004848	0
ENSG00000004864	1068
ENSG00000004866	231
ENSG00000004897	1945
ENSG00000004939	0
ENSG00000004948	0
ENSG00000004961	781
ENSG00000004975	1302
ENSG00000005001	1
ENSG00000005007	3725
ENSG00000005020	66
ENSG00000005022	3140
ENSG00000005059	567
ENSG00000005073	0
ENSG00000005075	645
ENSG00000005100	1169
ENSG00000005102	0
ENSG00000005108	2
ENSG00000005156	458
ENSG00000005175	824
ENSG00000005187	1
ENSG00000005189	21
ENSG00000005194	1265
ENSG00000005206	478
ENSG00000005238	967
ENSG00000005243	80
ENSG00000005249	62
ENSG00000005302	564
ENSG00000005339	2574
ENSG00000005379	224
ENSG00000005381	0
ENSG00000005421	0
ENSG00000005436	388
ENSG00000005448	470
ENSG00000005469	125
ENSG00000005471	1
ENSG00000005483	1190
ENSG00000005486	1537
ENSG00000005513	623
ENSG00000005700	51
ENSG00000005801	627
ENSG00000005810	1042
ENSG00000005812	402
ENSG00000005844	0
ENSG00000005882	182
ENSG00000005884	25543
ENSG00000005889	1119
ENSG00000005893	4029
ENSG00000005961	9
ENSG00000005981	0
ENSG00000006007	1518
ENSG00000006015	597
ENSG00000006016	1119
ENSG00000006025	190
ENSG00000006042	3409
ENSG00000006047	0
ENSG00000006059	0
ENSG00000006062	774
ENSG00000006071	1
ENSG00000006116	0
ENSG00000006118	13453
ENSG00000006125	5219
ENSG00000006128	1
ENSG00000006194	903
ENSG00000006210	18
ENSG00000006282	667
ENSG00000006283	38
ENSG00000006327	11066
ENSG00000006377	0
ENSG00000006432	724
ENSG00000006451	2096
ENSG00000006453	317
ENSG00000006459	371
ENSG00000006468	72
ENSG00000006530	221
ENSG00000006534	63
ENSG00000006555	0
ENSG00000006576	804
ENSG00000006606	8
ENSG00000006607	921
ENSG00000006611	0
ENSG00000006625	169
ENSG00000006634	175
ENSG00000006638	23
ENSG00000006652	291
ENSG00000006659	0
ENSG00000006695	255
ENSG00000006704	1084
ENSG00000006712	1269
ENSG00000006715	1140
ENSG00000006740	116
ENSG00000006744	1841
ENSG00000006747	25
ENSG00000006756	663
ENSG00000006757	179
ENSG00000006788	0
ENSG00000006831	91
ENSG00000006837	6
ENSG00000007001	0
ENSG00000007038	0
ENSG00000007047	1308
ENSG00000007062	24
ENSG00000007080	2746
ENSG00000007129	0
ENSG00000007168	3294
ENSG00000007171	16
ENSG00000007174	1
ENSG00000007202	3665
ENSG00000007216	0
ENSG00000007237	1011
ENSG00000007255	51
ENSG00000007264	15
ENSG00000007306	0
ENSG00000007312	0
ENSG00000007314	1
ENSG00000007341	325
ENSG00000007350	0
ENSG00000007372	676
ENSG00000007376	886
ENSG00000007384	408
ENSG00000007392	771
ENSG00000007402	39
ENSG00000007516	29
ENSG00000007520	1274
ENSG00000007541	737
ENSG00000007545	407
ENSG00000007866	1148
ENSG00000007908	0
ENSG00000007923	1016
ENSG00000007933	0
ENSG00000007944	103
ENSG00000007952	2
ENSG00000007968	0
ENSG00000008018	2714
ENSG00000008056	62
ENSG00000008083	246
ENSG00000008086	103
ENSG00000008118	2
ENSG00000008128	8
ENSG00000008130	1788
ENSG00000008196	0
ENSG00000008197	0
ENSG00000008226	5
ENSG00000008256	2238
ENSG00000008277	51
ENSG00000008282	1123
ENSG00000008283	165
ENSG00000008294	3006
ENSG00000008300	99
ENSG00000008311	603
ENSG00000008323	15
ENSG00000008324	194
ENSG00000008382	135
ENSG00000008394	6137
ENSG00000008405	742
ENSG00000008438	5
ENSG00000008441	3567
ENSG00000008513	2021
ENSG00000008516	13
ENSG00000008517	955
ENSG00000008710	2052
ENSG00000008735	175
ENSG00000008838	1391
ENSG00000008853	452
ENSG00000008869	548
ENSG00000008952	3142
ENSG00000008988	10217
ENSG00000009307	11378
ENSG00000009335	3441
ENSG00000009413	681
ENSG00000009694	9
ENSG00000009709	0
ENSG00000009724	15
ENSG00000009765	0
ENSG00000009780	70
ENSG00000009790	0
ENSG00000009830	945
ENSG00000009844	1385
ENSG00000009950	40
ENSG00000009954	3975
ENSG00000010017	1024
ENSG00000010030	6
ENSG00000010072	292
ENSG00000010165	815
ENSG00000010219	169
ENSG00000010244	2109
ENSG00000010256	2938
ENSG00000010270	821
ENSG00000010278	691
ENSG00000010282	18
ENSG00000010292	1083
ENSG00000010295	242
ENSG00000010310	13
ENSG00000010318	35
ENSG00000010319	3
ENSG00000010322	2136
ENSG00000010327	1
ENSG00000010361	170
ENSG00000010379	5
ENSG00000010404	496
ENSG00000010438	0
ENSG00000010539	175
ENSG00000010610	2
ENSG00000010626	53
ENSG00000010671	9
ENSG00000010704	34
ENSG00000010803	828
ENSG00000010810	1422
ENSG00000010818	1030
ENSG00000010932	0
ENSG00000011007	1849
ENSG00000011009	1947
ENSG00000011021	827
ENSG00000011028	2420
ENSG00000011052	0
ENSG00000011083	0
ENSG00000011105	2305
ENSG00000011114	99
ENSG00000011132	372
ENSG00000011143	182
ENSG00000011198	819
ENSG00000011201	148
ENSG00000011243	554
ENSG00000011258	345
ENSG00000011260	1312
ENSG00000011275	1991
ENSG00000011295	1134
ENSG00000011304	11802
ENSG00000011332	56
ENSG00000011347	50
ENSG00000011376	757
ENSG00000011405	2111
ENSG00000011422	2275
ENSG00000011426	858
ENSG00000011451	1910
ENSG00000011454	1075
ENSG00000011465	274
ENSG00000011478	470
ENSG00000011485	1911
ENSG00000011523	375
ENSG00000011566	567
ENSG00000011590	12
ENSG00000011600	0
ENSG00000011638	14
ENSG00000011677	0
ENSG00000012048	678
ENSG00000012061	1168
ENSG00000012124	1
ENSG00000012171	1276
ENSG00000012174	818
ENSG00000012211	265
ENSG00000012223	0
ENSG00000012232	2118
ENSG00000012504	0
ENSG00000012660	3815
ENSG00000012779	1
ENSG00000012817	0
ENSG00000012822	1279
ENSG00000012963	14
ENSG00000012983	1029
ENSG00000013016	278
ENSG00000013275	1
ENSG00000013288	778
ENSG00000013293	199
ENSG00000013297	81
ENSG00000013306	3241
ENSG00000013364	1589
ENSG00000013374	814
ENSG00000013375	647
ENSG00000013392	93
ENSG00000013441	480
ENSG00000013503	206
ENSG00000013523	327
ENSG00000013561	738
ENSG00000013563	134
ENSG00000013573	636
ENSG00000013583	708
ENSG00000013588	594
ENSG00000013619	272
ENSG00000013725	1
ENSG00000013810	646
ENSG00000014123	373
ENSG00000014138	102
ENSG00000014164	210
ENSG00000014216	1508
ENSG00000014257	2
ENSG00000014641	1376
ENSG00000014824	1481
ENSG00000014914	45
ENSG00000014919	382
ENSG00000015133	227
ENSG00000015153	324
ENSG00000015171	3211
ENSG00000015285	6
ENSG00000015413	2
ENSG00000015475	1175
ENSG00000015479	18
ENSG00000015520	3
ENSG00000015532	775
ENSG00000015568	89
ENSG00000015592	4
ENSG00000015676	1410
ENSG00000016082	0
ENSG00000016391	155
ENSG00000016402	6
ENSG00000016490	0
ENSG00000016602	0
ENSG00000016864	710
ENSG00000017260	2269
ENSG00000017427	0
ENSG00000017483	31
ENSG00000017797	1622
ENSG00000018189	646
ENSG00000018236	373
ENSG00000018280	3
ENSG00000018408	2123
ENSG00000018510	1551
ENSG00000018607	0
ENSG00000018610	418
ENSG00000018625	0
ENSG00000018699	614
ENSG00000018869	75
ENSG00000019102	1
ENSG00000019144	3841
ENSG00000019169	0
ENSG00000019186	194
ENSG00000019485	495
ENSG00000019505	27
ENSG00000019549	25
ENSG00000019582	113
ENSG00000019991	0
ENSG00000019995	349
ENSG00000020129	916
ENSG00000020181	353
ENSG00000020219	0
ENSG00000020256	335
ENSG00000020426	425
ENSG00000020577	3115
ENSG00000020633	2
ENSG00000020922	553
ENSG00000021300	155
ENSG00000021355	99
ENSG00000021461	0
ENSG00000021488	4
ENSG00000021574	465
ENSG00000021645	232
ENSG00000021762	291
ENSG00000021776	1279
ENSG00000021826	363
ENSG00000021852	0
ENSG00000022267	609
ENSG00000022277	1021
ENSG00000022355	9
ENSG00000022556	0
ENSG00000022567	456
ENSG00000022840	2571
ENSG00000022976	99
ENSG00000023041	702
ENSG00000023171	558
ENSG00000023191	103
ENSG00000023228	67
ENSG00000023287	1530
ENSG00000023318	858
ENSG00000023330	3660
ENSG00000023445	1095
ENSG00000023516	1130
ENSG00000023572	424
ENSG00000023608	633
ENSG00000023697	466
ENSG00000023734	3586
ENSG00000023839	20
ENSG00000023892	7
ENSG00000023902	2528
ENSG00000023909	4487
ENSG00000024048	851
ENSG00000024422	2026
ENSG00000024526	127
ENSG00000024862	96
ENSG00000025039	623
ENSG00000025156	379
ENSG00000025293	886
ENSG00000025423	16
ENSG00000025434	16
ENSG00000025708	41
ENSG00000025770	1163
ENSG00000025772	1595
ENSG00000025796	2654
ENSG00000025800	2158
ENSG00000026025	19307
ENSG00000026036	81
ENSG00000026103	163
ENSG00000026297	102
ENSG00000026508	12822
ENSG00000026559	729
ENSG00000026652	385
ENSG00000026751	5
ENSG00000026950	160
ENSG00000027001	317
ENSG00000027075	89
ENSG00000027644	1
ENSG00000027697	585
ENSG00000027847	654
ENSG00000027869	15
ENSG00000028116	308
ENSG00000028137	0
ENSG00000028203	1089
ENSG00000028277	83
ENSG00000028310	1128
ENSG00000028528	1628
ENSG00000028839	293
ENSG00000029153	1998
ENSG00000029363	3050
ENSG00000029364	1209
ENSG00000029534	21
ENSG00000029559	3
ENSG00000029639	111
ENSG00000029725	1710
ENSG00000029993	1036
ENSG00000030066	144
ENSG00000030110	422
ENSG00000030304	0
ENSG00000030419	70
ENSG00000030582	5218
ENSG00000031003	1223
ENSG00000031081	772
ENSG00000031691	194
ENSG00000031698	3698
ENSG00000031823	1588
ENSG00000032219	241
ENSG00000032389	694
ENSG00000032444	1709
ENSG00000032742	318
ENSG00000033011	665
ENSG00000033030	393
ENSG00000033050	484
ENSG00000033100	2166
ENSG00000033122	8
ENSG00000033170	1127
ENSG00000033178	1276
ENSG00000033327	798
ENSG00000033627	1605
ENSG00000033800	495
ENSG00000033867	3876
ENSG00000034053	66
ENSG00000034152	2690
ENSG00000034239	0
ENSG00000034510	15466
ENSG00000034533	36
ENSG00000034677	582
ENSG00000034693	157
ENSG00000034713	960
ENSG00000034971	0
ENSG00000035115	230
ENSG00000035141	860
ENSG00000035403	11837
ENSG00000035499	68
ENSG00000035664	61
ENSG00000035681	1058
ENSG00000035687	1344
ENSG00000035720	0
ENSG00000035862	3421
ENSG00000035928	1468
ENSG00000036054	1644
ENSG00000036257	1440
ENSG00000036448	0
ENSG00000036473	0
ENSG00000036530	56
ENSG00000036549	1456
ENSG00000036565	0
ENSG00000036672	312
ENSG00000036828	0
ENSG00000037042	225
ENSG00000037241	578
ENSG00000037280	13
ENSG00000037474	1990
ENSG00000037637	744
ENSG00000037749	515
ENSG00000037757	127
ENSG00000037897	260
ENSG00000037965	0
ENSG00000038002	199
ENSG00000038210	490
ENSG00000038219	1363
ENSG00000038274	926
ENSG00000038295	558
ENSG00000038358	938
ENSG00000038382	14773
ENSG00000038427	607
ENSG00000038532	709
ENSG00000038945	0
ENSG00000039068	60
ENSG00000039123	1954
ENSG00000039139	172
ENSG00000039319	772
ENSG00000039523	1587
ENSG00000039537	0
ENSG00000039560	5968
ENSG00000039600	1
ENSG00000039650	1111
ENSG00000039987	0
ENSG00000040199	954
ENSG00000040275	1219
ENSG00000040341	414
ENSG00000040487	900
ENSG00000040531	456
ENSG00000040608	199
ENSG00000040633	1405
ENSG00000040731	0
ENSG00000040933	650
ENSG00000041353	40
ENSG00000041357	2212
ENSG00000041515	7
ENSG00000041802	726
ENSG00000041880	182
ENSG00000041982	1395
ENSG00000041988	233
ENSG00000042062	10
ENSG00000042088	561
ENSG00000042286	1492
ENSG00000042304	0
ENSG00000042317	87
ENSG00000042429	59
ENSG00000042445	390
ENSG00000042493	89
ENSG00000042753	2392
ENSG00000042781	1
ENSG00000042813	0
ENSG00000042832	0
ENSG00000042980	14
ENSG00000043039	0
ENSG00000043093	585
ENSG00000043143	216
ENSG00000043355	6
ENSG00000043462	31
ENSG00000043514	355
ENSG00000043591	6
ENSG00000044012	0
ENSG00000044090	422
ENSG00000044115	9159
ENSG00000044446	225
ENSG00000044459	360
ENSG00000044524	4
ENSG00000044574	10708
ENSG00000046604	2313
ENSG00000046647	157
ENSG00000046651	277
ENSG00000046653	39
ENSG00000046774	0
ENSG00000046889	10
ENSG00000047056	1294
ENSG00000047188	784
ENSG00000047230	688
ENSG00000047249	844
ENSG00000047315	2758
ENSG00000047346	179
ENSG00000047365	239
ENSG00000047410	3217
ENSG00000047457	279
ENSG00000047578	392
ENSG00000047579	245
ENSG00000047597	25
ENSG00000047617	6
ENSG00000047621	291
ENSG00000047634	241
ENSG00000047644	1976
ENSG00000047648	9
ENSG00000047662	6
ENSG00000047849	6651
ENSG00000047932	1058
ENSG00000047936	11
ENSG00000048028	356
ENSG00000048052	1123
ENSG00000048140	1503
ENSG00000048162	588
ENSG00000048342	99
ENSG00000048392	935
ENSG00000048405	468
ENSG00000048462	0
ENSG00000048471	409
ENSG00000048540	9
ENSG00000048544	1323
ENSG00000048545	0
ENSG00000048649	1947
ENSG00000048707	916
ENSG00000048740	2079
ENSG00000048828	3715
ENSG00000048991	813
ENSG00000049089	415
ENSG00000049130	108
ENSG00000049167	232
ENSG00000049192	771
ENSG00000049239	871
ENSG00000049245	2172
ENSG00000049246	412
ENSG00000049247	0
ENSG00000049249	33
ENSG00000049283	0
ENSG00000049323	490
ENSG00000049449	2250
ENSG00000049540	1862
ENSG00000049541	698
ENSG00000049618	2083
ENSG00000049656	997
ENSG00000049759	3347
ENSG00000049768	7
ENSG00000049769	89
ENSG00000049860	1345
ENSG00000049883	174
ENSG00000050030	41
ENSG00000050130	870
ENSG00000050165	2759
ENSG00000050327	7
ENSG00000050344	847
ENSG00000050393	872
ENSG00000050405	1426
ENSG00000050426	368
ENSG00000050438	138
ENSG00000050555	15
ENSG00000050628	3
ENSG00000050730	89
ENSG00000050748	960
ENSG00000050767	7
ENSG00000050820	1034
ENSG00000051009	359
ENSG00000051108	1836
ENSG00000051128	820
ENSG00000051180	259
ENSG00000051341	281
ENSG00000051382	429
ENSG00000051523	517
ENSG00000051596	1174
ENSG00000051620	825
ENSG00000051825	291
ENSG00000052126	296
ENSG00000052344	8
ENSG00000052723	858
ENSG00000052749	1139
ENSG00000052795	2702
ENSG00000052802	6821
ENSG00000052841	2585
ENSG00000052850	5
ENSG00000053108	5
ENSG00000053254	1363
ENSG00000053328	16
ENSG00000053371	578
ENSG00000053372	1891
ENSG00000053438	5
ENSG00000053501	346
ENSG00000053524	6
ENSG00000053702	30
ENSG00000053747	790
ENSG00000053770	732
ENSG00000053900	244
ENSG00000053918	35
ENSG00000054116	1164
ENSG00000054118	2934
ENSG00000054148	1301
ENSG00000054179	2
ENSG00000054219	1
ENSG00000054267	967
ENSG00000054277	46
ENSG00000054282	71
ENSG00000054356	341
ENSG00000054392	1
ENSG00000054523	2620
ENSG00000054598	219
ENSG00000054611	670
ENSG00000054654	703
ENSG00000054690	336
ENSG00000054793	1246
ENSG00000054796	0
ENSG00000054803	0
ENSG00000054938	5
ENSG00000054965	1093
ENSG00000054967	514
ENSG00000054983	343
ENSG00000055044	1284
ENSG00000055070	3237
ENSG00000055118	42
ENSG00000055130	1820
ENSG00000055147	286
ENSG00000055163	1231
ENSG00000055208	1855
ENSG00000055211	814
ENSG00000055332	1262
ENSG00000055483	1601
ENSG00000055609	1188
ENSG00000055732	100
ENSG00000055813	47
ENSG00000055917	1947
ENSG00000055950	471
ENSG00000055955	0
ENSG00000055957	0
ENSG00000056050	350
ENSG00000056097	2491
ENSG00000056277	189
ENSG00000056291	1
ENSG00000056487	85
ENSG00000056558	3387
ENSG00000056586	2163
ENSG00000056736	85
ENSG00000056972	305
ENSG00000056998	365
ENSG00000057019	8336
ENSG00000057149	0
ENSG00000057252	2389
ENSG00000057294	820
ENSG00000057468	1
ENSG00000057593	16
ENSG00000057608	4674
ENSG00000057657	3
ENSG00000057663	530
ENSG00000057704	120
ENSG00000057757	1310
ENSG00000057935	621
ENSG00000058056	1031
ENSG00000058063	1023
ENSG00000058085	9570
ENSG00000058091	762
ENSG00000058262	8854
ENSG00000058272	1426
ENSG00000058335	108
ENSG00000058404	142
ENSG00000058453	716
ENSG00000058600	49
ENSG00000058668	1253
ENSG00000058673	0
ENSG00000058729	463
ENSG00000058799	317
ENSG00000058804	1105
ENSG00000058866	1
ENSG00000059122	945
ENSG00000059145	664
ENSG00000059377	28
ENSG00000059378	362
ENSG00000059573	1724
ENSG00000059588	355
ENSG00000059691	514
ENSG00000059728	1236
ENSG00000059758	1062
ENSG00000059769	253
ENSG00000059804	960
ENSG00000059915	129
ENSG00000060069	388
ENSG00000060138	3153
ENSG00000060140	7
ENSG00000060237	3859
ENSG00000060303	0
ENSG00000060339	2141
ENSG00000060491	1397
ENSG00000060558	0
ENSG00000060566	0
ENSG00000060642	75
ENSG00000060656	461
ENSG00000060688	742
ENSG00000060709	0
ENSG00000060718	1322
ENSG00000060749	1309
ENSG00000060762	239
ENSG00000060971	511
ENSG00000060982	1528
ENSG00000061273	3167
ENSG00000061337	185
ENSG00000061455	10
ENSG00000061492	0
ENSG00000061656	92
ENSG00000061676	5656
ENSG00000061794	1370
ENSG00000061918	6
ENSG00000061936	942
ENSG00000061938	1299
ENSG00000061987	824
ENSG00000062038	171
ENSG00000062096	0
ENSG00000062194	1286
ENSG00000062282	123
ENSG00000062370	91
ENSG00000062485	2989
ENSG00000062524	0
ENSG00000062582	77
ENSG00000062598	592
ENSG00000062650	1645
ENSG00000062716	3130
ENSG00000062725	1166
ENSG00000062822	1512
ENSG00000063015	2
ENSG00000063046	6992
ENSG00000063127	6
ENSG00000063169	520
ENSG00000063176	446
ENSG00000063177	9687
ENSG00000063180	53
ENSG00000063241	824
ENSG00000063244	5573
ENSG00000063245	3780
ENSG00000063322	883
ENSG00000063438	16
ENSG00000063515	0
ENSG00000063587	705
ENSG00000063601	1225
ENSG00000063660	7447
ENSG00000063761	132
ENSG00000063854	939
ENSG00000063978	1980
ENSG00000064012	8
ENSG00000064042	4215
ENSG00000064102	629
ENSG00000064115	724
ENSG00000064195	1
ENSG00000064199	57
ENSG00000064201	1
ENSG00000064205	10
ENSG00000064218	0
ENSG00000064225	15
ENSG00000064270	5
ENSG00000064300	7
ENSG00000064309	227
ENSG00000064313	833
ENSG00000064393	5180
ENSG00000064419	1334
ENSG00000064489	0
ENSG00000064490	412
ENSG00000064545	598
ENSG00000064547	81
ENSG00000064601	1192
ENSG00000064607	1519
ENSG00000064651	769
ENSG00000064652	549
ENSG00000064655	49
ENSG00000064666	8145
ENSG00000064687	144
ENSG00000064692	8
ENSG00000064703	481
ENSG00000064726	714
ENSG00000064763	64
ENSG00000064787	4
ENSG00000064835	0
ENSG00000064886	8
ENSG00000064932	142
ENSG00000064933	300
ENSG00000064961	1066
ENSG00000064989	0
ENSG00000064995	276
ENSG00000064999	634
ENSG00000065000	4160
ENSG00000065029	482
ENSG00000065054	823
ENSG00000065057	184
ENSG00000065060	821
ENSG00000065135	2224
ENSG00000065150	8020
ENSG00000065154	1343
ENSG00000065183	1001
ENSG00000065243	1013
ENSG00000065268	1439
ENSG00000065308	5039
ENSG00000065320	337
ENSG00000065325	3
ENSG00000065328	672
ENSG00000065357	356
ENSG00000065361	8
ENSG00000065371	0
ENSG00000065413	68
ENSG00000065427	3321
ENSG00000065457	307
ENSG00000065485	348
ENSG00000065491	475
ENSG00000065518	1437
ENSG00000065526	2288
ENSG00000065534	3186
ENSG00000065548	1629
ENSG00000065559	1099
ENSG00000065600	522
ENSG00000065609	63
ENSG00000065613	2068
ENSG00000065615	303
ENSG00000065618	40
ENSG00000065621	16
ENSG00000065665	143
ENSG00000065675	83
ENSG00000065717	95
ENSG00000065802	1252
ENSG00000065809	1658
ENSG00000065833	833
ENSG00000065882	1863
ENSG00000065883	1161
ENSG00000065911	1867
ENSG00000065923	993
ENSG00000065970	856
ENSG00000065978	20294
ENSG00000065989	94
ENSG00000066027	560
ENSG00000066032	13
ENSG00000066044	2659
ENSG00000066056	165
ENSG00000066084	1499
ENSG00000066117	1852
ENSG00000066135	484
ENSG00000066136	739
ENSG00000066185	5
ENSG00000066230	68
ENSG00000066248	20
ENSG00000066279	369
ENSG00000066294	0
ENSG00000066322	2570
ENSG00000066336	6
ENSG00000066379	0
ENSG00000066382	17
ENSG00000066405	9
ENSG00000066422	461
ENSG00000066427	224
ENSG00000066455	712
ENSG00000066468	177
ENSG00000066557	241
ENSG00000066583	362
ENSG00000066629	697
ENSG00000066651	224
ENSG00000066654	1046
ENSG00000066697	1979
ENSG00000066735	337
ENSG00000066739	919
ENSG00000066777	1432
ENSG00000066813	0
ENSG00000066827	240
ENSG00000066855	359
ENSG00000066923	51
ENSG00000066926	864
ENSG00000066933	501
ENSG00000067048	0
ENSG00000067057	12793
ENSG00000067064	2617
ENSG00000067066	653
ENSG00000067082	2087
ENSG00000067113	114
ENSG00000067141	1039
ENSG00000067167	3710
ENSG00000067177	469
ENSG00000067182	2452
ENSG00000067191	189
ENSG00000067208	709
ENSG00000067221	291
ENSG00000067225	52831
ENSG00000067248	1619
ENSG00000067334	1398
ENSG00000067365	203
ENSG00000067369	1149
ENSG00000067445	498
ENSG00000067533	734
ENSG00000067560	9502
ENSG00000067596	1024
ENSG00000067601	15
ENSG00000067606	258
ENSG00000067646	0
ENSG00000067704	2371
ENSG00000067715	504
ENSG00000067798	1405
ENSG00000067829	582
ENSG00000067836	75
ENSG00000067840	365
ENSG00000067842	19
ENSG00000067900	2167
ENSG00000067955	969
ENSG00000067992	891
ENSG00000068001	656
ENSG00000068024	405
ENSG00000068028	800
ENSG00000068078	75
ENSG00000068079	192
ENSG00000068097	489
ENSG00000068120	1338
ENSG00000068137	327
ENSG00000068305	1205
ENSG00000068308	1257
ENSG00000068323	4500
ENSG00000068354	323
ENSG00000068366	3022
ENSG00000068383	787
ENSG00000068394	550
ENSG00000068400	974
ENSG00000068438	1002
ENSG00000068489	155
ENSG00000068615	147
ENSG00000068650	1206
ENSG00000068654	2382
ENSG00000068697	4005
ENSG00000068724	680
ENSG00000068745	1037
ENSG00000068781	0
ENSG00000068784	204
ENSG00000068796	966
ENSG00000068831	10
ENSG00000068878	2221
ENSG00000068885	138
ENSG00000068903	0
ENSG00000068912	755
ENSG00000068971	504
ENSG00000068976	16
ENSG00000068985	0
ENSG00000069011	1
ENSG00000069018	0
ENSG00000069020	673
ENSG00000069122	0
ENSG00000069188	132
ENSG00000069206	0
ENSG00000069248	963
ENSG00000069275	4594
ENSG00000069329	2860
ENSG00000069345	1978
ENSG00000069399	394
ENSG00000069424	419
ENSG00000069431	19
ENSG00000069482	629
ENSG00000069493	11
ENSG00000069509	197
ENSG00000069535	10
ENSG00000069667	573
ENSG00000069696	93
ENSG00000069702	640
ENSG00000069764	0
ENSG00000069812	0
ENSG00000069849	3055
ENSG00000069869	1639
ENSG00000069943	85
ENSG00000069956	1826
ENSG00000069966	400
ENSG00000069974	530
ENSG00000069998	1051
ENSG00000070010	892
ENSG00000070018	0
ENSG00000070019	3
ENSG00000070031	0
ENSG00000070047	69
ENSG00000070061	1479
ENSG00000070081	545
ENSG00000070087	3467
ENSG00000070159	500
ENSG00000070182	17
ENSG00000070190	1
ENSG00000070193	1
ENSG00000070214	548
ENSG00000070269	240
ENSG00000070366	782
ENSG00000070367	1893
ENSG00000070371	277
ENSG00000070388	5
ENSG00000070404	8452
ENSG00000070413	2074
ENSG00000070423	1296
ENSG00000070444	380
ENSG00000070476	673
ENSG00000070495	1137
ENSG00000070501	176
ENSG00000070526	0
ENSG00000070540	239
ENSG00000070601	5
ENSG00000070610	1583
ENSG00000070614	6992
ENSG00000070669	10
ENSG00000070718	548
ENSG00000070729	0
ENSG00000070731	29
ENSG00000070748	0
ENSG00000070756	25709
ENSG00000070759	27
ENSG00000070761	416
ENSG00000070770	830
ENSG00000070778	1456
ENSG00000070785	412
ENSG00000070808	12
ENSG00000070814	2146
ENSG00000070831	4228
ENSG00000070882	473
ENSG00000070886	11
ENSG00000070915	0
ENSG00000070950	747
ENSG00000070961	1579
ENSG00000070985	0
ENSG00000071051	1145
ENSG00000071054	6599
ENSG00000071073	282
ENSG00000071082	8542
ENSG00000071127	17556
ENSG00000071189	672
ENSG00000071203	0
ENSG00000071205	380
ENSG00000071242	2386
ENSG00000071243	197
ENSG00000071246	260
ENSG00000071282	7969
ENSG00000071462	1437
ENSG00000071537	2229
ENSG00000071539	645
ENSG00000071553	3057
ENSG00000071564	3276
ENSG00000071575	164
ENSG00000071626	4336
ENSG00000071655	1755
ENSG00000071677	0
ENSG00000071794	615
ENSG00000071859	2006
ENSG00000071889	757
ENSG00000071894	0
ENSG00000071909	1
ENSG00000071967	1120
ENSG00000071991	106
ENSG00000071994	1499
ENSG00000072041	350
ENSG00000072042	2584
ENSG00000072062	0
ENSG00000072071	0
ENSG00000072080	0
ENSG00000072110	29679
ENSG00000072121	555
ENSG00000072133	236
ENSG00000072134	351
ENSG00000072135	555
ENSG00000072163	127
ENSG00000072182	0
ENSG00000072195	591
ENSG00000072201	37
ENSG00000072210	2480
ENSG00000072274	10805
ENSG00000072310	1104
ENSG00000072315	0
ENSG00000072364	3794
ENSG00000072401	601
ENSG00000072415	1143
ENSG00000072422	411
ENSG00000072501	3846
ENSG00000072506	795
ENSG00000072518	1187
ENSG00000072571	135
ENSG00000072609	925
ENSG00000072657	5
ENSG00000072682	1502
ENSG00000072694	0
ENSG00000072736	282
ENSG00000072756	364
ENSG00000072778	8254
ENSG00000072786	495
ENSG00000072803	1509
ENSG00000072818	1
ENSG00000072832	1681
ENSG00000072840	674
ENSG00000072849	877
ENSG00000072858	1
ENSG00000072864	0
ENSG00000072952	5
ENSG00000072954	141
ENSG00000072958	1708
ENSG00000073008	9444
ENSG00000073050	454
ENSG00000073060	1482
ENSG00000073067	12
ENSG00000073111	2004
ENSG00000073146	16
ENSG00000073150	788
ENSG00000073169	550
ENSG00000073282	23
ENSG00000073331	53
ENSG00000073350	293
ENSG00000073417	576
ENSG00000073464	415
ENSG00000073536	796
ENSG00000073578	39
ENSG00000073584	104
ENSG00000073598	3
ENSG00000073605	46
ENSG00000073614	1510
ENSG00000073670	55
ENSG00000073711	1255
ENSG00000073712	4524
ENSG00000073734	0
ENSG00000073737	1
ENSG00000073754	0
ENSG00000073756	338
ENSG00000073792	1923
ENSG00000073803	431
ENSG00000073849	304
ENSG00000073861	1
ENSG00000073905	106
ENSG00000073910	73
ENSG00000073921	6835
ENSG00000073969	6
ENSG00000074047	1031
ENSG00000074054	1237
ENSG00000074071	399
ENSG00000074181	306
ENSG00000074201	1464
ENSG00000074211	17
ENSG00000074219	785
ENSG00000074266	403
ENSG00000074276	37
ENSG00000074317	28
ENSG00000074319	1159
ENSG00000074356	1628
ENSG00000074370	14
ENSG00000074410	8
ENSG00000074416	2646
ENSG00000074527	2062
ENSG00000074582	393
ENSG00000074590	1072
ENSG00000074603	1134
ENSG00000074621	132
ENSG00000074657	2000
ENSG00000074660	0
ENSG00000074695	3338
ENSG00000074696	1975
ENSG00000074706	8
ENSG00000074755	1620
ENSG00000074771	0
ENSG00000074800	73740
ENSG00000074803	0
ENSG00000074842	1577
ENSG00000074855	407
ENSG00000074935	98
ENSG00000074964	757
ENSG00000074966	8
ENSG00000075035	2
ENSG00000075043	4
ENSG00000075073	8
ENSG00000075089	314
ENSG00000075131	286
ENSG00000075142	1089
ENSG00000075151	3417
ENSG00000075188	239
ENSG00000075213	110
ENSG00000075218	274
ENSG00000075223	5154
ENSG00000075234	464
ENSG00000075239	518
ENSG00000075240	699
ENSG00000075275	1086
ENSG00000075290	0
ENSG00000075292	1816
ENSG00000075303	171
ENSG00000075336	735
ENSG00000075340	74
ENSG00000075388	0
ENSG00000075391	2092
ENSG00000075399	275
ENSG00000075407	354
ENSG00000075413	1572
ENSG00000075415	8127
ENSG00000075420	3540
ENSG00000075426	7576
ENSG00000075429	0
ENSG00000075461	114
ENSG00000075539	1671
ENSG00000075568	990
ENSG00000075618	2821
ENSG00000075624	130355
ENSG00000075643	62
ENSG00000075651	98
ENSG00000075673	0
ENSG00000075702	370
ENSG00000075711	3093
ENSG00000075785	4897
ENSG00000075790	0
ENSG00000075826	59
ENSG00000075856	1215
ENSG00000075884	0
ENSG00000075886	7
ENSG00000075891	0
ENSG00000075914	382
ENSG00000075945	614
ENSG00000075975	1043
ENSG00000076003	2359
ENSG00000076043	407
ENSG00000076053	396
ENSG00000076067	2297
ENSG00000076108	2509
ENSG00000076201	1679
ENSG00000076242	738
ENSG00000076248	1104
ENSG00000076258	11
ENSG00000076321	1117
ENSG00000076344	151
ENSG00000076351	84
ENSG00000076356	281
ENSG00000076382	291
ENSG00000076513	1626
ENSG00000076554	375
ENSG00000076555	322
ENSG00000076604	1180
ENSG00000076641	266
ENSG00000076650	196
ENSG00000076662	2
ENSG00000076685	1505
ENSG00000076706	1468
ENSG00000076716	193
ENSG00000076770	32
ENSG00000076826	444
ENSG00000076864	127
ENSG00000076924	900
ENSG00000076928	2339
ENSG00000076944	249
ENSG00000076984	1139
ENSG00000077009	5
ENSG00000077044	1737
ENSG00000077063	117
ENSG00000077080	0
ENSG00000077092	427
ENSG00000077097	3753
ENSG00000077147	5551
ENSG00000077150	3041
ENSG00000077152	120
ENSG00000077157	583
ENSG00000077232	2339
ENSG00000077235	2597
ENSG00000077238	637
ENSG00000077254	1245
ENSG00000077264	124
ENSG00000077274	3
ENSG00000077279	3
ENSG00000077312	561
ENSG00000077327	2
ENSG00000077348	547
ENSG00000077380	2436
ENSG00000077420	0
ENSG00000077454	220
ENSG00000077458	236
ENSG00000077463	661
ENSG00000077498	181
ENSG00000077514	735
ENSG00000077522	53
ENSG00000077549	4084
ENSG00000077585	330
ENSG00000077616	6
ENSG00000077684	757
ENSG00000077713	302
ENSG00000077721	1217
ENSG00000077782	3611
ENSG00000077800	3
ENSG00000077935	4
ENSG00000077942	338
ENSG00000077943	0
ENSG00000077984	1
ENSG00000078018	781
ENSG00000078043	620
ENSG00000078053	49
ENSG00000078061	1451
ENSG00000078070	247
ENSG00000078081	10
ENSG00000078098	1140
ENSG00000078114	51
ENSG00000078124	632
ENSG00000078140	1993
ENSG00000078142	1569
ENSG00000078177	530
ENSG00000078237	111
ENSG00000078246	780
ENSG00000078269	1171
ENSG00000078295	2
ENSG00000078304	1443
ENSG00000078319	128
ENSG00000078328	0
ENSG00000078369	10409
ENSG00000078399	0
ENSG00000078401	739
ENSG00000078403	392
ENSG00000078487	34
ENSG00000078549	2
ENSG00000078579	0
ENSG00000078589	0
ENSG00000078596	37
ENSG00000078618	2926
ENSG00000078668	1287
ENSG00000078674	2070
ENSG00000078687	562
ENSG00000078699	437
ENSG00000078725	64
ENSG00000078747	1498
ENSG00000078795	0
ENSG00000078804	780
ENSG00000078808	5006
ENSG00000078814	4
ENSG00000078898	0
ENSG00000078900	15
ENSG00000078902	1624
ENSG00000078967	197
ENSG00000079101	4
ENSG00000079102	43
ENSG00000079112	0
ENSG00000079134	468
ENSG00000079150	114
ENSG00000079156	89
ENSG00000079215	64
ENSG00000079246	8762
ENSG00000079257	55
ENSG00000079263	20
ENSG00000079277	283
ENSG00000079308	1520
ENSG00000079313	1063
ENSG00000079332	2328
ENSG00000079335	93
ENSG00000079337	41
ENSG00000079385	0
ENSG00000079387	441
ENSG00000079393	0
ENSG00000079432	3396
ENSG00000079435	165
ENSG00000079459	327
ENSG00000079462	240
ENSG00000079482	48
ENSG00000079557	0
ENSG00000079616	462
ENSG00000079689	0
ENSG00000079691	163
ENSG00000079739	1089
ENSG00000079785	2178
ENSG00000079805	2680
ENSG00000079819	1620
ENSG00000079841	184
ENSG00000079931	16
ENSG00000079950	704
ENSG00000079974	418
ENSG00000079999	2472
ENSG00000080007	0
ENSG00000080031	32
ENSG00000080166	70
ENSG00000080189	828
ENSG00000080200	493
ENSG00000080224	1
ENSG00000080293	0
ENSG00000080298	194
ENSG00000080345	2148
ENSG00000080371	1535
ENSG00000080493	271
ENSG00000080503	867
ENSG00000080511	0
ENSG00000080546	121
ENSG00000080561	267
ENSG00000080572	0
ENSG00000080573	131
ENSG00000080603	88
ENSG00000080608	1434
ENSG00000080618	0
ENSG00000080644	377
ENSG00000080709	2
ENSG00000080802	418
ENSG00000080815	1774
ENSG00000080819	329
ENSG00000080822	1058
ENSG00000080823	226
ENSG00000080824	49759
ENSG00000080839	353
ENSG00000080845	1673
ENSG00000080854	607
ENSG00000080910	0
ENSG00000080947	57
ENSG00000080986	173
ENSG00000081014	537
ENSG00000081019	381
ENSG00000081026	346
ENSG00000081041	4
ENSG00000081051	2
ENSG00000081052	1266
ENSG00000081059	832
ENSG00000081087	1500
ENSG00000081138	1
ENSG00000081148	7
ENSG00000081154	2631
ENSG00000081177	503
ENSG00000081181	145
ENSG00000081189	28
ENSG00000081237	3
ENSG00000081248	3
ENSG00000081277	46
ENSG00000081307	698
ENSG00000081320	103
ENSG00000081377	551
ENSG00000081386	270
ENSG00000081479	46
ENSG00000081665	134
ENSG00000081692	126
ENSG00000081721	445
ENSG00000081760	841
ENSG00000081791	1037
ENSG00000081800	0
ENSG00000081803	128
ENSG00000081818	16
ENSG00000081842	0
ENSG00000081853	3
ENSG00000081870	298
ENSG00000081913	321
ENSG00000081923	470
ENSG00000081985	1
ENSG00000082014	376
ENSG00000082068	358
ENSG00000082074	3
ENSG00000082126	194
ENSG00000082146	353
ENSG00000082153	4741
ENSG00000082175	31
ENSG00000082196	6
ENSG00000082212	1522
ENSG00000082213	513
ENSG00000082258	510
ENSG00000082269	324
ENSG00000082293	4
ENSG00000082397	939
ENSG00000082438	466
ENSG00000082458	287
ENSG00000082482	1
ENSG00000082497	18
ENSG00000082512	204
ENSG00000082515	506
ENSG00000082516	978
ENSG00000082556	2
ENSG00000082641	6428
ENSG00000082684	7
ENSG00000082701	2050
ENSG00000082781	3596
ENSG00000082805	1590
ENSG00000082898	2840
ENSG00000082929	0
ENSG00000082996	553
ENSG00000083067	2095
ENSG00000083093	99
ENSG00000083097	154
ENSG00000083099	747
ENSG00000083123	336
ENSG00000083168	2093
ENSG00000083223	470
ENSG00000083290	629
ENSG00000083307	0
ENSG00000083312	6032
ENSG00000083444	3396
ENSG00000083454	4
ENSG00000083457	310
ENSG00000083520	1132
ENSG00000083535	227
ENSG00000083544	215
ENSG00000083622	0
ENSG00000083635	244
ENSG00000083642	807
ENSG00000083720	828
ENSG00000083750	220
ENSG00000083782	3
ENSG00000083799	1537
ENSG00000083807	75
ENSG00000083812	365
ENSG00000083814	87
ENSG00000083817	124
ENSG00000083828	169
ENSG00000083838	79
ENSG00000083844	520
ENSG00000083845	14072
ENSG00000083857	5969
ENSG00000083896	47
ENSG00000083937	1073
ENSG00000084070	547
ENSG00000084072	682
ENSG00000084073	1598
ENSG00000084090	3466
ENSG00000084092	431
ENSG00000084093	1254
ENSG00000084110	1
ENSG00000084112	4395
ENSG00000084207	8058
ENSG00000084234	18124
ENSG00000084444	270
ENSG00000084453	111
ENSG00000084463	1745
ENSG00000084623	3842
ENSG00000084628	90
ENSG00000084636	166
ENSG00000084652	2817
ENSG00000084674	0
ENSG00000084676	822
ENSG00000084693	423
ENSG00000084710	1566
ENSG00000084731	971
ENSG00000084733	1755
ENSG00000084734	0
ENSG00000084754	3099
ENSG00000084764	621
ENSG00000084774	1888
ENSG00000085063	9165
ENSG00000085117	1128
ENSG00000085185	317
ENSG00000085224	2285
ENSG00000085231	0
ENSG00000085265	0
ENSG00000085274	249
ENSG00000085276	11
ENSG00000085365	978
ENSG00000085377	1271
ENSG00000085382	205
ENSG00000085415	1281
ENSG00000085433	437
ENSG00000085449	868
ENSG00000085465	8
ENSG00000085491	7
ENSG00000085511	486
ENSG00000085514	9
ENSG00000085552	304
ENSG00000085563	24
ENSG00000085644	198
ENSG00000085662	24895
ENSG00000085719	1643
ENSG00000085721	57
ENSG00000085733	319
ENSG00000085741	11
ENSG00000085760	571
ENSG00000085788	959
ENSG00000085831	4
ENSG00000085832	1184
ENSG00000085840	332
ENSG00000085871	19
ENSG00000085872	1172
ENSG00000085978	0
ENSG00000085982	1948
ENSG00000085998	2185
ENSG00000085999	177
ENSG00000086015	1821
ENSG00000086061	9364
ENSG00000086062	7075
ENSG00000086065	1108
ENSG00000086102	1021
ENSG00000086159	0
ENSG00000086189	444
ENSG00000086200	499
ENSG00000086205	0
ENSG00000086232	2283
ENSG00000086288	11
ENSG00000086289	560
ENSG00000086300	36
ENSG00000086475	1636
ENSG00000086504	1445
ENSG00000086506	12
ENSG00000086544	488
ENSG00000086548	0
ENSG00000086570	6
ENSG00000086589	1015
ENSG00000086598	2750
ENSG00000086619	128
ENSG00000086666	1736
ENSG00000086696	276
ENSG00000086712	1431
ENSG00000086717	1
ENSG00000086730	22
ENSG00000086758	5313
ENSG00000086827	492
ENSG00000086848	171
ENSG00000086967	2
ENSG00000086991	1066
ENSG00000087008	769
ENSG00000087053	1693
ENSG00000087074	6154
ENSG00000087076	216
ENSG00000087077	2141
ENSG00000087085	119
ENSG00000087086	49797
ENSG00000087087	3150
ENSG00000087088	1903
ENSG00000087095	706
ENSG00000087111	1071
ENSG00000087116	29
ENSG00000087128	0
ENSG00000087152	2046
ENSG00000087157	555
ENSG00000087191	2064
ENSG00000087206	591
ENSG00000087237	5
ENSG00000087245	11029
ENSG00000087250	4
ENSG00000087253	1071
ENSG00000087258	155
ENSG00000087263	691
ENSG00000087266	752
ENSG00000087269	997
ENSG00000087274	3523
ENSG00000087299	247
ENSG00000087301	109
ENSG00000087302	1914
ENSG00000087303	300
ENSG00000087338	410
ENSG00000087365	5380
ENSG00000087448	649
ENSG00000087460	16602
ENSG00000087470	1781
ENSG00000087494	72
ENSG00000087495	2
ENSG00000087502	760
ENSG00000087510	1
ENSG00000087586	129
ENSG00000087589	4
ENSG00000087842	858
ENSG00000087884	22
ENSG00000087903	409
ENSG00000087995	670
ENSG00000088002	0
ENSG00000088035	133
ENSG00000088038	180
ENSG00000088053	0
ENSG00000088179	365
ENSG00000088205	1683
ENSG00000088247	6524
ENSG00000088256	2123
ENSG00000088280	0
ENSG00000088298	324
ENSG00000088305	34
ENSG00000088320	0
ENSG00000088325	913
ENSG00000088340	169
ENSG00000088356	866
ENSG00000088367	1031
ENSG00000088386	2
ENSG00000088387	1136
ENSG00000088448	1298
ENSG00000088451	123
ENSG00000088538	260
ENSG00000088543	105
ENSG00000088682	495
ENSG00000088726	4
ENSG00000088727	74
ENSG00000088756	22
ENSG00000088766	350
ENSG00000088782	0
ENSG00000088808	640
ENSG00000088812	2007
ENSG00000088826	1185
ENSG00000088827	3
ENSG00000088832	4627
ENSG00000088833	2549
ENSG00000088836	11
ENSG00000088854	205
ENSG00000088876	129
ENSG00000088881	849
ENSG00000088882	52
ENSG00000088888	2557
ENSG00000088899	296
ENSG00000088926	0
ENSG00000088930	2378
ENSG00000088970	156
ENSG00000088986	4046
ENSG00000088992	2
ENSG00000089006	1364
ENSG00000089009	22379
ENSG00000089012	0
ENSG00000089022	714
ENSG00000089041	1
ENSG00000089048	413
ENSG00000089050	501
ENSG00000089053	1494
ENSG00000089057	1433
ENSG00000089060	285
ENSG00000089063	1358
ENSG00000089091	69
ENSG00000089094	942
ENSG00000089101	1
ENSG00000089116	0
ENSG00000089123	111
ENSG00000089127	4
ENSG00000089154	3638
ENSG00000089157	27970
ENSG00000089159	1615
ENSG00000089163	10
ENSG00000089169	0
ENSG00000089177	136
ENSG00000089195	718
ENSG00000089199	25
ENSG00000089220	4360
ENSG00000089225	0
ENSG00000089234	540
ENSG00000089248	1432
ENSG00000089250	0
ENSG00000089280	7879
ENSG00000089289	475
ENSG00000089327	1124
ENSG00000089335	505
ENSG00000089351	1714
ENSG00000089356	0
ENSG00000089472	80
ENSG00000089486	139
ENSG00000089505	15
ENSG00000089558	4
ENSG00000089597	8454
ENSG00000089639	448
ENSG00000089682	248
ENSG00000089685	479
ENSG00000089692	8
ENSG00000089693	4221
ENSG00000089723	0
ENSG00000089737	37
ENSG00000089775	134
ENSG00000089818	488
ENSG00000089820	18
ENSG00000089847	3
ENSG00000089876	806
ENSG00000089902	1119
ENSG00000089916	1344
ENSG00000090006	687
ENSG00000090013	449
ENSG00000090020	2099
ENSG00000090054	1333
ENSG00000090060	5033
ENSG00000090061	265
ENSG00000090097	1700
ENSG00000090104	0
ENSG00000090238	410
ENSG00000090263	404
ENSG00000090266	401
ENSG00000090273	6113
ENSG00000090316	1615
ENSG00000090339	1047
ENSG00000090372	2276
ENSG00000090376	4
ENSG00000090382	0
ENSG00000090402	0
ENSG00000090432	910
ENSG00000090447	204
ENSG00000090470	609
ENSG00000090487	1503
ENSG00000090512	0
ENSG00000090520	841
ENSG00000090530	1083
ENSG00000090534	0
ENSG00000090539	17
ENSG00000090554	0
ENSG00000090565	197
ENSG00000090581	857
ENSG00000090612	340
ENSG00000090615	1957
ENSG00000090621	3645
ENSG00000090659	0
ENSG00000090661	665
ENSG00000090674	577
ENSG00000090686	1187
ENSG00000090776	523
ENSG00000090857	358
ENSG00000090861	4313
ENSG00000090863	3355
ENSG00000090889	221
ENSG00000090905	157
ENSG00000090924	807
ENSG00000090932	62
ENSG00000090971	559
ENSG00000090975	643
ENSG00000090989	379
ENSG00000091009	415
ENSG00000091010	2
ENSG00000091039	1668
ENSG00000091073	71
ENSG00000091106	15
ENSG00000091127	700
ENSG00000091128	3
ENSG00000091129	300
ENSG00000091136	10039
ENSG00000091137	4
ENSG00000091138	0
ENSG00000091140	1791
ENSG00000091157	381
ENSG00000091164	1694
ENSG00000091181	3
ENSG00000091262	0
ENSG00000091317	1593
ENSG00000091409	1001
ENSG00000091428	26
ENSG00000091436	1080
ENSG00000091482	2
ENSG00000091483	1611
ENSG00000091490	763
ENSG00000091513	6
ENSG00000091527	8120
ENSG00000091536	8
ENSG00000091542	2439
ENSG00000091583	0
ENSG00000091592	46
ENSG00000091622	223
ENSG00000091640	1548
ENSG00000091651	736
ENSG00000091656	704
ENSG00000091664	0
ENSG00000091704	0
ENSG00000091732	351
ENSG00000091831	11
ENSG00000091844	129
ENSG00000091879	2
ENSG00000091947	514
ENSG00000091972	24
ENSG00000091986	11193
ENSG00000092009	0
ENSG00000092010	283
ENSG00000092020	227
ENSG00000092036	49
ENSG00000092051	14
ENSG00000092054	2
ENSG00000092067	0
ENSG00000092068	747
ENSG00000092094	332
ENSG00000092096	602
ENSG00000092098	0
ENSG00000092108	779
ENSG00000092140	351
ENSG00000092148	3105
ENSG00000092199	9647
ENSG00000092200	8
ENSG00000092201	3954
ENSG00000092203	980
ENSG00000092208	156
ENSG00000092295	17
ENSG00000092330	19
ENSG00000092345	0
ENSG00000092377	0
ENSG00000092421	59
ENSG00000092439	1307
ENSG00000092445	943
ENSG00000092470	521
ENSG00000092529	8
ENSG00000092531	351
ENSG00000092607	32
ENSG00000092621	966
ENSG00000092758	119
ENSG00000092820	4296
ENSG00000092841	8571
ENSG00000092847	1260
ENSG00000092850	1
ENSG00000092853	983
ENSG00000092871	225
ENSG00000092929	700
ENSG00000092931	128
ENSG00000092964	1084
ENSG00000092969	2183
ENSG00000092978	193
ENSG00000093000	1789
ENSG00000093009	403
ENSG00000093010	14
ENSG00000093072	295
ENSG00000093100	1
ENSG00000093134	1
ENSG00000093144	1577
ENSG00000093167	1348
ENSG00000093183	909
[truncated: 58,680 more rows]
