# Supplementary material for: A bio-functional polymer that prevents retinal scarring through modulation of NRF2 signalling pathway
Source: Nat Commun. 2022 May 19;13:2796. doi: 10.1038/s41467-022-30474-6 (PMC9119969; doi:10.1038/s41467-022-30474-6)
Supplement: Supplementary file 11 — Source data [file 41467_2022_30474_MOESM11_ESM.zip › NCOMMS-21-46079B_zip/Source data 2_RNA-Seq Data/DESeq2/CountFiles/invitro/D1_8h_sorted.count]

ENSG00000000003	542
ENSG00000000005	0
ENSG00000000419	478
ENSG00000000457	206
ENSG00000000460	75
ENSG00000000938	0
ENSG00000000971	423
ENSG00000001036	1075
ENSG00000001084	1580
ENSG00000001167	736
ENSG00000001460	183
ENSG00000001461	392
ENSG00000001497	1010
ENSG00000001561	306
ENSG00000001617	106
ENSG00000001626	0
ENSG00000001629	922
ENSG00000001630	424
ENSG00000001631	49
ENSG00000002016	118
ENSG00000002079	87
ENSG00000002330	117
ENSG00000002549	1324
ENSG00000002586	1811
ENSG00000002587	30
ENSG00000002726	0
ENSG00000002745	0
ENSG00000002746	0
ENSG00000002822	1
ENSG00000002834	3748
ENSG00000002919	354
ENSG00000002933	8
ENSG00000003056	560
ENSG00000003096	31
ENSG00000003137	55
ENSG00000003147	57
ENSG00000003249	40
ENSG00000003393	965
ENSG00000003400	2
ENSG00000003402	1778
ENSG00000003436	40
ENSG00000003509	204
ENSG00000003756	851
ENSG00000003987	34
ENSG00000003989	3063
ENSG00000004059	840
ENSG00000004139	256
ENSG00000004142	2042
ENSG00000004399	2667
ENSG00000004455	2273
ENSG00000004468	61
ENSG00000004478	4411
ENSG00000004487	2222
ENSG00000004534	1084
ENSG00000004660	332
ENSG00000004700	541
ENSG00000004766	356
ENSG00000004776	7
ENSG00000004777	97
ENSG00000004779	777
ENSG00000004799	24
ENSG00000004809	1
ENSG00000004838	1
ENSG00000004846	24
ENSG00000004848	0
ENSG00000004864	1158
ENSG00000004866	230
ENSG00000004897	1505
ENSG00000004939	1
ENSG00000004948	0
ENSG00000004961	656
ENSG00000004975	883
ENSG00000005001	0
ENSG00000005007	3743
ENSG00000005020	40
ENSG00000005022	2282
ENSG00000005059	316
ENSG00000005073	0
ENSG00000005075	508
ENSG00000005100	1228
ENSG00000005102	0
ENSG00000005108	4
ENSG00000005156	627
ENSG00000005175	705
ENSG00000005187	5
ENSG00000005189	22
ENSG00000005194	1173
ENSG00000005206	440
ENSG00000005238	488
ENSG00000005243	58
ENSG00000005249	50
ENSG00000005302	483
ENSG00000005339	3222
ENSG00000005379	144
ENSG00000005381	0
ENSG00000005421	2
ENSG00000005436	426
ENSG00000005448	349
ENSG00000005469	88
ENSG00000005471	2
ENSG00000005483	1235
ENSG00000005486	1650
ENSG00000005513	1267
ENSG00000005700	139
ENSG00000005801	687
ENSG00000005810	1241
ENSG00000005812	435
ENSG00000005844	0
ENSG00000005882	148
ENSG00000005884	17283
ENSG00000005889	1331
ENSG00000005893	4644
ENSG00000005961	9
ENSG00000005981	0
ENSG00000006007	1077
ENSG00000006015	370
ENSG00000006016	439
ENSG00000006025	102
ENSG00000006042	5667
ENSG00000006047	0
ENSG00000006059	0
ENSG00000006062	714
ENSG00000006071	1
ENSG00000006116	0
ENSG00000006118	10896
ENSG00000006125	4368
ENSG00000006128	3
ENSG00000006194	1049
ENSG00000006210	192
ENSG00000006282	575
ENSG00000006283	48
ENSG00000006327	10189
ENSG00000006377	0
ENSG00000006432	755
ENSG00000006451	1832
ENSG00000006453	519
ENSG00000006459	829
ENSG00000006468	58
ENSG00000006530	141
ENSG00000006534	60
ENSG00000006555	0
ENSG00000006576	722
ENSG00000006606	2
ENSG00000006607	728
ENSG00000006611	3
ENSG00000006625	147
ENSG00000006634	205
ENSG00000006638	4
ENSG00000006652	297
ENSG00000006659	0
ENSG00000006695	264
ENSG00000006704	958
ENSG00000006712	1026
ENSG00000006715	1143
ENSG00000006740	109
ENSG00000006744	1535
ENSG00000006747	35
ENSG00000006756	643
ENSG00000006757	259
ENSG00000006788	0
ENSG00000006831	81
ENSG00000006837	9
ENSG00000007001	0
ENSG00000007038	0
ENSG00000007047	1248
ENSG00000007062	3
ENSG00000007080	2907
ENSG00000007129	0
ENSG00000007168	2910
ENSG00000007171	13
ENSG00000007174	13
ENSG00000007202	3043
ENSG00000007216	0
ENSG00000007237	958
ENSG00000007255	91
ENSG00000007264	8
ENSG00000007306	0
ENSG00000007312	0
ENSG00000007314	0
ENSG00000007341	346
ENSG00000007350	0
ENSG00000007372	498
ENSG00000007376	681
ENSG00000007384	707
ENSG00000007392	898
ENSG00000007402	43
ENSG00000007516	40
ENSG00000007520	1104
ENSG00000007541	715
ENSG00000007545	494
ENSG00000007866	617
ENSG00000007908	0
ENSG00000007923	849
ENSG00000007933	0
ENSG00000007944	180
ENSG00000007952	4
ENSG00000007968	0
ENSG00000008018	2549
ENSG00000008056	39
ENSG00000008083	305
ENSG00000008086	95
ENSG00000008118	0
ENSG00000008128	5
ENSG00000008130	1614
ENSG00000008196	1
ENSG00000008197	0
ENSG00000008226	10
ENSG00000008256	2979
ENSG00000008277	26
ENSG00000008282	1053
ENSG00000008283	131
ENSG00000008294	4887
ENSG00000008300	93
ENSG00000008311	1538
ENSG00000008323	17
ENSG00000008324	154
ENSG00000008382	132
ENSG00000008394	3611
ENSG00000008405	2037
ENSG00000008438	2
ENSG00000008441	3529
ENSG00000008513	2102
ENSG00000008516	26
ENSG00000008517	916
ENSG00000008710	2256
ENSG00000008735	182
ENSG00000008838	1148
ENSG00000008853	392
ENSG00000008869	559
ENSG00000008952	3043
ENSG00000008988	8531
ENSG00000009307	10588
ENSG00000009335	2492
ENSG00000009413	804
ENSG00000009694	23
ENSG00000009709	0
ENSG00000009724	17
ENSG00000009765	0
ENSG00000009780	93
ENSG00000009790	0
ENSG00000009830	605
ENSG00000009844	1242
ENSG00000009950	37
ENSG00000009954	2954
ENSG00000010017	1199
ENSG00000010030	11
ENSG00000010072	147
ENSG00000010165	842
ENSG00000010219	130
ENSG00000010244	2027
ENSG00000010256	2350
ENSG00000010270	769
ENSG00000010278	1219
ENSG00000010282	94
ENSG00000010292	516
ENSG00000010295	163
ENSG00000010310	10
ENSG00000010318	44
ENSG00000010319	0
ENSG00000010322	2108
ENSG00000010327	3
ENSG00000010361	158
ENSG00000010379	74
ENSG00000010404	424
ENSG00000010438	0
ENSG00000010539	186
ENSG00000010610	0
ENSG00000010626	81
ENSG00000010671	9
ENSG00000010704	23
ENSG00000010803	595
ENSG00000010810	1637
ENSG00000010818	2478
ENSG00000010932	1
ENSG00000011007	2075
ENSG00000011009	2098
ENSG00000011021	980
ENSG00000011028	1175
ENSG00000011052	0
ENSG00000011083	0
ENSG00000011105	5057
ENSG00000011114	44
ENSG00000011132	367
ENSG00000011143	124
ENSG00000011198	544
ENSG00000011201	83
ENSG00000011243	641
ENSG00000011258	416
ENSG00000011260	1589
ENSG00000011275	1854
ENSG00000011295	1158
ENSG00000011304	9104
ENSG00000011332	31
ENSG00000011347	124
ENSG00000011376	783
ENSG00000011405	1820
ENSG00000011422	1965
ENSG00000011426	165
ENSG00000011451	2032
ENSG00000011454	1013
ENSG00000011465	1064
ENSG00000011478	308
ENSG00000011485	1305
ENSG00000011523	400
ENSG00000011566	601
ENSG00000011590	19
ENSG00000011600	0
ENSG00000011638	14
ENSG00000011677	0
ENSG00000012048	124
ENSG00000012061	1232
ENSG00000012124	0
ENSG00000012171	5741
ENSG00000012174	882
ENSG00000012211	304
ENSG00000012223	1
ENSG00000012232	1898
ENSG00000012504	1
ENSG00000012660	3956
ENSG00000012779	0
ENSG00000012817	0
ENSG00000012822	1601
ENSG00000012963	10
ENSG00000012983	1141
ENSG00000013016	166
ENSG00000013275	1
ENSG00000013288	564
ENSG00000013293	161
ENSG00000013297	25
ENSG00000013306	3042
ENSG00000013364	1393
ENSG00000013374	943
ENSG00000013375	675
ENSG00000013392	96
ENSG00000013441	926
ENSG00000013503	215
ENSG00000013523	393
ENSG00000013561	594
ENSG00000013563	110
ENSG00000013573	368
ENSG00000013583	1129
ENSG00000013588	547
ENSG00000013619	340
ENSG00000013725	0
ENSG00000013810	168
ENSG00000014123	430
ENSG00000014138	37
ENSG00000014164	273
ENSG00000014216	1058
ENSG00000014257	3
ENSG00000014641	1410
ENSG00000014824	1392
ENSG00000014914	38
ENSG00000014919	436
ENSG00000015133	110
ENSG00000015153	401
ENSG00000015171	2977
ENSG00000015285	11
ENSG00000015413	2
ENSG00000015475	1134
ENSG00000015479	13
ENSG00000015520	9
ENSG00000015532	665
ENSG00000015568	45
ENSG00000015592	1
ENSG00000015676	1113
ENSG00000016082	0
ENSG00000016391	289
ENSG00000016402	5
ENSG00000016490	0
ENSG00000016602	0
ENSG00000016864	515
ENSG00000017260	2201
ENSG00000017427	4
ENSG00000017483	20
ENSG00000017797	1449
ENSG00000018189	633
ENSG00000018236	681
ENSG00000018280	1
ENSG00000018408	2958
ENSG00000018510	1095
ENSG00000018607	0
ENSG00000018610	433
ENSG00000018625	4
ENSG00000018699	796
ENSG00000018869	66
ENSG00000019102	0
ENSG00000019144	1259
ENSG00000019169	0
ENSG00000019186	304
ENSG00000019485	504
ENSG00000019505	70
ENSG00000019549	8
ENSG00000019582	89
ENSG00000019991	2
ENSG00000019995	408
ENSG00000020129	962
ENSG00000020181	226
ENSG00000020219	0
ENSG00000020256	318
ENSG00000020426	377
ENSG00000020577	3657
ENSG00000020633	1
ENSG00000020922	269
ENSG00000021300	318
ENSG00000021355	74
ENSG00000021461	0
ENSG00000021488	3
ENSG00000021574	436
ENSG00000021645	143
ENSG00000021762	292
ENSG00000021776	984
ENSG00000021826	211
ENSG00000021852	2
ENSG00000022267	358
ENSG00000022277	841
ENSG00000022355	5
ENSG00000022556	4
ENSG00000022567	468
ENSG00000022840	2568
ENSG00000022976	89
ENSG00000023041	421
ENSG00000023171	674
ENSG00000023191	71
ENSG00000023228	89
ENSG00000023287	1910
ENSG00000023318	917
ENSG00000023330	3330
ENSG00000023445	2973
ENSG00000023516	1091
ENSG00000023572	445
ENSG00000023608	762
ENSG00000023697	266
ENSG00000023734	3240
ENSG00000023839	32
ENSG00000023892	33
ENSG00000023902	1584
ENSG00000023909	9302
ENSG00000024048	1067
ENSG00000024422	1836
ENSG00000024526	15
ENSG00000024862	95
ENSG00000025039	818
ENSG00000025156	341
ENSG00000025293	850
ENSG00000025423	3
ENSG00000025434	22
ENSG00000025708	28
ENSG00000025770	737
ENSG00000025772	2135
ENSG00000025796	2906
ENSG00000025800	1916
ENSG00000026025	18548
ENSG00000026036	79
ENSG00000026103	171
ENSG00000026297	121
ENSG00000026508	22000
ENSG00000026559	306
ENSG00000026652	358
ENSG00000026751	2
ENSG00000026950	246
ENSG00000027001	201
ENSG00000027075	74
ENSG00000027644	2
ENSG00000027697	966
ENSG00000027847	559
ENSG00000027869	3
ENSG00000028116	182
ENSG00000028137	3
ENSG00000028203	1024
ENSG00000028277	156
ENSG00000028310	748
ENSG00000028528	1595
ENSG00000028839	207
ENSG00000029153	2342
ENSG00000029363	1920
ENSG00000029364	998
ENSG00000029534	39
ENSG00000029559	0
ENSG00000029639	130
ENSG00000029725	1597
ENSG00000029993	585
ENSG00000030066	310
ENSG00000030110	452
ENSG00000030304	0
ENSG00000030419	86
ENSG00000030582	3922
ENSG00000031003	1163
ENSG00000031081	865
ENSG00000031691	78
ENSG00000031698	3919
ENSG00000031823	1311
ENSG00000032219	328
ENSG00000032389	507
ENSG00000032444	1152
ENSG00000032742	236
ENSG00000033011	500
ENSG00000033030	413
ENSG00000033050	448
ENSG00000033100	1321
ENSG00000033122	7
ENSG00000033170	541
ENSG00000033178	1179
ENSG00000033327	1854
ENSG00000033627	2170
ENSG00000033800	436
ENSG00000033867	7433
ENSG00000034053	39
ENSG00000034152	6777
ENSG00000034239	0
ENSG00000034510	10867
ENSG00000034533	27
ENSG00000034677	700
ENSG00000034693	147
ENSG00000034713	1007
ENSG00000034971	0
ENSG00000035115	219
ENSG00000035141	729
ENSG00000035403	6523
ENSG00000035499	30
ENSG00000035664	157
ENSG00000035681	788
ENSG00000035687	1509
ENSG00000035720	0
ENSG00000035862	5266
ENSG00000035928	859
ENSG00000036054	1836
ENSG00000036257	2094
ENSG00000036448	4
ENSG00000036473	0
ENSG00000036530	64
ENSG00000036549	1258
ENSG00000036565	1
ENSG00000036672	120
ENSG00000036828	0
ENSG00000037042	218
ENSG00000037241	555
ENSG00000037280	1
ENSG00000037474	1864
ENSG00000037637	603
ENSG00000037749	455
ENSG00000037757	153
ENSG00000037897	321
ENSG00000037965	0
ENSG00000038002	234
ENSG00000038210	305
ENSG00000038219	1332
ENSG00000038274	869
ENSG00000038295	194
ENSG00000038358	892
ENSG00000038382	16329
ENSG00000038427	104
ENSG00000038532	860
ENSG00000038945	0
ENSG00000039068	198
ENSG00000039123	2369
ENSG00000039139	85
ENSG00000039319	634
ENSG00000039523	2227
ENSG00000039537	0
ENSG00000039560	5357
ENSG00000039600	1
ENSG00000039650	959
ENSG00000039987	1
ENSG00000040199	1078
ENSG00000040275	826
ENSG00000040341	257
ENSG00000040487	847
ENSG00000040531	538
ENSG00000040608	96
ENSG00000040633	1513
ENSG00000040731	1
ENSG00000040933	615
ENSG00000041353	20
ENSG00000041357	1894
ENSG00000041515	11
ENSG00000041802	905
ENSG00000041880	97
ENSG00000041982	532
ENSG00000041988	271
ENSG00000042062	33
ENSG00000042088	421
ENSG00000042286	1349
ENSG00000042304	0
ENSG00000042317	59
ENSG00000042429	64
ENSG00000042445	338
ENSG00000042493	40
ENSG00000042753	1949
ENSG00000042781	0
ENSG00000042813	0
ENSG00000042832	4
ENSG00000042980	12
ENSG00000043039	0
ENSG00000043093	602
ENSG00000043143	153
ENSG00000043355	7
ENSG00000043462	3
ENSG00000043514	274
ENSG00000043591	7
ENSG00000044012	0
ENSG00000044090	318
ENSG00000044115	9664
ENSG00000044446	187
ENSG00000044459	238
ENSG00000044524	7
ENSG00000044574	8061
ENSG00000046604	1567
ENSG00000046647	89
ENSG00000046651	350
ENSG00000046653	52
ENSG00000046774	0
ENSG00000046889	15
ENSG00000047056	1306
ENSG00000047188	876
ENSG00000047230	421
ENSG00000047249	1000
ENSG00000047315	2936
ENSG00000047346	306
ENSG00000047365	368
ENSG00000047410	2753
ENSG00000047457	350
ENSG00000047578	372
ENSG00000047579	239
ENSG00000047597	4
ENSG00000047617	1
ENSG00000047621	193
ENSG00000047634	169
ENSG00000047644	1927
ENSG00000047648	2
ENSG00000047662	15
ENSG00000047849	6497
ENSG00000047932	625
ENSG00000047936	0
ENSG00000048028	328
ENSG00000048052	2031
ENSG00000048140	1093
ENSG00000048162	706
ENSG00000048342	98
ENSG00000048392	855
ENSG00000048405	579
ENSG00000048462	0
ENSG00000048471	327
ENSG00000048540	5
ENSG00000048544	1098
ENSG00000048545	1
ENSG00000048649	2208
ENSG00000048707	1160
ENSG00000048740	2666
ENSG00000048828	2996
ENSG00000048991	585
ENSG00000049089	553
ENSG00000049130	152
ENSG00000049167	141
ENSG00000049192	86
ENSG00000049239	1064
ENSG00000049245	2019
ENSG00000049246	1377
ENSG00000049247	1
ENSG00000049249	240
ENSG00000049283	0
ENSG00000049323	562
ENSG00000049449	1321
ENSG00000049540	9704
ENSG00000049541	371
ENSG00000049618	1828
ENSG00000049656	674
ENSG00000049759	6488
ENSG00000049768	9
ENSG00000049769	160
ENSG00000049860	1376
ENSG00000049883	178
ENSG00000050030	16
ENSG00000050130	819
ENSG00000050165	1797
ENSG00000050327	7
ENSG00000050344	594
ENSG00000050393	797
ENSG00000050405	405
ENSG00000050426	427
ENSG00000050438	77
ENSG00000050555	6
ENSG00000050628	10
ENSG00000050730	38
ENSG00000050748	586
ENSG00000050767	2
ENSG00000050820	922
ENSG00000051009	353
ENSG00000051108	1005
ENSG00000051128	911
ENSG00000051180	38
ENSG00000051341	34
ENSG00000051382	688
ENSG00000051523	504
ENSG00000051596	556
ENSG00000051620	682
ENSG00000051825	219
ENSG00000052126	250
ENSG00000052344	20
ENSG00000052723	695
ENSG00000052749	1822
ENSG00000052795	3641
ENSG00000052802	3126
ENSG00000052841	2139
ENSG00000052850	2
ENSG00000053108	4
ENSG00000053254	1346
ENSG00000053328	12
ENSG00000053371	683
ENSG00000053372	2153
ENSG00000053438	18
ENSG00000053501	351
ENSG00000053524	5
ENSG00000053702	19
ENSG00000053747	1245
ENSG00000053770	667
ENSG00000053900	132
ENSG00000053918	25
ENSG00000054116	983
ENSG00000054118	2236
ENSG00000054148	1057
ENSG00000054179	13
ENSG00000054219	0
ENSG00000054267	1047
ENSG00000054277	40
ENSG00000054282	22
ENSG00000054356	76
ENSG00000054392	0
ENSG00000054523	2640
ENSG00000054598	410
ENSG00000054611	471
ENSG00000054654	1204
ENSG00000054690	366
ENSG00000054793	1413
ENSG00000054796	0
ENSG00000054803	0
ENSG00000054938	12
ENSG00000054965	755
ENSG00000054967	396
ENSG00000054983	203
ENSG00000055044	1522
ENSG00000055070	2579
ENSG00000055118	40
ENSG00000055130	1999
ENSG00000055147	282
ENSG00000055163	1010
ENSG00000055208	2372
ENSG00000055211	864
ENSG00000055332	1294
ENSG00000055483	2699
ENSG00000055609	1333
ENSG00000055732	88
ENSG00000055813	46
ENSG00000055917	2011
ENSG00000055950	432
ENSG00000055955	0
ENSG00000055957	0
ENSG00000056050	257
ENSG00000056097	1742
ENSG00000056277	198
ENSG00000056291	7
ENSG00000056487	66
ENSG00000056558	11324
ENSG00000056586	1747
ENSG00000056736	112
ENSG00000056972	342
ENSG00000056998	226
ENSG00000057019	8464
ENSG00000057149	0
ENSG00000057252	2638
ENSG00000057294	1092
ENSG00000057468	3
ENSG00000057593	4
ENSG00000057608	3848
ENSG00000057657	17
ENSG00000057663	493
ENSG00000057704	219
ENSG00000057757	1332
ENSG00000057935	385
ENSG00000058056	987
ENSG00000058063	1210
ENSG00000058085	9082
ENSG00000058091	450
ENSG00000058262	6770
ENSG00000058272	1312
ENSG00000058335	174
ENSG00000058404	198
ENSG00000058453	517
ENSG00000058600	99
ENSG00000058668	1434
ENSG00000058673	1
ENSG00000058729	414
ENSG00000058799	307
ENSG00000058804	665
ENSG00000058866	0
ENSG00000059122	973
ENSG00000059145	869
ENSG00000059377	22
ENSG00000059378	597
ENSG00000059573	1667
ENSG00000059588	286
ENSG00000059691	492
ENSG00000059728	934
ENSG00000059758	1151
ENSG00000059769	260
ENSG00000059804	825
ENSG00000059915	108
ENSG00000060069	394
ENSG00000060138	4079
ENSG00000060140	3
ENSG00000060237	3008
ENSG00000060303	0
ENSG00000060339	1675
ENSG00000060491	1647
ENSG00000060558	0
ENSG00000060566	0
ENSG00000060642	80
ENSG00000060656	343
ENSG00000060688	634
ENSG00000060709	0
ENSG00000060718	1904
ENSG00000060749	1352
ENSG00000060762	233
ENSG00000060971	600
ENSG00000060982	961
ENSG00000061273	2930
ENSG00000061337	39
ENSG00000061455	11
ENSG00000061492	0
ENSG00000061656	93
ENSG00000061676	5356
ENSG00000061794	1346
ENSG00000061918	6
ENSG00000061936	1019
ENSG00000061938	570
ENSG00000061987	788
ENSG00000062038	254
ENSG00000062096	0
ENSG00000062194	1939
ENSG00000062282	107
ENSG00000062370	88
ENSG00000062485	2761
ENSG00000062524	6
ENSG00000062582	94
ENSG00000062598	719
ENSG00000062650	1611
ENSG00000062716	3064
ENSG00000062725	1252
ENSG00000062822	622
ENSG00000063015	25
ENSG00000063046	6123
ENSG00000063127	12
ENSG00000063169	559
ENSG00000063176	550
ENSG00000063177	8770
ENSG00000063180	70
ENSG00000063241	771
ENSG00000063244	5454
ENSG00000063245	2828
ENSG00000063322	711
ENSG00000063438	38
ENSG00000063515	0
ENSG00000063587	832
ENSG00000063601	1132
ENSG00000063660	13460
ENSG00000063761	175
ENSG00000063854	569
ENSG00000063978	1633
ENSG00000064012	9
ENSG00000064042	9023
ENSG00000064102	558
ENSG00000064115	660
ENSG00000064195	7
ENSG00000064199	49
ENSG00000064201	4
ENSG00000064205	2
ENSG00000064218	0
ENSG00000064225	9
ENSG00000064270	4
ENSG00000064300	23
ENSG00000064309	189
ENSG00000064313	544
ENSG00000064393	8347
ENSG00000064419	1101
ENSG00000064489	0
ENSG00000064490	283
ENSG00000064545	583
ENSG00000064547	160
ENSG00000064601	837
ENSG00000064607	1219
ENSG00000064651	1010
ENSG00000064652	363
ENSG00000064655	38
ENSG00000064666	3274
ENSG00000064687	348
ENSG00000064692	30
ENSG00000064703	432
ENSG00000064726	527
ENSG00000064763	23
ENSG00000064787	73
ENSG00000064835	0
ENSG00000064886	15
ENSG00000064932	135
ENSG00000064933	252
ENSG00000064961	987
ENSG00000064989	0
ENSG00000064995	232
ENSG00000064999	554
ENSG00000065000	4469
ENSG00000065029	605
ENSG00000065054	439
ENSG00000065057	155
ENSG00000065060	851
ENSG00000065135	1948
ENSG00000065150	7325
ENSG00000065154	1116
ENSG00000065183	1635
ENSG00000065243	827
ENSG00000065268	1251
ENSG00000065308	2655
ENSG00000065320	356
ENSG00000065325	1
ENSG00000065328	128
ENSG00000065357	165
ENSG00000065361	10
ENSG00000065371	0
ENSG00000065413	86
ENSG00000065427	3260
ENSG00000065457	278
ENSG00000065485	293
ENSG00000065491	655
ENSG00000065518	1281
ENSG00000065526	3139
ENSG00000065534	1456
ENSG00000065548	1828
ENSG00000065559	1224
ENSG00000065600	367
ENSG00000065609	61
ENSG00000065613	2227
ENSG00000065615	209
ENSG00000065618	32
ENSG00000065621	31
ENSG00000065665	193
ENSG00000065675	86
ENSG00000065717	41
ENSG00000065802	1154
ENSG00000065809	2082
ENSG00000065833	703
ENSG00000065882	1927
ENSG00000065883	1109
ENSG00000065911	1630
ENSG00000065923	509
ENSG00000065970	820
ENSG00000065978	19466
ENSG00000065989	34
ENSG00000066027	986
ENSG00000066032	25
ENSG00000066044	2450
ENSG00000066056	57
ENSG00000066084	1513
ENSG00000066117	1229
ENSG00000066135	436
ENSG00000066136	688
ENSG00000066185	0
ENSG00000066230	107
ENSG00000066248	34
ENSG00000066279	87
ENSG00000066294	0
ENSG00000066322	1763
ENSG00000066336	5
ENSG00000066379	2
ENSG00000066382	8
ENSG00000066405	6
ENSG00000066422	678
ENSG00000066427	308
ENSG00000066455	678
ENSG00000066468	550
ENSG00000066557	163
ENSG00000066583	385
ENSG00000066629	687
ENSG00000066651	193
ENSG00000066654	860
ENSG00000066697	2659
ENSG00000066735	290
ENSG00000066739	1028
ENSG00000066777	1721
ENSG00000066813	0
ENSG00000066827	279
ENSG00000066855	316
ENSG00000066923	65
ENSG00000066926	1146
ENSG00000066933	593
ENSG00000067048	0
ENSG00000067057	10381
ENSG00000067064	1740
ENSG00000067066	583
ENSG00000067082	2024
ENSG00000067113	170
ENSG00000067141	1577
ENSG00000067167	2762
ENSG00000067177	321
ENSG00000067182	3198
ENSG00000067191	196
ENSG00000067208	584
ENSG00000067221	220
ENSG00000067225	37941
ENSG00000067248	2577
ENSG00000067334	1414
ENSG00000067365	229
ENSG00000067369	962
ENSG00000067445	372
ENSG00000067533	807
ENSG00000067560	8167
ENSG00000067596	1016
ENSG00000067601	14
ENSG00000067606	251
ENSG00000067646	0
ENSG00000067704	2272
ENSG00000067715	588
ENSG00000067798	3292
ENSG00000067829	496
ENSG00000067836	93
ENSG00000067840	343
ENSG00000067842	7
ENSG00000067900	2135
ENSG00000067955	909
ENSG00000067992	909
ENSG00000068001	418
ENSG00000068024	519
ENSG00000068028	708
ENSG00000068078	57
ENSG00000068079	487
ENSG00000068097	312
ENSG00000068120	1002
ENSG00000068137	308
ENSG00000068305	2069
ENSG00000068308	1206
ENSG00000068323	4983
ENSG00000068354	274
ENSG00000068366	2018
ENSG00000068383	631
ENSG00000068394	504
ENSG00000068400	957
ENSG00000068438	837
ENSG00000068489	50
ENSG00000068615	70
ENSG00000068650	1329
ENSG00000068654	2461
ENSG00000068697	3933
ENSG00000068724	447
ENSG00000068745	1143
ENSG00000068781	0
ENSG00000068784	268
ENSG00000068796	1005
ENSG00000068831	4
ENSG00000068878	2615
ENSG00000068885	68
ENSG00000068903	0
ENSG00000068912	683
ENSG00000068971	380
ENSG00000068976	43
ENSG00000068985	0
ENSG00000069011	1
ENSG00000069018	3
ENSG00000069020	560
ENSG00000069122	0
ENSG00000069188	149
ENSG00000069206	0
ENSG00000069248	633
ENSG00000069275	3073
ENSG00000069329	2282
ENSG00000069345	2219
ENSG00000069399	443
ENSG00000069424	457
ENSG00000069431	3
ENSG00000069482	415
ENSG00000069493	38
ENSG00000069509	131
ENSG00000069535	52
ENSG00000069667	891
ENSG00000069696	215
ENSG00000069702	1267
ENSG00000069764	0
ENSG00000069812	0
ENSG00000069849	2522
ENSG00000069869	1215
ENSG00000069943	65
ENSG00000069956	2399
ENSG00000069966	275
ENSG00000069974	340
ENSG00000069998	614
ENSG00000070010	693
ENSG00000070018	0
ENSG00000070019	3
ENSG00000070031	4
ENSG00000070047	41
ENSG00000070061	1300
ENSG00000070081	433
ENSG00000070087	2468
ENSG00000070159	288
ENSG00000070182	36
ENSG00000070190	1
ENSG00000070193	3
ENSG00000070214	702
ENSG00000070269	219
ENSG00000070366	618
ENSG00000070367	1599
ENSG00000070371	135
ENSG00000070388	6
ENSG00000070404	4538
ENSG00000070413	2167
ENSG00000070423	1131
ENSG00000070444	535
ENSG00000070476	639
ENSG00000070495	1485
ENSG00000070501	169
ENSG00000070526	0
ENSG00000070540	241
ENSG00000070601	1
ENSG00000070610	1249
ENSG00000070614	3053
ENSG00000070669	11
ENSG00000070718	329
ENSG00000070729	2
ENSG00000070731	76
ENSG00000070748	0
ENSG00000070756	21270
ENSG00000070759	38
ENSG00000070761	373
ENSG00000070770	673
ENSG00000070778	1396
ENSG00000070785	424
ENSG00000070808	18
ENSG00000070814	1903
ENSG00000070831	3700
ENSG00000070882	318
ENSG00000070886	5
ENSG00000070915	1
ENSG00000070950	329
ENSG00000070961	4105
ENSG00000070985	4
ENSG00000071051	979
ENSG00000071054	9420
ENSG00000071073	267
ENSG00000071082	7478
ENSG00000071127	11082
ENSG00000071189	629
ENSG00000071203	0
ENSG00000071205	341
ENSG00000071242	1212
ENSG00000071243	295
ENSG00000071246	79
ENSG00000071282	2731
ENSG00000071462	1574
ENSG00000071537	2018
ENSG00000071539	148
ENSG00000071553	2648
ENSG00000071564	2066
ENSG00000071575	311
ENSG00000071626	2911
ENSG00000071655	1265
ENSG00000071677	0
ENSG00000071794	337
ENSG00000071859	1594
ENSG00000071889	723
ENSG00000071894	0
ENSG00000071909	0
ENSG00000071967	1274
ENSG00000071991	1116
ENSG00000071994	1311
ENSG00000072041	335
ENSG00000072042	2286
ENSG00000072062	0
ENSG00000072071	1
ENSG00000072080	0
ENSG00000072110	15689
ENSG00000072121	691
ENSG00000072133	199
ENSG00000072134	360
ENSG00000072135	231
ENSG00000072163	60
ENSG00000072182	1
ENSG00000072195	207
ENSG00000072201	36
ENSG00000072210	4064
ENSG00000072274	7773
ENSG00000072310	1041
ENSG00000072315	0
ENSG00000072364	3662
ENSG00000072401	564
ENSG00000072415	945
ENSG00000072422	394
ENSG00000072501	2632
ENSG00000072506	784
ENSG00000072518	1136
ENSG00000072571	61
ENSG00000072609	709
ENSG00000072657	7
ENSG00000072682	864
ENSG00000072694	0
ENSG00000072736	210
ENSG00000072756	282
ENSG00000072778	7379
ENSG00000072786	868
ENSG00000072803	1525
ENSG00000072818	11
ENSG00000072832	856
ENSG00000072840	624
ENSG00000072849	644
ENSG00000072858	2
ENSG00000072864	0
ENSG00000072952	2
ENSG00000072954	186
ENSG00000072958	1387
ENSG00000073008	3820
ENSG00000073050	314
ENSG00000073060	975
ENSG00000073067	45
ENSG00000073111	728
ENSG00000073146	15
ENSG00000073150	766
ENSG00000073169	561
ENSG00000073282	15
ENSG00000073331	137
ENSG00000073350	290
ENSG00000073417	432
ENSG00000073464	411
ENSG00000073536	822
ENSG00000073578	59
ENSG00000073584	142
ENSG00000073598	11
ENSG00000073605	70
ENSG00000073614	1520
ENSG00000073670	63
ENSG00000073711	1526
ENSG00000073712	3225
ENSG00000073734	0
ENSG00000073737	25
ENSG00000073754	0
ENSG00000073756	232
ENSG00000073792	2481
ENSG00000073803	380
ENSG00000073849	236
ENSG00000073861	5
ENSG00000073905	72
ENSG00000073910	100
ENSG00000073921	4430
ENSG00000073969	1
ENSG00000074047	467
ENSG00000074054	1153
ENSG00000074071	217
ENSG00000074181	176
ENSG00000074201	1272
ENSG00000074211	21
ENSG00000074219	311
ENSG00000074266	400
ENSG00000074276	9
ENSG00000074317	7
ENSG00000074319	1362
ENSG00000074356	1010
ENSG00000074370	6
ENSG00000074410	12
ENSG00000074416	2117
ENSG00000074527	1456
ENSG00000074582	333
ENSG00000074590	918
ENSG00000074603	974
ENSG00000074621	108
ENSG00000074657	1431
ENSG00000074660	0
ENSG00000074695	3215
ENSG00000074696	1193
ENSG00000074706	9
ENSG00000074755	1484
ENSG00000074771	0
ENSG00000074800	58320
ENSG00000074803	1
ENSG00000074842	1219
ENSG00000074855	273
ENSG00000074935	90
ENSG00000074964	853
ENSG00000074966	5
ENSG00000075035	1
ENSG00000075043	0
ENSG00000075073	23
ENSG00000075089	241
ENSG00000075131	137
ENSG00000075142	1057
ENSG00000075151	2840
ENSG00000075188	124
ENSG00000075213	380
ENSG00000075218	48
ENSG00000075223	4623
ENSG00000075234	319
ENSG00000075239	501
ENSG00000075240	862
ENSG00000075275	556
ENSG00000075290	1
ENSG00000075292	1694
ENSG00000075303	107
ENSG00000075336	601
ENSG00000075340	65
ENSG00000075388	0
ENSG00000075391	3136
ENSG00000075399	237
ENSG00000075407	258
ENSG00000075413	1935
ENSG00000075415	6513
ENSG00000075420	3721
ENSG00000075426	8642
ENSG00000075429	0
ENSG00000075461	72
ENSG00000075539	2184
ENSG00000075568	1310
ENSG00000075618	1815
ENSG00000075624	68662
ENSG00000075643	30
ENSG00000075651	71
ENSG00000075673	0
ENSG00000075702	74
ENSG00000075711	4334
ENSG00000075785	5276
ENSG00000075790	0
ENSG00000075826	133
ENSG00000075856	1088
ENSG00000075884	0
ENSG00000075886	8
ENSG00000075891	0
ENSG00000075914	422
ENSG00000075945	1127
ENSG00000075975	810
ENSG00000076003	867
ENSG00000076043	283
ENSG00000076053	309
ENSG00000076067	1720
ENSG00000076108	2831
ENSG00000076201	1770
ENSG00000076242	662
ENSG00000076248	423
ENSG00000076258	46
ENSG00000076321	492
ENSG00000076344	128
ENSG00000076351	96
ENSG00000076356	291
ENSG00000076382	55
ENSG00000076513	1562
ENSG00000076554	333
ENSG00000076555	125
ENSG00000076604	1359
ENSG00000076641	508
ENSG00000076650	139
ENSG00000076662	0
ENSG00000076685	2351
ENSG00000076706	432
ENSG00000076716	146
ENSG00000076770	8
ENSG00000076826	667
ENSG00000076864	432
ENSG00000076924	752
ENSG00000076928	1592
ENSG00000076944	235
ENSG00000076984	1152
ENSG00000077009	3
ENSG00000077044	1775
ENSG00000077063	233
ENSG00000077080	0
ENSG00000077092	1124
ENSG00000077097	3910
ENSG00000077147	4621
ENSG00000077150	6079
ENSG00000077152	23
ENSG00000077157	364
ENSG00000077232	1687
ENSG00000077235	2140
ENSG00000077238	674
ENSG00000077254	1347
ENSG00000077264	24
ENSG00000077274	4
ENSG00000077279	4
ENSG00000077312	436
ENSG00000077327	4
ENSG00000077348	469
ENSG00000077380	2130
ENSG00000077420	3
ENSG00000077454	126
ENSG00000077458	183
ENSG00000077463	682
ENSG00000077498	713
ENSG00000077514	293
ENSG00000077522	280
ENSG00000077549	3029
ENSG00000077585	471
ENSG00000077616	7
ENSG00000077684	704
ENSG00000077713	131
ENSG00000077721	1083
ENSG00000077782	5085
ENSG00000077800	0
ENSG00000077935	0
ENSG00000077942	201
ENSG00000077943	0
ENSG00000077984	2
ENSG00000078018	2729
ENSG00000078043	594
ENSG00000078053	26
ENSG00000078061	1191
ENSG00000078070	331
ENSG00000078081	16
ENSG00000078098	241
ENSG00000078114	103
ENSG00000078124	621
ENSG00000078140	1974
ENSG00000078142	1615
ENSG00000078177	358
ENSG00000078237	149
ENSG00000078246	634
ENSG00000078269	2170
ENSG00000078295	2
ENSG00000078304	1159
ENSG00000078319	127
ENSG00000078328	0
ENSG00000078369	8550
ENSG00000078399	0
ENSG00000078401	225
ENSG00000078403	284
ENSG00000078487	47
ENSG00000078549	5
ENSG00000078579	0
ENSG00000078589	1
ENSG00000078596	102
ENSG00000078618	2184
ENSG00000078668	1131
ENSG00000078674	2011
ENSG00000078687	623
ENSG00000078699	561
ENSG00000078725	47
ENSG00000078747	1312
ENSG00000078795	0
ENSG00000078804	776
ENSG00000078808	5272
ENSG00000078814	16
ENSG00000078898	0
ENSG00000078900	10
ENSG00000078902	1640
ENSG00000078967	124
ENSG00000079101	10
ENSG00000079102	29
ENSG00000079112	0
ENSG00000079134	413
ENSG00000079150	51
ENSG00000079156	114
ENSG00000079215	42
ENSG00000079246	7022
ENSG00000079257	46
ENSG00000079263	8
ENSG00000079277	239
ENSG00000079308	463
ENSG00000079313	846
ENSG00000079332	2258
ENSG00000079335	92
ENSG00000079337	88
ENSG00000079385	16
ENSG00000079387	483
ENSG00000079393	0
ENSG00000079432	2798
ENSG00000079435	132
ENSG00000079459	183
ENSG00000079462	156
ENSG00000079482	24
ENSG00000079557	0
ENSG00000079616	172
ENSG00000079689	1
ENSG00000079691	238
ENSG00000079739	847
ENSG00000079785	1875
ENSG00000079805	2091
ENSG00000079819	3297
ENSG00000079841	177
ENSG00000079931	6
ENSG00000079950	669
ENSG00000079974	296
ENSG00000079999	2701
ENSG00000080007	0
ENSG00000080031	52
ENSG00000080166	607
ENSG00000080189	998
ENSG00000080200	482
ENSG00000080224	2
ENSG00000080293	1
ENSG00000080298	233
ENSG00000080345	1926
ENSG00000080371	1746
ENSG00000080493	151
ENSG00000080503	726
ENSG00000080511	0
ENSG00000080546	175
ENSG00000080561	306
ENSG00000080572	0
ENSG00000080573	188
ENSG00000080603	95
ENSG00000080608	1238
ENSG00000080618	0
ENSG00000080644	360
ENSG00000080709	1
ENSG00000080802	487
ENSG00000080815	2093
ENSG00000080819	231
ENSG00000080822	773
ENSG00000080823	171
ENSG00000080824	82844
ENSG00000080839	140
ENSG00000080845	1744
ENSG00000080854	826
ENSG00000080910	0
ENSG00000080947	64
ENSG00000080986	15
ENSG00000081014	433
ENSG00000081019	490
ENSG00000081026	273
ENSG00000081041	10
ENSG00000081051	0
ENSG00000081052	1433
ENSG00000081059	1534
ENSG00000081087	1514
ENSG00000081138	3
ENSG00000081148	16
ENSG00000081154	2333
ENSG00000081177	374
ENSG00000081181	105
ENSG00000081189	30
ENSG00000081237	0
ENSG00000081248	4
ENSG00000081277	29
ENSG00000081307	636
ENSG00000081320	107
ENSG00000081377	623
ENSG00000081386	237
ENSG00000081479	129
ENSG00000081665	157
ENSG00000081692	133
ENSG00000081721	428
ENSG00000081760	607
ENSG00000081791	910
ENSG00000081800	0
ENSG00000081803	158
ENSG00000081818	4
ENSG00000081842	0
ENSG00000081853	1
ENSG00000081870	153
ENSG00000081913	362
ENSG00000081923	392
ENSG00000081985	0
ENSG00000082014	251
ENSG00000082068	292
ENSG00000082074	6
ENSG00000082126	54
ENSG00000082146	311
ENSG00000082153	4816
ENSG00000082175	22
ENSG00000082196	5
ENSG00000082212	1764
ENSG00000082213	477
ENSG00000082258	481
ENSG00000082269	370
ENSG00000082293	3
ENSG00000082397	870
ENSG00000082438	801
ENSG00000082458	121
ENSG00000082482	0
ENSG00000082497	6
ENSG00000082512	156
ENSG00000082515	431
ENSG00000082516	1049
ENSG00000082556	0
ENSG00000082641	5272
ENSG00000082684	15
ENSG00000082701	1703
ENSG00000082781	2951
ENSG00000082805	984
ENSG00000082898	2149
ENSG00000082929	0
ENSG00000082996	732
ENSG00000083067	4186
ENSG00000083093	106
ENSG00000083097	155
ENSG00000083099	616
ENSG00000083123	422
ENSG00000083168	2127
ENSG00000083223	601
ENSG00000083290	468
ENSG00000083307	0
ENSG00000083312	9270
ENSG00000083444	2124
ENSG00000083454	2
ENSG00000083457	158
ENSG00000083520	1145
ENSG00000083535	232
ENSG00000083544	264
ENSG00000083622	0
ENSG00000083635	314
ENSG00000083642	728
ENSG00000083720	699
ENSG00000083750	178
ENSG00000083782	7
ENSG00000083799	2890
ENSG00000083807	61
ENSG00000083812	319
ENSG00000083814	124
ENSG00000083817	139
ENSG00000083828	161
ENSG00000083838	87
ENSG00000083844	536
ENSG00000083845	11508
ENSG00000083857	7753
ENSG00000083896	110
ENSG00000083937	1114
ENSG00000084070	451
ENSG00000084072	455
ENSG00000084073	1483
ENSG00000084090	3140
ENSG00000084092	395
ENSG00000084093	1225
ENSG00000084110	4
ENSG00000084112	3147
ENSG00000084207	6664
ENSG00000084234	15631
ENSG00000084444	297
ENSG00000084453	158
ENSG00000084463	1507
ENSG00000084623	3858
ENSG00000084628	30
ENSG00000084636	210
ENSG00000084652	2099
ENSG00000084674	0
ENSG00000084676	1162
ENSG00000084693	323
ENSG00000084710	1110
ENSG00000084731	807
ENSG00000084733	1926
ENSG00000084734	6
ENSG00000084754	2855
ENSG00000084764	632
ENSG00000084774	1446
ENSG00000085063	10294
ENSG00000085117	1033
ENSG00000085185	268
ENSG00000085224	1583
ENSG00000085231	0
ENSG00000085265	0
ENSG00000085274	302
ENSG00000085276	3
ENSG00000085365	1240
ENSG00000085377	999
ENSG00000085382	179
ENSG00000085415	1430
ENSG00000085433	359
ENSG00000085449	1002
ENSG00000085465	32
ENSG00000085491	5
ENSG00000085511	356
ENSG00000085514	16
ENSG00000085552	124
ENSG00000085563	53
ENSG00000085644	234
ENSG00000085662	8575
ENSG00000085719	1878
ENSG00000085721	47
ENSG00000085733	772
ENSG00000085741	26
ENSG00000085760	564
ENSG00000085788	531
ENSG00000085831	9
ENSG00000085832	961
ENSG00000085840	78
ENSG00000085871	20
ENSG00000085872	1074
ENSG00000085978	0
ENSG00000085982	1229
ENSG00000085998	1784
ENSG00000085999	60
ENSG00000086015	1307
ENSG00000086061	15872
ENSG00000086062	6609
ENSG00000086065	943
ENSG00000086102	941
ENSG00000086159	0
ENSG00000086189	365
ENSG00000086200	444
ENSG00000086205	0
ENSG00000086232	1338
ENSG00000086288	5
ENSG00000086289	388
ENSG00000086300	30
ENSG00000086475	1103
ENSG00000086504	1380
ENSG00000086506	6
ENSG00000086544	692
ENSG00000086548	0
ENSG00000086570	5
ENSG00000086589	1183
ENSG00000086598	2117
ENSG00000086619	169
ENSG00000086666	1871
ENSG00000086696	690
ENSG00000086712	1636
ENSG00000086717	1
ENSG00000086730	36
ENSG00000086758	5684
ENSG00000086827	437
ENSG00000086848	116
ENSG00000086967	3
ENSG00000086991	502
ENSG00000087008	430
ENSG00000087053	1608
ENSG00000087074	9778
ENSG00000087076	208
ENSG00000087077	2458
ENSG00000087085	226
ENSG00000087086	41991
ENSG00000087087	2919
ENSG00000087088	1752
ENSG00000087095	746
ENSG00000087111	828
ENSG00000087116	23
ENSG00000087128	0
ENSG00000087152	1888
ENSG00000087157	442
ENSG00000087191	1671
ENSG00000087206	670
ENSG00000087237	2
ENSG00000087245	1478
ENSG00000087250	0
ENSG00000087253	588
ENSG00000087258	64
ENSG00000087263	571
ENSG00000087266	605
ENSG00000087269	1094
ENSG00000087274	3010
ENSG00000087299	172
ENSG00000087301	174
ENSG00000087302	1900
ENSG00000087303	757
ENSG00000087338	367
ENSG00000087365	4598
ENSG00000087448	612
ENSG00000087460	11034
ENSG00000087470	1541
ENSG00000087494	69
ENSG00000087495	4
ENSG00000087502	550
ENSG00000087510	1
ENSG00000087586	74
ENSG00000087589	2
ENSG00000087842	1088
ENSG00000087884	29
ENSG00000087903	355
ENSG00000087995	566
ENSG00000088002	0
ENSG00000088035	94
ENSG00000088038	229
ENSG00000088053	0
ENSG00000088179	483
ENSG00000088205	1467
ENSG00000088247	5480
ENSG00000088256	1559
ENSG00000088280	0
ENSG00000088298	211
ENSG00000088305	19
ENSG00000088320	0
ENSG00000088325	129
ENSG00000088340	148
ENSG00000088356	991
ENSG00000088367	591
ENSG00000088386	1
ENSG00000088387	1600
ENSG00000088448	1941
ENSG00000088451	106
ENSG00000088538	212
ENSG00000088543	115
ENSG00000088682	461
ENSG00000088726	2
ENSG00000088727	55
ENSG00000088756	52
ENSG00000088766	370
ENSG00000088782	0
ENSG00000088808	722
ENSG00000088812	1981
ENSG00000088826	1094
ENSG00000088827	4
ENSG00000088832	4347
ENSG00000088833	2593
ENSG00000088836	13
ENSG00000088854	156
ENSG00000088876	178
ENSG00000088881	634
ENSG00000088882	119
ENSG00000088888	2268
ENSG00000088899	315
ENSG00000088926	1
ENSG00000088930	1996
ENSG00000088970	253
ENSG00000088986	1836
ENSG00000088992	0
ENSG00000089006	1073
ENSG00000089009	18428
ENSG00000089012	0
ENSG00000089022	629
ENSG00000089041	1
ENSG00000089048	553
ENSG00000089050	415
ENSG00000089053	1395
ENSG00000089057	1376
ENSG00000089060	272
ENSG00000089063	1127
ENSG00000089091	51
ENSG00000089094	785
ENSG00000089101	3
ENSG00000089116	0
ENSG00000089123	131
ENSG00000089127	38
ENSG00000089154	3779
ENSG00000089157	23487
ENSG00000089159	1648
ENSG00000089163	25
ENSG00000089169	0
ENSG00000089177	138
ENSG00000089195	555
ENSG00000089199	47
ENSG00000089220	4287
ENSG00000089225	0
ENSG00000089234	612
ENSG00000089248	1462
ENSG00000089250	0
ENSG00000089280	5910
ENSG00000089289	371
ENSG00000089327	262
ENSG00000089335	487
ENSG00000089351	1637
ENSG00000089356	0
ENSG00000089472	83
ENSG00000089486	83
ENSG00000089505	6
ENSG00000089558	0
ENSG00000089597	6239
ENSG00000089639	611
ENSG00000089682	183
ENSG00000089685	49
ENSG00000089692	5
ENSG00000089693	3878
ENSG00000089723	0
ENSG00000089737	35
ENSG00000089775	159
ENSG00000089818	411
ENSG00000089820	27
ENSG00000089847	10
ENSG00000089876	871
ENSG00000089902	1161
ENSG00000089916	1488
ENSG00000090006	402
ENSG00000090013	358
ENSG00000090020	2277
ENSG00000090054	920
ENSG00000090060	5667
ENSG00000090061	274
ENSG00000090097	1094
ENSG00000090104	2
ENSG00000090238	365
ENSG00000090263	382
ENSG00000090266	337
ENSG00000090273	6747
ENSG00000090316	1453
ENSG00000090339	2237
ENSG00000090372	1790
ENSG00000090376	10
ENSG00000090382	0
ENSG00000090402	0
ENSG00000090432	995
ENSG00000090447	258
ENSG00000090470	563
ENSG00000090487	1408
ENSG00000090512	0
ENSG00000090520	647
ENSG00000090530	1318
ENSG00000090534	0
ENSG00000090539	7
ENSG00000090554	0
ENSG00000090565	163
ENSG00000090581	764
ENSG00000090612	299
ENSG00000090615	1865
ENSG00000090621	3311
ENSG00000090659	0
ENSG00000090661	963
ENSG00000090674	499
ENSG00000090686	960
ENSG00000090776	783
ENSG00000090857	356
ENSG00000090861	4163
ENSG00000090863	2730
ENSG00000090889	27
ENSG00000090905	127
ENSG00000090924	327
ENSG00000090932	23
ENSG00000090971	338
ENSG00000090975	500
ENSG00000090989	440
ENSG00000091009	369
ENSG00000091010	0
ENSG00000091039	1378
ENSG00000091073	100
ENSG00000091106	12
ENSG00000091127	869
ENSG00000091128	5
ENSG00000091129	335
ENSG00000091136	4625
ENSG00000091137	5
ENSG00000091138	0
ENSG00000091140	1759
ENSG00000091157	312
ENSG00000091164	1519
ENSG00000091181	1
ENSG00000091262	0
ENSG00000091317	1674
ENSG00000091409	2411
ENSG00000091428	23
ENSG00000091436	1113
ENSG00000091482	1
ENSG00000091483	1685
ENSG00000091490	1124
ENSG00000091513	6
ENSG00000091527	10064
ENSG00000091536	2
ENSG00000091542	1648
ENSG00000091583	0
ENSG00000091592	6
ENSG00000091622	114
ENSG00000091640	1294
ENSG00000091651	171
ENSG00000091656	801
ENSG00000091664	0
ENSG00000091704	0
ENSG00000091732	373
ENSG00000091831	6
ENSG00000091844	97
ENSG00000091879	7
ENSG00000091947	437
ENSG00000091972	26
ENSG00000091986	3301
ENSG00000092009	0
ENSG00000092010	738
ENSG00000092020	228
ENSG00000092036	36
ENSG00000092051	8
ENSG00000092054	6
ENSG00000092067	3
ENSG00000092068	3823
ENSG00000092094	210
ENSG00000092096	671
ENSG00000092098	0
ENSG00000092108	782
ENSG00000092140	410
ENSG00000092148	3275
ENSG00000092199	9174
ENSG00000092200	5
ENSG00000092201	2826
ENSG00000092203	1086
ENSG00000092208	136
ENSG00000092295	6
ENSG00000092330	23
ENSG00000092345	0
ENSG00000092377	0
ENSG00000092421	136
ENSG00000092439	1485
ENSG00000092445	1020
ENSG00000092470	108
ENSG00000092529	9
ENSG00000092531	815
ENSG00000092607	17
ENSG00000092621	654
ENSG00000092758	155
ENSG00000092820	3951
ENSG00000092841	5373
ENSG00000092847	990
ENSG00000092850	8
ENSG00000092853	144
ENSG00000092871	536
ENSG00000092929	986
ENSG00000092931	100
ENSG00000092964	695
ENSG00000092969	1089
ENSG00000092978	204
ENSG00000093000	1406
ENSG00000093009	72
ENSG00000093010	11
ENSG00000093072	238
ENSG00000093100	0
ENSG00000093134	0
ENSG00000093144	1311
ENSG00000093167	1537
ENSG00000093183	669
[truncated: 58,680 more rows]
