# Supplementary material for: A bio-functional polymer that prevents retinal scarring through modulation of NRF2 signalling pathway
Source: Nat Commun. 2022 May 19;13:2796. doi: 10.1038/s41467-022-30474-6 (PMC9119969; doi:10.1038/s41467-022-30474-6)
Supplement: Supplementary file 11 — Source data [file 41467_2022_30474_MOESM11_ESM.zip › NCOMMS-21-46079B_zip/Source data 2_RNA-Seq Data/DESeq2/CountFiles/invitro/D2_24h_sorted.count]

ENSG00000000003	1188
ENSG00000000005	0
ENSG00000000419	1071
ENSG00000000457	282
ENSG00000000460	290
ENSG00000000938	0
ENSG00000000971	400
ENSG00000001036	2170
ENSG00000001084	1669
ENSG00000001167	1849
ENSG00000001460	352
ENSG00000001461	1001
ENSG00000001497	1778
ENSG00000001561	570
ENSG00000001617	243
ENSG00000001626	1
ENSG00000001629	2028
ENSG00000001630	1294
ENSG00000001631	107
ENSG00000002016	175
ENSG00000002079	301
ENSG00000002330	241
ENSG00000002549	2276
ENSG00000002586	4077
ENSG00000002587	27
ENSG00000002726	1
ENSG00000002745	4
ENSG00000002746	2
ENSG00000002822	4
ENSG00000002834	9707
ENSG00000002919	675
ENSG00000002933	3
ENSG00000003056	980
ENSG00000003096	59
ENSG00000003137	92
ENSG00000003147	111
ENSG00000003249	204
ENSG00000003393	1817
ENSG00000003400	3
ENSG00000003402	2503
ENSG00000003436	122
ENSG00000003509	374
ENSG00000003756	1334
ENSG00000003987	73
ENSG00000003989	1355
ENSG00000004059	1254
ENSG00000004139	529
ENSG00000004142	4000
ENSG00000004399	5163
ENSG00000004455	5045
ENSG00000004468	67
ENSG00000004478	7268
ENSG00000004487	4254
ENSG00000004534	2166
ENSG00000004660	531
ENSG00000004700	1487
ENSG00000004766	739
ENSG00000004776	5
ENSG00000004777	265
ENSG00000004779	1795
ENSG00000004799	33
ENSG00000004809	1
ENSG00000004838	10
ENSG00000004846	8
ENSG00000004848	0
ENSG00000004864	1839
ENSG00000004866	454
ENSG00000004897	3464
ENSG00000004939	0
ENSG00000004948	0
ENSG00000004961	1323
ENSG00000004975	2249
ENSG00000005001	0
ENSG00000005007	6381
ENSG00000005020	145
ENSG00000005022	5208
ENSG00000005059	986
ENSG00000005073	0
ENSG00000005075	1109
ENSG00000005100	2006
ENSG00000005102	0
ENSG00000005108	12
ENSG00000005156	840
ENSG00000005175	1611
ENSG00000005187	2
ENSG00000005189	38
ENSG00000005194	2005
ENSG00000005206	899
ENSG00000005238	1474
ENSG00000005243	142
ENSG00000005249	104
ENSG00000005302	1095
ENSG00000005339	4620
ENSG00000005379	375
ENSG00000005381	0
ENSG00000005421	1
ENSG00000005436	657
ENSG00000005448	869
ENSG00000005469	231
ENSG00000005471	0
ENSG00000005483	2199
ENSG00000005486	2453
ENSG00000005513	911
ENSG00000005700	114
ENSG00000005801	1133
ENSG00000005810	1905
ENSG00000005812	756
ENSG00000005844	3
ENSG00000005882	342
ENSG00000005884	41932
ENSG00000005889	1901
ENSG00000005893	6863
ENSG00000005961	31
ENSG00000005981	0
ENSG00000006007	2617
ENSG00000006015	1005
ENSG00000006016	1338
ENSG00000006025	340
ENSG00000006042	5551
ENSG00000006047	1
ENSG00000006059	0
ENSG00000006062	1424
ENSG00000006071	5
ENSG00000006116	0
ENSG00000006118	20946
ENSG00000006125	8990
ENSG00000006128	2
ENSG00000006194	1503
ENSG00000006210	27
ENSG00000006282	1233
ENSG00000006283	71
ENSG00000006327	17510
ENSG00000006377	0
ENSG00000006432	1206
ENSG00000006451	3481
ENSG00000006453	545
ENSG00000006459	667
ENSG00000006468	111
ENSG00000006530	312
ENSG00000006534	114
ENSG00000006555	0
ENSG00000006576	1509
ENSG00000006606	8
ENSG00000006607	1650
ENSG00000006611	0
ENSG00000006625	366
ENSG00000006634	352
ENSG00000006638	50
ENSG00000006652	571
ENSG00000006659	0
ENSG00000006695	487
ENSG00000006704	1783
ENSG00000006712	2237
ENSG00000006715	2052
ENSG00000006740	215
ENSG00000006744	3133
ENSG00000006747	23
ENSG00000006756	1104
ENSG00000006757	355
ENSG00000006788	0
ENSG00000006831	173
ENSG00000006837	9
ENSG00000007001	0
ENSG00000007038	0
ENSG00000007047	1762
ENSG00000007062	13
ENSG00000007080	4564
ENSG00000007129	0
ENSG00000007168	5248
ENSG00000007171	27
ENSG00000007174	22
ENSG00000007202	6429
ENSG00000007216	0
ENSG00000007237	1551
ENSG00000007255	82
ENSG00000007264	23
ENSG00000007306	0
ENSG00000007312	1
ENSG00000007314	2
ENSG00000007341	503
ENSG00000007350	0
ENSG00000007372	1060
ENSG00000007376	1481
ENSG00000007384	803
ENSG00000007392	1501
ENSG00000007402	69
ENSG00000007516	42
ENSG00000007520	1865
ENSG00000007541	1252
ENSG00000007545	671
ENSG00000007866	1765
ENSG00000007908	0
ENSG00000007923	1838
ENSG00000007933	0
ENSG00000007944	137
ENSG00000007952	12
ENSG00000007968	0
ENSG00000008018	4733
ENSG00000008056	170
ENSG00000008083	389
ENSG00000008086	197
ENSG00000008118	2
ENSG00000008128	16
ENSG00000008130	2864
ENSG00000008196	0
ENSG00000008197	0
ENSG00000008226	12
ENSG00000008256	3722
ENSG00000008277	75
ENSG00000008282	1799
ENSG00000008283	297
ENSG00000008294	5414
ENSG00000008300	208
ENSG00000008311	1056
ENSG00000008323	22
ENSG00000008324	348
ENSG00000008382	228
ENSG00000008394	11232
ENSG00000008405	1468
ENSG00000008438	3
ENSG00000008441	5462
ENSG00000008513	2982
ENSG00000008516	36
ENSG00000008517	1603
ENSG00000008710	3485
ENSG00000008735	332
ENSG00000008838	2214
ENSG00000008853	717
ENSG00000008869	930
ENSG00000008952	5558
ENSG00000008988	19883
ENSG00000009307	19881
ENSG00000009335	5583
ENSG00000009413	1391
ENSG00000009694	26
ENSG00000009709	0
ENSG00000009724	27
ENSG00000009765	0
ENSG00000009780	104
ENSG00000009790	2
ENSG00000009830	1704
ENSG00000009844	2177
ENSG00000009950	63
ENSG00000009954	6979
ENSG00000010017	1627
ENSG00000010030	8
ENSG00000010072	402
ENSG00000010165	1282
ENSG00000010219	256
ENSG00000010244	3653
ENSG00000010256	4629
ENSG00000010270	1401
ENSG00000010278	1162
ENSG00000010282	19
ENSG00000010292	1991
ENSG00000010295	525
ENSG00000010310	12
ENSG00000010318	70
ENSG00000010319	4
ENSG00000010322	3958
ENSG00000010327	0
ENSG00000010361	256
ENSG00000010379	11
ENSG00000010404	910
ENSG00000010438	0
ENSG00000010539	357
ENSG00000010610	6
ENSG00000010626	103
ENSG00000010671	19
ENSG00000010704	76
ENSG00000010803	1452
ENSG00000010810	2347
ENSG00000010818	1957
ENSG00000010932	1
ENSG00000011007	3531
ENSG00000011009	3044
ENSG00000011021	1481
ENSG00000011028	3525
ENSG00000011052	0
ENSG00000011083	0
ENSG00000011105	3765
ENSG00000011114	46
ENSG00000011132	597
ENSG00000011143	339
ENSG00000011198	1557
ENSG00000011201	185
ENSG00000011243	1063
ENSG00000011258	573
ENSG00000011260	2386
ENSG00000011275	3398
ENSG00000011295	1878
ENSG00000011304	18862
ENSG00000011332	94
ENSG00000011347	93
ENSG00000011376	1270
ENSG00000011405	3775
ENSG00000011422	3908
ENSG00000011426	1696
ENSG00000011451	3351
ENSG00000011454	1933
ENSG00000011465	559
ENSG00000011478	829
ENSG00000011485	3249
ENSG00000011523	670
ENSG00000011566	1001
ENSG00000011590	17
ENSG00000011600	0
ENSG00000011638	41
ENSG00000011677	2
ENSG00000012048	1395
ENSG00000012061	2232
ENSG00000012124	1
ENSG00000012171	2008
ENSG00000012174	1354
ENSG00000012211	416
ENSG00000012223	0
ENSG00000012232	3541
ENSG00000012504	0
ENSG00000012660	6542
ENSG00000012779	0
ENSG00000012817	0
ENSG00000012822	2239
ENSG00000012963	29
ENSG00000012983	1694
ENSG00000013016	381
ENSG00000013275	0
ENSG00000013288	1335
ENSG00000013293	460
ENSG00000013297	115
ENSG00000013306	5348
ENSG00000013364	2722
ENSG00000013374	1355
ENSG00000013375	1203
ENSG00000013392	148
ENSG00000013441	1080
ENSG00000013503	416
ENSG00000013523	507
ENSG00000013561	1227
ENSG00000013563	209
ENSG00000013573	1357
ENSG00000013583	1192
ENSG00000013588	936
ENSG00000013619	354
ENSG00000013725	4
ENSG00000013810	1361
ENSG00000014123	700
ENSG00000014138	197
ENSG00000014164	447
ENSG00000014216	2479
ENSG00000014257	0
ENSG00000014641	2730
ENSG00000014824	2598
ENSG00000014914	103
ENSG00000014919	645
ENSG00000015133	401
ENSG00000015153	629
ENSG00000015171	5627
ENSG00000015285	17
ENSG00000015413	1
ENSG00000015475	1864
ENSG00000015479	27
ENSG00000015520	12
ENSG00000015532	1201
ENSG00000015568	90
ENSG00000015592	7
ENSG00000015676	2309
ENSG00000016082	0
ENSG00000016391	277
ENSG00000016402	9
ENSG00000016490	0
ENSG00000016602	0
ENSG00000016864	1184
ENSG00000017260	3798
ENSG00000017427	0
ENSG00000017483	55
ENSG00000017797	2946
ENSG00000018189	1100
ENSG00000018236	623
ENSG00000018280	1
ENSG00000018408	3385
ENSG00000018510	2534
ENSG00000018607	0
ENSG00000018610	707
ENSG00000018625	0
ENSG00000018699	1118
ENSG00000018869	126
ENSG00000019102	3
ENSG00000019144	5807
ENSG00000019169	1
ENSG00000019186	201
ENSG00000019485	978
ENSG00000019505	44
ENSG00000019549	27
ENSG00000019582	193
ENSG00000019991	0
ENSG00000019995	560
ENSG00000020129	1513
ENSG00000020181	519
ENSG00000020219	0
ENSG00000020256	488
ENSG00000020426	759
ENSG00000020577	5495
ENSG00000020633	8
ENSG00000020922	1004
ENSG00000021300	195
ENSG00000021355	171
ENSG00000021461	0
ENSG00000021488	4
ENSG00000021574	629
ENSG00000021645	365
ENSG00000021762	557
ENSG00000021776	2131
ENSG00000021826	597
ENSG00000021852	0
ENSG00000022267	953
ENSG00000022277	1799
ENSG00000022355	0
ENSG00000022556	1
ENSG00000022567	756
ENSG00000022840	4391
ENSG00000022976	202
ENSG00000023041	1219
ENSG00000023171	1009
ENSG00000023191	127
ENSG00000023228	172
ENSG00000023287	2707
ENSG00000023318	1598
ENSG00000023330	6176
ENSG00000023445	2096
ENSG00000023516	2010
ENSG00000023572	736
ENSG00000023608	1360
ENSG00000023697	788
ENSG00000023734	5708
ENSG00000023839	57
ENSG00000023892	18
ENSG00000023902	3927
ENSG00000023909	7707
ENSG00000024048	1630
ENSG00000024422	3576
ENSG00000024526	258
ENSG00000024862	167
ENSG00000025039	1207
ENSG00000025156	639
ENSG00000025293	1500
ENSG00000025423	22
ENSG00000025434	30
ENSG00000025708	55
ENSG00000025770	2054
ENSG00000025772	2948
ENSG00000025796	4736
ENSG00000025800	3577
ENSG00000026025	37789
ENSG00000026036	198
ENSG00000026103	273
ENSG00000026297	143
ENSG00000026508	21534
ENSG00000026559	1081
ENSG00000026652	633
ENSG00000026751	2
ENSG00000026950	249
ENSG00000027001	529
ENSG00000027075	172
ENSG00000027644	5
ENSG00000027697	1009
ENSG00000027847	997
ENSG00000027869	23
ENSG00000028116	579
ENSG00000028137	0
ENSG00000028203	2062
ENSG00000028277	202
ENSG00000028310	1944
ENSG00000028528	2743
ENSG00000028839	472
ENSG00000029153	3385
ENSG00000029363	5447
ENSG00000029364	1992
ENSG00000029534	40
ENSG00000029559	3
ENSG00000029639	153
ENSG00000029725	3111
ENSG00000029993	1611
ENSG00000030066	431
ENSG00000030110	656
ENSG00000030304	1
ENSG00000030419	146
ENSG00000030582	8438
ENSG00000031003	2118
ENSG00000031081	1366
ENSG00000031691	414
ENSG00000031698	6595
ENSG00000031823	2700
ENSG00000032219	487
ENSG00000032389	1118
ENSG00000032444	2979
ENSG00000032742	638
ENSG00000033011	996
ENSG00000033030	788
ENSG00000033050	846
ENSG00000033100	3483
ENSG00000033122	17
ENSG00000033170	1827
ENSG00000033178	2272
ENSG00000033327	1281
ENSG00000033627	2584
ENSG00000033800	858
ENSG00000033867	6805
ENSG00000034053	140
ENSG00000034152	4565
ENSG00000034239	0
ENSG00000034510	29659
ENSG00000034533	46
ENSG00000034677	957
ENSG00000034693	321
ENSG00000034713	1711
ENSG00000034971	1
ENSG00000035115	408
ENSG00000035141	1574
ENSG00000035403	19784
ENSG00000035499	108
ENSG00000035664	136
ENSG00000035681	1791
ENSG00000035687	2140
ENSG00000035720	0
ENSG00000035862	4773
ENSG00000035928	2739
ENSG00000036054	2912
ENSG00000036257	2535
ENSG00000036448	9
ENSG00000036473	1
ENSG00000036530	80
ENSG00000036549	2700
ENSG00000036565	0
ENSG00000036672	465
ENSG00000036828	0
ENSG00000037042	413
ENSG00000037241	1135
ENSG00000037280	21
ENSG00000037474	3510
ENSG00000037637	1219
ENSG00000037749	845
ENSG00000037757	237
ENSG00000037897	479
ENSG00000037965	0
ENSG00000038002	320
ENSG00000038210	760
ENSG00000038219	2558
ENSG00000038274	1526
ENSG00000038295	785
ENSG00000038358	1693
ENSG00000038382	25434
ENSG00000038427	857
ENSG00000038532	1295
ENSG00000038945	0
ENSG00000039068	84
ENSG00000039123	3548
ENSG00000039139	276
ENSG00000039319	1356
ENSG00000039523	2770
ENSG00000039537	0
ENSG00000039560	10570
ENSG00000039600	4
ENSG00000039650	1963
ENSG00000039987	3
ENSG00000040199	1522
ENSG00000040275	2370
ENSG00000040341	736
ENSG00000040487	1449
ENSG00000040531	873
ENSG00000040608	275
ENSG00000040633	2463
ENSG00000040731	0
ENSG00000040933	1058
ENSG00000041353	69
ENSG00000041357	3919
ENSG00000041515	19
ENSG00000041802	1523
ENSG00000041880	393
ENSG00000041982	2199
ENSG00000041988	379
ENSG00000042062	28
ENSG00000042088	1108
ENSG00000042286	2568
ENSG00000042304	0
ENSG00000042317	148
ENSG00000042429	100
ENSG00000042445	687
ENSG00000042493	164
ENSG00000042753	3986
ENSG00000042781	3
ENSG00000042813	0
ENSG00000042832	2
ENSG00000042980	15
ENSG00000043039	3
ENSG00000043093	994
ENSG00000043143	396
ENSG00000043355	20
ENSG00000043462	54
ENSG00000043514	706
ENSG00000043591	6
ENSG00000044012	0
ENSG00000044090	676
ENSG00000044115	15814
ENSG00000044446	468
ENSG00000044459	658
ENSG00000044524	19
ENSG00000044574	18321
ENSG00000046604	3737
ENSG00000046647	286
ENSG00000046651	541
ENSG00000046653	85
ENSG00000046774	0
ENSG00000046889	8
ENSG00000047056	2198
ENSG00000047188	1372
ENSG00000047230	1152
ENSG00000047249	1502
ENSG00000047315	4746
ENSG00000047346	405
ENSG00000047365	411
ENSG00000047410	6143
ENSG00000047457	544
ENSG00000047578	696
ENSG00000047579	410
ENSG00000047597	28
ENSG00000047617	10
ENSG00000047621	509
ENSG00000047634	470
ENSG00000047644	3263
ENSG00000047648	6
ENSG00000047662	35
ENSG00000047849	11228
ENSG00000047932	1708
ENSG00000047936	19
ENSG00000048028	640
ENSG00000048052	2179
ENSG00000048140	2423
ENSG00000048162	1086
ENSG00000048342	226
ENSG00000048392	1433
ENSG00000048405	931
ENSG00000048462	3
ENSG00000048471	806
ENSG00000048540	11
ENSG00000048544	2097
ENSG00000048545	1
ENSG00000048649	3715
ENSG00000048707	1632
ENSG00000048740	3791
ENSG00000048828	6326
ENSG00000048991	1458
ENSG00000049089	498
ENSG00000049130	164
ENSG00000049167	366
ENSG00000049192	1397
ENSG00000049239	1497
ENSG00000049245	3713
ENSG00000049246	1034
ENSG00000049247	1
ENSG00000049249	77
ENSG00000049283	6
ENSG00000049323	773
ENSG00000049449	3889
ENSG00000049540	2401
ENSG00000049541	1340
ENSG00000049618	3569
ENSG00000049656	1609
ENSG00000049759	6536
ENSG00000049768	7
ENSG00000049769	131
ENSG00000049860	2359
ENSG00000049883	317
ENSG00000050030	97
ENSG00000050130	1497
ENSG00000050165	4519
ENSG00000050327	17
ENSG00000050344	1441
ENSG00000050393	1407
ENSG00000050405	2381
ENSG00000050426	619
ENSG00000050438	235
ENSG00000050555	23
ENSG00000050628	16
ENSG00000050730	103
ENSG00000050748	1710
ENSG00000050767	14
ENSG00000050820	1728
ENSG00000051009	633
ENSG00000051108	2969
ENSG00000051128	1297
ENSG00000051180	454
ENSG00000051341	531
ENSG00000051382	730
ENSG00000051523	825
ENSG00000051596	1750
ENSG00000051620	1444
ENSG00000051825	599
ENSG00000052126	491
ENSG00000052344	16
ENSG00000052723	1479
ENSG00000052749	2097
ENSG00000052795	4189
ENSG00000052802	11940
ENSG00000052841	4549
ENSG00000052850	0
ENSG00000053108	6
ENSG00000053254	2060
ENSG00000053328	39
ENSG00000053371	874
ENSG00000053372	3375
ENSG00000053438	29
ENSG00000053501	562
ENSG00000053524	8
ENSG00000053702	34
ENSG00000053747	1531
ENSG00000053770	1240
ENSG00000053900	415
ENSG00000053918	81
ENSG00000054116	1889
ENSG00000054118	5514
ENSG00000054148	2183
ENSG00000054179	7
ENSG00000054219	2
ENSG00000054267	1761
ENSG00000054277	60
ENSG00000054282	44
ENSG00000054356	737
ENSG00000054392	2
ENSG00000054523	4458
ENSG00000054598	340
ENSG00000054611	1202
ENSG00000054654	1430
ENSG00000054690	621
ENSG00000054793	2066
ENSG00000054796	0
ENSG00000054803	0
ENSG00000054938	13
ENSG00000054965	1880
ENSG00000054967	834
ENSG00000054983	491
ENSG00000055044	2574
ENSG00000055070	5323
ENSG00000055118	63
ENSG00000055130	3352
ENSG00000055147	655
ENSG00000055163	2302
ENSG00000055208	3395
ENSG00000055211	1433
ENSG00000055332	2337
ENSG00000055483	3021
ENSG00000055609	2428
ENSG00000055732	164
ENSG00000055813	71
ENSG00000055917	3518
ENSG00000055950	806
ENSG00000055955	2
ENSG00000055957	1
ENSG00000056050	582
ENSG00000056097	4416
ENSG00000056277	342
ENSG00000056291	3
ENSG00000056487	151
ENSG00000056558	6145
ENSG00000056586	3803
ENSG00000056736	148
ENSG00000056972	519
ENSG00000056998	645
ENSG00000057019	14144
ENSG00000057149	0
ENSG00000057252	3996
ENSG00000057294	1370
ENSG00000057468	1
ENSG00000057593	31
ENSG00000057608	8308
ENSG00000057657	8
ENSG00000057663	1020
ENSG00000057704	203
ENSG00000057757	2068
ENSG00000057935	1032
ENSG00000058056	1749
ENSG00000058063	1680
ENSG00000058085	15069
ENSG00000058091	1247
ENSG00000058262	14620
ENSG00000058272	2479
ENSG00000058335	163
ENSG00000058404	341
ENSG00000058453	1331
ENSG00000058600	113
ENSG00000058668	2303
ENSG00000058673	5
ENSG00000058729	860
ENSG00000058799	584
ENSG00000058804	1729
ENSG00000058866	2
ENSG00000059122	1515
ENSG00000059145	1003
ENSG00000059377	38
ENSG00000059378	560
ENSG00000059573	2908
ENSG00000059588	724
ENSG00000059691	866
ENSG00000059728	2245
ENSG00000059758	1724
ENSG00000059769	362
ENSG00000059804	1729
ENSG00000059915	201
ENSG00000060069	714
ENSG00000060138	5489
ENSG00000060140	12
ENSG00000060237	6853
ENSG00000060303	0
ENSG00000060339	4090
ENSG00000060491	2187
ENSG00000060558	0
ENSG00000060566	0
ENSG00000060642	172
ENSG00000060656	788
ENSG00000060688	1299
ENSG00000060709	3
ENSG00000060718	2280
ENSG00000060749	2351
ENSG00000060762	410
ENSG00000060971	953
ENSG00000060982	2590
ENSG00000061273	5169
ENSG00000061337	289
ENSG00000061455	2
ENSG00000061492	0
ENSG00000061656	220
ENSG00000061676	9009
ENSG00000061794	2549
ENSG00000061918	15
ENSG00000061936	1757
ENSG00000061938	2454
ENSG00000061987	1456
ENSG00000062038	235
ENSG00000062096	0
ENSG00000062194	2407
ENSG00000062282	157
ENSG00000062370	198
ENSG00000062485	5329
ENSG00000062524	9
ENSG00000062582	143
ENSG00000062598	1103
ENSG00000062650	2882
ENSG00000062716	5935
ENSG00000062725	1821
ENSG00000062822	2509
ENSG00000063015	14
ENSG00000063046	12121
ENSG00000063127	18
ENSG00000063169	774
ENSG00000063176	752
ENSG00000063177	15847
ENSG00000063180	116
ENSG00000063241	1256
ENSG00000063244	9457
ENSG00000063245	5641
ENSG00000063322	1518
ENSG00000063438	44
ENSG00000063515	2
ENSG00000063587	1155
ENSG00000063601	2097
ENSG00000063660	11533
ENSG00000063761	210
ENSG00000063854	1468
ENSG00000063978	3419
ENSG00000064012	22
ENSG00000064042	8468
ENSG00000064102	1034
ENSG00000064115	1255
ENSG00000064195	7
ENSG00000064199	130
ENSG00000064201	2
ENSG00000064205	5
ENSG00000064218	0
ENSG00000064225	28
ENSG00000064270	3
ENSG00000064300	8
ENSG00000064309	393
ENSG00000064313	1436
ENSG00000064393	8927
ENSG00000064419	2378
ENSG00000064489	0
ENSG00000064490	634
ENSG00000064545	949
ENSG00000064547	165
ENSG00000064601	1859
ENSG00000064607	2694
ENSG00000064651	1235
ENSG00000064652	885
ENSG00000064655	83
ENSG00000064666	12743
ENSG00000064687	236
ENSG00000064692	13
ENSG00000064703	809
ENSG00000064726	1207
ENSG00000064763	117
ENSG00000064787	10
ENSG00000064835	0
ENSG00000064886	43
ENSG00000064932	170
ENSG00000064933	561
ENSG00000064961	1724
ENSG00000064989	0
ENSG00000064995	470
ENSG00000064999	1039
ENSG00000065000	7023
ENSG00000065029	843
ENSG00000065054	1237
ENSG00000065057	270
ENSG00000065060	1340
ENSG00000065135	3959
ENSG00000065150	14658
ENSG00000065154	2227
ENSG00000065183	1869
ENSG00000065243	1707
ENSG00000065268	2318
ENSG00000065308	8480
ENSG00000065320	502
ENSG00000065325	13
ENSG00000065328	1236
ENSG00000065357	703
ENSG00000065361	12
ENSG00000065371	2
ENSG00000065413	123
ENSG00000065427	5822
ENSG00000065457	590
ENSG00000065485	605
ENSG00000065491	685
ENSG00000065518	2694
ENSG00000065526	4274
ENSG00000065534	5858
ENSG00000065548	3135
ENSG00000065559	1923
ENSG00000065600	875
ENSG00000065609	83
ENSG00000065613	3861
ENSG00000065615	516
ENSG00000065618	57
ENSG00000065621	31
ENSG00000065665	302
ENSG00000065675	115
ENSG00000065717	177
ENSG00000065802	2058
ENSG00000065809	2837
ENSG00000065833	1524
ENSG00000065882	3307
ENSG00000065883	2082
ENSG00000065911	3020
ENSG00000065923	1580
ENSG00000065970	1479
ENSG00000065978	35233
ENSG00000065989	155
ENSG00000066027	921
ENSG00000066032	18
ENSG00000066044	4403
ENSG00000066056	351
ENSG00000066084	2568
ENSG00000066117	2912
ENSG00000066135	774
ENSG00000066136	1308
ENSG00000066185	5
ENSG00000066230	141
ENSG00000066248	35
ENSG00000066279	705
ENSG00000066294	0
ENSG00000066322	4159
ENSG00000066336	11
ENSG00000066379	0
ENSG00000066382	27
ENSG00000066405	13
ENSG00000066422	986
ENSG00000066427	422
ENSG00000066455	1255
ENSG00000066468	376
ENSG00000066557	427
ENSG00000066583	517
ENSG00000066629	1223
ENSG00000066651	321
ENSG00000066654	1657
ENSG00000066697	3501
ENSG00000066735	559
ENSG00000066739	1603
ENSG00000066777	2522
ENSG00000066813	0
ENSG00000066827	361
ENSG00000066855	529
ENSG00000066923	76
ENSG00000066926	1564
ENSG00000066933	1025
ENSG00000067048	0
ENSG00000067057	20404
ENSG00000067064	4386
ENSG00000067066	1172
ENSG00000067082	3314
ENSG00000067113	177
ENSG00000067141	1872
ENSG00000067167	5942
ENSG00000067177	816
ENSG00000067182	3849
ENSG00000067191	335
ENSG00000067208	1224
ENSG00000067221	511
ENSG00000067225	90127
ENSG00000067248	2891
ENSG00000067334	2682
ENSG00000067365	397
ENSG00000067369	2149
ENSG00000067445	917
ENSG00000067533	1285
ENSG00000067560	15728
ENSG00000067596	1833
ENSG00000067601	21
ENSG00000067606	406
ENSG00000067646	0
ENSG00000067704	3875
ENSG00000067715	758
ENSG00000067798	2893
ENSG00000067829	893
ENSG00000067836	137
ENSG00000067840	694
ENSG00000067842	39
ENSG00000067900	3951
ENSG00000067955	1717
ENSG00000067992	1574
ENSG00000068001	908
ENSG00000068024	683
ENSG00000068028	1437
ENSG00000068078	151
ENSG00000068079	313
ENSG00000068097	822
ENSG00000068120	2221
ENSG00000068137	500
ENSG00000068305	2207
ENSG00000068308	2199
ENSG00000068323	7797
ENSG00000068354	613
ENSG00000068366	5153
ENSG00000068383	1238
ENSG00000068394	891
ENSG00000068400	1803
ENSG00000068438	1728
ENSG00000068489	306
ENSG00000068615	265
ENSG00000068650	1938
ENSG00000068654	4055
ENSG00000068697	6645
ENSG00000068724	1044
ENSG00000068745	1873
ENSG00000068781	0
ENSG00000068784	470
ENSG00000068796	1605
ENSG00000068831	23
ENSG00000068878	3882
ENSG00000068885	259
ENSG00000068903	0
ENSG00000068912	998
ENSG00000068971	799
ENSG00000068976	41
ENSG00000068985	0
ENSG00000069011	2
ENSG00000069018	1
ENSG00000069020	1136
ENSG00000069122	2
ENSG00000069188	247
ENSG00000069206	0
ENSG00000069248	1557
ENSG00000069275	8025
ENSG00000069329	4627
ENSG00000069345	3465
ENSG00000069399	578
ENSG00000069424	757
ENSG00000069431	28
ENSG00000069482	805
ENSG00000069493	26
ENSG00000069509	348
ENSG00000069535	18
ENSG00000069667	1068
ENSG00000069696	79
ENSG00000069702	1144
ENSG00000069764	0
ENSG00000069812	4
ENSG00000069849	4913
ENSG00000069869	3046
ENSG00000069943	175
ENSG00000069956	3259
ENSG00000069966	674
ENSG00000069974	895
ENSG00000069998	1675
ENSG00000070010	1749
ENSG00000070018	0
ENSG00000070019	2
ENSG00000070031	0
ENSG00000070047	91
ENSG00000070061	2827
ENSG00000070081	1084
ENSG00000070087	5305
ENSG00000070159	862
ENSG00000070182	29
ENSG00000070190	0
ENSG00000070193	1
ENSG00000070214	926
ENSG00000070269	394
ENSG00000070366	1349
ENSG00000070367	3153
ENSG00000070371	425
ENSG00000070388	9
ENSG00000070404	11586
ENSG00000070413	3200
ENSG00000070423	2210
ENSG00000070444	581
ENSG00000070476	1204
ENSG00000070495	2045
ENSG00000070501	367
ENSG00000070526	0
ENSG00000070540	396
ENSG00000070601	14
ENSG00000070610	2627
ENSG00000070614	10683
ENSG00000070669	11
ENSG00000070718	947
ENSG00000070729	0
ENSG00000070731	37
ENSG00000070748	0
ENSG00000070756	43982
ENSG00000070759	63
ENSG00000070761	806
ENSG00000070770	1358
ENSG00000070778	2303
ENSG00000070785	780
ENSG00000070808	15
ENSG00000070814	3822
ENSG00000070831	6922
ENSG00000070882	809
ENSG00000070886	11
ENSG00000070915	3
ENSG00000070950	1235
ENSG00000070961	2785
ENSG00000070985	2
ENSG00000071051	1798
ENSG00000071054	11154
ENSG00000071073	475
ENSG00000071082	16293
ENSG00000071127	27170
ENSG00000071189	1064
ENSG00000071203	0
ENSG00000071205	640
ENSG00000071242	3662
ENSG00000071243	440
ENSG00000071246	407
ENSG00000071282	13090
ENSG00000071462	2551
ENSG00000071537	3776
ENSG00000071539	1060
ENSG00000071553	4962
ENSG00000071564	5042
ENSG00000071575	267
ENSG00000071626	6644
ENSG00000071655	2907
ENSG00000071677	0
ENSG00000071794	1050
ENSG00000071859	3723
ENSG00000071889	1233
ENSG00000071894	0
ENSG00000071909	0
ENSG00000071967	1823
ENSG00000071991	159
ENSG00000071994	2360
ENSG00000072041	672
ENSG00000072042	4327
ENSG00000072062	0
ENSG00000072071	0
ENSG00000072080	0
ENSG00000072110	48065
ENSG00000072121	1195
ENSG00000072133	346
ENSG00000072134	538
ENSG00000072135	913
ENSG00000072163	191
ENSG00000072182	2
ENSG00000072195	983
ENSG00000072201	52
ENSG00000072210	4439
ENSG00000072274	19937
ENSG00000072310	1496
ENSG00000072315	2
ENSG00000072364	6607
ENSG00000072401	929
ENSG00000072415	1896
ENSG00000072422	613
ENSG00000072501	7099
ENSG00000072506	1413
ENSG00000072518	1982
ENSG00000072571	287
ENSG00000072609	1486
ENSG00000072657	9
ENSG00000072682	2664
ENSG00000072694	0
ENSG00000072736	457
ENSG00000072756	645
ENSG00000072778	15386
ENSG00000072786	949
ENSG00000072803	2441
ENSG00000072818	19
ENSG00000072832	2704
ENSG00000072840	1182
ENSG00000072849	1408
ENSG00000072858	1
ENSG00000072864	0
ENSG00000072952	6
ENSG00000072954	230
ENSG00000072958	2624
ENSG00000073008	16685
ENSG00000073050	812
ENSG00000073060	2332
ENSG00000073067	21
ENSG00000073111	3515
ENSG00000073146	50
ENSG00000073150	1218
ENSG00000073169	940
ENSG00000073282	33
ENSG00000073331	110
ENSG00000073350	419
ENSG00000073417	1041
ENSG00000073464	689
ENSG00000073536	1295
ENSG00000073578	112
ENSG00000073584	157
ENSG00000073598	12
ENSG00000073605	95
ENSG00000073614	2512
ENSG00000073670	69
ENSG00000073711	2302
ENSG00000073712	7718
ENSG00000073734	0
ENSG00000073737	1
ENSG00000073754	0
ENSG00000073756	508
ENSG00000073792	3338
ENSG00000073803	696
ENSG00000073849	443
ENSG00000073861	6
ENSG00000073905	160
ENSG00000073910	136
ENSG00000073921	11880
ENSG00000073969	2
ENSG00000074047	1552
ENSG00000074054	2158
ENSG00000074071	593
ENSG00000074181	467
ENSG00000074201	2532
ENSG00000074211	51
ENSG00000074219	1158
ENSG00000074266	822
ENSG00000074276	65
ENSG00000074317	42
ENSG00000074319	2092
ENSG00000074356	2856
ENSG00000074370	32
ENSG00000074410	38
ENSG00000074416	4455
ENSG00000074527	3385
ENSG00000074582	647
ENSG00000074590	1798
ENSG00000074603	1922
ENSG00000074621	239
ENSG00000074657	3209
ENSG00000074660	0
ENSG00000074695	5896
ENSG00000074696	3353
ENSG00000074706	8
ENSG00000074755	2880
ENSG00000074771	0
ENSG00000074800	128049
ENSG00000074803	1
ENSG00000074842	2530
ENSG00000074855	683
ENSG00000074935	194
ENSG00000074964	1287
ENSG00000074966	24
ENSG00000075035	4
ENSG00000075043	3
ENSG00000075073	33
ENSG00000075089	588
ENSG00000075131	479
ENSG00000075142	1780
ENSG00000075151	5834
ENSG00000075188	396
ENSG00000075213	227
ENSG00000075218	531
ENSG00000075223	9192
ENSG00000075234	841
ENSG00000075239	1068
ENSG00000075240	1120
ENSG00000075275	1678
ENSG00000075290	0
ENSG00000075292	3363
ENSG00000075303	283
ENSG00000075336	1341
ENSG00000075340	134
ENSG00000075388	0
ENSG00000075391	3875
ENSG00000075399	366
ENSG00000075407	593
ENSG00000075413	2814
ENSG00000075415	13375
ENSG00000075420	5495
ENSG00000075426	12187
ENSG00000075429	0
ENSG00000075461	159
ENSG00000075539	3141
ENSG00000075568	1796
ENSG00000075618	4090
ENSG00000075624	203243
ENSG00000075643	132
ENSG00000075651	149
ENSG00000075673	2
ENSG00000075702	700
ENSG00000075711	5284
ENSG00000075785	8054
ENSG00000075790	0
ENSG00000075826	193
ENSG00000075856	2233
ENSG00000075884	0
ENSG00000075886	12
ENSG00000075891	0
ENSG00000075914	738
ENSG00000075945	1129
ENSG00000075975	1834
ENSG00000076003	4040
ENSG00000076043	700
ENSG00000076053	657
ENSG00000076067	3933
ENSG00000076108	4428
ENSG00000076201	2653
ENSG00000076242	1469
ENSG00000076248	1707
ENSG00000076258	22
ENSG00000076321	1625
ENSG00000076344	403
ENSG00000076351	156
ENSG00000076356	518
ENSG00000076382	586
ENSG00000076513	2977
ENSG00000076554	762
ENSG00000076555	612
ENSG00000076604	1959
ENSG00000076641	491
ENSG00000076650	348
ENSG00000076662	2
ENSG00000076685	2525
ENSG00000076706	2557
ENSG00000076716	272
ENSG00000076770	61
ENSG00000076826	781
ENSG00000076864	251
ENSG00000076924	1534
ENSG00000076928	3898
ENSG00000076944	481
ENSG00000076984	1737
ENSG00000077009	5
ENSG00000077044	2735
ENSG00000077063	248
ENSG00000077080	2
ENSG00000077092	745
ENSG00000077097	6644
ENSG00000077147	9057
ENSG00000077150	5093
ENSG00000077152	268
ENSG00000077157	805
ENSG00000077232	4024
ENSG00000077235	4851
ENSG00000077238	1006
ENSG00000077254	2228
ENSG00000077264	221
ENSG00000077274	6
ENSG00000077279	1
ENSG00000077312	1091
ENSG00000077327	2
ENSG00000077348	941
ENSG00000077380	4263
ENSG00000077420	4
ENSG00000077454	318
ENSG00000077458	410
ENSG00000077463	990
ENSG00000077498	270
ENSG00000077514	1290
ENSG00000077522	138
ENSG00000077549	6952
ENSG00000077585	601
ENSG00000077616	0
ENSG00000077684	1354
ENSG00000077713	488
ENSG00000077721	2033
ENSG00000077782	6237
ENSG00000077800	1
ENSG00000077935	3
ENSG00000077942	563
ENSG00000077943	0
ENSG00000077984	2
ENSG00000078018	1281
ENSG00000078043	1196
ENSG00000078053	108
ENSG00000078061	2280
ENSG00000078070	446
ENSG00000078081	11
ENSG00000078098	1781
ENSG00000078114	71
ENSG00000078124	1106
ENSG00000078140	3447
ENSG00000078142	2733
ENSG00000078177	938
ENSG00000078237	197
ENSG00000078246	1362
ENSG00000078269	1991
ENSG00000078295	2
ENSG00000078304	2401
ENSG00000078319	200
ENSG00000078328	5
ENSG00000078369	16994
ENSG00000078399	0
ENSG00000078401	1312
ENSG00000078403	753
ENSG00000078487	59
ENSG00000078549	5
ENSG00000078579	0
ENSG00000078589	0
ENSG00000078596	81
ENSG00000078618	5110
ENSG00000078668	2231
ENSG00000078674	4154
ENSG00000078687	801
ENSG00000078699	851
ENSG00000078725	136
ENSG00000078747	2530
ENSG00000078795	0
ENSG00000078804	1248
ENSG00000078808	8392
ENSG00000078814	14
ENSG00000078898	0
ENSG00000078900	15
ENSG00000078902	2632
ENSG00000078967	328
ENSG00000079101	5
ENSG00000079102	68
ENSG00000079112	1
ENSG00000079134	934
ENSG00000079150	228
ENSG00000079156	169
ENSG00000079215	98
ENSG00000079246	15886
ENSG00000079257	109
ENSG00000079263	61
ENSG00000079277	426
ENSG00000079308	2466
ENSG00000079313	1629
ENSG00000079332	3853
ENSG00000079335	104
ENSG00000079337	96
ENSG00000079385	1
ENSG00000079387	863
ENSG00000079393	0
ENSG00000079432	5502
ENSG00000079435	250
ENSG00000079459	553
ENSG00000079462	428
ENSG00000079482	97
ENSG00000079557	0
ENSG00000079616	764
ENSG00000079689	0
ENSG00000079691	364
ENSG00000079739	2200
ENSG00000079785	4017
ENSG00000079805	4743
ENSG00000079819	2967
ENSG00000079841	277
ENSG00000079931	17
ENSG00000079950	1342
ENSG00000079974	742
ENSG00000079999	3843
ENSG00000080007	0
ENSG00000080031	71
ENSG00000080166	73
ENSG00000080189	1455
ENSG00000080200	920
ENSG00000080224	1
ENSG00000080293	0
ENSG00000080298	346
ENSG00000080345	4068
ENSG00000080371	2517
ENSG00000080493	454
ENSG00000080503	1704
ENSG00000080511	0
ENSG00000080546	203
ENSG00000080561	567
ENSG00000080572	0
ENSG00000080573	185
ENSG00000080603	168
ENSG00000080608	2572
ENSG00000080618	3
ENSG00000080644	495
ENSG00000080709	6
ENSG00000080802	765
ENSG00000080815	2919
ENSG00000080819	493
ENSG00000080822	1608
ENSG00000080823	490
ENSG00000080824	99674
ENSG00000080839	644
ENSG00000080845	2910
ENSG00000080854	1174
ENSG00000080910	0
ENSG00000080947	111
ENSG00000080986	335
ENSG00000081014	844
ENSG00000081019	660
ENSG00000081026	613
ENSG00000081041	9
ENSG00000081051	3
ENSG00000081052	2176
ENSG00000081059	1268
ENSG00000081087	2644
ENSG00000081138	2
ENSG00000081148	25
ENSG00000081154	4518
ENSG00000081177	887
ENSG00000081181	337
ENSG00000081189	33
ENSG00000081237	3
ENSG00000081248	0
ENSG00000081277	39
ENSG00000081307	1339
ENSG00000081320	170
ENSG00000081377	924
ENSG00000081386	502
ENSG00000081479	73
ENSG00000081665	243
ENSG00000081692	209
ENSG00000081721	693
ENSG00000081760	1445
ENSG00000081791	1886
ENSG00000081800	0
ENSG00000081803	166
ENSG00000081818	17
ENSG00000081842	0
ENSG00000081853	6
ENSG00000081870	536
ENSG00000081913	628
ENSG00000081923	850
ENSG00000081985	5
ENSG00000082014	700
ENSG00000082068	659
ENSG00000082074	2
ENSG00000082126	388
ENSG00000082146	572
ENSG00000082153	8819
ENSG00000082175	52
ENSG00000082196	7
ENSG00000082212	2521
ENSG00000082213	933
ENSG00000082258	955
ENSG00000082269	539
ENSG00000082293	2
ENSG00000082397	1563
ENSG00000082438	799
ENSG00000082458	514
ENSG00000082482	5
ENSG00000082497	15
ENSG00000082512	360
ENSG00000082515	875
ENSG00000082516	1723
ENSG00000082556	2
ENSG00000082641	10748
ENSG00000082684	18
ENSG00000082701	3272
ENSG00000082781	5503
ENSG00000082805	2672
ENSG00000082898	4859
ENSG00000082929	2
ENSG00000082996	990
ENSG00000083067	3635
ENSG00000083093	187
ENSG00000083097	311
ENSG00000083099	1319
ENSG00000083123	586
ENSG00000083168	3681
ENSG00000083223	807
ENSG00000083290	1016
ENSG00000083307	0
ENSG00000083312	10207
ENSG00000083444	5874
ENSG00000083454	16
ENSG00000083457	616
ENSG00000083520	2149
ENSG00000083535	400
ENSG00000083544	361
ENSG00000083622	0
ENSG00000083635	490
ENSG00000083642	1422
ENSG00000083720	1515
ENSG00000083750	283
ENSG00000083782	7
ENSG00000083799	2971
ENSG00000083807	145
ENSG00000083812	567
ENSG00000083814	227
ENSG00000083817	219
ENSG00000083828	236
ENSG00000083838	163
ENSG00000083844	856
ENSG00000083845	23455
ENSG00000083857	10795
ENSG00000083896	87
ENSG00000083937	1937
ENSG00000084070	951
ENSG00000084072	1205
ENSG00000084073	2520
ENSG00000084090	5861
ENSG00000084092	734
ENSG00000084093	2172
ENSG00000084110	3
ENSG00000084112	7252
ENSG00000084207	13181
ENSG00000084234	30734
ENSG00000084444	480
ENSG00000084453	213
ENSG00000084463	3142
ENSG00000084623	6796
ENSG00000084628	132
ENSG00000084636	347
ENSG00000084652	4817
ENSG00000084674	2
ENSG00000084676	1529
ENSG00000084693	782
ENSG00000084710	2820
ENSG00000084731	1497
ENSG00000084733	2910
ENSG00000084734	0
ENSG00000084754	5718
ENSG00000084764	1105
ENSG00000084774	3254
ENSG00000085063	15282
ENSG00000085117	1779
ENSG00000085185	557
ENSG00000085224	3986
ENSG00000085231	0
ENSG00000085265	0
ENSG00000085274	464
ENSG00000085276	12
ENSG00000085365	1671
ENSG00000085377	2320
ENSG00000085382	389
ENSG00000085415	2279
ENSG00000085433	845
ENSG00000085449	1396
ENSG00000085465	27
ENSG00000085491	149
ENSG00000085511	894
ENSG00000085514	17
ENSG00000085552	428
ENSG00000085563	49
ENSG00000085644	317
ENSG00000085662	44356
ENSG00000085719	2838
ENSG00000085721	84
ENSG00000085733	431
ENSG00000085741	12
ENSG00000085760	997
ENSG00000085788	1533
ENSG00000085831	15
ENSG00000085832	2100
ENSG00000085840	643
ENSG00000085871	50
ENSG00000085872	1859
ENSG00000085978	0
ENSG00000085982	3578
ENSG00000085998	3720
ENSG00000085999	355
ENSG00000086015	2910
ENSG00000086061	17760
ENSG00000086062	10402
ENSG00000086065	2185
ENSG00000086102	1783
ENSG00000086159	0
ENSG00000086189	877
ENSG00000086200	838
ENSG00000086205	0
ENSG00000086232	3813
ENSG00000086288	19
ENSG00000086289	933
ENSG00000086300	53
ENSG00000086475	2817
ENSG00000086504	2616
ENSG00000086506	17
ENSG00000086544	780
ENSG00000086548	0
ENSG00000086570	20
ENSG00000086589	1791
ENSG00000086598	4622
ENSG00000086619	244
ENSG00000086666	2668
ENSG00000086696	431
ENSG00000086712	2498
ENSG00000086717	1
ENSG00000086730	33
ENSG00000086758	9262
ENSG00000086827	966
ENSG00000086848	304
ENSG00000086967	4
ENSG00000086991	1719
ENSG00000087008	1216
ENSG00000087053	2769
ENSG00000087074	12075
ENSG00000087076	343
ENSG00000087077	3567
ENSG00000087085	224
ENSG00000087086	95021
ENSG00000087087	5936
ENSG00000087088	3305
ENSG00000087095	1230
ENSG00000087111	1609
ENSG00000087116	52
ENSG00000087128	0
ENSG00000087152	3127
ENSG00000087157	899
ENSG00000087191	3538
ENSG00000087206	1075
ENSG00000087237	18
ENSG00000087245	15741
ENSG00000087250	18
ENSG00000087253	1733
ENSG00000087258	300
ENSG00000087263	1335
ENSG00000087266	1266
ENSG00000087269	1916
ENSG00000087274	5994
ENSG00000087299	444
ENSG00000087301	228
ENSG00000087302	3556
ENSG00000087303	527
ENSG00000087338	668
ENSG00000087365	9600
ENSG00000087448	1072
ENSG00000087460	28462
ENSG00000087470	3255
ENSG00000087494	105
ENSG00000087495	1
ENSG00000087502	1372
ENSG00000087510	2
ENSG00000087586	275
ENSG00000087589	4
ENSG00000087842	1603
ENSG00000087884	36
ENSG00000087903	811
ENSG00000087995	1159
ENSG00000088002	0
ENSG00000088035	226
ENSG00000088038	325
ENSG00000088053	0
ENSG00000088179	595
ENSG00000088205	3142
ENSG00000088247	10668
ENSG00000088256	3327
ENSG00000088280	0
ENSG00000088298	556
ENSG00000088305	41
ENSG00000088320	0
ENSG00000088325	1834
ENSG00000088340	333
ENSG00000088356	1498
ENSG00000088367	1896
ENSG00000088386	0
ENSG00000088387	2089
ENSG00000088448	1971
ENSG00000088451	210
ENSG00000088538	487
ENSG00000088543	220
ENSG00000088682	879
ENSG00000088726	3
ENSG00000088727	120
ENSG00000088756	46
ENSG00000088766	639
ENSG00000088782	0
ENSG00000088808	1120
ENSG00000088812	3403
ENSG00000088826	2028
ENSG00000088827	2
ENSG00000088832	6714
ENSG00000088833	4430
ENSG00000088836	40
ENSG00000088854	345
ENSG00000088876	269
ENSG00000088881	1401
ENSG00000088882	102
ENSG00000088888	4060
ENSG00000088899	560
ENSG00000088926	5
ENSG00000088930	4396
ENSG00000088970	289
ENSG00000088986	7164
ENSG00000088992	5
ENSG00000089006	2582
ENSG00000089009	41706
ENSG00000089012	0
ENSG00000089022	1246
ENSG00000089041	0
ENSG00000089048	923
ENSG00000089050	843
ENSG00000089053	2858
ENSG00000089057	2486
ENSG00000089060	469
ENSG00000089063	2178
ENSG00000089091	126
ENSG00000089094	1432
ENSG00000089101	2
ENSG00000089116	0
ENSG00000089123	224
ENSG00000089127	3
ENSG00000089154	7008
ENSG00000089157	46906
ENSG00000089159	2761
ENSG00000089163	25
ENSG00000089169	0
ENSG00000089177	319
ENSG00000089195	1252
ENSG00000089199	62
ENSG00000089220	6586
ENSG00000089225	0
ENSG00000089234	936
ENSG00000089248	2656
ENSG00000089250	0
ENSG00000089280	13766
ENSG00000089289	851
ENSG00000089327	2110
ENSG00000089335	927
ENSG00000089351	2736
ENSG00000089356	0
ENSG00000089472	193
ENSG00000089486	151
ENSG00000089505	16
ENSG00000089558	9
ENSG00000089597	14905
ENSG00000089639	685
ENSG00000089682	419
ENSG00000089685	945
ENSG00000089692	7
ENSG00000089693	6925
ENSG00000089723	18
ENSG00000089737	73
ENSG00000089775	210
ENSG00000089818	782
ENSG00000089820	20
ENSG00000089847	6
ENSG00000089876	1333
ENSG00000089902	1933
ENSG00000089916	2290
ENSG00000090006	1002
ENSG00000090013	717
ENSG00000090020	3702
ENSG00000090054	2310
ENSG00000090060	8569
ENSG00000090061	506
ENSG00000090097	2923
ENSG00000090104	0
ENSG00000090238	646
ENSG00000090263	756
ENSG00000090266	760
ENSG00000090273	10977
ENSG00000090316	2766
ENSG00000090339	1573
ENSG00000090372	3764
ENSG00000090376	7
ENSG00000090382	0
ENSG00000090402	0
ENSG00000090432	1570
ENSG00000090447	372
ENSG00000090470	1012
ENSG00000090487	2537
ENSG00000090512	0
ENSG00000090520	1381
ENSG00000090530	1712
ENSG00000090534	1
ENSG00000090539	31
ENSG00000090554	1
ENSG00000090565	192
ENSG00000090581	1434
ENSG00000090612	646
ENSG00000090615	3319
ENSG00000090621	6565
ENSG00000090659	0
ENSG00000090661	1172
ENSG00000090674	947
ENSG00000090686	2129
ENSG00000090776	692
ENSG00000090857	693
ENSG00000090861	7583
ENSG00000090863	5732
ENSG00000090889	501
ENSG00000090905	240
ENSG00000090924	1381
ENSG00000090932	87
ENSG00000090971	949
ENSG00000090975	1015
ENSG00000090989	701
ENSG00000091009	696
ENSG00000091010	1
ENSG00000091039	2792
ENSG00000091073	121
ENSG00000091106	20
ENSG00000091127	1219
ENSG00000091128	8
ENSG00000091129	528
ENSG00000091136	17112
ENSG00000091137	5
ENSG00000091138	3
ENSG00000091140	3028
ENSG00000091157	667
ENSG00000091164	2990
ENSG00000091181	1
ENSG00000091262	0
ENSG00000091317	2529
ENSG00000091409	1860
ENSG00000091428	63
ENSG00000091436	1787
ENSG00000091482	0
ENSG00000091483	2990
ENSG00000091490	1321
ENSG00000091513	13
ENSG00000091527	14107
ENSG00000091536	4
ENSG00000091542	4117
ENSG00000091583	0
ENSG00000091592	99
ENSG00000091622	484
ENSG00000091640	2796
ENSG00000091651	1332
ENSG00000091656	1170
ENSG00000091664	0
ENSG00000091704	0
ENSG00000091732	657
ENSG00000091831	21
ENSG00000091844	216
ENSG00000091879	7
ENSG00000091947	870
ENSG00000091972	24
ENSG00000091986	20750
ENSG00000092009	1
ENSG00000092010	488
ENSG00000092020	433
ENSG00000092036	101
ENSG00000092051	17
ENSG00000092054	7
ENSG00000092067	0
ENSG00000092068	1352
ENSG00000092094	525
ENSG00000092096	954
ENSG00000092098	0
ENSG00000092108	1555
ENSG00000092140	585
ENSG00000092148	5706
ENSG00000092199	17182
ENSG00000092200	17
ENSG00000092201	7450
ENSG00000092203	1755
ENSG00000092208	310
ENSG00000092295	17
ENSG00000092330	32
ENSG00000092345	1
ENSG00000092377	0
ENSG00000092421	144
ENSG00000092439	2332
ENSG00000092445	1616
ENSG00000092470	1173
ENSG00000092529	12
ENSG00000092531	719
ENSG00000092607	53
ENSG00000092621	1690
ENSG00000092758	193
ENSG00000092820	7663
ENSG00000092841	15571
ENSG00000092847	2117
ENSG00000092850	4
ENSG00000092853	1816
ENSG00000092871	441
ENSG00000092929	1302
ENSG00000092931	224
ENSG00000092964	1751
ENSG00000092969	2984
ENSG00000092978	388
ENSG00000093000	3076
ENSG00000093009	670
ENSG00000093010	20
ENSG00000093072	580
ENSG00000093100	3
ENSG00000093134	3
ENSG00000093144	2932
ENSG00000093167	2555
ENSG00000093183	1523
[truncated: 58,680 more rows]
