# Supplementary material for: A bio-functional polymer that prevents retinal scarring through modulation of NRF2 signalling pathway
Source: Nat Commun. 2022 May 19;13:2796. doi: 10.1038/s41467-022-30474-6 (PMC9119969; doi:10.1038/s41467-022-30474-6)
Supplement: Supplementary file 11 — Source data [file 41467_2022_30474_MOESM11_ESM.zip › NCOMMS-21-46079B_zip/Source data 2_RNA-Seq Data/DESeq2/CountFiles/invitro/D2_8h_sorted.count]

ENSG00000000003	721
ENSG00000000005	0
ENSG00000000419	659
ENSG00000000457	211
ENSG00000000460	91
ENSG00000000938	0
ENSG00000000971	623
ENSG00000001036	1342
ENSG00000001084	1923
ENSG00000001167	929
ENSG00000001460	211
ENSG00000001461	387
ENSG00000001497	1296
ENSG00000001561	425
ENSG00000001617	107
ENSG00000001626	4
ENSG00000001629	1221
ENSG00000001630	324
ENSG00000001631	96
ENSG00000002016	167
ENSG00000002079	154
ENSG00000002330	95
ENSG00000002549	1721
ENSG00000002586	1980
ENSG00000002587	31
ENSG00000002726	0
ENSG00000002745	0
ENSG00000002746	1
ENSG00000002822	2
ENSG00000002834	3711
ENSG00000002919	377
ENSG00000002933	9
ENSG00000003056	677
ENSG00000003096	26
ENSG00000003137	58
ENSG00000003147	47
ENSG00000003249	33
ENSG00000003393	1272
ENSG00000003400	6
ENSG00000003402	2192
ENSG00000003436	55
ENSG00000003509	224
ENSG00000003756	1077
ENSG00000003987	47
ENSG00000003989	3709
ENSG00000004059	958
ENSG00000004139	245
ENSG00000004142	2322
ENSG00000004399	2488
ENSG00000004455	2835
ENSG00000004468	89
ENSG00000004478	4819
ENSG00000004487	2465
ENSG00000004534	1443
ENSG00000004660	528
ENSG00000004700	739
ENSG00000004766	444
ENSG00000004776	5
ENSG00000004777	129
ENSG00000004779	1049
ENSG00000004799	32
ENSG00000004809	0
ENSG00000004838	7
ENSG00000004846	27
ENSG00000004848	6
ENSG00000004864	1481
ENSG00000004866	298
ENSG00000004897	1805
ENSG00000004939	3
ENSG00000004948	0
ENSG00000004961	785
ENSG00000004975	1056
ENSG00000005001	0
ENSG00000005007	3846
ENSG00000005020	50
ENSG00000005022	2693
ENSG00000005059	401
ENSG00000005073	0
ENSG00000005075	597
ENSG00000005100	1531
ENSG00000005102	0
ENSG00000005108	3
ENSG00000005156	699
ENSG00000005175	838
ENSG00000005187	2
ENSG00000005189	31
ENSG00000005194	1222
ENSG00000005206	576
ENSG00000005238	481
ENSG00000005243	90
ENSG00000005249	64
ENSG00000005302	639
ENSG00000005339	3493
ENSG00000005379	197
ENSG00000005381	0
ENSG00000005421	2
ENSG00000005436	493
ENSG00000005448	403
ENSG00000005469	153
ENSG00000005471	1
ENSG00000005483	1797
ENSG00000005486	1806
ENSG00000005513	1217
ENSG00000005700	48
ENSG00000005801	811
ENSG00000005810	1281
ENSG00000005812	570
ENSG00000005844	6
ENSG00000005882	186
ENSG00000005884	17861
ENSG00000005889	1683
ENSG00000005893	5774
ENSG00000005961	14
ENSG00000005981	0
ENSG00000006007	1223
ENSG00000006015	458
ENSG00000006016	425
ENSG00000006025	166
ENSG00000006042	5895
ENSG00000006047	0
ENSG00000006059	0
ENSG00000006062	1039
ENSG00000006071	1
ENSG00000006116	1
ENSG00000006118	11175
ENSG00000006125	5013
ENSG00000006128	4
ENSG00000006194	1147
ENSG00000006210	239
ENSG00000006282	744
ENSG00000006283	23
ENSG00000006327	10368
ENSG00000006377	0
ENSG00000006432	901
ENSG00000006451	2399
ENSG00000006453	660
ENSG00000006459	870
ENSG00000006468	53
ENSG00000006530	221
ENSG00000006534	78
ENSG00000006555	1
ENSG00000006576	934
ENSG00000006606	5
ENSG00000006607	836
ENSG00000006611	6
ENSG00000006625	180
ENSG00000006634	270
ENSG00000006638	4
ENSG00000006652	441
ENSG00000006659	0
ENSG00000006695	338
ENSG00000006704	1284
ENSG00000006712	1176
ENSG00000006715	1396
ENSG00000006740	109
ENSG00000006744	1649
ENSG00000006747	29
ENSG00000006756	718
ENSG00000006757	284
ENSG00000006788	0
ENSG00000006831	103
ENSG00000006837	24
ENSG00000007001	4
ENSG00000007038	0
ENSG00000007047	1173
ENSG00000007062	9
ENSG00000007080	3034
ENSG00000007129	0
ENSG00000007168	3799
ENSG00000007171	30
ENSG00000007174	16
ENSG00000007202	3172
ENSG00000007216	0
ENSG00000007237	908
ENSG00000007255	73
ENSG00000007264	7
ENSG00000007306	0
ENSG00000007312	0
ENSG00000007314	4
ENSG00000007341	416
ENSG00000007350	0
ENSG00000007372	531
ENSG00000007376	698
ENSG00000007384	862
ENSG00000007392	1089
ENSG00000007402	56
ENSG00000007516	48
ENSG00000007520	1077
ENSG00000007541	843
ENSG00000007545	510
ENSG00000007866	547
ENSG00000007908	0
ENSG00000007923	964
ENSG00000007933	0
ENSG00000007944	284
ENSG00000007952	9
ENSG00000007968	0
ENSG00000008018	2999
ENSG00000008056	61
ENSG00000008083	307
ENSG00000008086	148
ENSG00000008118	2
ENSG00000008128	7
ENSG00000008130	1784
ENSG00000008196	0
ENSG00000008197	0
ENSG00000008226	9
ENSG00000008256	3168
ENSG00000008277	33
ENSG00000008282	1312
ENSG00000008283	166
ENSG00000008294	6190
ENSG00000008300	209
ENSG00000008311	1677
ENSG00000008323	30
ENSG00000008324	234
ENSG00000008382	122
ENSG00000008394	4770
ENSG00000008405	2416
ENSG00000008438	2
ENSG00000008441	4124
ENSG00000008513	2070
ENSG00000008516	52
ENSG00000008517	950
ENSG00000008710	2318
ENSG00000008735	283
ENSG00000008838	1295
ENSG00000008853	403
ENSG00000008869	750
ENSG00000008952	3803
ENSG00000008988	10666
ENSG00000009307	13165
ENSG00000009335	2875
ENSG00000009413	1205
ENSG00000009694	32
ENSG00000009709	0
ENSG00000009724	15
ENSG00000009765	0
ENSG00000009780	90
ENSG00000009790	1
ENSG00000009830	674
ENSG00000009844	1423
ENSG00000009950	55
ENSG00000009954	3461
ENSG00000010017	1284
ENSG00000010030	16
ENSG00000010072	220
ENSG00000010165	1012
ENSG00000010219	180
ENSG00000010244	2571
ENSG00000010256	2570
ENSG00000010270	953
ENSG00000010278	1232
ENSG00000010282	151
ENSG00000010292	596
ENSG00000010295	191
ENSG00000010310	12
ENSG00000010318	46
ENSG00000010319	3
ENSG00000010322	2585
ENSG00000010327	0
ENSG00000010361	171
ENSG00000010379	53
ENSG00000010404	437
ENSG00000010438	0
ENSG00000010539	222
ENSG00000010610	7
ENSG00000010626	89
ENSG00000010671	15
ENSG00000010704	40
ENSG00000010803	689
ENSG00000010810	1766
ENSG00000010818	2866
ENSG00000010932	0
ENSG00000011007	2154
ENSG00000011009	2031
ENSG00000011021	1319
ENSG00000011028	1012
ENSG00000011052	0
ENSG00000011083	1
ENSG00000011105	5635
ENSG00000011114	47
ENSG00000011132	387
ENSG00000011143	154
ENSG00000011198	682
ENSG00000011201	83
ENSG00000011243	883
ENSG00000011258	524
ENSG00000011260	1792
ENSG00000011275	2062
ENSG00000011295	1494
ENSG00000011304	10176
ENSG00000011332	36
ENSG00000011347	134
ENSG00000011376	961
ENSG00000011405	2384
ENSG00000011422	1905
ENSG00000011426	269
ENSG00000011451	2083
ENSG00000011454	1236
ENSG00000011465	1371
ENSG00000011478	323
ENSG00000011485	1524
ENSG00000011523	478
ENSG00000011566	784
ENSG00000011590	11
ENSG00000011600	0
ENSG00000011638	19
ENSG00000011677	0
ENSG00000012048	206
ENSG00000012061	1308
ENSG00000012124	0
ENSG00000012171	6919
ENSG00000012174	1178
ENSG00000012211	408
ENSG00000012223	0
ENSG00000012232	1982
ENSG00000012504	0
ENSG00000012660	5563
ENSG00000012779	1
ENSG00000012817	0
ENSG00000012822	1880
ENSG00000012963	7
ENSG00000012983	1395
ENSG00000013016	190
ENSG00000013275	0
ENSG00000013288	613
ENSG00000013293	282
ENSG00000013297	76
ENSG00000013306	3552
ENSG00000013364	1446
ENSG00000013374	1133
ENSG00000013375	888
ENSG00000013392	119
ENSG00000013441	1639
ENSG00000013503	290
ENSG00000013523	413
ENSG00000013561	662
ENSG00000013563	112
ENSG00000013573	580
ENSG00000013583	1172
ENSG00000013588	734
ENSG00000013619	346
ENSG00000013725	3
ENSG00000013810	193
ENSG00000014123	537
ENSG00000014138	45
ENSG00000014164	296
ENSG00000014216	1070
ENSG00000014257	2
ENSG00000014641	1769
ENSG00000014824	1712
ENSG00000014914	39
ENSG00000014919	520
ENSG00000015133	139
ENSG00000015153	596
ENSG00000015171	3716
ENSG00000015285	13
ENSG00000015413	3
ENSG00000015475	1211
ENSG00000015479	17
ENSG00000015520	16
ENSG00000015532	741
ENSG00000015568	66
ENSG00000015592	7
ENSG00000015676	1194
ENSG00000016082	0
ENSG00000016391	354
ENSG00000016402	13
ENSG00000016490	0
ENSG00000016602	0
ENSG00000016864	637
ENSG00000017260	2783
ENSG00000017427	5
ENSG00000017483	13
ENSG00000017797	1701
ENSG00000018189	691
ENSG00000018236	731
ENSG00000018280	3
ENSG00000018408	3465
ENSG00000018510	1299
ENSG00000018607	0
ENSG00000018610	469
ENSG00000018625	3
ENSG00000018699	996
ENSG00000018869	78
ENSG00000019102	0
ENSG00000019144	1296
ENSG00000019169	0
ENSG00000019186	269
ENSG00000019485	592
ENSG00000019505	77
ENSG00000019549	8
ENSG00000019582	77
ENSG00000019991	1
ENSG00000019995	506
ENSG00000020129	1132
ENSG00000020181	212
ENSG00000020219	0
ENSG00000020256	399
ENSG00000020426	451
ENSG00000020577	4364
ENSG00000020633	3
ENSG00000020922	400
ENSG00000021300	323
ENSG00000021355	88
ENSG00000021461	1
ENSG00000021488	0
ENSG00000021574	473
ENSG00000021645	163
ENSG00000021762	277
ENSG00000021776	1199
ENSG00000021826	252
ENSG00000021852	0
ENSG00000022267	367
ENSG00000022277	920
ENSG00000022355	12
ENSG00000022556	1
ENSG00000022567	509
ENSG00000022840	2980
ENSG00000022976	131
ENSG00000023041	621
ENSG00000023171	671
ENSG00000023191	44
ENSG00000023228	105
ENSG00000023287	2368
ENSG00000023318	1152
ENSG00000023330	3867
ENSG00000023445	3983
ENSG00000023516	1230
ENSG00000023572	466
ENSG00000023608	1089
ENSG00000023697	305
ENSG00000023734	3947
ENSG00000023839	45
ENSG00000023892	23
ENSG00000023902	1484
ENSG00000023909	11148
ENSG00000024048	1390
ENSG00000024422	1924
ENSG00000024526	20
ENSG00000024862	106
ENSG00000025039	913
ENSG00000025156	491
ENSG00000025293	965
ENSG00000025423	6
ENSG00000025434	42
ENSG00000025708	18
ENSG00000025770	816
ENSG00000025772	2361
ENSG00000025796	3684
ENSG00000025800	2106
ENSG00000026025	23109
ENSG00000026036	102
ENSG00000026103	221
ENSG00000026297	124
ENSG00000026508	25129
ENSG00000026559	281
ENSG00000026652	437
ENSG00000026751	1
ENSG00000026950	329
ENSG00000027001	276
ENSG00000027075	64
ENSG00000027644	3
ENSG00000027697	1243
ENSG00000027847	632
ENSG00000027869	6
ENSG00000028116	243
ENSG00000028137	0
ENSG00000028203	1262
ENSG00000028277	207
ENSG00000028310	895
ENSG00000028528	1918
ENSG00000028839	302
ENSG00000029153	2653
ENSG00000029363	2691
ENSG00000029364	1278
ENSG00000029534	66
ENSG00000029559	1
ENSG00000029639	139
ENSG00000029725	1755
ENSG00000029993	898
ENSG00000030066	304
ENSG00000030110	530
ENSG00000030304	1
ENSG00000030419	100
ENSG00000030582	4218
ENSG00000031003	1441
ENSG00000031081	831
ENSG00000031691	126
ENSG00000031698	4257
ENSG00000031823	1447
ENSG00000032219	477
ENSG00000032389	628
ENSG00000032444	1289
ENSG00000032742	367
ENSG00000033011	646
ENSG00000033030	516
ENSG00000033050	510
ENSG00000033100	1324
ENSG00000033122	6
ENSG00000033170	610
ENSG00000033178	1367
ENSG00000033327	1942
ENSG00000033627	2483
ENSG00000033800	507
ENSG00000033867	9167
ENSG00000034053	58
ENSG00000034152	7852
ENSG00000034239	0
ENSG00000034510	11590
ENSG00000034533	44
ENSG00000034677	842
ENSG00000034693	197
ENSG00000034713	1280
ENSG00000034971	0
ENSG00000035115	283
ENSG00000035141	815
ENSG00000035403	7206
ENSG00000035499	46
ENSG00000035664	148
ENSG00000035681	965
ENSG00000035687	1753
ENSG00000035720	0
ENSG00000035862	6182
ENSG00000035928	1026
ENSG00000036054	2465
ENSG00000036257	2554
ENSG00000036448	3
ENSG00000036473	0
ENSG00000036530	83
ENSG00000036549	1687
ENSG00000036565	0
ENSG00000036672	150
ENSG00000036828	0
ENSG00000037042	247
ENSG00000037241	641
ENSG00000037280	5
ENSG00000037474	2183
ENSG00000037637	749
ENSG00000037749	524
ENSG00000037757	173
ENSG00000037897	414
ENSG00000037965	0
ENSG00000038002	325
ENSG00000038210	422
ENSG00000038219	1513
ENSG00000038274	1267
ENSG00000038295	212
ENSG00000038358	903
ENSG00000038382	16900
ENSG00000038427	71
ENSG00000038532	768
ENSG00000038945	0
ENSG00000039068	264
ENSG00000039123	2859
ENSG00000039139	120
ENSG00000039319	838
ENSG00000039523	2299
ENSG00000039537	0
ENSG00000039560	5950
ENSG00000039600	5
ENSG00000039650	1095
ENSG00000039987	5
ENSG00000040199	1274
ENSG00000040275	1026
ENSG00000040341	333
ENSG00000040487	907
ENSG00000040531	562
ENSG00000040608	98
ENSG00000040633	1718
ENSG00000040731	0
ENSG00000040933	643
ENSG00000041353	26
ENSG00000041357	2580
ENSG00000041515	17
ENSG00000041802	1043
ENSG00000041880	148
ENSG00000041982	542
ENSG00000041988	204
ENSG00000042062	56
ENSG00000042088	457
ENSG00000042286	1327
ENSG00000042304	0
ENSG00000042317	84
ENSG00000042429	67
ENSG00000042445	456
ENSG00000042493	35
ENSG00000042753	2149
ENSG00000042781	2
ENSG00000042813	0
ENSG00000042832	13
ENSG00000042980	10
ENSG00000043039	0
ENSG00000043093	802
ENSG00000043143	175
ENSG00000043355	12
ENSG00000043462	4
ENSG00000043514	379
ENSG00000043591	0
ENSG00000044012	0
ENSG00000044090	328
ENSG00000044115	10399
ENSG00000044446	257
ENSG00000044459	334
ENSG00000044524	12
ENSG00000044574	9695
ENSG00000046604	1930
ENSG00000046647	103
ENSG00000046651	407
ENSG00000046653	93
ENSG00000046774	1
ENSG00000046889	21
ENSG00000047056	1574
ENSG00000047188	1198
ENSG00000047230	575
ENSG00000047249	1183
ENSG00000047315	3498
ENSG00000047346	386
ENSG00000047365	468
ENSG00000047410	3293
ENSG00000047457	516
ENSG00000047578	364
ENSG00000047579	265
ENSG00000047597	14
ENSG00000047617	2
ENSG00000047621	267
ENSG00000047634	237
ENSG00000047644	1808
ENSG00000047648	3
ENSG00000047662	19
ENSG00000047849	7341
ENSG00000047932	768
ENSG00000047936	3
ENSG00000048028	403
ENSG00000048052	2434
ENSG00000048140	1195
ENSG00000048162	894
ENSG00000048342	139
ENSG00000048392	1290
ENSG00000048405	676
ENSG00000048462	0
ENSG00000048471	406
ENSG00000048540	10
ENSG00000048544	1326
ENSG00000048545	1
ENSG00000048649	2490
ENSG00000048707	1180
ENSG00000048740	3139
ENSG00000048828	3492
ENSG00000048991	703
ENSG00000049089	430
ENSG00000049130	170
ENSG00000049167	207
ENSG00000049192	94
ENSG00000049239	1202
ENSG00000049245	2261
ENSG00000049246	2220
ENSG00000049247	0
ENSG00000049249	276
ENSG00000049283	1
ENSG00000049323	683
ENSG00000049449	1503
ENSG00000049540	9178
ENSG00000049541	485
ENSG00000049618	1954
ENSG00000049656	785
ENSG00000049759	7888
ENSG00000049768	12
ENSG00000049769	167
ENSG00000049860	1644
ENSG00000049883	232
ENSG00000050030	19
ENSG00000050130	942
ENSG00000050165	1868
ENSG00000050327	9
ENSG00000050344	709
ENSG00000050393	1030
ENSG00000050405	442
ENSG00000050426	545
ENSG00000050438	80
ENSG00000050555	1
ENSG00000050628	17
ENSG00000050730	70
ENSG00000050748	686
ENSG00000050767	9
ENSG00000050820	1003
ENSG00000051009	403
ENSG00000051108	1167
ENSG00000051128	832
ENSG00000051180	36
ENSG00000051341	50
ENSG00000051382	802
ENSG00000051523	476
ENSG00000051596	773
ENSG00000051620	734
ENSG00000051825	273
ENSG00000052126	324
ENSG00000052344	10
ENSG00000052723	849
ENSG00000052749	1926
ENSG00000052795	4507
ENSG00000052802	3820
ENSG00000052841	2311
ENSG00000052850	0
ENSG00000053108	3
ENSG00000053254	1356
ENSG00000053328	13
ENSG00000053371	745
ENSG00000053372	2546
ENSG00000053438	22
ENSG00000053501	445
ENSG00000053524	7
ENSG00000053702	15
ENSG00000053747	1468
ENSG00000053770	796
ENSG00000053900	189
ENSG00000053918	37
ENSG00000054116	1198
ENSG00000054118	2843
ENSG00000054148	1144
ENSG00000054179	9
ENSG00000054219	0
ENSG00000054267	1444
ENSG00000054277	50
ENSG00000054282	50
ENSG00000054356	98
ENSG00000054392	1
ENSG00000054523	2973
ENSG00000054598	483
ENSG00000054611	479
ENSG00000054654	1290
ENSG00000054690	457
ENSG00000054793	1607
ENSG00000054796	0
ENSG00000054803	0
ENSG00000054938	17
ENSG00000054965	880
ENSG00000054967	459
ENSG00000054983	305
ENSG00000055044	1980
ENSG00000055070	2770
ENSG00000055118	25
ENSG00000055130	2403
ENSG00000055147	369
ENSG00000055163	1151
ENSG00000055208	3006
ENSG00000055211	1030
ENSG00000055332	1744
ENSG00000055483	3396
ENSG00000055609	1480
ENSG00000055732	118
ENSG00000055813	63
ENSG00000055917	2471
ENSG00000055950	490
ENSG00000055955	0
ENSG00000055957	1
ENSG00000056050	325
ENSG00000056097	2277
ENSG00000056277	243
ENSG00000056291	3
ENSG00000056487	120
ENSG00000056558	12146
ENSG00000056586	2045
ENSG00000056736	134
ENSG00000056972	422
ENSG00000056998	249
ENSG00000057019	9564
ENSG00000057149	0
ENSG00000057252	3216
ENSG00000057294	1193
ENSG00000057468	1
ENSG00000057593	17
ENSG00000057608	5210
ENSG00000057657	20
ENSG00000057663	696
ENSG00000057704	255
ENSG00000057757	1563
ENSG00000057935	567
ENSG00000058056	1205
ENSG00000058063	1438
ENSG00000058085	8488
ENSG00000058091	618
ENSG00000058262	7568
ENSG00000058272	1609
ENSG00000058335	116
ENSG00000058404	212
ENSG00000058453	543
ENSG00000058600	26
ENSG00000058668	1551
ENSG00000058673	1
ENSG00000058729	573
ENSG00000058799	341
ENSG00000058804	977
ENSG00000058866	2
ENSG00000059122	985
ENSG00000059145	933
ENSG00000059377	27
ENSG00000059378	765
ENSG00000059573	1851
ENSG00000059588	383
ENSG00000059691	526
ENSG00000059728	1123
ENSG00000059758	1426
ENSG00000059769	370
ENSG00000059804	851
ENSG00000059915	131
ENSG00000060069	400
ENSG00000060138	4588
ENSG00000060140	2
ENSG00000060237	3176
ENSG00000060303	0
ENSG00000060339	1983
ENSG00000060491	1692
ENSG00000060558	1
ENSG00000060566	0
ENSG00000060642	135
ENSG00000060656	404
ENSG00000060688	679
ENSG00000060709	0
ENSG00000060718	1902
ENSG00000060749	1630
ENSG00000060762	366
ENSG00000060971	774
ENSG00000060982	1254
ENSG00000061273	3203
ENSG00000061337	16
ENSG00000061455	7
ENSG00000061492	0
ENSG00000061656	120
ENSG00000061676	6577
ENSG00000061794	1874
ENSG00000061918	6
ENSG00000061936	1270
ENSG00000061938	710
ENSG00000061987	944
ENSG00000062038	238
ENSG00000062096	0
ENSG00000062194	2665
ENSG00000062282	107
ENSG00000062370	115
ENSG00000062485	3674
ENSG00000062524	9
ENSG00000062582	128
ENSG00000062598	862
ENSG00000062650	1847
ENSG00000062716	4351
ENSG00000062725	1573
ENSG00000062822	805
ENSG00000063015	24
ENSG00000063046	7150
ENSG00000063127	10
ENSG00000063169	589
ENSG00000063176	717
ENSG00000063177	9940
ENSG00000063180	98
ENSG00000063241	736
ENSG00000063244	6149
ENSG00000063245	2754
ENSG00000063322	976
ENSG00000063438	42
ENSG00000063515	0
ENSG00000063587	891
ENSG00000063601	1346
ENSG00000063660	13939
ENSG00000063761	187
ENSG00000063854	634
ENSG00000063978	1962
ENSG00000064012	16
ENSG00000064042	11346
ENSG00000064102	646
ENSG00000064115	798
ENSG00000064195	7
ENSG00000064199	51
ENSG00000064201	1
ENSG00000064205	2
ENSG00000064218	0
ENSG00000064225	16
ENSG00000064270	4
ENSG00000064300	22
ENSG00000064309	193
ENSG00000064313	729
ENSG00000064393	8336
ENSG00000064419	1365
ENSG00000064489	0
ENSG00000064490	299
ENSG00000064545	713
ENSG00000064547	191
ENSG00000064601	902
ENSG00000064607	1469
ENSG00000064651	1165
ENSG00000064652	414
ENSG00000064655	47
ENSG00000064666	3784
ENSG00000064687	323
ENSG00000064692	16
ENSG00000064703	510
ENSG00000064726	612
ENSG00000064763	28
ENSG00000064787	40
ENSG00000064835	0
ENSG00000064886	21
ENSG00000064932	154
ENSG00000064933	286
ENSG00000064961	1004
ENSG00000064989	0
ENSG00000064995	282
ENSG00000064999	581
ENSG00000065000	4725
ENSG00000065029	702
ENSG00000065054	441
ENSG00000065057	189
ENSG00000065060	934
ENSG00000065135	2543
ENSG00000065150	8831
ENSG00000065154	1549
ENSG00000065183	1833
ENSG00000065243	1165
ENSG00000065268	1366
ENSG00000065308	3092
ENSG00000065320	459
ENSG00000065325	1
ENSG00000065328	198
ENSG00000065357	212
ENSG00000065361	21
ENSG00000065371	0
ENSG00000065413	94
ENSG00000065427	3761
ENSG00000065457	399
ENSG00000065485	292
ENSG00000065491	743
ENSG00000065518	1496
ENSG00000065526	3436
ENSG00000065534	1283
ENSG00000065548	2422
ENSG00000065559	1366
ENSG00000065600	370
ENSG00000065609	89
ENSG00000065613	2678
ENSG00000065615	266
ENSG00000065618	44
ENSG00000065621	35
ENSG00000065665	305
ENSG00000065675	117
ENSG00000065717	45
ENSG00000065802	1186
ENSG00000065809	2476
ENSG00000065833	869
ENSG00000065882	2400
ENSG00000065883	1339
ENSG00000065911	1722
ENSG00000065923	583
ENSG00000065970	1078
ENSG00000065978	22481
ENSG00000065989	45
ENSG00000066027	1148
ENSG00000066032	12
ENSG00000066044	2687
ENSG00000066056	72
ENSG00000066084	1567
ENSG00000066117	1408
ENSG00000066135	449
ENSG00000066136	783
ENSG00000066185	4
ENSG00000066230	196
ENSG00000066248	19
ENSG00000066279	113
ENSG00000066294	0
ENSG00000066322	1896
ENSG00000066336	8
ENSG00000066379	0
ENSG00000066382	14
ENSG00000066405	8
ENSG00000066422	963
ENSG00000066427	364
ENSG00000066455	740
ENSG00000066468	810
ENSG00000066557	276
ENSG00000066583	381
ENSG00000066629	891
ENSG00000066651	224
ENSG00000066654	1003
ENSG00000066697	3140
ENSG00000066735	286
ENSG00000066739	1199
ENSG00000066777	1977
ENSG00000066813	0
ENSG00000066827	317
ENSG00000066855	403
ENSG00000066923	79
ENSG00000066926	1432
ENSG00000066933	659
ENSG00000067048	0
ENSG00000067057	10545
ENSG00000067064	2316
ENSG00000067066	755
ENSG00000067082	2544
ENSG00000067113	181
ENSG00000067141	1674
ENSG00000067167	3550
ENSG00000067177	461
ENSG00000067182	3362
ENSG00000067191	227
ENSG00000067208	628
ENSG00000067221	210
ENSG00000067225	42409
ENSG00000067248	2946
ENSG00000067334	1907
ENSG00000067365	237
ENSG00000067369	1204
ENSG00000067445	485
ENSG00000067533	1094
ENSG00000067560	10514
ENSG00000067596	1051
ENSG00000067601	26
ENSG00000067606	280
ENSG00000067646	0
ENSG00000067704	2714
ENSG00000067715	672
ENSG00000067798	3637
ENSG00000067829	612
ENSG00000067836	98
ENSG00000067840	397
ENSG00000067842	7
ENSG00000067900	2293
ENSG00000067955	1058
ENSG00000067992	1096
ENSG00000068001	437
ENSG00000068024	534
ENSG00000068028	663
ENSG00000068078	52
ENSG00000068079	540
ENSG00000068097	382
ENSG00000068120	1154
ENSG00000068137	285
ENSG00000068305	2448
ENSG00000068308	1408
ENSG00000068323	5715
ENSG00000068354	236
ENSG00000068366	2450
ENSG00000068383	774
ENSG00000068394	551
ENSG00000068400	1123
ENSG00000068438	843
ENSG00000068489	60
ENSG00000068615	86
ENSG00000068650	1430
ENSG00000068654	2597
ENSG00000068697	4377
ENSG00000068724	492
ENSG00000068745	1444
ENSG00000068781	0
ENSG00000068784	354
ENSG00000068796	1223
ENSG00000068831	2
ENSG00000068878	3105
ENSG00000068885	84
ENSG00000068903	0
ENSG00000068912	821
ENSG00000068971	446
ENSG00000068976	59
ENSG00000068985	0
ENSG00000069011	0
ENSG00000069018	2
ENSG00000069020	641
ENSG00000069122	1
ENSG00000069188	136
ENSG00000069206	0
ENSG00000069248	859
ENSG00000069275	4002
ENSG00000069329	2995
ENSG00000069345	2704
ENSG00000069399	576
ENSG00000069424	445
ENSG00000069431	5
ENSG00000069482	448
ENSG00000069493	31
ENSG00000069509	158
ENSG00000069535	52
ENSG00000069667	1072
ENSG00000069696	331
ENSG00000069702	1639
ENSG00000069764	0
ENSG00000069812	1
ENSG00000069849	3311
ENSG00000069869	1395
ENSG00000069943	101
ENSG00000069956	2962
ENSG00000069966	345
ENSG00000069974	455
ENSG00000069998	660
ENSG00000070010	811
ENSG00000070018	0
ENSG00000070019	3
ENSG00000070031	0
ENSG00000070047	65
ENSG00000070061	1582
ENSG00000070081	568
ENSG00000070087	3134
ENSG00000070159	329
ENSG00000070182	36
ENSG00000070190	2
ENSG00000070193	6
ENSG00000070214	901
ENSG00000070269	287
ENSG00000070366	647
ENSG00000070367	1927
ENSG00000070371	157
ENSG00000070388	5
ENSG00000070404	4633
ENSG00000070413	2277
ENSG00000070423	1087
ENSG00000070444	602
ENSG00000070476	699
ENSG00000070495	2078
ENSG00000070501	242
ENSG00000070526	0
ENSG00000070540	254
ENSG00000070601	3
ENSG00000070610	1388
ENSG00000070614	3198
ENSG00000070669	12
ENSG00000070718	399
ENSG00000070729	3
ENSG00000070731	111
ENSG00000070748	0
ENSG00000070756	26444
ENSG00000070759	47
ENSG00000070761	449
ENSG00000070770	870
ENSG00000070778	1643
ENSG00000070785	427
ENSG00000070808	21
ENSG00000070814	1938
ENSG00000070831	5074
ENSG00000070882	342
ENSG00000070886	9
ENSG00000070915	0
ENSG00000070950	463
ENSG00000070961	5092
ENSG00000070985	7
ENSG00000071051	1041
ENSG00000071054	10863
ENSG00000071073	288
ENSG00000071082	9637
ENSG00000071127	12340
ENSG00000071189	812
ENSG00000071203	0
ENSG00000071205	457
ENSG00000071242	1424
ENSG00000071243	424
ENSG00000071246	87
ENSG00000071282	2936
ENSG00000071462	1970
ENSG00000071537	2330
ENSG00000071539	259
ENSG00000071553	2809
ENSG00000071564	1997
ENSG00000071575	296
ENSG00000071626	3264
ENSG00000071655	1416
ENSG00000071677	0
ENSG00000071794	444
ENSG00000071859	1849
ENSG00000071889	857
ENSG00000071894	0
ENSG00000071909	3
ENSG00000071967	1526
ENSG00000071991	1193
ENSG00000071994	1610
ENSG00000072041	423
ENSG00000072042	2825
ENSG00000072062	0
ENSG00000072071	0
ENSG00000072080	0
ENSG00000072110	16155
ENSG00000072121	773
ENSG00000072133	280
ENSG00000072134	382
ENSG00000072135	313
ENSG00000072163	79
ENSG00000072182	0
ENSG00000072195	269
ENSG00000072201	43
ENSG00000072210	4442
ENSG00000072274	8742
ENSG00000072310	1281
ENSG00000072315	3
ENSG00000072364	4412
ENSG00000072401	766
ENSG00000072415	1299
ENSG00000072422	574
ENSG00000072501	3078
ENSG00000072506	949
ENSG00000072518	1302
ENSG00000072571	81
ENSG00000072609	746
ENSG00000072657	4
ENSG00000072682	1046
ENSG00000072694	0
ENSG00000072736	269
ENSG00000072756	396
ENSG00000072778	9137
ENSG00000072786	836
ENSG00000072803	1837
ENSG00000072818	7
ENSG00000072832	767
ENSG00000072840	735
ENSG00000072849	870
ENSG00000072858	0
ENSG00000072864	1
ENSG00000072952	5
ENSG00000072954	200
ENSG00000072958	1520
ENSG00000073008	3845
ENSG00000073050	368
ENSG00000073060	1158
ENSG00000073067	39
ENSG00000073111	1056
ENSG00000073146	7
ENSG00000073150	748
ENSG00000073169	588
ENSG00000073282	25
ENSG00000073331	150
ENSG00000073350	357
ENSG00000073417	502
ENSG00000073464	571
ENSG00000073536	910
ENSG00000073578	59
ENSG00000073584	154
ENSG00000073598	4
ENSG00000073605	94
ENSG00000073614	1800
ENSG00000073670	79
ENSG00000073711	1734
ENSG00000073712	3957
ENSG00000073734	2
ENSG00000073737	48
ENSG00000073754	0
ENSG00000073756	189
ENSG00000073792	2877
ENSG00000073803	531
ENSG00000073849	313
ENSG00000073861	7
ENSG00000073905	97
ENSG00000073910	138
ENSG00000073921	5209
ENSG00000073969	1
ENSG00000074047	517
ENSG00000074054	1247
ENSG00000074071	226
ENSG00000074181	131
ENSG00000074201	1723
ENSG00000074211	13
ENSG00000074219	294
ENSG00000074266	445
ENSG00000074276	10
ENSG00000074317	2
ENSG00000074319	1708
ENSG00000074356	1298
ENSG00000074370	5
ENSG00000074410	9
ENSG00000074416	2324
ENSG00000074527	1642
ENSG00000074582	528
ENSG00000074590	899
ENSG00000074603	1174
ENSG00000074621	146
ENSG00000074657	1796
ENSG00000074660	0
ENSG00000074695	3720
ENSG00000074696	1486
ENSG00000074706	12
ENSG00000074755	1541
ENSG00000074771	0
ENSG00000074800	63387
ENSG00000074803	6
ENSG00000074842	1292
ENSG00000074855	426
ENSG00000074935	131
ENSG00000074964	875
ENSG00000074966	8
ENSG00000075035	4
ENSG00000075043	2
ENSG00000075073	18
ENSG00000075089	326
ENSG00000075131	188
ENSG00000075142	1295
ENSG00000075151	2873
ENSG00000075188	182
ENSG00000075213	508
ENSG00000075218	63
ENSG00000075223	5675
ENSG00000075234	370
ENSG00000075239	563
ENSG00000075240	1024
ENSG00000075275	619
ENSG00000075290	1
ENSG00000075292	2236
ENSG00000075303	157
ENSG00000075336	772
ENSG00000075340	43
ENSG00000075388	0
ENSG00000075391	3459
ENSG00000075399	322
ENSG00000075407	420
ENSG00000075413	2298
ENSG00000075415	7767
ENSG00000075420	4625
ENSG00000075426	9913
ENSG00000075429	0
ENSG00000075461	58
ENSG00000075539	2412
ENSG00000075568	1448
ENSG00000075618	1598
ENSG00000075624	76379
ENSG00000075643	40
ENSG00000075651	72
ENSG00000075673	0
ENSG00000075702	117
ENSG00000075711	5097
ENSG00000075785	6026
ENSG00000075790	0
ENSG00000075826	149
ENSG00000075856	1183
ENSG00000075884	5
ENSG00000075886	5
ENSG00000075891	0
ENSG00000075914	414
ENSG00000075945	1497
ENSG00000075975	986
ENSG00000076003	1337
ENSG00000076043	392
ENSG00000076053	425
ENSG00000076067	1838
ENSG00000076108	3165
ENSG00000076201	1871
ENSG00000076242	851
ENSG00000076248	478
ENSG00000076258	55
ENSG00000076321	590
ENSG00000076344	179
ENSG00000076351	133
ENSG00000076356	258
ENSG00000076382	77
ENSG00000076513	1906
ENSG00000076554	533
ENSG00000076555	172
ENSG00000076604	1499
ENSG00000076641	690
ENSG00000076650	200
ENSG00000076662	1
ENSG00000076685	3016
ENSG00000076706	500
ENSG00000076716	165
ENSG00000076770	16
ENSG00000076826	854
ENSG00000076864	486
ENSG00000076924	920
ENSG00000076928	1751
ENSG00000076944	266
ENSG00000076984	1369
ENSG00000077009	11
ENSG00000077044	1714
ENSG00000077063	263
ENSG00000077080	2
ENSG00000077092	1251
ENSG00000077097	4930
ENSG00000077147	5848
ENSG00000077150	7989
ENSG00000077152	23
ENSG00000077157	427
ENSG00000077232	2216
ENSG00000077235	2302
ENSG00000077238	720
ENSG00000077254	1680
ENSG00000077264	39
ENSG00000077274	6
ENSG00000077279	1
ENSG00000077312	522
ENSG00000077327	2
ENSG00000077348	434
ENSG00000077380	2475
ENSG00000077420	3
ENSG00000077454	159
ENSG00000077458	302
ENSG00000077463	735
ENSG00000077498	747
ENSG00000077514	361
ENSG00000077522	327
ENSG00000077549	3283
ENSG00000077585	564
ENSG00000077616	2
ENSG00000077684	855
ENSG00000077713	137
ENSG00000077721	1287
ENSG00000077782	5914
ENSG00000077800	0
ENSG00000077935	3
ENSG00000077942	309
ENSG00000077943	0
ENSG00000077984	0
ENSG00000078018	2639
ENSG00000078043	754
ENSG00000078053	27
ENSG00000078061	1352
ENSG00000078070	371
ENSG00000078081	20
ENSG00000078098	307
ENSG00000078114	109
ENSG00000078124	722
ENSG00000078140	2495
ENSG00000078142	2103
ENSG00000078177	407
ENSG00000078237	193
ENSG00000078246	795
ENSG00000078269	1981
ENSG00000078295	4
ENSG00000078304	1357
ENSG00000078319	148
ENSG00000078328	3
ENSG00000078369	9795
ENSG00000078399	0
ENSG00000078401	339
ENSG00000078403	327
ENSG00000078487	54
ENSG00000078549	1
ENSG00000078579	0
ENSG00000078589	0
ENSG00000078596	104
ENSG00000078618	2556
ENSG00000078668	1475
ENSG00000078674	2521
ENSG00000078687	616
ENSG00000078699	643
ENSG00000078725	92
ENSG00000078747	1712
ENSG00000078795	1
ENSG00000078804	997
ENSG00000078808	5282
ENSG00000078814	10
ENSG00000078898	0
ENSG00000078900	9
ENSG00000078902	1819
ENSG00000078967	173
ENSG00000079101	4
ENSG00000079102	75
ENSG00000079112	1
ENSG00000079134	579
ENSG00000079150	84
ENSG00000079156	166
ENSG00000079215	47
ENSG00000079246	8628
ENSG00000079257	60
ENSG00000079263	13
ENSG00000079277	239
ENSG00000079308	552
ENSG00000079313	924
ENSG00000079332	2946
ENSG00000079335	108
ENSG00000079337	68
ENSG00000079385	3
ENSG00000079387	673
ENSG00000079393	1
ENSG00000079432	3176
ENSG00000079435	158
ENSG00000079459	166
ENSG00000079462	179
ENSG00000079482	45
ENSG00000079557	0
ENSG00000079616	229
ENSG00000079689	1
ENSG00000079691	236
ENSG00000079739	1019
ENSG00000079785	2474
ENSG00000079805	2193
ENSG00000079819	4350
ENSG00000079841	199
ENSG00000079931	6
ENSG00000079950	837
ENSG00000079974	366
ENSG00000079999	2841
ENSG00000080007	0
ENSG00000080031	54
ENSG00000080166	541
ENSG00000080189	1181
ENSG00000080200	537
ENSG00000080224	1
ENSG00000080293	1
ENSG00000080298	338
ENSG00000080345	2362
ENSG00000080371	2216
ENSG00000080493	193
ENSG00000080503	814
ENSG00000080511	0
ENSG00000080546	203
ENSG00000080561	383
ENSG00000080572	0
ENSG00000080573	229
ENSG00000080603	131
ENSG00000080608	1570
ENSG00000080618	0
ENSG00000080644	361
ENSG00000080709	3
ENSG00000080802	656
ENSG00000080815	2451
ENSG00000080819	235
ENSG00000080822	932
ENSG00000080823	209
ENSG00000080824	101611
ENSG00000080839	199
ENSG00000080845	2039
ENSG00000080854	907
ENSG00000080910	0
ENSG00000080947	43
ENSG00000080986	26
ENSG00000081014	573
ENSG00000081019	566
ENSG00000081026	334
ENSG00000081041	10
ENSG00000081051	2
ENSG00000081052	1299
ENSG00000081059	1694
ENSG00000081087	1735
ENSG00000081138	6
ENSG00000081148	22
ENSG00000081154	3045
ENSG00000081177	515
ENSG00000081181	106
ENSG00000081189	35
ENSG00000081237	2
ENSG00000081248	1
ENSG00000081277	36
ENSG00000081307	724
ENSG00000081320	127
ENSG00000081377	676
ENSG00000081386	360
ENSG00000081479	145
ENSG00000081665	198
ENSG00000081692	130
ENSG00000081721	456
ENSG00000081760	707
ENSG00000081791	1025
ENSG00000081800	0
ENSG00000081803	161
ENSG00000081818	6
ENSG00000081842	0
ENSG00000081853	4
ENSG00000081870	234
ENSG00000081913	399
ENSG00000081923	416
ENSG00000081985	7
ENSG00000082014	295
ENSG00000082068	416
ENSG00000082074	11
ENSG00000082126	51
ENSG00000082146	381
ENSG00000082153	6245
ENSG00000082175	38
ENSG00000082196	11
ENSG00000082212	2270
ENSG00000082213	589
ENSG00000082258	631
ENSG00000082269	468
ENSG00000082293	1
ENSG00000082397	986
ENSG00000082438	1039
ENSG00000082458	144
ENSG00000082482	0
ENSG00000082497	2
ENSG00000082512	178
ENSG00000082515	540
ENSG00000082516	1161
ENSG00000082556	0
ENSG00000082641	5463
ENSG00000082684	16
ENSG00000082701	2232
ENSG00000082781	3083
ENSG00000082805	1091
ENSG00000082898	2989
ENSG00000082929	0
ENSG00000082996	974
ENSG00000083067	4756
ENSG00000083093	116
ENSG00000083097	237
ENSG00000083099	868
ENSG00000083123	581
ENSG00000083168	2249
ENSG00000083223	706
ENSG00000083290	670
ENSG00000083307	0
ENSG00000083312	10509
ENSG00000083444	2240
ENSG00000083454	4
ENSG00000083457	217
ENSG00000083520	1465
ENSG00000083535	329
ENSG00000083544	351
ENSG00000083622	0
ENSG00000083635	392
ENSG00000083642	982
ENSG00000083720	965
ENSG00000083750	235
ENSG00000083782	9
ENSG00000083799	3690
ENSG00000083807	64
ENSG00000083812	426
ENSG00000083814	175
ENSG00000083817	140
ENSG00000083828	222
ENSG00000083838	100
ENSG00000083844	537
ENSG00000083845	14338
ENSG00000083857	8522
ENSG00000083896	95
ENSG00000083937	1505
ENSG00000084070	507
ENSG00000084072	572
ENSG00000084073	1926
ENSG00000084090	3710
ENSG00000084092	482
ENSG00000084093	1389
ENSG00000084110	6
ENSG00000084112	3400
ENSG00000084207	7129
ENSG00000084234	17398
ENSG00000084444	257
ENSG00000084453	217
ENSG00000084463	1874
ENSG00000084623	4475
ENSG00000084628	42
ENSG00000084636	236
ENSG00000084652	2433
ENSG00000084674	0
ENSG00000084676	1358
ENSG00000084693	339
ENSG00000084710	1237
ENSG00000084731	983
ENSG00000084733	2408
ENSG00000084734	6
ENSG00000084754	3640
ENSG00000084764	728
ENSG00000084774	1620
ENSG00000085063	12997
ENSG00000085117	925
ENSG00000085185	280
ENSG00000085224	1927
ENSG00000085231	0
ENSG00000085265	0
ENSG00000085274	417
ENSG00000085276	3
ENSG00000085365	1658
ENSG00000085377	1250
ENSG00000085382	212
ENSG00000085415	1758
ENSG00000085433	480
ENSG00000085449	1304
ENSG00000085465	33
ENSG00000085491	116
ENSG00000085511	449
ENSG00000085514	36
ENSG00000085552	142
ENSG00000085563	61
ENSG00000085644	220
ENSG00000085662	9637
ENSG00000085719	2458
ENSG00000085721	65
ENSG00000085733	566
ENSG00000085741	41
ENSG00000085760	732
ENSG00000085788	774
ENSG00000085831	9
ENSG00000085832	1203
ENSG00000085840	133
ENSG00000085871	30
ENSG00000085872	1051
ENSG00000085978	0
ENSG00000085982	1486
ENSG00000085998	1891
ENSG00000085999	71
ENSG00000086015	1350
ENSG00000086061	20966
ENSG00000086062	8406
ENSG00000086065	1234
ENSG00000086102	1193
ENSG00000086159	0
ENSG00000086189	365
ENSG00000086200	591
ENSG00000086205	0
ENSG00000086232	1654
ENSG00000086288	14
ENSG00000086289	505
ENSG00000086300	49
ENSG00000086475	1286
ENSG00000086504	1301
ENSG00000086506	8
ENSG00000086544	799
ENSG00000086548	0
ENSG00000086570	9
ENSG00000086589	1528
ENSG00000086598	2873
ENSG00000086619	177
ENSG00000086666	2319
ENSG00000086696	592
ENSG00000086712	2001
ENSG00000086717	6
ENSG00000086730	62
ENSG00000086758	5615
ENSG00000086827	583
ENSG00000086848	155
ENSG00000086967	2
ENSG00000086991	575
ENSG00000087008	442
ENSG00000087053	2002
ENSG00000087074	10742
ENSG00000087076	194
ENSG00000087077	2659
ENSG00000087085	330
ENSG00000087086	46105
ENSG00000087087	3746
ENSG00000087088	2046
ENSG00000087095	975
ENSG00000087111	963
ENSG00000087116	32
ENSG00000087128	0
ENSG00000087152	2076
ENSG00000087157	511
ENSG00000087191	1889
ENSG00000087206	775
ENSG00000087237	3
ENSG00000087245	1249
ENSG00000087250	0
ENSG00000087253	669
ENSG00000087258	89
ENSG00000087263	738
ENSG00000087266	619
ENSG00000087269	1217
ENSG00000087274	3425
ENSG00000087299	260
ENSG00000087301	220
ENSG00000087302	2218
ENSG00000087303	752
ENSG00000087338	451
ENSG00000087365	5344
ENSG00000087448	677
ENSG00000087460	12871
ENSG00000087470	2014
ENSG00000087494	74
ENSG00000087495	2
ENSG00000087502	703
ENSG00000087510	1
ENSG00000087586	73
ENSG00000087589	7
ENSG00000087842	1227
ENSG00000087884	39
ENSG00000087903	356
ENSG00000087995	683
ENSG00000088002	2
ENSG00000088035	117
ENSG00000088038	232
ENSG00000088053	0
ENSG00000088179	637
ENSG00000088205	1762
ENSG00000088247	5987
ENSG00000088256	1634
ENSG00000088280	0
ENSG00000088298	309
ENSG00000088305	25
ENSG00000088320	0
ENSG00000088325	236
ENSG00000088340	199
ENSG00000088356	1056
ENSG00000088367	544
ENSG00000088386	0
ENSG00000088387	1611
ENSG00000088448	2008
ENSG00000088451	164
ENSG00000088538	273
ENSG00000088543	150
ENSG00000088682	584
ENSG00000088726	1
ENSG00000088727	88
ENSG00000088756	97
ENSG00000088766	359
ENSG00000088782	0
ENSG00000088808	977
ENSG00000088812	2179
ENSG00000088826	1126
ENSG00000088827	2
ENSG00000088832	5468
ENSG00000088833	2934
ENSG00000088836	20
ENSG00000088854	193
ENSG00000088876	174
ENSG00000088881	843
ENSG00000088882	87
ENSG00000088888	2490
ENSG00000088899	291
ENSG00000088926	4
ENSG00000088930	2457
ENSG00000088970	364
ENSG00000088986	2203
ENSG00000088992	1
ENSG00000089006	1426
ENSG00000089009	21742
ENSG00000089012	0
ENSG00000089022	800
ENSG00000089041	0
ENSG00000089048	648
ENSG00000089050	545
ENSG00000089053	1765
ENSG00000089057	1718
ENSG00000089060	314
ENSG00000089063	1596
ENSG00000089091	69
ENSG00000089094	854
ENSG00000089101	2
ENSG00000089116	0
ENSG00000089123	176
ENSG00000089127	45
ENSG00000089154	3878
ENSG00000089157	27260
ENSG00000089159	1569
ENSG00000089163	34
ENSG00000089169	0
ENSG00000089177	137
ENSG00000089195	678
ENSG00000089199	46
ENSG00000089220	5032
ENSG00000089225	0
ENSG00000089234	684
ENSG00000089248	1571
ENSG00000089250	0
ENSG00000089280	6923
ENSG00000089289	386
ENSG00000089327	294
ENSG00000089335	715
ENSG00000089351	1615
ENSG00000089356	0
ENSG00000089472	113
ENSG00000089486	108
ENSG00000089505	4
ENSG00000089558	3
ENSG00000089597	7075
ENSG00000089639	615
ENSG00000089682	225
ENSG00000089685	87
ENSG00000089692	21
ENSG00000089693	4108
ENSG00000089723	0
ENSG00000089737	47
ENSG00000089775	181
ENSG00000089818	455
ENSG00000089820	42
ENSG00000089847	19
ENSG00000089876	899
ENSG00000089902	1323
ENSG00000089916	1703
ENSG00000090006	387
ENSG00000090013	354
ENSG00000090020	2259
ENSG00000090054	1154
ENSG00000090060	7005
ENSG00000090061	319
ENSG00000090097	1428
ENSG00000090104	0
ENSG00000090238	450
ENSG00000090263	454
ENSG00000090266	470
ENSG00000090273	7045
ENSG00000090316	1637
ENSG00000090339	2534
ENSG00000090372	1971
ENSG00000090376	2
ENSG00000090382	2
ENSG00000090402	0
ENSG00000090432	1042
ENSG00000090447	284
ENSG00000090470	703
ENSG00000090487	1715
ENSG00000090512	0
ENSG00000090520	772
ENSG00000090530	1367
ENSG00000090534	1
ENSG00000090539	12
ENSG00000090554	4
ENSG00000090565	172
ENSG00000090581	778
ENSG00000090612	519
ENSG00000090615	1880
ENSG00000090621	3573
ENSG00000090659	0
ENSG00000090661	1109
ENSG00000090674	513
ENSG00000090686	1135
ENSG00000090776	861
ENSG00000090857	408
ENSG00000090861	4637
ENSG00000090863	2984
ENSG00000090889	19
ENSG00000090905	149
ENSG00000090924	301
ENSG00000090932	33
ENSG00000090971	363
ENSG00000090975	451
ENSG00000090989	535
ENSG00000091009	480
ENSG00000091010	1
ENSG00000091039	1669
ENSG00000091073	111
ENSG00000091106	12
ENSG00000091127	974
ENSG00000091128	3
ENSG00000091129	370
ENSG00000091136	4656
ENSG00000091137	6
ENSG00000091138	1
ENSG00000091140	2263
ENSG00000091157	327
ENSG00000091164	1909
ENSG00000091181	1
ENSG00000091262	0
ENSG00000091317	2103
ENSG00000091409	2820
ENSG00000091428	27
ENSG00000091436	1533
ENSG00000091482	0
ENSG00000091483	1971
ENSG00000091490	1206
ENSG00000091513	4
ENSG00000091527	12430
ENSG00000091536	15
ENSG00000091542	1773
ENSG00000091583	0
ENSG00000091592	7
ENSG00000091622	106
ENSG00000091640	1426
ENSG00000091651	245
ENSG00000091656	921
ENSG00000091664	0
ENSG00000091704	0
ENSG00000091732	392
ENSG00000091831	10
ENSG00000091844	113
ENSG00000091879	17
ENSG00000091947	536
ENSG00000091972	25
ENSG00000091986	3376
ENSG00000092009	2
ENSG00000092010	221
ENSG00000092020	256
ENSG00000092036	31
ENSG00000092051	7
ENSG00000092054	4
ENSG00000092067	0
ENSG00000092068	4416
ENSG00000092094	303
ENSG00000092096	666
ENSG00000092098	0
ENSG00000092108	960
ENSG00000092140	527
ENSG00000092148	3925
ENSG00000092199	12366
ENSG00000092200	10
ENSG00000092201	3619
ENSG00000092203	1186
ENSG00000092208	176
ENSG00000092295	4
ENSG00000092330	79
ENSG00000092345	0
ENSG00000092377	0
ENSG00000092421	132
ENSG00000092439	1981
ENSG00000092445	1030
ENSG00000092470	140
ENSG00000092529	12
ENSG00000092531	853
ENSG00000092607	23
ENSG00000092621	893
ENSG00000092758	122
ENSG00000092820	4682
ENSG00000092841	6251
ENSG00000092847	1165
ENSG00000092850	8
ENSG00000092853	196
ENSG00000092871	581
ENSG00000092929	1143
ENSG00000092931	169
ENSG00000092964	801
ENSG00000092969	1528
ENSG00000092978	304
ENSG00000093000	1728
ENSG00000093009	148
ENSG00000093010	16
ENSG00000093072	284
ENSG00000093100	0
ENSG00000093134	1
ENSG00000093144	1733
ENSG00000093167	1854
ENSG00000093183	826
[truncated: 58,680 more rows]
