# Supplementary material for: A bio-functional polymer that prevents retinal scarring through modulation of NRF2 signalling pathway
Source: Nat Commun. 2022 May 19;13:2796. doi: 10.1038/s41467-022-30474-6 (PMC9119969; doi:10.1038/s41467-022-30474-6)
Supplement: Supplementary file 11 — Source data [file 41467_2022_30474_MOESM11_ESM.zip › NCOMMS-21-46079B_zip/Source data 2_RNA-Seq Data/DESeq2/CountFiles/invitro/D3_24h_sorted.count]

ENSG00000000003	778
ENSG00000000005	0
ENSG00000000419	531
ENSG00000000457	144
ENSG00000000460	190
ENSG00000000938	0
ENSG00000000971	235
ENSG00000001036	1147
ENSG00000001084	901
ENSG00000001167	1088
ENSG00000001460	223
ENSG00000001461	706
ENSG00000001497	960
ENSG00000001561	414
ENSG00000001617	154
ENSG00000001626	1
ENSG00000001629	1235
ENSG00000001630	513
ENSG00000001631	61
ENSG00000002016	82
ENSG00000002079	141
ENSG00000002330	125
ENSG00000002549	1222
ENSG00000002586	2402
ENSG00000002587	12
ENSG00000002726	0
ENSG00000002745	0
ENSG00000002746	3
ENSG00000002822	1
ENSG00000002834	5692
ENSG00000002919	357
ENSG00000002933	2
ENSG00000003056	581
ENSG00000003096	42
ENSG00000003137	43
ENSG00000003147	54
ENSG00000003249	120
ENSG00000003393	997
ENSG00000003400	2
ENSG00000003402	1454
ENSG00000003436	82
ENSG00000003509	194
ENSG00000003756	685
ENSG00000003987	48
ENSG00000003989	794
ENSG00000004059	662
ENSG00000004139	261
ENSG00000004142	2164
ENSG00000004399	2921
ENSG00000004455	2453
ENSG00000004468	33
ENSG00000004478	3542
ENSG00000004487	2492
ENSG00000004534	1188
ENSG00000004660	281
ENSG00000004700	850
ENSG00000004766	409
ENSG00000004776	2
ENSG00000004777	181
ENSG00000004779	883
ENSG00000004799	14
ENSG00000004809	1
ENSG00000004838	2
ENSG00000004846	14
ENSG00000004848	0
ENSG00000004864	1052
ENSG00000004866	233
ENSG00000004897	1925
ENSG00000004939	0
ENSG00000004948	0
ENSG00000004961	715
ENSG00000004975	1189
ENSG00000005001	1
ENSG00000005007	3277
ENSG00000005020	95
ENSG00000005022	2878
ENSG00000005059	587
ENSG00000005073	0
ENSG00000005075	670
ENSG00000005100	1098
ENSG00000005102	0
ENSG00000005108	1
ENSG00000005156	452
ENSG00000005175	804
ENSG00000005187	0
ENSG00000005189	23
ENSG00000005194	1071
ENSG00000005206	451
ENSG00000005238	834
ENSG00000005243	86
ENSG00000005249	76
ENSG00000005302	546
ENSG00000005339	2586
ENSG00000005379	202
ENSG00000005381	0
ENSG00000005421	0
ENSG00000005436	325
ENSG00000005448	454
ENSG00000005469	140
ENSG00000005471	0
ENSG00000005483	1259
ENSG00000005486	1384
ENSG00000005513	457
ENSG00000005700	211
ENSG00000005801	624
ENSG00000005810	1122
ENSG00000005812	443
ENSG00000005844	3
ENSG00000005882	213
ENSG00000005884	23492
ENSG00000005889	1183
ENSG00000005893	3941
ENSG00000005961	35
ENSG00000005981	0
ENSG00000006007	1397
ENSG00000006015	534
ENSG00000006016	991
ENSG00000006025	190
ENSG00000006042	2916
ENSG00000006047	0
ENSG00000006059	0
ENSG00000006062	665
ENSG00000006071	5
ENSG00000006116	0
ENSG00000006118	12513
ENSG00000006125	5369
ENSG00000006128	1
ENSG00000006194	788
ENSG00000006210	6
ENSG00000006282	702
ENSG00000006283	50
ENSG00000006327	8766
ENSG00000006377	0
ENSG00000006432	654
ENSG00000006451	2119
ENSG00000006453	288
ENSG00000006459	403
ENSG00000006468	74
ENSG00000006530	231
ENSG00000006534	60
ENSG00000006555	0
ENSG00000006576	868
ENSG00000006606	3
ENSG00000006607	841
ENSG00000006611	0
ENSG00000006625	147
ENSG00000006634	181
ENSG00000006638	24
ENSG00000006652	267
ENSG00000006659	0
ENSG00000006695	256
ENSG00000006704	1029
ENSG00000006712	1214
ENSG00000006715	1147
ENSG00000006740	142
ENSG00000006744	1722
ENSG00000006747	20
ENSG00000006756	703
ENSG00000006757	183
ENSG00000006788	1
ENSG00000006831	192
ENSG00000006837	10
ENSG00000007001	0
ENSG00000007038	0
ENSG00000007047	1146
ENSG00000007062	9
ENSG00000007080	2150
ENSG00000007129	0
ENSG00000007168	3350
ENSG00000007171	19
ENSG00000007174	6
ENSG00000007202	3533
ENSG00000007216	0
ENSG00000007237	809
ENSG00000007255	36
ENSG00000007264	8
ENSG00000007306	0
ENSG00000007312	0
ENSG00000007314	1
ENSG00000007341	326
ENSG00000007350	0
ENSG00000007372	588
ENSG00000007376	739
ENSG00000007384	469
ENSG00000007392	805
ENSG00000007402	28
ENSG00000007516	26
ENSG00000007520	994
ENSG00000007541	678
ENSG00000007545	354
ENSG00000007866	1120
ENSG00000007908	0
ENSG00000007923	978
ENSG00000007933	1
ENSG00000007944	61
ENSG00000007952	14
ENSG00000007968	0
ENSG00000008018	2452
ENSG00000008056	74
ENSG00000008083	259
ENSG00000008086	87
ENSG00000008118	0
ENSG00000008128	6
ENSG00000008130	1647
ENSG00000008196	0
ENSG00000008197	0
ENSG00000008226	3
ENSG00000008256	1945
ENSG00000008277	42
ENSG00000008282	1137
ENSG00000008283	142
ENSG00000008294	3085
ENSG00000008300	103
ENSG00000008311	490
ENSG00000008323	26
ENSG00000008324	160
ENSG00000008382	112
ENSG00000008394	5592
ENSG00000008405	906
ENSG00000008438	5
ENSG00000008441	3384
ENSG00000008513	1874
ENSG00000008516	17
ENSG00000008517	710
ENSG00000008710	1945
ENSG00000008735	157
ENSG00000008838	1371
ENSG00000008853	421
ENSG00000008869	560
ENSG00000008952	3003
ENSG00000008988	9324
ENSG00000009307	11666
ENSG00000009335	3371
ENSG00000009413	717
ENSG00000009694	14
ENSG00000009709	0
ENSG00000009724	10
ENSG00000009765	0
ENSG00000009780	77
ENSG00000009790	1
ENSG00000009830	954
ENSG00000009844	1344
ENSG00000009950	26
ENSG00000009954	3815
ENSG00000010017	984
ENSG00000010030	4
ENSG00000010072	256
ENSG00000010165	784
ENSG00000010219	147
ENSG00000010244	2277
ENSG00000010256	2782
ENSG00000010270	872
ENSG00000010278	670
ENSG00000010282	18
ENSG00000010292	1222
ENSG00000010295	267
ENSG00000010310	10
ENSG00000010318	39
ENSG00000010319	1
ENSG00000010322	2093
ENSG00000010327	3
ENSG00000010361	165
ENSG00000010379	5
ENSG00000010404	455
ENSG00000010438	0
ENSG00000010539	175
ENSG00000010610	2
ENSG00000010626	40
ENSG00000010671	9
ENSG00000010704	56
ENSG00000010803	767
ENSG00000010810	1275
ENSG00000010818	1058
ENSG00000010932	2
ENSG00000011007	1688
ENSG00000011009	1665
ENSG00000011021	754
ENSG00000011028	2390
ENSG00000011052	0
ENSG00000011083	0
ENSG00000011105	2065
ENSG00000011114	34
ENSG00000011132	323
ENSG00000011143	194
ENSG00000011198	938
ENSG00000011201	129
ENSG00000011243	569
ENSG00000011258	305
ENSG00000011260	1138
ENSG00000011275	1940
ENSG00000011295	985
ENSG00000011304	10732
ENSG00000011332	61
ENSG00000011347	44
ENSG00000011376	677
ENSG00000011405	2200
ENSG00000011422	2291
ENSG00000011426	1117
ENSG00000011451	1825
ENSG00000011454	1064
ENSG00000011465	313
ENSG00000011478	392
ENSG00000011485	1870
ENSG00000011523	343
ENSG00000011566	565
ENSG00000011590	14
ENSG00000011600	0
ENSG00000011638	20
ENSG00000011677	0
ENSG00000012048	795
ENSG00000012061	1169
ENSG00000012124	0
ENSG00000012171	1069
ENSG00000012174	865
ENSG00000012211	199
ENSG00000012223	0
ENSG00000012232	2100
ENSG00000012504	0
ENSG00000012660	3845
ENSG00000012779	1
ENSG00000012817	0
ENSG00000012822	1306
ENSG00000012963	19
ENSG00000012983	1049
ENSG00000013016	283
ENSG00000013275	0
ENSG00000013288	791
ENSG00000013293	222
ENSG00000013297	52
ENSG00000013306	2807
ENSG00000013364	1479
ENSG00000013374	799
ENSG00000013375	727
ENSG00000013392	79
ENSG00000013441	504
ENSG00000013503	251
ENSG00000013523	260
ENSG00000013561	730
ENSG00000013563	116
ENSG00000013573	684
ENSG00000013583	595
ENSG00000013588	530
ENSG00000013619	280
ENSG00000013725	1
ENSG00000013810	737
ENSG00000014123	406
ENSG00000014138	84
ENSG00000014164	262
ENSG00000014216	1574
ENSG00000014257	0
ENSG00000014641	1443
ENSG00000014824	1522
ENSG00000014914	65
ENSG00000014919	349
ENSG00000015133	160
ENSG00000015153	302
ENSG00000015171	3378
ENSG00000015285	9
ENSG00000015413	1
ENSG00000015475	909
ENSG00000015479	19
ENSG00000015520	3
ENSG00000015532	692
ENSG00000015568	53
ENSG00000015592	1
ENSG00000015676	1426
ENSG00000016082	0
ENSG00000016391	166
ENSG00000016402	4
ENSG00000016490	0
ENSG00000016602	0
ENSG00000016864	591
ENSG00000017260	2281
ENSG00000017427	2
ENSG00000017483	39
ENSG00000017797	1655
ENSG00000018189	619
ENSG00000018236	350
ENSG00000018280	3
ENSG00000018408	1879
ENSG00000018510	1526
ENSG00000018607	0
ENSG00000018610	374
ENSG00000018625	0
ENSG00000018699	612
ENSG00000018869	48
ENSG00000019102	2
ENSG00000019144	3304
ENSG00000019169	0
ENSG00000019186	199
ENSG00000019485	479
ENSG00000019505	28
ENSG00000019549	23
ENSG00000019582	84
ENSG00000019991	1
ENSG00000019995	354
ENSG00000020129	841
ENSG00000020181	326
ENSG00000020219	0
ENSG00000020256	308
ENSG00000020426	376
ENSG00000020577	2793
ENSG00000020633	5
ENSG00000020922	637
ENSG00000021300	145
ENSG00000021355	80
ENSG00000021461	0
ENSG00000021488	1
ENSG00000021574	404
ENSG00000021645	220
ENSG00000021762	309
ENSG00000021776	1135
ENSG00000021826	363
ENSG00000021852	1
ENSG00000022267	581
ENSG00000022277	884
ENSG00000022355	3
ENSG00000022556	0
ENSG00000022567	422
ENSG00000022840	2481
ENSG00000022976	124
ENSG00000023041	690
ENSG00000023171	496
ENSG00000023191	78
ENSG00000023228	79
ENSG00000023287	1362
ENSG00000023318	772
ENSG00000023330	3305
ENSG00000023445	1049
ENSG00000023516	1099
ENSG00000023572	366
ENSG00000023608	491
ENSG00000023697	402
ENSG00000023734	3290
ENSG00000023839	20
ENSG00000023892	10
ENSG00000023902	2075
ENSG00000023909	4044
ENSG00000024048	876
ENSG00000024422	2212
ENSG00000024526	148
ENSG00000024862	84
ENSG00000025039	710
ENSG00000025156	354
ENSG00000025293	860
ENSG00000025423	8
ENSG00000025434	15
ENSG00000025708	29
ENSG00000025770	1168
ENSG00000025772	1441
ENSG00000025796	2703
ENSG00000025800	2090
ENSG00000026025	19566
ENSG00000026036	70
ENSG00000026103	179
ENSG00000026297	62
ENSG00000026508	12884
ENSG00000026559	507
ENSG00000026652	408
ENSG00000026751	6
ENSG00000026950	149
ENSG00000027001	248
ENSG00000027075	83
ENSG00000027644	4
ENSG00000027697	617
ENSG00000027847	536
ENSG00000027869	21
ENSG00000028116	266
ENSG00000028137	1
ENSG00000028203	1134
ENSG00000028277	96
ENSG00000028310	1076
ENSG00000028528	1540
ENSG00000028839	232
ENSG00000029153	2038
ENSG00000029363	3275
ENSG00000029364	1218
ENSG00000029534	19
ENSG00000029559	1
ENSG00000029639	85
ENSG00000029725	1527
ENSG00000029993	992
ENSG00000030066	204
ENSG00000030110	349
ENSG00000030304	0
ENSG00000030419	85
ENSG00000030582	5063
ENSG00000031003	1175
ENSG00000031081	863
ENSG00000031691	195
ENSG00000031698	3391
ENSG00000031823	1515
ENSG00000032219	227
ENSG00000032389	642
ENSG00000032444	1826
ENSG00000032742	363
ENSG00000033011	545
ENSG00000033030	337
ENSG00000033050	447
ENSG00000033100	2039
ENSG00000033122	13
ENSG00000033170	1209
ENSG00000033178	1397
ENSG00000033327	646
ENSG00000033627	1536
ENSG00000033800	464
ENSG00000033867	4022
ENSG00000034053	51
ENSG00000034152	2377
ENSG00000034239	0
ENSG00000034510	13461
ENSG00000034533	44
ENSG00000034677	593
ENSG00000034693	156
ENSG00000034713	919
ENSG00000034971	0
ENSG00000035115	225
ENSG00000035141	802
ENSG00000035403	12002
ENSG00000035499	68
ENSG00000035664	69
ENSG00000035681	1021
ENSG00000035687	1319
ENSG00000035720	0
ENSG00000035862	3447
ENSG00000035928	1520
ENSG00000036054	1542
ENSG00000036257	1531
ENSG00000036448	1
ENSG00000036473	1
ENSG00000036530	55
ENSG00000036549	1314
ENSG00000036565	0
ENSG00000036672	302
ENSG00000036828	0
ENSG00000037042	233
ENSG00000037241	571
ENSG00000037280	6
ENSG00000037474	1899
ENSG00000037637	739
ENSG00000037749	530
ENSG00000037757	144
ENSG00000037897	203
ENSG00000037965	0
ENSG00000038002	190
ENSG00000038210	423
ENSG00000038219	1414
ENSG00000038274	823
ENSG00000038295	505
ENSG00000038358	990
ENSG00000038382	13490
ENSG00000038427	568
ENSG00000038532	708
ENSG00000038945	4
ENSG00000039068	37
ENSG00000039123	1975
ENSG00000039139	148
ENSG00000039319	856
ENSG00000039523	1541
ENSG00000039537	0
ENSG00000039560	5664
ENSG00000039600	1
ENSG00000039650	1076
ENSG00000039987	0
ENSG00000040199	931
ENSG00000040275	1123
ENSG00000040341	400
ENSG00000040487	764
ENSG00000040531	466
ENSG00000040608	186
ENSG00000040633	1273
ENSG00000040731	0
ENSG00000040933	597
ENSG00000041353	62
ENSG00000041357	2178
ENSG00000041515	9
ENSG00000041802	738
ENSG00000041880	244
ENSG00000041982	1517
ENSG00000041988	182
ENSG00000042062	14
ENSG00000042088	584
ENSG00000042286	1353
ENSG00000042304	0
ENSG00000042317	67
ENSG00000042429	61
ENSG00000042445	364
ENSG00000042493	77
ENSG00000042753	2082
ENSG00000042781	1
ENSG00000042813	0
ENSG00000042832	1
ENSG00000042980	12
ENSG00000043039	0
ENSG00000043093	633
ENSG00000043143	230
ENSG00000043355	3
ENSG00000043462	32
ENSG00000043514	352
ENSG00000043591	5
ENSG00000044012	0
ENSG00000044090	481
ENSG00000044115	9240
ENSG00000044446	259
ENSG00000044459	360
ENSG00000044524	11
ENSG00000044574	10270
ENSG00000046604	2480
ENSG00000046647	161
ENSG00000046651	222
ENSG00000046653	61
ENSG00000046774	0
ENSG00000046889	3
ENSG00000047056	1202
ENSG00000047188	845
ENSG00000047230	637
ENSG00000047249	766
ENSG00000047315	2764
ENSG00000047346	234
ENSG00000047365	213
ENSG00000047410	3159
ENSG00000047457	288
ENSG00000047578	377
ENSG00000047579	208
ENSG00000047597	10
ENSG00000047617	6
ENSG00000047621	315
ENSG00000047634	219
ENSG00000047644	1828
ENSG00000047648	4
ENSG00000047662	17
ENSG00000047849	6807
ENSG00000047932	1058
ENSG00000047936	18
ENSG00000048028	368
ENSG00000048052	973
ENSG00000048140	1292
ENSG00000048162	457
ENSG00000048342	117
ENSG00000048392	873
ENSG00000048405	505
ENSG00000048462	1
ENSG00000048471	435
ENSG00000048540	10
ENSG00000048544	1160
ENSG00000048545	0
ENSG00000048649	2046
ENSG00000048707	899
ENSG00000048740	1730
ENSG00000048828	3558
ENSG00000048991	784
ENSG00000049089	246
ENSG00000049130	97
ENSG00000049167	209
ENSG00000049192	921
ENSG00000049239	833
ENSG00000049245	2128
ENSG00000049246	478
ENSG00000049247	0
ENSG00000049249	60
ENSG00000049283	0
ENSG00000049323	611
ENSG00000049449	1901
ENSG00000049540	1259
ENSG00000049541	759
ENSG00000049618	2035
ENSG00000049656	843
ENSG00000049759	3261
ENSG00000049768	2
ENSG00000049769	66
ENSG00000049860	1313
ENSG00000049883	171
ENSG00000050030	55
ENSG00000050130	848
ENSG00000050165	2707
ENSG00000050327	4
ENSG00000050344	834
ENSG00000050393	900
ENSG00000050405	1430
ENSG00000050426	338
ENSG00000050438	124
ENSG00000050555	15
ENSG00000050628	4
ENSG00000050730	44
ENSG00000050748	1097
ENSG00000050767	10
ENSG00000050820	903
ENSG00000051009	287
ENSG00000051108	1648
ENSG00000051128	713
ENSG00000051180	239
ENSG00000051341	290
ENSG00000051382	453
ENSG00000051523	446
ENSG00000051596	982
ENSG00000051620	737
ENSG00000051825	372
ENSG00000052126	272
ENSG00000052344	10
ENSG00000052723	889
ENSG00000052749	1042
ENSG00000052795	2715
ENSG00000052802	6644
ENSG00000052841	2251
ENSG00000052850	1
ENSG00000053108	1
ENSG00000053254	1346
ENSG00000053328	13
ENSG00000053371	528
ENSG00000053372	1804
ENSG00000053438	10
ENSG00000053501	326
ENSG00000053524	6
ENSG00000053702	21
ENSG00000053747	749
ENSG00000053770	747
ENSG00000053900	261
ENSG00000053918	27
ENSG00000054116	1041
ENSG00000054118	2980
ENSG00000054148	959
ENSG00000054179	6
ENSG00000054219	0
ENSG00000054267	888
ENSG00000054277	28
ENSG00000054282	31
ENSG00000054356	534
ENSG00000054392	3
ENSG00000054523	2722
ENSG00000054598	171
ENSG00000054611	714
ENSG00000054654	758
ENSG00000054690	327
ENSG00000054793	1388
ENSG00000054796	0
ENSG00000054803	0
ENSG00000054938	11
ENSG00000054965	1167
ENSG00000054967	391
ENSG00000054983	336
ENSG00000055044	1285
ENSG00000055070	2994
ENSG00000055118	47
ENSG00000055130	1905
ENSG00000055147	307
ENSG00000055163	1304
ENSG00000055208	1914
ENSG00000055211	742
ENSG00000055332	1324
ENSG00000055483	1542
ENSG00000055609	1270
ENSG00000055732	118
ENSG00000055813	47
ENSG00000055917	1961
ENSG00000055950	419
ENSG00000055955	0
ENSG00000055957	0
ENSG00000056050	352
ENSG00000056097	2473
ENSG00000056277	180
ENSG00000056291	0
ENSG00000056487	87
ENSG00000056558	2975
ENSG00000056586	2233
ENSG00000056736	95
ENSG00000056972	310
ENSG00000056998	357
ENSG00000057019	9184
ENSG00000057149	0
ENSG00000057252	2375
ENSG00000057294	724
ENSG00000057468	1
ENSG00000057593	12
ENSG00000057608	4760
ENSG00000057657	2
ENSG00000057663	465
ENSG00000057704	106
ENSG00000057757	1163
ENSG00000057935	584
ENSG00000058056	1006
ENSG00000058063	1005
ENSG00000058085	9483
ENSG00000058091	780
ENSG00000058262	8844
ENSG00000058272	1444
ENSG00000058335	84
ENSG00000058404	164
ENSG00000058453	614
ENSG00000058600	54
ENSG00000058668	1623
ENSG00000058673	3
ENSG00000058729	448
ENSG00000058799	336
ENSG00000058804	1082
ENSG00000058866	3
ENSG00000059122	875
ENSG00000059145	583
ENSG00000059377	16
ENSG00000059378	366
ENSG00000059573	1603
ENSG00000059588	380
ENSG00000059691	420
ENSG00000059728	1133
ENSG00000059758	1035
ENSG00000059769	195
ENSG00000059804	912
ENSG00000059915	92
ENSG00000060069	361
ENSG00000060138	2695
ENSG00000060140	8
ENSG00000060237	3874
ENSG00000060303	0
ENSG00000060339	2157
ENSG00000060491	1211
ENSG00000060558	0
ENSG00000060566	0
ENSG00000060642	80
ENSG00000060656	510
ENSG00000060688	766
ENSG00000060709	0
ENSG00000060718	1034
ENSG00000060749	1430
ENSG00000060762	229
ENSG00000060971	488
ENSG00000060982	1487
ENSG00000061273	2805
ENSG00000061337	145
ENSG00000061455	7
ENSG00000061492	0
ENSG00000061656	119
ENSG00000061676	5522
ENSG00000061794	1267
ENSG00000061918	7
ENSG00000061936	965
ENSG00000061938	1535
ENSG00000061987	790
ENSG00000062038	118
ENSG00000062096	0
ENSG00000062194	1308
ENSG00000062282	97
ENSG00000062370	97
ENSG00000062485	3193
ENSG00000062524	3
ENSG00000062582	80
ENSG00000062598	593
ENSG00000062650	1670
ENSG00000062716	3370
ENSG00000062725	1185
ENSG00000062822	1390
ENSG00000063015	10
ENSG00000063046	6423
ENSG00000063127	14
ENSG00000063169	492
ENSG00000063176	436
ENSG00000063177	8097
ENSG00000063180	73
ENSG00000063241	619
ENSG00000063244	5186
ENSG00000063245	3415
ENSG00000063322	836
ENSG00000063438	14
ENSG00000063515	0
ENSG00000063587	763
ENSG00000063601	1290
ENSG00000063660	5727
ENSG00000063761	116
ENSG00000063854	782
ENSG00000063978	1891
ENSG00000064012	20
ENSG00000064042	3780
ENSG00000064102	590
ENSG00000064115	785
ENSG00000064195	1
ENSG00000064199	60
ENSG00000064201	2
ENSG00000064205	2
ENSG00000064218	0
ENSG00000064225	20
ENSG00000064270	5
ENSG00000064300	8
ENSG00000064309	330
ENSG00000064313	873
ENSG00000064393	4950
ENSG00000064419	1405
ENSG00000064489	0
ENSG00000064490	317
ENSG00000064545	519
ENSG00000064547	84
ENSG00000064601	1152
ENSG00000064607	1496
ENSG00000064651	751
ENSG00000064652	522
ENSG00000064655	61
ENSG00000064666	8105
ENSG00000064687	140
ENSG00000064692	6
ENSG00000064703	445
ENSG00000064726	707
ENSG00000064763	58
ENSG00000064787	10
ENSG00000064835	1
ENSG00000064886	20
ENSG00000064932	106
ENSG00000064933	319
ENSG00000064961	914
ENSG00000064989	0
ENSG00000064995	214
ENSG00000064999	630
ENSG00000065000	3904
ENSG00000065029	503
ENSG00000065054	681
ENSG00000065057	144
ENSG00000065060	852
ENSG00000065135	2399
ENSG00000065150	8209
ENSG00000065154	1273
ENSG00000065183	961
ENSG00000065243	1019
ENSG00000065268	1295
ENSG00000065308	4924
ENSG00000065320	320
ENSG00000065325	7
ENSG00000065328	742
ENSG00000065357	392
ENSG00000065361	8
ENSG00000065371	1
ENSG00000065413	94
ENSG00000065427	3070
ENSG00000065457	312
ENSG00000065485	366
ENSG00000065491	475
ENSG00000065518	1314
ENSG00000065526	2149
ENSG00000065534	3413
ENSG00000065548	1579
ENSG00000065559	1136
ENSG00000065600	437
ENSG00000065609	61
ENSG00000065613	2119
ENSG00000065615	296
ENSG00000065618	64
ENSG00000065621	16
ENSG00000065665	188
ENSG00000065675	91
ENSG00000065717	122
ENSG00000065802	1196
ENSG00000065809	1543
ENSG00000065833	836
ENSG00000065882	1848
ENSG00000065883	1104
ENSG00000065911	1591
ENSG00000065923	996
ENSG00000065970	817
ENSG00000065978	18412
ENSG00000065989	98
ENSG00000066027	512
ENSG00000066032	7
ENSG00000066044	2842
ENSG00000066056	188
ENSG00000066084	1497
ENSG00000066117	1700
ENSG00000066135	402
ENSG00000066136	680
ENSG00000066185	0
ENSG00000066230	86
ENSG00000066248	23
ENSG00000066279	402
ENSG00000066294	0
ENSG00000066322	2521
ENSG00000066336	9
ENSG00000066379	0
ENSG00000066382	13
ENSG00000066405	5
ENSG00000066422	518
ENSG00000066427	248
ENSG00000066455	711
ENSG00000066468	196
ENSG00000066557	271
ENSG00000066583	323
ENSG00000066629	752
ENSG00000066651	204
ENSG00000066654	952
ENSG00000066697	1743
ENSG00000066735	373
ENSG00000066739	942
ENSG00000066777	1439
ENSG00000066813	0
ENSG00000066827	214
ENSG00000066855	328
ENSG00000066923	41
ENSG00000066926	805
ENSG00000066933	542
ENSG00000067048	0
ENSG00000067057	11971
ENSG00000067064	2410
ENSG00000067066	696
ENSG00000067082	2102
ENSG00000067113	118
ENSG00000067141	1120
ENSG00000067167	3472
ENSG00000067177	466
ENSG00000067182	2258
ENSG00000067191	163
ENSG00000067208	719
ENSG00000067221	290
ENSG00000067225	55462
ENSG00000067248	1608
ENSG00000067334	1356
ENSG00000067365	248
ENSG00000067369	1241
ENSG00000067445	478
ENSG00000067533	587
ENSG00000067560	9421
ENSG00000067596	1011
ENSG00000067601	15
ENSG00000067606	236
ENSG00000067646	0
ENSG00000067704	2333
ENSG00000067715	527
ENSG00000067798	1554
ENSG00000067829	555
ENSG00000067836	74
ENSG00000067840	336
ENSG00000067842	23
ENSG00000067900	2116
ENSG00000067955	1023
ENSG00000067992	938
ENSG00000068001	531
ENSG00000068024	401
ENSG00000068028	642
ENSG00000068078	97
ENSG00000068079	153
ENSG00000068097	434
ENSG00000068120	1174
ENSG00000068137	254
ENSG00000068305	1337
ENSG00000068308	1259
ENSG00000068323	4063
ENSG00000068354	332
ENSG00000068366	3094
ENSG00000068383	716
ENSG00000068394	512
ENSG00000068400	904
ENSG00000068438	929
ENSG00000068489	188
ENSG00000068615	192
ENSG00000068650	1214
ENSG00000068654	2239
ENSG00000068697	3691
ENSG00000068724	543
ENSG00000068745	931
ENSG00000068781	0
ENSG00000068784	291
ENSG00000068796	910
ENSG00000068831	6
ENSG00000068878	2388
ENSG00000068885	151
ENSG00000068903	0
ENSG00000068912	678
ENSG00000068971	450
ENSG00000068976	25
ENSG00000068985	0
ENSG00000069011	0
ENSG00000069018	1
ENSG00000069020	625
ENSG00000069122	0
ENSG00000069188	146
ENSG00000069206	0
ENSG00000069248	925
ENSG00000069275	5080
ENSG00000069329	2788
ENSG00000069345	1973
ENSG00000069399	344
ENSG00000069424	376
ENSG00000069431	30
ENSG00000069482	510
ENSG00000069493	13
ENSG00000069509	162
ENSG00000069535	13
ENSG00000069667	591
ENSG00000069696	51
ENSG00000069702	621
ENSG00000069764	0
ENSG00000069812	1
ENSG00000069849	2873
ENSG00000069869	1631
ENSG00000069943	112
ENSG00000069956	1830
ENSG00000069966	380
ENSG00000069974	538
ENSG00000069998	839
ENSG00000070010	774
ENSG00000070018	0
ENSG00000070019	3
ENSG00000070031	0
ENSG00000070047	71
ENSG00000070061	1657
ENSG00000070081	606
ENSG00000070087	3449
ENSG00000070159	531
ENSG00000070182	25
ENSG00000070190	0
ENSG00000070193	0
ENSG00000070214	605
ENSG00000070269	255
ENSG00000070366	773
ENSG00000070367	1928
ENSG00000070371	278
ENSG00000070388	4
ENSG00000070404	7079
ENSG00000070413	1948
ENSG00000070423	1217
ENSG00000070444	384
ENSG00000070476	658
ENSG00000070495	1182
ENSG00000070501	201
ENSG00000070526	0
ENSG00000070540	247
ENSG00000070601	6
ENSG00000070610	1496
ENSG00000070614	6627
ENSG00000070669	15
ENSG00000070718	516
ENSG00000070729	0
ENSG00000070731	36
ENSG00000070748	0
ENSG00000070756	24068
ENSG00000070759	21
ENSG00000070761	385
ENSG00000070770	746
ENSG00000070778	1374
ENSG00000070785	393
ENSG00000070808	11
ENSG00000070814	1904
ENSG00000070831	4388
ENSG00000070882	444
ENSG00000070886	2
ENSG00000070915	0
ENSG00000070950	800
ENSG00000070961	1748
ENSG00000070985	2
ENSG00000071051	1056
ENSG00000071054	6617
ENSG00000071073	262
ENSG00000071082	6383
ENSG00000071127	17308
ENSG00000071189	594
ENSG00000071203	0
ENSG00000071205	379
ENSG00000071242	2211
ENSG00000071243	219
ENSG00000071246	270
ENSG00000071282	7283
ENSG00000071462	1379
ENSG00000071537	2069
ENSG00000071539	651
ENSG00000071553	2645
ENSG00000071564	2973
ENSG00000071575	147
ENSG00000071626	4171
ENSG00000071655	1542
ENSG00000071677	0
ENSG00000071794	635
ENSG00000071859	1802
ENSG00000071889	716
ENSG00000071894	1
ENSG00000071909	1
ENSG00000071967	1030
ENSG00000071991	85
ENSG00000071994	1225
ENSG00000072041	386
ENSG00000072042	2402
ENSG00000072062	0
ENSG00000072071	0
ENSG00000072080	2
ENSG00000072110	27961
ENSG00000072121	584
ENSG00000072133	218
ENSG00000072134	369
ENSG00000072135	452
ENSG00000072163	129
ENSG00000072182	1
ENSG00000072195	591
ENSG00000072201	43
ENSG00000072210	2078
ENSG00000072274	10696
ENSG00000072310	908
ENSG00000072315	2
ENSG00000072364	3822
ENSG00000072401	494
ENSG00000072415	1092
ENSG00000072422	368
ENSG00000072501	4001
ENSG00000072506	842
ENSG00000072518	1112
ENSG00000072571	146
ENSG00000072609	861
ENSG00000072657	8
ENSG00000072682	1738
ENSG00000072694	0
ENSG00000072736	279
ENSG00000072756	324
ENSG00000072778	7742
ENSG00000072786	530
ENSG00000072803	1492
ENSG00000072818	7
ENSG00000072832	1641
ENSG00000072840	690
ENSG00000072849	805
ENSG00000072858	0
ENSG00000072864	0
ENSG00000072952	5
ENSG00000072954	137
ENSG00000072958	1636
ENSG00000073008	8072
ENSG00000073050	446
ENSG00000073060	1227
ENSG00000073067	1
ENSG00000073111	1964
ENSG00000073146	32
ENSG00000073150	810
ENSG00000073169	455
ENSG00000073282	29
ENSG00000073331	93
ENSG00000073350	250
ENSG00000073417	596
ENSG00000073464	424
ENSG00000073536	689
ENSG00000073578	56
ENSG00000073584	110
ENSG00000073598	3
ENSG00000073605	36
ENSG00000073614	1449
ENSG00000073670	40
ENSG00000073711	1340
ENSG00000073712	4508
ENSG00000073734	0
ENSG00000073737	0
ENSG00000073754	0
ENSG00000073756	401
ENSG00000073792	1804
ENSG00000073803	384
ENSG00000073849	317
ENSG00000073861	4
ENSG00000073905	77
ENSG00000073910	83
ENSG00000073921	6905
ENSG00000073969	4
ENSG00000074047	940
ENSG00000074054	1242
ENSG00000074071	307
ENSG00000074181	366
ENSG00000074201	1385
ENSG00000074211	26
ENSG00000074219	643
ENSG00000074266	461
ENSG00000074276	41
ENSG00000074317	42
ENSG00000074319	1145
ENSG00000074356	1650
ENSG00000074370	14
ENSG00000074410	14
ENSG00000074416	2366
ENSG00000074527	1826
ENSG00000074582	367
ENSG00000074590	1038
ENSG00000074603	1176
ENSG00000074621	145
ENSG00000074657	1943
ENSG00000074660	0
ENSG00000074695	3417
ENSG00000074696	1864
ENSG00000074706	1
ENSG00000074755	1528
ENSG00000074771	0
ENSG00000074800	66010
ENSG00000074803	4
ENSG00000074842	1446
ENSG00000074855	362
ENSG00000074935	103
ENSG00000074964	718
ENSG00000074966	4
ENSG00000075035	3
ENSG00000075043	3
ENSG00000075073	5
ENSG00000075089	319
ENSG00000075131	274
ENSG00000075142	1012
ENSG00000075151	3372
ENSG00000075188	215
ENSG00000075213	124
ENSG00000075218	324
ENSG00000075223	5428
ENSG00000075234	428
ENSG00000075239	532
ENSG00000075240	642
ENSG00000075275	1172
ENSG00000075290	1
ENSG00000075292	1749
ENSG00000075303	188
ENSG00000075336	812
ENSG00000075340	83
ENSG00000075388	0
ENSG00000075391	2077
ENSG00000075399	211
ENSG00000075407	355
ENSG00000075413	1491
ENSG00000075415	7686
ENSG00000075420	3427
ENSG00000075426	6516
ENSG00000075429	1
ENSG00000075461	93
ENSG00000075539	1701
ENSG00000075568	940
ENSG00000075618	2463
ENSG00000075624	132642
ENSG00000075643	68
ENSG00000075651	71
ENSG00000075673	0
ENSG00000075702	396
ENSG00000075711	2844
ENSG00000075785	4738
ENSG00000075790	0
ENSG00000075826	103
ENSG00000075856	1203
ENSG00000075884	0
ENSG00000075886	12
ENSG00000075891	0
ENSG00000075914	362
ENSG00000075945	576
ENSG00000075975	999
ENSG00000076003	2367
ENSG00000076043	396
ENSG00000076053	370
ENSG00000076067	2192
ENSG00000076108	2308
ENSG00000076201	1679
ENSG00000076242	788
ENSG00000076248	985
ENSG00000076258	21
ENSG00000076321	1143
ENSG00000076344	206
ENSG00000076351	89
ENSG00000076356	294
ENSG00000076382	347
ENSG00000076513	1570
ENSG00000076554	455
ENSG00000076555	375
ENSG00000076604	1023
ENSG00000076641	270
ENSG00000076650	175
ENSG00000076662	0
ENSG00000076685	1411
ENSG00000076706	1395
ENSG00000076716	198
ENSG00000076770	31
ENSG00000076826	344
ENSG00000076864	178
ENSG00000076924	860
ENSG00000076928	2068
ENSG00000076944	232
ENSG00000076984	951
ENSG00000077009	4
ENSG00000077044	1526
ENSG00000077063	107
ENSG00000077080	0
ENSG00000077092	417
ENSG00000077097	3775
ENSG00000077147	5672
ENSG00000077150	2749
ENSG00000077152	147
ENSG00000077157	526
ENSG00000077232	2226
ENSG00000077235	2647
ENSG00000077238	577
ENSG00000077254	1225
ENSG00000077264	107
ENSG00000077274	1
ENSG00000077279	0
ENSG00000077312	650
ENSG00000077327	2
ENSG00000077348	428
ENSG00000077380	2433
ENSG00000077420	3
ENSG00000077454	187
ENSG00000077458	194
ENSG00000077463	523
ENSG00000077498	168
ENSG00000077514	699
ENSG00000077522	54
ENSG00000077549	3943
ENSG00000077585	348
ENSG00000077616	1
ENSG00000077684	750
ENSG00000077713	266
ENSG00000077721	1222
ENSG00000077782	3432
ENSG00000077800	0
ENSG00000077935	0
ENSG00000077942	349
ENSG00000077943	1
ENSG00000077984	0
ENSG00000078018	778
ENSG00000078043	619
ENSG00000078053	68
ENSG00000078061	1245
ENSG00000078070	199
ENSG00000078081	3
ENSG00000078098	1071
ENSG00000078114	47
ENSG00000078124	683
ENSG00000078140	2136
ENSG00000078142	1477
ENSG00000078177	500
ENSG00000078237	128
ENSG00000078246	779
ENSG00000078269	1071
ENSG00000078295	1
ENSG00000078304	1413
ENSG00000078319	103
ENSG00000078328	4
ENSG00000078369	10629
ENSG00000078399	0
ENSG00000078401	671
ENSG00000078403	438
ENSG00000078487	30
ENSG00000078549	5
ENSG00000078579	0
ENSG00000078589	0
ENSG00000078596	38
ENSG00000078618	2705
ENSG00000078668	1344
ENSG00000078674	2135
ENSG00000078687	462
ENSG00000078699	461
ENSG00000078725	58
ENSG00000078747	1461
ENSG00000078795	0
ENSG00000078804	810
ENSG00000078808	4351
ENSG00000078814	5
ENSG00000078898	0
ENSG00000078900	12
ENSG00000078902	1440
ENSG00000078967	173
ENSG00000079101	0
ENSG00000079102	36
ENSG00000079112	0
ENSG00000079134	441
ENSG00000079150	117
ENSG00000079156	90
ENSG00000079215	47
ENSG00000079246	8965
ENSG00000079257	63
ENSG00000079263	28
ENSG00000079277	204
ENSG00000079308	1578
ENSG00000079313	932
ENSG00000079332	2225
ENSG00000079335	89
ENSG00000079337	47
ENSG00000079385	0
ENSG00000079387	533
ENSG00000079393	0
ENSG00000079432	3183
ENSG00000079435	140
ENSG00000079459	344
ENSG00000079462	231
ENSG00000079482	47
ENSG00000079557	0
ENSG00000079616	457
ENSG00000079689	0
ENSG00000079691	173
ENSG00000079739	1232
ENSG00000079785	2385
ENSG00000079805	2698
ENSG00000079819	1460
ENSG00000079841	143
ENSG00000079931	8
ENSG00000079950	641
ENSG00000079974	487
ENSG00000079999	2229
ENSG00000080007	0
ENSG00000080031	35
ENSG00000080166	78
ENSG00000080189	770
ENSG00000080200	494
ENSG00000080224	0
ENSG00000080293	0
ENSG00000080298	195
ENSG00000080345	2183
ENSG00000080371	1461
ENSG00000080493	288
ENSG00000080503	971
ENSG00000080511	0
ENSG00000080546	139
ENSG00000080561	293
ENSG00000080572	0
ENSG00000080573	105
ENSG00000080603	63
ENSG00000080608	1255
ENSG00000080618	3
ENSG00000080644	369
ENSG00000080709	1
ENSG00000080802	414
ENSG00000080815	1645
ENSG00000080819	251
ENSG00000080822	923
ENSG00000080823	231
ENSG00000080824	50905
ENSG00000080839	389
ENSG00000080845	1591
ENSG00000080854	738
ENSG00000080910	0
ENSG00000080947	62
ENSG00000080986	180
ENSG00000081014	523
ENSG00000081019	374
ENSG00000081026	331
ENSG00000081041	2
ENSG00000081051	1
ENSG00000081052	1141
ENSG00000081059	836
ENSG00000081087	1424
ENSG00000081138	2
ENSG00000081148	39
ENSG00000081154	2425
ENSG00000081177	472
ENSG00000081181	153
ENSG00000081189	22
ENSG00000081237	3
ENSG00000081248	0
ENSG00000081277	24
ENSG00000081307	654
ENSG00000081320	85
ENSG00000081377	554
ENSG00000081386	311
ENSG00000081479	47
ENSG00000081665	155
ENSG00000081692	80
ENSG00000081721	335
ENSG00000081760	831
ENSG00000081791	937
ENSG00000081800	0
ENSG00000081803	81
ENSG00000081818	14
ENSG00000081842	0
ENSG00000081853	6
ENSG00000081870	260
ENSG00000081913	351
ENSG00000081923	374
ENSG00000081985	2
ENSG00000082014	341
ENSG00000082068	376
ENSG00000082074	5
ENSG00000082126	206
ENSG00000082146	318
ENSG00000082153	4987
ENSG00000082175	41
ENSG00000082196	10
ENSG00000082212	1560
ENSG00000082213	541
ENSG00000082258	565
ENSG00000082269	295
ENSG00000082293	4
ENSG00000082397	822
ENSG00000082438	463
ENSG00000082458	306
ENSG00000082482	0
ENSG00000082497	16
ENSG00000082512	213
ENSG00000082515	421
ENSG00000082516	921
ENSG00000082556	0
ENSG00000082641	6382
ENSG00000082684	8
ENSG00000082701	2011
ENSG00000082781	3321
ENSG00000082805	1672
ENSG00000082898	3092
ENSG00000082929	0
ENSG00000082996	553
ENSG00000083067	1770
ENSG00000083093	100
ENSG00000083097	194
ENSG00000083099	706
ENSG00000083123	343
ENSG00000083168	2016
ENSG00000083223	430
ENSG00000083290	626
ENSG00000083307	0
ENSG00000083312	5793
ENSG00000083444	3479
ENSG00000083454	5
ENSG00000083457	251
ENSG00000083520	1197
ENSG00000083535	212
ENSG00000083544	202
ENSG00000083622	0
ENSG00000083635	257
ENSG00000083642	840
ENSG00000083720	838
ENSG00000083750	206
ENSG00000083782	7
ENSG00000083799	1602
ENSG00000083807	73
ENSG00000083812	345
ENSG00000083814	96
ENSG00000083817	121
ENSG00000083828	171
ENSG00000083838	66
ENSG00000083844	545
ENSG00000083845	10844
ENSG00000083857	5853
ENSG00000083896	136
ENSG00000083937	1039
ENSG00000084070	577
ENSG00000084072	576
ENSG00000084073	1685
ENSG00000084090	3472
ENSG00000084092	332
ENSG00000084093	1166
ENSG00000084110	2
ENSG00000084112	4117
ENSG00000084207	6771
ENSG00000084234	17206
ENSG00000084444	281
ENSG00000084453	153
ENSG00000084463	1628
ENSG00000084623	3640
ENSG00000084628	66
ENSG00000084636	191
ENSG00000084652	2620
ENSG00000084674	0
ENSG00000084676	868
ENSG00000084693	434
ENSG00000084710	1625
ENSG00000084731	985
ENSG00000084733	1655
ENSG00000084734	3
ENSG00000084754	3145
ENSG00000084764	589
ENSG00000084774	1867
ENSG00000085063	9339
ENSG00000085117	1078
ENSG00000085185	272
ENSG00000085224	2134
ENSG00000085231	0
ENSG00000085265	0
ENSG00000085274	231
ENSG00000085276	11
ENSG00000085365	992
ENSG00000085377	1239
ENSG00000085382	217
ENSG00000085415	1234
ENSG00000085433	518
ENSG00000085449	914
ENSG00000085465	6
ENSG00000085491	15
ENSG00000085511	475
ENSG00000085514	14
ENSG00000085552	246
ENSG00000085563	34
ENSG00000085644	193
ENSG00000085662	24413
ENSG00000085719	1658
ENSG00000085721	61
ENSG00000085733	283
ENSG00000085741	10
ENSG00000085760	551
ENSG00000085788	922
ENSG00000085831	14
ENSG00000085832	1152
ENSG00000085840	401
ENSG00000085871	17
ENSG00000085872	996
ENSG00000085978	0
ENSG00000085982	1792
ENSG00000085998	1919
ENSG00000085999	220
ENSG00000086015	1712
ENSG00000086061	9295
ENSG00000086062	6616
ENSG00000086065	1058
ENSG00000086102	989
ENSG00000086159	0
ENSG00000086189	391
ENSG00000086200	460
ENSG00000086205	0
ENSG00000086232	2094
ENSG00000086288	18
ENSG00000086289	617
ENSG00000086300	35
ENSG00000086475	1508
ENSG00000086504	1299
ENSG00000086506	9
ENSG00000086544	387
ENSG00000086548	0
ENSG00000086570	12
ENSG00000086589	1027
ENSG00000086598	2841
ENSG00000086619	126
ENSG00000086666	1468
ENSG00000086696	202
ENSG00000086712	1363
ENSG00000086717	0
ENSG00000086730	34
ENSG00000086758	5335
ENSG00000086827	611
ENSG00000086848	160
ENSG00000086967	2
ENSG00000086991	1110
ENSG00000087008	813
ENSG00000087053	1626
ENSG00000087074	5351
ENSG00000087076	201
ENSG00000087077	1804
ENSG00000087085	123
ENSG00000087086	43231
ENSG00000087087	3208
ENSG00000087088	1703
ENSG00000087095	675
ENSG00000087111	912
ENSG00000087116	26
ENSG00000087128	0
ENSG00000087152	1749
ENSG00000087157	464
ENSG00000087191	2021
ENSG00000087206	567
ENSG00000087237	8
ENSG00000087245	11451
ENSG00000087250	9
ENSG00000087253	1009
ENSG00000087258	169
ENSG00000087263	652
ENSG00000087266	777
ENSG00000087269	961
ENSG00000087274	3785
ENSG00000087299	230
ENSG00000087301	107
ENSG00000087302	1633
ENSG00000087303	258
ENSG00000087338	384
ENSG00000087365	5071
ENSG00000087448	615
ENSG00000087460	16509
ENSG00000087470	1808
ENSG00000087494	54
ENSG00000087495	0
ENSG00000087502	723
ENSG00000087510	0
ENSG00000087586	135
ENSG00000087589	0
ENSG00000087842	839
ENSG00000087884	23
ENSG00000087903	400
ENSG00000087995	530
ENSG00000088002	0
ENSG00000088035	153
ENSG00000088038	204
ENSG00000088053	0
ENSG00000088179	392
ENSG00000088205	1629
ENSG00000088247	6074
ENSG00000088256	2071
ENSG00000088280	0
ENSG00000088298	316
ENSG00000088305	37
ENSG00000088320	0
ENSG00000088325	1132
ENSG00000088340	176
ENSG00000088356	716
ENSG00000088367	1175
ENSG00000088386	0
ENSG00000088387	1149
ENSG00000088448	1121
ENSG00000088451	127
ENSG00000088538	273
ENSG00000088543	115
ENSG00000088682	504
ENSG00000088726	0
ENSG00000088727	66
ENSG00000088756	31
ENSG00000088766	274
ENSG00000088782	0
ENSG00000088808	577
ENSG00000088812	1959
ENSG00000088826	990
ENSG00000088827	2
ENSG00000088832	4491
ENSG00000088833	2360
ENSG00000088836	13
ENSG00000088854	170
ENSG00000088876	166
ENSG00000088881	744
ENSG00000088882	48
ENSG00000088888	2349
ENSG00000088899	257
ENSG00000088926	0
ENSG00000088930	2385
ENSG00000088970	145
ENSG00000088986	3642
ENSG00000088992	2
ENSG00000089006	1440
ENSG00000089009	19673
ENSG00000089012	0
ENSG00000089022	618
ENSG00000089041	0
ENSG00000089048	482
ENSG00000089050	486
ENSG00000089053	1531
ENSG00000089057	1474
ENSG00000089060	286
ENSG00000089063	1199
ENSG00000089091	50
ENSG00000089094	793
ENSG00000089101	1
ENSG00000089116	0
ENSG00000089123	103
ENSG00000089127	1
ENSG00000089154	3599
ENSG00000089157	23479
ENSG00000089159	1645
ENSG00000089163	16
ENSG00000089169	0
ENSG00000089177	179
ENSG00000089195	598
ENSG00000089199	21
ENSG00000089220	4042
ENSG00000089225	0
ENSG00000089234	576
ENSG00000089248	1405
ENSG00000089250	0
ENSG00000089280	7339
ENSG00000089289	422
ENSG00000089327	1094
ENSG00000089335	483
ENSG00000089351	1531
ENSG00000089356	0
ENSG00000089472	109
ENSG00000089486	75
ENSG00000089505	27
ENSG00000089558	8
ENSG00000089597	8353
ENSG00000089639	410
ENSG00000089682	251
ENSG00000089685	503
ENSG00000089692	4
ENSG00000089693	3679
ENSG00000089723	4
ENSG00000089737	39
ENSG00000089775	119
ENSG00000089818	408
ENSG00000089820	9
ENSG00000089847	1
ENSG00000089876	776
ENSG00000089902	1139
ENSG00000089916	1284
ENSG00000090006	627
ENSG00000090013	376
ENSG00000090020	2014
ENSG00000090054	1373
ENSG00000090060	5165
ENSG00000090061	234
ENSG00000090097	1597
ENSG00000090104	0
ENSG00000090238	342
ENSG00000090263	366
ENSG00000090266	289
ENSG00000090273	5483
ENSG00000090316	1537
ENSG00000090339	767
ENSG00000090372	2158
ENSG00000090376	4
ENSG00000090382	0
ENSG00000090402	0
ENSG00000090432	829
ENSG00000090447	177
ENSG00000090470	508
ENSG00000090487	1382
ENSG00000090512	0
ENSG00000090520	815
ENSG00000090530	1102
ENSG00000090534	1
ENSG00000090539	17
ENSG00000090554	0
ENSG00000090565	153
ENSG00000090581	710
ENSG00000090612	378
ENSG00000090615	1784
ENSG00000090621	3345
ENSG00000090659	0
ENSG00000090661	644
ENSG00000090674	593
ENSG00000090686	1190
ENSG00000090776	432
ENSG00000090857	346
ENSG00000090861	3509
ENSG00000090863	3243
ENSG00000090889	271
ENSG00000090905	165
ENSG00000090924	778
ENSG00000090932	51
ENSG00000090971	491
ENSG00000090975	624
ENSG00000090989	417
ENSG00000091009	458
ENSG00000091010	0
ENSG00000091039	1694
ENSG00000091073	93
ENSG00000091106	15
ENSG00000091127	638
ENSG00000091128	7
ENSG00000091129	355
ENSG00000091136	9393
ENSG00000091137	1
ENSG00000091138	1
ENSG00000091140	1810
ENSG00000091157	351
ENSG00000091164	1685
ENSG00000091181	0
ENSG00000091262	0
ENSG00000091317	1564
ENSG00000091409	1053
ENSG00000091428	31
ENSG00000091436	1136
ENSG00000091482	0
ENSG00000091483	1537
ENSG00000091490	787
ENSG00000091513	1
ENSG00000091527	7877
ENSG00000091536	10
ENSG00000091542	2344
ENSG00000091583	0
ENSG00000091592	41
ENSG00000091622	300
ENSG00000091640	1334
ENSG00000091651	617
ENSG00000091656	675
ENSG00000091664	0
ENSG00000091704	1
ENSG00000091732	340
ENSG00000091831	7
ENSG00000091844	94
ENSG00000091879	0
ENSG00000091947	379
ENSG00000091972	19
ENSG00000091986	11059
ENSG00000092009	0
ENSG00000092010	634
ENSG00000092020	186
ENSG00000092036	50
ENSG00000092051	6
ENSG00000092054	0
ENSG00000092067	0
ENSG00000092068	812
ENSG00000092094	340
ENSG00000092096	526
ENSG00000092098	0
ENSG00000092108	813
ENSG00000092140	347
ENSG00000092148	3305
ENSG00000092199	9352
ENSG00000092200	4
ENSG00000092201	4268
ENSG00000092203	1022
ENSG00000092208	130
ENSG00000092295	2
ENSG00000092330	16
ENSG00000092345	0
ENSG00000092377	0
ENSG00000092421	65
ENSG00000092439	1297
ENSG00000092445	854
ENSG00000092470	618
ENSG00000092529	7
ENSG00000092531	333
ENSG00000092607	35
ENSG00000092621	936
ENSG00000092758	82
ENSG00000092820	4316
ENSG00000092841	7585
ENSG00000092847	1120
ENSG00000092850	1
ENSG00000092853	1076
ENSG00000092871	219
ENSG00000092929	632
ENSG00000092931	124
ENSG00000092964	1196
ENSG00000092969	2300
ENSG00000092978	188
ENSG00000093000	1856
ENSG00000093009	482
ENSG00000093010	10
ENSG00000093072	363
ENSG00000093100	2
ENSG00000093134	0
ENSG00000093144	1494
ENSG00000093167	1398
ENSG00000093183	898
[truncated: 58,680 more rows]
