# Supplementary material for: A bio-functional polymer that prevents retinal scarring through modulation of NRF2 signalling pathway
Source: Nat Commun. 2022 May 19;13:2796. doi: 10.1038/s41467-022-30474-6 (PMC9119969; doi:10.1038/s41467-022-30474-6)
Supplement: Supplementary file 11 — Source data [file 41467_2022_30474_MOESM11_ESM.zip › NCOMMS-21-46079B_zip/Source data 2_RNA-Seq Data/DESeq2/CountFiles/invitro/D3_8h_sorted.count]

ENSG00000000003	637
ENSG00000000005	0
ENSG00000000419	533
ENSG00000000457	133
ENSG00000000460	83
ENSG00000000938	0
ENSG00000000971	531
ENSG00000001036	1260
ENSG00000001084	1671
ENSG00000001167	866
ENSG00000001460	187
ENSG00000001461	366
ENSG00000001497	1162
ENSG00000001561	406
ENSG00000001617	125
ENSG00000001626	2
ENSG00000001629	1061
ENSG00000001630	376
ENSG00000001631	58
ENSG00000002016	127
ENSG00000002079	116
ENSG00000002330	83
ENSG00000002549	1673
ENSG00000002586	1848
ENSG00000002587	35
ENSG00000002726	1
ENSG00000002745	2
ENSG00000002746	0
ENSG00000002822	0
ENSG00000002834	4268
ENSG00000002919	392
ENSG00000002933	9
ENSG00000003056	703
ENSG00000003096	34
ENSG00000003137	54
ENSG00000003147	71
ENSG00000003249	55
ENSG00000003393	941
ENSG00000003400	5
ENSG00000003402	1615
ENSG00000003436	82
ENSG00000003509	217
ENSG00000003756	914
ENSG00000003987	45
ENSG00000003989	2753
ENSG00000004059	883
ENSG00000004139	259
ENSG00000004142	2392
ENSG00000004399	2381
ENSG00000004455	2590
ENSG00000004468	81
ENSG00000004478	3779
ENSG00000004487	2395
ENSG00000004534	1256
ENSG00000004660	399
ENSG00000004700	722
ENSG00000004766	364
ENSG00000004776	7
ENSG00000004777	124
ENSG00000004779	961
ENSG00000004799	17
ENSG00000004809	1
ENSG00000004838	5
ENSG00000004846	22
ENSG00000004848	1
ENSG00000004864	1173
ENSG00000004866	248
ENSG00000004897	1560
ENSG00000004939	0
ENSG00000004948	1
ENSG00000004961	620
ENSG00000004975	1063
ENSG00000005001	0
ENSG00000005007	3677
ENSG00000005020	41
ENSG00000005022	2596
ENSG00000005059	387
ENSG00000005073	0
ENSG00000005075	601
ENSG00000005100	1270
ENSG00000005102	0
ENSG00000005108	5
ENSG00000005156	771
ENSG00000005175	678
ENSG00000005187	3
ENSG00000005189	15
ENSG00000005194	1130
ENSG00000005206	723
ENSG00000005238	529
ENSG00000005243	90
ENSG00000005249	63
ENSG00000005302	543
ENSG00000005339	2895
ENSG00000005379	212
ENSG00000005381	0
ENSG00000005421	1
ENSG00000005436	399
ENSG00000005448	367
ENSG00000005469	146
ENSG00000005471	3
ENSG00000005483	1490
ENSG00000005486	1614
ENSG00000005513	1133
ENSG00000005700	39
ENSG00000005801	703
ENSG00000005810	955
ENSG00000005812	371
ENSG00000005844	2
ENSG00000005882	233
ENSG00000005884	19353
ENSG00000005889	1391
ENSG00000005893	4674
ENSG00000005961	19
ENSG00000005981	0
ENSG00000006007	1247
ENSG00000006015	441
ENSG00000006016	426
ENSG00000006025	154
ENSG00000006042	4953
ENSG00000006047	0
ENSG00000006059	0
ENSG00000006062	862
ENSG00000006071	3
ENSG00000006116	0
ENSG00000006118	12630
ENSG00000006125	4975
ENSG00000006128	1
ENSG00000006194	1122
ENSG00000006210	158
ENSG00000006282	737
ENSG00000006283	48
ENSG00000006327	9228
ENSG00000006377	0
ENSG00000006432	685
ENSG00000006451	2231
ENSG00000006453	424
ENSG00000006459	706
ENSG00000006468	51
ENSG00000006530	169
ENSG00000006534	77
ENSG00000006555	0
ENSG00000006576	769
ENSG00000006606	0
ENSG00000006607	776
ENSG00000006611	5
ENSG00000006625	157
ENSG00000006634	252
ENSG00000006638	4
ENSG00000006652	234
ENSG00000006659	0
ENSG00000006695	281
ENSG00000006704	1089
ENSG00000006712	1038
ENSG00000006715	1069
ENSG00000006740	122
ENSG00000006744	1775
ENSG00000006747	27
ENSG00000006756	688
ENSG00000006757	243
ENSG00000006788	0
ENSG00000006831	91
ENSG00000006837	8
ENSG00000007001	0
ENSG00000007038	0
ENSG00000007047	1165
ENSG00000007062	8
ENSG00000007080	3134
ENSG00000007129	0
ENSG00000007168	3259
ENSG00000007171	29
ENSG00000007174	19
ENSG00000007202	3406
ENSG00000007216	0
ENSG00000007237	821
ENSG00000007255	53
ENSG00000007264	9
ENSG00000007306	0
ENSG00000007312	0
ENSG00000007314	1
ENSG00000007341	327
ENSG00000007350	0
ENSG00000007372	593
ENSG00000007376	808
ENSG00000007384	652
ENSG00000007392	979
ENSG00000007402	30
ENSG00000007516	74
ENSG00000007520	1224
ENSG00000007541	941
ENSG00000007545	494
ENSG00000007866	626
ENSG00000007908	6
ENSG00000007923	929
ENSG00000007933	0
ENSG00000007944	206
ENSG00000007952	6
ENSG00000007968	0
ENSG00000008018	2520
ENSG00000008056	58
ENSG00000008083	321
ENSG00000008086	144
ENSG00000008118	5
ENSG00000008128	9
ENSG00000008130	1635
ENSG00000008196	0
ENSG00000008197	0
ENSG00000008226	12
ENSG00000008256	2374
ENSG00000008277	32
ENSG00000008282	1205
ENSG00000008283	124
ENSG00000008294	4877
ENSG00000008300	137
ENSG00000008311	1312
ENSG00000008323	15
ENSG00000008324	202
ENSG00000008382	119
ENSG00000008394	4153
ENSG00000008405	1723
ENSG00000008438	2
ENSG00000008441	3597
ENSG00000008513	2080
ENSG00000008516	38
ENSG00000008517	823
ENSG00000008710	2614
ENSG00000008735	231
ENSG00000008838	1247
ENSG00000008853	442
ENSG00000008869	616
ENSG00000008952	3193
ENSG00000008988	10054
ENSG00000009307	12019
ENSG00000009335	2806
ENSG00000009413	919
ENSG00000009694	20
ENSG00000009709	0
ENSG00000009724	16
ENSG00000009765	0
ENSG00000009780	105
ENSG00000009790	3
ENSG00000009830	746
ENSG00000009844	1285
ENSG00000009950	53
ENSG00000009954	3309
ENSG00000010017	1106
ENSG00000010030	16
ENSG00000010072	234
ENSG00000010165	986
ENSG00000010219	148
ENSG00000010244	2160
ENSG00000010256	2696
ENSG00000010270	834
ENSG00000010278	1387
ENSG00000010282	118
ENSG00000010292	619
ENSG00000010295	220
ENSG00000010310	4
ENSG00000010318	41
ENSG00000010319	2
ENSG00000010322	2410
ENSG00000010327	1
ENSG00000010361	183
ENSG00000010379	59
ENSG00000010404	429
ENSG00000010438	0
ENSG00000010539	227
ENSG00000010610	10
ENSG00000010626	81
ENSG00000010671	10
ENSG00000010704	27
ENSG00000010803	613
ENSG00000010810	1737
ENSG00000010818	2156
ENSG00000010932	3
ENSG00000011007	2076
ENSG00000011009	2083
ENSG00000011021	1180
ENSG00000011028	1180
ENSG00000011052	0
ENSG00000011083	1
ENSG00000011105	5666
ENSG00000011114	41
ENSG00000011132	409
ENSG00000011143	141
ENSG00000011198	628
ENSG00000011201	74
ENSG00000011243	745
ENSG00000011258	442
ENSG00000011260	1587
ENSG00000011275	1844
ENSG00000011295	1339
ENSG00000011304	10072
ENSG00000011332	41
ENSG00000011347	127
ENSG00000011376	840
ENSG00000011405	1783
ENSG00000011422	2098
ENSG00000011426	196
ENSG00000011451	2138
ENSG00000011454	1034
ENSG00000011465	1340
ENSG00000011478	326
ENSG00000011485	1515
ENSG00000011523	455
ENSG00000011566	640
ENSG00000011590	23
ENSG00000011600	0
ENSG00000011638	19
ENSG00000011677	0
ENSG00000012048	201
ENSG00000012061	1234
ENSG00000012124	0
ENSG00000012171	5439
ENSG00000012174	907
ENSG00000012211	381
ENSG00000012223	0
ENSG00000012232	2183
ENSG00000012504	2
ENSG00000012660	4645
ENSG00000012779	0
ENSG00000012817	0
ENSG00000012822	1652
ENSG00000012963	10
ENSG00000012983	1197
ENSG00000013016	200
ENSG00000013275	0
ENSG00000013288	624
ENSG00000013293	262
ENSG00000013297	94
ENSG00000013306	3668
ENSG00000013364	1649
ENSG00000013374	1065
ENSG00000013375	682
ENSG00000013392	103
ENSG00000013441	1077
ENSG00000013503	290
ENSG00000013523	350
ENSG00000013561	604
ENSG00000013563	107
ENSG00000013573	606
ENSG00000013583	1007
ENSG00000013588	636
ENSG00000013619	402
ENSG00000013725	1
ENSG00000013810	209
ENSG00000014123	428
ENSG00000014138	58
ENSG00000014164	263
ENSG00000014216	1237
ENSG00000014257	2
ENSG00000014641	1496
ENSG00000014824	1484
ENSG00000014914	48
ENSG00000014919	428
ENSG00000015133	140
ENSG00000015153	410
ENSG00000015171	2923
ENSG00000015285	10
ENSG00000015413	1
ENSG00000015475	1147
ENSG00000015479	19
ENSG00000015520	14
ENSG00000015532	803
ENSG00000015568	79
ENSG00000015592	5
ENSG00000015676	1260
ENSG00000016082	0
ENSG00000016391	325
ENSG00000016402	6
ENSG00000016490	0
ENSG00000016602	0
ENSG00000016864	670
ENSG00000017260	2237
ENSG00000017427	7
ENSG00000017483	25
ENSG00000017797	1641
ENSG00000018189	742
ENSG00000018236	581
ENSG00000018280	0
ENSG00000018408	3199
ENSG00000018510	1309
ENSG00000018607	0
ENSG00000018610	393
ENSG00000018625	3
ENSG00000018699	852
ENSG00000018869	70
ENSG00000019102	1
ENSG00000019144	1581
ENSG00000019169	0
ENSG00000019186	322
ENSG00000019485	505
ENSG00000019505	63
ENSG00000019549	12
ENSG00000019582	94
ENSG00000019991	4
ENSG00000019995	407
ENSG00000020129	1055
ENSG00000020181	214
ENSG00000020219	0
ENSG00000020256	329
ENSG00000020426	387
ENSG00000020577	3040
ENSG00000020633	2
ENSG00000020922	368
ENSG00000021300	284
ENSG00000021355	96
ENSG00000021461	0
ENSG00000021488	5
ENSG00000021574	456
ENSG00000021645	110
ENSG00000021762	341
ENSG00000021776	1101
ENSG00000021826	252
ENSG00000021852	0
ENSG00000022267	389
ENSG00000022277	933
ENSG00000022355	4
ENSG00000022556	0
ENSG00000022567	496
ENSG00000022840	2596
ENSG00000022976	124
ENSG00000023041	532
ENSG00000023171	805
ENSG00000023191	197
ENSG00000023228	79
ENSG00000023287	1755
ENSG00000023318	1002
ENSG00000023330	3440
ENSG00000023445	2572
ENSG00000023516	1128
ENSG00000023572	420
ENSG00000023608	639
ENSG00000023697	277
ENSG00000023734	3656
ENSG00000023839	37
ENSG00000023892	12
ENSG00000023902	1690
ENSG00000023909	7862
ENSG00000024048	978
ENSG00000024422	1923
ENSG00000024526	21
ENSG00000024862	115
ENSG00000025039	863
ENSG00000025156	380
ENSG00000025293	924
ENSG00000025423	3
ENSG00000025434	42
ENSG00000025708	12
ENSG00000025770	791
ENSG00000025772	2224
ENSG00000025796	3228
ENSG00000025800	1917
ENSG00000026025	21239
ENSG00000026036	129
ENSG00000026103	208
ENSG00000026297	125
ENSG00000026508	23425
ENSG00000026559	244
ENSG00000026652	478
ENSG00000026751	0
ENSG00000026950	368
ENSG00000027001	219
ENSG00000027075	72
ENSG00000027644	2
ENSG00000027697	938
ENSG00000027847	745
ENSG00000027869	4
ENSG00000028116	210
ENSG00000028137	0
ENSG00000028203	1131
ENSG00000028277	164
ENSG00000028310	851
ENSG00000028528	1612
ENSG00000028839	223
ENSG00000029153	2252
ENSG00000029363	2440
ENSG00000029364	1083
ENSG00000029534	34
ENSG00000029559	0
ENSG00000029639	143
ENSG00000029725	1422
ENSG00000029993	871
ENSG00000030066	183
ENSG00000030110	430
ENSG00000030304	0
ENSG00000030419	104
ENSG00000030582	4486
ENSG00000031003	1304
ENSG00000031081	711
ENSG00000031691	114
ENSG00000031698	3658
ENSG00000031823	1464
ENSG00000032219	360
ENSG00000032389	616
ENSG00000032444	1354
ENSG00000032742	293
ENSG00000033011	576
ENSG00000033030	462
ENSG00000033050	464
ENSG00000033100	1493
ENSG00000033122	6
ENSG00000033170	587
ENSG00000033178	1107
ENSG00000033327	1459
ENSG00000033627	2132
ENSG00000033800	449
ENSG00000033867	8069
ENSG00000034053	52
ENSG00000034152	6659
ENSG00000034239	0
ENSG00000034510	12843
ENSG00000034533	35
ENSG00000034677	576
ENSG00000034693	167
ENSG00000034713	1029
ENSG00000034971	1
ENSG00000035115	269
ENSG00000035141	819
ENSG00000035403	7744
ENSG00000035499	48
ENSG00000035664	144
ENSG00000035681	908
ENSG00000035687	1516
ENSG00000035720	0
ENSG00000035862	5162
ENSG00000035928	1069
ENSG00000036054	1890
ENSG00000036257	1860
ENSG00000036448	3
ENSG00000036473	0
ENSG00000036530	58
ENSG00000036549	1451
ENSG00000036565	0
ENSG00000036672	145
ENSG00000036828	0
ENSG00000037042	247
ENSG00000037241	503
ENSG00000037280	7
ENSG00000037474	2096
ENSG00000037637	667
ENSG00000037749	459
ENSG00000037757	161
ENSG00000037897	348
ENSG00000037965	0
ENSG00000038002	252
ENSG00000038210	376
ENSG00000038219	1325
ENSG00000038274	1177
ENSG00000038295	203
ENSG00000038358	971
ENSG00000038382	15769
ENSG00000038427	71
ENSG00000038532	691
ENSG00000038945	0
ENSG00000039068	264
ENSG00000039123	2418
ENSG00000039139	114
ENSG00000039319	680
ENSG00000039523	2042
ENSG00000039537	0
ENSG00000039560	4981
ENSG00000039600	2
ENSG00000039650	1038
ENSG00000039987	6
ENSG00000040199	1029
ENSG00000040275	863
ENSG00000040341	283
ENSG00000040487	786
ENSG00000040531	574
ENSG00000040608	128
ENSG00000040633	1527
ENSG00000040731	0
ENSG00000040933	638
ENSG00000041353	24
ENSG00000041357	2038
ENSG00000041515	12
ENSG00000041802	958
ENSG00000041880	119
ENSG00000041982	646
ENSG00000041988	233
ENSG00000042062	41
ENSG00000042088	491
ENSG00000042286	1212
ENSG00000042304	0
ENSG00000042317	85
ENSG00000042429	61
ENSG00000042445	366
ENSG00000042493	62
ENSG00000042753	1963
ENSG00000042781	0
ENSG00000042813	1
ENSG00000042832	8
ENSG00000042980	20
ENSG00000043039	0
ENSG00000043093	578
ENSG00000043143	210
ENSG00000043355	9
ENSG00000043462	3
ENSG00000043514	361
ENSG00000043591	7
ENSG00000044012	0
ENSG00000044090	329
ENSG00000044115	9618
ENSG00000044446	242
ENSG00000044459	286
ENSG00000044524	6
ENSG00000044574	8999
ENSG00000046604	1818
ENSG00000046647	107
ENSG00000046651	346
ENSG00000046653	77
ENSG00000046774	0
ENSG00000046889	19
ENSG00000047056	1525
ENSG00000047188	942
ENSG00000047230	524
ENSG00000047249	1069
ENSG00000047315	3225
ENSG00000047346	252
ENSG00000047365	274
ENSG00000047410	3098
ENSG00000047457	364
ENSG00000047578	376
ENSG00000047579	255
ENSG00000047597	18
ENSG00000047617	5
ENSG00000047621	206
ENSG00000047634	205
ENSG00000047644	1801
ENSG00000047648	4
ENSG00000047662	22
ENSG00000047849	7274
ENSG00000047932	650
ENSG00000047936	2
ENSG00000048028	368
ENSG00000048052	1700
ENSG00000048140	1301
ENSG00000048162	757
ENSG00000048342	122
ENSG00000048392	994
ENSG00000048405	604
ENSG00000048462	3
ENSG00000048471	394
ENSG00000048540	4
ENSG00000048544	1011
ENSG00000048545	0
ENSG00000048649	1992
ENSG00000048707	1052
ENSG00000048740	2737
ENSG00000048828	3304
ENSG00000048991	621
ENSG00000049089	401
ENSG00000049130	156
ENSG00000049167	178
ENSG00000049192	113
ENSG00000049239	1073
ENSG00000049245	2095
ENSG00000049246	1485
ENSG00000049247	2
ENSG00000049249	204
ENSG00000049283	1
ENSG00000049323	535
ENSG00000049449	1469
ENSG00000049540	7270
ENSG00000049541	459
ENSG00000049618	2157
ENSG00000049656	717
ENSG00000049759	5811
ENSG00000049768	5
ENSG00000049769	135
ENSG00000049860	1375
ENSG00000049883	175
ENSG00000050030	25
ENSG00000050130	846
ENSG00000050165	1785
ENSG00000050327	7
ENSG00000050344	800
ENSG00000050393	896
ENSG00000050405	537
ENSG00000050426	415
ENSG00000050438	72
ENSG00000050555	11
ENSG00000050628	19
ENSG00000050730	27
ENSG00000050748	655
ENSG00000050767	4
ENSG00000050820	1010
ENSG00000051009	393
ENSG00000051108	1272
ENSG00000051128	885
ENSG00000051180	62
ENSG00000051341	45
ENSG00000051382	688
ENSG00000051523	511
ENSG00000051596	749
ENSG00000051620	678
ENSG00000051825	255
ENSG00000052126	271
ENSG00000052344	10
ENSG00000052723	817
ENSG00000052749	1771
ENSG00000052795	3807
ENSG00000052802	4046
ENSG00000052841	2110
ENSG00000052850	0
ENSG00000053108	8
ENSG00000053254	1538
ENSG00000053328	12
ENSG00000053371	750
ENSG00000053372	2276
ENSG00000053438	11
ENSG00000053501	395
ENSG00000053524	9
ENSG00000053702	14
ENSG00000053747	1034
ENSG00000053770	645
ENSG00000053900	211
ENSG00000053918	33
ENSG00000054116	1074
ENSG00000054118	2653
ENSG00000054148	1140
ENSG00000054179	11
ENSG00000054219	0
ENSG00000054267	1141
ENSG00000054277	26
ENSG00000054282	68
ENSG00000054356	111
ENSG00000054392	3
ENSG00000054523	2629
ENSG00000054598	449
ENSG00000054611	539
ENSG00000054654	873
ENSG00000054690	459
ENSG00000054793	1474
ENSG00000054796	0
ENSG00000054803	0
ENSG00000054938	9
ENSG00000054965	852
ENSG00000054967	445
ENSG00000054983	262
ENSG00000055044	1519
ENSG00000055070	2840
ENSG00000055118	32
ENSG00000055130	2060
ENSG00000055147	332
ENSG00000055163	1158
ENSG00000055208	2356
ENSG00000055211	895
ENSG00000055332	1324
ENSG00000055483	2740
ENSG00000055609	1236
ENSG00000055732	85
ENSG00000055813	32
ENSG00000055917	2198
ENSG00000055950	459
ENSG00000055955	0
ENSG00000055957	1
ENSG00000056050	294
ENSG00000056097	2080
ENSG00000056277	229
ENSG00000056291	3
ENSG00000056487	86
ENSG00000056558	9730
ENSG00000056586	1753
ENSG00000056736	134
ENSG00000056972	398
ENSG00000056998	207
ENSG00000057019	10191
ENSG00000057149	0
ENSG00000057252	2939
ENSG00000057294	933
ENSG00000057468	1
ENSG00000057593	16
ENSG00000057608	4635
ENSG00000057657	15
ENSG00000057663	570
ENSG00000057704	276
ENSG00000057757	1428
ENSG00000057935	492
ENSG00000058056	1140
ENSG00000058063	1198
ENSG00000058085	10310
ENSG00000058091	576
ENSG00000058262	7953
ENSG00000058272	1297
ENSG00000058335	156
ENSG00000058404	220
ENSG00000058453	685
ENSG00000058600	57
ENSG00000058668	1706
ENSG00000058673	0
ENSG00000058729	424
ENSG00000058799	291
ENSG00000058804	870
ENSG00000058866	1
ENSG00000059122	1019
ENSG00000059145	716
ENSG00000059377	27
ENSG00000059378	677
ENSG00000059573	1866
ENSG00000059588	382
ENSG00000059691	484
ENSG00000059728	904
ENSG00000059758	1396
ENSG00000059769	311
ENSG00000059804	999
ENSG00000059915	143
ENSG00000060069	490
ENSG00000060138	4412
ENSG00000060140	3
ENSG00000060237	2780
ENSG00000060303	0
ENSG00000060339	2010
ENSG00000060491	1662
ENSG00000060558	0
ENSG00000060566	0
ENSG00000060642	117
ENSG00000060656	519
ENSG00000060688	611
ENSG00000060709	0
ENSG00000060718	1390
ENSG00000060749	1272
ENSG00000060762	276
ENSG00000060971	730
ENSG00000060982	1216
ENSG00000061273	3400
ENSG00000061337	50
ENSG00000061455	8
ENSG00000061492	0
ENSG00000061656	94
ENSG00000061676	5399
ENSG00000061794	1511
ENSG00000061918	11
ENSG00000061936	1110
ENSG00000061938	934
ENSG00000061987	797
ENSG00000062038	238
ENSG00000062096	0
ENSG00000062194	1933
ENSG00000062282	88
ENSG00000062370	124
ENSG00000062485	3343
ENSG00000062524	4
ENSG00000062582	114
ENSG00000062598	835
ENSG00000062650	1502
ENSG00000062716	3638
ENSG00000062725	1329
ENSG00000062822	901
ENSG00000063015	32
ENSG00000063046	6868
ENSG00000063127	14
ENSG00000063169	585
ENSG00000063176	706
ENSG00000063177	9743
ENSG00000063180	72
ENSG00000063241	746
ENSG00000063244	5930
ENSG00000063245	3129
ENSG00000063322	952
ENSG00000063438	30
ENSG00000063515	0
ENSG00000063587	786
ENSG00000063601	1244
ENSG00000063660	13963
ENSG00000063761	169
ENSG00000063854	656
ENSG00000063978	1854
ENSG00000064012	15
ENSG00000064042	7349
ENSG00000064102	647
ENSG00000064115	701
ENSG00000064195	18
ENSG00000064199	49
ENSG00000064201	3
ENSG00000064205	1
ENSG00000064218	0
ENSG00000064225	17
ENSG00000064270	4
ENSG00000064300	24
ENSG00000064309	273
ENSG00000064313	573
ENSG00000064393	7247
ENSG00000064419	1198
ENSG00000064489	0
ENSG00000064490	266
ENSG00000064545	607
ENSG00000064547	144
ENSG00000064601	942
ENSG00000064607	1390
ENSG00000064651	947
ENSG00000064652	402
ENSG00000064655	62
ENSG00000064666	3992
ENSG00000064687	338
ENSG00000064692	32
ENSG00000064703	459
ENSG00000064726	607
ENSG00000064763	20
ENSG00000064787	49
ENSG00000064835	0
ENSG00000064886	18
ENSG00000064932	166
ENSG00000064933	275
ENSG00000064961	1270
ENSG00000064989	0
ENSG00000064995	241
ENSG00000064999	569
ENSG00000065000	4527
ENSG00000065029	673
ENSG00000065054	526
ENSG00000065057	160
ENSG00000065060	804
ENSG00000065135	2202
ENSG00000065150	7626
ENSG00000065154	1452
ENSG00000065183	1609
ENSG00000065243	946
ENSG00000065268	1389
ENSG00000065308	3800
ENSG00000065320	411
ENSG00000065325	4
ENSG00000065328	187
ENSG00000065357	175
ENSG00000065361	9
ENSG00000065371	3
ENSG00000065413	98
ENSG00000065427	3651
ENSG00000065457	304
ENSG00000065485	314
ENSG00000065491	555
ENSG00000065518	1281
ENSG00000065526	2882
ENSG00000065534	1455
ENSG00000065548	1964
ENSG00000065559	1203
ENSG00000065600	392
ENSG00000065609	74
ENSG00000065613	2416
ENSG00000065615	185
ENSG00000065618	58
ENSG00000065621	24
ENSG00000065665	259
ENSG00000065675	102
ENSG00000065717	53
ENSG00000065802	1047
ENSG00000065809	2476
ENSG00000065833	595
ENSG00000065882	2066
ENSG00000065883	1219
ENSG00000065911	1709
ENSG00000065923	732
ENSG00000065970	867
ENSG00000065978	22254
ENSG00000065989	49
ENSG00000066027	1044
ENSG00000066032	23
ENSG00000066044	2542
ENSG00000066056	78
ENSG00000066084	1488
ENSG00000066117	1431
ENSG00000066135	428
ENSG00000066136	708
ENSG00000066185	0
ENSG00000066230	208
ENSG00000066248	22
ENSG00000066279	85
ENSG00000066294	0
ENSG00000066322	2205
ENSG00000066336	5
ENSG00000066379	0
ENSG00000066382	20
ENSG00000066405	2
ENSG00000066422	703
ENSG00000066427	310
ENSG00000066455	645
ENSG00000066468	559
ENSG00000066557	234
ENSG00000066583	398
ENSG00000066629	765
ENSG00000066651	194
ENSG00000066654	958
ENSG00000066697	2451
ENSG00000066735	329
ENSG00000066739	1003
ENSG00000066777	1581
ENSG00000066813	0
ENSG00000066827	309
ENSG00000066855	378
ENSG00000066923	54
ENSG00000066926	1069
ENSG00000066933	565
ENSG00000067048	0
ENSG00000067057	10657
ENSG00000067064	2329
ENSG00000067066	716
ENSG00000067082	2464
ENSG00000067113	147
ENSG00000067141	1375
ENSG00000067167	3206
ENSG00000067177	380
ENSG00000067182	3178
ENSG00000067191	204
ENSG00000067208	576
ENSG00000067221	214
ENSG00000067225	44745
ENSG00000067248	2480
ENSG00000067334	1500
ENSG00000067365	246
ENSG00000067369	1084
ENSG00000067445	391
ENSG00000067533	801
ENSG00000067560	10673
ENSG00000067596	1093
ENSG00000067601	20
ENSG00000067606	248
ENSG00000067646	0
ENSG00000067704	2605
ENSG00000067715	630
ENSG00000067798	2751
ENSG00000067829	615
ENSG00000067836	102
ENSG00000067840	352
ENSG00000067842	5
ENSG00000067900	1979
ENSG00000067955	958
ENSG00000067992	952
ENSG00000068001	545
ENSG00000068024	564
ENSG00000068028	541
ENSG00000068078	79
ENSG00000068079	517
ENSG00000068097	390
ENSG00000068120	1177
ENSG00000068137	377
ENSG00000068305	1915
ENSG00000068308	1275
ENSG00000068323	4954
ENSG00000068354	289
ENSG00000068366	2349
ENSG00000068383	713
ENSG00000068394	537
ENSG00000068400	1071
ENSG00000068438	956
ENSG00000068489	50
ENSG00000068615	90
ENSG00000068650	1402
ENSG00000068654	2474
ENSG00000068697	4188
ENSG00000068724	504
ENSG00000068745	1277
ENSG00000068781	0
ENSG00000068784	299
ENSG00000068796	1061
ENSG00000068831	5
ENSG00000068878	2418
ENSG00000068885	105
ENSG00000068903	0
ENSG00000068912	688
ENSG00000068971	382
ENSG00000068976	58
ENSG00000068985	0
ENSG00000069011	1
ENSG00000069018	0
ENSG00000069020	706
ENSG00000069122	0
ENSG00000069188	205
ENSG00000069206	0
ENSG00000069248	827
ENSG00000069275	3898
ENSG00000069329	2655
ENSG00000069345	2210
ENSG00000069399	529
ENSG00000069424	448
ENSG00000069431	3
ENSG00000069482	482
ENSG00000069493	31
ENSG00000069509	133
ENSG00000069535	51
ENSG00000069667	902
ENSG00000069696	226
ENSG00000069702	1629
ENSG00000069764	0
ENSG00000069812	3
ENSG00000069849	3021
ENSG00000069869	1206
ENSG00000069943	72
ENSG00000069956	2542
ENSG00000069966	308
ENSG00000069974	413
ENSG00000069998	797
ENSG00000070010	748
ENSG00000070018	0
ENSG00000070019	2
ENSG00000070031	2
ENSG00000070047	71
ENSG00000070061	1542
ENSG00000070081	484
ENSG00000070087	2711
ENSG00000070159	335
ENSG00000070182	38
ENSG00000070190	0
ENSG00000070193	5
ENSG00000070214	754
ENSG00000070269	239
ENSG00000070366	612
ENSG00000070367	1677
ENSG00000070371	167
ENSG00000070388	5
ENSG00000070404	4248
ENSG00000070413	2423
ENSG00000070423	1156
ENSG00000070444	636
ENSG00000070476	634
ENSG00000070495	1517
ENSG00000070501	198
ENSG00000070526	0
ENSG00000070540	304
ENSG00000070601	5
ENSG00000070610	1369
ENSG00000070614	3169
ENSG00000070669	8
ENSG00000070718	412
ENSG00000070729	1
ENSG00000070731	89
ENSG00000070748	0
ENSG00000070756	23379
ENSG00000070759	38
ENSG00000070761	420
ENSG00000070770	685
ENSG00000070778	1580
ENSG00000070785	442
ENSG00000070808	7
ENSG00000070814	2023
ENSG00000070831	4515
ENSG00000070882	348
ENSG00000070886	20
ENSG00000070915	0
ENSG00000070950	389
ENSG00000070961	4765
ENSG00000070985	4
ENSG00000071051	987
ENSG00000071054	11067
ENSG00000071073	237
ENSG00000071082	8270
ENSG00000071127	12813
ENSG00000071189	725
ENSG00000071203	0
ENSG00000071205	424
ENSG00000071242	1813
ENSG00000071243	354
ENSG00000071246	112
ENSG00000071282	3120
ENSG00000071462	1940
ENSG00000071537	2104
ENSG00000071539	249
ENSG00000071553	2848
ENSG00000071564	2371
ENSG00000071575	357
ENSG00000071626	3816
ENSG00000071655	1519
ENSG00000071677	0
ENSG00000071794	434
ENSG00000071859	1885
ENSG00000071889	752
ENSG00000071894	1
ENSG00000071909	1
ENSG00000071967	1356
ENSG00000071991	734
ENSG00000071994	1433
ENSG00000072041	473
ENSG00000072042	2504
ENSG00000072062	0
ENSG00000072071	0
ENSG00000072080	0
ENSG00000072110	16107
ENSG00000072121	769
ENSG00000072133	171
ENSG00000072134	400
ENSG00000072135	345
ENSG00000072163	89
ENSG00000072182	0
ENSG00000072195	287
ENSG00000072201	31
ENSG00000072210	3560
ENSG00000072274	7896
ENSG00000072310	1247
ENSG00000072315	0
ENSG00000072364	3587
ENSG00000072401	634
ENSG00000072415	997
ENSG00000072422	458
ENSG00000072501	2969
ENSG00000072506	856
ENSG00000072518	1230
ENSG00000072571	44
ENSG00000072609	800
ENSG00000072657	2
ENSG00000072682	1104
ENSG00000072694	0
ENSG00000072736	284
ENSG00000072756	276
ENSG00000072778	8991
ENSG00000072786	845
ENSG00000072803	1655
ENSG00000072818	6
ENSG00000072832	980
ENSG00000072840	684
ENSG00000072849	804
ENSG00000072858	0
ENSG00000072864	0
ENSG00000072952	1
ENSG00000072954	189
ENSG00000072958	1437
ENSG00000073008	3324
ENSG00000073050	377
ENSG00000073060	1019
ENSG00000073067	21
ENSG00000073111	1042
ENSG00000073146	15
ENSG00000073150	706
ENSG00000073169	611
ENSG00000073282	23
ENSG00000073331	101
ENSG00000073350	354
ENSG00000073417	494
ENSG00000073464	392
ENSG00000073536	854
ENSG00000073578	67
ENSG00000073584	162
ENSG00000073598	10
ENSG00000073605	105
ENSG00000073614	1611
ENSG00000073670	64
ENSG00000073711	1470
ENSG00000073712	3504
ENSG00000073734	1
ENSG00000073737	34
ENSG00000073754	0
ENSG00000073756	260
ENSG00000073792	2275
ENSG00000073803	443
ENSG00000073849	318
ENSG00000073861	1
ENSG00000073905	98
ENSG00000073910	124
ENSG00000073921	4822
ENSG00000073969	0
ENSG00000074047	501
ENSG00000074054	1127
ENSG00000074071	273
ENSG00000074181	156
ENSG00000074201	1488
ENSG00000074211	9
ENSG00000074219	430
ENSG00000074266	406
ENSG00000074276	28
ENSG00000074317	14
ENSG00000074319	1300
ENSG00000074356	1094
ENSG00000074370	0
ENSG00000074410	19
ENSG00000074416	2755
ENSG00000074527	1256
ENSG00000074582	510
ENSG00000074590	863
ENSG00000074603	976
ENSG00000074621	124
ENSG00000074657	1703
ENSG00000074660	0
ENSG00000074695	3374
ENSG00000074696	1282
ENSG00000074706	8
ENSG00000074755	1467
ENSG00000074771	0
ENSG00000074800	64023
ENSG00000074803	1
ENSG00000074842	1362
ENSG00000074855	494
ENSG00000074935	136
ENSG00000074964	969
ENSG00000074966	6
ENSG00000075035	6
ENSG00000075043	6
ENSG00000075073	16
ENSG00000075089	299
ENSG00000075131	170
ENSG00000075142	1142
ENSG00000075151	2768
ENSG00000075188	171
ENSG00000075213	472
ENSG00000075218	79
ENSG00000075223	4016
ENSG00000075234	392
ENSG00000075239	526
ENSG00000075240	1067
ENSG00000075275	653
ENSG00000075290	0
ENSG00000075292	1818
ENSG00000075303	159
ENSG00000075336	670
ENSG00000075340	80
ENSG00000075388	0
ENSG00000075391	3177
ENSG00000075399	291
ENSG00000075407	321
ENSG00000075413	1979
ENSG00000075415	7334
ENSG00000075420	3909
ENSG00000075426	9788
ENSG00000075429	1
ENSG00000075461	89
ENSG00000075539	2064
ENSG00000075568	1385
ENSG00000075618	1727
ENSG00000075624	84144
ENSG00000075643	46
ENSG00000075651	69
ENSG00000075673	0
ENSG00000075702	142
ENSG00000075711	3774
ENSG00000075785	5490
ENSG00000075790	0
ENSG00000075826	142
ENSG00000075856	1085
ENSG00000075884	1
ENSG00000075886	8
ENSG00000075891	0
ENSG00000075914	424
ENSG00000075945	1140
ENSG00000075975	854
ENSG00000076003	1357
ENSG00000076043	328
ENSG00000076053	323
ENSG00000076067	1713
ENSG00000076108	2627
ENSG00000076201	1936
ENSG00000076242	820
ENSG00000076248	600
ENSG00000076258	38
ENSG00000076321	605
ENSG00000076344	123
ENSG00000076351	155
ENSG00000076356	368
ENSG00000076382	71
ENSG00000076513	1724
ENSG00000076554	429
ENSG00000076555	159
ENSG00000076604	1443
ENSG00000076641	488
ENSG00000076650	177
ENSG00000076662	2
ENSG00000076685	2138
ENSG00000076706	453
ENSG00000076716	191
ENSG00000076770	24
ENSG00000076826	735
ENSG00000076864	357
ENSG00000076924	901
ENSG00000076928	1816
ENSG00000076944	305
ENSG00000076984	1270
ENSG00000077009	0
ENSG00000077044	1857
ENSG00000077063	206
ENSG00000077080	1
ENSG00000077092	1039
ENSG00000077097	4626
ENSG00000077147	5121
ENSG00000077150	5850
ENSG00000077152	33
ENSG00000077157	373
ENSG00000077232	2172
ENSG00000077235	2334
ENSG00000077238	720
ENSG00000077254	1374
ENSG00000077264	32
ENSG00000077274	16
ENSG00000077279	0
ENSG00000077312	499
ENSG00000077327	4
ENSG00000077348	493
ENSG00000077380	2316
ENSG00000077420	6
ENSG00000077454	169
ENSG00000077458	235
ENSG00000077463	745
ENSG00000077498	700
ENSG00000077514	370
ENSG00000077522	232
ENSG00000077549	3343
ENSG00000077585	553
ENSG00000077616	3
ENSG00000077684	749
ENSG00000077713	141
ENSG00000077721	1259
ENSG00000077782	6023
ENSG00000077800	0
ENSG00000077935	2
ENSG00000077942	232
ENSG00000077943	0
ENSG00000077984	3
ENSG00000078018	2027
ENSG00000078043	670
ENSG00000078053	25
ENSG00000078061	1321
ENSG00000078070	290
ENSG00000078081	20
ENSG00000078098	307
ENSG00000078114	100
ENSG00000078124	632
ENSG00000078140	2047
ENSG00000078142	1890
ENSG00000078177	364
ENSG00000078237	170
ENSG00000078246	696
ENSG00000078269	1952
ENSG00000078295	2
ENSG00000078304	1417
ENSG00000078319	140
ENSG00000078328	1
ENSG00000078369	9719
ENSG00000078399	0
ENSG00000078401	330
ENSG00000078403	336
ENSG00000078487	70
ENSG00000078549	2
ENSG00000078579	0
ENSG00000078589	0
ENSG00000078596	100
ENSG00000078618	2396
ENSG00000078668	1335
ENSG00000078674	2018
ENSG00000078687	658
ENSG00000078699	565
ENSG00000078725	67
ENSG00000078747	1371
ENSG00000078795	0
ENSG00000078804	960
ENSG00000078808	5308
ENSG00000078814	20
ENSG00000078898	0
ENSG00000078900	15
ENSG00000078902	1666
ENSG00000078967	163
ENSG00000079101	4
ENSG00000079102	82
ENSG00000079112	1
ENSG00000079134	450
ENSG00000079150	88
ENSG00000079156	112
ENSG00000079215	53
ENSG00000079246	8223
ENSG00000079257	49
ENSG00000079263	7
ENSG00000079277	264
ENSG00000079308	652
ENSG00000079313	950
ENSG00000079332	2509
ENSG00000079335	87
ENSG00000079337	69
ENSG00000079385	6
ENSG00000079387	511
ENSG00000079393	0
ENSG00000079432	3552
ENSG00000079435	165
ENSG00000079459	182
ENSG00000079462	186
ENSG00000079482	56
ENSG00000079557	0
ENSG00000079616	270
ENSG00000079689	0
ENSG00000079691	168
ENSG00000079739	1015
ENSG00000079785	2296
ENSG00000079805	2177
ENSG00000079819	2944
ENSG00000079841	170
ENSG00000079931	13
ENSG00000079950	798
ENSG00000079974	375
ENSG00000079999	2586
ENSG00000080007	0
ENSG00000080031	61
ENSG00000080166	517
ENSG00000080189	1104
ENSG00000080200	522
ENSG00000080224	3
ENSG00000080293	0
ENSG00000080298	263
ENSG00000080345	1912
ENSG00000080371	1735
ENSG00000080493	190
ENSG00000080503	737
ENSG00000080511	0
ENSG00000080546	174
ENSG00000080561	233
ENSG00000080572	0
ENSG00000080573	285
ENSG00000080603	103
ENSG00000080608	1401
ENSG00000080618	0
ENSG00000080644	505
ENSG00000080709	2
ENSG00000080802	493
ENSG00000080815	2075
ENSG00000080819	264
ENSG00000080822	759
ENSG00000080823	194
ENSG00000080824	74078
ENSG00000080839	258
ENSG00000080845	1952
ENSG00000080854	839
ENSG00000080910	0
ENSG00000080947	52
ENSG00000080986	28
ENSG00000081014	446
ENSG00000081019	484
ENSG00000081026	281
ENSG00000081041	23
ENSG00000081051	1
ENSG00000081052	1102
ENSG00000081059	1483
ENSG00000081087	1550
ENSG00000081138	4
ENSG00000081148	23
ENSG00000081154	2520
ENSG00000081177	426
ENSG00000081181	120
ENSG00000081189	40
ENSG00000081237	1
ENSG00000081248	1
ENSG00000081277	38
ENSG00000081307	778
ENSG00000081320	92
ENSG00000081377	611
ENSG00000081386	255
ENSG00000081479	135
ENSG00000081665	182
ENSG00000081692	116
ENSG00000081721	421
ENSG00000081760	624
ENSG00000081791	934
ENSG00000081800	0
ENSG00000081803	174
ENSG00000081818	9
ENSG00000081842	1
ENSG00000081853	3
ENSG00000081870	194
ENSG00000081913	347
ENSG00000081923	392
ENSG00000081985	2
ENSG00000082014	285
ENSG00000082068	329
ENSG00000082074	14
ENSG00000082126	54
ENSG00000082146	335
ENSG00000082153	5905
ENSG00000082175	18
ENSG00000082196	4
ENSG00000082212	1852
ENSG00000082213	472
ENSG00000082258	571
ENSG00000082269	383
ENSG00000082293	1
ENSG00000082397	942
ENSG00000082438	780
ENSG00000082458	170
ENSG00000082482	0
ENSG00000082497	1
ENSG00000082512	150
ENSG00000082515	438
ENSG00000082516	1059
ENSG00000082556	2
ENSG00000082641	5813
ENSG00000082684	10
ENSG00000082701	2039
ENSG00000082781	3016
ENSG00000082805	1244
ENSG00000082898	2656
ENSG00000082929	1
ENSG00000082996	793
ENSG00000083067	3201
ENSG00000083093	112
ENSG00000083097	176
ENSG00000083099	666
ENSG00000083123	445
ENSG00000083168	1872
ENSG00000083223	596
ENSG00000083290	537
ENSG00000083307	0
ENSG00000083312	7046
ENSG00000083444	2030
ENSG00000083454	3
ENSG00000083457	196
ENSG00000083520	1241
ENSG00000083535	233
ENSG00000083544	249
ENSG00000083622	0
ENSG00000083635	328
ENSG00000083642	902
ENSG00000083720	781
ENSG00000083750	183
ENSG00000083782	12
ENSG00000083799	2447
ENSG00000083807	72
ENSG00000083812	363
ENSG00000083814	154
ENSG00000083817	150
ENSG00000083828	164
ENSG00000083838	101
ENSG00000083844	558
ENSG00000083845	13627
ENSG00000083857	5649
ENSG00000083896	106
ENSG00000083937	1046
ENSG00000084070	452
ENSG00000084072	478
ENSG00000084073	1742
ENSG00000084090	3540
ENSG00000084092	499
ENSG00000084093	1203
ENSG00000084110	7
ENSG00000084112	3412
ENSG00000084207	7385
ENSG00000084234	16530
ENSG00000084444	318
ENSG00000084453	127
ENSG00000084463	1540
ENSG00000084623	4241
ENSG00000084628	41
ENSG00000084636	208
ENSG00000084652	2254
ENSG00000084674	0
ENSG00000084676	1035
ENSG00000084693	295
ENSG00000084710	1417
ENSG00000084731	950
ENSG00000084733	2260
ENSG00000084734	3
ENSG00000084754	3314
ENSG00000084764	638
ENSG00000084774	1814
ENSG00000085063	12393
ENSG00000085117	1092
ENSG00000085185	302
ENSG00000085224	1581
ENSG00000085231	0
ENSG00000085265	0
ENSG00000085274	321
ENSG00000085276	1
ENSG00000085365	1410
ENSG00000085377	1122
ENSG00000085382	175
ENSG00000085415	1464
ENSG00000085433	467
ENSG00000085449	1123
ENSG00000085465	17
ENSG00000085491	7
ENSG00000085511	458
ENSG00000085514	20
ENSG00000085552	194
ENSG00000085563	52
ENSG00000085644	235
ENSG00000085662	9518
ENSG00000085719	2079
ENSG00000085721	52
ENSG00000085733	1092
ENSG00000085741	18
ENSG00000085760	613
ENSG00000085788	794
ENSG00000085831	2
ENSG00000085832	1055
ENSG00000085840	131
ENSG00000085871	23
ENSG00000085872	1061
ENSG00000085978	0
ENSG00000085982	1337
ENSG00000085998	1899
ENSG00000085999	58
ENSG00000086015	1374
ENSG00000086061	13793
ENSG00000086062	7552
ENSG00000086065	985
ENSG00000086102	1104
ENSG00000086159	0
ENSG00000086189	450
ENSG00000086200	489
ENSG00000086205	0
ENSG00000086232	1736
ENSG00000086288	0
ENSG00000086289	475
ENSG00000086300	23
ENSG00000086475	1300
ENSG00000086504	1307
ENSG00000086506	7
ENSG00000086544	682
ENSG00000086548	0
ENSG00000086570	3
ENSG00000086589	1184
ENSG00000086598	2656
ENSG00000086619	157
ENSG00000086666	1913
ENSG00000086696	569
ENSG00000086712	1641
ENSG00000086717	0
ENSG00000086730	48
ENSG00000086758	5093
ENSG00000086827	508
ENSG00000086848	185
ENSG00000086967	9
ENSG00000086991	539
ENSG00000087008	405
ENSG00000087053	1660
ENSG00000087074	8368
ENSG00000087076	143
ENSG00000087077	2229
ENSG00000087085	231
ENSG00000087086	43798
ENSG00000087087	3470
ENSG00000087088	1980
ENSG00000087095	734
ENSG00000087111	957
ENSG00000087116	28
ENSG00000087128	0
ENSG00000087152	2068
ENSG00000087157	493
ENSG00000087191	1698
ENSG00000087206	709
ENSG00000087237	0
ENSG00000087245	2067
ENSG00000087250	2
ENSG00000087253	649
ENSG00000087258	64
ENSG00000087263	662
ENSG00000087266	717
ENSG00000087269	1089
ENSG00000087274	3508
ENSG00000087299	222
ENSG00000087301	198
ENSG00000087302	2002
ENSG00000087303	631
ENSG00000087338	401
ENSG00000087365	5168
ENSG00000087448	595
ENSG00000087460	12832
ENSG00000087470	1585
ENSG00000087494	69
ENSG00000087495	2
ENSG00000087502	651
ENSG00000087510	0
ENSG00000087586	81
ENSG00000087589	3
ENSG00000087842	861
ENSG00000087884	45
ENSG00000087903	340
ENSG00000087995	658
ENSG00000088002	3
ENSG00000088035	121
ENSG00000088038	192
ENSG00000088053	0
ENSG00000088179	440
ENSG00000088205	1680
ENSG00000088247	5833
ENSG00000088256	1703
ENSG00000088280	0
ENSG00000088298	270
ENSG00000088305	33
ENSG00000088320	0
ENSG00000088325	232
ENSG00000088340	130
ENSG00000088356	834
ENSG00000088367	639
ENSG00000088386	1
ENSG00000088387	1723
ENSG00000088448	1886
ENSG00000088451	110
ENSG00000088538	245
ENSG00000088543	128
ENSG00000088682	546
ENSG00000088726	1
ENSG00000088727	71
ENSG00000088756	91
ENSG00000088766	355
ENSG00000088782	0
ENSG00000088808	872
ENSG00000088812	2076
ENSG00000088826	1210
ENSG00000088827	1
ENSG00000088832	5145
ENSG00000088833	2393
ENSG00000088836	15
ENSG00000088854	190
ENSG00000088876	190
ENSG00000088881	811
ENSG00000088882	128
ENSG00000088888	2548
ENSG00000088899	288
ENSG00000088926	1
ENSG00000088930	2398
ENSG00000088970	288
ENSG00000088986	2159
ENSG00000088992	2
ENSG00000089006	1287
ENSG00000089009	19797
ENSG00000089012	0
ENSG00000089022	687
ENSG00000089041	0
ENSG00000089048	526
ENSG00000089050	498
ENSG00000089053	1651
ENSG00000089057	1479
ENSG00000089060	252
ENSG00000089063	1400
ENSG00000089091	52
ENSG00000089094	918
ENSG00000089101	1
ENSG00000089116	0
ENSG00000089123	99
ENSG00000089127	43
ENSG00000089154	4124
ENSG00000089157	26662
ENSG00000089159	1623
ENSG00000089163	18
ENSG00000089169	0
ENSG00000089177	100
ENSG00000089195	663
ENSG00000089199	57
ENSG00000089220	4757
ENSG00000089225	0
ENSG00000089234	599
ENSG00000089248	1546
ENSG00000089250	0
ENSG00000089280	6727
ENSG00000089289	430
ENSG00000089327	398
ENSG00000089335	562
ENSG00000089351	1826
ENSG00000089356	0
ENSG00000089472	94
ENSG00000089486	110
ENSG00000089505	6
ENSG00000089558	3
ENSG00000089597	7157
ENSG00000089639	542
ENSG00000089682	201
ENSG00000089685	62
ENSG00000089692	8
ENSG00000089693	4096
ENSG00000089723	6
ENSG00000089737	35
ENSG00000089775	168
ENSG00000089818	419
ENSG00000089820	33
ENSG00000089847	14
ENSG00000089876	845
ENSG00000089902	1331
ENSG00000089916	1426
ENSG00000090006	462
ENSG00000090013	342
ENSG00000090020	2116
ENSG00000090054	1039
ENSG00000090060	5662
ENSG00000090061	287
ENSG00000090097	1279
ENSG00000090104	0
ENSG00000090238	388
ENSG00000090263	422
ENSG00000090266	356
ENSG00000090273	6148
ENSG00000090316	1628
ENSG00000090339	1878
ENSG00000090372	1929
ENSG00000090376	2
ENSG00000090382	0
ENSG00000090402	0
ENSG00000090432	1036
ENSG00000090447	312
ENSG00000090470	594
ENSG00000090487	1599
ENSG00000090512	0
ENSG00000090520	748
ENSG00000090530	1606
ENSG00000090534	3
ENSG00000090539	16
ENSG00000090554	1
ENSG00000090565	129
ENSG00000090581	754
ENSG00000090612	400
ENSG00000090615	1946
ENSG00000090621	3437
ENSG00000090659	0
ENSG00000090661	1051
ENSG00000090674	519
ENSG00000090686	985
ENSG00000090776	866
ENSG00000090857	396
ENSG00000090861	4260
ENSG00000090863	3136
ENSG00000090889	21
ENSG00000090905	126
ENSG00000090924	361
ENSG00000090932	38
ENSG00000090971	365
ENSG00000090975	500
ENSG00000090989	437
ENSG00000091009	357
ENSG00000091010	3
ENSG00000091039	1553
ENSG00000091073	104
ENSG00000091106	16
ENSG00000091127	877
ENSG00000091128	1
ENSG00000091129	361
ENSG00000091136	4635
ENSG00000091137	1
ENSG00000091138	0
ENSG00000091140	1914
ENSG00000091157	331
ENSG00000091164	1597
ENSG00000091181	0
ENSG00000091262	3
ENSG00000091317	1953
ENSG00000091409	2857
ENSG00000091428	24
ENSG00000091436	1270
ENSG00000091482	1
ENSG00000091483	1814
ENSG00000091490	1004
ENSG00000091513	6
ENSG00000091527	10433
ENSG00000091536	19
ENSG00000091542	2216
ENSG00000091583	0
ENSG00000091592	4
ENSG00000091622	106
ENSG00000091640	1411
ENSG00000091651	228
ENSG00000091656	820
ENSG00000091664	0
ENSG00000091704	0
ENSG00000091732	319
ENSG00000091831	2
ENSG00000091844	113
ENSG00000091879	7
ENSG00000091947	496
ENSG00000091972	32
ENSG00000091986	3715
ENSG00000092009	0
ENSG00000092010	287
ENSG00000092020	231
ENSG00000092036	39
ENSG00000092051	14
ENSG00000092054	9
ENSG00000092067	3
ENSG00000092068	3928
ENSG00000092094	268
ENSG00000092096	670
ENSG00000092098	0
ENSG00000092108	775
ENSG00000092140	403
ENSG00000092148	3370
ENSG00000092199	10934
ENSG00000092200	10
ENSG00000092201	3396
ENSG00000092203	1093
ENSG00000092208	172
ENSG00000092295	2
ENSG00000092330	24
ENSG00000092345	0
ENSG00000092377	0
ENSG00000092421	132
ENSG00000092439	1504
ENSG00000092445	970
ENSG00000092470	131
ENSG00000092529	11
ENSG00000092531	528
ENSG00000092607	18
ENSG00000092621	900
ENSG00000092758	123
ENSG00000092820	4222
ENSG00000092841	5815
ENSG00000092847	1178
ENSG00000092850	5
ENSG00000092853	280
ENSG00000092871	413
ENSG00000092929	977
ENSG00000092931	136
ENSG00000092964	913
ENSG00000092969	1203
ENSG00000092978	228
ENSG00000093000	1625
ENSG00000093009	108
ENSG00000093010	5
ENSG00000093072	247
ENSG00000093100	3
ENSG00000093134	0
ENSG00000093144	1393
ENSG00000093167	1491
ENSG00000093183	801
[truncated: 58,680 more rows]
