# Supplementary material for: A bio-functional polymer that prevents retinal scarring through modulation of NRF2 signalling pathway
Source: Nat Commun. 2022 May 19;13:2796. doi: 10.1038/s41467-022-30474-6 (PMC9119969; doi:10.1038/s41467-022-30474-6)
Supplement: Supplementary file 11 — Source data [file 41467_2022_30474_MOESM11_ESM.zip › NCOMMS-21-46079B_zip/Source data 2_RNA-Seq Data/DESeq2/CountFiles/invivo/RP_1M1_sorted.count]

ENSOCUG00000000004	4419
ENSOCUG00000000005	1824
ENSOCUG00000000006	2058
ENSOCUG00000000007	3
ENSOCUG00000000008	6
ENSOCUG00000000009	7295
ENSOCUG00000000010	2125
ENSOCUG00000000012	2621
ENSOCUG00000000013	336
ENSOCUG00000000014	37500
ENSOCUG00000000015	2037
ENSOCUG00000000016	152
ENSOCUG00000000017	2290
ENSOCUG00000000018	226
ENSOCUG00000000020	3157
ENSOCUG00000000021	3797
ENSOCUG00000000022	692
ENSOCUG00000000023	679
ENSOCUG00000000024	171
ENSOCUG00000000025	384
ENSOCUG00000000026	5
ENSOCUG00000000028	2056
ENSOCUG00000000030	485
ENSOCUG00000000031	10
ENSOCUG00000000032	111
ENSOCUG00000000034	794
ENSOCUG00000000036	0
ENSOCUG00000000038	928
ENSOCUG00000000040	350
ENSOCUG00000000041	0
ENSOCUG00000000044	3
ENSOCUG00000000046	1
ENSOCUG00000000049	1211
ENSOCUG00000000051	3022
ENSOCUG00000000055	8
ENSOCUG00000000059	168
ENSOCUG00000000060	8928
ENSOCUG00000000061	137
ENSOCUG00000000063	557
ENSOCUG00000000064	2411
ENSOCUG00000000065	425
ENSOCUG00000000066	177
ENSOCUG00000000068	3956
ENSOCUG00000000069	3990
ENSOCUG00000000071	624
ENSOCUG00000000072	46
ENSOCUG00000000073	23817
ENSOCUG00000000074	1577
ENSOCUG00000000075	4976
ENSOCUG00000000076	810
ENSOCUG00000000077	306
ENSOCUG00000000079	0
ENSOCUG00000000080	1407
ENSOCUG00000000081	14361
ENSOCUG00000000083	444
ENSOCUG00000000085	1098
ENSOCUG00000000086	6108
ENSOCUG00000000087	542
ENSOCUG00000000089	0
ENSOCUG00000000090	2803
ENSOCUG00000000091	70
ENSOCUG00000000092	4319
ENSOCUG00000000093	540
ENSOCUG00000000094	142
ENSOCUG00000000095	1387
ENSOCUG00000000097	1898
ENSOCUG00000000098	97
ENSOCUG00000000100	2926
ENSOCUG00000000101	78
ENSOCUG00000000102	2595
ENSOCUG00000000103	0
ENSOCUG00000000104	708
ENSOCUG00000000105	4106
ENSOCUG00000000107	1603
ENSOCUG00000000108	1092
ENSOCUG00000000109	167
ENSOCUG00000000111	756
ENSOCUG00000000114	1238
ENSOCUG00000000116	3300
ENSOCUG00000000117	9
ENSOCUG00000000119	16
ENSOCUG00000000120	404
ENSOCUG00000000121	76
ENSOCUG00000000122	1505
ENSOCUG00000000123	1789
ENSOCUG00000000127	460
ENSOCUG00000000128	386
ENSOCUG00000000129	4940
ENSOCUG00000000131	1069
ENSOCUG00000000133	255
ENSOCUG00000000134	10763
ENSOCUG00000000136	17
ENSOCUG00000000137	7281
ENSOCUG00000000140	2576
ENSOCUG00000000141	1147
ENSOCUG00000000142	352
ENSOCUG00000000143	2
ENSOCUG00000000144	147
ENSOCUG00000000145	580
ENSOCUG00000000146	8117
ENSOCUG00000000148	659
ENSOCUG00000000149	5119
ENSOCUG00000000151	43
ENSOCUG00000000152	2470
ENSOCUG00000000153	789
ENSOCUG00000000154	0
ENSOCUG00000000155	1057
ENSOCUG00000000156	15264
ENSOCUG00000000157	1470
ENSOCUG00000000158	6330
ENSOCUG00000000159	661
ENSOCUG00000000161	1247
ENSOCUG00000000162	358
ENSOCUG00000000163	3830
ENSOCUG00000000164	2205
ENSOCUG00000000166	239
ENSOCUG00000000167	3497
ENSOCUG00000000169	0
ENSOCUG00000000170	1192
ENSOCUG00000000171	36
ENSOCUG00000000172	519
ENSOCUG00000000173	3664
ENSOCUG00000000174	996
ENSOCUG00000000175	48
ENSOCUG00000000176	14
ENSOCUG00000000178	313
ENSOCUG00000000179	7967
ENSOCUG00000000181	754
ENSOCUG00000000182	613
ENSOCUG00000000184	2221
ENSOCUG00000000185	1152
ENSOCUG00000000186	1476
ENSOCUG00000000187	1874
ENSOCUG00000000188	926
ENSOCUG00000000191	609
ENSOCUG00000000193	2752
ENSOCUG00000000194	37
ENSOCUG00000000197	5764
ENSOCUG00000000199	3
ENSOCUG00000000200	933
ENSOCUG00000000201	394
ENSOCUG00000000203	548
ENSOCUG00000000204	0
ENSOCUG00000000205	6
ENSOCUG00000000206	103
ENSOCUG00000000208	278
ENSOCUG00000000210	0
ENSOCUG00000000213	3261
ENSOCUG00000000214	400
ENSOCUG00000000215	949
ENSOCUG00000000218	727
ENSOCUG00000000219	175
ENSOCUG00000000220	3636
ENSOCUG00000000221	0
ENSOCUG00000000222	61
ENSOCUG00000000224	626
ENSOCUG00000000227	1239
ENSOCUG00000000228	1216
ENSOCUG00000000229	3577
ENSOCUG00000000230	408
ENSOCUG00000000231	1011
ENSOCUG00000000232	8
ENSOCUG00000000234	2718
ENSOCUG00000000236	759
ENSOCUG00000000237	891
ENSOCUG00000000239	0
ENSOCUG00000000241	6
ENSOCUG00000000242	22
ENSOCUG00000000243	4
ENSOCUG00000000244	1770
ENSOCUG00000000245	3575
ENSOCUG00000000247	1173
ENSOCUG00000000248	1279
ENSOCUG00000000249	998
ENSOCUG00000000250	11
ENSOCUG00000000251	8490
ENSOCUG00000000252	1381
ENSOCUG00000000255	1161
ENSOCUG00000000256	491
ENSOCUG00000000258	1645
ENSOCUG00000000259	454
ENSOCUG00000000263	389
ENSOCUG00000000264	12032
ENSOCUG00000000265	7115
ENSOCUG00000000266	378
ENSOCUG00000000268	3034
ENSOCUG00000000269	1115
ENSOCUG00000000270	2114
ENSOCUG00000000271	281
ENSOCUG00000000272	5734
ENSOCUG00000000274	837
ENSOCUG00000000276	995
ENSOCUG00000000277	1093
ENSOCUG00000000278	1996
ENSOCUG00000000280	979
ENSOCUG00000000281	682
ENSOCUG00000000285	1401
ENSOCUG00000000286	902
ENSOCUG00000000289	2270
ENSOCUG00000000290	418
ENSOCUG00000000291	5998
ENSOCUG00000000292	4162
ENSOCUG00000000293	98
ENSOCUG00000000297	184
ENSOCUG00000000298	4091
ENSOCUG00000000299	3
ENSOCUG00000000300	1424
ENSOCUG00000000301	394
ENSOCUG00000000302	284
ENSOCUG00000000303	0
ENSOCUG00000000304	988
ENSOCUG00000000305	94
ENSOCUG00000000306	951
ENSOCUG00000000307	2100
ENSOCUG00000000308	18
ENSOCUG00000000309	0
ENSOCUG00000000310	185
ENSOCUG00000000312	2027
ENSOCUG00000000313	0
ENSOCUG00000000315	720
ENSOCUG00000000318	1119
ENSOCUG00000000319	22
ENSOCUG00000000320	120
ENSOCUG00000000321	0
ENSOCUG00000000322	1166
ENSOCUG00000000323	2933
ENSOCUG00000000324	122
ENSOCUG00000000325	1037
ENSOCUG00000000326	1331
ENSOCUG00000000328	4151
ENSOCUG00000000329	286
ENSOCUG00000000330	1
ENSOCUG00000000331	813
ENSOCUG00000000333	193
ENSOCUG00000000334	3074
ENSOCUG00000000336	2144
ENSOCUG00000000338	2499
ENSOCUG00000000339	298
ENSOCUG00000000341	212
ENSOCUG00000000342	340
ENSOCUG00000000343	3386
ENSOCUG00000000344	782
ENSOCUG00000000345	404
ENSOCUG00000000346	2331
ENSOCUG00000000347	1379
ENSOCUG00000000348	887
ENSOCUG00000000349	425
ENSOCUG00000000350	0
ENSOCUG00000000353	786
ENSOCUG00000000354	577
ENSOCUG00000000355	1788
ENSOCUG00000000356	811
ENSOCUG00000000357	664
ENSOCUG00000000358	2817
ENSOCUG00000000359	3555
ENSOCUG00000000360	1076
ENSOCUG00000000361	1
ENSOCUG00000000363	0
ENSOCUG00000000364	700
ENSOCUG00000000365	842
ENSOCUG00000000367	2461
ENSOCUG00000000368	589
ENSOCUG00000000370	81
ENSOCUG00000000371	94
ENSOCUG00000000373	0
ENSOCUG00000000374	179
ENSOCUG00000000375	356
ENSOCUG00000000377	149
ENSOCUG00000000378	66
ENSOCUG00000000379	16
ENSOCUG00000000380	307
ENSOCUG00000000381	4658
ENSOCUG00000000382	1789
ENSOCUG00000000383	40
ENSOCUG00000000384	176
ENSOCUG00000000385	1788
ENSOCUG00000000387	8
ENSOCUG00000000388	478
ENSOCUG00000000389	0
ENSOCUG00000000391	1052
ENSOCUG00000000392	1110
ENSOCUG00000000393	0
ENSOCUG00000000397	745
ENSOCUG00000000398	1218
ENSOCUG00000000399	0
ENSOCUG00000000401	608
ENSOCUG00000000402	6
ENSOCUG00000000403	1774
ENSOCUG00000000404	3343
ENSOCUG00000000405	763
ENSOCUG00000000406	1297
ENSOCUG00000000407	7812
ENSOCUG00000000408	1734
ENSOCUG00000000409	4920
ENSOCUG00000000410	629
ENSOCUG00000000412	513
ENSOCUG00000000416	5312
ENSOCUG00000000418	32
ENSOCUG00000000421	51
ENSOCUG00000000422	173
ENSOCUG00000000425	4418
ENSOCUG00000000426	465
ENSOCUG00000000427	106
ENSOCUG00000000429	2403
ENSOCUG00000000431	2413
ENSOCUG00000000432	5844
ENSOCUG00000000435	101
ENSOCUG00000000436	10
ENSOCUG00000000437	47
ENSOCUG00000000438	10
ENSOCUG00000000439	3964
ENSOCUG00000000440	802
ENSOCUG00000000441	4
ENSOCUG00000000442	2687
ENSOCUG00000000444	333
ENSOCUG00000000445	68
ENSOCUG00000000446	244
ENSOCUG00000000448	38
ENSOCUG00000000451	93
ENSOCUG00000000454	0
ENSOCUG00000000455	2035
ENSOCUG00000000457	0
ENSOCUG00000000459	1588
ENSOCUG00000000460	7
ENSOCUG00000000461	1421
ENSOCUG00000000462	4941
ENSOCUG00000000463	1546
ENSOCUG00000000464	730
ENSOCUG00000000466	1288
ENSOCUG00000000467	981
ENSOCUG00000000468	314
ENSOCUG00000000470	1252
ENSOCUG00000000471	32
ENSOCUG00000000472	1385
ENSOCUG00000000473	3004
ENSOCUG00000000474	4
ENSOCUG00000000475	2084
ENSOCUG00000000476	141
ENSOCUG00000000477	2202
ENSOCUG00000000478	535
ENSOCUG00000000479	2916
ENSOCUG00000000481	3106
ENSOCUG00000000482	674
ENSOCUG00000000483	17
ENSOCUG00000000484	1581
ENSOCUG00000000485	848
ENSOCUG00000000486	299
ENSOCUG00000000487	1146
ENSOCUG00000000488	31
ENSOCUG00000000489	796
ENSOCUG00000000491	3
ENSOCUG00000000493	5087
ENSOCUG00000000494	1033
ENSOCUG00000000495	1
ENSOCUG00000000498	2018
ENSOCUG00000000499	3389
ENSOCUG00000000500	240
ENSOCUG00000000501	1
ENSOCUG00000000502	2025
ENSOCUG00000000503	2637
ENSOCUG00000000504	2
ENSOCUG00000000506	26
ENSOCUG00000000507	761
ENSOCUG00000000508	545
ENSOCUG00000000509	418
ENSOCUG00000000510	1774
ENSOCUG00000000511	2843
ENSOCUG00000000512	3258
ENSOCUG00000000513	18
ENSOCUG00000000515	163
ENSOCUG00000000516	2817
ENSOCUG00000000517	0
ENSOCUG00000000518	1626
ENSOCUG00000000520	650
ENSOCUG00000000521	1906
ENSOCUG00000000522	79
ENSOCUG00000000524	50
ENSOCUG00000000525	1866
ENSOCUG00000000526	1326
ENSOCUG00000000527	1777
ENSOCUG00000000528	30
ENSOCUG00000000530	1063
ENSOCUG00000000531	1250
ENSOCUG00000000532	2034
ENSOCUG00000000533	156
ENSOCUG00000000534	193
ENSOCUG00000000535	1450
ENSOCUG00000000536	935
ENSOCUG00000000539	98
ENSOCUG00000000540	242
ENSOCUG00000000541	788
ENSOCUG00000000543	508
ENSOCUG00000000544	0
ENSOCUG00000000545	225
ENSOCUG00000000547	33
ENSOCUG00000000548	1024
ENSOCUG00000000551	9
ENSOCUG00000000552	5206
ENSOCUG00000000553	460
ENSOCUG00000000554	97
ENSOCUG00000000555	150
ENSOCUG00000000557	706
ENSOCUG00000000558	422
ENSOCUG00000000559	19
ENSOCUG00000000560	283
ENSOCUG00000000562	2902
ENSOCUG00000000563	6
ENSOCUG00000000564	1381
ENSOCUG00000000565	622
ENSOCUG00000000566	1181
ENSOCUG00000000567	0
ENSOCUG00000000568	147
ENSOCUG00000000569	0
ENSOCUG00000000572	1605
ENSOCUG00000000573	1766
ENSOCUG00000000574	1274
ENSOCUG00000000575	1015
ENSOCUG00000000576	471
ENSOCUG00000000577	1223
ENSOCUG00000000578	477
ENSOCUG00000000579	90
ENSOCUG00000000580	24
ENSOCUG00000000581	1368
ENSOCUG00000000582	3404
ENSOCUG00000000583	1185
ENSOCUG00000000584	567
ENSOCUG00000000585	498
ENSOCUG00000000586	1222
ENSOCUG00000000587	2600
ENSOCUG00000000588	1330
ENSOCUG00000000590	3085
ENSOCUG00000000591	0
ENSOCUG00000000592	5848
ENSOCUG00000000593	2478
ENSOCUG00000000594	951
ENSOCUG00000000595	1408
ENSOCUG00000000596	3778
ENSOCUG00000000597	170
ENSOCUG00000000598	2861
ENSOCUG00000000601	2542
ENSOCUG00000000602	255
ENSOCUG00000000603	22
ENSOCUG00000000604	11509
ENSOCUG00000000606	405
ENSOCUG00000000608	1322
ENSOCUG00000000611	2500
ENSOCUG00000000612	120
ENSOCUG00000000613	996
ENSOCUG00000000614	933
ENSOCUG00000000615	1191
ENSOCUG00000000616	5
ENSOCUG00000000617	439
ENSOCUG00000000618	1688
ENSOCUG00000000619	968
ENSOCUG00000000621	70
ENSOCUG00000000623	11
ENSOCUG00000000624	866
ENSOCUG00000000625	1499
ENSOCUG00000000626	242
ENSOCUG00000000628	1597
ENSOCUG00000000629	531
ENSOCUG00000000630	387
ENSOCUG00000000631	151
ENSOCUG00000000632	4
ENSOCUG00000000633	2214
ENSOCUG00000000634	482
ENSOCUG00000000635	70
ENSOCUG00000000636	1821
ENSOCUG00000000637	5090
ENSOCUG00000000638	454
ENSOCUG00000000641	177
ENSOCUG00000000644	0
ENSOCUG00000000645	574
ENSOCUG00000000649	769
ENSOCUG00000000650	73
ENSOCUG00000000651	804
ENSOCUG00000000652	0
ENSOCUG00000000653	5615
ENSOCUG00000000655	314
ENSOCUG00000000656	23
ENSOCUG00000000657	96
ENSOCUG00000000658	187
ENSOCUG00000000659	41
ENSOCUG00000000660	0
ENSOCUG00000000661	3221
ENSOCUG00000000663	0
ENSOCUG00000000664	1047
ENSOCUG00000000666	7
ENSOCUG00000000668	2098
ENSOCUG00000000669	55
ENSOCUG00000000670	917
ENSOCUG00000000671	532
ENSOCUG00000000672	601
ENSOCUG00000000673	272
ENSOCUG00000000674	1793
ENSOCUG00000000676	5090
ENSOCUG00000000677	16627
ENSOCUG00000000678	410
ENSOCUG00000000679	5117
ENSOCUG00000000680	1433
ENSOCUG00000000681	786
ENSOCUG00000000682	1944
ENSOCUG00000000683	2573
ENSOCUG00000000684	3162
ENSOCUG00000000686	60
ENSOCUG00000000687	1265
ENSOCUG00000000688	780
ENSOCUG00000000689	315
ENSOCUG00000000691	0
ENSOCUG00000000692	2453
ENSOCUG00000000693	0
ENSOCUG00000000694	715
ENSOCUG00000000695	1008
ENSOCUG00000000696	19
ENSOCUG00000000697	1475
ENSOCUG00000000698	0
ENSOCUG00000000699	45
ENSOCUG00000000702	0
ENSOCUG00000000703	204
ENSOCUG00000000704	0
ENSOCUG00000000705	0
ENSOCUG00000000706	3725
ENSOCUG00000000707	1496
ENSOCUG00000000708	2334
ENSOCUG00000000709	1480
ENSOCUG00000000711	287
ENSOCUG00000000713	810
ENSOCUG00000000714	1955
ENSOCUG00000000715	2792
ENSOCUG00000000716	297
ENSOCUG00000000717	15999
ENSOCUG00000000718	694
ENSOCUG00000000719	793
ENSOCUG00000000720	1695
ENSOCUG00000000721	2109
ENSOCUG00000000722	584
ENSOCUG00000000723	355
ENSOCUG00000000724	393
ENSOCUG00000000725	10
ENSOCUG00000000727	1636
ENSOCUG00000000728	230
ENSOCUG00000000730	182
ENSOCUG00000000731	1305
ENSOCUG00000000732	503
ENSOCUG00000000733	411
ENSOCUG00000000734	14716
ENSOCUG00000000736	698
ENSOCUG00000000737	158
ENSOCUG00000000738	458
ENSOCUG00000000739	4
ENSOCUG00000000740	3631
ENSOCUG00000000741	966
ENSOCUG00000000742	6
ENSOCUG00000000743	1986
ENSOCUG00000000744	5213
ENSOCUG00000000749	351
ENSOCUG00000000750	1440
ENSOCUG00000000751	4
ENSOCUG00000000754	703
ENSOCUG00000000755	1950
ENSOCUG00000000756	2013
ENSOCUG00000000757	37
ENSOCUG00000000758	1125
ENSOCUG00000000760	70
ENSOCUG00000000761	186
ENSOCUG00000000763	911
ENSOCUG00000000764	693
ENSOCUG00000000765	1196
ENSOCUG00000000766	0
ENSOCUG00000000769	1441
ENSOCUG00000000771	180
ENSOCUG00000000774	949
ENSOCUG00000000775	217
ENSOCUG00000000776	2179
ENSOCUG00000000777	0
ENSOCUG00000000778	5795
ENSOCUG00000000779	75
ENSOCUG00000000780	2109
ENSOCUG00000000781	1976
ENSOCUG00000000784	921
ENSOCUG00000000786	617
ENSOCUG00000000787	1009
ENSOCUG00000000788	8
ENSOCUG00000000789	1850
ENSOCUG00000000790	2524
ENSOCUG00000000791	10357
ENSOCUG00000000792	1849
ENSOCUG00000000793	376
ENSOCUG00000000794	379
ENSOCUG00000000795	3245
ENSOCUG00000000796	14
ENSOCUG00000000797	8
ENSOCUG00000000798	613
ENSOCUG00000000799	0
ENSOCUG00000000800	1571
ENSOCUG00000000802	724
ENSOCUG00000000803	1097
ENSOCUG00000000804	3011
ENSOCUG00000000805	620
ENSOCUG00000000806	2419
ENSOCUG00000000807	1524
ENSOCUG00000000809	1
ENSOCUG00000000810	404
ENSOCUG00000000811	1188
ENSOCUG00000000812	564
ENSOCUG00000000813	20
ENSOCUG00000000814	0
ENSOCUG00000000815	1325
ENSOCUG00000000816	2843
ENSOCUG00000000817	5384
ENSOCUG00000000818	2237
ENSOCUG00000000819	881
ENSOCUG00000000820	901
ENSOCUG00000000821	1624
ENSOCUG00000000822	3543
ENSOCUG00000000823	863
ENSOCUG00000000824	6665
ENSOCUG00000000825	1
ENSOCUG00000000826	721
ENSOCUG00000000827	5650
ENSOCUG00000000828	6512
ENSOCUG00000000829	1022
ENSOCUG00000000831	47
ENSOCUG00000000832	855
ENSOCUG00000000833	1843
ENSOCUG00000000834	120
ENSOCUG00000000835	634
ENSOCUG00000000836	0
ENSOCUG00000000837	12728
ENSOCUG00000000847	6007
ENSOCUG00000000848	6583
ENSOCUG00000000849	1009
ENSOCUG00000000850	393
ENSOCUG00000000851	15531
ENSOCUG00000000852	1614
ENSOCUG00000000853	115
ENSOCUG00000000854	55
ENSOCUG00000000855	965
ENSOCUG00000000857	700
ENSOCUG00000000859	481
ENSOCUG00000000861	1354
ENSOCUG00000000863	439
ENSOCUG00000000864	10743
ENSOCUG00000000865	1659
ENSOCUG00000000866	1438
ENSOCUG00000000867	562
ENSOCUG00000000868	2
ENSOCUG00000000869	12
ENSOCUG00000000872	0
ENSOCUG00000000874	2752
ENSOCUG00000000875	540
ENSOCUG00000000876	2121
ENSOCUG00000000877	11
ENSOCUG00000000878	1971
ENSOCUG00000000880	14106
ENSOCUG00000000881	58
ENSOCUG00000000882	1324
ENSOCUG00000000883	0
ENSOCUG00000000884	1734
ENSOCUG00000000885	1638
ENSOCUG00000000887	1635
ENSOCUG00000000888	151
ENSOCUG00000000889	496
ENSOCUG00000000894	0
ENSOCUG00000000895	514
ENSOCUG00000000896	554
ENSOCUG00000000897	662
ENSOCUG00000000898	1246
ENSOCUG00000000901	7357
ENSOCUG00000000903	75
ENSOCUG00000000905	18
ENSOCUG00000000906	0
ENSOCUG00000000907	1239
ENSOCUG00000000908	0
ENSOCUG00000000909	1099
ENSOCUG00000000910	1502
ENSOCUG00000000911	856
ENSOCUG00000000912	0
ENSOCUG00000000915	2780
ENSOCUG00000000916	417
ENSOCUG00000000918	2
ENSOCUG00000000919	707
ENSOCUG00000000920	340
ENSOCUG00000000921	384
ENSOCUG00000000922	1378
ENSOCUG00000000923	756
ENSOCUG00000000924	489
ENSOCUG00000000925	2960
ENSOCUG00000000927	2030
ENSOCUG00000000928	3898
ENSOCUG00000000929	462
ENSOCUG00000000930	264
ENSOCUG00000000931	851
ENSOCUG00000000932	57
ENSOCUG00000000933	1169
ENSOCUG00000000934	1045
ENSOCUG00000000936	317
ENSOCUG00000000937	2170
ENSOCUG00000000938	1183
ENSOCUG00000000939	716
ENSOCUG00000000940	403
ENSOCUG00000000941	5006
ENSOCUG00000000942	6203
ENSOCUG00000000943	166
ENSOCUG00000000944	717
ENSOCUG00000000945	306
ENSOCUG00000000947	838
ENSOCUG00000000948	877
ENSOCUG00000000950	1229
ENSOCUG00000000953	0
ENSOCUG00000000956	2655
ENSOCUG00000000957	1
ENSOCUG00000000959	14029
ENSOCUG00000000960	1853
ENSOCUG00000000962	62
ENSOCUG00000000963	1235
ENSOCUG00000000965	1050
ENSOCUG00000000966	1249
ENSOCUG00000000967	7966
ENSOCUG00000000968	1564
ENSOCUG00000000969	9
ENSOCUG00000000972	735
ENSOCUG00000000973	171
ENSOCUG00000000974	68
ENSOCUG00000000977	111
ENSOCUG00000000978	5054
ENSOCUG00000000980	3171
ENSOCUG00000000981	229
ENSOCUG00000000982	770
ENSOCUG00000000983	1030
ENSOCUG00000000984	1002
ENSOCUG00000000986	23
ENSOCUG00000000987	13546
ENSOCUG00000000988	2725
ENSOCUG00000000989	3876
ENSOCUG00000000990	200
ENSOCUG00000000991	2890
ENSOCUG00000000996	7660
ENSOCUG00000000997	568
ENSOCUG00000000998	2000
ENSOCUG00000000999	32797
ENSOCUG00000001001	621
ENSOCUG00000001002	625
ENSOCUG00000001004	7
ENSOCUG00000001005	2619
ENSOCUG00000001006	210
ENSOCUG00000001008	954
ENSOCUG00000001009	3596
ENSOCUG00000001011	704
ENSOCUG00000001012	4
ENSOCUG00000001013	17216
ENSOCUG00000001016	3420
ENSOCUG00000001018	13
ENSOCUG00000001019	14
ENSOCUG00000001020	1036
ENSOCUG00000001021	1
ENSOCUG00000001022	3
ENSOCUG00000001023	6550
ENSOCUG00000001026	2075
ENSOCUG00000001027	4
ENSOCUG00000001028	235
ENSOCUG00000001029	4
ENSOCUG00000001030	669
ENSOCUG00000001031	921
ENSOCUG00000001032	0
ENSOCUG00000001033	2
ENSOCUG00000001034	332
ENSOCUG00000001035	858
ENSOCUG00000001036	0
ENSOCUG00000001037	0
ENSOCUG00000001039	1118
ENSOCUG00000001040	2
ENSOCUG00000001041	101
ENSOCUG00000001042	4972
ENSOCUG00000001043	2892
ENSOCUG00000001045	242
ENSOCUG00000001046	0
ENSOCUG00000001047	1442
ENSOCUG00000001048	1296
ENSOCUG00000001049	100
ENSOCUG00000001050	2122
ENSOCUG00000001051	1392
ENSOCUG00000001052	2323
ENSOCUG00000001053	908
ENSOCUG00000001054	562
ENSOCUG00000001055	910
ENSOCUG00000001057	1873
ENSOCUG00000001058	615
ENSOCUG00000001060	3301
ENSOCUG00000001062	593
ENSOCUG00000001063	4
ENSOCUG00000001067	0
ENSOCUG00000001070	0
ENSOCUG00000001071	0
ENSOCUG00000001072	1549
ENSOCUG00000001073	689
ENSOCUG00000001074	0
ENSOCUG00000001075	107
ENSOCUG00000001076	346
ENSOCUG00000001077	3
ENSOCUG00000001078	1227
ENSOCUG00000001081	5200
ENSOCUG00000001082	1616
ENSOCUG00000001083	0
ENSOCUG00000001084	285
ENSOCUG00000001085	265
ENSOCUG00000001086	314
ENSOCUG00000001087	0
ENSOCUG00000001088	393
ENSOCUG00000001089	1851
ENSOCUG00000001090	0
ENSOCUG00000001092	0
ENSOCUG00000001093	662
ENSOCUG00000001094	0
ENSOCUG00000001096	1512
ENSOCUG00000001097	416
ENSOCUG00000001098	17
ENSOCUG00000001099	1
ENSOCUG00000001100	37
ENSOCUG00000001101	4739
ENSOCUG00000001102	3728
ENSOCUG00000001103	41
ENSOCUG00000001104	7095
ENSOCUG00000001105	9
ENSOCUG00000001106	2747
ENSOCUG00000001107	251
ENSOCUG00000001108	3871
ENSOCUG00000001109	4109
ENSOCUG00000001110	1
ENSOCUG00000001111	1511
ENSOCUG00000001112	5987
ENSOCUG00000001113	4046
ENSOCUG00000001114	50
ENSOCUG00000001116	244
ENSOCUG00000001117	46
ENSOCUG00000001119	862
ENSOCUG00000001120	5454
ENSOCUG00000001121	1923
ENSOCUG00000001122	4
ENSOCUG00000001124	707
ENSOCUG00000001125	1593
ENSOCUG00000001127	662
ENSOCUG00000001129	7
ENSOCUG00000001130	233
ENSOCUG00000001131	872
ENSOCUG00000001134	0
ENSOCUG00000001135	2643
ENSOCUG00000001136	1047
ENSOCUG00000001137	1114
ENSOCUG00000001138	1244
ENSOCUG00000001139	23
ENSOCUG00000001142	1580
ENSOCUG00000001144	21251
ENSOCUG00000001145	221
ENSOCUG00000001150	65
ENSOCUG00000001151	26
ENSOCUG00000001152	671
ENSOCUG00000001155	11921
ENSOCUG00000001156	0
ENSOCUG00000001157	0
ENSOCUG00000001158	17
ENSOCUG00000001159	0
ENSOCUG00000001160	3
ENSOCUG00000001161	2656
ENSOCUG00000001162	4802
ENSOCUG00000001164	3218
ENSOCUG00000001165	2637
ENSOCUG00000001166	690
ENSOCUG00000001168	1845
ENSOCUG00000001169	826
ENSOCUG00000001170	728
ENSOCUG00000001171	19
ENSOCUG00000001172	246
ENSOCUG00000001173	284
ENSOCUG00000001174	373
ENSOCUG00000001175	2341
ENSOCUG00000001177	392
ENSOCUG00000001178	415
ENSOCUG00000001179	1698
ENSOCUG00000001180	2860
ENSOCUG00000001181	34
ENSOCUG00000001183	3188
ENSOCUG00000001184	840
ENSOCUG00000001186	2398
ENSOCUG00000001188	43
ENSOCUG00000001190	586
ENSOCUG00000001191	1021
ENSOCUG00000001192	0
ENSOCUG00000001196	385
ENSOCUG00000001197	1557
ENSOCUG00000001200	315
ENSOCUG00000001201	37
ENSOCUG00000001203	846
ENSOCUG00000001205	499
ENSOCUG00000001207	2884
ENSOCUG00000001208	28
ENSOCUG00000001209	31
ENSOCUG00000001211	17
ENSOCUG00000001212	6270
ENSOCUG00000001215	2380
ENSOCUG00000001216	1396
ENSOCUG00000001217	2753
ENSOCUG00000001218	125
ENSOCUG00000001219	637
ENSOCUG00000001220	3732
ENSOCUG00000001222	86
ENSOCUG00000001223	850
ENSOCUG00000001224	515
ENSOCUG00000001225	101
ENSOCUG00000001227	349
ENSOCUG00000001228	2633
ENSOCUG00000001229	288
ENSOCUG00000001230	157
ENSOCUG00000001231	17
ENSOCUG00000001232	10676
ENSOCUG00000001233	506
ENSOCUG00000001234	10
ENSOCUG00000001235	531
ENSOCUG00000001236	14
ENSOCUG00000001239	520
ENSOCUG00000001241	1248
ENSOCUG00000001242	42
ENSOCUG00000001246	2476
ENSOCUG00000001247	945
ENSOCUG00000001248	4
ENSOCUG00000001249	1654
ENSOCUG00000001250	1235
ENSOCUG00000001254	1826
ENSOCUG00000001255	12
ENSOCUG00000001257	75
ENSOCUG00000001258	20
ENSOCUG00000001259	0
ENSOCUG00000001263	22
ENSOCUG00000001264	103
ENSOCUG00000001265	270
ENSOCUG00000001266	2900
ENSOCUG00000001267	0
ENSOCUG00000001269	7116
ENSOCUG00000001270	819
ENSOCUG00000001271	3310
ENSOCUG00000001272	1672
ENSOCUG00000001277	657
ENSOCUG00000001278	136
ENSOCUG00000001279	134
ENSOCUG00000001280	76396
ENSOCUG00000001281	1433
ENSOCUG00000001284	2081
ENSOCUG00000001286	4663
ENSOCUG00000001288	21493
ENSOCUG00000001289	8276
ENSOCUG00000001290	470
ENSOCUG00000001292	1357
ENSOCUG00000001294	1
ENSOCUG00000001295	1357
ENSOCUG00000001296	21
ENSOCUG00000001297	1874
ENSOCUG00000001299	372
ENSOCUG00000001300	567
ENSOCUG00000001301	2
ENSOCUG00000001302	17
ENSOCUG00000001303	4244
ENSOCUG00000001304	1472
ENSOCUG00000001305	123
ENSOCUG00000001306	3773
ENSOCUG00000001307	2159
ENSOCUG00000001309	138
ENSOCUG00000001310	616
ENSOCUG00000001311	1393
ENSOCUG00000001315	2742
ENSOCUG00000001316	1
ENSOCUG00000001317	1319
ENSOCUG00000001319	3060
ENSOCUG00000001320	714
ENSOCUG00000001322	12
ENSOCUG00000001324	16449
ENSOCUG00000001326	1609
ENSOCUG00000001327	0
ENSOCUG00000001328	1296
ENSOCUG00000001331	1
ENSOCUG00000001333	237
ENSOCUG00000001334	7901
ENSOCUG00000001335	29
ENSOCUG00000001336	2879
ENSOCUG00000001337	944
ENSOCUG00000001338	633
ENSOCUG00000001341	9
ENSOCUG00000001342	31
ENSOCUG00000001343	11166
ENSOCUG00000001345	0
ENSOCUG00000001346	0
ENSOCUG00000001347	0
ENSOCUG00000001349	1277
ENSOCUG00000001351	18
ENSOCUG00000001352	4014
ENSOCUG00000001353	8551
ENSOCUG00000001355	10
ENSOCUG00000001357	5083
ENSOCUG00000001360	53
ENSOCUG00000001361	0
ENSOCUG00000001362	643
ENSOCUG00000001363	0
ENSOCUG00000001366	22
ENSOCUG00000001367	0
ENSOCUG00000001368	16
ENSOCUG00000001370	22933
ENSOCUG00000001372	10
ENSOCUG00000001373	799
ENSOCUG00000001374	203
ENSOCUG00000001375	425
ENSOCUG00000001376	26
ENSOCUG00000001377	0
ENSOCUG00000001378	0
ENSOCUG00000001380	134
ENSOCUG00000001382	1260
ENSOCUG00000001383	1271
ENSOCUG00000001384	391
ENSOCUG00000001385	0
ENSOCUG00000001386	1145
ENSOCUG00000001387	429
ENSOCUG00000001388	0
ENSOCUG00000001389	82
ENSOCUG00000001390	6046
ENSOCUG00000001391	452
ENSOCUG00000001392	621
ENSOCUG00000001393	26
ENSOCUG00000001397	973
ENSOCUG00000001398	1720
ENSOCUG00000001401	3681
ENSOCUG00000001402	4005
ENSOCUG00000001405	333
ENSOCUG00000001406	1061
ENSOCUG00000001407	1126
ENSOCUG00000001408	9
ENSOCUG00000001409	2505
ENSOCUG00000001410	11
ENSOCUG00000001411	8
ENSOCUG00000001412	8486
ENSOCUG00000001414	6877
ENSOCUG00000001415	94
ENSOCUG00000001418	2525
ENSOCUG00000001419	727
ENSOCUG00000001420	3729
ENSOCUG00000001422	2748
ENSOCUG00000001424	2
ENSOCUG00000001425	2157
ENSOCUG00000001426	432
ENSOCUG00000001427	1198
ENSOCUG00000001428	1634
ENSOCUG00000001429	440
ENSOCUG00000001430	3935
ENSOCUG00000001432	1779
ENSOCUG00000001434	803
ENSOCUG00000001435	4875
ENSOCUG00000001436	2068
ENSOCUG00000001437	21
ENSOCUG00000001438	640
ENSOCUG00000001439	4611
ENSOCUG00000001440	0
ENSOCUG00000001443	1557
ENSOCUG00000001444	2670
ENSOCUG00000001445	0
ENSOCUG00000001446	595
ENSOCUG00000001447	2642
ENSOCUG00000001448	538
ENSOCUG00000001452	14
ENSOCUG00000001454	2931
ENSOCUG00000001455	24020
ENSOCUG00000001456	3007
ENSOCUG00000001457	0
ENSOCUG00000001459	1449
ENSOCUG00000001460	1446
ENSOCUG00000001461	855
ENSOCUG00000001462	117
ENSOCUG00000001463	4
ENSOCUG00000001464	3482
ENSOCUG00000001465	142
ENSOCUG00000001466	0
ENSOCUG00000001467	2180
ENSOCUG00000001468	20929
ENSOCUG00000001469	1769
ENSOCUG00000001473	6112
ENSOCUG00000001475	2343
ENSOCUG00000001477	1
ENSOCUG00000001478	1057
ENSOCUG00000001479	3023
ENSOCUG00000001480	1383
ENSOCUG00000001481	1582
ENSOCUG00000001484	22015
ENSOCUG00000001485	18
ENSOCUG00000001488	475
ENSOCUG00000001489	2927
ENSOCUG00000001490	48
ENSOCUG00000001491	0
ENSOCUG00000001493	0
ENSOCUG00000001495	0
ENSOCUG00000001496	16162
ENSOCUG00000001497	408
ENSOCUG00000001498	1868
ENSOCUG00000001499	603
ENSOCUG00000001500	1794
ENSOCUG00000001501	585
ENSOCUG00000001504	3086
ENSOCUG00000001508	0
ENSOCUG00000001510	1
ENSOCUG00000001512	8
ENSOCUG00000001513	1822
ENSOCUG00000001514	0
ENSOCUG00000001515	88
ENSOCUG00000001517	1251
ENSOCUG00000001518	19
ENSOCUG00000001519	732
ENSOCUG00000001522	8
ENSOCUG00000001523	851
ENSOCUG00000001524	250
ENSOCUG00000001525	112
ENSOCUG00000001526	231
ENSOCUG00000001530	7101
ENSOCUG00000001532	1676
ENSOCUG00000001535	1505
ENSOCUG00000001536	329
ENSOCUG00000001537	424
ENSOCUG00000001539	2087
ENSOCUG00000001540	185
ENSOCUG00000001542	273
ENSOCUG00000001543	547
ENSOCUG00000001545	414
ENSOCUG00000001546	876
ENSOCUG00000001548	15
ENSOCUG00000001551	11512
ENSOCUG00000001552	451
ENSOCUG00000001553	1454
ENSOCUG00000001554	1171
ENSOCUG00000001555	3873
ENSOCUG00000001560	3821
ENSOCUG00000001561	35
ENSOCUG00000001565	1741
ENSOCUG00000001568	551
ENSOCUG00000001569	1
ENSOCUG00000001570	250
ENSOCUG00000001571	3719
ENSOCUG00000001573	287
ENSOCUG00000001574	1840
ENSOCUG00000001575	1670
ENSOCUG00000001576	1031
ENSOCUG00000001577	0
ENSOCUG00000001578	4969
ENSOCUG00000001581	368
ENSOCUG00000001582	601
ENSOCUG00000001583	792
ENSOCUG00000001585	1824
ENSOCUG00000001586	347
ENSOCUG00000001587	441
ENSOCUG00000001588	1125
ENSOCUG00000001590	3253
ENSOCUG00000001591	1856
ENSOCUG00000001592	3362
ENSOCUG00000001594	1107
ENSOCUG00000001595	4680
ENSOCUG00000001596	811
ENSOCUG00000001597	83
ENSOCUG00000001598	8781
ENSOCUG00000001599	394
ENSOCUG00000001601	484
ENSOCUG00000001603	15
ENSOCUG00000001604	457
ENSOCUG00000001605	1591
ENSOCUG00000001606	15138
ENSOCUG00000001607	352
ENSOCUG00000001609	3
ENSOCUG00000001610	1150
ENSOCUG00000001612	0
ENSOCUG00000001613	1655
ENSOCUG00000001616	500
ENSOCUG00000001617	99
ENSOCUG00000001618	145
ENSOCUG00000001620	4681
ENSOCUG00000001622	609
ENSOCUG00000001623	94
ENSOCUG00000001627	855
ENSOCUG00000001628	1198
ENSOCUG00000001629	2289
ENSOCUG00000001630	0
ENSOCUG00000001631	11
ENSOCUG00000001633	1760
ENSOCUG00000001636	1174
ENSOCUG00000001638	13
ENSOCUG00000001639	0
ENSOCUG00000001641	0
ENSOCUG00000001645	8572
ENSOCUG00000001646	2481
ENSOCUG00000001647	2
ENSOCUG00000001648	3
ENSOCUG00000001651	1006
ENSOCUG00000001652	16
ENSOCUG00000001655	148
ENSOCUG00000001656	1396
ENSOCUG00000001657	61
ENSOCUG00000001659	0
ENSOCUG00000001660	156
ENSOCUG00000001661	6354
ENSOCUG00000001662	337
ENSOCUG00000001663	6
ENSOCUG00000001665	1157
ENSOCUG00000001667	25924
ENSOCUG00000001669	643
ENSOCUG00000001670	2354
ENSOCUG00000001671	113
ENSOCUG00000001672	271
ENSOCUG00000001673	1340
ENSOCUG00000001675	1451
ENSOCUG00000001676	95
ENSOCUG00000001677	2713
ENSOCUG00000001678	13203
ENSOCUG00000001679	3
ENSOCUG00000001680	53
ENSOCUG00000001681	1271
ENSOCUG00000001683	1224
ENSOCUG00000001684	612
ENSOCUG00000001685	5377
ENSOCUG00000001686	1605
ENSOCUG00000001687	566
ENSOCUG00000001688	305
ENSOCUG00000001689	29
ENSOCUG00000001691	1258
ENSOCUG00000001692	1464
ENSOCUG00000001693	1512
ENSOCUG00000001694	0
ENSOCUG00000001695	2
ENSOCUG00000001696	834
ENSOCUG00000001697	2299
ENSOCUG00000001698	1522
ENSOCUG00000001699	1027
ENSOCUG00000001701	351
ENSOCUG00000001702	1
ENSOCUG00000001703	40
ENSOCUG00000001704	0
ENSOCUG00000001710	295
ENSOCUG00000001711	2557
ENSOCUG00000001712	790
ENSOCUG00000001714	0
ENSOCUG00000001715	381
ENSOCUG00000001716	5
ENSOCUG00000001717	31
ENSOCUG00000001718	7587
ENSOCUG00000001719	19
ENSOCUG00000001720	0
ENSOCUG00000001722	99
ENSOCUG00000001723	728
ENSOCUG00000001724	74
ENSOCUG00000001725	4842
ENSOCUG00000001726	49
ENSOCUG00000001727	644
ENSOCUG00000001729	3761
ENSOCUG00000001730	7894
ENSOCUG00000001732	1653
ENSOCUG00000001734	3375
ENSOCUG00000001735	18212
ENSOCUG00000001736	798
ENSOCUG00000001738	372
ENSOCUG00000001739	1127
ENSOCUG00000001741	2515
ENSOCUG00000001742	916
ENSOCUG00000001746	61
ENSOCUG00000001748	1021
ENSOCUG00000001750	1956
ENSOCUG00000001751	903
ENSOCUG00000001752	1360
ENSOCUG00000001753	3532
ENSOCUG00000001754	2209
ENSOCUG00000001757	0
ENSOCUG00000001758	867
ENSOCUG00000001759	2
ENSOCUG00000001761	405
ENSOCUG00000001764	193
ENSOCUG00000001765	881
ENSOCUG00000001766	1
ENSOCUG00000001768	1839
ENSOCUG00000001769	13
ENSOCUG00000001770	0
ENSOCUG00000001772	3906
ENSOCUG00000001776	1152
ENSOCUG00000001777	798
ENSOCUG00000001779	797
ENSOCUG00000001780	0
ENSOCUG00000001781	1087
ENSOCUG00000001782	1534
ENSOCUG00000001783	652
ENSOCUG00000001785	5
ENSOCUG00000001786	1140
ENSOCUG00000001787	6615
ENSOCUG00000001788	793
ENSOCUG00000001789	712
ENSOCUG00000001790	3153
ENSOCUG00000001792	1
ENSOCUG00000001793	3
ENSOCUG00000001794	0
ENSOCUG00000001798	1478
ENSOCUG00000001799	19971
ENSOCUG00000001801	139
ENSOCUG00000001802	202
ENSOCUG00000001803	2436
ENSOCUG00000001804	857
ENSOCUG00000001806	542
ENSOCUG00000001807	754
ENSOCUG00000001808	4224
ENSOCUG00000001810	1246
ENSOCUG00000001811	0
ENSOCUG00000001812	426
ENSOCUG00000001813	27
ENSOCUG00000001814	3191
ENSOCUG00000001816	1845
ENSOCUG00000001817	2407
ENSOCUG00000001818	2791
ENSOCUG00000001819	307
ENSOCUG00000001820	3755
ENSOCUG00000001821	2717
ENSOCUG00000001822	100
ENSOCUG00000001823	53
ENSOCUG00000001824	146
ENSOCUG00000001825	5050
ENSOCUG00000001826	114
ENSOCUG00000001827	2945
ENSOCUG00000001828	4718
ENSOCUG00000001829	6329
ENSOCUG00000001830	312
ENSOCUG00000001831	1
ENSOCUG00000001832	854
ENSOCUG00000001833	1118
ENSOCUG00000001834	1383
ENSOCUG00000001836	6616
ENSOCUG00000001837	3975
ENSOCUG00000001838	831
ENSOCUG00000001839	1510
ENSOCUG00000001842	2860
ENSOCUG00000001843	2661
ENSOCUG00000001844	64
ENSOCUG00000001847	21460
ENSOCUG00000001849	9
ENSOCUG00000001850	0
ENSOCUG00000001851	2702
ENSOCUG00000001853	2274
ENSOCUG00000001855	41
ENSOCUG00000001856	87
ENSOCUG00000001857	409
ENSOCUG00000001858	2
ENSOCUG00000001859	415
ENSOCUG00000001860	670
ENSOCUG00000001861	1226
ENSOCUG00000001863	4264
ENSOCUG00000001864	8
ENSOCUG00000001866	0
ENSOCUG00000001867	222
ENSOCUG00000001868	1960
ENSOCUG00000001869	1
ENSOCUG00000001870	19
ENSOCUG00000001871	0
ENSOCUG00000001873	4771
ENSOCUG00000001874	868
ENSOCUG00000001875	490
ENSOCUG00000001876	1
ENSOCUG00000001877	10724
ENSOCUG00000001879	378
ENSOCUG00000001880	804
ENSOCUG00000001881	682
ENSOCUG00000001882	618
ENSOCUG00000001883	33
ENSOCUG00000001884	1202
ENSOCUG00000001885	167
ENSOCUG00000001886	5807
ENSOCUG00000001887	2079
ENSOCUG00000001888	1380
ENSOCUG00000001889	3902
ENSOCUG00000001890	76
ENSOCUG00000001891	64
ENSOCUG00000001892	1582
ENSOCUG00000001894	728
ENSOCUG00000001897	1928
ENSOCUG00000001898	7
ENSOCUG00000001901	1
ENSOCUG00000001902	820
ENSOCUG00000001903	281
ENSOCUG00000001904	1
ENSOCUG00000001907	469
ENSOCUG00000001908	891
ENSOCUG00000001909	89
ENSOCUG00000001910	1015
ENSOCUG00000001911	2928
ENSOCUG00000001912	4069
ENSOCUG00000001913	221
ENSOCUG00000001914	982
ENSOCUG00000001915	2327
ENSOCUG00000001916	10
ENSOCUG00000001918	105
ENSOCUG00000001919	1133
ENSOCUG00000001920	1445
ENSOCUG00000001921	508
ENSOCUG00000001923	169
ENSOCUG00000001924	299
ENSOCUG00000001925	527
ENSOCUG00000001929	13
ENSOCUG00000001931	592
ENSOCUG00000001933	654
ENSOCUG00000001934	0
ENSOCUG00000001935	0
ENSOCUG00000001937	2507
ENSOCUG00000001938	3915
ENSOCUG00000001941	57
ENSOCUG00000001943	2158
ENSOCUG00000001944	12
ENSOCUG00000001945	0
ENSOCUG00000001946	0
ENSOCUG00000001949	757
ENSOCUG00000001950	0
ENSOCUG00000001951	195
ENSOCUG00000001952	514
ENSOCUG00000001954	133
ENSOCUG00000001955	0
ENSOCUG00000001956	1371
ENSOCUG00000001957	3732
ENSOCUG00000001961	34
ENSOCUG00000001962	211
ENSOCUG00000001963	4389
ENSOCUG00000001964	1271
ENSOCUG00000001965	1
ENSOCUG00000001966	463
ENSOCUG00000001967	65
ENSOCUG00000001968	3086
ENSOCUG00000001969	251
ENSOCUG00000001970	136
ENSOCUG00000001971	2620
ENSOCUG00000001972	1270
ENSOCUG00000001973	5
ENSOCUG00000001975	132
ENSOCUG00000001978	0
ENSOCUG00000001979	1300
ENSOCUG00000001980	45
ENSOCUG00000001981	970
ENSOCUG00000001982	4461
ENSOCUG00000001984	417
ENSOCUG00000001985	331
ENSOCUG00000001986	695
ENSOCUG00000001987	131
ENSOCUG00000001988	0
ENSOCUG00000001989	3426
ENSOCUG00000001990	1843
ENSOCUG00000001991	572
ENSOCUG00000001992	2092
ENSOCUG00000001993	389
ENSOCUG00000001994	264
ENSOCUG00000001995	1756
ENSOCUG00000001996	62
ENSOCUG00000001998	2620
ENSOCUG00000001999	1350
ENSOCUG00000002000	51
ENSOCUG00000002001	5639
ENSOCUG00000002002	0
ENSOCUG00000002003	1150
ENSOCUG00000002004	2341
ENSOCUG00000002006	3734
ENSOCUG00000002007	2088
ENSOCUG00000002008	1591
ENSOCUG00000002009	511
ENSOCUG00000002011	1218
ENSOCUG00000002013	2340
ENSOCUG00000002014	3274
ENSOCUG00000002017	143
ENSOCUG00000002018	2900
ENSOCUG00000002019	0
ENSOCUG00000002020	365
ENSOCUG00000002021	39
ENSOCUG00000002022	4465
ENSOCUG00000002023	618
ENSOCUG00000002024	33
ENSOCUG00000002025	6895
ENSOCUG00000002026	234
ENSOCUG00000002027	2643
ENSOCUG00000002028	794
ENSOCUG00000002029	5
ENSOCUG00000002030	38
ENSOCUG00000002031	935
ENSOCUG00000002032	5
ENSOCUG00000002033	871
ENSOCUG00000002037	5872
ENSOCUG00000002038	2618
ENSOCUG00000002039	0
ENSOCUG00000002040	0
ENSOCUG00000002041	7601
ENSOCUG00000002042	222
ENSOCUG00000002043	1813
ENSOCUG00000002047	186
ENSOCUG00000002050	746
ENSOCUG00000002051	12
ENSOCUG00000002052	1199
ENSOCUG00000002053	2294
ENSOCUG00000002054	718
ENSOCUG00000002055	1039
ENSOCUG00000002056	14
ENSOCUG00000002057	0
ENSOCUG00000002058	0
ENSOCUG00000002059	1743
ENSOCUG00000002060	1906
ENSOCUG00000002062	2
ENSOCUG00000002063	15628
ENSOCUG00000002064	10
ENSOCUG00000002065	2255
ENSOCUG00000002066	801
ENSOCUG00000002069	7
ENSOCUG00000002071	4508
ENSOCUG00000002072	479
ENSOCUG00000002073	4020
ENSOCUG00000002074	9420
ENSOCUG00000002075	846
ENSOCUG00000002076	1498
ENSOCUG00000002078	0
ENSOCUG00000002080	152
ENSOCUG00000002083	86
ENSOCUG00000002084	1900
ENSOCUG00000002085	1744
ENSOCUG00000002086	0
ENSOCUG00000002089	1
ENSOCUG00000002090	2164
ENSOCUG00000002093	824
ENSOCUG00000002094	11709
ENSOCUG00000002095	933
ENSOCUG00000002097	0
ENSOCUG00000002098	687
ENSOCUG00000002099	16430
ENSOCUG00000002100	2468
ENSOCUG00000002102	1052
ENSOCUG00000002103	2
ENSOCUG00000002104	0
ENSOCUG00000002105	1222
ENSOCUG00000002106	406
ENSOCUG00000002107	19081
ENSOCUG00000002108	148
ENSOCUG00000002110	2495
ENSOCUG00000002111	0
ENSOCUG00000002112	31
ENSOCUG00000002114	426
ENSOCUG00000002115	4036
ENSOCUG00000002117	1074
ENSOCUG00000002118	280
ENSOCUG00000002119	168
ENSOCUG00000002120	2206
ENSOCUG00000002121	6044
ENSOCUG00000002122	2784
ENSOCUG00000002123	553
ENSOCUG00000002125	39
ENSOCUG00000002126	265
ENSOCUG00000002127	404
ENSOCUG00000002128	223
ENSOCUG00000002129	8396
ENSOCUG00000002131	827
ENSOCUG00000002132	2416
ENSOCUG00000002134	424
ENSOCUG00000002135	2013
ENSOCUG00000002137	2255
ENSOCUG00000002138	0
ENSOCUG00000002139	511
ENSOCUG00000002140	1465
ENSOCUG00000002141	0
ENSOCUG00000002142	8
ENSOCUG00000002143	1010
ENSOCUG00000002144	386
ENSOCUG00000002145	464
ENSOCUG00000002146	0
ENSOCUG00000002147	1127
ENSOCUG00000002148	2716
ENSOCUG00000002149	639
ENSOCUG00000002150	9605
ENSOCUG00000002151	2275
ENSOCUG00000002152	248
ENSOCUG00000002153	3766
ENSOCUG00000002154	1991
ENSOCUG00000002155	7443
ENSOCUG00000002156	1915
ENSOCUG00000002157	5241
ENSOCUG00000002158	1126
ENSOCUG00000002159	1363
ENSOCUG00000002160	2626
ENSOCUG00000002163	2487
ENSOCUG00000002165	2845
ENSOCUG00000002166	1645
ENSOCUG00000002167	1204
ENSOCUG00000002171	1430
ENSOCUG00000002172	1468
ENSOCUG00000002173	962
ENSOCUG00000002176	11641
ENSOCUG00000002177	6271
ENSOCUG00000002178	1156
ENSOCUG00000002179	1980
ENSOCUG00000002180	3450
ENSOCUG00000002181	4373
ENSOCUG00000002182	953
ENSOCUG00000002183	2002
ENSOCUG00000002185	402
ENSOCUG00000002186	122
ENSOCUG00000002187	13876
ENSOCUG00000002188	723
ENSOCUG00000002189	485
ENSOCUG00000002190	742
ENSOCUG00000002192	260
ENSOCUG00000002193	1405
ENSOCUG00000002194	2362
ENSOCUG00000002196	0
ENSOCUG00000002197	1901
ENSOCUG00000002198	351
ENSOCUG00000002199	0
ENSOCUG00000002200	847
ENSOCUG00000002202	695
ENSOCUG00000002203	4839
ENSOCUG00000002204	1557
ENSOCUG00000002205	916
ENSOCUG00000002206	470
ENSOCUG00000002207	248
ENSOCUG00000002208	2
ENSOCUG00000002210	2202
ENSOCUG00000002211	129
ENSOCUG00000002212	1002
ENSOCUG00000002215	1033
ENSOCUG00000002216	631
ENSOCUG00000002217	1100
ENSOCUG00000002218	2239
ENSOCUG00000002219	984
ENSOCUG00000002220	958
ENSOCUG00000002222	14
ENSOCUG00000002223	452
ENSOCUG00000002224	1197
ENSOCUG00000002225	6606
ENSOCUG00000002226	2099
ENSOCUG00000002230	28553
ENSOCUG00000002231	1984
ENSOCUG00000002233	77
ENSOCUG00000002235	1163
ENSOCUG00000002236	2796
ENSOCUG00000002237	2
ENSOCUG00000002238	2777
ENSOCUG00000002240	720
ENSOCUG00000002241	2968
ENSOCUG00000002242	129
ENSOCUG00000002243	714
ENSOCUG00000002244	5986
ENSOCUG00000002245	1193
ENSOCUG00000002246	1247
ENSOCUG00000002248	2170
ENSOCUG00000002249	682
ENSOCUG00000002250	4580
ENSOCUG00000002251	410
ENSOCUG00000002253	530
ENSOCUG00000002254	1688
ENSOCUG00000002256	128
ENSOCUG00000002258	463
ENSOCUG00000002259	1441
ENSOCUG00000002260	1164
ENSOCUG00000002261	3
ENSOCUG00000002263	5851
ENSOCUG00000002264	4986
ENSOCUG00000002267	1106
ENSOCUG00000002269	316
ENSOCUG00000002271	5922
ENSOCUG00000002272	120
ENSOCUG00000002278	921
ENSOCUG00000002279	856
ENSOCUG00000002281	138
ENSOCUG00000002283	644
ENSOCUG00000002284	114
ENSOCUG00000002285	2448
ENSOCUG00000002287	777
ENSOCUG00000002289	2490
ENSOCUG00000002290	3088
ENSOCUG00000002291	1
ENSOCUG00000002292	2984
ENSOCUG00000002295	692
ENSOCUG00000002296	411
ENSOCUG00000002297	4
ENSOCUG00000002298	2252
ENSOCUG00000002299	898
ENSOCUG00000002300	1651
ENSOCUG00000002301	79
ENSOCUG00000002302	2100
ENSOCUG00000002303	802
ENSOCUG00000002304	6947
ENSOCUG00000002305	0
ENSOCUG00000002306	1
ENSOCUG00000002309	1581
ENSOCUG00000002310	221
ENSOCUG00000002311	82
ENSOCUG00000002312	1095
ENSOCUG00000002313	3455
ENSOCUG00000002314	0
ENSOCUG00000002315	3440
ENSOCUG00000002316	2145
ENSOCUG00000002317	0
ENSOCUG00000002318	664
ENSOCUG00000002319	0
ENSOCUG00000002320	3481
ENSOCUG00000002322	847
ENSOCUG00000002323	3834
ENSOCUG00000002324	6306
ENSOCUG00000002325	2746
ENSOCUG00000002326	2269
ENSOCUG00000002331	0
ENSOCUG00000002332	1760
ENSOCUG00000002334	732
ENSOCUG00000002335	121
ENSOCUG00000002336	71
ENSOCUG00000002337	11
ENSOCUG00000002338	43
ENSOCUG00000002339	1897
ENSOCUG00000002341	1519
ENSOCUG00000002342	128
ENSOCUG00000002344	3245
ENSOCUG00000002345	1017
ENSOCUG00000002346	371
ENSOCUG00000002349	24
ENSOCUG00000002350	1080
ENSOCUG00000002352	3565
ENSOCUG00000002353	397
ENSOCUG00000002356	8027
ENSOCUG00000002357	82
ENSOCUG00000002358	316
ENSOCUG00000002360	1651
ENSOCUG00000002361	6417
ENSOCUG00000002363	934
ENSOCUG00000002364	5
ENSOCUG00000002365	0
ENSOCUG00000002366	9
ENSOCUG00000002367	38
ENSOCUG00000002368	1692
ENSOCUG00000002369	5
ENSOCUG00000002371	50
ENSOCUG00000002372	2747
ENSOCUG00000002373	192
ENSOCUG00000002375	1096
ENSOCUG00000002376	204
ENSOCUG00000002378	918
ENSOCUG00000002379	437
ENSOCUG00000002380	1510
ENSOCUG00000002381	65
ENSOCUG00000002383	934
ENSOCUG00000002384	389
ENSOCUG00000002386	2296
ENSOCUG00000002387	1520
ENSOCUG00000002389	2143
ENSOCUG00000002390	1933
ENSOCUG00000002391	1385
ENSOCUG00000002392	3895
ENSOCUG00000002393	383
ENSOCUG00000002394	1997
ENSOCUG00000002395	3347
ENSOCUG00000002396	2236
ENSOCUG00000002397	2027
ENSOCUG00000002398	3586
ENSOCUG00000002399	148
ENSOCUG00000002400	375
ENSOCUG00000002401	1737
ENSOCUG00000002402	0
ENSOCUG00000002403	1185
ENSOCUG00000002404	2
ENSOCUG00000002406	3624
ENSOCUG00000002407	764
ENSOCUG00000002408	0
ENSOCUG00000002409	957
ENSOCUG00000002410	1598
ENSOCUG00000002411	145
ENSOCUG00000002412	0
ENSOCUG00000002413	4
ENSOCUG00000002414	2529
ENSOCUG00000002417	1023
ENSOCUG00000002418	518
ENSOCUG00000002419	10191
ENSOCUG00000002420	3
ENSOCUG00000002421	1558
ENSOCUG00000002424	839
ENSOCUG00000002425	1388
ENSOCUG00000002426	1622
ENSOCUG00000002427	1139
ENSOCUG00000002428	1409
ENSOCUG00000002429	7961
ENSOCUG00000002431	228
ENSOCUG00000002432	1769
ENSOCUG00000002433	817
ENSOCUG00000002434	816
ENSOCUG00000002435	691
ENSOCUG00000002436	436
ENSOCUG00000002437	593
ENSOCUG00000002438	1192
ENSOCUG00000002439	1186
ENSOCUG00000002440	22
ENSOCUG00000002441	4506
ENSOCUG00000002442	1688
ENSOCUG00000002443	3
ENSOCUG00000002444	304
ENSOCUG00000002445	7889
ENSOCUG00000002447	1759
ENSOCUG00000002448	5789
ENSOCUG00000002449	2283
ENSOCUG00000002450	512
ENSOCUG00000002451	8749
ENSOCUG00000002452	12
ENSOCUG00000002453	0
ENSOCUG00000002455	8918
ENSOCUG00000002456	1026
ENSOCUG00000002457	129
ENSOCUG00000002458	95
ENSOCUG00000002461	1788
ENSOCUG00000002462	475
ENSOCUG00000002463	1972
ENSOCUG00000002464	2698
ENSOCUG00000002466	208
ENSOCUG00000002467	9
ENSOCUG00000002468	137
ENSOCUG00000002470	929
ENSOCUG00000002473	627
ENSOCUG00000002474	0
ENSOCUG00000002476	868
ENSOCUG00000002477	25
ENSOCUG00000002478	2715
ENSOCUG00000002480	1380
ENSOCUG00000002481	19
ENSOCUG00000002483	275
ENSOCUG00000002484	1841
ENSOCUG00000002485	1250
ENSOCUG00000002486	12
ENSOCUG00000002487	5
ENSOCUG00000002488	0
ENSOCUG00000002489	1797
ENSOCUG00000002490	0
ENSOCUG00000002492	272
ENSOCUG00000002494	1533
ENSOCUG00000002495	2383
ENSOCUG00000002496	798
ENSOCUG00000002497	887
ENSOCUG00000002498	2134
ENSOCUG00000002500	5
ENSOCUG00000002503	104
ENSOCUG00000002504	524
ENSOCUG00000002505	4047
ENSOCUG00000002506	6430
ENSOCUG00000002507	821
ENSOCUG00000002508	0
ENSOCUG00000002509	724
ENSOCUG00000002510	29880
ENSOCUG00000002512	2853
ENSOCUG00000002513	0
ENSOCUG00000002515	179
ENSOCUG00000002516	0
ENSOCUG00000002518	3106
ENSOCUG00000002519	855
ENSOCUG00000002522	293
ENSOCUG00000002523	1038
ENSOCUG00000002528	1899
ENSOCUG00000002529	8
ENSOCUG00000002530	842
ENSOCUG00000002533	1957
ENSOCUG00000002536	1461
ENSOCUG00000002537	1086
ENSOCUG00000002539	0
ENSOCUG00000002541	7864
ENSOCUG00000002542	1
ENSOCUG00000002543	4628
ENSOCUG00000002546	0
ENSOCUG00000002549	6775
ENSOCUG00000002551	979
ENSOCUG00000002553	165
ENSOCUG00000002554	1605
ENSOCUG00000002555	4757
ENSOCUG00000002556	1100
ENSOCUG00000002557	1490
ENSOCUG00000002559	2256
ENSOCUG00000002562	1799
ENSOCUG00000002563	1002
ENSOCUG00000002565	214
ENSOCUG00000002566	15
ENSOCUG00000002567	0
ENSOCUG00000002569	1589
ENSOCUG00000002572	192
ENSOCUG00000002573	2368
ENSOCUG00000002574	1071
ENSOCUG00000002575	0
ENSOCUG00000002576	569
ENSOCUG00000002577	605
ENSOCUG00000002580	439
ENSOCUG00000002581	6693
ENSOCUG00000002582	122
ENSOCUG00000002583	1359
ENSOCUG00000002584	1
ENSOCUG00000002586	0
ENSOCUG00000002587	334
ENSOCUG00000002591	773
ENSOCUG00000002593	3994
ENSOCUG00000002594	9546
ENSOCUG00000002595	3927
ENSOCUG00000002596	304
ENSOCUG00000002598	3520
ENSOCUG00000002599	0
ENSOCUG00000002601	5491
ENSOCUG00000002602	0
ENSOCUG00000002603	488
ENSOCUG00000002605	0
ENSOCUG00000002606	56
ENSOCUG00000002607	0
ENSOCUG00000002609	710
ENSOCUG00000002610	1087
ENSOCUG00000002611	769
ENSOCUG00000002612	2
ENSOCUG00000002613	258
ENSOCUG00000002614	21
ENSOCUG00000002617	142
ENSOCUG00000002619	1100
ENSOCUG00000002620	11
ENSOCUG00000002623	1450
ENSOCUG00000002624	87
ENSOCUG00000002626	171
ENSOCUG00000002627	1941
ENSOCUG00000002628	441
ENSOCUG00000002629	2513
ENSOCUG00000002630	110
ENSOCUG00000002631	2613
ENSOCUG00000002632	14
ENSOCUG00000002633	6564
ENSOCUG00000002635	41
ENSOCUG00000002636	1932
ENSOCUG00000002637	1204
ENSOCUG00000002638	484
ENSOCUG00000002641	7194
ENSOCUG00000002642	8
ENSOCUG00000002643	2978
ENSOCUG00000002646	3
ENSOCUG00000002647	2817
ENSOCUG00000002648	68
ENSOCUG00000002650	0
ENSOCUG00000002652	1420
ENSOCUG00000002653	1508
ENSOCUG00000002654	0
ENSOCUG00000002655	1597
ENSOCUG00000002656	42
ENSOCUG00000002657	4850
ENSOCUG00000002658	569
ENSOCUG00000002660	82
ENSOCUG00000002662	3635
ENSOCUG00000002663	6563
ENSOCUG00000002665	519
ENSOCUG00000002668	2
ENSOCUG00000002669	2164
ENSOCUG00000002670	1662
ENSOCUG00000002671	5195
ENSOCUG00000002672	1808
ENSOCUG00000002673	17416
ENSOCUG00000002674	59
ENSOCUG00000002676	1963
ENSOCUG00000002677	9409
ENSOCUG00000002679	2820
ENSOCUG00000002682	322
ENSOCUG00000002683	5199
ENSOCUG00000002684	1
ENSOCUG00000002685	380
ENSOCUG00000002686	2556
ENSOCUG00000002687	0
ENSOCUG00000002688	183
ENSOCUG00000002689	1621
ENSOCUG00000002690	3058
ENSOCUG00000002692	165
ENSOCUG00000002693	1
ENSOCUG00000002694	2126
ENSOCUG00000002695	1564
ENSOCUG00000002696	5149
ENSOCUG00000002697	0
ENSOCUG00000002698	310
ENSOCUG00000002699	865
ENSOCUG00000002701	749
ENSOCUG00000002702	284
ENSOCUG00000002703	80
ENSOCUG00000002704	2336
ENSOCUG00000002705	1584
ENSOCUG00000002706	686
ENSOCUG00000002707	769
ENSOCUG00000002710	0
ENSOCUG00000002711	2
ENSOCUG00000002712	4973
ENSOCUG00000002715	1192
ENSOCUG00000002716	306
ENSOCUG00000002718	116
ENSOCUG00000002719	25
ENSOCUG00000002720	5537
ENSOCUG00000002722	6188
ENSOCUG00000002723	0
ENSOCUG00000002724	1402
ENSOCUG00000002725	209
ENSOCUG00000002727	3796
ENSOCUG00000002728	2309
ENSOCUG00000002730	315
ENSOCUG00000002732	0
ENSOCUG00000002733	1794
ENSOCUG00000002735	7
ENSOCUG00000002736	1230
ENSOCUG00000002737	847
ENSOCUG00000002738	658
ENSOCUG00000002739	6093
ENSOCUG00000002740	1327
[truncated: 27,592 more rows]
