# Supplementary material for: A bio-functional polymer that prevents retinal scarring through modulation of NRF2 signalling pathway
Source: Nat Commun. 2022 May 19;13:2796. doi: 10.1038/s41467-022-30474-6 (PMC9119969; doi:10.1038/s41467-022-30474-6)
Supplement: Supplementary file 11 — Source data [file 41467_2022_30474_MOESM11_ESM.zip › NCOMMS-21-46079B_zip/Source data 2_RNA-Seq Data/DESeq2/CountFiles/invivo/RP_1M2_sorted.count]

ENSOCUG00000000004	4804
ENSOCUG00000000005	1576
ENSOCUG00000000006	1824
ENSOCUG00000000007	1
ENSOCUG00000000008	7
ENSOCUG00000000009	7535
ENSOCUG00000000010	2166
ENSOCUG00000000012	2300
ENSOCUG00000000013	315	39638
ENSOCUG00000000015	2205
ENSOCUG00000000016	146
ENSOCUG00000000017	1961
ENSOCUG00000000018	286
ENSOCUG00000000020	2936
ENSOCUG00000000021	3456
ENSOCUG00000000022	822
ENSOCUG00000000023	721
ENSOCUG00000000024	180
ENSOCUG00000000025	281
ENSOCUG00000000026	1
ENSOCUG00000000028	1971
ENSOCUG00000000030	444
ENSOCUG00000000031	3
ENSOCUG00000000032	82
ENSOCUG00000000034	823
ENSOCUG00000000036	0
ENSOCUG00000000038	872
ENSOCUG00000000040	452
ENSOCUG00000000041	0
ENSOCUG00000000044	1
ENSOCUG00000000046	0
ENSOCUG00000000049	820
ENSOCUG00000000051	2844
ENSOCUG00000000055	1
ENSOCUG00000000059	197
ENSOCUG00000000060	9585
ENSOCUG00000000061	122
ENSOCUG00000000063	455
ENSOCUG00000000064	2474
ENSOCUG00000000065	542
ENSOCUG00000000066	222
ENSOCUG00000000068	4963
ENSOCUG00000000069	2989
ENSOCUG00000000071	702
ENSOCUG00000000072	52
ENSOCUG00000000073	21276
ENSOCUG00000000074	1260
ENSOCUG00000000075	5197
ENSOCUG00000000076	857
ENSOCUG00000000077	255
ENSOCUG00000000079	0
ENSOCUG00000000080	1512
ENSOCUG00000000081	13929
ENSOCUG00000000083	425
ENSOCUG00000000085	1181
ENSOCUG00000000086	5852
ENSOCUG00000000087	450
ENSOCUG00000000089	0
ENSOCUG00000000090	2681
ENSOCUG00000000091	58
ENSOCUG00000000092	2629
ENSOCUG00000000093	614
ENSOCUG00000000094	74
ENSOCUG00000000095	1427
ENSOCUG00000000097	2066
ENSOCUG00000000098	84
ENSOCUG00000000100	3239
ENSOCUG00000000101	54
ENSOCUG00000000102	2643
ENSOCUG00000000103	2
ENSOCUG00000000104	558
ENSOCUG00000000105	4307
ENSOCUG00000000107	1775
ENSOCUG00000000108	1024
ENSOCUG00000000109	91
ENSOCUG00000000111	540
ENSOCUG00000000114	1571
ENSOCUG00000000116	3243
ENSOCUG00000000117	4
ENSOCUG00000000119	15
ENSOCUG00000000120	362
ENSOCUG00000000121	86
ENSOCUG00000000122	1593
ENSOCUG00000000123	2232
ENSOCUG00000000127	481
ENSOCUG00000000128	438
ENSOCUG00000000129	4180
ENSOCUG00000000131	1178
ENSOCUG00000000133	145
ENSOCUG00000000134	11374
ENSOCUG00000000136	18
ENSOCUG00000000137	7979
ENSOCUG00000000140	2295
ENSOCUG00000000141	1030
ENSOCUG00000000142	246
ENSOCUG00000000143	0
ENSOCUG00000000144	182
ENSOCUG00000000145	763
ENSOCUG00000000146	7179
ENSOCUG00000000148	708
ENSOCUG00000000149	5072
ENSOCUG00000000151	36
ENSOCUG00000000152	2573
ENSOCUG00000000153	725
ENSOCUG00000000154	0
ENSOCUG00000000155	1106
ENSOCUG00000000156	18511
ENSOCUG00000000157	1498
ENSOCUG00000000158	5963
ENSOCUG00000000159	652
ENSOCUG00000000161	1260
ENSOCUG00000000162	322
ENSOCUG00000000163	3881
ENSOCUG00000000164	2528
ENSOCUG00000000166	240
ENSOCUG00000000167	3769
ENSOCUG00000000169	0
ENSOCUG00000000170	1186
ENSOCUG00000000171	52
ENSOCUG00000000172	552
ENSOCUG00000000173	3580
ENSOCUG00000000174	875
ENSOCUG00000000175	40
ENSOCUG00000000176	31
ENSOCUG00000000178	421
ENSOCUG00000000179	7834
ENSOCUG00000000181	739
ENSOCUG00000000182	737
ENSOCUG00000000184	2371
ENSOCUG00000000185	1219
ENSOCUG00000000186	1588
ENSOCUG00000000187	2101
ENSOCUG00000000188	995
ENSOCUG00000000191	811
ENSOCUG00000000193	2777
ENSOCUG00000000194	26
ENSOCUG00000000197	6664
ENSOCUG00000000199	0
ENSOCUG00000000200	1197
ENSOCUG00000000201	244
ENSOCUG00000000203	418
ENSOCUG00000000204	3
ENSOCUG00000000205	11
ENSOCUG00000000206	75
ENSOCUG00000000208	240
ENSOCUG00000000210	0
ENSOCUG00000000213	4194
ENSOCUG00000000214	314
ENSOCUG00000000215	816
ENSOCUG00000000218	654
ENSOCUG00000000219	181
ENSOCUG00000000220	4243
ENSOCUG00000000221	2
ENSOCUG00000000222	62
ENSOCUG00000000224	529
ENSOCUG00000000227	1265
ENSOCUG00000000228	1149
ENSOCUG00000000229	4241
ENSOCUG00000000230	377
ENSOCUG00000000231	927
ENSOCUG00000000232	2
ENSOCUG00000000234	2845
ENSOCUG00000000236	759
ENSOCUG00000000237	763
ENSOCUG00000000239	0
ENSOCUG00000000241	2
ENSOCUG00000000242	17
ENSOCUG00000000243	1
ENSOCUG00000000244	1903
ENSOCUG00000000245	4053
ENSOCUG00000000247	1199
ENSOCUG00000000248	1533
ENSOCUG00000000249	924
ENSOCUG00000000250	6
ENSOCUG00000000251	8194
ENSOCUG00000000252	1912
ENSOCUG00000000255	1137
ENSOCUG00000000256	461
ENSOCUG00000000258	906
ENSOCUG00000000259	518
ENSOCUG00000000263	350
ENSOCUG00000000264	10702
ENSOCUG00000000265	8122
ENSOCUG00000000266	482
ENSOCUG00000000268	3272
ENSOCUG00000000269	1026
ENSOCUG00000000270	1986
ENSOCUG00000000271	265
ENSOCUG00000000272	6081
ENSOCUG00000000274	878
ENSOCUG00000000276	865
ENSOCUG00000000277	1175
ENSOCUG00000000278	2343
ENSOCUG00000000280	1344
ENSOCUG00000000281	579
ENSOCUG00000000285	1139
ENSOCUG00000000286	1016
ENSOCUG00000000289	1824
ENSOCUG00000000290	475
ENSOCUG00000000291	6589
ENSOCUG00000000292	5064
ENSOCUG00000000293	73
ENSOCUG00000000297	167
ENSOCUG00000000298	4800
ENSOCUG00000000299	0
ENSOCUG00000000300	1683
ENSOCUG00000000301	318
ENSOCUG00000000302	386
ENSOCUG00000000303	0
ENSOCUG00000000304	1091
ENSOCUG00000000305	66
ENSOCUG00000000306	862
ENSOCUG00000000307	1766
ENSOCUG00000000308	11
ENSOCUG00000000309	0
ENSOCUG00000000310	191
ENSOCUG00000000312	2227
ENSOCUG00000000313	0
ENSOCUG00000000315	713
ENSOCUG00000000318	1452
ENSOCUG00000000319	19
ENSOCUG00000000320	171
ENSOCUG00000000321	0
ENSOCUG00000000322	1323
ENSOCUG00000000323	2798
ENSOCUG00000000324	149
ENSOCUG00000000325	513
ENSOCUG00000000326	1361
ENSOCUG00000000328	4661
ENSOCUG00000000329	222
ENSOCUG00000000330	0
ENSOCUG00000000331	729
ENSOCUG00000000333	219
ENSOCUG00000000334	3283
ENSOCUG00000000336	1968
ENSOCUG00000000338	1924
ENSOCUG00000000339	276
ENSOCUG00000000341	229
ENSOCUG00000000342	396
ENSOCUG00000000343	3728
ENSOCUG00000000344	808
ENSOCUG00000000345	331
ENSOCUG00000000346	2817
ENSOCUG00000000347	1478
ENSOCUG00000000348	745
ENSOCUG00000000349	498
ENSOCUG00000000350	0
ENSOCUG00000000353	826
ENSOCUG00000000354	458
ENSOCUG00000000355	1838
ENSOCUG00000000356	821
ENSOCUG00000000357	680
ENSOCUG00000000358	2894
ENSOCUG00000000359	3358
ENSOCUG00000000360	1056
ENSOCUG00000000361	3
ENSOCUG00000000363	0
ENSOCUG00000000364	712
ENSOCUG00000000365	788
ENSOCUG00000000367	2936
ENSOCUG00000000368	511
ENSOCUG00000000370	100
ENSOCUG00000000371	40
ENSOCUG00000000373	0
ENSOCUG00000000374	150
ENSOCUG00000000375	392
ENSOCUG00000000377	124
ENSOCUG00000000378	50
ENSOCUG00000000379	1
ENSOCUG00000000380	328
ENSOCUG00000000381	5394
ENSOCUG00000000382	1668
ENSOCUG00000000383	62
ENSOCUG00000000384	200
ENSOCUG00000000385	2182
ENSOCUG00000000387	7
ENSOCUG00000000388	464
ENSOCUG00000000389	0
ENSOCUG00000000391	810
ENSOCUG00000000392	1069
ENSOCUG00000000393	0
ENSOCUG00000000397	640
ENSOCUG00000000398	1251
ENSOCUG00000000399	2
ENSOCUG00000000401	614
ENSOCUG00000000402	1
ENSOCUG00000000403	1660
ENSOCUG00000000404	3473
ENSOCUG00000000405	769
ENSOCUG00000000406	1301
ENSOCUG00000000407	7701
ENSOCUG00000000408	2307
ENSOCUG00000000409	2338
ENSOCUG00000000410	660
ENSOCUG00000000412	426
ENSOCUG00000000416	4388
ENSOCUG00000000418	38
ENSOCUG00000000421	40
ENSOCUG00000000422	168
ENSOCUG00000000425	4394
ENSOCUG00000000426	440
ENSOCUG00000000427	94
ENSOCUG00000000429	2296
ENSOCUG00000000431	3482
ENSOCUG00000000432	4831
ENSOCUG00000000435	111
ENSOCUG00000000436	21
ENSOCUG00000000437	68
ENSOCUG00000000438	8
ENSOCUG00000000439	4091
ENSOCUG00000000440	815
ENSOCUG00000000441	6
ENSOCUG00000000442	2656
ENSOCUG00000000444	291
ENSOCUG00000000445	81
ENSOCUG00000000446	228
ENSOCUG00000000448	77
ENSOCUG00000000451	117
ENSOCUG00000000454	0
ENSOCUG00000000455	1906
ENSOCUG00000000457	0
ENSOCUG00000000459	1821
ENSOCUG00000000460	7
ENSOCUG00000000461	1499
ENSOCUG00000000462	5189
ENSOCUG00000000463	1565
ENSOCUG00000000464	676
ENSOCUG00000000466	1232
ENSOCUG00000000467	777
ENSOCUG00000000468	269
ENSOCUG00000000470	1175
ENSOCUG00000000471	32
ENSOCUG00000000472	1234
ENSOCUG00000000473	2681
ENSOCUG00000000474	2
ENSOCUG00000000475	2163
ENSOCUG00000000476	120
ENSOCUG00000000477	2150
ENSOCUG00000000478	613
ENSOCUG00000000479	3243
ENSOCUG00000000481	3292
ENSOCUG00000000482	557
ENSOCUG00000000483	20
ENSOCUG00000000484	1494
ENSOCUG00000000485	877
ENSOCUG00000000486	310
ENSOCUG00000000487	1147
ENSOCUG00000000488	43
ENSOCUG00000000489	631
ENSOCUG00000000491	7
ENSOCUG00000000493	4863
ENSOCUG00000000494	932
ENSOCUG00000000495	1
ENSOCUG00000000498	1832
ENSOCUG00000000499	3141
ENSOCUG00000000500	274
ENSOCUG00000000501	4
ENSOCUG00000000502	2953
ENSOCUG00000000503	3010
ENSOCUG00000000504	3
ENSOCUG00000000506	26
ENSOCUG00000000507	854
ENSOCUG00000000508	589
ENSOCUG00000000509	347
ENSOCUG00000000510	1837
ENSOCUG00000000511	2638
ENSOCUG00000000512	4085
ENSOCUG00000000513	20
ENSOCUG00000000515	117
ENSOCUG00000000516	3395
ENSOCUG00000000517	0
ENSOCUG00000000518	1466
ENSOCUG00000000520	675
ENSOCUG00000000521	1866
ENSOCUG00000000522	71
ENSOCUG00000000524	48
ENSOCUG00000000525	2086
ENSOCUG00000000526	1151
ENSOCUG00000000527	2322
ENSOCUG00000000528	31
ENSOCUG00000000530	955
ENSOCUG00000000531	1302
ENSOCUG00000000532	1545
ENSOCUG00000000533	215
ENSOCUG00000000534	178
ENSOCUG00000000535	1186
ENSOCUG00000000536	919
ENSOCUG00000000539	33
ENSOCUG00000000540	386
ENSOCUG00000000541	1191
ENSOCUG00000000543	688
ENSOCUG00000000544	0
ENSOCUG00000000545	226
ENSOCUG00000000547	37
ENSOCUG00000000548	1056
ENSOCUG00000000551	8
ENSOCUG00000000552	5210
ENSOCUG00000000553	536
ENSOCUG00000000554	112
ENSOCUG00000000555	96
ENSOCUG00000000557	545
ENSOCUG00000000558	399
ENSOCUG00000000559	22
ENSOCUG00000000560	223
ENSOCUG00000000562	2804
ENSOCUG00000000563	6
ENSOCUG00000000564	1320
ENSOCUG00000000565	596
ENSOCUG00000000566	1196
ENSOCUG00000000567	0
ENSOCUG00000000568	79
ENSOCUG00000000569	0
ENSOCUG00000000572	1980
ENSOCUG00000000573	1763
ENSOCUG00000000574	1234
ENSOCUG00000000575	1103
ENSOCUG00000000576	453
ENSOCUG00000000577	1105
ENSOCUG00000000578	485
ENSOCUG00000000579	89
ENSOCUG00000000580	35
ENSOCUG00000000581	1122
ENSOCUG00000000582	3827
ENSOCUG00000000583	1175
ENSOCUG00000000584	640
ENSOCUG00000000585	517
ENSOCUG00000000586	1132
ENSOCUG00000000587	2581
ENSOCUG00000000588	1552
ENSOCUG00000000590	2810
ENSOCUG00000000591	0
ENSOCUG00000000592	6600
ENSOCUG00000000593	2327
ENSOCUG00000000594	987
ENSOCUG00000000595	1645
ENSOCUG00000000596	3505
ENSOCUG00000000597	258
ENSOCUG00000000598	2812
ENSOCUG00000000601	2494
ENSOCUG00000000602	292
ENSOCUG00000000603	20
ENSOCUG00000000604	11444
ENSOCUG00000000606	333
ENSOCUG00000000608	1231
ENSOCUG00000000611	2312
ENSOCUG00000000612	150
ENSOCUG00000000613	930
ENSOCUG00000000614	1134
ENSOCUG00000000615	1041
ENSOCUG00000000616	10
ENSOCUG00000000617	461
ENSOCUG00000000618	1791
ENSOCUG00000000619	712
ENSOCUG00000000621	100
ENSOCUG00000000623	11
ENSOCUG00000000624	706
ENSOCUG00000000625	1551
ENSOCUG00000000626	209
ENSOCUG00000000628	1773
ENSOCUG00000000629	609
ENSOCUG00000000630	443
ENSOCUG00000000631	130
ENSOCUG00000000632	1
ENSOCUG00000000633	2617
ENSOCUG00000000634	565
ENSOCUG00000000635	60
ENSOCUG00000000636	1961
ENSOCUG00000000637	3302
ENSOCUG00000000638	390
ENSOCUG00000000641	197
ENSOCUG00000000644	0
ENSOCUG00000000645	588
ENSOCUG00000000649	727
ENSOCUG00000000650	99
ENSOCUG00000000651	758
ENSOCUG00000000652	0
ENSOCUG00000000653	5090
ENSOCUG00000000655	369
ENSOCUG00000000656	20
ENSOCUG00000000657	62
ENSOCUG00000000658	75
ENSOCUG00000000659	40
ENSOCUG00000000660	0
ENSOCUG00000000661	2622
ENSOCUG00000000663	0
ENSOCUG00000000664	1282
ENSOCUG00000000666	3
ENSOCUG00000000668	2184
ENSOCUG00000000669	30
ENSOCUG00000000670	1245
ENSOCUG00000000671	709
ENSOCUG00000000672	686
ENSOCUG00000000673	246
ENSOCUG00000000674	2187
ENSOCUG00000000676	5541
ENSOCUG00000000677	13825
ENSOCUG00000000678	360
ENSOCUG00000000679	5510
ENSOCUG00000000680	1479
ENSOCUG00000000681	900
ENSOCUG00000000682	2032
ENSOCUG00000000683	2157
ENSOCUG00000000684	3036
ENSOCUG00000000686	67
ENSOCUG00000000687	1305
ENSOCUG00000000688	851
ENSOCUG00000000689	391
ENSOCUG00000000691	0
ENSOCUG00000000692	2754
ENSOCUG00000000693	0
ENSOCUG00000000694	516
ENSOCUG00000000695	1195
ENSOCUG00000000696	32
ENSOCUG00000000697	1330
ENSOCUG00000000698	0
ENSOCUG00000000699	44
ENSOCUG00000000702	0
ENSOCUG00000000703	161
ENSOCUG00000000704	0
ENSOCUG00000000705	0
ENSOCUG00000000706	3549
ENSOCUG00000000707	1359
ENSOCUG00000000708	2635
ENSOCUG00000000709	2010
ENSOCUG00000000711	277
ENSOCUG00000000713	801
ENSOCUG00000000714	1801
ENSOCUG00000000715	3294
ENSOCUG00000000716	274
ENSOCUG00000000717	15232
ENSOCUG00000000718	752
ENSOCUG00000000719	937
ENSOCUG00000000720	1704
ENSOCUG00000000721	1746
ENSOCUG00000000722	550
ENSOCUG00000000723	442
ENSOCUG00000000724	309
ENSOCUG00000000725	6
ENSOCUG00000000727	1617
ENSOCUG00000000728	236
ENSOCUG00000000730	176
ENSOCUG00000000731	1499
ENSOCUG00000000732	578
ENSOCUG00000000733	459
ENSOCUG00000000734	17099
ENSOCUG00000000736	826
ENSOCUG00000000737	112
ENSOCUG00000000738	447
ENSOCUG00000000739	1
ENSOCUG00000000740	3656
ENSOCUG00000000741	1122
ENSOCUG00000000742	3
ENSOCUG00000000743	2101
ENSOCUG00000000744	4301
ENSOCUG00000000749	367
ENSOCUG00000000750	1406
ENSOCUG00000000751	1
ENSOCUG00000000754	548
ENSOCUG00000000755	1911
ENSOCUG00000000756	1899
ENSOCUG00000000757	61
ENSOCUG00000000758	958
ENSOCUG00000000760	35
ENSOCUG00000000761	206
ENSOCUG00000000763	769
ENSOCUG00000000764	697
ENSOCUG00000000765	1337
ENSOCUG00000000766	0
ENSOCUG00000000769	1366
ENSOCUG00000000771	130
ENSOCUG00000000774	1297
ENSOCUG00000000775	210
ENSOCUG00000000776	1977
ENSOCUG00000000777	0
ENSOCUG00000000778	6597
ENSOCUG00000000779	89
ENSOCUG00000000780	2018
ENSOCUG00000000781	2489
ENSOCUG00000000784	738
ENSOCUG00000000786	575
ENSOCUG00000000787	1196
ENSOCUG00000000788	11
ENSOCUG00000000789	2032
ENSOCUG00000000790	2327
ENSOCUG00000000791	7271
ENSOCUG00000000792	2083
ENSOCUG00000000793	242
ENSOCUG00000000794	442
ENSOCUG00000000795	3321
ENSOCUG00000000796	28
ENSOCUG00000000797	3
ENSOCUG00000000798	605
ENSOCUG00000000799	0
ENSOCUG00000000800	1513
ENSOCUG00000000802	782
ENSOCUG00000000803	1152
ENSOCUG00000000804	3870
ENSOCUG00000000805	525
ENSOCUG00000000806	1970
ENSOCUG00000000807	1677
ENSOCUG00000000809	6
ENSOCUG00000000810	518
ENSOCUG00000000811	1247
ENSOCUG00000000812	347
ENSOCUG00000000813	25
ENSOCUG00000000814	0
ENSOCUG00000000815	1591
ENSOCUG00000000816	3326
ENSOCUG00000000817	5398
ENSOCUG00000000818	2549
ENSOCUG00000000819	873
ENSOCUG00000000820	805
ENSOCUG00000000821	1951
ENSOCUG00000000822	3927
ENSOCUG00000000823	916
ENSOCUG00000000824	6575
ENSOCUG00000000825	0
ENSOCUG00000000826	645
ENSOCUG00000000827	5621
ENSOCUG00000000828	4462
ENSOCUG00000000829	1274
ENSOCUG00000000831	39
ENSOCUG00000000832	942
ENSOCUG00000000833	1777
ENSOCUG00000000834	183
ENSOCUG00000000835	599
ENSOCUG00000000836	2
ENSOCUG00000000837	14651
ENSOCUG00000000847	5745
ENSOCUG00000000848	6693
ENSOCUG00000000849	1104
ENSOCUG00000000850	384
ENSOCUG00000000851	17449
ENSOCUG00000000852	1553
ENSOCUG00000000853	118
ENSOCUG00000000854	29
ENSOCUG00000000855	802
ENSOCUG00000000857	718
ENSOCUG00000000859	452
ENSOCUG00000000861	1401
ENSOCUG00000000863	458
ENSOCUG00000000864	11316
ENSOCUG00000000865	1521
ENSOCUG00000000866	1690
ENSOCUG00000000867	624
ENSOCUG00000000868	5
ENSOCUG00000000869	7
ENSOCUG00000000872	0
ENSOCUG00000000874	3084
ENSOCUG00000000875	759
ENSOCUG00000000876	1950
ENSOCUG00000000877	19
ENSOCUG00000000878	1971
ENSOCUG00000000880	11902
ENSOCUG00000000881	88
ENSOCUG00000000882	1259
ENSOCUG00000000883	0
ENSOCUG00000000884	1824
ENSOCUG00000000885	1494
ENSOCUG00000000887	1346
ENSOCUG00000000888	171
ENSOCUG00000000889	517
ENSOCUG00000000894	0
ENSOCUG00000000895	296
ENSOCUG00000000896	586
ENSOCUG00000000897	635
ENSOCUG00000000898	1379
ENSOCUG00000000901	9025
ENSOCUG00000000903	96
ENSOCUG00000000905	47
ENSOCUG00000000906	0
ENSOCUG00000000907	1422
ENSOCUG00000000908	0
ENSOCUG00000000909	922
ENSOCUG00000000910	1785
ENSOCUG00000000911	848
ENSOCUG00000000912	0
ENSOCUG00000000915	2384
ENSOCUG00000000916	439
ENSOCUG00000000918	0
ENSOCUG00000000919	664
ENSOCUG00000000920	327
ENSOCUG00000000921	369
ENSOCUG00000000922	1490
ENSOCUG00000000923	887
ENSOCUG00000000924	426
ENSOCUG00000000925	2537
ENSOCUG00000000927	1630
ENSOCUG00000000928	3585
ENSOCUG00000000929	497
ENSOCUG00000000930	261
ENSOCUG00000000931	761
ENSOCUG00000000932	44
ENSOCUG00000000933	1186
ENSOCUG00000000934	1281
ENSOCUG00000000936	234
ENSOCUG00000000937	2346
ENSOCUG00000000938	1438
ENSOCUG00000000939	620
ENSOCUG00000000940	329
ENSOCUG00000000941	5332
ENSOCUG00000000942	6426
ENSOCUG00000000943	163
ENSOCUG00000000944	749
ENSOCUG00000000945	342
ENSOCUG00000000947	895
ENSOCUG00000000948	1022
ENSOCUG00000000950	1710
ENSOCUG00000000953	1
ENSOCUG00000000956	2780
ENSOCUG00000000957	0
ENSOCUG00000000959	12103
ENSOCUG00000000960	1936
ENSOCUG00000000962	82
ENSOCUG00000000963	1248
ENSOCUG00000000965	916
ENSOCUG00000000966	1271
ENSOCUG00000000967	9411
ENSOCUG00000000968	970
ENSOCUG00000000969	17
ENSOCUG00000000972	836
ENSOCUG00000000973	179
ENSOCUG00000000974	50
ENSOCUG00000000977	161
ENSOCUG00000000978	3796
ENSOCUG00000000980	3056
ENSOCUG00000000981	293
ENSOCUG00000000982	846
ENSOCUG00000000983	863
ENSOCUG00000000984	1180
ENSOCUG00000000986	31
ENSOCUG00000000987	10881
ENSOCUG00000000988	2329
ENSOCUG00000000989	4044
ENSOCUG00000000990	278
ENSOCUG00000000991	3305
ENSOCUG00000000996	8208
ENSOCUG00000000997	630
ENSOCUG00000000998	1499
ENSOCUG00000000999	25020
ENSOCUG00000001001	468
ENSOCUG00000001002	602
ENSOCUG00000001004	3
ENSOCUG00000001005	2562
ENSOCUG00000001006	263
ENSOCUG00000001008	1008
ENSOCUG00000001009	3688
ENSOCUG00000001011	951
ENSOCUG00000001012	1
ENSOCUG00000001013	19699
ENSOCUG00000001016	3714
ENSOCUG00000001018	24
ENSOCUG00000001019	26
ENSOCUG00000001020	1267
ENSOCUG00000001021	0
ENSOCUG00000001022	0
ENSOCUG00000001023	6454
ENSOCUG00000001026	1778
ENSOCUG00000001027	4
ENSOCUG00000001028	183
ENSOCUG00000001029	6
ENSOCUG00000001030	686
ENSOCUG00000001031	882
ENSOCUG00000001032	0
ENSOCUG00000001033	0
ENSOCUG00000001034	357
ENSOCUG00000001035	597
ENSOCUG00000001036	0
ENSOCUG00000001037	0
ENSOCUG00000001039	1262
ENSOCUG00000001040	6
ENSOCUG00000001041	72
ENSOCUG00000001042	5283
ENSOCUG00000001043	2642
ENSOCUG00000001045	304
ENSOCUG00000001046	0
ENSOCUG00000001047	1436
ENSOCUG00000001048	1009
ENSOCUG00000001049	123
ENSOCUG00000001050	2024
ENSOCUG00000001051	1511
ENSOCUG00000001052	2759
ENSOCUG00000001053	765
ENSOCUG00000001054	601
ENSOCUG00000001055	805
ENSOCUG00000001057	1725
ENSOCUG00000001058	580
ENSOCUG00000001060	3625
ENSOCUG00000001062	526
ENSOCUG00000001063	1
ENSOCUG00000001067	0
ENSOCUG00000001070	0
ENSOCUG00000001071	0
ENSOCUG00000001072	1315
ENSOCUG00000001073	841
ENSOCUG00000001074	0
ENSOCUG00000001075	97
ENSOCUG00000001076	335
ENSOCUG00000001077	2
ENSOCUG00000001078	1166
ENSOCUG00000001081	5240
ENSOCUG00000001082	1693
ENSOCUG00000001083	0
ENSOCUG00000001084	212
ENSOCUG00000001085	307
ENSOCUG00000001086	295
ENSOCUG00000001087	0
ENSOCUG00000001088	378
ENSOCUG00000001089	1996
ENSOCUG00000001090	0
ENSOCUG00000001092	1
ENSOCUG00000001093	683
ENSOCUG00000001094	0
ENSOCUG00000001096	1374
ENSOCUG00000001097	469
ENSOCUG00000001098	14
ENSOCUG00000001099	0
ENSOCUG00000001100	46
ENSOCUG00000001101	5272
ENSOCUG00000001102	4786
ENSOCUG00000001103	27
ENSOCUG00000001104	7648
ENSOCUG00000001105	6
ENSOCUG00000001106	2948
ENSOCUG00000001107	180
ENSOCUG00000001108	3679
ENSOCUG00000001109	4306
ENSOCUG00000001110	0
ENSOCUG00000001111	1607
ENSOCUG00000001112	5779
ENSOCUG00000001113	4238
ENSOCUG00000001114	42
ENSOCUG00000001116	240
ENSOCUG00000001117	33
ENSOCUG00000001119	837
ENSOCUG00000001120	5405
ENSOCUG00000001121	1848
ENSOCUG00000001122	0
ENSOCUG00000001124	822
ENSOCUG00000001125	1448
ENSOCUG00000001127	604
ENSOCUG00000001129	7
ENSOCUG00000001130	152
ENSOCUG00000001131	786
ENSOCUG00000001134	0
ENSOCUG00000001135	2951
ENSOCUG00000001136	921
ENSOCUG00000001137	1112
ENSOCUG00000001138	1201
ENSOCUG00000001139	57
ENSOCUG00000001142	1581
ENSOCUG00000001144	21850
ENSOCUG00000001145	197
ENSOCUG00000001150	83
ENSOCUG00000001151	17
ENSOCUG00000001152	639
ENSOCUG00000001155	11687
ENSOCUG00000001156	0
ENSOCUG00000001157	0
ENSOCUG00000001158	33
ENSOCUG00000001159	0
ENSOCUG00000001160	11
ENSOCUG00000001161	2999
ENSOCUG00000001162	4058
ENSOCUG00000001164	3256
ENSOCUG00000001165	2656
ENSOCUG00000001166	671
ENSOCUG00000001168	1911
ENSOCUG00000001169	463
ENSOCUG00000001170	746
ENSOCUG00000001171	24
ENSOCUG00000001172	179
ENSOCUG00000001173	359
ENSOCUG00000001174	438
ENSOCUG00000001175	2708
ENSOCUG00000001177	325
ENSOCUG00000001178	538
ENSOCUG00000001179	2061
ENSOCUG00000001180	2539
ENSOCUG00000001181	58
ENSOCUG00000001183	3788
ENSOCUG00000001184	823
ENSOCUG00000001186	2317
ENSOCUG00000001188	298
ENSOCUG00000001190	824
ENSOCUG00000001191	1182
ENSOCUG00000001192	0
ENSOCUG00000001196	567
ENSOCUG00000001197	1513
ENSOCUG00000001200	208
ENSOCUG00000001201	16
ENSOCUG00000001203	938
ENSOCUG00000001205	630
ENSOCUG00000001207	3142
ENSOCUG00000001208	12
ENSOCUG00000001209	38
ENSOCUG00000001211	44
ENSOCUG00000001212	5814
ENSOCUG00000001215	2408
ENSOCUG00000001216	1136
ENSOCUG00000001217	2321
ENSOCUG00000001218	113
ENSOCUG00000001219	595
ENSOCUG00000001220	3492
ENSOCUG00000001222	75
ENSOCUG00000001223	973
ENSOCUG00000001224	490
ENSOCUG00000001225	104
ENSOCUG00000001227	416
ENSOCUG00000001228	3484
ENSOCUG00000001229	309
ENSOCUG00000001230	172
ENSOCUG00000001231	18
ENSOCUG00000001232	8366
ENSOCUG00000001233	499
ENSOCUG00000001234	13
ENSOCUG00000001235	489
ENSOCUG00000001236	11
ENSOCUG00000001239	507
ENSOCUG00000001241	1446
ENSOCUG00000001242	54
ENSOCUG00000001246	3097
ENSOCUG00000001247	1076
ENSOCUG00000001248	5
ENSOCUG00000001249	1897
ENSOCUG00000001250	931
ENSOCUG00000001254	1979
ENSOCUG00000001255	9
ENSOCUG00000001257	58
ENSOCUG00000001258	20
ENSOCUG00000001259	0
ENSOCUG00000001263	22
ENSOCUG00000001264	63
ENSOCUG00000001265	240
ENSOCUG00000001266	3009
ENSOCUG00000001267	0
ENSOCUG00000001269	6953
ENSOCUG00000001270	748
ENSOCUG00000001271	3810
ENSOCUG00000001272	1608
ENSOCUG00000001277	703
ENSOCUG00000001278	149
ENSOCUG00000001279	93
ENSOCUG00000001280	93616
ENSOCUG00000001281	1588
ENSOCUG00000001284	2100
ENSOCUG00000001286	5151
ENSOCUG00000001288	22907
ENSOCUG00000001289	9068
ENSOCUG00000001290	534
ENSOCUG00000001292	1205
ENSOCUG00000001294	4
ENSOCUG00000001295	1318
ENSOCUG00000001296	37
ENSOCUG00000001297	1724
ENSOCUG00000001299	433
ENSOCUG00000001300	561
ENSOCUG00000001301	0
ENSOCUG00000001302	21
ENSOCUG00000001303	4578
ENSOCUG00000001304	1562
ENSOCUG00000001305	69
ENSOCUG00000001306	4289
ENSOCUG00000001307	2642
ENSOCUG00000001309	111
ENSOCUG00000001310	529
ENSOCUG00000001311	1529
ENSOCUG00000001315	3224
ENSOCUG00000001316	1
ENSOCUG00000001317	1123
ENSOCUG00000001319	3081
ENSOCUG00000001320	780
ENSOCUG00000001322	16
ENSOCUG00000001324	16713
ENSOCUG00000001326	1460
ENSOCUG00000001327	0
ENSOCUG00000001328	1059
ENSOCUG00000001331	0
ENSOCUG00000001333	254
ENSOCUG00000001334	6888
ENSOCUG00000001335	21
ENSOCUG00000001336	2631
ENSOCUG00000001337	738
ENSOCUG00000001338	695
ENSOCUG00000001341	1
ENSOCUG00000001342	44
ENSOCUG00000001343	11097
ENSOCUG00000001345	0
ENSOCUG00000001346	0
ENSOCUG00000001347	0
ENSOCUG00000001349	1528
ENSOCUG00000001351	11
ENSOCUG00000001352	4014
ENSOCUG00000001353	11060
ENSOCUG00000001355	9
ENSOCUG00000001357	4363
ENSOCUG00000001360	51
ENSOCUG00000001361	0
ENSOCUG00000001362	653
ENSOCUG00000001363	0
ENSOCUG00000001366	8
ENSOCUG00000001367	0
ENSOCUG00000001368	15
ENSOCUG00000001370	23672
ENSOCUG00000001372	9
ENSOCUG00000001373	1111
ENSOCUG00000001374	337
ENSOCUG00000001375	535
ENSOCUG00000001376	12
ENSOCUG00000001377	0
ENSOCUG00000001378	0
ENSOCUG00000001380	211
ENSOCUG00000001382	1255
ENSOCUG00000001383	1276
ENSOCUG00000001384	300
ENSOCUG00000001385	0
ENSOCUG00000001386	1388
ENSOCUG00000001387	512
ENSOCUG00000001388	0
ENSOCUG00000001389	102
ENSOCUG00000001390	6071
ENSOCUG00000001391	479
ENSOCUG00000001392	655
ENSOCUG00000001393	42
ENSOCUG00000001397	882
ENSOCUG00000001398	1662
ENSOCUG00000001401	3851
ENSOCUG00000001402	3739
ENSOCUG00000001405	282
ENSOCUG00000001406	993
ENSOCUG00000001407	1338
ENSOCUG00000001408	19
ENSOCUG00000001409	2675
ENSOCUG00000001410	18
ENSOCUG00000001411	3
ENSOCUG00000001412	5931
ENSOCUG00000001414	7091
ENSOCUG00000001415	71
ENSOCUG00000001418	2755
ENSOCUG00000001419	765
ENSOCUG00000001420	4167
ENSOCUG00000001422	2733
ENSOCUG00000001424	4
ENSOCUG00000001425	1972
ENSOCUG00000001426	475
ENSOCUG00000001427	1158
ENSOCUG00000001428	2009
ENSOCUG00000001429	513
ENSOCUG00000001430	4414
ENSOCUG00000001432	1484
ENSOCUG00000001434	783
ENSOCUG00000001435	5827
ENSOCUG00000001436	1652
ENSOCUG00000001437	21
ENSOCUG00000001438	738
ENSOCUG00000001439	3851
ENSOCUG00000001440	1
ENSOCUG00000001443	1271
ENSOCUG00000001444	3386
ENSOCUG00000001445	0
ENSOCUG00000001446	485
ENSOCUG00000001447	2334
ENSOCUG00000001448	466
ENSOCUG00000001452	10
ENSOCUG00000001454	3608
ENSOCUG00000001455	29283
ENSOCUG00000001456	2691
ENSOCUG00000001457	3
ENSOCUG00000001459	1533
ENSOCUG00000001460	1437
ENSOCUG00000001461	949
ENSOCUG00000001462	200
ENSOCUG00000001463	1
ENSOCUG00000001464	3815
ENSOCUG00000001465	143
ENSOCUG00000001466	0
ENSOCUG00000001467	1661
ENSOCUG00000001468	20929
ENSOCUG00000001469	1766
ENSOCUG00000001473	6576
ENSOCUG00000001475	2151
ENSOCUG00000001477	0
ENSOCUG00000001478	1031
ENSOCUG00000001479	3342
ENSOCUG00000001480	1537
ENSOCUG00000001481	1760
ENSOCUG00000001484	28899
ENSOCUG00000001485	10
ENSOCUG00000001488	468
ENSOCUG00000001489	2140
ENSOCUG00000001490	60
ENSOCUG00000001491	0
ENSOCUG00000001493	0
ENSOCUG00000001495	0
ENSOCUG00000001496	15750
ENSOCUG00000001497	480
ENSOCUG00000001498	1832
ENSOCUG00000001499	652
ENSOCUG00000001500	1916
ENSOCUG00000001501	516
ENSOCUG00000001504	3445
ENSOCUG00000001508	0
ENSOCUG00000001510	0
ENSOCUG00000001512	4
ENSOCUG00000001513	1644
ENSOCUG00000001514	0
ENSOCUG00000001515	39
ENSOCUG00000001517	1179
ENSOCUG00000001518	13
ENSOCUG00000001519	807
ENSOCUG00000001522	10
ENSOCUG00000001523	713
ENSOCUG00000001524	253
ENSOCUG00000001525	125
ENSOCUG00000001526	241
ENSOCUG00000001530	7754
ENSOCUG00000001532	1629
ENSOCUG00000001535	1602
ENSOCUG00000001536	237
ENSOCUG00000001537	405
ENSOCUG00000001539	2387
ENSOCUG00000001540	248
ENSOCUG00000001542	255
ENSOCUG00000001543	445
ENSOCUG00000001545	418
ENSOCUG00000001546	976
ENSOCUG00000001548	8
ENSOCUG00000001551	12849
ENSOCUG00000001552	312
ENSOCUG00000001553	1297
ENSOCUG00000001554	1179
ENSOCUG00000001555	2793
ENSOCUG00000001560	4677
ENSOCUG00000001561	18
ENSOCUG00000001565	2033
ENSOCUG00000001568	553
ENSOCUG00000001569	0
ENSOCUG00000001570	238
ENSOCUG00000001571	3586
ENSOCUG00000001573	359
ENSOCUG00000001574	2015
ENSOCUG00000001575	1624
ENSOCUG00000001576	1105
ENSOCUG00000001577	0
ENSOCUG00000001578	4288
ENSOCUG00000001581	400
ENSOCUG00000001582	590
ENSOCUG00000001583	786
ENSOCUG00000001585	1929
ENSOCUG00000001586	348
ENSOCUG00000001587	393
ENSOCUG00000001588	1283
ENSOCUG00000001590	3364
ENSOCUG00000001591	2019
ENSOCUG00000001592	2689
ENSOCUG00000001594	933
ENSOCUG00000001595	3718
ENSOCUG00000001596	916
ENSOCUG00000001597	63
ENSOCUG00000001598	8643
ENSOCUG00000001599	480
ENSOCUG00000001601	470
ENSOCUG00000001603	23
ENSOCUG00000001604	575
ENSOCUG00000001605	1770
ENSOCUG00000001606	12930
ENSOCUG00000001607	246
ENSOCUG00000001609	4
ENSOCUG00000001610	1049
ENSOCUG00000001612	0
ENSOCUG00000001613	2300
ENSOCUG00000001616	435
ENSOCUG00000001617	115
ENSOCUG00000001618	151
ENSOCUG00000001620	4840
ENSOCUG00000001622	623
ENSOCUG00000001623	101
ENSOCUG00000001627	1239
ENSOCUG00000001628	1190
ENSOCUG00000001629	2274
ENSOCUG00000001630	0
ENSOCUG00000001631	6
ENSOCUG00000001633	1662
ENSOCUG00000001636	1149
ENSOCUG00000001638	15
ENSOCUG00000001639	0
ENSOCUG00000001641	0
ENSOCUG00000001645	8516
ENSOCUG00000001646	2536
ENSOCUG00000001647	2
ENSOCUG00000001648	2
ENSOCUG00000001651	1151
ENSOCUG00000001652	11
ENSOCUG00000001655	190
ENSOCUG00000001656	1430
ENSOCUG00000001657	55
ENSOCUG00000001659	0
ENSOCUG00000001660	105
ENSOCUG00000001661	5706
ENSOCUG00000001662	385
ENSOCUG00000001663	3
ENSOCUG00000001665	1161
ENSOCUG00000001667	25492
ENSOCUG00000001669	638
ENSOCUG00000001670	2167
ENSOCUG00000001671	115
ENSOCUG00000001672	324
ENSOCUG00000001673	1297
ENSOCUG00000001675	1483
ENSOCUG00000001676	93
ENSOCUG00000001677	2304
ENSOCUG00000001678	12052
ENSOCUG00000001679	0
ENSOCUG00000001680	56
ENSOCUG00000001681	1143
ENSOCUG00000001683	1267
ENSOCUG00000001684	753
ENSOCUG00000001685	4857
ENSOCUG00000001686	1750
ENSOCUG00000001687	471
ENSOCUG00000001688	602
ENSOCUG00000001689	42
ENSOCUG00000001691	1417
ENSOCUG00000001692	1580
ENSOCUG00000001693	1144
ENSOCUG00000001694	0
ENSOCUG00000001695	2
ENSOCUG00000001696	1097
ENSOCUG00000001697	2394
ENSOCUG00000001698	1447
ENSOCUG00000001699	1034
ENSOCUG00000001701	288
ENSOCUG00000001702	5
ENSOCUG00000001703	19
ENSOCUG00000001704	0
ENSOCUG00000001710	363
ENSOCUG00000001711	2512
ENSOCUG00000001712	946
ENSOCUG00000001714	0
ENSOCUG00000001715	314
ENSOCUG00000001716	1
ENSOCUG00000001717	50
ENSOCUG00000001718	8586
ENSOCUG00000001719	19
ENSOCUG00000001720	0
ENSOCUG00000001722	164
ENSOCUG00000001723	774
ENSOCUG00000001724	70
ENSOCUG00000001725	3417
ENSOCUG00000001726	50
ENSOCUG00000001727	560
ENSOCUG00000001729	3939
ENSOCUG00000001730	9434
ENSOCUG00000001732	1439
ENSOCUG00000001734	4226
ENSOCUG00000001735	19655
ENSOCUG00000001736	939
ENSOCUG00000001738	391
ENSOCUG00000001739	1214
ENSOCUG00000001741	2878
ENSOCUG00000001742	901
ENSOCUG00000001746	68
ENSOCUG00000001748	1198
ENSOCUG00000001750	1854
ENSOCUG00000001751	827
ENSOCUG00000001752	939
ENSOCUG00000001753	3310
ENSOCUG00000001754	1865
ENSOCUG00000001757	1
ENSOCUG00000001758	928
ENSOCUG00000001759	0
ENSOCUG00000001761	537
ENSOCUG00000001764	299
ENSOCUG00000001765	620
ENSOCUG00000001766	4
ENSOCUG00000001768	2000
ENSOCUG00000001769	20
ENSOCUG00000001770	0
ENSOCUG00000001772	3762
ENSOCUG00000001776	1321
ENSOCUG00000001777	830
ENSOCUG00000001779	879
ENSOCUG00000001780	2
ENSOCUG00000001781	930
ENSOCUG00000001782	1744
ENSOCUG00000001783	773
ENSOCUG00000001785	1
ENSOCUG00000001786	972
ENSOCUG00000001787	7657
ENSOCUG00000001788	947
ENSOCUG00000001789	682
ENSOCUG00000001790	3365
ENSOCUG00000001792	1
ENSOCUG00000001793	0
ENSOCUG00000001794	0
ENSOCUG00000001798	1534
ENSOCUG00000001799	20880
ENSOCUG00000001801	172
ENSOCUG00000001802	135
ENSOCUG00000001803	1604
ENSOCUG00000001804	865
ENSOCUG00000001806	544
ENSOCUG00000001807	644
ENSOCUG00000001808	3240
ENSOCUG00000001810	1258
ENSOCUG00000001811	1
ENSOCUG00000001812	347
ENSOCUG00000001813	20
ENSOCUG00000001814	3701
ENSOCUG00000001816	1557
ENSOCUG00000001817	2152
ENSOCUG00000001818	3246
ENSOCUG00000001819	286
ENSOCUG00000001820	3612
ENSOCUG00000001821	2777
ENSOCUG00000001822	66
ENSOCUG00000001823	65
ENSOCUG00000001824	187
ENSOCUG00000001825	5536
ENSOCUG00000001826	138
ENSOCUG00000001827	3499
ENSOCUG00000001828	5254
ENSOCUG00000001829	5859
ENSOCUG00000001830	411
ENSOCUG00000001831	3
ENSOCUG00000001832	802
ENSOCUG00000001833	1204
ENSOCUG00000001834	1101
ENSOCUG00000001836	7940
ENSOCUG00000001837	4086
ENSOCUG00000001838	725
ENSOCUG00000001839	1347
ENSOCUG00000001842	2948
ENSOCUG00000001843	2660
ENSOCUG00000001844	35
ENSOCUG00000001847	21580
ENSOCUG00000001849	9
ENSOCUG00000001850	6
ENSOCUG00000001851	2558
ENSOCUG00000001853	2274
ENSOCUG00000001855	40
ENSOCUG00000001856	66
ENSOCUG00000001857	392
ENSOCUG00000001858	1
ENSOCUG00000001859	446
ENSOCUG00000001860	732
ENSOCUG00000001861	1056
ENSOCUG00000001863	5087
ENSOCUG00000001864	3
ENSOCUG00000001866	0
ENSOCUG00000001867	227
ENSOCUG00000001868	2008
ENSOCUG00000001869	1
ENSOCUG00000001870	17
ENSOCUG00000001871	0
ENSOCUG00000001873	4867
ENSOCUG00000001874	832
ENSOCUG00000001875	369
ENSOCUG00000001876	4
ENSOCUG00000001877	9533
ENSOCUG00000001879	456
ENSOCUG00000001880	647
ENSOCUG00000001881	625
ENSOCUG00000001882	756
ENSOCUG00000001883	42
ENSOCUG00000001884	999
ENSOCUG00000001885	108
ENSOCUG00000001886	5440
ENSOCUG00000001887	1875
ENSOCUG00000001888	1053
ENSOCUG00000001889	4346
ENSOCUG00000001890	78
ENSOCUG00000001891	33
ENSOCUG00000001892	1554
ENSOCUG00000001894	606
ENSOCUG00000001897	2094
ENSOCUG00000001898	8
ENSOCUG00000001901	0
ENSOCUG00000001902	855
ENSOCUG00000001903	263
ENSOCUG00000001904	0
ENSOCUG00000001907	283
ENSOCUG00000001908	920
ENSOCUG00000001909	100
ENSOCUG00000001910	1236
ENSOCUG00000001911	3033
ENSOCUG00000001912	3818
ENSOCUG00000001913	172
ENSOCUG00000001914	808
ENSOCUG00000001915	2580
ENSOCUG00000001916	15
ENSOCUG00000001918	134
ENSOCUG00000001919	1129
ENSOCUG00000001920	1331
ENSOCUG00000001921	571
ENSOCUG00000001923	154
ENSOCUG00000001924	353
ENSOCUG00000001925	553
ENSOCUG00000001929	6
ENSOCUG00000001931	549
ENSOCUG00000001933	747
ENSOCUG00000001934	0
ENSOCUG00000001935	0
ENSOCUG00000001937	2187
ENSOCUG00000001938	3640
ENSOCUG00000001941	53
ENSOCUG00000001943	2461
ENSOCUG00000001944	3
ENSOCUG00000001945	0
ENSOCUG00000001946	0
ENSOCUG00000001949	784
ENSOCUG00000001950	0
ENSOCUG00000001951	152
ENSOCUG00000001952	560
ENSOCUG00000001954	136
ENSOCUG00000001955	0
ENSOCUG00000001956	1509
ENSOCUG00000001957	4075
ENSOCUG00000001961	25
ENSOCUG00000001962	250
ENSOCUG00000001963	3427
ENSOCUG00000001964	1457
ENSOCUG00000001965	0
ENSOCUG00000001966	386
ENSOCUG00000001967	52
ENSOCUG00000001968	3260
ENSOCUG00000001969	385
ENSOCUG00000001970	133
ENSOCUG00000001971	2275
ENSOCUG00000001972	1340
ENSOCUG00000001973	13
ENSOCUG00000001975	109
ENSOCUG00000001978	0
ENSOCUG00000001979	1185
ENSOCUG00000001980	47
ENSOCUG00000001981	1012
ENSOCUG00000001982	4246
ENSOCUG00000001984	344
ENSOCUG00000001985	390
ENSOCUG00000001986	606
ENSOCUG00000001987	195
ENSOCUG00000001988	0
ENSOCUG00000001989	3366
ENSOCUG00000001990	1782
ENSOCUG00000001991	610
ENSOCUG00000001992	2340
ENSOCUG00000001993	372
ENSOCUG00000001994	282
ENSOCUG00000001995	2031
ENSOCUG00000001996	48
ENSOCUG00000001998	2655
ENSOCUG00000001999	1299
ENSOCUG00000002000	43
ENSOCUG00000002001	4874
ENSOCUG00000002002	0
ENSOCUG00000002003	1176
ENSOCUG00000002004	2617
ENSOCUG00000002006	3737
ENSOCUG00000002007	2159
ENSOCUG00000002008	1543
ENSOCUG00000002009	431
ENSOCUG00000002011	1135
ENSOCUG00000002013	2604
ENSOCUG00000002014	3737
ENSOCUG00000002017	190
ENSOCUG00000002018	2886
ENSOCUG00000002019	2
ENSOCUG00000002020	501
ENSOCUG00000002021	45
ENSOCUG00000002022	4523
ENSOCUG00000002023	466
ENSOCUG00000002024	16
ENSOCUG00000002025	6069
ENSOCUG00000002026	168
ENSOCUG00000002027	2943
ENSOCUG00000002028	937
ENSOCUG00000002029	4
ENSOCUG00000002030	20
ENSOCUG00000002031	792
ENSOCUG00000002032	6
ENSOCUG00000002033	899
ENSOCUG00000002037	6645
ENSOCUG00000002038	2907
ENSOCUG00000002039	0
ENSOCUG00000002040	0
ENSOCUG00000002041	8658
ENSOCUG00000002042	215
ENSOCUG00000002043	2055
ENSOCUG00000002047	244
ENSOCUG00000002050	824
ENSOCUG00000002051	15
ENSOCUG00000002052	1059
ENSOCUG00000002053	2352
ENSOCUG00000002054	630
ENSOCUG00000002055	1157
ENSOCUG00000002056	25
ENSOCUG00000002057	4
ENSOCUG00000002058	0
ENSOCUG00000002059	1781
ENSOCUG00000002060	1861
ENSOCUG00000002062	1
ENSOCUG00000002063	15432
ENSOCUG00000002064	5
ENSOCUG00000002065	2438
ENSOCUG00000002066	1102
ENSOCUG00000002069	1
ENSOCUG00000002071	5320
ENSOCUG00000002072	374
ENSOCUG00000002073	4012
ENSOCUG00000002074	8752
ENSOCUG00000002075	921
ENSOCUG00000002076	1149
ENSOCUG00000002078	0
ENSOCUG00000002080	142
ENSOCUG00000002083	97
ENSOCUG00000002084	1967
ENSOCUG00000002085	1385
ENSOCUG00000002086	0
ENSOCUG00000002089	0
ENSOCUG00000002090	2527
ENSOCUG00000002093	891
ENSOCUG00000002094	11076
ENSOCUG00000002095	900
ENSOCUG00000002097	0
ENSOCUG00000002098	697
ENSOCUG00000002099	16689
ENSOCUG00000002100	1688
ENSOCUG00000002102	954
ENSOCUG00000002103	8
ENSOCUG00000002104	0
ENSOCUG00000002105	1393
ENSOCUG00000002106	421
ENSOCUG00000002107	20394
ENSOCUG00000002108	111
ENSOCUG00000002110	2747
ENSOCUG00000002111	0
ENSOCUG00000002112	26
ENSOCUG00000002114	257
ENSOCUG00000002115	3630
ENSOCUG00000002117	936
ENSOCUG00000002118	467
ENSOCUG00000002119	115
ENSOCUG00000002120	2612
ENSOCUG00000002121	5967
ENSOCUG00000002122	2647
ENSOCUG00000002123	613
ENSOCUG00000002125	20
ENSOCUG00000002126	267
ENSOCUG00000002127	417
ENSOCUG00000002128	200
ENSOCUG00000002129	7506
ENSOCUG00000002131	730
ENSOCUG00000002132	2355
ENSOCUG00000002134	302
ENSOCUG00000002135	2132
ENSOCUG00000002137	2133
ENSOCUG00000002138	0
ENSOCUG00000002139	445
ENSOCUG00000002140	1545
ENSOCUG00000002141	0
ENSOCUG00000002142	20
ENSOCUG00000002143	897
ENSOCUG00000002144	437
ENSOCUG00000002145	526
ENSOCUG00000002146	0
ENSOCUG00000002147	954
ENSOCUG00000002148	2859
ENSOCUG00000002149	726
ENSOCUG00000002150	8288
ENSOCUG00000002151	2201
ENSOCUG00000002152	236
ENSOCUG00000002153	3689
ENSOCUG00000002154	2129
ENSOCUG00000002155	7423
ENSOCUG00000002156	1996
ENSOCUG00000002157	4662
ENSOCUG00000002158	920
ENSOCUG00000002159	1262
ENSOCUG00000002160	2468
ENSOCUG00000002163	2584
ENSOCUG00000002165	2770
ENSOCUG00000002166	1841
ENSOCUG00000002167	1171
ENSOCUG00000002171	1656
ENSOCUG00000002172	1315
ENSOCUG00000002173	920
ENSOCUG00000002176	9146
ENSOCUG00000002177	6562
ENSOCUG00000002178	1047
ENSOCUG00000002179	2287
ENSOCUG00000002180	3505
ENSOCUG00000002181	3826
ENSOCUG00000002182	1020
ENSOCUG00000002183	2001
ENSOCUG00000002185	545
ENSOCUG00000002186	122
ENSOCUG00000002187	16762
ENSOCUG00000002188	545
ENSOCUG00000002189	618
ENSOCUG00000002190	635
ENSOCUG00000002192	243
ENSOCUG00000002193	1555
ENSOCUG00000002194	2858
ENSOCUG00000002196	2
ENSOCUG00000002197	2177
ENSOCUG00000002198	268
ENSOCUG00000002199	0
ENSOCUG00000002200	775
ENSOCUG00000002202	675
ENSOCUG00000002203	5932
ENSOCUG00000002204	2069
ENSOCUG00000002205	1052
ENSOCUG00000002206	467
ENSOCUG00000002207	284
ENSOCUG00000002208	4
ENSOCUG00000002210	2634
ENSOCUG00000002211	213
ENSOCUG00000002212	962
ENSOCUG00000002215	1221
ENSOCUG00000002216	445
ENSOCUG00000002217	1226
ENSOCUG00000002218	1933
ENSOCUG00000002219	983
ENSOCUG00000002220	860
ENSOCUG00000002222	13
ENSOCUG00000002223	472
ENSOCUG00000002224	1186
ENSOCUG00000002225	6145
ENSOCUG00000002226	2262
ENSOCUG00000002230	30174
ENSOCUG00000002231	2005
ENSOCUG00000002233	78
ENSOCUG00000002235	1108
ENSOCUG00000002236	2707
ENSOCUG00000002237	0
ENSOCUG00000002238	3334
ENSOCUG00000002240	751
ENSOCUG00000002241	3096
ENSOCUG00000002242	101
ENSOCUG00000002243	858
ENSOCUG00000002244	6633
ENSOCUG00000002245	1309
ENSOCUG00000002246	1237
ENSOCUG00000002248	2212
ENSOCUG00000002249	703
ENSOCUG00000002250	4711
ENSOCUG00000002251	357
ENSOCUG00000002253	509
ENSOCUG00000002254	1744
ENSOCUG00000002256	170
ENSOCUG00000002258	474
ENSOCUG00000002259	1271
ENSOCUG00000002260	1385
ENSOCUG00000002261	3
ENSOCUG00000002263	5100
ENSOCUG00000002264	5593
ENSOCUG00000002267	1102
ENSOCUG00000002269	246
ENSOCUG00000002271	5150
ENSOCUG00000002272	144
ENSOCUG00000002278	992
ENSOCUG00000002279	624
ENSOCUG00000002281	167
ENSOCUG00000002283	892
ENSOCUG00000002284	115
ENSOCUG00000002285	2804
ENSOCUG00000002287	611
ENSOCUG00000002289	2554
ENSOCUG00000002290	3539
ENSOCUG00000002291	0
ENSOCUG00000002292	3013
ENSOCUG00000002295	805
ENSOCUG00000002296	289
ENSOCUG00000002297	2
ENSOCUG00000002298	2224
ENSOCUG00000002299	1030
ENSOCUG00000002300	1597
ENSOCUG00000002301	60
ENSOCUG00000002302	1851
ENSOCUG00000002303	773
ENSOCUG00000002304	6948
ENSOCUG00000002305	0
ENSOCUG00000002306	2
ENSOCUG00000002309	1507
ENSOCUG00000002310	250
ENSOCUG00000002311	67
ENSOCUG00000002312	846
ENSOCUG00000002313	3983
ENSOCUG00000002314	1
ENSOCUG00000002315	3577
ENSOCUG00000002316	2236
ENSOCUG00000002317	0
ENSOCUG00000002318	602
ENSOCUG00000002319	0
ENSOCUG00000002320	3535
ENSOCUG00000002322	859
ENSOCUG00000002323	4015
ENSOCUG00000002324	6545
ENSOCUG00000002325	3874
ENSOCUG00000002326	2515
ENSOCUG00000002331	0
ENSOCUG00000002332	1791
ENSOCUG00000002334	790
ENSOCUG00000002335	84
ENSOCUG00000002336	67
ENSOCUG00000002337	4
ENSOCUG00000002338	41
ENSOCUG00000002339	1290
ENSOCUG00000002341	1230
ENSOCUG00000002342	98
ENSOCUG00000002344	2385
ENSOCUG00000002345	1315
ENSOCUG00000002346	419
ENSOCUG00000002349	31
ENSOCUG00000002350	1055
ENSOCUG00000002352	3543
ENSOCUG00000002353	325
ENSOCUG00000002356	8321
ENSOCUG00000002357	72
ENSOCUG00000002358	237
ENSOCUG00000002360	1643
ENSOCUG00000002361	5881
ENSOCUG00000002363	975
ENSOCUG00000002364	10
ENSOCUG00000002365	0
ENSOCUG00000002366	7
ENSOCUG00000002367	66
ENSOCUG00000002368	1654
ENSOCUG00000002369	6
ENSOCUG00000002371	55
ENSOCUG00000002372	2577
ENSOCUG00000002373	240
ENSOCUG00000002375	942
ENSOCUG00000002376	198
ENSOCUG00000002378	883
ENSOCUG00000002379	332
ENSOCUG00000002380	1370
ENSOCUG00000002381	26
ENSOCUG00000002383	665
ENSOCUG00000002384	496
ENSOCUG00000002386	2260
ENSOCUG00000002387	1418
ENSOCUG00000002389	2158
ENSOCUG00000002390	1932
ENSOCUG00000002391	1647
ENSOCUG00000002392	3162
ENSOCUG00000002393	337
ENSOCUG00000002394	1802
ENSOCUG00000002395	3135
ENSOCUG00000002396	1796
ENSOCUG00000002397	2103
ENSOCUG00000002398	3701
ENSOCUG00000002399	148
ENSOCUG00000002400	317
ENSOCUG00000002401	2617
ENSOCUG00000002402	0
ENSOCUG00000002403	1128
ENSOCUG00000002404	0
ENSOCUG00000002406	3007
ENSOCUG00000002407	1006
ENSOCUG00000002408	1
ENSOCUG00000002409	928
ENSOCUG00000002410	1616
ENSOCUG00000002411	127
ENSOCUG00000002412	0
ENSOCUG00000002413	1
ENSOCUG00000002414	2626
ENSOCUG00000002417	945
ENSOCUG00000002418	580
ENSOCUG00000002419	10175
ENSOCUG00000002420	4
ENSOCUG00000002421	1694
ENSOCUG00000002424	462
ENSOCUG00000002425	1292
ENSOCUG00000002426	2121
ENSOCUG00000002427	1466
ENSOCUG00000002428	1403
ENSOCUG00000002429	8401
ENSOCUG00000002431	305
ENSOCUG00000002432	1466
ENSOCUG00000002433	1090
ENSOCUG00000002434	781
ENSOCUG00000002435	842
ENSOCUG00000002436	315
ENSOCUG00000002437	581
ENSOCUG00000002438	1167
ENSOCUG00000002439	1007
ENSOCUG00000002440	23
ENSOCUG00000002441	4443
ENSOCUG00000002442	1645
ENSOCUG00000002443	13
ENSOCUG00000002444	325
ENSOCUG00000002445	8606
ENSOCUG00000002447	1887
ENSOCUG00000002448	5463
ENSOCUG00000002449	2212
ENSOCUG00000002450	595
ENSOCUG00000002451	8802
ENSOCUG00000002452	5
ENSOCUG00000002453	0
ENSOCUG00000002455	7126
ENSOCUG00000002456	978
ENSOCUG00000002457	319
ENSOCUG00000002458	105
ENSOCUG00000002461	1788
ENSOCUG00000002462	618
ENSOCUG00000002463	1832
ENSOCUG00000002464	2345
ENSOCUG00000002466	177
ENSOCUG00000002467	15
ENSOCUG00000002468	137
ENSOCUG00000002470	1008
ENSOCUG00000002473	514
ENSOCUG00000002474	0
ENSOCUG00000002476	862
ENSOCUG00000002477	28
ENSOCUG00000002478	3372
ENSOCUG00000002480	963
ENSOCUG00000002481	24
ENSOCUG00000002483	360
ENSOCUG00000002484	1762
ENSOCUG00000002485	1002
ENSOCUG00000002486	1
ENSOCUG00000002487	9
ENSOCUG00000002488	0
ENSOCUG00000002489	1452
ENSOCUG00000002490	0
ENSOCUG00000002492	292
ENSOCUG00000002494	1308
ENSOCUG00000002495	2283
ENSOCUG00000002496	499
ENSOCUG00000002497	987
ENSOCUG00000002498	2046
ENSOCUG00000002500	12
ENSOCUG00000002503	113
ENSOCUG00000002504	546
ENSOCUG00000002505	4354
ENSOCUG00000002506	6037
ENSOCUG00000002507	887
ENSOCUG00000002508	0
ENSOCUG00000002509	550
ENSOCUG00000002510	40340
ENSOCUG00000002512	2870
ENSOCUG00000002513	0
ENSOCUG00000002515	244
ENSOCUG00000002516	0
ENSOCUG00000002518	2888
ENSOCUG00000002519	804
ENSOCUG00000002522	141
ENSOCUG00000002523	1173
ENSOCUG00000002528	1773
ENSOCUG00000002529	9
ENSOCUG00000002530	637
ENSOCUG00000002533	1901
ENSOCUG00000002536	1605
ENSOCUG00000002537	1237
ENSOCUG00000002539	0
ENSOCUG00000002541	9055
ENSOCUG00000002542	0
ENSOCUG00000002543	4364
ENSOCUG00000002546	0
ENSOCUG00000002549	8053
ENSOCUG00000002551	1085
ENSOCUG00000002553	142
ENSOCUG00000002554	1644
ENSOCUG00000002555	4128
ENSOCUG00000002556	1088
ENSOCUG00000002557	1902
ENSOCUG00000002559	1822
ENSOCUG00000002562	1464
ENSOCUG00000002563	772
ENSOCUG00000002565	301
ENSOCUG00000002566	14
ENSOCUG00000002567	0
ENSOCUG00000002569	2038
ENSOCUG00000002572	169
ENSOCUG00000002573	2584
ENSOCUG00000002574	652
ENSOCUG00000002575	0
ENSOCUG00000002576	808
ENSOCUG00000002577	710
ENSOCUG00000002580	659
ENSOCUG00000002581	7039
ENSOCUG00000002582	60
ENSOCUG00000002583	1431
ENSOCUG00000002584	0
ENSOCUG00000002586	0
ENSOCUG00000002587	439
ENSOCUG00000002591	782
ENSOCUG00000002593	4606
ENSOCUG00000002594	10348
ENSOCUG00000002595	5091
ENSOCUG00000002596	300
ENSOCUG00000002598	4012
ENSOCUG00000002599	0
ENSOCUG00000002601	5700
ENSOCUG00000002602	0
ENSOCUG00000002603	470
ENSOCUG00000002605	0
ENSOCUG00000002606	91
ENSOCUG00000002607	0
ENSOCUG00000002609	957
ENSOCUG00000002610	1130
ENSOCUG00000002611	731
ENSOCUG00000002612	0
ENSOCUG00000002613	155
ENSOCUG00000002614	37
ENSOCUG00000002617	155
ENSOCUG00000002619	998
ENSOCUG00000002620	7
ENSOCUG00000002623	1128
ENSOCUG00000002624	41
ENSOCUG00000002626	139
ENSOCUG00000002627	1940
ENSOCUG00000002628	377
ENSOCUG00000002629	2636
ENSOCUG00000002630	75
ENSOCUG00000002631	2153
ENSOCUG00000002632	3
ENSOCUG00000002633	7185
ENSOCUG00000002635	34
ENSOCUG00000002636	1981
ENSOCUG00000002637	1327
ENSOCUG00000002638	411
ENSOCUG00000002641	7076
ENSOCUG00000002642	7
ENSOCUG00000002643	2612
ENSOCUG00000002646	1
ENSOCUG00000002647	2203
ENSOCUG00000002648	99
ENSOCUG00000002650	0
ENSOCUG00000002652	1460
ENSOCUG00000002653	1386
ENSOCUG00000002654	0
ENSOCUG00000002655	2413
ENSOCUG00000002656	69
ENSOCUG00000002657	4582
ENSOCUG00000002658	493
ENSOCUG00000002660	48
ENSOCUG00000002662	3613
ENSOCUG00000002663	5763
ENSOCUG00000002665	488
ENSOCUG00000002668	6
ENSOCUG00000002669	2325
ENSOCUG00000002670	1603
ENSOCUG00000002671	5302
ENSOCUG00000002672	1467
ENSOCUG00000002673	17295
ENSOCUG00000002674	66
ENSOCUG00000002676	1928
ENSOCUG00000002677	8978
ENSOCUG00000002679	2970
ENSOCUG00000002682	320
ENSOCUG00000002683	5785
ENSOCUG00000002684	0
ENSOCUG00000002685	508
ENSOCUG00000002686	3187
ENSOCUG00000002687	0
ENSOCUG00000002688	165
ENSOCUG00000002689	1843
ENSOCUG00000002690	2512
ENSOCUG00000002692	211
ENSOCUG00000002693	1
ENSOCUG00000002694	2317
ENSOCUG00000002695	1496
ENSOCUG00000002696	6634
ENSOCUG00000002697	0
ENSOCUG00000002698	382
ENSOCUG00000002699	666
ENSOCUG00000002701	837
ENSOCUG00000002702	273
ENSOCUG00000002703	81
ENSOCUG00000002704	2687
ENSOCUG00000002705	1382
ENSOCUG00000002706	644
ENSOCUG00000002707	818
ENSOCUG00000002710	0
ENSOCUG00000002711	4
ENSOCUG00000002712	5755
ENSOCUG00000002715	987
ENSOCUG00000002716	280
ENSOCUG00000002718	36
ENSOCUG00000002719	51
ENSOCUG00000002720	5784
ENSOCUG00000002722	5478
ENSOCUG00000002723	0
ENSOCUG00000002724	1446
ENSOCUG00000002725	189
ENSOCUG00000002727	3692
ENSOCUG00000002728	2126
ENSOCUG00000002730	297
ENSOCUG00000002732	0
ENSOCUG00000002733	2198
ENSOCUG00000002735	5
ENSOCUG00000002736	1079
ENSOCUG00000002737	1124
ENSOCUG00000002738	704
ENSOCUG00000002739	6686
ENSOCUG00000002740	1440
ENSOCUG00000002742	1484
[truncated: 27,591 more rows]
