# Supplementary material for: A bio-functional polymer that prevents retinal scarring through modulation of NRF2 signalling pathway
Source: Nat Commun. 2022 May 19;13:2796. doi: 10.1038/s41467-022-30474-6 (PMC9119969; doi:10.1038/s41467-022-30474-6)
Supplement: Supplementary file 11 — Source data [file 41467_2022_30474_MOESM11_ESM.zip › NCOMMS-21-46079B_zip/Source data 2_RNA-Seq Data/DESeq2/CountFiles/invivo/RP_1M3_sorted.count]

ENSOCUG00000000004	3775
ENSOCUG00000000005	771
ENSOCUG00000000006	2209
ENSOCUG00000000007	1
ENSOCUG00000000008	2
ENSOCUG00000000009	8031
ENSOCUG00000000010	2004
ENSOCUG00000000012	2546
ENSOCUG00000000013	295
ENSOCUG00000000014	60325
ENSOCUG00000000015	2146
ENSOCUG00000000016	79
ENSOCUG00000000017	4468
ENSOCUG00000000018	275
ENSOCUG00000000020	2136
ENSOCUG00000000021	2699
ENSOCUG00000000022	686
ENSOCUG00000000023	826
ENSOCUG00000000024	195
ENSOCUG00000000025	526
ENSOCUG00000000026	0
ENSOCUG00000000028	2589
ENSOCUG00000000030	420
ENSOCUG00000000031	16
ENSOCUG00000000032	231
ENSOCUG00000000034	849
ENSOCUG00000000036	0
ENSOCUG00000000038	474
ENSOCUG00000000040	325
ENSOCUG00000000041	2
ENSOCUG00000000044	0
ENSOCUG00000000046	0
ENSOCUG00000000049	866
ENSOCUG00000000051	1816
ENSOCUG00000000055	36
ENSOCUG00000000059	225
ENSOCUG00000000060	6470
ENSOCUG00000000061	95
ENSOCUG00000000063	427
ENSOCUG00000000064	2220
ENSOCUG00000000065	490
ENSOCUG00000000066	217
ENSOCUG00000000068	3227
ENSOCUG00000000069	4196
ENSOCUG00000000071	558
ENSOCUG00000000072	42
ENSOCUG00000000073	69182
ENSOCUG00000000074	2054
ENSOCUG00000000075	7665
ENSOCUG00000000076	601
ENSOCUG00000000077	598
ENSOCUG00000000079	0
ENSOCUG00000000080	974
ENSOCUG00000000081	10231
ENSOCUG00000000083	354
ENSOCUG00000000085	1110
ENSOCUG00000000086	3939
ENSOCUG00000000087	447
ENSOCUG00000000089	0
ENSOCUG00000000090	3093
ENSOCUG00000000091	210
ENSOCUG00000000092	4864
ENSOCUG00000000093	383
ENSOCUG00000000094	47
ENSOCUG00000000095	869
ENSOCUG00000000097	1460
ENSOCUG00000000098	36
ENSOCUG00000000100	2775
ENSOCUG00000000101	31
ENSOCUG00000000102	1747
ENSOCUG00000000103	0
ENSOCUG00000000104	539
ENSOCUG00000000105	3205
ENSOCUG00000000107	1644
ENSOCUG00000000108	984
ENSOCUG00000000109	35
ENSOCUG00000000111	785
ENSOCUG00000000114	987
ENSOCUG00000000116	2612
ENSOCUG00000000117	4
ENSOCUG00000000119	16
ENSOCUG00000000120	253
ENSOCUG00000000121	72
ENSOCUG00000000122	1120
ENSOCUG00000000123	1308
ENSOCUG00000000127	427
ENSOCUG00000000128	166
ENSOCUG00000000129	4132
ENSOCUG00000000131	787
ENSOCUG00000000133	118
ENSOCUG00000000134	5768
ENSOCUG00000000136	7
ENSOCUG00000000137	5787
ENSOCUG00000000140	3104
ENSOCUG00000000141	927
ENSOCUG00000000142	194
ENSOCUG00000000143	0
ENSOCUG00000000144	66
ENSOCUG00000000145	574
ENSOCUG00000000146	7933
ENSOCUG00000000148	1546
ENSOCUG00000000149	4815
ENSOCUG00000000151	26
ENSOCUG00000000152	1615
ENSOCUG00000000153	805
ENSOCUG00000000154	0
ENSOCUG00000000155	943
ENSOCUG00000000156	7749
ENSOCUG00000000157	1009
ENSOCUG00000000158	5860
ENSOCUG00000000159	563
ENSOCUG00000000161	1466
ENSOCUG00000000162	301
ENSOCUG00000000163	3347
ENSOCUG00000000164	2598
ENSOCUG00000000166	306
ENSOCUG00000000167	4077
ENSOCUG00000000169	1
ENSOCUG00000000170	809
ENSOCUG00000000171	22
ENSOCUG00000000172	430
ENSOCUG00000000173	2359
ENSOCUG00000000174	824
ENSOCUG00000000175	25
ENSOCUG00000000176	5
ENSOCUG00000000178	271
ENSOCUG00000000179	9259
ENSOCUG00000000181	468
ENSOCUG00000000182	421
ENSOCUG00000000184	1825
ENSOCUG00000000185	1255
ENSOCUG00000000186	763
ENSOCUG00000000187	1620
ENSOCUG00000000188	809
ENSOCUG00000000191	483
ENSOCUG00000000193	2868
ENSOCUG00000000194	12
ENSOCUG00000000197	2436
ENSOCUG00000000199	0
ENSOCUG00000000200	741
ENSOCUG00000000201	226
ENSOCUG00000000203	496
ENSOCUG00000000204	2
ENSOCUG00000000205	6
ENSOCUG00000000206	125
ENSOCUG00000000208	116
ENSOCUG00000000210	1
ENSOCUG00000000213	1621
ENSOCUG00000000214	431
ENSOCUG00000000215	704
ENSOCUG00000000218	647
ENSOCUG00000000219	205
ENSOCUG00000000220	1946
ENSOCUG00000000221	0
ENSOCUG00000000222	59
ENSOCUG00000000224	259
ENSOCUG00000000227	1579
ENSOCUG00000000228	1045
ENSOCUG00000000229	3431
ENSOCUG00000000230	211
ENSOCUG00000000231	931
ENSOCUG00000000232	3
ENSOCUG00000000234	2153
ENSOCUG00000000236	868
ENSOCUG00000000237	1047
ENSOCUG00000000239	0
ENSOCUG00000000241	4
ENSOCUG00000000242	92
ENSOCUG00000000243	7
ENSOCUG00000000244	1949
ENSOCUG00000000245	3408
ENSOCUG00000000247	1403
ENSOCUG00000000248	1208
ENSOCUG00000000249	728
ENSOCUG00000000250	14
ENSOCUG00000000251	5958
ENSOCUG00000000252	639
ENSOCUG00000000255	925
ENSOCUG00000000256	438
ENSOCUG00000000258	1475
ENSOCUG00000000259	278
ENSOCUG00000000263	259
ENSOCUG00000000264	8570
ENSOCUG00000000265	4025
ENSOCUG00000000266	382
ENSOCUG00000000268	896
ENSOCUG00000000269	769
ENSOCUG00000000270	1777
ENSOCUG00000000271	172
ENSOCUG00000000272	4849
ENSOCUG00000000274	801
ENSOCUG00000000276	1040
ENSOCUG00000000277	675
ENSOCUG00000000278	1407
ENSOCUG00000000280	413
ENSOCUG00000000281	687
ENSOCUG00000000285	783
ENSOCUG00000000286	827
ENSOCUG00000000289	3643
ENSOCUG00000000290	533
ENSOCUG00000000291	4475
ENSOCUG00000000292	2063
ENSOCUG00000000293	28
ENSOCUG00000000297	293
ENSOCUG00000000298	4568
ENSOCUG00000000299	1
ENSOCUG00000000300	1284
ENSOCUG00000000301	455
ENSOCUG00000000302	241
ENSOCUG00000000303	0
ENSOCUG00000000304	873
ENSOCUG00000000305	54
ENSOCUG00000000306	870
ENSOCUG00000000307	1106
ENSOCUG00000000308	64
ENSOCUG00000000309	0
ENSOCUG00000000310	138
ENSOCUG00000000312	2121
ENSOCUG00000000313	7
ENSOCUG00000000315	314
ENSOCUG00000000318	768
ENSOCUG00000000319	41
ENSOCUG00000000320	100
ENSOCUG00000000321	0
ENSOCUG00000000322	1225
ENSOCUG00000000323	2608
ENSOCUG00000000324	116
ENSOCUG00000000325	967
ENSOCUG00000000326	663
ENSOCUG00000000328	3293
ENSOCUG00000000329	370
ENSOCUG00000000330	0
ENSOCUG00000000331	662
ENSOCUG00000000333	225
ENSOCUG00000000334	2552
ENSOCUG00000000336	1490
ENSOCUG00000000338	2924
ENSOCUG00000000339	224
ENSOCUG00000000341	187
ENSOCUG00000000342	269
ENSOCUG00000000343	2916
ENSOCUG00000000344	485
ENSOCUG00000000345	552
ENSOCUG00000000346	2528
ENSOCUG00000000347	1595
ENSOCUG00000000348	981
ENSOCUG00000000349	248
ENSOCUG00000000350	0
ENSOCUG00000000353	892
ENSOCUG00000000354	573
ENSOCUG00000000355	2265
ENSOCUG00000000356	883
ENSOCUG00000000357	1105
ENSOCUG00000000358	2995
ENSOCUG00000000359	2851
ENSOCUG00000000360	655
ENSOCUG00000000361	8
ENSOCUG00000000363	0
ENSOCUG00000000364	903
ENSOCUG00000000365	975
ENSOCUG00000000367	2029
ENSOCUG00000000368	408
ENSOCUG00000000370	75
ENSOCUG00000000371	113
ENSOCUG00000000373	0
ENSOCUG00000000374	141
ENSOCUG00000000375	225
ENSOCUG00000000377	134
ENSOCUG00000000378	47
ENSOCUG00000000379	7
ENSOCUG00000000380	152
ENSOCUG00000000381	3324
ENSOCUG00000000382	1677
ENSOCUG00000000383	28
ENSOCUG00000000384	83
ENSOCUG00000000385	1847
ENSOCUG00000000387	3
ENSOCUG00000000388	434
ENSOCUG00000000389	0
ENSOCUG00000000391	5282
ENSOCUG00000000392	1034
ENSOCUG00000000393	0
ENSOCUG00000000397	690
ENSOCUG00000000398	732
ENSOCUG00000000399	0
ENSOCUG00000000401	374
ENSOCUG00000000402	335
ENSOCUG00000000403	1408
ENSOCUG00000000404	2766
ENSOCUG00000000405	724
ENSOCUG00000000406	972
ENSOCUG00000000407	6444
ENSOCUG00000000408	1148
ENSOCUG00000000409	5486
ENSOCUG00000000410	909
ENSOCUG00000000412	549
ENSOCUG00000000416	4054
ENSOCUG00000000418	20
ENSOCUG00000000421	29
ENSOCUG00000000422	119
ENSOCUG00000000425	2382
ENSOCUG00000000426	395
ENSOCUG00000000427	112
ENSOCUG00000000429	1629
ENSOCUG00000000431	2460
ENSOCUG00000000432	5047
ENSOCUG00000000435	204
ENSOCUG00000000436	8
ENSOCUG00000000437	67
ENSOCUG00000000438	32
ENSOCUG00000000439	4061
ENSOCUG00000000440	477
ENSOCUG00000000441	7
ENSOCUG00000000442	2014
ENSOCUG00000000444	366
ENSOCUG00000000445	95
ENSOCUG00000000446	253
ENSOCUG00000000448	27
ENSOCUG00000000451	85
ENSOCUG00000000454	0
ENSOCUG00000000455	2283
ENSOCUG00000000457	0
ENSOCUG00000000459	1445
ENSOCUG00000000460	20
ENSOCUG00000000461	1622
ENSOCUG00000000462	3025
ENSOCUG00000000463	925
ENSOCUG00000000464	583
ENSOCUG00000000466	1085
ENSOCUG00000000467	766
ENSOCUG00000000468	342
ENSOCUG00000000470	1558
ENSOCUG00000000471	23
ENSOCUG00000000472	1258
ENSOCUG00000000473	3931
ENSOCUG00000000474	0
ENSOCUG00000000475	1817
ENSOCUG00000000476	86
ENSOCUG00000000477	2526
ENSOCUG00000000478	423
ENSOCUG00000000479	3083
ENSOCUG00000000481	3183
ENSOCUG00000000482	660
ENSOCUG00000000483	158
ENSOCUG00000000484	1419
ENSOCUG00000000485	739
ENSOCUG00000000486	156
ENSOCUG00000000487	886
ENSOCUG00000000488	39
ENSOCUG00000000489	558
ENSOCUG00000000491	5
ENSOCUG00000000493	4250
ENSOCUG00000000494	1110
ENSOCUG00000000495	0
ENSOCUG00000000498	1891
ENSOCUG00000000499	3088
ENSOCUG00000000500	229
ENSOCUG00000000501	5
ENSOCUG00000000502	1599
ENSOCUG00000000503	2553
ENSOCUG00000000504	0
ENSOCUG00000000506	41
ENSOCUG00000000507	613
ENSOCUG00000000508	277
ENSOCUG00000000509	345
ENSOCUG00000000510	1143
ENSOCUG00000000511	2594
ENSOCUG00000000512	3201
ENSOCUG00000000513	4
ENSOCUG00000000515	83
ENSOCUG00000000516	2090
ENSOCUG00000000517	0
ENSOCUG00000000518	1221
ENSOCUG00000000520	660
ENSOCUG00000000521	1542
ENSOCUG00000000522	43
ENSOCUG00000000524	38
ENSOCUG00000000525	1765
ENSOCUG00000000526	1211
ENSOCUG00000000527	1506
ENSOCUG00000000528	41
ENSOCUG00000000530	2417
ENSOCUG00000000531	1337
ENSOCUG00000000532	2840
ENSOCUG00000000533	109
ENSOCUG00000000534	117
ENSOCUG00000000535	4678
ENSOCUG00000000536	896
ENSOCUG00000000539	112
ENSOCUG00000000540	205
ENSOCUG00000000541	688
ENSOCUG00000000543	390
ENSOCUG00000000544	0
ENSOCUG00000000545	90
ENSOCUG00000000547	25
ENSOCUG00000000548	971
ENSOCUG00000000551	5
ENSOCUG00000000552	4084
ENSOCUG00000000553	555
ENSOCUG00000000554	159
ENSOCUG00000000555	52
ENSOCUG00000000557	642
ENSOCUG00000000558	281
ENSOCUG00000000559	20
ENSOCUG00000000560	173
ENSOCUG00000000562	2982
ENSOCUG00000000563	0
ENSOCUG00000000564	1048
ENSOCUG00000000565	750
ENSOCUG00000000566	666
ENSOCUG00000000567	0
ENSOCUG00000000568	120
ENSOCUG00000000569	0
ENSOCUG00000000572	1717
ENSOCUG00000000573	1317
ENSOCUG00000000574	1376
ENSOCUG00000000575	798
ENSOCUG00000000576	282
ENSOCUG00000000577	973
ENSOCUG00000000578	399
ENSOCUG00000000579	104
ENSOCUG00000000580	59
ENSOCUG00000000581	1509
ENSOCUG00000000582	1366
ENSOCUG00000000583	1288
ENSOCUG00000000584	598
ENSOCUG00000000585	649
ENSOCUG00000000586	1311
ENSOCUG00000000587	1735
ENSOCUG00000000588	1478
ENSOCUG00000000590	7034
ENSOCUG00000000591	0
ENSOCUG00000000592	4404
ENSOCUG00000000593	1152
ENSOCUG00000000594	684
ENSOCUG00000000595	1457
ENSOCUG00000000596	4966
ENSOCUG00000000597	141
ENSOCUG00000000598	2613
ENSOCUG00000000601	1821
ENSOCUG00000000602	208
ENSOCUG00000000603	11
ENSOCUG00000000604	13991
ENSOCUG00000000606	343
ENSOCUG00000000608	822
ENSOCUG00000000611	2957
ENSOCUG00000000612	68
ENSOCUG00000000613	717
ENSOCUG00000000614	594
ENSOCUG00000000615	1124
ENSOCUG00000000616	13
ENSOCUG00000000617	341
ENSOCUG00000000618	934
ENSOCUG00000000619	1043
ENSOCUG00000000621	81
ENSOCUG00000000623	29
ENSOCUG00000000624	469
ENSOCUG00000000625	1343
ENSOCUG00000000626	256
ENSOCUG00000000628	1733
ENSOCUG00000000629	526
ENSOCUG00000000630	325
ENSOCUG00000000631	112
ENSOCUG00000000632	0
ENSOCUG00000000633	1779
ENSOCUG00000000634	391
ENSOCUG00000000635	39
ENSOCUG00000000636	1390
ENSOCUG00000000637	8980
ENSOCUG00000000638	324
ENSOCUG00000000641	160
ENSOCUG00000000644	0
ENSOCUG00000000645	376
ENSOCUG00000000649	423
ENSOCUG00000000650	34
ENSOCUG00000000651	703
ENSOCUG00000000652	0
ENSOCUG00000000653	5488
ENSOCUG00000000655	402
ENSOCUG00000000656	12
ENSOCUG00000000657	78
ENSOCUG00000000658	54
ENSOCUG00000000659	109
ENSOCUG00000000660	0
ENSOCUG00000000661	1985
ENSOCUG00000000663	0
ENSOCUG00000000664	581
ENSOCUG00000000666	0
ENSOCUG00000000668	1507
ENSOCUG00000000669	38
ENSOCUG00000000670	314
ENSOCUG00000000671	785
ENSOCUG00000000672	348
ENSOCUG00000000673	275
ENSOCUG00000000674	1624
ENSOCUG00000000676	4131
ENSOCUG00000000677	10213
ENSOCUG00000000678	425
ENSOCUG00000000679	4132
ENSOCUG00000000680	1663
ENSOCUG00000000681	504
ENSOCUG00000000682	1717
ENSOCUG00000000683	2615
ENSOCUG00000000684	2537
ENSOCUG00000000686	62
ENSOCUG00000000687	1032
ENSOCUG00000000688	719
ENSOCUG00000000689	391
ENSOCUG00000000691	0
ENSOCUG00000000692	2164
ENSOCUG00000000693	0
ENSOCUG00000000694	1111
ENSOCUG00000000695	907
ENSOCUG00000000696	12
ENSOCUG00000000697	1395
ENSOCUG00000000698	0
ENSOCUG00000000699	46
ENSOCUG00000000702	0
ENSOCUG00000000703	292
ENSOCUG00000000704	0
ENSOCUG00000000705	0
ENSOCUG00000000706	1803
ENSOCUG00000000707	1322
ENSOCUG00000000708	1668
ENSOCUG00000000709	1733
ENSOCUG00000000711	245
ENSOCUG00000000713	640
ENSOCUG00000000714	1904
ENSOCUG00000000715	3375
ENSOCUG00000000716	313
ENSOCUG00000000717	10201
ENSOCUG00000000718	187
ENSOCUG00000000719	1141
ENSOCUG00000000720	1387
ENSOCUG00000000721	2997
ENSOCUG00000000722	748
ENSOCUG00000000723	420
ENSOCUG00000000724	1122
ENSOCUG00000000725	6
ENSOCUG00000000727	913
ENSOCUG00000000728	190
ENSOCUG00000000730	274
ENSOCUG00000000731	703
ENSOCUG00000000732	399
ENSOCUG00000000733	347
ENSOCUG00000000734	12552
ENSOCUG00000000736	352
ENSOCUG00000000737	80
ENSOCUG00000000738	551
ENSOCUG00000000739	6
ENSOCUG00000000740	4181
ENSOCUG00000000741	538
ENSOCUG00000000742	9
ENSOCUG00000000743	1916
ENSOCUG00000000744	13898
ENSOCUG00000000749	431
ENSOCUG00000000750	1134
ENSOCUG00000000751	0
ENSOCUG00000000754	503
ENSOCUG00000000755	2146
ENSOCUG00000000756	1377
ENSOCUG00000000757	29
ENSOCUG00000000758	615
ENSOCUG00000000760	39
ENSOCUG00000000761	118
ENSOCUG00000000763	751
ENSOCUG00000000764	739
ENSOCUG00000000765	1002
ENSOCUG00000000766	0
ENSOCUG00000000769	2521
ENSOCUG00000000771	109
ENSOCUG00000000774	798
ENSOCUG00000000775	427
ENSOCUG00000000776	1382
ENSOCUG00000000777	0
ENSOCUG00000000778	3692
ENSOCUG00000000779	31
ENSOCUG00000000780	1055
ENSOCUG00000000781	1522
ENSOCUG00000000784	984
ENSOCUG00000000786	522
ENSOCUG00000000787	605
ENSOCUG00000000788	4
ENSOCUG00000000789	1567
ENSOCUG00000000790	2740
ENSOCUG00000000791	12196
ENSOCUG00000000792	1131
ENSOCUG00000000793	1494
ENSOCUG00000000794	392
ENSOCUG00000000795	2874
ENSOCUG00000000796	26
ENSOCUG00000000797	13
ENSOCUG00000000798	536
ENSOCUG00000000799	3
ENSOCUG00000000800	2381
ENSOCUG00000000802	487
ENSOCUG00000000803	656
ENSOCUG00000000804	2383
ENSOCUG00000000805	406
ENSOCUG00000000806	926
ENSOCUG00000000807	929
ENSOCUG00000000809	1
ENSOCUG00000000810	214
ENSOCUG00000000811	1295
ENSOCUG00000000812	302
ENSOCUG00000000813	10
ENSOCUG00000000814	0
ENSOCUG00000000815	1096
ENSOCUG00000000816	2943
ENSOCUG00000000817	3495
ENSOCUG00000000818	1657
ENSOCUG00000000819	721
ENSOCUG00000000820	711
ENSOCUG00000000821	1995
ENSOCUG00000000822	3287
ENSOCUG00000000823	676
ENSOCUG00000000824	6863
ENSOCUG00000000825	5
ENSOCUG00000000826	780
ENSOCUG00000000827	5685
ENSOCUG00000000828	6594
ENSOCUG00000000829	603
ENSOCUG00000000831	49
ENSOCUG00000000832	856
ENSOCUG00000000833	1507
ENSOCUG00000000834	300
ENSOCUG00000000835	672
ENSOCUG00000000836	0
ENSOCUG00000000837	12321
ENSOCUG00000000847	5036
ENSOCUG00000000848	5049
ENSOCUG00000000849	736
ENSOCUG00000000850	1069
ENSOCUG00000000851	21432
ENSOCUG00000000852	1010
ENSOCUG00000000853	119
ENSOCUG00000000854	64
ENSOCUG00000000855	1092
ENSOCUG00000000857	545
ENSOCUG00000000859	601
ENSOCUG00000000861	1935
ENSOCUG00000000863	369
ENSOCUG00000000864	7667
ENSOCUG00000000865	1182
ENSOCUG00000000866	1386
ENSOCUG00000000867	569
ENSOCUG00000000868	0
ENSOCUG00000000869	8
ENSOCUG00000000872	0
ENSOCUG00000000874	2575
ENSOCUG00000000875	517
ENSOCUG00000000876	1601
ENSOCUG00000000877	9
ENSOCUG00000000878	2430
ENSOCUG00000000880	9681
ENSOCUG00000000881	35
ENSOCUG00000000882	1579
ENSOCUG00000000883	1
ENSOCUG00000000884	1520
ENSOCUG00000000885	1133
ENSOCUG00000000887	1227
ENSOCUG00000000888	78
ENSOCUG00000000889	715
ENSOCUG00000000894	0
ENSOCUG00000000895	263
ENSOCUG00000000896	444
ENSOCUG00000000897	362
ENSOCUG00000000898	1070
ENSOCUG00000000901	5185
ENSOCUG00000000903	36
ENSOCUG00000000905	39
ENSOCUG00000000906	2
ENSOCUG00000000907	657
ENSOCUG00000000908	0
ENSOCUG00000000909	668
ENSOCUG00000000910	1417
ENSOCUG00000000911	599
ENSOCUG00000000912	0
ENSOCUG00000000915	2121
ENSOCUG00000000916	349
ENSOCUG00000000918	0
ENSOCUG00000000919	856
ENSOCUG00000000920	312
ENSOCUG00000000921	245
ENSOCUG00000000922	1329
ENSOCUG00000000923	846
ENSOCUG00000000924	359
ENSOCUG00000000925	2446
ENSOCUG00000000927	3312
ENSOCUG00000000928	2632
ENSOCUG00000000929	392
ENSOCUG00000000930	217
ENSOCUG00000000931	461
ENSOCUG00000000932	63
ENSOCUG00000000933	1103
ENSOCUG00000000934	1313
ENSOCUG00000000936	86
ENSOCUG00000000937	2516
ENSOCUG00000000938	1298
ENSOCUG00000000939	737
ENSOCUG00000000940	416
ENSOCUG00000000941	6474
ENSOCUG00000000942	5425
ENSOCUG00000000943	249
ENSOCUG00000000944	515
ENSOCUG00000000945	247
ENSOCUG00000000947	400
ENSOCUG00000000948	363
ENSOCUG00000000950	1956
ENSOCUG00000000953	3
ENSOCUG00000000956	1854
ENSOCUG00000000957	0
ENSOCUG00000000959	8229
ENSOCUG00000000960	1630
ENSOCUG00000000962	77
ENSOCUG00000000963	856
ENSOCUG00000000965	1047
ENSOCUG00000000966	1159
ENSOCUG00000000967	8954
ENSOCUG00000000968	1175
ENSOCUG00000000969	6
ENSOCUG00000000972	634
ENSOCUG00000000973	103
ENSOCUG00000000974	37
ENSOCUG00000000977	102
ENSOCUG00000000978	6219
ENSOCUG00000000980	2220
ENSOCUG00000000981	133
ENSOCUG00000000982	933
ENSOCUG00000000983	1038
ENSOCUG00000000984	376
ENSOCUG00000000986	23
ENSOCUG00000000987	7144
ENSOCUG00000000988	1475
ENSOCUG00000000989	4001
ENSOCUG00000000990	136
ENSOCUG00000000991	2042
ENSOCUG00000000996	4817
ENSOCUG00000000997	712
ENSOCUG00000000998	3464
ENSOCUG00000000999	62002
ENSOCUG00000001001	742
ENSOCUG00000001002	515
ENSOCUG00000001004	4
ENSOCUG00000001005	1983
ENSOCUG00000001006	103
ENSOCUG00000001008	928
ENSOCUG00000001009	3603
ENSOCUG00000001011	681
ENSOCUG00000001012	0
ENSOCUG00000001013	12789
ENSOCUG00000001016	1554
ENSOCUG00000001018	7
ENSOCUG00000001019	38
ENSOCUG00000001020	986
ENSOCUG00000001021	0
ENSOCUG00000001022	1
ENSOCUG00000001023	6016
ENSOCUG00000001026	1775
ENSOCUG00000001027	3
ENSOCUG00000001028	543
ENSOCUG00000001029	2
ENSOCUG00000001030	346
ENSOCUG00000001031	614
ENSOCUG00000001032	0
ENSOCUG00000001033	0
ENSOCUG00000001034	289
ENSOCUG00000001035	1061
ENSOCUG00000001036	0
ENSOCUG00000001037	0
ENSOCUG00000001039	754
ENSOCUG00000001040	5
ENSOCUG00000001041	24
ENSOCUG00000001042	5341
ENSOCUG00000001043	2259
ENSOCUG00000001045	173
ENSOCUG00000001046	0
ENSOCUG00000001047	1348
ENSOCUG00000001048	1137
ENSOCUG00000001049	76
ENSOCUG00000001050	1859
ENSOCUG00000001051	387
ENSOCUG00000001052	1587
ENSOCUG00000001053	749
ENSOCUG00000001054	814
ENSOCUG00000001055	540
ENSOCUG00000001057	1349
ENSOCUG00000001058	663
ENSOCUG00000001060	3733
ENSOCUG00000001062	356
ENSOCUG00000001063	0
ENSOCUG00000001067	0
ENSOCUG00000001070	0
ENSOCUG00000001071	0
ENSOCUG00000001072	4536
ENSOCUG00000001073	602
ENSOCUG00000001074	0
ENSOCUG00000001075	109
ENSOCUG00000001076	231
ENSOCUG00000001077	1
ENSOCUG00000001078	868
ENSOCUG00000001081	3750
ENSOCUG00000001082	895
ENSOCUG00000001083	0
ENSOCUG00000001084	148
ENSOCUG00000001085	162
ENSOCUG00000001086	359
ENSOCUG00000001087	1
ENSOCUG00000001088	484
ENSOCUG00000001089	1068
ENSOCUG00000001090	0
ENSOCUG00000001092	0
ENSOCUG00000001093	785
ENSOCUG00000001094	0
ENSOCUG00000001096	1384
ENSOCUG00000001097	333
ENSOCUG00000001098	11
ENSOCUG00000001099	0
ENSOCUG00000001100	52
ENSOCUG00000001101	4441
ENSOCUG00000001102	2862
ENSOCUG00000001103	24
ENSOCUG00000001104	6674
ENSOCUG00000001105	7
ENSOCUG00000001106	3840
ENSOCUG00000001107	209
ENSOCUG00000001108	4277
ENSOCUG00000001109	3032
ENSOCUG00000001110	6
ENSOCUG00000001111	1624
ENSOCUG00000001112	3854
ENSOCUG00000001113	2829
ENSOCUG00000001114	39
ENSOCUG00000001116	269
ENSOCUG00000001117	18
ENSOCUG00000001119	812
ENSOCUG00000001120	5193
ENSOCUG00000001121	2069
ENSOCUG00000001122	0
ENSOCUG00000001124	497
ENSOCUG00000001125	1137
ENSOCUG00000001127	748
ENSOCUG00000001129	1
ENSOCUG00000001130	206
ENSOCUG00000001131	639
ENSOCUG00000001134	0
ENSOCUG00000001135	584
ENSOCUG00000001136	1121
ENSOCUG00000001137	1041
ENSOCUG00000001138	1366
ENSOCUG00000001139	32
ENSOCUG00000001142	1410
ENSOCUG00000001144	10157
ENSOCUG00000001145	107
ENSOCUG00000001150	57
ENSOCUG00000001151	25
ENSOCUG00000001152	870
ENSOCUG00000001155	11614
ENSOCUG00000001156	0
ENSOCUG00000001157	0
ENSOCUG00000001158	17
ENSOCUG00000001159	0
ENSOCUG00000001160	1
ENSOCUG00000001161	2351
ENSOCUG00000001162	3621
ENSOCUG00000001164	2669
ENSOCUG00000001165	1326
ENSOCUG00000001166	615
ENSOCUG00000001168	1324
ENSOCUG00000001169	393
ENSOCUG00000001170	991
ENSOCUG00000001171	37
ENSOCUG00000001172	187
ENSOCUG00000001173	159
ENSOCUG00000001174	252
ENSOCUG00000001175	1983
ENSOCUG00000001177	333
ENSOCUG00000001178	223
ENSOCUG00000001179	975
ENSOCUG00000001180	1887
ENSOCUG00000001181	81
ENSOCUG00000001183	2093
ENSOCUG00000001184	585
ENSOCUG00000001186	1951
ENSOCUG00000001188	159
ENSOCUG00000001190	516
ENSOCUG00000001191	1331
ENSOCUG00000001192	0
ENSOCUG00000001196	233
ENSOCUG00000001197	2250
ENSOCUG00000001200	220
ENSOCUG00000001201	13
ENSOCUG00000001203	774
ENSOCUG00000001205	281
ENSOCUG00000001207	823
ENSOCUG00000001208	11
ENSOCUG00000001209	21
ENSOCUG00000001211	165
ENSOCUG00000001212	4666
ENSOCUG00000001215	1113
ENSOCUG00000001216	699
ENSOCUG00000001217	1722
ENSOCUG00000001218	144
ENSOCUG00000001219	288
ENSOCUG00000001220	3446
ENSOCUG00000001222	185
ENSOCUG00000001223	595
ENSOCUG00000001224	373
ENSOCUG00000001225	59
ENSOCUG00000001227	175
ENSOCUG00000001228	3440
ENSOCUG00000001229	312
ENSOCUG00000001230	131
ENSOCUG00000001231	30
ENSOCUG00000001232	12989
ENSOCUG00000001233	285
ENSOCUG00000001234	10
ENSOCUG00000001235	359
ENSOCUG00000001236	1
ENSOCUG00000001239	371
ENSOCUG00000001241	753
ENSOCUG00000001242	62
ENSOCUG00000001246	3231
ENSOCUG00000001247	601
ENSOCUG00000001248	4
ENSOCUG00000001249	1424
ENSOCUG00000001250	577
ENSOCUG00000001254	1659
ENSOCUG00000001255	10
ENSOCUG00000001257	138
ENSOCUG00000001258	130
ENSOCUG00000001259	0
ENSOCUG00000001263	38
ENSOCUG00000001264	64
ENSOCUG00000001265	193
ENSOCUG00000001266	2292
ENSOCUG00000001267	0
ENSOCUG00000001269	6147
ENSOCUG00000001270	752
ENSOCUG00000001271	3001
ENSOCUG00000001272	1565
ENSOCUG00000001277	330
ENSOCUG00000001278	129
ENSOCUG00000001279	70
ENSOCUG00000001280	51974
ENSOCUG00000001281	1119
ENSOCUG00000001284	1608
ENSOCUG00000001286	5785
ENSOCUG00000001288	20534
ENSOCUG00000001289	4989
ENSOCUG00000001290	365
ENSOCUG00000001292	1708
ENSOCUG00000001294	0
ENSOCUG00000001295	1274
ENSOCUG00000001296	0
ENSOCUG00000001297	2363
ENSOCUG00000001299	241
ENSOCUG00000001300	288
ENSOCUG00000001301	0
ENSOCUG00000001302	16
ENSOCUG00000001303	5076
ENSOCUG00000001304	757
ENSOCUG00000001305	88
ENSOCUG00000001306	3562
ENSOCUG00000001307	1918
ENSOCUG00000001309	63
ENSOCUG00000001310	442
ENSOCUG00000001311	740
ENSOCUG00000001315	2779
ENSOCUG00000001316	0
ENSOCUG00000001317	1049
ENSOCUG00000001319	1760
ENSOCUG00000001320	615
ENSOCUG00000001322	5
ENSOCUG00000001324	19021
ENSOCUG00000001326	3143
ENSOCUG00000001327	0
ENSOCUG00000001328	707
ENSOCUG00000001331	0
ENSOCUG00000001333	224
ENSOCUG00000001334	11572
ENSOCUG00000001335	20
ENSOCUG00000001336	2272
ENSOCUG00000001337	532
ENSOCUG00000001338	671
ENSOCUG00000001341	2
ENSOCUG00000001342	10
ENSOCUG00000001343	7627
ENSOCUG00000001345	0
ENSOCUG00000001346	0
ENSOCUG00000001347	0
ENSOCUG00000001349	948
ENSOCUG00000001351	24
ENSOCUG00000001352	3295
ENSOCUG00000001353	14740
ENSOCUG00000001355	4
ENSOCUG00000001357	3843
ENSOCUG00000001360	36
ENSOCUG00000001361	0
ENSOCUG00000001362	663
ENSOCUG00000001363	2
ENSOCUG00000001366	12
ENSOCUG00000001367	0
ENSOCUG00000001368	22
ENSOCUG00000001370	25207
ENSOCUG00000001372	12
ENSOCUG00000001373	597
ENSOCUG00000001374	174
ENSOCUG00000001375	411
ENSOCUG00000001376	7
ENSOCUG00000001377	0
ENSOCUG00000001378	4
ENSOCUG00000001380	111
ENSOCUG00000001382	1064
ENSOCUG00000001383	1173
ENSOCUG00000001384	277
ENSOCUG00000001385	3
ENSOCUG00000001386	863
ENSOCUG00000001387	432
ENSOCUG00000001388	0
ENSOCUG00000001389	77
ENSOCUG00000001390	4315
ENSOCUG00000001391	292
ENSOCUG00000001392	383
ENSOCUG00000001393	27
ENSOCUG00000001397	1331
ENSOCUG00000001398	1552
ENSOCUG00000001401	3163
ENSOCUG00000001402	3339
ENSOCUG00000001405	388
ENSOCUG00000001406	865
ENSOCUG00000001407	640
ENSOCUG00000001408	15
ENSOCUG00000001409	1768
ENSOCUG00000001410	14
ENSOCUG00000001411	7
ENSOCUG00000001412	11875
ENSOCUG00000001414	5990
ENSOCUG00000001415	60
ENSOCUG00000001418	3194
ENSOCUG00000001419	790
ENSOCUG00000001420	2566
ENSOCUG00000001422	2472
ENSOCUG00000001424	0
ENSOCUG00000001425	1781
ENSOCUG00000001426	445
ENSOCUG00000001427	1209
ENSOCUG00000001428	1264
ENSOCUG00000001429	269
ENSOCUG00000001430	3682
ENSOCUG00000001432	1726
ENSOCUG00000001434	478
ENSOCUG00000001435	5470
ENSOCUG00000001436	3268
ENSOCUG00000001437	57
ENSOCUG00000001438	628
ENSOCUG00000001439	3487
ENSOCUG00000001440	2
ENSOCUG00000001443	993
ENSOCUG00000001444	2084
ENSOCUG00000001445	0
ENSOCUG00000001446	333
ENSOCUG00000001447	3029
ENSOCUG00000001448	348
ENSOCUG00000001452	6
ENSOCUG00000001454	3327
ENSOCUG00000001455	15955
ENSOCUG00000001456	2945
ENSOCUG00000001457	2
ENSOCUG00000001459	1234
ENSOCUG00000001460	1419
ENSOCUG00000001461	796
ENSOCUG00000001462	61
ENSOCUG00000001463	1
ENSOCUG00000001464	2863
ENSOCUG00000001465	53
ENSOCUG00000001466	0
ENSOCUG00000001467	1477
ENSOCUG00000001468	21388
ENSOCUG00000001469	1578
ENSOCUG00000001473	13424
ENSOCUG00000001475	2584
ENSOCUG00000001477	0
ENSOCUG00000001478	1136
ENSOCUG00000001479	3035
ENSOCUG00000001480	1131
ENSOCUG00000001481	1025
ENSOCUG00000001484	9214
ENSOCUG00000001485	9
ENSOCUG00000001488	419
ENSOCUG00000001489	1352
ENSOCUG00000001490	73
ENSOCUG00000001491	0
ENSOCUG00000001493	1
ENSOCUG00000001495	0
ENSOCUG00000001496	7281
ENSOCUG00000001497	428
ENSOCUG00000001498	1779
ENSOCUG00000001499	832
ENSOCUG00000001500	2356
ENSOCUG00000001501	525
ENSOCUG00000001504	3497
ENSOCUG00000001508	0
ENSOCUG00000001510	0
ENSOCUG00000001512	2
ENSOCUG00000001513	1680
ENSOCUG00000001514	0
ENSOCUG00000001515	21
ENSOCUG00000001517	1095
ENSOCUG00000001518	29
ENSOCUG00000001519	670
ENSOCUG00000001522	6
ENSOCUG00000001523	695
ENSOCUG00000001524	145
ENSOCUG00000001525	162
ENSOCUG00000001526	215
ENSOCUG00000001530	5753
ENSOCUG00000001532	1171
ENSOCUG00000001535	1102
ENSOCUG00000001536	163
ENSOCUG00000001537	440
ENSOCUG00000001539	1081
ENSOCUG00000001540	169
ENSOCUG00000001542	218
ENSOCUG00000001543	307
ENSOCUG00000001545	447
ENSOCUG00000001546	707
ENSOCUG00000001548	8
ENSOCUG00000001551	13971
ENSOCUG00000001552	445
ENSOCUG00000001553	2879
ENSOCUG00000001554	566
ENSOCUG00000001555	3782
ENSOCUG00000001560	2863
ENSOCUG00000001561	24
ENSOCUG00000001565	2042
ENSOCUG00000001568	682
ENSOCUG00000001569	0
ENSOCUG00000001570	272
ENSOCUG00000001571	3234
ENSOCUG00000001573	122
ENSOCUG00000001574	1979
ENSOCUG00000001575	3827
ENSOCUG00000001576	887
ENSOCUG00000001577	0
ENSOCUG00000001578	3908
ENSOCUG00000001581	389
ENSOCUG00000001582	506
ENSOCUG00000001583	1005
ENSOCUG00000001585	1666
ENSOCUG00000001586	327
ENSOCUG00000001587	192
ENSOCUG00000001588	811
ENSOCUG00000001590	2571
ENSOCUG00000001591	1313
ENSOCUG00000001592	2177
ENSOCUG00000001594	871
ENSOCUG00000001595	3745
ENSOCUG00000001596	331
ENSOCUG00000001597	89
ENSOCUG00000001598	9995
ENSOCUG00000001599	257
ENSOCUG00000001601	496
ENSOCUG00000001603	35
ENSOCUG00000001604	295
ENSOCUG00000001605	1757
ENSOCUG00000001606	15957
ENSOCUG00000001607	231
ENSOCUG00000001609	2
ENSOCUG00000001610	669
ENSOCUG00000001612	0
ENSOCUG00000001613	1194
ENSOCUG00000001616	229
ENSOCUG00000001617	46
ENSOCUG00000001618	87
ENSOCUG00000001620	5042
ENSOCUG00000001622	383
ENSOCUG00000001623	72
ENSOCUG00000001627	978
ENSOCUG00000001628	548
ENSOCUG00000001629	2257
ENSOCUG00000001630	0
ENSOCUG00000001631	8
ENSOCUG00000001633	1765
ENSOCUG00000001636	1047
ENSOCUG00000001638	3
ENSOCUG00000001639	0
ENSOCUG00000001641	1
ENSOCUG00000001645	10423
ENSOCUG00000001646	2708
ENSOCUG00000001647	2
ENSOCUG00000001648	5
ENSOCUG00000001651	399
ENSOCUG00000001652	8
ENSOCUG00000001655	87
ENSOCUG00000001656	1352
ENSOCUG00000001657	52
ENSOCUG00000001659	0
ENSOCUG00000001660	166
ENSOCUG00000001661	6792
ENSOCUG00000001662	169
ENSOCUG00000001663	1
ENSOCUG00000001665	726
ENSOCUG00000001667	26662
ENSOCUG00000001669	652
ENSOCUG00000001670	2613
ENSOCUG00000001671	266
ENSOCUG00000001672	43
ENSOCUG00000001673	1346
ENSOCUG00000001675	991
ENSOCUG00000001676	92
ENSOCUG00000001677	4768
ENSOCUG00000001678	9732
ENSOCUG00000001679	0
ENSOCUG00000001680	35
ENSOCUG00000001681	664
ENSOCUG00000001683	1137
ENSOCUG00000001684	637
ENSOCUG00000001685	6788
ENSOCUG00000001686	934
ENSOCUG00000001687	447
ENSOCUG00000001688	309
ENSOCUG00000001689	55
ENSOCUG00000001691	924
ENSOCUG00000001692	1368
ENSOCUG00000001693	921
ENSOCUG00000001694	0
ENSOCUG00000001695	0
ENSOCUG00000001696	632
ENSOCUG00000001697	2071
ENSOCUG00000001698	1672
ENSOCUG00000001699	754
ENSOCUG00000001701	301
ENSOCUG00000001702	0
ENSOCUG00000001703	54
ENSOCUG00000001704	0
ENSOCUG00000001710	212
ENSOCUG00000001711	2145
ENSOCUG00000001712	714
ENSOCUG00000001714	0
ENSOCUG00000001715	298
ENSOCUG00000001716	5
ENSOCUG00000001717	47
ENSOCUG00000001718	7709
ENSOCUG00000001719	15
ENSOCUG00000001720	0
ENSOCUG00000001722	37
ENSOCUG00000001723	302
ENSOCUG00000001724	136
ENSOCUG00000001725	4959
ENSOCUG00000001726	68
ENSOCUG00000001727	443
ENSOCUG00000001729	5393
ENSOCUG00000001730	7000
ENSOCUG00000001732	1481
ENSOCUG00000001734	2529
ENSOCUG00000001735	18161
ENSOCUG00000001736	881
ENSOCUG00000001738	267
ENSOCUG00000001739	422
ENSOCUG00000001741	2006
ENSOCUG00000001742	580
ENSOCUG00000001746	16
ENSOCUG00000001748	894
ENSOCUG00000001750	1351
ENSOCUG00000001751	680
ENSOCUG00000001752	2253
ENSOCUG00000001753	1998
ENSOCUG00000001754	2133
ENSOCUG00000001757	1
ENSOCUG00000001758	1116
ENSOCUG00000001759	2
ENSOCUG00000001761	852
ENSOCUG00000001764	174
ENSOCUG00000001765	559
ENSOCUG00000001766	0
ENSOCUG00000001768	1422
ENSOCUG00000001769	46
ENSOCUG00000001770	0
ENSOCUG00000001772	3243
ENSOCUG00000001776	790
ENSOCUG00000001777	679
ENSOCUG00000001779	730
ENSOCUG00000001780	0
ENSOCUG00000001781	640
ENSOCUG00000001782	1548
ENSOCUG00000001783	503
ENSOCUG00000001785	4
ENSOCUG00000001786	947
ENSOCUG00000001787	5872
ENSOCUG00000001788	553
ENSOCUG00000001789	594
ENSOCUG00000001790	3936
ENSOCUG00000001792	1
ENSOCUG00000001793	1
ENSOCUG00000001794	0
ENSOCUG00000001798	764
ENSOCUG00000001799	12948
ENSOCUG00000001801	104
ENSOCUG00000001802	214
ENSOCUG00000001803	419
ENSOCUG00000001804	761
ENSOCUG00000001806	373
ENSOCUG00000001807	420
ENSOCUG00000001808	3175
ENSOCUG00000001810	1989
ENSOCUG00000001811	0
ENSOCUG00000001812	277
ENSOCUG00000001813	9
ENSOCUG00000001814	1572
ENSOCUG00000001816	1319
ENSOCUG00000001817	1911
ENSOCUG00000001818	2264
ENSOCUG00000001819	335
ENSOCUG00000001820	3419
ENSOCUG00000001821	2214
ENSOCUG00000001822	41
ENSOCUG00000001823	45
ENSOCUG00000001824	90
ENSOCUG00000001825	2069
ENSOCUG00000001826	24
ENSOCUG00000001827	2963
ENSOCUG00000001828	4538
ENSOCUG00000001829	4150
ENSOCUG00000001830	127
ENSOCUG00000001831	0
ENSOCUG00000001832	655
ENSOCUG00000001833	1068
ENSOCUG00000001834	1042
ENSOCUG00000001836	4951
ENSOCUG00000001837	3825
ENSOCUG00000001838	1030
ENSOCUG00000001839	2123
ENSOCUG00000001842	1748
ENSOCUG00000001843	1784
ENSOCUG00000001844	70
ENSOCUG00000001847	20795
ENSOCUG00000001849	2
ENSOCUG00000001850	2
ENSOCUG00000001851	2429
ENSOCUG00000001853	2516
ENSOCUG00000001855	92
ENSOCUG00000001856	73
ENSOCUG00000001857	231
ENSOCUG00000001858	7
ENSOCUG00000001859	357
ENSOCUG00000001860	873
ENSOCUG00000001861	458
ENSOCUG00000001863	4449
ENSOCUG00000001864	4
ENSOCUG00000001866	0
ENSOCUG00000001867	85
ENSOCUG00000001868	1530
ENSOCUG00000001869	0
ENSOCUG00000001870	6
ENSOCUG00000001871	0
ENSOCUG00000001873	4120
ENSOCUG00000001874	607
ENSOCUG00000001875	461
ENSOCUG00000001876	10
ENSOCUG00000001877	7497
ENSOCUG00000001879	248
ENSOCUG00000001880	764
ENSOCUG00000001881	504
ENSOCUG00000001882	496
ENSOCUG00000001883	29
ENSOCUG00000001884	1143
ENSOCUG00000001885	168
ENSOCUG00000001886	11975
ENSOCUG00000001887	1283
ENSOCUG00000001888	1319
ENSOCUG00000001889	3019
ENSOCUG00000001890	48
ENSOCUG00000001891	153
ENSOCUG00000001892	1016
ENSOCUG00000001894	593
ENSOCUG00000001897	1080
ENSOCUG00000001898	10
ENSOCUG00000001901	0
ENSOCUG00000001902	622
ENSOCUG00000001903	163
ENSOCUG00000001904	4
ENSOCUG00000001907	500
ENSOCUG00000001908	993
ENSOCUG00000001909	70
ENSOCUG00000001910	871
ENSOCUG00000001911	3625
ENSOCUG00000001912	4036
ENSOCUG00000001913	216
ENSOCUG00000001914	1240
ENSOCUG00000001915	2448
ENSOCUG00000001916	21
ENSOCUG00000001918	109
ENSOCUG00000001919	1150
ENSOCUG00000001920	1305
ENSOCUG00000001921	287
ENSOCUG00000001923	110
ENSOCUG00000001924	232
ENSOCUG00000001925	458
ENSOCUG00000001929	3
ENSOCUG00000001931	523
ENSOCUG00000001933	584
ENSOCUG00000001934	0
ENSOCUG00000001935	0
ENSOCUG00000001937	1832
ENSOCUG00000001938	3195
ENSOCUG00000001941	74
ENSOCUG00000001943	2028
ENSOCUG00000001944	1
ENSOCUG00000001945	1
ENSOCUG00000001946	0
ENSOCUG00000001949	714
ENSOCUG00000001950	0
ENSOCUG00000001951	189
ENSOCUG00000001952	347
ENSOCUG00000001954	88
ENSOCUG00000001955	0
ENSOCUG00000001956	949
ENSOCUG00000001957	3298
ENSOCUG00000001961	17
ENSOCUG00000001962	137
ENSOCUG00000001963	3426
ENSOCUG00000001964	1238
ENSOCUG00000001965	0
ENSOCUG00000001966	288
ENSOCUG00000001967	28
ENSOCUG00000001968	3081
ENSOCUG00000001969	238
ENSOCUG00000001970	98
ENSOCUG00000001971	1334
ENSOCUG00000001972	1212
ENSOCUG00000001973	9
ENSOCUG00000001975	93
ENSOCUG00000001978	0
ENSOCUG00000001979	1149
ENSOCUG00000001980	18
ENSOCUG00000001981	695
ENSOCUG00000001982	3176
ENSOCUG00000001984	264
ENSOCUG00000001985	367
ENSOCUG00000001986	598
ENSOCUG00000001987	70
ENSOCUG00000001988	0
ENSOCUG00000001989	1128
ENSOCUG00000001990	1746
ENSOCUG00000001991	248
ENSOCUG00000001992	4229
ENSOCUG00000001993	353
ENSOCUG00000001994	232
ENSOCUG00000001995	1291
ENSOCUG00000001996	45
ENSOCUG00000001998	2141
ENSOCUG00000001999	1400
ENSOCUG00000002000	62
ENSOCUG00000002001	3659
ENSOCUG00000002002	0
ENSOCUG00000002003	976
ENSOCUG00000002004	2112
ENSOCUG00000002006	3340
ENSOCUG00000002007	1463
ENSOCUG00000002008	1094
ENSOCUG00000002009	108
ENSOCUG00000002011	1130
ENSOCUG00000002013	2048
ENSOCUG00000002014	3169
ENSOCUG00000002017	171
ENSOCUG00000002018	2333
ENSOCUG00000002019	0
ENSOCUG00000002020	355
ENSOCUG00000002021	19
ENSOCUG00000002022	4371
ENSOCUG00000002023	550
ENSOCUG00000002024	11
ENSOCUG00000002025	7000
ENSOCUG00000002026	121
ENSOCUG00000002027	2798
ENSOCUG00000002028	1157
ENSOCUG00000002029	1
ENSOCUG00000002030	95
ENSOCUG00000002031	1121
ENSOCUG00000002032	0
ENSOCUG00000002033	692
ENSOCUG00000002037	2692
ENSOCUG00000002038	1764
ENSOCUG00000002039	0
ENSOCUG00000002040	0
ENSOCUG00000002041	7137
ENSOCUG00000002042	243
ENSOCUG00000002043	1877
ENSOCUG00000002047	139
ENSOCUG00000002050	505
ENSOCUG00000002051	118
ENSOCUG00000002052	791
ENSOCUG00000002053	2016
ENSOCUG00000002054	639
ENSOCUG00000002055	877
ENSOCUG00000002056	22
ENSOCUG00000002057	4
ENSOCUG00000002058	0
ENSOCUG00000002059	1497
ENSOCUG00000002060	1697
ENSOCUG00000002062	0
ENSOCUG00000002063	13575
ENSOCUG00000002064	4
ENSOCUG00000002065	1775
ENSOCUG00000002066	859
ENSOCUG00000002069	0
ENSOCUG00000002071	4191
ENSOCUG00000002072	714
ENSOCUG00000002073	3980
ENSOCUG00000002074	11655
ENSOCUG00000002075	893
ENSOCUG00000002076	1367
ENSOCUG00000002078	0
ENSOCUG00000002080	202
ENSOCUG00000002083	38
ENSOCUG00000002084	1217
ENSOCUG00000002085	797
ENSOCUG00000002086	0
ENSOCUG00000002089	0
ENSOCUG00000002090	4089
ENSOCUG00000002093	1110
ENSOCUG00000002094	5954
ENSOCUG00000002095	1172
ENSOCUG00000002097	0
ENSOCUG00000002098	690
ENSOCUG00000002099	7001
ENSOCUG00000002100	2012
ENSOCUG00000002102	961
ENSOCUG00000002103	3
ENSOCUG00000002104	0
ENSOCUG00000002105	683
ENSOCUG00000002106	338
ENSOCUG00000002107	18320
ENSOCUG00000002108	140
ENSOCUG00000002110	2219
ENSOCUG00000002111	0
ENSOCUG00000002112	27
ENSOCUG00000002114	304
ENSOCUG00000002115	4262
ENSOCUG00000002117	833
ENSOCUG00000002118	178
ENSOCUG00000002119	43
ENSOCUG00000002120	2454
ENSOCUG00000002121	5119
ENSOCUG00000002122	3482
ENSOCUG00000002123	278
ENSOCUG00000002125	27
ENSOCUG00000002126	241
ENSOCUG00000002127	234
ENSOCUG00000002128	258
ENSOCUG00000002129	10104
ENSOCUG00000002131	1106
ENSOCUG00000002132	1733
ENSOCUG00000002134	424
ENSOCUG00000002135	2207
ENSOCUG00000002137	2418
ENSOCUG00000002138	0
ENSOCUG00000002139	756
ENSOCUG00000002140	987
ENSOCUG00000002141	0
ENSOCUG00000002142	23
ENSOCUG00000002143	828
ENSOCUG00000002144	189
ENSOCUG00000002145	303
ENSOCUG00000002146	0
ENSOCUG00000002147	967
ENSOCUG00000002148	2406
ENSOCUG00000002149	608
ENSOCUG00000002150	12173
ENSOCUG00000002151	2399
ENSOCUG00000002152	125
ENSOCUG00000002153	2573
ENSOCUG00000002154	1789
ENSOCUG00000002155	6700
ENSOCUG00000002156	1240
ENSOCUG00000002157	5026
ENSOCUG00000002158	683
ENSOCUG00000002159	1216
ENSOCUG00000002160	2114
ENSOCUG00000002163	1676
ENSOCUG00000002165	2343
ENSOCUG00000002166	1973
ENSOCUG00000002167	927
ENSOCUG00000002171	1103
ENSOCUG00000002172	838
ENSOCUG00000002173	632
ENSOCUG00000002176	4697
ENSOCUG00000002177	3694
ENSOCUG00000002178	652
ENSOCUG00000002179	1998
ENSOCUG00000002180	2720
ENSOCUG00000002181	1558
ENSOCUG00000002182	759
ENSOCUG00000002183	2771
ENSOCUG00000002185	216
ENSOCUG00000002186	248
ENSOCUG00000002187	16633
ENSOCUG00000002188	937
ENSOCUG00000002189	474
ENSOCUG00000002190	878
ENSOCUG00000002192	108
ENSOCUG00000002193	1152
ENSOCUG00000002194	2419
ENSOCUG00000002196	1
ENSOCUG00000002197	2372
ENSOCUG00000002198	244
ENSOCUG00000002199	0
ENSOCUG00000002200	1018
ENSOCUG00000002202	766
ENSOCUG00000002203	7405
ENSOCUG00000002204	1057
ENSOCUG00000002205	790
ENSOCUG00000002206	468
ENSOCUG00000002207	274
ENSOCUG00000002208	2
ENSOCUG00000002210	1941
ENSOCUG00000002211	141
ENSOCUG00000002212	1173
ENSOCUG00000002215	928
ENSOCUG00000002216	297
ENSOCUG00000002217	1078
ENSOCUG00000002218	1167
ENSOCUG00000002219	846
ENSOCUG00000002220	874
ENSOCUG00000002222	11
ENSOCUG00000002223	285
ENSOCUG00000002224	931
ENSOCUG00000002225	4127
ENSOCUG00000002226	1608
ENSOCUG00000002230	55132
ENSOCUG00000002231	1003
ENSOCUG00000002233	70
ENSOCUG00000002235	903
ENSOCUG00000002236	2093
ENSOCUG00000002237	4
ENSOCUG00000002238	3249
ENSOCUG00000002240	876
ENSOCUG00000002241	2556
ENSOCUG00000002242	140
ENSOCUG00000002243	637
ENSOCUG00000002244	4402
ENSOCUG00000002245	771
ENSOCUG00000002246	877
ENSOCUG00000002248	2230
ENSOCUG00000002249	800
ENSOCUG00000002250	2791
ENSOCUG00000002251	219
ENSOCUG00000002253	432
ENSOCUG00000002254	1350
ENSOCUG00000002256	163
ENSOCUG00000002258	187
ENSOCUG00000002259	1468
ENSOCUG00000002260	981
ENSOCUG00000002261	1
ENSOCUG00000002263	4127
ENSOCUG00000002264	3860
ENSOCUG00000002267	1492
ENSOCUG00000002269	170
ENSOCUG00000002271	5277
ENSOCUG00000002272	82
ENSOCUG00000002278	893
ENSOCUG00000002279	2127
ENSOCUG00000002281	113
ENSOCUG00000002283	439
ENSOCUG00000002284	52
ENSOCUG00000002285	2066
ENSOCUG00000002287	1059
ENSOCUG00000002289	3543
ENSOCUG00000002290	3080
ENSOCUG00000002291	0
ENSOCUG00000002292	3618
ENSOCUG00000002295	744
ENSOCUG00000002296	419
ENSOCUG00000002297	4
ENSOCUG00000002298	1991
ENSOCUG00000002299	884
ENSOCUG00000002300	1433
ENSOCUG00000002301	116
ENSOCUG00000002302	1167
ENSOCUG00000002303	624
ENSOCUG00000002304	5423
ENSOCUG00000002305	0
ENSOCUG00000002306	4
ENSOCUG00000002309	1609
ENSOCUG00000002310	204
ENSOCUG00000002311	87
ENSOCUG00000002312	998
ENSOCUG00000002313	4275
ENSOCUG00000002314	0
ENSOCUG00000002315	6393
ENSOCUG00000002316	1569
ENSOCUG00000002317	0
ENSOCUG00000002318	1324
ENSOCUG00000002319	1
ENSOCUG00000002320	3745
ENSOCUG00000002322	959
ENSOCUG00000002323	4298
ENSOCUG00000002324	4878
ENSOCUG00000002325	2242
ENSOCUG00000002326	1748
ENSOCUG00000002331	0
ENSOCUG00000002332	1561
ENSOCUG00000002334	587
ENSOCUG00000002335	114
ENSOCUG00000002336	96
ENSOCUG00000002337	1
ENSOCUG00000002338	60
ENSOCUG00000002339	2994
ENSOCUG00000002341	2064
ENSOCUG00000002342	71
ENSOCUG00000002344	6259
ENSOCUG00000002345	621
ENSOCUG00000002346	350
ENSOCUG00000002349	23
ENSOCUG00000002350	905
ENSOCUG00000002352	3293
ENSOCUG00000002353	316
ENSOCUG00000002356	3290
ENSOCUG00000002357	73
ENSOCUG00000002358	200
ENSOCUG00000002360	1737
ENSOCUG00000002361	3865
ENSOCUG00000002363	721
ENSOCUG00000002364	94
ENSOCUG00000002365	0
ENSOCUG00000002366	7
ENSOCUG00000002367	87
ENSOCUG00000002368	1498
ENSOCUG00000002369	9
ENSOCUG00000002371	89
ENSOCUG00000002372	2241
ENSOCUG00000002373	157
ENSOCUG00000002375	1719
ENSOCUG00000002376	211
ENSOCUG00000002378	887
ENSOCUG00000002379	422
ENSOCUG00000002380	1433
ENSOCUG00000002381	167
ENSOCUG00000002383	980
ENSOCUG00000002384	373
ENSOCUG00000002386	1314
ENSOCUG00000002387	1323
ENSOCUG00000002389	2315
ENSOCUG00000002390	1296
ENSOCUG00000002391	1646
ENSOCUG00000002392	5065
ENSOCUG00000002393	389
ENSOCUG00000002394	1432
ENSOCUG00000002395	2251
ENSOCUG00000002396	1674
ENSOCUG00000002397	1461
ENSOCUG00000002398	2493
ENSOCUG00000002399	187
ENSOCUG00000002400	331
ENSOCUG00000002401	1315
ENSOCUG00000002402	0
ENSOCUG00000002403	1022
ENSOCUG00000002404	0
ENSOCUG00000002406	1760
ENSOCUG00000002407	736
ENSOCUG00000002408	0
ENSOCUG00000002409	512
ENSOCUG00000002410	2323
ENSOCUG00000002411	143
ENSOCUG00000002412	0
ENSOCUG00000002413	0
ENSOCUG00000002414	1801
ENSOCUG00000002417	917
ENSOCUG00000002418	533
ENSOCUG00000002419	11937
ENSOCUG00000002420	1
ENSOCUG00000002421	1607
ENSOCUG00000002424	349
ENSOCUG00000002425	628
ENSOCUG00000002426	1489
ENSOCUG00000002427	844
ENSOCUG00000002428	1620
ENSOCUG00000002429	8819
ENSOCUG00000002431	121
ENSOCUG00000002432	1525
ENSOCUG00000002433	455
ENSOCUG00000002434	440
ENSOCUG00000002435	726
ENSOCUG00000002436	388
ENSOCUG00000002437	472
ENSOCUG00000002438	821
ENSOCUG00000002439	1079
ENSOCUG00000002440	15
ENSOCUG00000002441	3862
ENSOCUG00000002442	1558
ENSOCUG00000002443	0
ENSOCUG00000002444	230
ENSOCUG00000002445	7045
ENSOCUG00000002447	1001
ENSOCUG00000002448	3155
ENSOCUG00000002449	2362
ENSOCUG00000002450	259
ENSOCUG00000002451	6300
ENSOCUG00000002452	86
ENSOCUG00000002453	0
ENSOCUG00000002455	5716
ENSOCUG00000002456	772
ENSOCUG00000002457	350
ENSOCUG00000002458	121
ENSOCUG00000002461	1565
ENSOCUG00000002462	181
ENSOCUG00000002463	2472
ENSOCUG00000002464	1839
ENSOCUG00000002466	96
ENSOCUG00000002467	15
ENSOCUG00000002468	77
ENSOCUG00000002470	904
ENSOCUG00000002473	192
ENSOCUG00000002474	0
ENSOCUG00000002476	548
ENSOCUG00000002477	32
ENSOCUG00000002478	2005
ENSOCUG00000002480	1157
ENSOCUG00000002481	41
ENSOCUG00000002483	287
ENSOCUG00000002484	1560
ENSOCUG00000002485	1581
ENSOCUG00000002486	1
ENSOCUG00000002487	2
ENSOCUG00000002488	0
ENSOCUG00000002489	1510
ENSOCUG00000002490	0
ENSOCUG00000002492	353
ENSOCUG00000002494	1261
ENSOCUG00000002495	1797
ENSOCUG00000002496	889
ENSOCUG00000002497	366
ENSOCUG00000002498	1274
ENSOCUG00000002500	5
ENSOCUG00000002503	111
ENSOCUG00000002504	578
ENSOCUG00000002505	3961
ENSOCUG00000002506	7717
ENSOCUG00000002507	897
ENSOCUG00000002508	0
ENSOCUG00000002509	673
ENSOCUG00000002510	18324
ENSOCUG00000002512	2017
ENSOCUG00000002513	0
ENSOCUG00000002515	124
ENSOCUG00000002516	0
ENSOCUG00000002518	2692
ENSOCUG00000002519	692
ENSOCUG00000002522	288
ENSOCUG00000002523	832
ENSOCUG00000002528	1784
ENSOCUG00000002529	6
ENSOCUG00000002530	686
ENSOCUG00000002533	1830
ENSOCUG00000002536	964
ENSOCUG00000002537	770
ENSOCUG00000002539	4
ENSOCUG00000002541	5973
ENSOCUG00000002542	2
ENSOCUG00000002543	3923
ENSOCUG00000002546	0
ENSOCUG00000002549	7140
ENSOCUG00000002551	546
ENSOCUG00000002553	378
ENSOCUG00000002554	1177
ENSOCUG00000002555	6971
ENSOCUG00000002556	1138
ENSOCUG00000002557	509
ENSOCUG00000002559	1111
ENSOCUG00000002562	1302
ENSOCUG00000002563	897
ENSOCUG00000002565	153
ENSOCUG00000002566	16
ENSOCUG00000002567	0
ENSOCUG00000002569	1528
ENSOCUG00000002572	292
ENSOCUG00000002573	2196
ENSOCUG00000002574	410
ENSOCUG00000002575	0
ENSOCUG00000002576	343
ENSOCUG00000002577	372
ENSOCUG00000002580	273
ENSOCUG00000002581	5106
ENSOCUG00000002582	117
ENSOCUG00000002583	1607
ENSOCUG00000002584	4
ENSOCUG00000002586	0
ENSOCUG00000002587	295
ENSOCUG00000002591	423
ENSOCUG00000002593	3759
ENSOCUG00000002594	9091
ENSOCUG00000002595	1234
ENSOCUG00000002596	249
ENSOCUG00000002598	4909
ENSOCUG00000002599	0
ENSOCUG00000002601	5603
ENSOCUG00000002602	0
ENSOCUG00000002603	314
ENSOCUG00000002605	0
ENSOCUG00000002606	105
ENSOCUG00000002607	0
ENSOCUG00000002609	302
ENSOCUG00000002610	1095
ENSOCUG00000002611	498
ENSOCUG00000002612	0
ENSOCUG00000002613	115
ENSOCUG00000002614	22
ENSOCUG00000002617	110
ENSOCUG00000002619	972
ENSOCUG00000002620	9
ENSOCUG00000002623	1163
ENSOCUG00000002624	25
ENSOCUG00000002626	283
ENSOCUG00000002627	1073
ENSOCUG00000002628	554
ENSOCUG00000002629	1597
ENSOCUG00000002630	122
ENSOCUG00000002631	1669
ENSOCUG00000002632	13
ENSOCUG00000002633	7172
ENSOCUG00000002635	58
ENSOCUG00000002636	1156
ENSOCUG00000002637	1413
ENSOCUG00000002638	571
ENSOCUG00000002641	5822
ENSOCUG00000002642	12
ENSOCUG00000002643	2219
ENSOCUG00000002646	0
ENSOCUG00000002647	2539
ENSOCUG00000002648	22
ENSOCUG00000002650	0
ENSOCUG00000002652	1160
ENSOCUG00000002653	1179
ENSOCUG00000002654	0
ENSOCUG00000002655	1211
ENSOCUG00000002656	41
ENSOCUG00000002657	7918
ENSOCUG00000002658	714
ENSOCUG00000002660	46
ENSOCUG00000002662	4742
ENSOCUG00000002663	5360
ENSOCUG00000002665	527
ENSOCUG00000002668	10
ENSOCUG00000002669	1058
ENSOCUG00000002670	1648
ENSOCUG00000002671	6619
ENSOCUG00000002672	2206
ENSOCUG00000002673	13756
ENSOCUG00000002674	46
ENSOCUG00000002676	1008
ENSOCUG00000002677	5968
ENSOCUG00000002679	2220
ENSOCUG00000002682	291
ENSOCUG00000002683	5936
ENSOCUG00000002684	0
ENSOCUG00000002685	247
ENSOCUG00000002686	1825
ENSOCUG00000002687	0
ENSOCUG00000002688	118
ENSOCUG00000002689	1349
ENSOCUG00000002690	4470
ENSOCUG00000002692	134
ENSOCUG00000002693	1
ENSOCUG00000002694	1393
ENSOCUG00000002695	823
ENSOCUG00000002696	3647
ENSOCUG00000002697	0
ENSOCUG00000002698	244
ENSOCUG00000002699	505
ENSOCUG00000002701	1582
ENSOCUG00000002702	186
ENSOCUG00000002703	47
ENSOCUG00000002704	2182
ENSOCUG00000002705	1982
ENSOCUG00000002706	1022
ENSOCUG00000002707	878
ENSOCUG00000002710	5
ENSOCUG00000002711	0
ENSOCUG00000002712	4264
ENSOCUG00000002715	953
ENSOCUG00000002716	523
ENSOCUG00000002718	102
ENSOCUG00000002719	32
ENSOCUG00000002720	4272
ENSOCUG00000002722	6080
ENSOCUG00000002723	0
ENSOCUG00000002724	1265
ENSOCUG00000002725	228
ENSOCUG00000002727	3448
ENSOCUG00000002728	1079
ENSOCUG00000002730	420
ENSOCUG00000002732	0
ENSOCUG00000002733	939
ENSOCUG00000002735	3
ENSOCUG00000002736	1038
ENSOCUG00000002737	646
ENSOCUG00000002738	748
ENSOCUG00000002739	5598
ENSOCUG00000002740	1115
[truncated: 27,592 more rows]
