# Supplementary material for: A bio-functional polymer that prevents retinal scarring through modulation of NRF2 signalling pathway
Source: Nat Commun. 2022 May 19;13:2796. doi: 10.1038/s41467-022-30474-6 (PMC9119969; doi:10.1038/s41467-022-30474-6)
Supplement: Supplementary file 11 — Source data [file 41467_2022_30474_MOESM11_ESM.zip › NCOMMS-21-46079B_zip/Source data 2_RNA-Seq Data/DESeq2/CountFiles/invivo/RP_2M1_sorted.count]

ENSOCUG00000000004	3296
ENSOCUG00000000005	1341
ENSOCUG00000000006	2116
ENSOCUG00000000007	3
ENSOCUG00000000008	7
ENSOCUG00000000009	5759
ENSOCUG00000000010	1927
ENSOCUG00000000012	2865
ENSOCUG00000000013	210
ENSOCUG00000000014	38037
ENSOCUG00000000015	1209
ENSOCUG00000000016	121
ENSOCUG00000000017	2344
ENSOCUG00000000018	232
ENSOCUG00000000020	2686
ENSOCUG00000000021	2138
ENSOCUG00000000022	582
ENSOCUG00000000023	790
ENSOCUG00000000024	100
ENSOCUG00000000025	589
ENSOCUG00000000026	6
ENSOCUG00000000028	3120
ENSOCUG00000000030	624
ENSOCUG00000000031	10
ENSOCUG00000000032	250
ENSOCUG00000000034	816
ENSOCUG00000000036	0
ENSOCUG00000000038	1208
ENSOCUG00000000040	282
ENSOCUG00000000041	0
ENSOCUG00000000044	0
ENSOCUG00000000046	0
ENSOCUG00000000049	2959
ENSOCUG00000000051	2972
ENSOCUG00000000055	10
ENSOCUG00000000059	171
ENSOCUG00000000060	5224
ENSOCUG00000000061	93
ENSOCUG00000000063	365
ENSOCUG00000000064	1713
ENSOCUG00000000065	327
ENSOCUG00000000066	163
ENSOCUG00000000068	875
ENSOCUG00000000069	6618
ENSOCUG00000000071	464
ENSOCUG00000000072	8
ENSOCUG00000000073	33519
ENSOCUG00000000074	1920
ENSOCUG00000000075	5498
ENSOCUG00000000076	738
ENSOCUG00000000077	479
ENSOCUG00000000079	0
ENSOCUG00000000080	2331
ENSOCUG00000000081	10319
ENSOCUG00000000083	264
ENSOCUG00000000085	1022
ENSOCUG00000000086	2602
ENSOCUG00000000087	407
ENSOCUG00000000089	0
ENSOCUG00000000090	2451
ENSOCUG00000000091	52
ENSOCUG00000000092	8375
ENSOCUG00000000093	296
ENSOCUG00000000094	212
ENSOCUG00000000095	1087
ENSOCUG00000000097	1970
ENSOCUG00000000098	58
ENSOCUG00000000100	2175
ENSOCUG00000000101	83
ENSOCUG00000000102	981
ENSOCUG00000000103	0
ENSOCUG00000000104	1274
ENSOCUG00000000105	4099
ENSOCUG00000000107	1190
ENSOCUG00000000108	1152
ENSOCUG00000000109	345
ENSOCUG00000000111	991
ENSOCUG00000000114	429
ENSOCUG00000000116	2087
ENSOCUG00000000117	0
ENSOCUG00000000119	20
ENSOCUG00000000120	639
ENSOCUG00000000121	90
ENSOCUG00000000122	1061
ENSOCUG00000000123	1053
ENSOCUG00000000127	559
ENSOCUG00000000128	330
ENSOCUG00000000129	2886
ENSOCUG00000000131	1207
ENSOCUG00000000133	209
ENSOCUG00000000134	2546
ENSOCUG00000000136	17
ENSOCUG00000000137	4172
ENSOCUG00000000140	3289
ENSOCUG00000000141	874
ENSOCUG00000000142	768
ENSOCUG00000000143	0
ENSOCUG00000000144	64
ENSOCUG00000000145	473
ENSOCUG00000000146	10052
ENSOCUG00000000148	1292
ENSOCUG00000000149	8238
ENSOCUG00000000151	11
ENSOCUG00000000152	2226
ENSOCUG00000000153	1589
ENSOCUG00000000154	4
ENSOCUG00000000155	894
ENSOCUG00000000156	6156
ENSOCUG00000000157	1295
ENSOCUG00000000158	4341
ENSOCUG00000000159	577
ENSOCUG00000000161	1159
ENSOCUG00000000162	157
ENSOCUG00000000163	3447
ENSOCUG00000000164	1871
ENSOCUG00000000166	179
ENSOCUG00000000167	3384
ENSOCUG00000000169	0
ENSOCUG00000000170	1147
ENSOCUG00000000171	22
ENSOCUG00000000172	995
ENSOCUG00000000173	2900
ENSOCUG00000000174	866
ENSOCUG00000000175	17
ENSOCUG00000000176	21
ENSOCUG00000000178	2171
ENSOCUG00000000179	9154
ENSOCUG00000000181	663
ENSOCUG00000000182	647
ENSOCUG00000000184	1072
ENSOCUG00000000185	2174
ENSOCUG00000000186	1281
ENSOCUG00000000187	1985
ENSOCUG00000000188	835
ENSOCUG00000000191	193
ENSOCUG00000000193	1196
ENSOCUG00000000194	37
ENSOCUG00000000197	1830
ENSOCUG00000000199	0
ENSOCUG00000000200	308
ENSOCUG00000000201	771
ENSOCUG00000000203	1120
ENSOCUG00000000204	0
ENSOCUG00000000205	6
ENSOCUG00000000206	48
ENSOCUG00000000208	31
ENSOCUG00000000210	0
ENSOCUG00000000213	743
ENSOCUG00000000214	258
ENSOCUG00000000215	383
ENSOCUG00000000218	818
ENSOCUG00000000219	244
ENSOCUG00000000220	3641
ENSOCUG00000000221	0
ENSOCUG00000000222	83
ENSOCUG00000000224	194
ENSOCUG00000000227	2132
ENSOCUG00000000228	780
ENSOCUG00000000229	3179
ENSOCUG00000000230	244
ENSOCUG00000000231	829
ENSOCUG00000000232	1
ENSOCUG00000000234	2299
ENSOCUG00000000236	892
ENSOCUG00000000237	865
ENSOCUG00000000239	0
ENSOCUG00000000241	0
ENSOCUG00000000242	22
ENSOCUG00000000243	1
ENSOCUG00000000244	1740
ENSOCUG00000000245	2359
ENSOCUG00000000247	1043
ENSOCUG00000000248	948
ENSOCUG00000000249	891
ENSOCUG00000000250	20
ENSOCUG00000000251	6642
ENSOCUG00000000252	329
ENSOCUG00000000255	1501
ENSOCUG00000000256	593
ENSOCUG00000000258	3365
ENSOCUG00000000259	341
ENSOCUG00000000263	258
ENSOCUG00000000264	7752
ENSOCUG00000000265	1588
ENSOCUG00000000266	903
ENSOCUG00000000268	480
ENSOCUG00000000269	873
ENSOCUG00000000270	2128
ENSOCUG00000000271	540
ENSOCUG00000000272	5024
ENSOCUG00000000274	567
ENSOCUG00000000276	1205
ENSOCUG00000000277	765
ENSOCUG00000000278	1332
ENSOCUG00000000280	278
ENSOCUG00000000281	521
ENSOCUG00000000285	1996
ENSOCUG00000000286	570
ENSOCUG00000000289	3350
ENSOCUG00000000290	472
ENSOCUG00000000291	4231
ENSOCUG00000000292	1274
ENSOCUG00000000293	23
ENSOCUG00000000297	130
ENSOCUG00000000298	2859
ENSOCUG00000000299	0
ENSOCUG00000000300	1262
ENSOCUG00000000301	636
ENSOCUG00000000302	285
ENSOCUG00000000303	0
ENSOCUG00000000304	479
ENSOCUG00000000305	64
ENSOCUG00000000306	940
ENSOCUG00000000307	1151
ENSOCUG00000000308	28
ENSOCUG00000000309	0
ENSOCUG00000000310	106
ENSOCUG00000000312	2936
ENSOCUG00000000313	1
ENSOCUG00000000315	213
ENSOCUG00000000318	735
ENSOCUG00000000319	53
ENSOCUG00000000320	200
ENSOCUG00000000321	0
ENSOCUG00000000322	1068
ENSOCUG00000000323	2157
ENSOCUG00000000324	231
ENSOCUG00000000325	971
ENSOCUG00000000326	629
ENSOCUG00000000328	1953
ENSOCUG00000000329	604
ENSOCUG00000000330	0
ENSOCUG00000000331	729
ENSOCUG00000000333	247
ENSOCUG00000000334	2512
ENSOCUG00000000336	1382
ENSOCUG00000000338	2555
ENSOCUG00000000339	181
ENSOCUG00000000341	89
ENSOCUG00000000342	157
ENSOCUG00000000343	3090
ENSOCUG00000000344	697
ENSOCUG00000000345	739
ENSOCUG00000000346	1923
ENSOCUG00000000347	1368
ENSOCUG00000000348	530
ENSOCUG00000000349	198
ENSOCUG00000000350	0
ENSOCUG00000000353	519
ENSOCUG00000000354	488
ENSOCUG00000000355	2572
ENSOCUG00000000356	722
ENSOCUG00000000357	696
ENSOCUG00000000358	2130
ENSOCUG00000000359	2280
ENSOCUG00000000360	2481
ENSOCUG00000000361	3
ENSOCUG00000000363	0
ENSOCUG00000000364	1109
ENSOCUG00000000365	770
ENSOCUG00000000367	1858
ENSOCUG00000000368	435
ENSOCUG00000000370	70
ENSOCUG00000000371	52
ENSOCUG00000000373	0
ENSOCUG00000000374	379
ENSOCUG00000000375	266
ENSOCUG00000000377	113
ENSOCUG00000000378	58
ENSOCUG00000000379	3
ENSOCUG00000000380	456
ENSOCUG00000000381	2938
ENSOCUG00000000382	1343
ENSOCUG00000000383	14
ENSOCUG00000000384	39
ENSOCUG00000000385	1284
ENSOCUG00000000387	4
ENSOCUG00000000388	305
ENSOCUG00000000389	0
ENSOCUG00000000391	2036
ENSOCUG00000000392	1304
ENSOCUG00000000393	0
ENSOCUG00000000397	742
ENSOCUG00000000398	251
ENSOCUG00000000399	0
ENSOCUG00000000401	160
ENSOCUG00000000402	311
ENSOCUG00000000403	2450
ENSOCUG00000000404	2220
ENSOCUG00000000405	841
ENSOCUG00000000406	620
ENSOCUG00000000407	26734
ENSOCUG00000000408	729
ENSOCUG00000000409	7394
ENSOCUG00000000410	746
ENSOCUG00000000412	580
ENSOCUG00000000416	3595
ENSOCUG00000000418	25
ENSOCUG00000000421	21
ENSOCUG00000000422	63
ENSOCUG00000000425	3325
ENSOCUG00000000426	613
ENSOCUG00000000427	82
ENSOCUG00000000429	1764
ENSOCUG00000000431	1141
ENSOCUG00000000432	5944
ENSOCUG00000000435	382
ENSOCUG00000000436	19
ENSOCUG00000000437	69
ENSOCUG00000000438	23
ENSOCUG00000000439	2857
ENSOCUG00000000440	875
ENSOCUG00000000441	3
ENSOCUG00000000442	2692
ENSOCUG00000000444	325
ENSOCUG00000000445	74
ENSOCUG00000000446	195
ENSOCUG00000000448	25
ENSOCUG00000000451	32
ENSOCUG00000000454	0
ENSOCUG00000000455	2163
ENSOCUG00000000457	0
ENSOCUG00000000459	988
ENSOCUG00000000460	24
ENSOCUG00000000461	1021
ENSOCUG00000000462	4445
ENSOCUG00000000463	1259
ENSOCUG00000000464	511
ENSOCUG00000000466	1191
ENSOCUG00000000467	525
ENSOCUG00000000468	624
ENSOCUG00000000470	1010
ENSOCUG00000000471	57
ENSOCUG00000000472	906
ENSOCUG00000000473	2657
ENSOCUG00000000474	5
ENSOCUG00000000475	3063
ENSOCUG00000000476	222
ENSOCUG00000000477	1775
ENSOCUG00000000478	90
ENSOCUG00000000479	2020
ENSOCUG00000000481	2948
ENSOCUG00000000482	605
ENSOCUG00000000483	41
ENSOCUG00000000484	960
ENSOCUG00000000485	721
ENSOCUG00000000486	278
ENSOCUG00000000487	625
ENSOCUG00000000488	6
ENSOCUG00000000489	358
ENSOCUG00000000491	0
ENSOCUG00000000493	4695
ENSOCUG00000000494	738
ENSOCUG00000000495	0
ENSOCUG00000000498	1964
ENSOCUG00000000499	2550
ENSOCUG00000000500	151
ENSOCUG00000000501	3
ENSOCUG00000000502	510
ENSOCUG00000000503	1976
ENSOCUG00000000504	0
ENSOCUG00000000506	31
ENSOCUG00000000507	547
ENSOCUG00000000508	395
ENSOCUG00000000509	637
ENSOCUG00000000510	1368
ENSOCUG00000000511	2552
ENSOCUG00000000512	2510
ENSOCUG00000000513	4
ENSOCUG00000000515	55
ENSOCUG00000000516	2079
ENSOCUG00000000517	0
ENSOCUG00000000518	1360
ENSOCUG00000000520	792
ENSOCUG00000000521	1191
ENSOCUG00000000522	10
ENSOCUG00000000524	41
ENSOCUG00000000525	1136
ENSOCUG00000000526	2157
ENSOCUG00000000527	380
ENSOCUG00000000528	74
ENSOCUG00000000530	1621
ENSOCUG00000000531	1279
ENSOCUG00000000532	4326
ENSOCUG00000000533	40
ENSOCUG00000000534	225
ENSOCUG00000000535	2918
ENSOCUG00000000536	1049
ENSOCUG00000000539	315
ENSOCUG00000000540	105
ENSOCUG00000000541	211
ENSOCUG00000000543	417
ENSOCUG00000000544	0
ENSOCUG00000000545	216
ENSOCUG00000000547	33
ENSOCUG00000000548	784
ENSOCUG00000000551	0
ENSOCUG00000000552	3702
ENSOCUG00000000553	515
ENSOCUG00000000554	126
ENSOCUG00000000555	51
ENSOCUG00000000557	825
ENSOCUG00000000558	472
ENSOCUG00000000559	12
ENSOCUG00000000560	653
ENSOCUG00000000562	2970
ENSOCUG00000000563	4
ENSOCUG00000000564	1377
ENSOCUG00000000565	706
ENSOCUG00000000566	1165
ENSOCUG00000000567	0
ENSOCUG00000000568	374
ENSOCUG00000000569	0
ENSOCUG00000000572	1253
ENSOCUG00000000573	1046
ENSOCUG00000000574	950
ENSOCUG00000000575	593
ENSOCUG00000000576	456
ENSOCUG00000000577	1371
ENSOCUG00000000578	476
ENSOCUG00000000579	15
ENSOCUG00000000580	13
ENSOCUG00000000581	1811
ENSOCUG00000000582	1665
ENSOCUG00000000583	1016
ENSOCUG00000000584	457
ENSOCUG00000000585	249
ENSOCUG00000000586	1008
ENSOCUG00000000587	2845
ENSOCUG00000000588	1035
ENSOCUG00000000590	4219
ENSOCUG00000000591	0
ENSOCUG00000000592	1358
ENSOCUG00000000593	1149
ENSOCUG00000000594	621
ENSOCUG00000000595	811
ENSOCUG00000000596	4899
ENSOCUG00000000597	132
ENSOCUG00000000598	2340
ENSOCUG00000000601	2684
ENSOCUG00000000602	244
ENSOCUG00000000603	24
ENSOCUG00000000604	10346
ENSOCUG00000000606	297
ENSOCUG00000000608	2437
ENSOCUG00000000611	4082
ENSOCUG00000000612	76
ENSOCUG00000000613	744
ENSOCUG00000000614	601
ENSOCUG00000000615	828
ENSOCUG00000000616	3
ENSOCUG00000000617	451
ENSOCUG00000000618	1344
ENSOCUG00000000619	1999
ENSOCUG00000000621	65
ENSOCUG00000000623	20
ENSOCUG00000000624	455
ENSOCUG00000000625	1184
ENSOCUG00000000626	193
ENSOCUG00000000628	1171
ENSOCUG00000000629	457
ENSOCUG00000000630	309
ENSOCUG00000000631	137
ENSOCUG00000000632	0
ENSOCUG00000000633	1837
ENSOCUG00000000634	397
ENSOCUG00000000635	247
ENSOCUG00000000636	645
ENSOCUG00000000637	13435
ENSOCUG00000000638	795
ENSOCUG00000000641	235
ENSOCUG00000000644	0
ENSOCUG00000000645	252
ENSOCUG00000000649	619
ENSOCUG00000000650	78
ENSOCUG00000000651	1038
ENSOCUG00000000652	0
ENSOCUG00000000653	5904
ENSOCUG00000000655	279
ENSOCUG00000000656	1
ENSOCUG00000000657	225
ENSOCUG00000000658	277
ENSOCUG00000000659	82
ENSOCUG00000000660	0
ENSOCUG00000000661	2590
ENSOCUG00000000663	0
ENSOCUG00000000664	409
ENSOCUG00000000666	1
ENSOCUG00000000668	1866
ENSOCUG00000000669	38
ENSOCUG00000000670	259
ENSOCUG00000000671	274
ENSOCUG00000000672	350
ENSOCUG00000000673	244
ENSOCUG00000000674	998
ENSOCUG00000000676	4933
ENSOCUG00000000677	14278
ENSOCUG00000000678	353
ENSOCUG00000000679	2314
ENSOCUG00000000680	1640
ENSOCUG00000000681	533
ENSOCUG00000000682	1582
ENSOCUG00000000683	3053
ENSOCUG00000000684	2337
ENSOCUG00000000686	45
ENSOCUG00000000687	588
ENSOCUG00000000688	560
ENSOCUG00000000689	242
ENSOCUG00000000691	0
ENSOCUG00000000692	2247
ENSOCUG00000000693	0
ENSOCUG00000000694	1274
ENSOCUG00000000695	702
ENSOCUG00000000696	22
ENSOCUG00000000697	1407
ENSOCUG00000000698	0
ENSOCUG00000000699	83
ENSOCUG00000000702	0
ENSOCUG00000000703	283
ENSOCUG00000000704	0
ENSOCUG00000000705	0
ENSOCUG00000000706	1924
ENSOCUG00000000707	944
ENSOCUG00000000708	2343
ENSOCUG00000000709	1036
ENSOCUG00000000711	258
ENSOCUG00000000713	712
ENSOCUG00000000714	2855
ENSOCUG00000000715	2203
ENSOCUG00000000716	247
ENSOCUG00000000717	8495
ENSOCUG00000000718	226
ENSOCUG00000000719	900
ENSOCUG00000000720	1585
ENSOCUG00000000721	3492
ENSOCUG00000000722	552
ENSOCUG00000000723	362
ENSOCUG00000000724	499
ENSOCUG00000000725	7
ENSOCUG00000000727	1582
ENSOCUG00000000728	154
ENSOCUG00000000730	338
ENSOCUG00000000731	1046
ENSOCUG00000000732	157
ENSOCUG00000000733	368
ENSOCUG00000000734	11129
ENSOCUG00000000736	169
ENSOCUG00000000737	436
ENSOCUG00000000738	297
ENSOCUG00000000739	4
ENSOCUG00000000740	4591
ENSOCUG00000000741	501
ENSOCUG00000000742	2
ENSOCUG00000000743	909
ENSOCUG00000000744	8197
ENSOCUG00000000749	732
ENSOCUG00000000750	709
ENSOCUG00000000751	0
ENSOCUG00000000754	1027
ENSOCUG00000000755	1280
ENSOCUG00000000756	1765
ENSOCUG00000000757	12
ENSOCUG00000000758	429
ENSOCUG00000000760	34
ENSOCUG00000000761	59
ENSOCUG00000000763	1232
ENSOCUG00000000764	755
ENSOCUG00000000765	995
ENSOCUG00000000766	0
ENSOCUG00000000769	1675
ENSOCUG00000000771	86
ENSOCUG00000000774	269
ENSOCUG00000000775	382
ENSOCUG00000000776	1788
ENSOCUG00000000777	0
ENSOCUG00000000778	3070
ENSOCUG00000000779	233
ENSOCUG00000000780	1454
ENSOCUG00000000781	1570
ENSOCUG00000000784	1476
ENSOCUG00000000786	998
ENSOCUG00000000787	244
ENSOCUG00000000788	4
ENSOCUG00000000789	1623
ENSOCUG00000000790	1941
ENSOCUG00000000791	13145
ENSOCUG00000000792	1639
ENSOCUG00000000793	1471
ENSOCUG00000000794	577
ENSOCUG00000000795	2695
ENSOCUG00000000796	4
ENSOCUG00000000797	9
ENSOCUG00000000798	777
ENSOCUG00000000799	0
ENSOCUG00000000800	1384
ENSOCUG00000000802	349
ENSOCUG00000000803	972
ENSOCUG00000000804	1660
ENSOCUG00000000805	659
ENSOCUG00000000806	1410
ENSOCUG00000000807	1010
ENSOCUG00000000809	5
ENSOCUG00000000810	588
ENSOCUG00000000811	889
ENSOCUG00000000812	304
ENSOCUG00000000813	16
ENSOCUG00000000814	0
ENSOCUG00000000815	697
ENSOCUG00000000816	2134
ENSOCUG00000000817	4260
ENSOCUG00000000818	2032
ENSOCUG00000000819	622
ENSOCUG00000000820	553
ENSOCUG00000000821	1769
ENSOCUG00000000822	2443
ENSOCUG00000000823	723
ENSOCUG00000000824	6886
ENSOCUG00000000825	0
ENSOCUG00000000826	1175
ENSOCUG00000000827	7460
ENSOCUG00000000828	13844
ENSOCUG00000000829	333
ENSOCUG00000000831	163
ENSOCUG00000000832	664
ENSOCUG00000000833	1860
ENSOCUG00000000834	215
ENSOCUG00000000835	522
ENSOCUG00000000836	0
ENSOCUG00000000837	6967
ENSOCUG00000000847	4089
ENSOCUG00000000848	5223
ENSOCUG00000000849	744
ENSOCUG00000000850	384
ENSOCUG00000000851	10577
ENSOCUG00000000852	453
ENSOCUG00000000853	123
ENSOCUG00000000854	34
ENSOCUG00000000855	1024
ENSOCUG00000000857	775
ENSOCUG00000000859	464
ENSOCUG00000000861	1466
ENSOCUG00000000863	422
ENSOCUG00000000864	4993
ENSOCUG00000000865	1725
ENSOCUG00000000866	1053
ENSOCUG00000000867	401
ENSOCUG00000000868	9
ENSOCUG00000000869	16
ENSOCUG00000000872	0
ENSOCUG00000000874	1993
ENSOCUG00000000875	184
ENSOCUG00000000876	1852
ENSOCUG00000000877	16
ENSOCUG00000000878	1400
ENSOCUG00000000880	21829
ENSOCUG00000000881	41
ENSOCUG00000000882	1596
ENSOCUG00000000883	1
ENSOCUG00000000884	1485
ENSOCUG00000000885	982
ENSOCUG00000000887	3048
ENSOCUG00000000888	29
ENSOCUG00000000889	519
ENSOCUG00000000894	0
ENSOCUG00000000895	1131
ENSOCUG00000000896	466
ENSOCUG00000000897	704
ENSOCUG00000000898	881
ENSOCUG00000000901	1681
ENSOCUG00000000903	42
ENSOCUG00000000905	16
ENSOCUG00000000906	0
ENSOCUG00000000907	626
ENSOCUG00000000908	4
ENSOCUG00000000909	759
ENSOCUG00000000910	943
ENSOCUG00000000911	561
ENSOCUG00000000912	0
ENSOCUG00000000915	1955
ENSOCUG00000000916	369
ENSOCUG00000000918	2
ENSOCUG00000000919	1001
ENSOCUG00000000920	265
ENSOCUG00000000921	214
ENSOCUG00000000922	950
ENSOCUG00000000923	411
ENSOCUG00000000924	300
ENSOCUG00000000925	2080
ENSOCUG00000000927	4089
ENSOCUG00000000928	2953
ENSOCUG00000000929	386
ENSOCUG00000000930	164
ENSOCUG00000000931	972
ENSOCUG00000000932	29
ENSOCUG00000000933	858
ENSOCUG00000000934	838
ENSOCUG00000000936	57
ENSOCUG00000000937	2373
ENSOCUG00000000938	742
ENSOCUG00000000939	601
ENSOCUG00000000940	244
ENSOCUG00000000941	4548
ENSOCUG00000000942	4920
ENSOCUG00000000943	335
ENSOCUG00000000944	372
ENSOCUG00000000945	115
ENSOCUG00000000947	583
ENSOCUG00000000948	125
ENSOCUG00000000950	358
ENSOCUG00000000953	2
ENSOCUG00000000956	1710
ENSOCUG00000000957	0
ENSOCUG00000000959	5873
ENSOCUG00000000960	1382
ENSOCUG00000000962	25
ENSOCUG00000000963	830
ENSOCUG00000000965	1044
ENSOCUG00000000966	906
ENSOCUG00000000967	4643
ENSOCUG00000000968	1735
ENSOCUG00000000969	4
ENSOCUG00000000972	376
ENSOCUG00000000973	330
ENSOCUG00000000974	86
ENSOCUG00000000977	41
ENSOCUG00000000978	11354
ENSOCUG00000000980	3553
ENSOCUG00000000981	51
ENSOCUG00000000982	658
ENSOCUG00000000983	1278
ENSOCUG00000000984	264
ENSOCUG00000000986	12
ENSOCUG00000000987	7036
ENSOCUG00000000988	1645
ENSOCUG00000000989	2630
ENSOCUG00000000990	55
ENSOCUG00000000991	2266
ENSOCUG00000000996	3968
ENSOCUG00000000997	575
ENSOCUG00000000998	4459
ENSOCUG00000000999	79178
ENSOCUG00000001001	960
ENSOCUG00000001002	533
ENSOCUG00000001004	8
ENSOCUG00000001005	1923
ENSOCUG00000001006	56
ENSOCUG00000001008	763
ENSOCUG00000001009	4042
ENSOCUG00000001011	273
ENSOCUG00000001012	0
ENSOCUG00000001013	7415
ENSOCUG00000001016	2303
ENSOCUG00000001018	0
ENSOCUG00000001019	30
ENSOCUG00000001020	1441
ENSOCUG00000001021	0
ENSOCUG00000001022	0
ENSOCUG00000001023	5666
ENSOCUG00000001026	2673
ENSOCUG00000001027	0
ENSOCUG00000001028	529
ENSOCUG00000001029	0
ENSOCUG00000001030	258
ENSOCUG00000001031	626
ENSOCUG00000001032	0
ENSOCUG00000001033	0
ENSOCUG00000001034	383
ENSOCUG00000001035	1804
ENSOCUG00000001036	0
ENSOCUG00000001037	0
ENSOCUG00000001039	481
ENSOCUG00000001040	1
ENSOCUG00000001041	13
ENSOCUG00000001042	3993
ENSOCUG00000001043	3938
ENSOCUG00000001045	177
ENSOCUG00000001046	1
ENSOCUG00000001047	1472
ENSOCUG00000001048	1291
ENSOCUG00000001049	34
ENSOCUG00000001050	1583
ENSOCUG00000001051	206
ENSOCUG00000001052	1576
ENSOCUG00000001053	749
ENSOCUG00000001054	569
ENSOCUG00000001055	412
ENSOCUG00000001057	1837
ENSOCUG00000001058	723
ENSOCUG00000001060	2508
ENSOCUG00000001062	544
ENSOCUG00000001063	0
ENSOCUG00000001067	0
ENSOCUG00000001070	0
ENSOCUG00000001071	0
ENSOCUG00000001072	3347
ENSOCUG00000001073	733
ENSOCUG00000001074	0
ENSOCUG00000001075	42
ENSOCUG00000001076	492
ENSOCUG00000001077	6
ENSOCUG00000001078	2180
ENSOCUG00000001081	4056
ENSOCUG00000001082	834
ENSOCUG00000001083	0
ENSOCUG00000001084	91
ENSOCUG00000001085	86
ENSOCUG00000001086	289
ENSOCUG00000001087	0
ENSOCUG00000001088	345
ENSOCUG00000001089	493
ENSOCUG00000001090	0
ENSOCUG00000001092	6
ENSOCUG00000001093	473
ENSOCUG00000001094	0
ENSOCUG00000001096	1446
ENSOCUG00000001097	314
ENSOCUG00000001098	5
ENSOCUG00000001099	3
ENSOCUG00000001100	21
ENSOCUG00000001101	2728
ENSOCUG00000001102	2357
ENSOCUG00000001103	61
ENSOCUG00000001104	4999
ENSOCUG00000001105	3
ENSOCUG00000001106	3593
ENSOCUG00000001107	239
ENSOCUG00000001108	2646
ENSOCUG00000001109	2622
ENSOCUG00000001110	0
ENSOCUG00000001111	1259
ENSOCUG00000001112	5195
ENSOCUG00000001113	3778
ENSOCUG00000001114	16
ENSOCUG00000001116	165
ENSOCUG00000001117	31
ENSOCUG00000001119	657
ENSOCUG00000001120	5295
ENSOCUG00000001121	1595
ENSOCUG00000001122	1
ENSOCUG00000001124	523
ENSOCUG00000001125	997
ENSOCUG00000001127	943
ENSOCUG00000001129	1
ENSOCUG00000001130	135
ENSOCUG00000001131	1297
ENSOCUG00000001134	0
ENSOCUG00000001135	478
ENSOCUG00000001136	2341
ENSOCUG00000001137	1667
ENSOCUG00000001138	1346
ENSOCUG00000001139	30
ENSOCUG00000001142	2235
ENSOCUG00000001144	11508
ENSOCUG00000001145	126
ENSOCUG00000001150	101
ENSOCUG00000001151	79
ENSOCUG00000001152	691
ENSOCUG00000001155	13268
ENSOCUG00000001156	0
ENSOCUG00000001157	0
ENSOCUG00000001158	14
ENSOCUG00000001159	0
ENSOCUG00000001160	0
ENSOCUG00000001161	1325
ENSOCUG00000001162	2496
ENSOCUG00000001164	2310
ENSOCUG00000001165	2574
ENSOCUG00000001166	436
ENSOCUG00000001168	2032
ENSOCUG00000001169	1937
ENSOCUG00000001170	789
ENSOCUG00000001171	28
ENSOCUG00000001172	174
ENSOCUG00000001173	201
ENSOCUG00000001174	139
ENSOCUG00000001175	2003
ENSOCUG00000001177	342
ENSOCUG00000001178	155
ENSOCUG00000001179	733
ENSOCUG00000001180	2138
ENSOCUG00000001181	13
ENSOCUG00000001183	1162
ENSOCUG00000001184	499
ENSOCUG00000001186	2145
ENSOCUG00000001188	4
ENSOCUG00000001190	218
ENSOCUG00000001191	900
ENSOCUG00000001192	0
ENSOCUG00000001196	127
ENSOCUG00000001197	2173
ENSOCUG00000001200	275
ENSOCUG00000001201	64
ENSOCUG00000001203	532
ENSOCUG00000001205	149
ENSOCUG00000001207	430
ENSOCUG00000001208	9
ENSOCUG00000001209	25
ENSOCUG00000001211	19
ENSOCUG00000001212	7595
ENSOCUG00000001215	2903
ENSOCUG00000001216	356
ENSOCUG00000001217	2110
ENSOCUG00000001218	260
ENSOCUG00000001219	477
ENSOCUG00000001220	2903
ENSOCUG00000001222	72
ENSOCUG00000001223	915
ENSOCUG00000001224	197
ENSOCUG00000001225	65
ENSOCUG00000001227	228
ENSOCUG00000001228	1636
ENSOCUG00000001229	153
ENSOCUG00000001230	62
ENSOCUG00000001231	19
ENSOCUG00000001232	13094
ENSOCUG00000001233	261
ENSOCUG00000001234	10
ENSOCUG00000001235	938
ENSOCUG00000001236	7
ENSOCUG00000001239	265
ENSOCUG00000001241	634
ENSOCUG00000001242	35
ENSOCUG00000001246	1475
ENSOCUG00000001247	879
ENSOCUG00000001248	7
ENSOCUG00000001249	855
ENSOCUG00000001250	2579
ENSOCUG00000001254	1316
ENSOCUG00000001255	3
ENSOCUG00000001257	186
ENSOCUG00000001258	22
ENSOCUG00000001259	0
ENSOCUG00000001263	17
ENSOCUG00000001264	180
ENSOCUG00000001265	170
ENSOCUG00000001266	2097
ENSOCUG00000001267	1
ENSOCUG00000001269	5385
ENSOCUG00000001270	854
ENSOCUG00000001271	2483
ENSOCUG00000001272	1703
ENSOCUG00000001277	615
ENSOCUG00000001278	124
ENSOCUG00000001279	236
ENSOCUG00000001280	33465
ENSOCUG00000001281	1000
ENSOCUG00000001284	2033
ENSOCUG00000001286	3516
ENSOCUG00000001288	13250
ENSOCUG00000001289	5597
ENSOCUG00000001290	290
ENSOCUG00000001292	2369
ENSOCUG00000001294	0
ENSOCUG00000001295	905
ENSOCUG00000001296	11
ENSOCUG00000001297	1818
ENSOCUG00000001299	268
ENSOCUG00000001300	217
ENSOCUG00000001301	0
ENSOCUG00000001302	15
ENSOCUG00000001303	3115
ENSOCUG00000001304	504
ENSOCUG00000001305	212
ENSOCUG00000001306	2420
ENSOCUG00000001307	1522
ENSOCUG00000001309	277
ENSOCUG00000001310	350
ENSOCUG00000001311	995
ENSOCUG00000001315	1236
ENSOCUG00000001316	0
ENSOCUG00000001317	1950
ENSOCUG00000001319	2211
ENSOCUG00000001320	549
ENSOCUG00000001322	2
ENSOCUG00000001324	15419
ENSOCUG00000001326	1842
ENSOCUG00000001327	2
ENSOCUG00000001328	1317
ENSOCUG00000001331	0
ENSOCUG00000001333	183
ENSOCUG00000001334	8373
ENSOCUG00000001335	10
ENSOCUG00000001336	3146
ENSOCUG00000001337	1875
ENSOCUG00000001338	471
ENSOCUG00000001341	15
ENSOCUG00000001342	19
ENSOCUG00000001343	6856
ENSOCUG00000001345	1
ENSOCUG00000001346	0
ENSOCUG00000001347	0
ENSOCUG00000001349	1235
ENSOCUG00000001351	18
ENSOCUG00000001352	1977
ENSOCUG00000001353	4023
ENSOCUG00000001355	15
ENSOCUG00000001357	3267
ENSOCUG00000001360	74
ENSOCUG00000001361	0
ENSOCUG00000001362	516
ENSOCUG00000001363	0
ENSOCUG00000001366	17
ENSOCUG00000001367	0
ENSOCUG00000001368	10
ENSOCUG00000001370	8511
ENSOCUG00000001372	9
ENSOCUG00000001373	374
ENSOCUG00000001374	144
ENSOCUG00000001375	665
ENSOCUG00000001376	23
ENSOCUG00000001377	0
ENSOCUG00000001378	1
ENSOCUG00000001380	21
ENSOCUG00000001382	1157
ENSOCUG00000001383	1068
ENSOCUG00000001384	313
ENSOCUG00000001385	0
ENSOCUG00000001386	522
ENSOCUG00000001387	136
ENSOCUG00000001388	0
ENSOCUG00000001389	19
ENSOCUG00000001390	5450
ENSOCUG00000001391	275
ENSOCUG00000001392	357
ENSOCUG00000001393	5
ENSOCUG00000001397	1134
ENSOCUG00000001398	1425
ENSOCUG00000001401	2055
ENSOCUG00000001402	4465
ENSOCUG00000001405	478
ENSOCUG00000001406	945
ENSOCUG00000001407	1187
ENSOCUG00000001408	1
ENSOCUG00000001409	2129
ENSOCUG00000001410	2
ENSOCUG00000001411	0
ENSOCUG00000001412	17079
ENSOCUG00000001414	5666
ENSOCUG00000001415	52
ENSOCUG00000001418	1829
ENSOCUG00000001419	602
ENSOCUG00000001420	2074
ENSOCUG00000001422	2314
ENSOCUG00000001424	0
ENSOCUG00000001425	1439
ENSOCUG00000001426	437
ENSOCUG00000001427	1185
ENSOCUG00000001428	750
ENSOCUG00000001429	506
ENSOCUG00000001430	2708
ENSOCUG00000001432	2592
ENSOCUG00000001434	1176
ENSOCUG00000001435	3665
ENSOCUG00000001436	3763
ENSOCUG00000001437	48
ENSOCUG00000001438	518
ENSOCUG00000001439	5400
ENSOCUG00000001440	3
ENSOCUG00000001443	980
ENSOCUG00000001444	1760
ENSOCUG00000001445	0
ENSOCUG00000001446	660
ENSOCUG00000001447	3725
ENSOCUG00000001448	297
ENSOCUG00000001452	12
ENSOCUG00000001454	3030
ENSOCUG00000001455	8572
ENSOCUG00000001456	2334
ENSOCUG00000001457	6
ENSOCUG00000001459	1147
ENSOCUG00000001460	994
ENSOCUG00000001461	663
ENSOCUG00000001462	32
ENSOCUG00000001463	3
ENSOCUG00000001464	2533
ENSOCUG00000001465	133
ENSOCUG00000001466	0
ENSOCUG00000001467	4316
ENSOCUG00000001468	20082
ENSOCUG00000001469	1340
ENSOCUG00000001473	3857
ENSOCUG00000001475	2664
ENSOCUG00000001477	0
ENSOCUG00000001478	1371
ENSOCUG00000001479	2491
ENSOCUG00000001480	1275
ENSOCUG00000001481	912
ENSOCUG00000001484	3861
ENSOCUG00000001485	10
ENSOCUG00000001488	345
ENSOCUG00000001489	6222
ENSOCUG00000001490	45
ENSOCUG00000001491	0
ENSOCUG00000001493	0
ENSOCUG00000001495	0
ENSOCUG00000001496	4984
ENSOCUG00000001497	294
ENSOCUG00000001498	1344
ENSOCUG00000001499	940
ENSOCUG00000001500	1545
ENSOCUG00000001501	852
ENSOCUG00000001504	2958
ENSOCUG00000001508	0
ENSOCUG00000001510	0
ENSOCUG00000001512	0
ENSOCUG00000001513	2306
ENSOCUG00000001514	1
ENSOCUG00000001515	77
ENSOCUG00000001517	857
ENSOCUG00000001518	13
ENSOCUG00000001519	782
ENSOCUG00000001522	10
ENSOCUG00000001523	842
ENSOCUG00000001524	285
ENSOCUG00000001525	133
ENSOCUG00000001526	252
ENSOCUG00000001530	3743
ENSOCUG00000001532	1578
ENSOCUG00000001535	768
ENSOCUG00000001536	340
ENSOCUG00000001537	313
ENSOCUG00000001539	560
ENSOCUG00000001540	245
ENSOCUG00000001542	454
ENSOCUG00000001543	525
ENSOCUG00000001545	390
ENSOCUG00000001546	286
ENSOCUG00000001548	23
ENSOCUG00000001551	11324
ENSOCUG00000001552	611
ENSOCUG00000001553	2961
ENSOCUG00000001554	662
ENSOCUG00000001555	7012
ENSOCUG00000001560	2552
ENSOCUG00000001561	17
ENSOCUG00000001565	1407
ENSOCUG00000001568	560
ENSOCUG00000001569	0
ENSOCUG00000001570	181
ENSOCUG00000001571	4218
ENSOCUG00000001573	345
ENSOCUG00000001574	1838
ENSOCUG00000001575	1954
ENSOCUG00000001576	968
ENSOCUG00000001577	0
ENSOCUG00000001578	4227
ENSOCUG00000001581	239
ENSOCUG00000001582	183
ENSOCUG00000001583	656
ENSOCUG00000001585	1239
ENSOCUG00000001586	245
ENSOCUG00000001587	408
ENSOCUG00000001588	808
ENSOCUG00000001590	1875
ENSOCUG00000001591	1278
ENSOCUG00000001592	1768
ENSOCUG00000001594	1103
ENSOCUG00000001595	8404
ENSOCUG00000001596	137
ENSOCUG00000001597	41
ENSOCUG00000001598	14203
ENSOCUG00000001599	454
ENSOCUG00000001601	672
ENSOCUG00000001603	25
ENSOCUG00000001604	361
ENSOCUG00000001605	1141
ENSOCUG00000001606	19538
ENSOCUG00000001607	587
ENSOCUG00000001609	0
ENSOCUG00000001610	933
ENSOCUG00000001612	0
ENSOCUG00000001613	653
ENSOCUG00000001616	402
ENSOCUG00000001617	55
ENSOCUG00000001618	133
ENSOCUG00000001620	5147
ENSOCUG00000001622	537
ENSOCUG00000001623	37
ENSOCUG00000001627	388
ENSOCUG00000001628	1040
ENSOCUG00000001629	1514
ENSOCUG00000001630	0
ENSOCUG00000001631	5
ENSOCUG00000001633	1425
ENSOCUG00000001636	940
ENSOCUG00000001638	8
ENSOCUG00000001639	0
ENSOCUG00000001641	1
ENSOCUG00000001645	9022
ENSOCUG00000001646	1772
ENSOCUG00000001647	4
ENSOCUG00000001648	6
ENSOCUG00000001651	1274
ENSOCUG00000001652	24
ENSOCUG00000001655	159
ENSOCUG00000001656	1083
ENSOCUG00000001657	28
ENSOCUG00000001659	0
ENSOCUG00000001660	323
ENSOCUG00000001661	8024
ENSOCUG00000001662	258
ENSOCUG00000001663	0
ENSOCUG00000001665	434
ENSOCUG00000001667	22241
ENSOCUG00000001669	544
ENSOCUG00000001670	2195
ENSOCUG00000001671	342
ENSOCUG00000001672	401
ENSOCUG00000001673	644
ENSOCUG00000001675	1228
ENSOCUG00000001676	84
ENSOCUG00000001677	3383
ENSOCUG00000001678	8453
ENSOCUG00000001679	0
ENSOCUG00000001680	35
ENSOCUG00000001681	473
ENSOCUG00000001683	924
ENSOCUG00000001684	645
ENSOCUG00000001685	7876
ENSOCUG00000001686	1903
ENSOCUG00000001687	496
ENSOCUG00000001688	140
ENSOCUG00000001689	13
ENSOCUG00000001691	2454
ENSOCUG00000001692	1526
ENSOCUG00000001693	1134
ENSOCUG00000001694	0
ENSOCUG00000001695	0
ENSOCUG00000001696	839
ENSOCUG00000001697	3278
ENSOCUG00000001698	1296
ENSOCUG00000001699	712
ENSOCUG00000001701	715
ENSOCUG00000001702	0
ENSOCUG00000001703	42
ENSOCUG00000001704	1
ENSOCUG00000001710	176
ENSOCUG00000001711	2002
ENSOCUG00000001712	553
ENSOCUG00000001714	0
ENSOCUG00000001715	346
ENSOCUG00000001716	8
ENSOCUG00000001717	18
ENSOCUG00000001718	6267
ENSOCUG00000001719	29
ENSOCUG00000001720	0
ENSOCUG00000001722	38
ENSOCUG00000001723	655
ENSOCUG00000001724	385
ENSOCUG00000001725	11803
ENSOCUG00000001726	150
ENSOCUG00000001727	447
ENSOCUG00000001729	4743
ENSOCUG00000001730	5006
ENSOCUG00000001732	1381
ENSOCUG00000001734	1977
ENSOCUG00000001735	12296
ENSOCUG00000001736	604
ENSOCUG00000001738	285
ENSOCUG00000001739	266
ENSOCUG00000001741	1885
ENSOCUG00000001742	810
ENSOCUG00000001746	17
ENSOCUG00000001748	1479
ENSOCUG00000001750	832
ENSOCUG00000001751	1149
ENSOCUG00000001752	3077
ENSOCUG00000001753	3216
ENSOCUG00000001754	2591
ENSOCUG00000001757	1
ENSOCUG00000001758	766
ENSOCUG00000001759	2
ENSOCUG00000001761	135
ENSOCUG00000001764	130
ENSOCUG00000001765	1117
ENSOCUG00000001766	3
ENSOCUG00000001768	1585
ENSOCUG00000001769	44
ENSOCUG00000001770	0
ENSOCUG00000001772	2168
ENSOCUG00000001776	1217
ENSOCUG00000001777	808
ENSOCUG00000001779	1242
ENSOCUG00000001780	0
ENSOCUG00000001781	1197
ENSOCUG00000001782	1029
ENSOCUG00000001783	540
ENSOCUG00000001785	0
ENSOCUG00000001786	836
ENSOCUG00000001787	3809
ENSOCUG00000001788	329
ENSOCUG00000001789	643
ENSOCUG00000001790	2548
ENSOCUG00000001792	6
ENSOCUG00000001793	2
ENSOCUG00000001794	0
ENSOCUG00000001798	2009
ENSOCUG00000001799	14466
ENSOCUG00000001801	427
ENSOCUG00000001802	484
ENSOCUG00000001803	555
ENSOCUG00000001804	589
ENSOCUG00000001806	671
ENSOCUG00000001807	1019
ENSOCUG00000001808	5144
ENSOCUG00000001810	1595
ENSOCUG00000001811	3
ENSOCUG00000001812	310
ENSOCUG00000001813	4
ENSOCUG00000001814	1324
ENSOCUG00000001816	2769
ENSOCUG00000001817	2018
ENSOCUG00000001818	2839
ENSOCUG00000001819	284
ENSOCUG00000001820	3482
ENSOCUG00000001821	2470
ENSOCUG00000001822	73
ENSOCUG00000001823	56
ENSOCUG00000001824	272
ENSOCUG00000001825	1913
ENSOCUG00000001826	69
ENSOCUG00000001827	1810
ENSOCUG00000001828	3283
ENSOCUG00000001829	3980
ENSOCUG00000001830	154
ENSOCUG00000001831	1
ENSOCUG00000001832	717
ENSOCUG00000001833	1072
ENSOCUG00000001834	711
ENSOCUG00000001836	2228
ENSOCUG00000001837	2936
ENSOCUG00000001838	749
ENSOCUG00000001839	2187
ENSOCUG00000001842	990
ENSOCUG00000001843	2626
ENSOCUG00000001844	62
ENSOCUG00000001847	17898
ENSOCUG00000001849	2
ENSOCUG00000001850	5
ENSOCUG00000001851	2496
ENSOCUG00000001853	880
ENSOCUG00000001855	70
ENSOCUG00000001856	172
ENSOCUG00000001857	454
ENSOCUG00000001858	8
ENSOCUG00000001859	340
ENSOCUG00000001860	1274
ENSOCUG00000001861	1301
ENSOCUG00000001863	2979
ENSOCUG00000001864	0
ENSOCUG00000001866	0
ENSOCUG00000001867	271
ENSOCUG00000001868	1356
ENSOCUG00000001869	0
ENSOCUG00000001870	53
ENSOCUG00000001871	0
ENSOCUG00000001873	1902
ENSOCUG00000001874	780
ENSOCUG00000001875	1194
ENSOCUG00000001876	8
ENSOCUG00000001877	8619
ENSOCUG00000001879	260
ENSOCUG00000001880	655
ENSOCUG00000001881	567
ENSOCUG00000001882	373
ENSOCUG00000001883	27
ENSOCUG00000001884	1179
ENSOCUG00000001885	188
ENSOCUG00000001886	8501
ENSOCUG00000001887	3882
ENSOCUG00000001888	985
ENSOCUG00000001889	3832
ENSOCUG00000001890	27
ENSOCUG00000001891	87
ENSOCUG00000001892	2182
ENSOCUG00000001894	1370
ENSOCUG00000001897	623
ENSOCUG00000001898	42
ENSOCUG00000001901	2
ENSOCUG00000001902	554
ENSOCUG00000001903	656
ENSOCUG00000001904	3
ENSOCUG00000001907	654
ENSOCUG00000001908	918
ENSOCUG00000001909	30
ENSOCUG00000001910	402
ENSOCUG00000001911	3537
ENSOCUG00000001912	3619
ENSOCUG00000001913	196
ENSOCUG00000001914	1339
ENSOCUG00000001915	2123
ENSOCUG00000001916	9
ENSOCUG00000001918	58
ENSOCUG00000001919	984
ENSOCUG00000001920	2028
ENSOCUG00000001921	410
ENSOCUG00000001923	246
ENSOCUG00000001924	295
ENSOCUG00000001925	436
ENSOCUG00000001929	18
ENSOCUG00000001931	336
ENSOCUG00000001933	935
ENSOCUG00000001934	0
ENSOCUG00000001935	0
ENSOCUG00000001937	3549
ENSOCUG00000001938	2673
ENSOCUG00000001941	47
ENSOCUG00000001943	1649
ENSOCUG00000001944	0
ENSOCUG00000001945	3
ENSOCUG00000001946	0
ENSOCUG00000001949	799
ENSOCUG00000001950	0
ENSOCUG00000001951	208
ENSOCUG00000001952	228
ENSOCUG00000001954	123
ENSOCUG00000001955	0
ENSOCUG00000001956	904
ENSOCUG00000001957	2848
ENSOCUG00000001961	15
ENSOCUG00000001962	65
ENSOCUG00000001963	7171
ENSOCUG00000001964	953
ENSOCUG00000001965	0
ENSOCUG00000001966	236
ENSOCUG00000001967	78
ENSOCUG00000001968	975
ENSOCUG00000001969	478
ENSOCUG00000001970	74
ENSOCUG00000001971	4106
ENSOCUG00000001972	1411
ENSOCUG00000001973	1
ENSOCUG00000001975	203
ENSOCUG00000001978	0
ENSOCUG00000001979	978
ENSOCUG00000001980	15
ENSOCUG00000001981	619
ENSOCUG00000001982	3407
ENSOCUG00000001984	668
ENSOCUG00000001985	410
ENSOCUG00000001986	456
ENSOCUG00000001987	102
ENSOCUG00000001988	0
ENSOCUG00000001989	405
ENSOCUG00000001990	1472
ENSOCUG00000001991	110
ENSOCUG00000001992	2913
ENSOCUG00000001993	331
ENSOCUG00000001994	327
ENSOCUG00000001995	633
ENSOCUG00000001996	56
ENSOCUG00000001998	1898
ENSOCUG00000001999	1979
ENSOCUG00000002000	119
ENSOCUG00000002001	4294
ENSOCUG00000002002	0
ENSOCUG00000002003	828
ENSOCUG00000002004	2210
ENSOCUG00000002006	2633
ENSOCUG00000002007	1829
ENSOCUG00000002008	695
ENSOCUG00000002009	364
ENSOCUG00000002011	915
ENSOCUG00000002013	1276
ENSOCUG00000002014	3335
ENSOCUG00000002017	137
ENSOCUG00000002018	2818
ENSOCUG00000002019	0
ENSOCUG00000002020	171
ENSOCUG00000002021	17
ENSOCUG00000002022	4313
ENSOCUG00000002023	404
ENSOCUG00000002024	4
ENSOCUG00000002025	8151
ENSOCUG00000002026	609
ENSOCUG00000002027	1862
ENSOCUG00000002028	265
ENSOCUG00000002029	1
ENSOCUG00000002030	62
ENSOCUG00000002031	1067
ENSOCUG00000002032	10
ENSOCUG00000002033	539
ENSOCUG00000002037	3823
ENSOCUG00000002038	2951
ENSOCUG00000002039	0
ENSOCUG00000002040	0
ENSOCUG00000002041	4681
ENSOCUG00000002042	520
ENSOCUG00000002043	1530
ENSOCUG00000002047	48
ENSOCUG00000002050	423
ENSOCUG00000002051	17
ENSOCUG00000002052	1303
ENSOCUG00000002053	1668
ENSOCUG00000002054	526
ENSOCUG00000002055	722
ENSOCUG00000002056	2
ENSOCUG00000002057	21
ENSOCUG00000002058	0
ENSOCUG00000002059	1552
ENSOCUG00000002060	3168
ENSOCUG00000002062	0
ENSOCUG00000002063	11425
ENSOCUG00000002064	0
ENSOCUG00000002065	2174
ENSOCUG00000002066	575
ENSOCUG00000002069	1
ENSOCUG00000002071	3004
ENSOCUG00000002072	678
ENSOCUG00000002073	2783
ENSOCUG00000002074	7875
ENSOCUG00000002075	825
ENSOCUG00000002076	1209
ENSOCUG00000002078	0
ENSOCUG00000002080	160
ENSOCUG00000002083	79
ENSOCUG00000002084	1689
ENSOCUG00000002085	1390
ENSOCUG00000002086	0
ENSOCUG00000002089	0
ENSOCUG00000002090	8862
ENSOCUG00000002093	619
ENSOCUG00000002094	3613
ENSOCUG00000002095	1128
ENSOCUG00000002097	0
ENSOCUG00000002098	884
ENSOCUG00000002099	4665
ENSOCUG00000002100	2785
ENSOCUG00000002102	850
ENSOCUG00000002103	14
ENSOCUG00000002104	0
ENSOCUG00000002105	1287
ENSOCUG00000002106	286
ENSOCUG00000002107	11940
ENSOCUG00000002108	71
ENSOCUG00000002110	1791
ENSOCUG00000002111	0
ENSOCUG00000002112	21
ENSOCUG00000002114	803
ENSOCUG00000002115	2514
ENSOCUG00000002117	817
ENSOCUG00000002118	154
ENSOCUG00000002119	272
ENSOCUG00000002120	2697
ENSOCUG00000002121	3644
ENSOCUG00000002122	2467
ENSOCUG00000002123	445
ENSOCUG00000002125	41
ENSOCUG00000002126	266
ENSOCUG00000002127	373
ENSOCUG00000002128	292
ENSOCUG00000002129	8933
ENSOCUG00000002131	1283
ENSOCUG00000002132	1450
ENSOCUG00000002134	851
ENSOCUG00000002135	2397
ENSOCUG00000002137	2088
ENSOCUG00000002138	0
ENSOCUG00000002139	769
ENSOCUG00000002140	1133
ENSOCUG00000002141	0
ENSOCUG00000002142	17
ENSOCUG00000002143	1010
ENSOCUG00000002144	319
ENSOCUG00000002145	406
ENSOCUG00000002146	0
ENSOCUG00000002147	1511
ENSOCUG00000002148	2777
ENSOCUG00000002149	407
ENSOCUG00000002150	11113
ENSOCUG00000002151	949
ENSOCUG00000002152	191
ENSOCUG00000002153	1535
ENSOCUG00000002154	1911
ENSOCUG00000002155	5690
ENSOCUG00000002156	1422
ENSOCUG00000002157	7819
ENSOCUG00000002158	908
ENSOCUG00000002159	1717
ENSOCUG00000002160	1238
ENSOCUG00000002163	1554
ENSOCUG00000002165	2090
ENSOCUG00000002166	1139
ENSOCUG00000002167	1235
ENSOCUG00000002171	795
ENSOCUG00000002172	970
ENSOCUG00000002173	1066
ENSOCUG00000002176	4164
ENSOCUG00000002177	1286
ENSOCUG00000002178	543
ENSOCUG00000002179	1282
ENSOCUG00000002180	2130
ENSOCUG00000002181	2383
ENSOCUG00000002182	454
ENSOCUG00000002183	2104
ENSOCUG00000002185	61
ENSOCUG00000002186	171
ENSOCUG00000002187	11665
ENSOCUG00000002188	1127
ENSOCUG00000002189	199
ENSOCUG00000002190	1878
ENSOCUG00000002192	212
ENSOCUG00000002193	989
ENSOCUG00000002194	1793
ENSOCUG00000002196	0
ENSOCUG00000002197	2141
ENSOCUG00000002198	226
ENSOCUG00000002199	1
ENSOCUG00000002200	700
ENSOCUG00000002202	807
ENSOCUG00000002203	2478
ENSOCUG00000002204	454
ENSOCUG00000002205	691
ENSOCUG00000002206	308
ENSOCUG00000002207	251
ENSOCUG00000002208	0
ENSOCUG00000002210	1542
ENSOCUG00000002211	62
ENSOCUG00000002212	876
ENSOCUG00000002215	438
ENSOCUG00000002216	1213
ENSOCUG00000002217	1359
ENSOCUG00000002218	986
ENSOCUG00000002219	668
ENSOCUG00000002220	1079
ENSOCUG00000002222	5
ENSOCUG00000002223	225
ENSOCUG00000002224	963
ENSOCUG00000002225	4382
ENSOCUG00000002226	1153
ENSOCUG00000002230	29893
ENSOCUG00000002231	1326
ENSOCUG00000002233	35
ENSOCUG00000002235	1384
ENSOCUG00000002236	3628
ENSOCUG00000002237	2
ENSOCUG00000002238	2162
ENSOCUG00000002240	691
ENSOCUG00000002241	2351
ENSOCUG00000002242	135
ENSOCUG00000002243	858
ENSOCUG00000002244	1726
ENSOCUG00000002245	993
ENSOCUG00000002246	986
ENSOCUG00000002248	2090
ENSOCUG00000002249	617
ENSOCUG00000002250	1245
ENSOCUG00000002251	793
ENSOCUG00000002253	512
ENSOCUG00000002254	1443
ENSOCUG00000002256	115
ENSOCUG00000002258	486
ENSOCUG00000002259	1740
ENSOCUG00000002260	723
ENSOCUG00000002261	2
ENSOCUG00000002263	3714
ENSOCUG00000002264	2997
ENSOCUG00000002267	1039
ENSOCUG00000002269	188
ENSOCUG00000002271	5630
ENSOCUG00000002272	103
ENSOCUG00000002278	554
ENSOCUG00000002279	1342
ENSOCUG00000002281	232
ENSOCUG00000002283	306
ENSOCUG00000002284	43
ENSOCUG00000002285	843
ENSOCUG00000002287	1463
ENSOCUG00000002289	3645
ENSOCUG00000002290	2168
ENSOCUG00000002291	0
ENSOCUG00000002292	2967
ENSOCUG00000002295	800
ENSOCUG00000002296	860
ENSOCUG00000002297	2
ENSOCUG00000002298	1729
ENSOCUG00000002299	1370
ENSOCUG00000002300	1145
ENSOCUG00000002301	91
ENSOCUG00000002302	1322
ENSOCUG00000002303	535
ENSOCUG00000002304	4798
ENSOCUG00000002305	0
ENSOCUG00000002306	11
ENSOCUG00000002309	1165
ENSOCUG00000002310	348
ENSOCUG00000002311	172
ENSOCUG00000002312	1242
ENSOCUG00000002313	1961
ENSOCUG00000002314	0
ENSOCUG00000002315	3609
ENSOCUG00000002316	1565
ENSOCUG00000002317	0
ENSOCUG00000002318	1136
ENSOCUG00000002319	0
ENSOCUG00000002320	4086
ENSOCUG00000002322	875
ENSOCUG00000002323	2673
ENSOCUG00000002324	4304
ENSOCUG00000002325	1981
ENSOCUG00000002326	1158
ENSOCUG00000002331	0
ENSOCUG00000002332	973
ENSOCUG00000002334	660
ENSOCUG00000002335	58
ENSOCUG00000002336	222
ENSOCUG00000002337	1
ENSOCUG00000002338	53
ENSOCUG00000002339	2842
ENSOCUG00000002341	1637
ENSOCUG00000002342	99
ENSOCUG00000002344	4823
ENSOCUG00000002345	243
ENSOCUG00000002346	296
ENSOCUG00000002349	88
ENSOCUG00000002350	895
ENSOCUG00000002352	2815
ENSOCUG00000002353	295
ENSOCUG00000002356	1206
ENSOCUG00000002357	48
ENSOCUG00000002358	393
ENSOCUG00000002360	1746
ENSOCUG00000002361	4443
ENSOCUG00000002363	911
ENSOCUG00000002364	10
ENSOCUG00000002365	0
ENSOCUG00000002366	8
ENSOCUG00000002367	40
ENSOCUG00000002368	1709
ENSOCUG00000002369	20
ENSOCUG00000002371	91
ENSOCUG00000002372	2752
ENSOCUG00000002373	84
ENSOCUG00000002375	1686
ENSOCUG00000002376	160
ENSOCUG00000002378	729
ENSOCUG00000002379	756
ENSOCUG00000002380	1412
ENSOCUG00000002381	259
ENSOCUG00000002383	1095
ENSOCUG00000002384	492
ENSOCUG00000002386	1134
ENSOCUG00000002387	1258
ENSOCUG00000002389	1690
ENSOCUG00000002390	1835
ENSOCUG00000002391	919
ENSOCUG00000002392	8931
ENSOCUG00000002393	277
ENSOCUG00000002394	3433
ENSOCUG00000002395	1930
ENSOCUG00000002396	3363
ENSOCUG00000002397	1659
ENSOCUG00000002398	1488
ENSOCUG00000002399	57
ENSOCUG00000002400	142
ENSOCUG00000002401	508
ENSOCUG00000002402	0
ENSOCUG00000002403	781
ENSOCUG00000002404	0
ENSOCUG00000002406	2046
ENSOCUG00000002407	2209
ENSOCUG00000002408	1
ENSOCUG00000002409	424
ENSOCUG00000002410	1558
ENSOCUG00000002411	48
ENSOCUG00000002412	0
ENSOCUG00000002413	1
ENSOCUG00000002414	2260
ENSOCUG00000002417	1096
ENSOCUG00000002418	400
ENSOCUG00000002419	8273
ENSOCUG00000002420	7
ENSOCUG00000002421	1280
ENSOCUG00000002424	399
ENSOCUG00000002425	554
ENSOCUG00000002426	661
ENSOCUG00000002427	1219
ENSOCUG00000002428	1408
ENSOCUG00000002429	7232
ENSOCUG00000002431	182
ENSOCUG00000002432	1636
ENSOCUG00000002433	324
ENSOCUG00000002434	609
ENSOCUG00000002435	655
ENSOCUG00000002436	326
ENSOCUG00000002437	475
ENSOCUG00000002438	701
ENSOCUG00000002439	1663
ENSOCUG00000002440	29
ENSOCUG00000002441	3487
ENSOCUG00000002442	1321
ENSOCUG00000002443	1
ENSOCUG00000002444	223
ENSOCUG00000002445	7144
ENSOCUG00000002447	886
ENSOCUG00000002448	2937
ENSOCUG00000002449	1420
ENSOCUG00000002450	147
ENSOCUG00000002451	7261
ENSOCUG00000002452	8
ENSOCUG00000002453	0
ENSOCUG00000002455	9348
ENSOCUG00000002456	905
ENSOCUG00000002457	68
ENSOCUG00000002458	102
ENSOCUG00000002461	1910
ENSOCUG00000002462	178
ENSOCUG00000002463	1865
ENSOCUG00000002464	1583
ENSOCUG00000002466	63
ENSOCUG00000002467	14
ENSOCUG00000002468	148
ENSOCUG00000002470	1357
ENSOCUG00000002473	1707
ENSOCUG00000002474	0
ENSOCUG00000002476	842
ENSOCUG00000002477	8
ENSOCUG00000002478	1137
ENSOCUG00000002480	3127
ENSOCUG00000002481	3
ENSOCUG00000002483	311
ENSOCUG00000002484	699
ENSOCUG00000002485	2670
ENSOCUG00000002486	13
ENSOCUG00000002487	3
ENSOCUG00000002488	0
ENSOCUG00000002489	1392
ENSOCUG00000002490	0
ENSOCUG00000002492	175
ENSOCUG00000002494	1181
ENSOCUG00000002495	1771
ENSOCUG00000002496	424
ENSOCUG00000002497	1006
ENSOCUG00000002498	1416
ENSOCUG00000002500	3
ENSOCUG00000002503	120
ENSOCUG00000002504	397
ENSOCUG00000002505	2809
ENSOCUG00000002506	6668
ENSOCUG00000002507	651
ENSOCUG00000002508	0
ENSOCUG00000002509	536
ENSOCUG00000002510	5794
ENSOCUG00000002512	2395
ENSOCUG00000002513	0
ENSOCUG00000002515	198
ENSOCUG00000002516	0
ENSOCUG00000002518	2234
ENSOCUG00000002519	755
ENSOCUG00000002522	392
ENSOCUG00000002523	722
ENSOCUG00000002528	1281
ENSOCUG00000002529	4
ENSOCUG00000002530	1633
ENSOCUG00000002533	1298
ENSOCUG00000002536	931
ENSOCUG00000002537	578
ENSOCUG00000002539	0
ENSOCUG00000002541	3519
ENSOCUG00000002542	0
ENSOCUG00000002543	3389
ENSOCUG00000002546	0
ENSOCUG00000002549	6160
ENSOCUG00000002551	863
ENSOCUG00000002553	430
ENSOCUG00000002554	1254
ENSOCUG00000002555	6076
ENSOCUG00000002556	1204
ENSOCUG00000002557	367
ENSOCUG00000002559	4549
ENSOCUG00000002562	2598
ENSOCUG00000002563	762
ENSOCUG00000002565	133
ENSOCUG00000002566	3
ENSOCUG00000002567	0
ENSOCUG00000002569	867
ENSOCUG00000002572	318
ENSOCUG00000002573	1974
ENSOCUG00000002574	1736
ENSOCUG00000002575	0
ENSOCUG00000002576	141
ENSOCUG00000002577	360
ENSOCUG00000002580	189
ENSOCUG00000002581	4833
ENSOCUG00000002582	129
ENSOCUG00000002583	1096
ENSOCUG00000002584	1
ENSOCUG00000002586	0
ENSOCUG00000002587	400
ENSOCUG00000002591	559
ENSOCUG00000002593	2659
ENSOCUG00000002594	8118
ENSOCUG00000002595	975
ENSOCUG00000002596	203
ENSOCUG00000002598	2756
ENSOCUG00000002599	0
ENSOCUG00000002601	4616
ENSOCUG00000002602	0
ENSOCUG00000002603	432
ENSOCUG00000002605	0
ENSOCUG00000002606	57
ENSOCUG00000002607	0
ENSOCUG00000002609	147
ENSOCUG00000002610	1192
ENSOCUG00000002611	817
ENSOCUG00000002612	2
ENSOCUG00000002613	538
ENSOCUG00000002614	21
ENSOCUG00000002617	41
ENSOCUG00000002619	1077
ENSOCUG00000002620	9
ENSOCUG00000002623	2313
ENSOCUG00000002624	234
ENSOCUG00000002626	120
ENSOCUG00000002627	2140
ENSOCUG00000002628	430
ENSOCUG00000002629	2026
ENSOCUG00000002630	333
ENSOCUG00000002631	1429
ENSOCUG00000002632	27
ENSOCUG00000002633	3560
ENSOCUG00000002635	54
ENSOCUG00000002636	676
ENSOCUG00000002637	939
ENSOCUG00000002638	463
ENSOCUG00000002641	4273
ENSOCUG00000002642	12
ENSOCUG00000002643	2521
ENSOCUG00000002646	2
ENSOCUG00000002647	5523
ENSOCUG00000002648	31
ENSOCUG00000002650	0
ENSOCUG00000002652	602
ENSOCUG00000002653	1449
ENSOCUG00000002654	0
ENSOCUG00000002655	378
ENSOCUG00000002656	60
ENSOCUG00000002657	5799
ENSOCUG00000002658	1128
ENSOCUG00000002660	128
ENSOCUG00000002662	4064
ENSOCUG00000002663	4554
ENSOCUG00000002665	341
ENSOCUG00000002668	6
ENSOCUG00000002669	2954
ENSOCUG00000002670	1798
ENSOCUG00000002671	5288
ENSOCUG00000002672	7548
ENSOCUG00000002673	33999
ENSOCUG00000002674	60
ENSOCUG00000002676	1614
ENSOCUG00000002677	5402
ENSOCUG00000002679	1720
ENSOCUG00000002682	207
ENSOCUG00000002683	3639
ENSOCUG00000002684	0
ENSOCUG00000002685	166
ENSOCUG00000002686	1253
ENSOCUG00000002687	3
ENSOCUG00000002688	35
ENSOCUG00000002689	1120
ENSOCUG00000002690	4215
ENSOCUG00000002692	95
ENSOCUG00000002693	0
ENSOCUG00000002694	1482
ENSOCUG00000002695	938
ENSOCUG00000002696	1274
ENSOCUG00000002697	0
ENSOCUG00000002698	197
ENSOCUG00000002699	805
ENSOCUG00000002701	712
ENSOCUG00000002702	312
ENSOCUG00000002703	82
ENSOCUG00000002704	1501
ENSOCUG00000002705	2247
ENSOCUG00000002706	695
ENSOCUG00000002707	1053
ENSOCUG00000002710	0
ENSOCUG00000002711	1
ENSOCUG00000002712	4587
ENSOCUG00000002715	993
ENSOCUG00000002716	376
ENSOCUG00000002718	39
ENSOCUG00000002719	16
ENSOCUG00000002720	3099
ENSOCUG00000002722	5209
ENSOCUG00000002723	0
ENSOCUG00000002724	1008
ENSOCUG00000002725	216
ENSOCUG00000002727	3197
ENSOCUG00000002728	1632
ENSOCUG00000002730	460
ENSOCUG00000002732	0
ENSOCUG00000002733	690
ENSOCUG00000002735	4
ENSOCUG00000002736	1301
ENSOCUG00000002737	561
ENSOCUG00000002738	705
ENSOCUG00000002739	4773
ENSOCUG00000002740	1690
[truncated: 27,592 more rows]
