# Supplementary material for: A bio-functional polymer that prevents retinal scarring through modulation of NRF2 signalling pathway
Source: Nat Commun. 2022 May 19;13:2796. doi: 10.1038/s41467-022-30474-6 (PMC9119969; doi:10.1038/s41467-022-30474-6)
Supplement: Supplementary file 11 — Source data [file 41467_2022_30474_MOESM11_ESM.zip › NCOMMS-21-46079B_zip/Source data 2_RNA-Seq Data/DESeq2/CountFiles/invivo/RP_2M2_sorted.count]

ENSOCUG00000000004	3547
ENSOCUG00000000005	1678
ENSOCUG00000000006	2154
ENSOCUG00000000007	1
ENSOCUG00000000008	9
ENSOCUG00000000009	6059
ENSOCUG00000000010	2038
ENSOCUG00000000012	3263
ENSOCUG00000000013	254
ENSOCUG00000000014	46104
ENSOCUG00000000015	1520
ENSOCUG00000000016	90
ENSOCUG00000000017	2270
ENSOCUG00000000018	326
ENSOCUG00000000020	2812
ENSOCUG00000000021	2100
ENSOCUG00000000022	622
ENSOCUG00000000023	804
ENSOCUG00000000024	145
ENSOCUG00000000025	829
ENSOCUG00000000026	2
ENSOCUG00000000028	3046
ENSOCUG00000000030	502
ENSOCUG00000000031	5
ENSOCUG00000000032	226
ENSOCUG00000000034	854
ENSOCUG00000000036	0
ENSOCUG00000000038	1138
ENSOCUG00000000040	323
ENSOCUG00000000041	0
ENSOCUG00000000044	3
ENSOCUG00000000046	0
ENSOCUG00000000049	4247
ENSOCUG00000000051	2926
ENSOCUG00000000055	1
ENSOCUG00000000059	223
ENSOCUG00000000060	5404
ENSOCUG00000000061	67
ENSOCUG00000000063	484
ENSOCUG00000000064	2047
ENSOCUG00000000065	317
ENSOCUG00000000066	145
ENSOCUG00000000068	938
ENSOCUG00000000069	8024
ENSOCUG00000000071	430
ENSOCUG00000000072	8
ENSOCUG00000000073	29543
ENSOCUG00000000074	2183
ENSOCUG00000000075	5044
ENSOCUG00000000076	889
ENSOCUG00000000077	421
ENSOCUG00000000079	0
ENSOCUG00000000080	2249
ENSOCUG00000000081	12464
ENSOCUG00000000083	283
ENSOCUG00000000085	1065
ENSOCUG00000000086	2718
ENSOCUG00000000087	270
ENSOCUG00000000089	0
ENSOCUG00000000090	3021
ENSOCUG00000000091	91
ENSOCUG00000000092	9831
ENSOCUG00000000093	399
ENSOCUG00000000094	358
ENSOCUG00000000095	1087
ENSOCUG00000000097	2051
ENSOCUG00000000098	73
ENSOCUG00000000100	2387
ENSOCUG00000000101	59
ENSOCUG00000000102	1012
ENSOCUG00000000103	0
ENSOCUG00000000104	1674
ENSOCUG00000000105	5064
ENSOCUG00000000107	1206
ENSOCUG00000000108	1177
ENSOCUG00000000109	320
ENSOCUG00000000111	1100
ENSOCUG00000000114	365
ENSOCUG00000000116	2264
ENSOCUG00000000117	1
ENSOCUG00000000119	23
ENSOCUG00000000120	918
ENSOCUG00000000121	73
ENSOCUG00000000122	1225
ENSOCUG00000000123	996
ENSOCUG00000000127	631
ENSOCUG00000000128	352
ENSOCUG00000000129	3218
ENSOCUG00000000131	1454
ENSOCUG00000000133	153
ENSOCUG00000000134	2825
ENSOCUG00000000136	35
ENSOCUG00000000137	4696
ENSOCUG00000000140	3519
ENSOCUG00000000141	795
ENSOCUG00000000142	871
ENSOCUG00000000143	8
ENSOCUG00000000144	67
ENSOCUG00000000145	511
ENSOCUG00000000146	11087
ENSOCUG00000000148	1176
ENSOCUG00000000149	10629
ENSOCUG00000000151	4
ENSOCUG00000000152	2493
ENSOCUG00000000153	2026
ENSOCUG00000000154	0
ENSOCUG00000000155	1108
ENSOCUG00000000156	6785
ENSOCUG00000000157	1553
ENSOCUG00000000158	4738
ENSOCUG00000000159	712
ENSOCUG00000000161	1338
ENSOCUG00000000162	187
ENSOCUG00000000163	3656
ENSOCUG00000000164	2096
ENSOCUG00000000166	164
ENSOCUG00000000167	3952
ENSOCUG00000000169	5
ENSOCUG00000000170	1141
ENSOCUG00000000171	43
ENSOCUG00000000172	1204
ENSOCUG00000000173	3273
ENSOCUG00000000174	774
ENSOCUG00000000175	7
ENSOCUG00000000176	8
ENSOCUG00000000178	2087
ENSOCUG00000000179	10914
ENSOCUG00000000181	503
ENSOCUG00000000182	502
ENSOCUG00000000184	1039
ENSOCUG00000000185	2948
ENSOCUG00000000186	1282
ENSOCUG00000000187	2432
ENSOCUG00000000188	1085
ENSOCUG00000000191	346
ENSOCUG00000000193	1666
ENSOCUG00000000194	68
ENSOCUG00000000197	2090
ENSOCUG00000000199	0
ENSOCUG00000000200	403
ENSOCUG00000000201	874
ENSOCUG00000000203	1019
ENSOCUG00000000204	0
ENSOCUG00000000205	0
ENSOCUG00000000206	18
ENSOCUG00000000208	64
ENSOCUG00000000210	0
ENSOCUG00000000213	890
ENSOCUG00000000214	244
ENSOCUG00000000215	521
ENSOCUG00000000218	747
ENSOCUG00000000219	166
ENSOCUG00000000220	3657
ENSOCUG00000000221	0
ENSOCUG00000000222	90
ENSOCUG00000000224	206
ENSOCUG00000000227	2319
ENSOCUG00000000228	784
ENSOCUG00000000229	3796
ENSOCUG00000000230	214
ENSOCUG00000000231	712
ENSOCUG00000000232	3
ENSOCUG00000000234	2735
ENSOCUG00000000236	1231
ENSOCUG00000000237	933
ENSOCUG00000000239	0
ENSOCUG00000000241	0
ENSOCUG00000000242	11
ENSOCUG00000000243	0
ENSOCUG00000000244	1810
ENSOCUG00000000245	2466
ENSOCUG00000000247	1138
ENSOCUG00000000248	1019
ENSOCUG00000000249	1145
ENSOCUG00000000250	9
ENSOCUG00000000251	7767
ENSOCUG00000000252	388
ENSOCUG00000000255	1703
ENSOCUG00000000256	672
ENSOCUG00000000258	3931
ENSOCUG00000000259	334
ENSOCUG00000000263	260
ENSOCUG00000000264	9497
ENSOCUG00000000265	1615
ENSOCUG00000000266	881
ENSOCUG00000000268	601
ENSOCUG00000000269	1000
ENSOCUG00000000270	2335
ENSOCUG00000000271	424
ENSOCUG00000000272	5506
ENSOCUG00000000274	775
ENSOCUG00000000276	1570
ENSOCUG00000000277	727
ENSOCUG00000000278	1627
ENSOCUG00000000280	401
ENSOCUG00000000281	503
ENSOCUG00000000285	2329
ENSOCUG00000000286	593
ENSOCUG00000000289	3461
ENSOCUG00000000290	434
ENSOCUG00000000291	4039
ENSOCUG00000000292	1248
ENSOCUG00000000293	26
ENSOCUG00000000297	164
ENSOCUG00000000298	3249
ENSOCUG00000000299	2
ENSOCUG00000000300	1461
ENSOCUG00000000301	795
ENSOCUG00000000302	289
ENSOCUG00000000303	0
ENSOCUG00000000304	590
ENSOCUG00000000305	130
ENSOCUG00000000306	1066
ENSOCUG00000000307	1239
ENSOCUG00000000308	49
ENSOCUG00000000309	0
ENSOCUG00000000310	62
ENSOCUG00000000312	2991
ENSOCUG00000000313	0
ENSOCUG00000000315	224
ENSOCUG00000000318	876
ENSOCUG00000000319	35
ENSOCUG00000000320	242
ENSOCUG00000000321	0
ENSOCUG00000000322	1246
ENSOCUG00000000323	2361
ENSOCUG00000000324	325
ENSOCUG00000000325	1642
ENSOCUG00000000326	590
ENSOCUG00000000328	2316
ENSOCUG00000000329	782
ENSOCUG00000000330	0
ENSOCUG00000000331	781
ENSOCUG00000000333	213
ENSOCUG00000000334	2474
ENSOCUG00000000336	1349
ENSOCUG00000000338	2331
ENSOCUG00000000339	243
ENSOCUG00000000341	94
ENSOCUG00000000342	160
ENSOCUG00000000343	3686
ENSOCUG00000000344	748
ENSOCUG00000000345	677
ENSOCUG00000000346	1955
ENSOCUG00000000347	1423
ENSOCUG00000000348	583
ENSOCUG00000000349	220
ENSOCUG00000000350	0
ENSOCUG00000000353	614
ENSOCUG00000000354	546
ENSOCUG00000000355	3665
ENSOCUG00000000356	881
ENSOCUG00000000357	750
ENSOCUG00000000358	2215
ENSOCUG00000000359	2585
ENSOCUG00000000360	3223
ENSOCUG00000000361	0
ENSOCUG00000000363	0
ENSOCUG00000000364	1282
ENSOCUG00000000365	709
ENSOCUG00000000367	2190
ENSOCUG00000000368	359
ENSOCUG00000000370	69
ENSOCUG00000000371	130
ENSOCUG00000000373	0
ENSOCUG00000000374	360
ENSOCUG00000000375	250
ENSOCUG00000000377	101
ENSOCUG00000000378	19
ENSOCUG00000000379	4
ENSOCUG00000000380	432
ENSOCUG00000000381	2926
ENSOCUG00000000382	1615
ENSOCUG00000000383	24
ENSOCUG00000000384	72
ENSOCUG00000000385	1565
ENSOCUG00000000387	3
ENSOCUG00000000388	297
ENSOCUG00000000389	0
ENSOCUG00000000391	1188
ENSOCUG00000000392	1234
ENSOCUG00000000393	0
ENSOCUG00000000397	1056
ENSOCUG00000000398	310
ENSOCUG00000000399	0
ENSOCUG00000000401	247
ENSOCUG00000000402	204
ENSOCUG00000000403	2645
ENSOCUG00000000404	2888
ENSOCUG00000000405	923
ENSOCUG00000000406	635
ENSOCUG00000000407	25325
ENSOCUG00000000408	755
ENSOCUG00000000409	10371
ENSOCUG00000000410	741
ENSOCUG00000000412	596
ENSOCUG00000000416	3668
ENSOCUG00000000418	26
ENSOCUG00000000421	11
ENSOCUG00000000422	60
ENSOCUG00000000425	3619
ENSOCUG00000000426	599
ENSOCUG00000000427	79
ENSOCUG00000000429	2089
ENSOCUG00000000431	1541
ENSOCUG00000000432	6195
ENSOCUG00000000435	577
ENSOCUG00000000436	24
ENSOCUG00000000437	67
ENSOCUG00000000438	31
ENSOCUG00000000439	2645
ENSOCUG00000000440	909
ENSOCUG00000000441	0
ENSOCUG00000000442	3179
ENSOCUG00000000444	398
ENSOCUG00000000445	45
ENSOCUG00000000446	175
ENSOCUG00000000448	62
ENSOCUG00000000451	61
ENSOCUG00000000454	0
ENSOCUG00000000455	2838
ENSOCUG00000000457	0
ENSOCUG00000000459	1011
ENSOCUG00000000460	24
ENSOCUG00000000461	1188
ENSOCUG00000000462	4681
ENSOCUG00000000463	1403
ENSOCUG00000000464	527
ENSOCUG00000000466	1117
ENSOCUG00000000467	487
ENSOCUG00000000468	1012
ENSOCUG00000000470	914
ENSOCUG00000000471	70
ENSOCUG00000000472	989
ENSOCUG00000000473	2989
ENSOCUG00000000474	3
ENSOCUG00000000475	3467
ENSOCUG00000000476	227
ENSOCUG00000000477	2114
ENSOCUG00000000478	124
ENSOCUG00000000479	2294
ENSOCUG00000000481	3252
ENSOCUG00000000482	604
ENSOCUG00000000483	22
ENSOCUG00000000484	1097
ENSOCUG00000000485	695
ENSOCUG00000000486	279
ENSOCUG00000000487	805
ENSOCUG00000000488	8
ENSOCUG00000000489	430
ENSOCUG00000000491	5
ENSOCUG00000000493	5156
ENSOCUG00000000494	787
ENSOCUG00000000495	0
ENSOCUG00000000498	1800
ENSOCUG00000000499	2523
ENSOCUG00000000500	119
ENSOCUG00000000501	0
ENSOCUG00000000502	596
ENSOCUG00000000503	2510
ENSOCUG00000000504	0
ENSOCUG00000000506	31
ENSOCUG00000000507	615
ENSOCUG00000000508	216
ENSOCUG00000000509	663
ENSOCUG00000000510	1537
ENSOCUG00000000511	2893
ENSOCUG00000000512	3297
ENSOCUG00000000513	4
ENSOCUG00000000515	55
ENSOCUG00000000516	2261
ENSOCUG00000000517	0
ENSOCUG00000000518	1390
ENSOCUG00000000520	656
ENSOCUG00000000521	1413
ENSOCUG00000000522	7
ENSOCUG00000000524	40
ENSOCUG00000000525	1190
ENSOCUG00000000526	2227
ENSOCUG00000000527	498
ENSOCUG00000000528	93
ENSOCUG00000000530	1863
ENSOCUG00000000531	1357
ENSOCUG00000000532	3929
ENSOCUG00000000533	57
ENSOCUG00000000534	305
ENSOCUG00000000535	2036
ENSOCUG00000000536	1189
ENSOCUG00000000539	432
ENSOCUG00000000540	104
ENSOCUG00000000541	212
ENSOCUG00000000543	388
ENSOCUG00000000544	0
ENSOCUG00000000545	295
ENSOCUG00000000547	50
ENSOCUG00000000548	760
ENSOCUG00000000551	3
ENSOCUG00000000552	3857
ENSOCUG00000000553	545
ENSOCUG00000000554	114
ENSOCUG00000000555	112
ENSOCUG00000000557	879
ENSOCUG00000000558	766
ENSOCUG00000000559	3
ENSOCUG00000000560	952
ENSOCUG00000000562	3346
ENSOCUG00000000563	5
ENSOCUG00000000564	1772
ENSOCUG00000000565	968
ENSOCUG00000000566	1160
ENSOCUG00000000567	0
ENSOCUG00000000568	382
ENSOCUG00000000569	0
ENSOCUG00000000572	1552
ENSOCUG00000000573	1102
ENSOCUG00000000574	829
ENSOCUG00000000575	645
ENSOCUG00000000576	495
ENSOCUG00000000577	1282
ENSOCUG00000000578	518
ENSOCUG00000000579	16
ENSOCUG00000000580	24
ENSOCUG00000000581	1990
ENSOCUG00000000582	1763
ENSOCUG00000000583	1074
ENSOCUG00000000584	429
ENSOCUG00000000585	243
ENSOCUG00000000586	1040
ENSOCUG00000000587	2727
ENSOCUG00000000588	946
ENSOCUG00000000590	3562
ENSOCUG00000000591	0
ENSOCUG00000000592	1479
ENSOCUG00000000593	1455
ENSOCUG00000000594	782
ENSOCUG00000000595	856
ENSOCUG00000000596	6144
ENSOCUG00000000597	150
ENSOCUG00000000598	2403
ENSOCUG00000000601	2775
ENSOCUG00000000602	291
ENSOCUG00000000603	48
ENSOCUG00000000604	11671
ENSOCUG00000000606	296
ENSOCUG00000000608	2964
ENSOCUG00000000611	5270
ENSOCUG00000000612	105
ENSOCUG00000000613	841
ENSOCUG00000000614	648
ENSOCUG00000000615	818
ENSOCUG00000000616	3
ENSOCUG00000000617	408
ENSOCUG00000000618	1522
ENSOCUG00000000619	2165
ENSOCUG00000000621	51
ENSOCUG00000000623	11
ENSOCUG00000000624	542
ENSOCUG00000000625	1341
ENSOCUG00000000626	147
ENSOCUG00000000628	1368
ENSOCUG00000000629	546
ENSOCUG00000000630	371
ENSOCUG00000000631	231
ENSOCUG00000000632	0
ENSOCUG00000000633	2294
ENSOCUG00000000634	407
ENSOCUG00000000635	250
ENSOCUG00000000636	878
ENSOCUG00000000637	19980
ENSOCUG00000000638	1020
ENSOCUG00000000641	229
ENSOCUG00000000644	0
ENSOCUG00000000645	296
ENSOCUG00000000649	603
ENSOCUG00000000650	43
ENSOCUG00000000651	1216
ENSOCUG00000000652	0
ENSOCUG00000000653	6605
ENSOCUG00000000655	273
ENSOCUG00000000656	0
ENSOCUG00000000657	235
ENSOCUG00000000658	233
ENSOCUG00000000659	114
ENSOCUG00000000660	0
ENSOCUG00000000661	2317
ENSOCUG00000000663	0
ENSOCUG00000000664	355
ENSOCUG00000000666	0
ENSOCUG00000000668	1900
ENSOCUG00000000669	49
ENSOCUG00000000670	456
ENSOCUG00000000671	258
ENSOCUG00000000672	367
ENSOCUG00000000673	277
ENSOCUG00000000674	1173
ENSOCUG00000000676	4862
ENSOCUG00000000677	17589
ENSOCUG00000000678	576
ENSOCUG00000000679	2508
ENSOCUG00000000680	1732
ENSOCUG00000000681	531
ENSOCUG00000000682	1872
ENSOCUG00000000683	3001
ENSOCUG00000000684	2295
ENSOCUG00000000686	31
ENSOCUG00000000687	734
ENSOCUG00000000688	753
ENSOCUG00000000689	308
ENSOCUG00000000691	0
ENSOCUG00000000692	2290
ENSOCUG00000000693	0
ENSOCUG00000000694	1413
ENSOCUG00000000695	836
ENSOCUG00000000696	37
ENSOCUG00000000697	1281
ENSOCUG00000000698	0
ENSOCUG00000000699	120
ENSOCUG00000000702	0
ENSOCUG00000000703	317
ENSOCUG00000000704	0
ENSOCUG00000000705	0
ENSOCUG00000000706	2862
ENSOCUG00000000707	994
ENSOCUG00000000708	2415
ENSOCUG00000000709	1102
ENSOCUG00000000711	287
ENSOCUG00000000713	687
ENSOCUG00000000714	3386
ENSOCUG00000000715	2437
ENSOCUG00000000716	352
ENSOCUG00000000717	9053
ENSOCUG00000000718	223
ENSOCUG00000000719	1150
ENSOCUG00000000720	1572
ENSOCUG00000000721	3450
ENSOCUG00000000722	700
ENSOCUG00000000723	345
ENSOCUG00000000724	470
ENSOCUG00000000725	11
ENSOCUG00000000727	1331
ENSOCUG00000000728	174
ENSOCUG00000000730	382
ENSOCUG00000000731	1213
ENSOCUG00000000732	155
ENSOCUG00000000733	265
ENSOCUG00000000734	11085
ENSOCUG00000000736	222
ENSOCUG00000000737	562
ENSOCUG00000000738	358
ENSOCUG00000000739	0
ENSOCUG00000000740	5588
ENSOCUG00000000741	652
ENSOCUG00000000742	0
ENSOCUG00000000743	789
ENSOCUG00000000744	10110
ENSOCUG00000000749	850
ENSOCUG00000000750	786
ENSOCUG00000000751	0
ENSOCUG00000000754	755
ENSOCUG00000000755	1424
ENSOCUG00000000756	1654
ENSOCUG00000000757	6
ENSOCUG00000000758	401
ENSOCUG00000000760	47
ENSOCUG00000000761	66
ENSOCUG00000000763	1262
ENSOCUG00000000764	795
ENSOCUG00000000765	1030
ENSOCUG00000000766	0
ENSOCUG00000000769	1773
ENSOCUG00000000771	155
ENSOCUG00000000774	306
ENSOCUG00000000775	310
ENSOCUG00000000776	1751
ENSOCUG00000000777	0
ENSOCUG00000000778	3555
ENSOCUG00000000779	220
ENSOCUG00000000780	1532
ENSOCUG00000000781	1540
ENSOCUG00000000784	1785
ENSOCUG00000000786	1252
ENSOCUG00000000787	223
ENSOCUG00000000788	0
ENSOCUG00000000789	1695
ENSOCUG00000000790	1816
ENSOCUG00000000791	12935
ENSOCUG00000000792	1826
ENSOCUG00000000793	1662
ENSOCUG00000000794	649
ENSOCUG00000000795	2594
ENSOCUG00000000796	13
ENSOCUG00000000797	15
ENSOCUG00000000798	1093
ENSOCUG00000000799	0
ENSOCUG00000000800	1479
ENSOCUG00000000802	406
ENSOCUG00000000803	974
ENSOCUG00000000804	1952
ENSOCUG00000000805	655
ENSOCUG00000000806	1357
ENSOCUG00000000807	1143
ENSOCUG00000000809	5
ENSOCUG00000000810	732
ENSOCUG00000000811	1253
ENSOCUG00000000812	278
ENSOCUG00000000813	9
ENSOCUG00000000814	0
ENSOCUG00000000815	772
ENSOCUG00000000816	2417
ENSOCUG00000000817	4315
ENSOCUG00000000818	2003
ENSOCUG00000000819	517
ENSOCUG00000000820	549
ENSOCUG00000000821	2028
ENSOCUG00000000822	2709
ENSOCUG00000000823	599
ENSOCUG00000000824	6592
ENSOCUG00000000825	0
ENSOCUG00000000826	1350
ENSOCUG00000000827	7426
ENSOCUG00000000828	17090
ENSOCUG00000000829	308
ENSOCUG00000000831	237
ENSOCUG00000000832	659
ENSOCUG00000000833	2142
ENSOCUG00000000834	223
ENSOCUG00000000835	583
ENSOCUG00000000836	0
ENSOCUG00000000837	8319
ENSOCUG00000000847	3540
ENSOCUG00000000848	6566
ENSOCUG00000000849	991
ENSOCUG00000000850	301
ENSOCUG00000000851	13658
ENSOCUG00000000852	606
ENSOCUG00000000853	126
ENSOCUG00000000854	20
ENSOCUG00000000855	1134
ENSOCUG00000000857	850
ENSOCUG00000000859	541
ENSOCUG00000000861	1607
ENSOCUG00000000863	604
ENSOCUG00000000864	4166
ENSOCUG00000000865	1972
ENSOCUG00000000866	1131
ENSOCUG00000000867	395
ENSOCUG00000000868	0
ENSOCUG00000000869	3
ENSOCUG00000000872	0
ENSOCUG00000000874	2591
ENSOCUG00000000875	132
ENSOCUG00000000876	1950
ENSOCUG00000000877	111
ENSOCUG00000000878	1664
ENSOCUG00000000880	30322
ENSOCUG00000000881	38
ENSOCUG00000000882	1925
ENSOCUG00000000883	0
ENSOCUG00000000884	1552
ENSOCUG00000000885	1007
ENSOCUG00000000887	2921
ENSOCUG00000000888	16
ENSOCUG00000000889	531
ENSOCUG00000000894	0
ENSOCUG00000000895	1460
ENSOCUG00000000896	469
ENSOCUG00000000897	675
ENSOCUG00000000898	865
ENSOCUG00000000901	1888
ENSOCUG00000000903	30
ENSOCUG00000000905	11
ENSOCUG00000000906	0
ENSOCUG00000000907	600
ENSOCUG00000000908	0
ENSOCUG00000000909	745
ENSOCUG00000000910	1085
ENSOCUG00000000911	706
ENSOCUG00000000912	0
ENSOCUG00000000915	2112
ENSOCUG00000000916	369
ENSOCUG00000000918	0
ENSOCUG00000000919	1062
ENSOCUG00000000920	321
ENSOCUG00000000921	282
ENSOCUG00000000922	1205
ENSOCUG00000000923	431
ENSOCUG00000000924	270
ENSOCUG00000000925	2426
ENSOCUG00000000927	4524
ENSOCUG00000000928	2729
ENSOCUG00000000929	406
ENSOCUG00000000930	206
ENSOCUG00000000931	889
ENSOCUG00000000932	31
ENSOCUG00000000933	940
ENSOCUG00000000934	1121
ENSOCUG00000000936	77
ENSOCUG00000000937	2794
ENSOCUG00000000938	943
ENSOCUG00000000939	590
ENSOCUG00000000940	256
ENSOCUG00000000941	5449
ENSOCUG00000000942	5141
ENSOCUG00000000943	351
ENSOCUG00000000944	361
ENSOCUG00000000945	109
ENSOCUG00000000947	645
ENSOCUG00000000948	143
ENSOCUG00000000950	289
ENSOCUG00000000953	8
ENSOCUG00000000956	1725
ENSOCUG00000000957	0
ENSOCUG00000000959	6266
ENSOCUG00000000960	1841
ENSOCUG00000000962	67
ENSOCUG00000000963	877
ENSOCUG00000000965	1139
ENSOCUG00000000966	1055
ENSOCUG00000000967	5687
ENSOCUG00000000968	2098
ENSOCUG00000000969	10
ENSOCUG00000000972	330
ENSOCUG00000000973	330
ENSOCUG00000000974	167
ENSOCUG00000000977	66
ENSOCUG00000000978	14409
ENSOCUG00000000980	4790
ENSOCUG00000000981	51
ENSOCUG00000000982	560
ENSOCUG00000000983	1464
ENSOCUG00000000984	296
ENSOCUG00000000986	22
ENSOCUG00000000987	7869
ENSOCUG00000000988	1628
ENSOCUG00000000989	2730
ENSOCUG00000000990	80
ENSOCUG00000000991	2693
ENSOCUG00000000996	4340
ENSOCUG00000000997	670
ENSOCUG00000000998	4536
ENSOCUG00000000999	86060
ENSOCUG00000001001	964
ENSOCUG00000001002	567
ENSOCUG00000001004	11
ENSOCUG00000001005	2339
ENSOCUG00000001006	80
ENSOCUG00000001008	1014
ENSOCUG00000001009	4551
ENSOCUG00000001011	286
ENSOCUG00000001012	0
ENSOCUG00000001013	8601
ENSOCUG00000001016	2296
ENSOCUG00000001018	3
ENSOCUG00000001019	47
ENSOCUG00000001020	1478
ENSOCUG00000001021	0
ENSOCUG00000001022	0
ENSOCUG00000001023	5124
ENSOCUG00000001026	3315
ENSOCUG00000001027	7
ENSOCUG00000001028	354
ENSOCUG00000001029	9
ENSOCUG00000001030	222
ENSOCUG00000001031	968
ENSOCUG00000001032	0
ENSOCUG00000001033	0
ENSOCUG00000001034	409
ENSOCUG00000001035	2551
ENSOCUG00000001036	0
ENSOCUG00000001037	0
ENSOCUG00000001039	496
ENSOCUG00000001040	15
ENSOCUG00000001041	27
ENSOCUG00000001042	4261
ENSOCUG00000001043	4418
ENSOCUG00000001045	178
ENSOCUG00000001046	0
ENSOCUG00000001047	1379
ENSOCUG00000001048	1375
ENSOCUG00000001049	20
ENSOCUG00000001050	1661
ENSOCUG00000001051	341
ENSOCUG00000001052	1706
ENSOCUG00000001053	879
ENSOCUG00000001054	854
ENSOCUG00000001055	308
ENSOCUG00000001057	2031
ENSOCUG00000001058	703
ENSOCUG00000001060	2884
ENSOCUG00000001062	543
ENSOCUG00000001063	0
ENSOCUG00000001067	0
ENSOCUG00000001070	0
ENSOCUG00000001071	0
ENSOCUG00000001072	2600
ENSOCUG00000001073	628
ENSOCUG00000001074	0
ENSOCUG00000001075	70
ENSOCUG00000001076	516
ENSOCUG00000001077	1
ENSOCUG00000001078	2587
ENSOCUG00000001081	4055
ENSOCUG00000001082	690
ENSOCUG00000001083	0
ENSOCUG00000001084	68
ENSOCUG00000001085	113
ENSOCUG00000001086	267
ENSOCUG00000001087	0
ENSOCUG00000001088	368
ENSOCUG00000001089	511
ENSOCUG00000001090	0
ENSOCUG00000001092	55
ENSOCUG00000001093	600
ENSOCUG00000001094	0
ENSOCUG00000001096	1611
ENSOCUG00000001097	368
ENSOCUG00000001098	3
ENSOCUG00000001099	4
ENSOCUG00000001100	39
ENSOCUG00000001101	3143
ENSOCUG00000001102	3258
ENSOCUG00000001103	74
ENSOCUG00000001104	5557
ENSOCUG00000001105	0
ENSOCUG00000001106	4861
ENSOCUG00000001107	305
ENSOCUG00000001108	3127
ENSOCUG00000001109	3530
ENSOCUG00000001110	0
ENSOCUG00000001111	1531
ENSOCUG00000001112	5563
ENSOCUG00000001113	4635
ENSOCUG00000001114	3
ENSOCUG00000001116	194
ENSOCUG00000001117	49
ENSOCUG00000001119	641
ENSOCUG00000001120	5578
ENSOCUG00000001121	1910
ENSOCUG00000001122	0
ENSOCUG00000001124	519
ENSOCUG00000001125	1002
ENSOCUG00000001127	952
ENSOCUG00000001129	0
ENSOCUG00000001130	140
ENSOCUG00000001131	1445
ENSOCUG00000001134	0
ENSOCUG00000001135	529
ENSOCUG00000001136	2809
ENSOCUG00000001137	1757
ENSOCUG00000001138	1786
ENSOCUG00000001139	20
ENSOCUG00000001142	1916
ENSOCUG00000001144	9832
ENSOCUG00000001145	157
ENSOCUG00000001150	114
ENSOCUG00000001151	94
ENSOCUG00000001152	712
ENSOCUG00000001155	14510
ENSOCUG00000001156	0
ENSOCUG00000001157	0
ENSOCUG00000001158	39
ENSOCUG00000001159	0
ENSOCUG00000001160	0
ENSOCUG00000001161	1203
ENSOCUG00000001162	2326
ENSOCUG00000001164	2763
ENSOCUG00000001165	2518
ENSOCUG00000001166	463
ENSOCUG00000001168	2629
ENSOCUG00000001169	1957
ENSOCUG00000001170	801
ENSOCUG00000001171	26
ENSOCUG00000001172	216
ENSOCUG00000001173	240
ENSOCUG00000001174	115
ENSOCUG00000001175	1951
ENSOCUG00000001177	396
ENSOCUG00000001178	246
ENSOCUG00000001179	771
ENSOCUG00000001180	1966
ENSOCUG00000001181	11
ENSOCUG00000001183	1274
ENSOCUG00000001184	748
ENSOCUG00000001186	2564
ENSOCUG00000001188	1
ENSOCUG00000001190	267
ENSOCUG00000001191	1052
ENSOCUG00000001192	0
ENSOCUG00000001196	225
ENSOCUG00000001197	1864
ENSOCUG00000001200	261
ENSOCUG00000001201	20
ENSOCUG00000001203	787
ENSOCUG00000001205	202
ENSOCUG00000001207	564
ENSOCUG00000001208	26
ENSOCUG00000001209	26
ENSOCUG00000001211	19
ENSOCUG00000001212	9386
ENSOCUG00000001215	2984
ENSOCUG00000001216	426
ENSOCUG00000001217	2053
ENSOCUG00000001218	192
ENSOCUG00000001219	531
ENSOCUG00000001220	3293
ENSOCUG00000001222	101
ENSOCUG00000001223	1105
ENSOCUG00000001224	234
ENSOCUG00000001225	80
ENSOCUG00000001227	180
ENSOCUG00000001228	2026
ENSOCUG00000001229	138
ENSOCUG00000001230	44
ENSOCUG00000001231	32
ENSOCUG00000001232	12848
ENSOCUG00000001233	261
ENSOCUG00000001234	10
ENSOCUG00000001235	1149
ENSOCUG00000001236	2
ENSOCUG00000001239	305
ENSOCUG00000001241	796
ENSOCUG00000001242	25
ENSOCUG00000001246	1650
ENSOCUG00000001247	827
ENSOCUG00000001248	8
ENSOCUG00000001249	1025
ENSOCUG00000001250	3642
ENSOCUG00000001254	1459
ENSOCUG00000001255	1
ENSOCUG00000001257	159
ENSOCUG00000001258	45
ENSOCUG00000001259	0
ENSOCUG00000001263	8
ENSOCUG00000001264	229
ENSOCUG00000001265	158
ENSOCUG00000001266	2328
ENSOCUG00000001267	0
ENSOCUG00000001269	5446
ENSOCUG00000001270	780
ENSOCUG00000001271	2702
ENSOCUG00000001272	1542
ENSOCUG00000001277	409
ENSOCUG00000001278	145
ENSOCUG00000001279	240
ENSOCUG00000001280	42178
ENSOCUG00000001281	1063
ENSOCUG00000001284	2074
ENSOCUG00000001286	3730
ENSOCUG00000001288	15057
ENSOCUG00000001289	6467
ENSOCUG00000001290	263
ENSOCUG00000001292	3132
ENSOCUG00000001294	0
ENSOCUG00000001295	1018
ENSOCUG00000001296	24
ENSOCUG00000001297	2162
ENSOCUG00000001299	319
ENSOCUG00000001300	321
ENSOCUG00000001301	0
ENSOCUG00000001302	11
ENSOCUG00000001303	3693
ENSOCUG00000001304	625
ENSOCUG00000001305	292
ENSOCUG00000001306	2508
ENSOCUG00000001307	2363
ENSOCUG00000001309	257
ENSOCUG00000001310	411
ENSOCUG00000001311	1126
ENSOCUG00000001315	1345
ENSOCUG00000001316	0
ENSOCUG00000001317	1667
ENSOCUG00000001319	2557
ENSOCUG00000001320	679
ENSOCUG00000001322	4
ENSOCUG00000001324	16600
ENSOCUG00000001326	1650
ENSOCUG00000001327	0
ENSOCUG00000001328	1258
ENSOCUG00000001331	0
ENSOCUG00000001333	242
ENSOCUG00000001334	8594
ENSOCUG00000001335	22
ENSOCUG00000001336	3852
ENSOCUG00000001337	2523
ENSOCUG00000001338	468
ENSOCUG00000001341	13
ENSOCUG00000001342	52
ENSOCUG00000001343	7906
ENSOCUG00000001345	0
ENSOCUG00000001346	0
ENSOCUG00000001347	0
ENSOCUG00000001349	1534
ENSOCUG00000001351	29
ENSOCUG00000001352	1897
ENSOCUG00000001353	4019
ENSOCUG00000001355	27
ENSOCUG00000001357	3642
ENSOCUG00000001360	68
ENSOCUG00000001361	0
ENSOCUG00000001362	590
ENSOCUG00000001363	0
ENSOCUG00000001366	46
ENSOCUG00000001367	0
ENSOCUG00000001368	20
ENSOCUG00000001370	8601
ENSOCUG00000001372	2
ENSOCUG00000001373	287
ENSOCUG00000001374	161
ENSOCUG00000001375	886
ENSOCUG00000001376	15
ENSOCUG00000001377	0
ENSOCUG00000001378	0
ENSOCUG00000001380	26
ENSOCUG00000001382	1156
ENSOCUG00000001383	1282
ENSOCUG00000001384	371
ENSOCUG00000001385	0
ENSOCUG00000001386	432
ENSOCUG00000001387	122
ENSOCUG00000001388	0
ENSOCUG00000001389	16
ENSOCUG00000001390	6661
ENSOCUG00000001391	346
ENSOCUG00000001392	329
ENSOCUG00000001393	5
ENSOCUG00000001397	1460
ENSOCUG00000001398	1514
ENSOCUG00000001401	2531
ENSOCUG00000001402	4495
ENSOCUG00000001405	613
ENSOCUG00000001406	1135
ENSOCUG00000001407	1462
ENSOCUG00000001408	1
ENSOCUG00000001409	2645
ENSOCUG00000001410	8
ENSOCUG00000001411	0
ENSOCUG00000001412	19554
ENSOCUG00000001414	6413
ENSOCUG00000001415	46
ENSOCUG00000001418	1690
ENSOCUG00000001419	770
ENSOCUG00000001420	2249
ENSOCUG00000001422	2691
ENSOCUG00000001424	0
ENSOCUG00000001425	1540
ENSOCUG00000001426	618
ENSOCUG00000001427	1258
ENSOCUG00000001428	1124
ENSOCUG00000001429	451
ENSOCUG00000001430	3273
ENSOCUG00000001432	3434
ENSOCUG00000001434	1194
ENSOCUG00000001435	4290
ENSOCUG00000001436	3576
ENSOCUG00000001437	32
ENSOCUG00000001438	503
ENSOCUG00000001439	6577
ENSOCUG00000001440	0
ENSOCUG00000001443	1078
ENSOCUG00000001444	2107
ENSOCUG00000001445	0
ENSOCUG00000001446	708
ENSOCUG00000001447	5011
ENSOCUG00000001448	281
ENSOCUG00000001452	21
ENSOCUG00000001454	3820
ENSOCUG00000001455	10505
ENSOCUG00000001456	2209
ENSOCUG00000001457	4
ENSOCUG00000001459	1367
ENSOCUG00000001460	1056
ENSOCUG00000001461	606
ENSOCUG00000001462	54
ENSOCUG00000001463	0
ENSOCUG00000001464	2676
ENSOCUG00000001465	139
ENSOCUG00000001466	0
ENSOCUG00000001467	5375
ENSOCUG00000001468	20632
ENSOCUG00000001469	1410
ENSOCUG00000001473	4627
ENSOCUG00000001475	3418
ENSOCUG00000001477	0
ENSOCUG00000001478	1203
ENSOCUG00000001479	2761
ENSOCUG00000001480	1282
ENSOCUG00000001481	1177
ENSOCUG00000001484	3810
ENSOCUG00000001485	2
ENSOCUG00000001488	304
ENSOCUG00000001489	7611
ENSOCUG00000001490	45
ENSOCUG00000001491	0
ENSOCUG00000001493	0
ENSOCUG00000001495	0
ENSOCUG00000001496	5179
ENSOCUG00000001497	243
ENSOCUG00000001498	1355
ENSOCUG00000001499	1042
ENSOCUG00000001500	1892
ENSOCUG00000001501	880
ENSOCUG00000001504	3028
ENSOCUG00000001508	0
ENSOCUG00000001510	2
ENSOCUG00000001512	6
ENSOCUG00000001513	2411
ENSOCUG00000001514	0
ENSOCUG00000001515	123
ENSOCUG00000001517	749
ENSOCUG00000001518	41
ENSOCUG00000001519	1192
ENSOCUG00000001522	11
ENSOCUG00000001523	919
ENSOCUG00000001524	275
ENSOCUG00000001525	127
ENSOCUG00000001526	181
ENSOCUG00000001530	4458
ENSOCUG00000001532	1942
ENSOCUG00000001535	1032
ENSOCUG00000001536	442
ENSOCUG00000001537	321
ENSOCUG00000001539	579
ENSOCUG00000001540	306
ENSOCUG00000001542	506
ENSOCUG00000001543	658
ENSOCUG00000001545	373
ENSOCUG00000001546	380
ENSOCUG00000001548	17
ENSOCUG00000001551	14611
ENSOCUG00000001552	626
ENSOCUG00000001553	2757
ENSOCUG00000001554	787
ENSOCUG00000001555	10522
ENSOCUG00000001560	3178
ENSOCUG00000001561	38
ENSOCUG00000001565	1591
ENSOCUG00000001568	566
ENSOCUG00000001569	0
ENSOCUG00000001570	246
ENSOCUG00000001571	5261
ENSOCUG00000001573	375
ENSOCUG00000001574	1952
ENSOCUG00000001575	1646
ENSOCUG00000001576	965
ENSOCUG00000001577	0
ENSOCUG00000001578	5092
ENSOCUG00000001581	217
ENSOCUG00000001582	304
ENSOCUG00000001583	691
ENSOCUG00000001585	1461
ENSOCUG00000001586	281
ENSOCUG00000001587	592
ENSOCUG00000001588	1030
ENSOCUG00000001590	2137
ENSOCUG00000001591	1394
ENSOCUG00000001592	1802
ENSOCUG00000001594	667
ENSOCUG00000001595	8564
ENSOCUG00000001596	154
ENSOCUG00000001597	21
ENSOCUG00000001598	16116
ENSOCUG00000001599	520
ENSOCUG00000001601	701
ENSOCUG00000001603	24
ENSOCUG00000001604	375
ENSOCUG00000001605	1170
ENSOCUG00000001606	21803
ENSOCUG00000001607	585
ENSOCUG00000001609	0
ENSOCUG00000001610	938
ENSOCUG00000001612	0
ENSOCUG00000001613	565
ENSOCUG00000001616	483
ENSOCUG00000001617	37
ENSOCUG00000001618	115
ENSOCUG00000001620	5706
ENSOCUG00000001622	518
ENSOCUG00000001623	34
ENSOCUG00000001627	458
ENSOCUG00000001628	1131
ENSOCUG00000001629	1653
ENSOCUG00000001630	0
ENSOCUG00000001631	5
ENSOCUG00000001633	1558
ENSOCUG00000001636	934
ENSOCUG00000001638	11
ENSOCUG00000001639	0
ENSOCUG00000001641	2
ENSOCUG00000001645	10604
ENSOCUG00000001646	1842
ENSOCUG00000001647	0
ENSOCUG00000001648	8
ENSOCUG00000001651	1083
ENSOCUG00000001652	16
ENSOCUG00000001655	156
ENSOCUG00000001656	1281
ENSOCUG00000001657	42
ENSOCUG00000001659	0
ENSOCUG00000001660	478
ENSOCUG00000001661	9589
ENSOCUG00000001662	183
ENSOCUG00000001663	0
ENSOCUG00000001665	445
ENSOCUG00000001667	24865
ENSOCUG00000001669	624
ENSOCUG00000001670	1947
ENSOCUG00000001671	264
ENSOCUG00000001672	394
ENSOCUG00000001673	740
ENSOCUG00000001675	1534
ENSOCUG00000001676	91
ENSOCUG00000001677	3810
ENSOCUG00000001678	9666
ENSOCUG00000001679	0
ENSOCUG00000001680	33
ENSOCUG00000001681	528
ENSOCUG00000001683	1075
ENSOCUG00000001684	713
ENSOCUG00000001685	7381
ENSOCUG00000001686	1928
ENSOCUG00000001687	480
ENSOCUG00000001688	238
ENSOCUG00000001689	19
ENSOCUG00000001691	2785
ENSOCUG00000001692	1724
ENSOCUG00000001693	1401
ENSOCUG00000001694	0
ENSOCUG00000001695	0
ENSOCUG00000001696	735
ENSOCUG00000001697	3301
ENSOCUG00000001698	1257
ENSOCUG00000001699	775
ENSOCUG00000001701	737
ENSOCUG00000001702	0
ENSOCUG00000001703	32
ENSOCUG00000001704	6
ENSOCUG00000001710	240
ENSOCUG00000001711	2297
ENSOCUG00000001712	617
ENSOCUG00000001714	0
ENSOCUG00000001715	426
ENSOCUG00000001716	25
ENSOCUG00000001717	60
ENSOCUG00000001718	6202
ENSOCUG00000001719	32
ENSOCUG00000001720	0
ENSOCUG00000001722	61
ENSOCUG00000001723	763
ENSOCUG00000001724	358
ENSOCUG00000001725	16694
ENSOCUG00000001726	144
ENSOCUG00000001727	291
ENSOCUG00000001729	5527
ENSOCUG00000001730	5346
ENSOCUG00000001732	1360
ENSOCUG00000001734	2331
ENSOCUG00000001735	15214
ENSOCUG00000001736	782
ENSOCUG00000001738	365
ENSOCUG00000001739	389
ENSOCUG00000001741	2069
ENSOCUG00000001742	761
ENSOCUG00000001746	11
ENSOCUG00000001748	1527
ENSOCUG00000001750	1002
ENSOCUG00000001751	1381
ENSOCUG00000001752	4097
ENSOCUG00000001753	2873
ENSOCUG00000001754	3653
ENSOCUG00000001757	0
ENSOCUG00000001758	755
ENSOCUG00000001759	0
ENSOCUG00000001761	137
ENSOCUG00000001764	182
ENSOCUG00000001765	1511
ENSOCUG00000001766	4
ENSOCUG00000001768	1634
ENSOCUG00000001769	10
ENSOCUG00000001770	0
ENSOCUG00000001772	2322
ENSOCUG00000001776	1463
ENSOCUG00000001777	819
ENSOCUG00000001779	1256
ENSOCUG00000001780	0
ENSOCUG00000001781	1501
ENSOCUG00000001782	1289
ENSOCUG00000001783	563
ENSOCUG00000001785	0
ENSOCUG00000001786	786
ENSOCUG00000001787	4823
ENSOCUG00000001788	375
ENSOCUG00000001789	844
ENSOCUG00000001790	2781
ENSOCUG00000001792	3
ENSOCUG00000001793	10
ENSOCUG00000001794	0
ENSOCUG00000001798	2168
ENSOCUG00000001799	15534
ENSOCUG00000001801	477
ENSOCUG00000001802	458
ENSOCUG00000001803	506
ENSOCUG00000001804	619
ENSOCUG00000001806	468
ENSOCUG00000001807	1208
ENSOCUG00000001808	5628
ENSOCUG00000001810	1738
ENSOCUG00000001811	0
ENSOCUG00000001812	290
ENSOCUG00000001813	24
ENSOCUG00000001814	1604
ENSOCUG00000001816	2806
ENSOCUG00000001817	2127
ENSOCUG00000001818	2966
ENSOCUG00000001819	269
ENSOCUG00000001820	3573
ENSOCUG00000001821	2448
ENSOCUG00000001822	97
ENSOCUG00000001823	75
ENSOCUG00000001824	288
ENSOCUG00000001825	1995
ENSOCUG00000001826	69
ENSOCUG00000001827	2156
ENSOCUG00000001828	3865
ENSOCUG00000001829	5104
ENSOCUG00000001830	152
ENSOCUG00000001831	0
ENSOCUG00000001832	766
ENSOCUG00000001833	1168
ENSOCUG00000001834	819
ENSOCUG00000001836	2452
ENSOCUG00000001837	3639
ENSOCUG00000001838	667
ENSOCUG00000001839	2177
ENSOCUG00000001842	764
ENSOCUG00000001843	2688
ENSOCUG00000001844	82
ENSOCUG00000001847	18192
ENSOCUG00000001849	10
ENSOCUG00000001850	7
ENSOCUG00000001851	3156
ENSOCUG00000001853	1137
ENSOCUG00000001855	82
ENSOCUG00000001856	315
ENSOCUG00000001857	358
ENSOCUG00000001858	0
ENSOCUG00000001859	247
ENSOCUG00000001860	913
ENSOCUG00000001861	1258
ENSOCUG00000001863	2317
ENSOCUG00000001864	7
ENSOCUG00000001866	0
ENSOCUG00000001867	100
ENSOCUG00000001868	1449
ENSOCUG00000001869	0
ENSOCUG00000001870	34
ENSOCUG00000001871	0
ENSOCUG00000001873	2269
ENSOCUG00000001874	852
ENSOCUG00000001875	1070
ENSOCUG00000001876	23
ENSOCUG00000001877	9302
ENSOCUG00000001879	262
ENSOCUG00000001880	619
ENSOCUG00000001881	569
ENSOCUG00000001882	387
ENSOCUG00000001883	37
ENSOCUG00000001884	1374
ENSOCUG00000001885	190
ENSOCUG00000001886	10998
ENSOCUG00000001887	2758
ENSOCUG00000001888	856
ENSOCUG00000001889	4746
ENSOCUG00000001890	11
ENSOCUG00000001891	83
ENSOCUG00000001892	2387
ENSOCUG00000001894	1798
ENSOCUG00000001897	659
ENSOCUG00000001898	26
ENSOCUG00000001901	0
ENSOCUG00000001902	609
ENSOCUG00000001903	1025
ENSOCUG00000001904	0
ENSOCUG00000001907	867
ENSOCUG00000001908	1090
ENSOCUG00000001909	24
ENSOCUG00000001910	452
ENSOCUG00000001911	4083
ENSOCUG00000001912	3359
ENSOCUG00000001913	258
ENSOCUG00000001914	1569
ENSOCUG00000001915	2544
ENSOCUG00000001916	0
ENSOCUG00000001918	85
ENSOCUG00000001919	1161
ENSOCUG00000001920	2469
ENSOCUG00000001921	461
ENSOCUG00000001923	190
ENSOCUG00000001924	291
ENSOCUG00000001925	532
ENSOCUG00000001929	27
ENSOCUG00000001931	411
ENSOCUG00000001933	1030
ENSOCUG00000001934	0
ENSOCUG00000001935	0
ENSOCUG00000001937	4298
ENSOCUG00000001938	3068
ENSOCUG00000001941	77
ENSOCUG00000001943	1597
ENSOCUG00000001944	0
ENSOCUG00000001945	0
ENSOCUG00000001946	0
ENSOCUG00000001949	724
ENSOCUG00000001950	0
ENSOCUG00000001951	125
ENSOCUG00000001952	131
ENSOCUG00000001954	145
ENSOCUG00000001955	0
ENSOCUG00000001956	948
ENSOCUG00000001957	3046
ENSOCUG00000001961	19
ENSOCUG00000001962	75
ENSOCUG00000001963	10032
ENSOCUG00000001964	1012
ENSOCUG00000001965	0
ENSOCUG00000001966	330
ENSOCUG00000001967	104
ENSOCUG00000001968	1457
ENSOCUG00000001969	600
ENSOCUG00000001970	103
ENSOCUG00000001971	4417
ENSOCUG00000001972	1465
ENSOCUG00000001973	14
ENSOCUG00000001975	196
ENSOCUG00000001978	0
ENSOCUG00000001979	992
ENSOCUG00000001980	12
ENSOCUG00000001981	746
ENSOCUG00000001982	3964
ENSOCUG00000001984	818
ENSOCUG00000001985	294
ENSOCUG00000001986	439
ENSOCUG00000001987	146
ENSOCUG00000001988	0
ENSOCUG00000001989	392
ENSOCUG00000001990	1556
ENSOCUG00000001991	120
ENSOCUG00000001992	2900
ENSOCUG00000001993	304
ENSOCUG00000001994	341
ENSOCUG00000001995	689
ENSOCUG00000001996	35
ENSOCUG00000001998	2566
ENSOCUG00000001999	2316
ENSOCUG00000002000	145
ENSOCUG00000002001	4895
ENSOCUG00000002002	0
ENSOCUG00000002003	997
ENSOCUG00000002004	2422
ENSOCUG00000002006	2768
ENSOCUG00000002007	1947
ENSOCUG00000002008	826
ENSOCUG00000002009	476
ENSOCUG00000002011	895
ENSOCUG00000002013	1461
ENSOCUG00000002014	3842
ENSOCUG00000002017	176
ENSOCUG00000002018	2296
ENSOCUG00000002019	0
ENSOCUG00000002020	146
ENSOCUG00000002021	13
ENSOCUG00000002022	4254
ENSOCUG00000002023	444
ENSOCUG00000002024	17
ENSOCUG00000002025	7891
ENSOCUG00000002026	804
ENSOCUG00000002027	2293
ENSOCUG00000002028	240
ENSOCUG00000002029	4
ENSOCUG00000002030	41
ENSOCUG00000002031	935
ENSOCUG00000002032	6
ENSOCUG00000002033	582
ENSOCUG00000002037	3778
ENSOCUG00000002038	3731
ENSOCUG00000002039	1
ENSOCUG00000002040	3
ENSOCUG00000002041	5200
ENSOCUG00000002042	436
ENSOCUG00000002043	1876
ENSOCUG00000002047	90
ENSOCUG00000002050	461
ENSOCUG00000002051	9
ENSOCUG00000002052	1393
ENSOCUG00000002053	1784
ENSOCUG00000002054	496
ENSOCUG00000002055	935
ENSOCUG00000002056	5
ENSOCUG00000002057	26
ENSOCUG00000002058	0
ENSOCUG00000002059	1663
ENSOCUG00000002060	3686
ENSOCUG00000002062	2
ENSOCUG00000002063	12650
ENSOCUG00000002064	7
ENSOCUG00000002065	2209
ENSOCUG00000002066	719
ENSOCUG00000002069	2
ENSOCUG00000002071	3607
ENSOCUG00000002072	721
ENSOCUG00000002073	3301
ENSOCUG00000002074	9399
ENSOCUG00000002075	1205
ENSOCUG00000002076	1410
ENSOCUG00000002078	0
ENSOCUG00000002080	138
ENSOCUG00000002083	96
ENSOCUG00000002084	1644
ENSOCUG00000002085	1261
ENSOCUG00000002086	0
ENSOCUG00000002089	0
ENSOCUG00000002090	11704
ENSOCUG00000002093	729
ENSOCUG00000002094	4035
ENSOCUG00000002095	1728
ENSOCUG00000002097	0
ENSOCUG00000002098	1084
ENSOCUG00000002099	5386
ENSOCUG00000002100	2252
ENSOCUG00000002102	969
ENSOCUG00000002103	4
ENSOCUG00000002104	0
ENSOCUG00000002105	1518
ENSOCUG00000002106	446
ENSOCUG00000002107	12153
ENSOCUG00000002108	94
ENSOCUG00000002110	1930
ENSOCUG00000002111	0
ENSOCUG00000002112	36
ENSOCUG00000002114	1018
ENSOCUG00000002115	2077
ENSOCUG00000002117	850
ENSOCUG00000002118	176
ENSOCUG00000002119	233
ENSOCUG00000002120	2703
ENSOCUG00000002121	4101
ENSOCUG00000002122	2775
ENSOCUG00000002123	567
ENSOCUG00000002125	16
ENSOCUG00000002126	228
ENSOCUG00000002127	405
ENSOCUG00000002128	317
ENSOCUG00000002129	8717
ENSOCUG00000002131	1707
ENSOCUG00000002132	1583
ENSOCUG00000002134	1031
ENSOCUG00000002135	2959
ENSOCUG00000002137	2058
ENSOCUG00000002138	0
ENSOCUG00000002139	920
ENSOCUG00000002140	1247
ENSOCUG00000002141	0
ENSOCUG00000002142	19
ENSOCUG00000002143	948
ENSOCUG00000002144	290
ENSOCUG00000002145	486
ENSOCUG00000002146	0
ENSOCUG00000002147	1721
ENSOCUG00000002148	3008
ENSOCUG00000002149	489
ENSOCUG00000002150	12057
ENSOCUG00000002151	893
ENSOCUG00000002152	225
ENSOCUG00000002153	1877
ENSOCUG00000002154	1644
ENSOCUG00000002155	6833
ENSOCUG00000002156	1698
ENSOCUG00000002157	9356
ENSOCUG00000002158	880
ENSOCUG00000002159	1836
ENSOCUG00000002160	1417
ENSOCUG00000002163	1755
ENSOCUG00000002165	2384
ENSOCUG00000002166	1357
ENSOCUG00000002167	1429
ENSOCUG00000002171	818
ENSOCUG00000002172	1429
ENSOCUG00000002173	1294
ENSOCUG00000002176	5259
ENSOCUG00000002177	1280
ENSOCUG00000002178	726
ENSOCUG00000002179	1603
ENSOCUG00000002180	2592
ENSOCUG00000002181	2740
ENSOCUG00000002182	476
ENSOCUG00000002183	2367
ENSOCUG00000002185	103
ENSOCUG00000002186	158
ENSOCUG00000002187	15467
ENSOCUG00000002188	1616
ENSOCUG00000002189	160
ENSOCUG00000002190	2042
ENSOCUG00000002192	199
ENSOCUG00000002193	1187
ENSOCUG00000002194	2009
ENSOCUG00000002196	0
ENSOCUG00000002197	1691
ENSOCUG00000002198	212
ENSOCUG00000002199	0
ENSOCUG00000002200	673
ENSOCUG00000002202	829
ENSOCUG00000002203	2769
ENSOCUG00000002204	624
ENSOCUG00000002205	833
ENSOCUG00000002206	405
ENSOCUG00000002207	267
ENSOCUG00000002208	0
ENSOCUG00000002210	1630
ENSOCUG00000002211	90
ENSOCUG00000002212	889
ENSOCUG00000002215	480
ENSOCUG00000002216	1300
ENSOCUG00000002217	1255
ENSOCUG00000002218	897
ENSOCUG00000002219	753
ENSOCUG00000002220	1284
ENSOCUG00000002222	1
ENSOCUG00000002223	327
ENSOCUG00000002224	1105
ENSOCUG00000002225	4494
ENSOCUG00000002226	1232
ENSOCUG00000002230	34438
ENSOCUG00000002231	1548
ENSOCUG00000002233	60
ENSOCUG00000002235	1558
ENSOCUG00000002236	4472
ENSOCUG00000002237	3
ENSOCUG00000002238	2622
ENSOCUG00000002240	741
ENSOCUG00000002241	3053
ENSOCUG00000002242	147
ENSOCUG00000002243	1063
ENSOCUG00000002244	1992
ENSOCUG00000002245	952
ENSOCUG00000002246	1066
ENSOCUG00000002248	2540
ENSOCUG00000002249	652
ENSOCUG00000002250	1380
ENSOCUG00000002251	971
ENSOCUG00000002253	845
ENSOCUG00000002254	1650
ENSOCUG00000002256	123
ENSOCUG00000002258	509
ENSOCUG00000002259	2013
ENSOCUG00000002260	766
ENSOCUG00000002261	0
ENSOCUG00000002263	4031
ENSOCUG00000002264	3180
ENSOCUG00000002267	1200
ENSOCUG00000002269	190
ENSOCUG00000002271	5123
ENSOCUG00000002272	124
ENSOCUG00000002278	704
ENSOCUG00000002279	1404
ENSOCUG00000002281	246
ENSOCUG00000002283	355
ENSOCUG00000002284	67
ENSOCUG00000002285	903
ENSOCUG00000002287	2039
ENSOCUG00000002289	4386
ENSOCUG00000002290	2601
ENSOCUG00000002291	0
ENSOCUG00000002292	3582
ENSOCUG00000002295	986
ENSOCUG00000002296	987
ENSOCUG00000002297	4
ENSOCUG00000002298	2096
ENSOCUG00000002299	1388
ENSOCUG00000002300	1366
ENSOCUG00000002301	85
ENSOCUG00000002302	1591
ENSOCUG00000002303	554
ENSOCUG00000002304	5500
ENSOCUG00000002305	0
ENSOCUG00000002306	2
ENSOCUG00000002309	1204
ENSOCUG00000002310	470
ENSOCUG00000002311	176
ENSOCUG00000002312	1516
ENSOCUG00000002313	1866
ENSOCUG00000002314	0
ENSOCUG00000002315	3811
ENSOCUG00000002316	1698
ENSOCUG00000002317	0
ENSOCUG00000002318	945
ENSOCUG00000002319	0
ENSOCUG00000002320	3895
ENSOCUG00000002322	924
ENSOCUG00000002323	2789
ENSOCUG00000002324	5441
ENSOCUG00000002325	2335
ENSOCUG00000002326	1071
ENSOCUG00000002331	0
ENSOCUG00000002332	1137
ENSOCUG00000002334	743
ENSOCUG00000002335	56
ENSOCUG00000002336	243
ENSOCUG00000002337	3
ENSOCUG00000002338	70
ENSOCUG00000002339	2778
ENSOCUG00000002341	2056
ENSOCUG00000002342	128
ENSOCUG00000002344	3456
ENSOCUG00000002345	241
ENSOCUG00000002346	352
ENSOCUG00000002349	72
ENSOCUG00000002350	892
ENSOCUG00000002352	3336
ENSOCUG00000002353	307
ENSOCUG00000002356	1370
ENSOCUG00000002357	37
ENSOCUG00000002358	633
ENSOCUG00000002360	2133
ENSOCUG00000002361	4280
ENSOCUG00000002363	1145
ENSOCUG00000002364	7
ENSOCUG00000002365	0
ENSOCUG00000002366	7
ENSOCUG00000002367	56
ENSOCUG00000002368	1944
ENSOCUG00000002369	23
ENSOCUG00000002371	123
ENSOCUG00000002372	2382
ENSOCUG00000002373	34
ENSOCUG00000002375	1882
ENSOCUG00000002376	192
ENSOCUG00000002378	797
ENSOCUG00000002379	842
ENSOCUG00000002380	1677
ENSOCUG00000002381	324
ENSOCUG00000002383	1095
ENSOCUG00000002384	479
ENSOCUG00000002386	1373
ENSOCUG00000002387	1319
ENSOCUG00000002389	2042
ENSOCUG00000002390	1775
ENSOCUG00000002391	1025
ENSOCUG00000002392	8970
ENSOCUG00000002393	321
ENSOCUG00000002394	3877
ENSOCUG00000002395	2316
ENSOCUG00000002396	3535
ENSOCUG00000002397	1659
ENSOCUG00000002398	1623
ENSOCUG00000002399	53
ENSOCUG00000002400	259
ENSOCUG00000002401	522
ENSOCUG00000002402	0
ENSOCUG00000002403	895
ENSOCUG00000002404	0
ENSOCUG00000002406	1982
ENSOCUG00000002407	2393
ENSOCUG00000002408	0
ENSOCUG00000002409	519
ENSOCUG00000002410	1872
ENSOCUG00000002411	55
ENSOCUG00000002412	0
ENSOCUG00000002413	0
ENSOCUG00000002414	2951
ENSOCUG00000002417	1354
ENSOCUG00000002418	485
ENSOCUG00000002419	9648
ENSOCUG00000002420	41
ENSOCUG00000002421	1401
ENSOCUG00000002424	309
ENSOCUG00000002425	656
ENSOCUG00000002426	663
ENSOCUG00000002427	1392
ENSOCUG00000002428	1338
ENSOCUG00000002429	6732
ENSOCUG00000002431	123
ENSOCUG00000002432	1838
ENSOCUG00000002433	235
ENSOCUG00000002434	682
ENSOCUG00000002435	925
ENSOCUG00000002436	275
ENSOCUG00000002437	532
ENSOCUG00000002438	724
ENSOCUG00000002439	2026
ENSOCUG00000002440	30
ENSOCUG00000002441	3860
ENSOCUG00000002442	1683
ENSOCUG00000002443	0
ENSOCUG00000002444	243
ENSOCUG00000002445	7912
ENSOCUG00000002447	1034
ENSOCUG00000002448	2949
ENSOCUG00000002449	1476
ENSOCUG00000002450	282
ENSOCUG00000002451	8645
ENSOCUG00000002452	0
ENSOCUG00000002453	0
ENSOCUG00000002455	9530
ENSOCUG00000002456	829
ENSOCUG00000002457	61
ENSOCUG00000002458	74
ENSOCUG00000002461	2032
ENSOCUG00000002462	188
ENSOCUG00000002463	2160
ENSOCUG00000002464	1553
ENSOCUG00000002466	97
ENSOCUG00000002467	36
ENSOCUG00000002468	191
ENSOCUG00000002470	1357
ENSOCUG00000002473	2059
ENSOCUG00000002474	0
ENSOCUG00000002476	792
ENSOCUG00000002477	0
ENSOCUG00000002478	1426
ENSOCUG00000002480	3624
ENSOCUG00000002481	23
ENSOCUG00000002483	325
ENSOCUG00000002484	942
ENSOCUG00000002485	3205
ENSOCUG00000002486	24
ENSOCUG00000002487	14
ENSOCUG00000002488	0
ENSOCUG00000002489	1375
ENSOCUG00000002490	0
ENSOCUG00000002492	166
ENSOCUG00000002494	1076
ENSOCUG00000002495	1970
ENSOCUG00000002496	539
ENSOCUG00000002497	1039
ENSOCUG00000002498	1498
ENSOCUG00000002500	7
ENSOCUG00000002503	134
ENSOCUG00000002504	435
ENSOCUG00000002505	2527
ENSOCUG00000002506	8052
ENSOCUG00000002507	664
ENSOCUG00000002508	0
ENSOCUG00000002509	507
ENSOCUG00000002510	7629
ENSOCUG00000002512	2312
ENSOCUG00000002513	0
ENSOCUG00000002515	271
ENSOCUG00000002516	0
ENSOCUG00000002518	2460
ENSOCUG00000002519	724
ENSOCUG00000002522	457
ENSOCUG00000002523	860
ENSOCUG00000002528	1650
ENSOCUG00000002529	0
ENSOCUG00000002530	2337
ENSOCUG00000002533	1275
ENSOCUG00000002536	1029
ENSOCUG00000002537	736
ENSOCUG00000002539	0
ENSOCUG00000002541	4096
ENSOCUG00000002542	0
ENSOCUG00000002543	4004
ENSOCUG00000002546	0
ENSOCUG00000002549	7502
ENSOCUG00000002551	913
ENSOCUG00000002553	616
ENSOCUG00000002554	1229
ENSOCUG00000002555	5836
ENSOCUG00000002556	1419
ENSOCUG00000002557	362
ENSOCUG00000002559	4976
ENSOCUG00000002562	2556
ENSOCUG00000002563	846
ENSOCUG00000002565	161
ENSOCUG00000002566	3
ENSOCUG00000002567	0
ENSOCUG00000002569	764
ENSOCUG00000002572	421
ENSOCUG00000002573	2434
ENSOCUG00000002574	1540
ENSOCUG00000002575	0
ENSOCUG00000002576	114
ENSOCUG00000002577	449
ENSOCUG00000002580	230
ENSOCUG00000002581	5435
ENSOCUG00000002582	115
ENSOCUG00000002583	1225
ENSOCUG00000002584	0
ENSOCUG00000002586	0
ENSOCUG00000002587	597
ENSOCUG00000002591	588
ENSOCUG00000002593	3274
ENSOCUG00000002594	8447
ENSOCUG00000002595	1141
ENSOCUG00000002596	200
ENSOCUG00000002598	2805
ENSOCUG00000002599	0
ENSOCUG00000002601	5355
ENSOCUG00000002602	0
ENSOCUG00000002603	424
ENSOCUG00000002605	0
ENSOCUG00000002606	63
ENSOCUG00000002607	0
ENSOCUG00000002609	193
ENSOCUG00000002610	1022
ENSOCUG00000002611	1079
ENSOCUG00000002612	0
ENSOCUG00000002613	747
ENSOCUG00000002614	29
ENSOCUG00000002617	44
ENSOCUG00000002619	1200
ENSOCUG00000002620	15
ENSOCUG00000002623	2952
ENSOCUG00000002624	265
ENSOCUG00000002626	109
ENSOCUG00000002627	2296
ENSOCUG00000002628	488
ENSOCUG00000002629	2247
ENSOCUG00000002630	345
ENSOCUG00000002631	1548
ENSOCUG00000002632	31
ENSOCUG00000002633	2903
ENSOCUG00000002635	56
ENSOCUG00000002636	810
ENSOCUG00000002637	1040
ENSOCUG00000002638	493
ENSOCUG00000002641	4260
ENSOCUG00000002642	13
ENSOCUG00000002643	2706
ENSOCUG00000002646	2
ENSOCUG00000002647	7625
ENSOCUG00000002648	35
ENSOCUG00000002650	0
ENSOCUG00000002652	728
ENSOCUG00000002653	1475
ENSOCUG00000002654	0
ENSOCUG00000002655	395
ENSOCUG00000002656	75
ENSOCUG00000002657	7180
ENSOCUG00000002658	1326
ENSOCUG00000002660	141
ENSOCUG00000002662	3724
ENSOCUG00000002663	4992
ENSOCUG00000002665	478
ENSOCUG00000002668	10
ENSOCUG00000002669	3100
ENSOCUG00000002670	1850
ENSOCUG00000002671	4840
ENSOCUG00000002672	9322
ENSOCUG00000002673	43312
ENSOCUG00000002674	39
ENSOCUG00000002676	1608
ENSOCUG00000002677	6481
ENSOCUG00000002679	1980
ENSOCUG00000002682	210
ENSOCUG00000002683	4783
ENSOCUG00000002684	0
ENSOCUG00000002685	123
ENSOCUG00000002686	1433
ENSOCUG00000002687	0
ENSOCUG00000002688	67
ENSOCUG00000002689	1132
ENSOCUG00000002690	4827
ENSOCUG00000002692	108
ENSOCUG00000002693	0
ENSOCUG00000002694	1412
ENSOCUG00000002695	1028
ENSOCUG00000002696	1620
ENSOCUG00000002697	0
ENSOCUG00000002698	217
ENSOCUG00000002699	907
ENSOCUG00000002701	655
ENSOCUG00000002702	299
ENSOCUG00000002703	71
ENSOCUG00000002704	1564
ENSOCUG00000002705	3041
ENSOCUG00000002706	836
ENSOCUG00000002707	1187
ENSOCUG00000002710	0
ENSOCUG00000002711	0
ENSOCUG00000002712	5172
ENSOCUG00000002715	1075
ENSOCUG00000002716	401
ENSOCUG00000002718	51
ENSOCUG00000002719	16
ENSOCUG00000002720	3710
ENSOCUG00000002722	5921
ENSOCUG00000002723	0
ENSOCUG00000002724	1114
ENSOCUG00000002725	296
ENSOCUG00000002727	3646
ENSOCUG00000002728	1658
ENSOCUG00000002730	447
ENSOCUG00000002732	0
ENSOCUG00000002733	1057
ENSOCUG00000002735	1
ENSOCUG00000002736	1579
ENSOCUG00000002737	714
ENSOCUG00000002738	834
ENSOCUG00000002739	4649
ENSOCUG00000002740	2338
[truncated: 27,592 more rows]
