# Supplementary material for: A bio-functional polymer that prevents retinal scarring through modulation of NRF2 signalling pathway
Source: Nat Commun. 2022 May 19;13:2796. doi: 10.1038/s41467-022-30474-6 (PMC9119969; doi:10.1038/s41467-022-30474-6)
Supplement: Supplementary file 11 — Source data [file 41467_2022_30474_MOESM11_ESM.zip › NCOMMS-21-46079B_zip/Source data 2_RNA-Seq Data/DESeq2/CountFiles/invivo/RP_2M3_sorted.count]

ENSOCUG00000000004	3159
ENSOCUG00000000005	1045
ENSOCUG00000000006	2041
ENSOCUG00000000007	7
ENSOCUG00000000008	6
ENSOCUG00000000009	5695
ENSOCUG00000000010	1677
ENSOCUG00000000012	2396
ENSOCUG00000000013	180
ENSOCUG00000000014	46001
ENSOCUG00000000015	1602
ENSOCUG00000000016	43
ENSOCUG00000000017	4375
ENSOCUG00000000018	221
ENSOCUG00000000020	1753
ENSOCUG00000000021	1493
ENSOCUG00000000022	573
ENSOCUG00000000023	1086
ENSOCUG00000000024	108
ENSOCUG00000000025	758
ENSOCUG00000000026	0
ENSOCUG00000000028	3357
ENSOCUG00000000030	468
ENSOCUG00000000031	19
ENSOCUG00000000032	469
ENSOCUG00000000034	839
ENSOCUG00000000036	0
ENSOCUG00000000038	736
ENSOCUG00000000040	254
ENSOCUG00000000041	0
ENSOCUG00000000044	1
ENSOCUG00000000046	0
ENSOCUG00000000049	3093
ENSOCUG00000000051	2027
ENSOCUG00000000055	36
ENSOCUG00000000059	130
ENSOCUG00000000060	3342
ENSOCUG00000000061	55
ENSOCUG00000000063	346
ENSOCUG00000000064	1583
ENSOCUG00000000065	387
ENSOCUG00000000066	121
ENSOCUG00000000068	46
ENSOCUG00000000069	7686
ENSOCUG00000000071	420
ENSOCUG00000000072	0
ENSOCUG00000000073	88308
ENSOCUG00000000074	2573
ENSOCUG00000000075	7564
ENSOCUG00000000076	493
ENSOCUG00000000077	1041
ENSOCUG00000000079	0
ENSOCUG00000000080	2071
ENSOCUG00000000081	9741
ENSOCUG00000000083	251
ENSOCUG00000000085	757
ENSOCUG00000000086	2110
ENSOCUG00000000087	714
ENSOCUG00000000089	0
ENSOCUG00000000090	2512
ENSOCUG00000000091	83
ENSOCUG00000000092	9727
ENSOCUG00000000093	220
ENSOCUG00000000094	95
ENSOCUG00000000095	751
ENSOCUG00000000097	1277
ENSOCUG00000000098	36
ENSOCUG00000000100	2284
ENSOCUG00000000101	53
ENSOCUG00000000102	440
ENSOCUG00000000103	1
ENSOCUG00000000104	1218
ENSOCUG00000000105	3161
ENSOCUG00000000107	970
ENSOCUG00000000108	777
ENSOCUG00000000109	196
ENSOCUG00000000111	1155
ENSOCUG00000000114	228
ENSOCUG00000000116	1322
ENSOCUG00000000117	8
ENSOCUG00000000119	20
ENSOCUG00000000120	330
ENSOCUG00000000121	61
ENSOCUG00000000122	746
ENSOCUG00000000123	568
ENSOCUG00000000127	562
ENSOCUG00000000128	118
ENSOCUG00000000129	3560
ENSOCUG00000000131	771
ENSOCUG00000000133	295
ENSOCUG00000000134	1120
ENSOCUG00000000136	12
ENSOCUG00000000137	3865
ENSOCUG00000000140	3436
ENSOCUG00000000141	591
ENSOCUG00000000142	437
ENSOCUG00000000143	0
ENSOCUG00000000144	1
ENSOCUG00000000145	546
ENSOCUG00000000146	8175
ENSOCUG00000000148	2228
ENSOCUG00000000149	7879
ENSOCUG00000000151	0
ENSOCUG00000000152	2383
ENSOCUG00000000153	1060
ENSOCUG00000000154	8
ENSOCUG00000000155	846
ENSOCUG00000000156	2159
ENSOCUG00000000157	864
ENSOCUG00000000158	5080
ENSOCUG00000000159	537
ENSOCUG00000000161	1152
ENSOCUG00000000162	151
ENSOCUG00000000163	2994
ENSOCUG00000000164	2348
ENSOCUG00000000166	114
ENSOCUG00000000167	4035
ENSOCUG00000000169	0
ENSOCUG00000000170	668
ENSOCUG00000000171	15
ENSOCUG00000000172	1010
ENSOCUG00000000173	1716
ENSOCUG00000000174	621
ENSOCUG00000000175	5
ENSOCUG00000000176	12
ENSOCUG00000000178	1736
ENSOCUG00000000179	9783
ENSOCUG00000000181	62
ENSOCUG00000000182	38
ENSOCUG00000000184	1190
ENSOCUG00000000185	2292
ENSOCUG00000000186	710
ENSOCUG00000000187	1703
ENSOCUG00000000188	778
ENSOCUG00000000191	28
ENSOCUG00000000193	2105
ENSOCUG00000000194	30
ENSOCUG00000000197	841
ENSOCUG00000000199	0
ENSOCUG00000000200	18
ENSOCUG00000000201	506
ENSOCUG00000000203	836
ENSOCUG00000000204	0
ENSOCUG00000000205	4
ENSOCUG00000000206	1
ENSOCUG00000000208	6
ENSOCUG00000000210	0
ENSOCUG00000000213	169
ENSOCUG00000000214	325
ENSOCUG00000000215	706
ENSOCUG00000000218	540
ENSOCUG00000000219	6
ENSOCUG00000000220	2256
ENSOCUG00000000221	3
ENSOCUG00000000222	59
ENSOCUG00000000224	115
ENSOCUG00000000227	1462
ENSOCUG00000000228	620
ENSOCUG00000000229	2882
ENSOCUG00000000230	144
ENSOCUG00000000231	496
ENSOCUG00000000232	0
ENSOCUG00000000234	2266
ENSOCUG00000000236	901
ENSOCUG00000000237	981
ENSOCUG00000000239	0
ENSOCUG00000000241	0
ENSOCUG00000000242	88
ENSOCUG00000000243	0
ENSOCUG00000000244	1658
ENSOCUG00000000245	2065
ENSOCUG00000000247	1096
ENSOCUG00000000248	899
ENSOCUG00000000249	682
ENSOCUG00000000250	15
ENSOCUG00000000251	6248
ENSOCUG00000000252	3
ENSOCUG00000000255	1254
ENSOCUG00000000256	649
ENSOCUG00000000258	3123
ENSOCUG00000000259	235
ENSOCUG00000000263	321
ENSOCUG00000000264	6964
ENSOCUG00000000265	72
ENSOCUG00000000266	495
ENSOCUG00000000268	8
ENSOCUG00000000269	692
ENSOCUG00000000270	1751
ENSOCUG00000000271	412
ENSOCUG00000000272	5022
ENSOCUG00000000274	543
ENSOCUG00000000276	1494
ENSOCUG00000000277	273
ENSOCUG00000000278	1278
ENSOCUG00000000280	189
ENSOCUG00000000281	501
ENSOCUG00000000285	1394
ENSOCUG00000000286	456
ENSOCUG00000000289	4016
ENSOCUG00000000290	497
ENSOCUG00000000291	3348
ENSOCUG00000000292	41
ENSOCUG00000000293	17
ENSOCUG00000000297	113
ENSOCUG00000000298	2709
ENSOCUG00000000299	0
ENSOCUG00000000300	1178
ENSOCUG00000000301	849
ENSOCUG00000000302	279
ENSOCUG00000000303	0
ENSOCUG00000000304	358
ENSOCUG00000000305	126
ENSOCUG00000000306	1186
ENSOCUG00000000307	1262
ENSOCUG00000000308	92
ENSOCUG00000000309	0
ENSOCUG00000000310	48
ENSOCUG00000000312	1957
ENSOCUG00000000313	10
ENSOCUG00000000315	0
ENSOCUG00000000318	553
ENSOCUG00000000319	43
ENSOCUG00000000320	145
ENSOCUG00000000321	0
ENSOCUG00000000322	835
ENSOCUG00000000323	2160
ENSOCUG00000000324	221
ENSOCUG00000000325	1535
ENSOCUG00000000326	368
ENSOCUG00000000328	1756
ENSOCUG00000000329	1059
ENSOCUG00000000330	0
ENSOCUG00000000331	610
ENSOCUG00000000333	195
ENSOCUG00000000334	2027
ENSOCUG00000000336	980
ENSOCUG00000000338	1702
ENSOCUG00000000339	143
ENSOCUG00000000341	14
ENSOCUG00000000342	10
ENSOCUG00000000343	2580
ENSOCUG00000000344	433
ENSOCUG00000000345	1209
ENSOCUG00000000346	1685
ENSOCUG00000000347	1536
ENSOCUG00000000348	540
ENSOCUG00000000349	174
ENSOCUG00000000350	0
ENSOCUG00000000353	529
ENSOCUG00000000354	430
ENSOCUG00000000355	5168
ENSOCUG00000000356	757
ENSOCUG00000000357	793
ENSOCUG00000000358	1689
ENSOCUG00000000359	2776
ENSOCUG00000000360	1112
ENSOCUG00000000361	2
ENSOCUG00000000363	0
ENSOCUG00000000364	1018
ENSOCUG00000000365	540
ENSOCUG00000000367	1597
ENSOCUG00000000368	221
ENSOCUG00000000370	32
ENSOCUG00000000371	83
ENSOCUG00000000373	0
ENSOCUG00000000374	171
ENSOCUG00000000375	181
ENSOCUG00000000377	105
ENSOCUG00000000378	56
ENSOCUG00000000379	0
ENSOCUG00000000380	425
ENSOCUG00000000381	1751
ENSOCUG00000000382	1622
ENSOCUG00000000383	0
ENSOCUG00000000384	6
ENSOCUG00000000385	1372
ENSOCUG00000000387	11
ENSOCUG00000000388	274
ENSOCUG00000000389	0
ENSOCUG00000000391	6687
ENSOCUG00000000392	1022
ENSOCUG00000000393	0
ENSOCUG00000000397	686
ENSOCUG00000000398	12
ENSOCUG00000000399	0
ENSOCUG00000000401	126
ENSOCUG00000000402	1039
ENSOCUG00000000403	1874
ENSOCUG00000000404	1932
ENSOCUG00000000405	697
ENSOCUG00000000406	519
ENSOCUG00000000407	20652
ENSOCUG00000000408	219
ENSOCUG00000000409	10471
ENSOCUG00000000410	674
ENSOCUG00000000412	441
ENSOCUG00000000416	3287
ENSOCUG00000000418	55
ENSOCUG00000000421	25
ENSOCUG00000000422	64
ENSOCUG00000000425	2455
ENSOCUG00000000426	648
ENSOCUG00000000427	143
ENSOCUG00000000429	1371
ENSOCUG00000000431	579
ENSOCUG00000000432	4930
ENSOCUG00000000435	284
ENSOCUG00000000436	58
ENSOCUG00000000437	25
ENSOCUG00000000438	198
ENSOCUG00000000439	2036
ENSOCUG00000000440	474
ENSOCUG00000000441	2
ENSOCUG00000000442	2088
ENSOCUG00000000444	249
ENSOCUG00000000445	35
ENSOCUG00000000446	302
ENSOCUG00000000448	12
ENSOCUG00000000451	123
ENSOCUG00000000454	0
ENSOCUG00000000455	2417
ENSOCUG00000000457	0
ENSOCUG00000000459	720
ENSOCUG00000000460	21
ENSOCUG00000000461	1113
ENSOCUG00000000462	2770
ENSOCUG00000000463	826
ENSOCUG00000000464	503
ENSOCUG00000000466	946
ENSOCUG00000000467	320
ENSOCUG00000000468	839
ENSOCUG00000000470	1101
ENSOCUG00000000471	90
ENSOCUG00000000472	786
ENSOCUG00000000473	2614
ENSOCUG00000000474	0
ENSOCUG00000000475	2391
ENSOCUG00000000476	95
ENSOCUG00000000477	2887
ENSOCUG00000000478	29
ENSOCUG00000000479	2090
ENSOCUG00000000481	2875
ENSOCUG00000000482	560
ENSOCUG00000000483	106
ENSOCUG00000000484	923
ENSOCUG00000000485	435
ENSOCUG00000000486	143
ENSOCUG00000000487	674
ENSOCUG00000000488	3
ENSOCUG00000000489	335
ENSOCUG00000000491	0
ENSOCUG00000000493	5528
ENSOCUG00000000494	773
ENSOCUG00000000495	1
ENSOCUG00000000498	1317
ENSOCUG00000000499	1904
ENSOCUG00000000500	109
ENSOCUG00000000501	0
ENSOCUG00000000502	76
ENSOCUG00000000503	1895
ENSOCUG00000000504	0
ENSOCUG00000000506	39
ENSOCUG00000000507	538
ENSOCUG00000000508	96
ENSOCUG00000000509	773
ENSOCUG00000000510	1245
ENSOCUG00000000511	2559
ENSOCUG00000000512	2330
ENSOCUG00000000513	0
ENSOCUG00000000515	86
ENSOCUG00000000516	1514
ENSOCUG00000000517	0
ENSOCUG00000000518	1211
ENSOCUG00000000520	748
ENSOCUG00000000521	1165
ENSOCUG00000000522	13
ENSOCUG00000000524	42
ENSOCUG00000000525	1060
ENSOCUG00000000526	1997
ENSOCUG00000000527	12
ENSOCUG00000000528	47
ENSOCUG00000000530	2582
ENSOCUG00000000531	1222
ENSOCUG00000000532	4341
ENSOCUG00000000533	18
ENSOCUG00000000534	571
ENSOCUG00000000535	5060
ENSOCUG00000000536	1963
ENSOCUG00000000539	240
ENSOCUG00000000540	11
ENSOCUG00000000541	2
ENSOCUG00000000543	253
ENSOCUG00000000544	0
ENSOCUG00000000545	128
ENSOCUG00000000547	37
ENSOCUG00000000548	720
ENSOCUG00000000551	1
ENSOCUG00000000552	2882
ENSOCUG00000000553	437
ENSOCUG00000000554	130
ENSOCUG00000000555	90
ENSOCUG00000000557	2598
ENSOCUG00000000558	878
ENSOCUG00000000559	14
ENSOCUG00000000560	424
ENSOCUG00000000562	3355
ENSOCUG00000000563	1
ENSOCUG00000000564	1651
ENSOCUG00000000565	782
ENSOCUG00000000566	766
ENSOCUG00000000567	0
ENSOCUG00000000568	175
ENSOCUG00000000569	0
ENSOCUG00000000572	1336
ENSOCUG00000000573	754
ENSOCUG00000000574	1626
ENSOCUG00000000575	574
ENSOCUG00000000576	311
ENSOCUG00000000577	1235
ENSOCUG00000000578	458
ENSOCUG00000000579	52
ENSOCUG00000000580	1
ENSOCUG00000000581	2128
ENSOCUG00000000582	797
ENSOCUG00000000583	1065
ENSOCUG00000000584	505
ENSOCUG00000000585	104
ENSOCUG00000000586	998
ENSOCUG00000000587	1848
ENSOCUG00000000588	986
ENSOCUG00000000590	9167
ENSOCUG00000000591	0
ENSOCUG00000000592	518
ENSOCUG00000000593	947
ENSOCUG00000000594	568
ENSOCUG00000000595	593
ENSOCUG00000000596	6630
ENSOCUG00000000597	78
ENSOCUG00000000598	1772
ENSOCUG00000000601	1861
ENSOCUG00000000602	213
ENSOCUG00000000603	12
ENSOCUG00000000604	9773
ENSOCUG00000000606	251
ENSOCUG00000000608	1640
ENSOCUG00000000611	4194
ENSOCUG00000000612	126
ENSOCUG00000000613	660
ENSOCUG00000000614	264
ENSOCUG00000000615	775
ENSOCUG00000000616	2
ENSOCUG00000000617	206
ENSOCUG00000000618	886
ENSOCUG00000000619	1747
ENSOCUG00000000621	11
ENSOCUG00000000623	16
ENSOCUG00000000624	496
ENSOCUG00000000625	992
ENSOCUG00000000626	175
ENSOCUG00000000628	1138
ENSOCUG00000000629	186
ENSOCUG00000000630	183
ENSOCUG00000000631	157
ENSOCUG00000000632	6
ENSOCUG00000000633	1635
ENSOCUG00000000634	342
ENSOCUG00000000635	107
ENSOCUG00000000636	68
ENSOCUG00000000637	13799
ENSOCUG00000000638	710
ENSOCUG00000000641	282
ENSOCUG00000000644	0
ENSOCUG00000000645	274
ENSOCUG00000000649	281
ENSOCUG00000000650	28
ENSOCUG00000000651	1058
ENSOCUG00000000652	1
ENSOCUG00000000653	8486
ENSOCUG00000000655	234
ENSOCUG00000000656	55
ENSOCUG00000000657	103
ENSOCUG00000000658	41
ENSOCUG00000000659	168
ENSOCUG00000000660	0
ENSOCUG00000000661	1603
ENSOCUG00000000663	0
ENSOCUG00000000664	116
ENSOCUG00000000666	0
ENSOCUG00000000668	1590
ENSOCUG00000000669	10
ENSOCUG00000000670	88
ENSOCUG00000000671	408
ENSOCUG00000000672	152
ENSOCUG00000000673	202
ENSOCUG00000000674	87
ENSOCUG00000000676	3282
ENSOCUG00000000677	11719
ENSOCUG00000000678	367
ENSOCUG00000000679	1858
ENSOCUG00000000680	1100
ENSOCUG00000000681	353
ENSOCUG00000000682	1726
ENSOCUG00000000683	2432
ENSOCUG00000000684	1961
ENSOCUG00000000686	14
ENSOCUG00000000687	671
ENSOCUG00000000688	710
ENSOCUG00000000689	293
ENSOCUG00000000691	0
ENSOCUG00000000692	2210
ENSOCUG00000000693	0
ENSOCUG00000000694	1078
ENSOCUG00000000695	612
ENSOCUG00000000696	22
ENSOCUG00000000697	923
ENSOCUG00000000698	0
ENSOCUG00000000699	58
ENSOCUG00000000702	0
ENSOCUG00000000703	367
ENSOCUG00000000704	0
ENSOCUG00000000705	0
ENSOCUG00000000706	2711
ENSOCUG00000000707	899
ENSOCUG00000000708	1441
ENSOCUG00000000709	857
ENSOCUG00000000711	160
ENSOCUG00000000713	551
ENSOCUG00000000714	2345
ENSOCUG00000000715	1333
ENSOCUG00000000716	282
ENSOCUG00000000717	5286
ENSOCUG00000000718	4
ENSOCUG00000000719	1278
ENSOCUG00000000720	1378
ENSOCUG00000000721	2777
ENSOCUG00000000722	663
ENSOCUG00000000723	423
ENSOCUG00000000724	2099
ENSOCUG00000000725	6
ENSOCUG00000000727	680
ENSOCUG00000000728	160
ENSOCUG00000000730	511
ENSOCUG00000000731	551
ENSOCUG00000000732	9
ENSOCUG00000000733	264
ENSOCUG00000000734	7360
ENSOCUG00000000736	12
ENSOCUG00000000737	154
ENSOCUG00000000738	470
ENSOCUG00000000739	1
ENSOCUG00000000740	5564
ENSOCUG00000000741	294
ENSOCUG00000000742	2
ENSOCUG00000000743	642
ENSOCUG00000000744	29131
ENSOCUG00000000749	573
ENSOCUG00000000750	545
ENSOCUG00000000751	0
ENSOCUG00000000754	534
ENSOCUG00000000755	1145
ENSOCUG00000000756	1106
ENSOCUG00000000757	2
ENSOCUG00000000758	225
ENSOCUG00000000760	41
ENSOCUG00000000761	5
ENSOCUG00000000763	1228
ENSOCUG00000000764	833
ENSOCUG00000000765	1068
ENSOCUG00000000766	0
ENSOCUG00000000769	1846
ENSOCUG00000000771	29
ENSOCUG00000000774	6
ENSOCUG00000000775	768
ENSOCUG00000000776	1109
ENSOCUG00000000777	0
ENSOCUG00000000778	1511
ENSOCUG00000000779	73
ENSOCUG00000000780	1183
ENSOCUG00000000781	1144
ENSOCUG00000000784	1669
ENSOCUG00000000786	764
ENSOCUG00000000787	33
ENSOCUG00000000788	1
ENSOCUG00000000789	1194
ENSOCUG00000000790	1747
ENSOCUG00000000791	10018
ENSOCUG00000000792	1149
ENSOCUG00000000793	1398
ENSOCUG00000000794	740
ENSOCUG00000000795	2246
ENSOCUG00000000796	0
ENSOCUG00000000797	8
ENSOCUG00000000798	702
ENSOCUG00000000799	5
ENSOCUG00000000800	1896
ENSOCUG00000000802	301
ENSOCUG00000000803	604
ENSOCUG00000000804	729
ENSOCUG00000000805	454
ENSOCUG00000000806	1056
ENSOCUG00000000807	521
ENSOCUG00000000809	3
ENSOCUG00000000810	282
ENSOCUG00000000811	1326
ENSOCUG00000000812	193
ENSOCUG00000000813	16
ENSOCUG00000000814	0
ENSOCUG00000000815	71
ENSOCUG00000000816	2207
ENSOCUG00000000817	2730
ENSOCUG00000000818	1506
ENSOCUG00000000819	444
ENSOCUG00000000820	552
ENSOCUG00000000821	2337
ENSOCUG00000000822	1786
ENSOCUG00000000823	601
ENSOCUG00000000824	5880
ENSOCUG00000000825	0
ENSOCUG00000000826	1194
ENSOCUG00000000827	6852
ENSOCUG00000000828	13780
ENSOCUG00000000829	88
ENSOCUG00000000831	220
ENSOCUG00000000832	801
ENSOCUG00000000833	1783
ENSOCUG00000000834	56
ENSOCUG00000000835	380
ENSOCUG00000000836	0
ENSOCUG00000000837	3986
ENSOCUG00000000847	2774
ENSOCUG00000000848	4828
ENSOCUG00000000849	693
ENSOCUG00000000850	58
ENSOCUG00000000851	25261
ENSOCUG00000000852	126
ENSOCUG00000000853	115
ENSOCUG00000000854	9
ENSOCUG00000000855	1278
ENSOCUG00000000857	602
ENSOCUG00000000859	468
ENSOCUG00000000861	1975
ENSOCUG00000000863	444
ENSOCUG00000000864	1184
ENSOCUG00000000865	1495
ENSOCUG00000000866	853
ENSOCUG00000000867	286
ENSOCUG00000000868	7
ENSOCUG00000000869	1
ENSOCUG00000000872	0
ENSOCUG00000000874	1945
ENSOCUG00000000875	75
ENSOCUG00000000876	1445
ENSOCUG00000000877	22
ENSOCUG00000000878	1389
ENSOCUG00000000880	14905
ENSOCUG00000000881	0
ENSOCUG00000000882	1545
ENSOCUG00000000883	2
ENSOCUG00000000884	1271
ENSOCUG00000000885	765
ENSOCUG00000000887	2355
ENSOCUG00000000888	0
ENSOCUG00000000889	587
ENSOCUG00000000894	0
ENSOCUG00000000895	694
ENSOCUG00000000896	363
ENSOCUG00000000897	432
ENSOCUG00000000898	924
ENSOCUG00000000901	31
ENSOCUG00000000903	6
ENSOCUG00000000905	0
ENSOCUG00000000906	0
ENSOCUG00000000907	277
ENSOCUG00000000908	0
ENSOCUG00000000909	492
ENSOCUG00000000910	1012
ENSOCUG00000000911	302
ENSOCUG00000000912	1
ENSOCUG00000000915	1863
ENSOCUG00000000916	274
ENSOCUG00000000918	0
ENSOCUG00000000919	966
ENSOCUG00000000920	211
ENSOCUG00000000921	170
ENSOCUG00000000922	939
ENSOCUG00000000923	392
ENSOCUG00000000924	201
ENSOCUG00000000925	1760
ENSOCUG00000000927	8884
ENSOCUG00000000928	2435
ENSOCUG00000000929	298
ENSOCUG00000000930	154
ENSOCUG00000000931	756
ENSOCUG00000000932	73
ENSOCUG00000000933	754
ENSOCUG00000000934	1178
ENSOCUG00000000936	48
ENSOCUG00000000937	2223
ENSOCUG00000000938	854
ENSOCUG00000000939	550
ENSOCUG00000000940	302
ENSOCUG00000000941	5580
ENSOCUG00000000942	3936
ENSOCUG00000000943	218
ENSOCUG00000000944	200
ENSOCUG00000000945	44
ENSOCUG00000000947	219
ENSOCUG00000000948	5
ENSOCUG00000000950	35
ENSOCUG00000000953	4
ENSOCUG00000000956	1131
ENSOCUG00000000957	0
ENSOCUG00000000959	5349
ENSOCUG00000000960	637
ENSOCUG00000000962	22
ENSOCUG00000000963	626
ENSOCUG00000000965	852
ENSOCUG00000000966	914
ENSOCUG00000000967	5162
ENSOCUG00000000968	2030
ENSOCUG00000000969	2
ENSOCUG00000000972	163
ENSOCUG00000000973	182
ENSOCUG00000000974	100
ENSOCUG00000000977	4
ENSOCUG00000000978	10604
ENSOCUG00000000980	3117
ENSOCUG00000000981	2
ENSOCUG00000000982	590
ENSOCUG00000000983	1266
ENSOCUG00000000984	60
ENSOCUG00000000986	22
ENSOCUG00000000987	5961
ENSOCUG00000000988	1453
ENSOCUG00000000989	2387
ENSOCUG00000000990	1
ENSOCUG00000000991	1634
ENSOCUG00000000996	2206
ENSOCUG00000000997	835
ENSOCUG00000000998	5060
ENSOCUG00000000999	103911
ENSOCUG00000001001	942
ENSOCUG00000001002	503
ENSOCUG00000001004	7
ENSOCUG00000001005	1806
ENSOCUG00000001006	9
ENSOCUG00000001008	911
ENSOCUG00000001009	3617
ENSOCUG00000001011	43
ENSOCUG00000001012	0
ENSOCUG00000001013	5345
ENSOCUG00000001016	962
ENSOCUG00000001018	1
ENSOCUG00000001019	17
ENSOCUG00000001020	940
ENSOCUG00000001021	2
ENSOCUG00000001022	7
ENSOCUG00000001023	3766
ENSOCUG00000001026	2559
ENSOCUG00000001027	7
ENSOCUG00000001028	919
ENSOCUG00000001029	1
ENSOCUG00000001030	95
ENSOCUG00000001031	552
ENSOCUG00000001032	0
ENSOCUG00000001033	0
ENSOCUG00000001034	284
ENSOCUG00000001035	2819
ENSOCUG00000001036	0
ENSOCUG00000001037	0
ENSOCUG00000001039	147
ENSOCUG00000001040	5
ENSOCUG00000001041	7
ENSOCUG00000001042	4239
ENSOCUG00000001043	3705
ENSOCUG00000001045	149
ENSOCUG00000001046	4
ENSOCUG00000001047	852
ENSOCUG00000001048	883
ENSOCUG00000001049	0
ENSOCUG00000001050	1491
ENSOCUG00000001051	20
ENSOCUG00000001052	1230
ENSOCUG00000001053	803
ENSOCUG00000001054	900
ENSOCUG00000001055	320
ENSOCUG00000001057	1829
ENSOCUG00000001058	770
ENSOCUG00000001060	1843
ENSOCUG00000001062	264
ENSOCUG00000001063	2
ENSOCUG00000001067	0
ENSOCUG00000001070	0
ENSOCUG00000001071	0
ENSOCUG00000001072	9378
ENSOCUG00000001073	453
ENSOCUG00000001074	0
ENSOCUG00000001075	17
ENSOCUG00000001076	367
ENSOCUG00000001077	8
ENSOCUG00000001078	1392
ENSOCUG00000001081	2781
ENSOCUG00000001082	606
ENSOCUG00000001083	0
ENSOCUG00000001084	129
ENSOCUG00000001085	55
ENSOCUG00000001086	137
ENSOCUG00000001087	0
ENSOCUG00000001088	305
ENSOCUG00000001089	3
ENSOCUG00000001090	0
ENSOCUG00000001092	0
ENSOCUG00000001093	457
ENSOCUG00000001094	0
ENSOCUG00000001096	1286
ENSOCUG00000001097	228
ENSOCUG00000001098	27
ENSOCUG00000001099	0
ENSOCUG00000001100	17
ENSOCUG00000001101	3241
ENSOCUG00000001102	2539
ENSOCUG00000001103	68
ENSOCUG00000001104	5425
ENSOCUG00000001105	3
ENSOCUG00000001106	4778
ENSOCUG00000001107	630
ENSOCUG00000001108	3122
ENSOCUG00000001109	2768
ENSOCUG00000001110	0
ENSOCUG00000001111	1428
ENSOCUG00000001112	3417
ENSOCUG00000001113	3069
ENSOCUG00000001114	19
ENSOCUG00000001116	174
ENSOCUG00000001117	31
ENSOCUG00000001119	669
ENSOCUG00000001120	4267
ENSOCUG00000001121	1337
ENSOCUG00000001122	1
ENSOCUG00000001124	304
ENSOCUG00000001125	725
ENSOCUG00000001127	850
ENSOCUG00000001129	0
ENSOCUG00000001130	97
ENSOCUG00000001131	1210
ENSOCUG00000001134	0
ENSOCUG00000001135	46
ENSOCUG00000001136	2368
ENSOCUG00000001137	1169
ENSOCUG00000001138	1390
ENSOCUG00000001139	14
ENSOCUG00000001142	1615
ENSOCUG00000001144	5584
ENSOCUG00000001145	42
ENSOCUG00000001150	240
ENSOCUG00000001151	134
ENSOCUG00000001152	642
ENSOCUG00000001155	12050
ENSOCUG00000001156	0
ENSOCUG00000001157	0
ENSOCUG00000001158	29
ENSOCUG00000001159	0
ENSOCUG00000001160	0
ENSOCUG00000001161	1367
ENSOCUG00000001162	2274
ENSOCUG00000001164	1942
ENSOCUG00000001165	1355
ENSOCUG00000001166	426
ENSOCUG00000001168	1933
ENSOCUG00000001169	1256
ENSOCUG00000001170	782
ENSOCUG00000001171	23
ENSOCUG00000001172	102
ENSOCUG00000001173	75
ENSOCUG00000001174	54
ENSOCUG00000001175	1506
ENSOCUG00000001177	516
ENSOCUG00000001178	96
ENSOCUG00000001179	321
ENSOCUG00000001180	1189
ENSOCUG00000001181	18
ENSOCUG00000001183	282
ENSOCUG00000001184	371
ENSOCUG00000001186	2393
ENSOCUG00000001188	4
ENSOCUG00000001190	120
ENSOCUG00000001191	1064
ENSOCUG00000001192	0
ENSOCUG00000001196	1
ENSOCUG00000001197	3510
ENSOCUG00000001200	247
ENSOCUG00000001201	0
ENSOCUG00000001203	519
ENSOCUG00000001205	39
ENSOCUG00000001207	17
ENSOCUG00000001208	6
ENSOCUG00000001209	24
ENSOCUG00000001211	227
ENSOCUG00000001212	7121
ENSOCUG00000001215	1513
ENSOCUG00000001216	352
ENSOCUG00000001217	1473
ENSOCUG00000001218	254
ENSOCUG00000001219	284
ENSOCUG00000001220	2940
ENSOCUG00000001222	219
ENSOCUG00000001223	609
ENSOCUG00000001224	80
ENSOCUG00000001225	9
ENSOCUG00000001227	20
ENSOCUG00000001228	1856
ENSOCUG00000001229	137
ENSOCUG00000001230	45
ENSOCUG00000001231	25
ENSOCUG00000001232	12245
ENSOCUG00000001233	104
ENSOCUG00000001234	33
ENSOCUG00000001235	1025
ENSOCUG00000001236	0
ENSOCUG00000001239	151
ENSOCUG00000001241	383
ENSOCUG00000001242	121
ENSOCUG00000001246	1720
ENSOCUG00000001247	477
ENSOCUG00000001248	19
ENSOCUG00000001249	704
ENSOCUG00000001250	2438
ENSOCUG00000001254	1211
ENSOCUG00000001255	0
ENSOCUG00000001257	134
ENSOCUG00000001258	111
ENSOCUG00000001259	0
ENSOCUG00000001263	3
ENSOCUG00000001264	157
ENSOCUG00000001265	132
ENSOCUG00000001266	1443
ENSOCUG00000001267	0
ENSOCUG00000001269	5205
ENSOCUG00000001270	757
ENSOCUG00000001271	2484
ENSOCUG00000001272	1343
ENSOCUG00000001277	66
ENSOCUG00000001278	72
ENSOCUG00000001279	214
ENSOCUG00000001280	26943
ENSOCUG00000001281	847
ENSOCUG00000001284	1530
ENSOCUG00000001286	3732
ENSOCUG00000001288	10172
ENSOCUG00000001289	2895
ENSOCUG00000001290	83
ENSOCUG00000001292	3003
ENSOCUG00000001294	0
ENSOCUG00000001295	671
ENSOCUG00000001296	24
ENSOCUG00000001297	1555
ENSOCUG00000001299	239
ENSOCUG00000001300	133
ENSOCUG00000001301	0
ENSOCUG00000001302	11
ENSOCUG00000001303	3311
ENSOCUG00000001304	298
ENSOCUG00000001305	169
ENSOCUG00000001306	1170
ENSOCUG00000001307	1397
ENSOCUG00000001309	123
ENSOCUG00000001310	217
ENSOCUG00000001311	623
ENSOCUG00000001315	736
ENSOCUG00000001316	0
ENSOCUG00000001317	1058
ENSOCUG00000001319	1745
ENSOCUG00000001320	308
ENSOCUG00000001322	11
ENSOCUG00000001324	17923
ENSOCUG00000001326	3995
ENSOCUG00000001327	0
ENSOCUG00000001328	730
ENSOCUG00000001331	1
ENSOCUG00000001333	119
ENSOCUG00000001334	12876
ENSOCUG00000001335	21
ENSOCUG00000001336	3883
ENSOCUG00000001337	1452
ENSOCUG00000001338	541
ENSOCUG00000001341	7
ENSOCUG00000001342	5
ENSOCUG00000001343	6423
ENSOCUG00000001345	0
ENSOCUG00000001346	0
ENSOCUG00000001347	0
ENSOCUG00000001349	822
ENSOCUG00000001351	235
ENSOCUG00000001352	2065
ENSOCUG00000001353	813
ENSOCUG00000001355	45
ENSOCUG00000001357	2713
ENSOCUG00000001360	54
ENSOCUG00000001361	0
ENSOCUG00000001362	506
ENSOCUG00000001363	0
ENSOCUG00000001366	29
ENSOCUG00000001367	0
ENSOCUG00000001368	23
ENSOCUG00000001370	17
ENSOCUG00000001372	0
ENSOCUG00000001373	108
ENSOCUG00000001374	71
ENSOCUG00000001375	261
ENSOCUG00000001376	22
ENSOCUG00000001377	0
ENSOCUG00000001378	2
ENSOCUG00000001380	0
ENSOCUG00000001382	1355
ENSOCUG00000001383	1214
ENSOCUG00000001384	239
ENSOCUG00000001385	0
ENSOCUG00000001386	135
ENSOCUG00000001387	56
ENSOCUG00000001388	0
ENSOCUG00000001389	8
ENSOCUG00000001390	4925
ENSOCUG00000001391	269
ENSOCUG00000001392	231
ENSOCUG00000001393	0
ENSOCUG00000001397	1336
ENSOCUG00000001398	1168
ENSOCUG00000001401	2099
ENSOCUG00000001402	2765
ENSOCUG00000001405	468
ENSOCUG00000001406	1042
ENSOCUG00000001407	400
ENSOCUG00000001408	1
ENSOCUG00000001409	1809
ENSOCUG00000001410	0
ENSOCUG00000001411	0
ENSOCUG00000001412	17345
ENSOCUG00000001414	5788
ENSOCUG00000001415	142
ENSOCUG00000001418	1483
ENSOCUG00000001419	787
ENSOCUG00000001420	944
ENSOCUG00000001422	1916
ENSOCUG00000001424	0
ENSOCUG00000001425	1184
ENSOCUG00000001426	658
ENSOCUG00000001427	1132
ENSOCUG00000001428	794
ENSOCUG00000001429	243
ENSOCUG00000001430	2924
ENSOCUG00000001432	2919
ENSOCUG00000001434	834
ENSOCUG00000001435	3940
ENSOCUG00000001436	3773
ENSOCUG00000001437	32
ENSOCUG00000001438	467
ENSOCUG00000001439	2989
ENSOCUG00000001440	2
ENSOCUG00000001443	854
ENSOCUG00000001444	1455
ENSOCUG00000001445	0
ENSOCUG00000001446	395
ENSOCUG00000001447	4932
ENSOCUG00000001448	286
ENSOCUG00000001452	17
ENSOCUG00000001454	2590
ENSOCUG00000001455	8470
ENSOCUG00000001456	1609
ENSOCUG00000001457	0
ENSOCUG00000001459	1090
ENSOCUG00000001460	1074
ENSOCUG00000001461	155
ENSOCUG00000001462	2
ENSOCUG00000001463	6
ENSOCUG00000001464	1938
ENSOCUG00000001465	96
ENSOCUG00000001466	0
ENSOCUG00000001467	3583
ENSOCUG00000001468	15125
ENSOCUG00000001469	1128
ENSOCUG00000001473	4476
ENSOCUG00000001475	3198
ENSOCUG00000001477	0
ENSOCUG00000001478	1137
ENSOCUG00000001479	2131
ENSOCUG00000001480	1072
ENSOCUG00000001481	553
ENSOCUG00000001484	51
ENSOCUG00000001485	25
ENSOCUG00000001488	208
ENSOCUG00000001489	4524
ENSOCUG00000001490	73
ENSOCUG00000001491	0
ENSOCUG00000001493	0
ENSOCUG00000001495	0
ENSOCUG00000001496	3243
ENSOCUG00000001497	41
ENSOCUG00000001498	1292
ENSOCUG00000001499	865
ENSOCUG00000001500	2083
ENSOCUG00000001501	522
ENSOCUG00000001504	2768
ENSOCUG00000001508	0
ENSOCUG00000001510	3
ENSOCUG00000001512	2
ENSOCUG00000001513	2016
ENSOCUG00000001514	0
ENSOCUG00000001515	199
ENSOCUG00000001517	700
ENSOCUG00000001518	8
ENSOCUG00000001519	722
ENSOCUG00000001522	17
ENSOCUG00000001523	596
ENSOCUG00000001524	141
ENSOCUG00000001525	89
ENSOCUG00000001526	112
ENSOCUG00000001530	3412
ENSOCUG00000001532	1460
ENSOCUG00000001535	745
ENSOCUG00000001536	330
ENSOCUG00000001537	330
ENSOCUG00000001539	54
ENSOCUG00000001540	320
ENSOCUG00000001542	341
ENSOCUG00000001543	346
ENSOCUG00000001545	343
ENSOCUG00000001546	48
ENSOCUG00000001548	24
ENSOCUG00000001551	11338
ENSOCUG00000001552	525
ENSOCUG00000001553	4518
ENSOCUG00000001554	487
ENSOCUG00000001555	6326
ENSOCUG00000001560	2495
ENSOCUG00000001561	73
ENSOCUG00000001565	1484
ENSOCUG00000001568	588
ENSOCUG00000001569	0
ENSOCUG00000001570	283
ENSOCUG00000001571	5851
ENSOCUG00000001573	170
ENSOCUG00000001574	1801
ENSOCUG00000001575	3892
ENSOCUG00000001576	615
ENSOCUG00000001577	0
ENSOCUG00000001578	3987
ENSOCUG00000001581	190
ENSOCUG00000001582	120
ENSOCUG00000001583	662
ENSOCUG00000001585	1342
ENSOCUG00000001586	232
ENSOCUG00000001587	362
ENSOCUG00000001588	643
ENSOCUG00000001590	2268
ENSOCUG00000001591	1059
ENSOCUG00000001592	1889
ENSOCUG00000001594	1423
ENSOCUG00000001595	6923
ENSOCUG00000001596	10
ENSOCUG00000001597	4
ENSOCUG00000001598	13639
ENSOCUG00000001599	168
ENSOCUG00000001601	478
ENSOCUG00000001603	29
ENSOCUG00000001604	222
ENSOCUG00000001605	1174
ENSOCUG00000001606	16243
ENSOCUG00000001607	505
ENSOCUG00000001609	0
ENSOCUG00000001610	675
ENSOCUG00000001612	0
ENSOCUG00000001613	265
ENSOCUG00000001616	306
ENSOCUG00000001617	26
ENSOCUG00000001618	33
ENSOCUG00000001620	4674
ENSOCUG00000001622	423
ENSOCUG00000001623	12
ENSOCUG00000001627	14
ENSOCUG00000001628	515
ENSOCUG00000001629	1470
ENSOCUG00000001630	0
ENSOCUG00000001631	3
ENSOCUG00000001633	1835
ENSOCUG00000001636	796
ENSOCUG00000001638	0
ENSOCUG00000001639	0
ENSOCUG00000001641	6
ENSOCUG00000001645	10173
ENSOCUG00000001646	1784
ENSOCUG00000001647	2
ENSOCUG00000001648	10
ENSOCUG00000001651	519
ENSOCUG00000001652	27
ENSOCUG00000001655	21
ENSOCUG00000001656	946
ENSOCUG00000001657	59
ENSOCUG00000001659	0
ENSOCUG00000001660	274
ENSOCUG00000001661	9367
ENSOCUG00000001662	114
ENSOCUG00000001663	1
ENSOCUG00000001665	221
ENSOCUG00000001667	26906
ENSOCUG00000001669	366
ENSOCUG00000001670	3065
ENSOCUG00000001671	905
ENSOCUG00000001672	198
ENSOCUG00000001673	574
ENSOCUG00000001675	1275
ENSOCUG00000001676	124
ENSOCUG00000001677	5143
ENSOCUG00000001678	9143
ENSOCUG00000001679	0
ENSOCUG00000001680	38
ENSOCUG00000001681	344
ENSOCUG00000001683	944
ENSOCUG00000001684	667
ENSOCUG00000001685	8036
ENSOCUG00000001686	969
ENSOCUG00000001687	402
ENSOCUG00000001688	1
ENSOCUG00000001689	6
ENSOCUG00000001691	1872
ENSOCUG00000001692	1487
ENSOCUG00000001693	991
ENSOCUG00000001694	0
ENSOCUG00000001695	0
ENSOCUG00000001696	479
ENSOCUG00000001697	3676
ENSOCUG00000001698	1164
ENSOCUG00000001699	646
ENSOCUG00000001701	1015
ENSOCUG00000001702	0
ENSOCUG00000001703	26
ENSOCUG00000001704	0
ENSOCUG00000001710	169
ENSOCUG00000001711	1478
ENSOCUG00000001712	471
ENSOCUG00000001714	1
ENSOCUG00000001715	205
ENSOCUG00000001716	1
ENSOCUG00000001717	93
ENSOCUG00000001718	5282
ENSOCUG00000001719	40
ENSOCUG00000001720	0
ENSOCUG00000001722	0
ENSOCUG00000001723	283
ENSOCUG00000001724	222
ENSOCUG00000001725	11001
ENSOCUG00000001726	88
ENSOCUG00000001727	177
ENSOCUG00000001729	6548
ENSOCUG00000001730	3052
ENSOCUG00000001732	1198
ENSOCUG00000001734	1733
ENSOCUG00000001735	14217
ENSOCUG00000001736	836
ENSOCUG00000001738	146
ENSOCUG00000001739	18
ENSOCUG00000001741	1350
ENSOCUG00000001742	454
ENSOCUG00000001746	18
ENSOCUG00000001748	337
ENSOCUG00000001750	758
ENSOCUG00000001751	932
ENSOCUG00000001752	4627
ENSOCUG00000001753	3150
ENSOCUG00000001754	2887
ENSOCUG00000001757	1
ENSOCUG00000001758	1035
ENSOCUG00000001759	35
ENSOCUG00000001761	9
ENSOCUG00000001764	130
ENSOCUG00000001765	990
ENSOCUG00000001766	3
ENSOCUG00000001768	1317
ENSOCUG00000001769	45
ENSOCUG00000001770	0
ENSOCUG00000001772	1601
ENSOCUG00000001776	923
ENSOCUG00000001777	684
ENSOCUG00000001779	954
ENSOCUG00000001780	0
ENSOCUG00000001781	566
ENSOCUG00000001782	1132
ENSOCUG00000001783	488
ENSOCUG00000001785	3
ENSOCUG00000001786	585
ENSOCUG00000001787	3570
ENSOCUG00000001788	272
ENSOCUG00000001789	615
ENSOCUG00000001790	2832
ENSOCUG00000001792	1
ENSOCUG00000001793	3
ENSOCUG00000001794	0
ENSOCUG00000001798	1170
ENSOCUG00000001799	8666
ENSOCUG00000001801	228
ENSOCUG00000001802	497
ENSOCUG00000001803	186
ENSOCUG00000001804	484
ENSOCUG00000001806	417
ENSOCUG00000001807	615
ENSOCUG00000001808	4375
ENSOCUG00000001810	3015
ENSOCUG00000001811	3
ENSOCUG00000001812	195
ENSOCUG00000001813	63
ENSOCUG00000001814	420
ENSOCUG00000001816	3198
ENSOCUG00000001817	1688
ENSOCUG00000001818	1907
ENSOCUG00000001819	187
ENSOCUG00000001820	3384
ENSOCUG00000001821	1771
ENSOCUG00000001822	48
ENSOCUG00000001823	48
ENSOCUG00000001824	191
ENSOCUG00000001825	647
ENSOCUG00000001826	7
ENSOCUG00000001827	2022
ENSOCUG00000001828	2590
ENSOCUG00000001829	3704
ENSOCUG00000001830	37
ENSOCUG00000001831	2
ENSOCUG00000001832	822
ENSOCUG00000001833	869
ENSOCUG00000001834	491
ENSOCUG00000001836	1254
ENSOCUG00000001837	2908
ENSOCUG00000001838	596
ENSOCUG00000001839	3518
ENSOCUG00000001842	199
ENSOCUG00000001843	1766
ENSOCUG00000001844	111
ENSOCUG00000001847	17413
ENSOCUG00000001849	2
ENSOCUG00000001850	0
ENSOCUG00000001851	2965
ENSOCUG00000001853	188
ENSOCUG00000001855	435
ENSOCUG00000001856	134
ENSOCUG00000001857	228
ENSOCUG00000001858	25
ENSOCUG00000001859	482
ENSOCUG00000001860	3244
ENSOCUG00000001861	629
ENSOCUG00000001863	3986
ENSOCUG00000001864	9
ENSOCUG00000001866	0
ENSOCUG00000001867	199
ENSOCUG00000001868	862
ENSOCUG00000001869	0
ENSOCUG00000001870	20
ENSOCUG00000001871	0
ENSOCUG00000001873	1710
ENSOCUG00000001874	520
ENSOCUG00000001875	1037
ENSOCUG00000001876	14
ENSOCUG00000001877	6359
ENSOCUG00000001879	132
ENSOCUG00000001880	519
ENSOCUG00000001881	390
ENSOCUG00000001882	200
ENSOCUG00000001883	21
ENSOCUG00000001884	1038
ENSOCUG00000001885	427
ENSOCUG00000001886	12231
ENSOCUG00000001887	2581
ENSOCUG00000001888	823
ENSOCUG00000001889	4517
ENSOCUG00000001890	51
ENSOCUG00000001891	203
ENSOCUG00000001892	1466
ENSOCUG00000001894	746
ENSOCUG00000001897	549
ENSOCUG00000001898	2
ENSOCUG00000001901	3
ENSOCUG00000001902	472
ENSOCUG00000001903	489
ENSOCUG00000001904	2
ENSOCUG00000001907	872
ENSOCUG00000001908	974
ENSOCUG00000001909	0
ENSOCUG00000001910	84
ENSOCUG00000001911	3768
ENSOCUG00000001912	3116
ENSOCUG00000001913	288
ENSOCUG00000001914	1647
ENSOCUG00000001915	1810
ENSOCUG00000001916	2
ENSOCUG00000001918	63
ENSOCUG00000001919	1069
ENSOCUG00000001920	1177
ENSOCUG00000001921	299
ENSOCUG00000001923	221
ENSOCUG00000001924	203
ENSOCUG00000001925	280
ENSOCUG00000001929	23
ENSOCUG00000001931	333
ENSOCUG00000001933	836
ENSOCUG00000001934	0
ENSOCUG00000001935	0
ENSOCUG00000001937	3678
ENSOCUG00000001938	2672
ENSOCUG00000001941	40
ENSOCUG00000001943	1158
ENSOCUG00000001944	1
ENSOCUG00000001945	6
ENSOCUG00000001946	0
ENSOCUG00000001949	650
ENSOCUG00000001950	1
ENSOCUG00000001951	222
ENSOCUG00000001952	287
ENSOCUG00000001954	139
ENSOCUG00000001955	0
ENSOCUG00000001956	417
ENSOCUG00000001957	2148
ENSOCUG00000001961	10
ENSOCUG00000001962	13
ENSOCUG00000001963	8492
ENSOCUG00000001964	781
ENSOCUG00000001965	0
ENSOCUG00000001966	271
ENSOCUG00000001967	69
ENSOCUG00000001968	1002
ENSOCUG00000001969	389
ENSOCUG00000001970	67
ENSOCUG00000001971	2361
ENSOCUG00000001972	1341
ENSOCUG00000001973	24
ENSOCUG00000001975	102
ENSOCUG00000001978	0
ENSOCUG00000001979	884
ENSOCUG00000001980	0
ENSOCUG00000001981	550
ENSOCUG00000001982	2905
ENSOCUG00000001984	619
ENSOCUG00000001985	426
ENSOCUG00000001986	374
ENSOCUG00000001987	47
ENSOCUG00000001988	0
ENSOCUG00000001989	9
ENSOCUG00000001990	1132
ENSOCUG00000001991	12
ENSOCUG00000001992	2951
ENSOCUG00000001993	129
ENSOCUG00000001994	194
ENSOCUG00000001995	109
ENSOCUG00000001996	19
ENSOCUG00000001998	2071
ENSOCUG00000001999	1979
ENSOCUG00000002000	102
ENSOCUG00000002001	4029
ENSOCUG00000002002	0
ENSOCUG00000002003	822
ENSOCUG00000002004	2051
ENSOCUG00000002006	2715
ENSOCUG00000002007	1332
ENSOCUG00000002008	635
ENSOCUG00000002009	383
ENSOCUG00000002011	534
ENSOCUG00000002013	893
ENSOCUG00000002014	2286
ENSOCUG00000002017	103
ENSOCUG00000002018	2911
ENSOCUG00000002019	0
ENSOCUG00000002020	20
ENSOCUG00000002021	3
ENSOCUG00000002022	3517
ENSOCUG00000002023	457
ENSOCUG00000002024	0
ENSOCUG00000002025	6970
ENSOCUG00000002026	268
ENSOCUG00000002027	2003
ENSOCUG00000002028	4
ENSOCUG00000002029	0
ENSOCUG00000002030	99
ENSOCUG00000002031	993
ENSOCUG00000002032	22
ENSOCUG00000002033	274
ENSOCUG00000002037	2122
ENSOCUG00000002038	2079
ENSOCUG00000002039	0
ENSOCUG00000002040	0
ENSOCUG00000002041	4294
ENSOCUG00000002042	438
ENSOCUG00000002043	1331
ENSOCUG00000002047	2
ENSOCUG00000002050	251
ENSOCUG00000002051	91
ENSOCUG00000002052	1256
ENSOCUG00000002053	1590
ENSOCUG00000002054	448
ENSOCUG00000002055	574
ENSOCUG00000002056	0
ENSOCUG00000002057	1
ENSOCUG00000002058	0
ENSOCUG00000002059	1193
ENSOCUG00000002060	2577
ENSOCUG00000002062	0
ENSOCUG00000002063	10673
ENSOCUG00000002064	0
ENSOCUG00000002065	1319
ENSOCUG00000002066	443
ENSOCUG00000002069	0
ENSOCUG00000002071	3020
ENSOCUG00000002072	590
ENSOCUG00000002073	2922
ENSOCUG00000002074	12070
ENSOCUG00000002075	979
ENSOCUG00000002076	1666
ENSOCUG00000002078	0
ENSOCUG00000002080	140
ENSOCUG00000002083	77
ENSOCUG00000002084	942
ENSOCUG00000002085	773
ENSOCUG00000002086	0
ENSOCUG00000002089	0
ENSOCUG00000002090	10987
ENSOCUG00000002093	597
ENSOCUG00000002094	2303
ENSOCUG00000002095	972
ENSOCUG00000002097	0
ENSOCUG00000002098	1341
ENSOCUG00000002099	2392
ENSOCUG00000002100	2213
ENSOCUG00000002102	867
ENSOCUG00000002103	4
ENSOCUG00000002104	0
ENSOCUG00000002105	928
ENSOCUG00000002106	372
ENSOCUG00000002107	8049
ENSOCUG00000002108	105
ENSOCUG00000002110	1472
ENSOCUG00000002111	0
ENSOCUG00000002112	36
ENSOCUG00000002114	533
ENSOCUG00000002115	772
ENSOCUG00000002117	835
ENSOCUG00000002118	76
ENSOCUG00000002119	92
ENSOCUG00000002120	2347
ENSOCUG00000002121	3305
ENSOCUG00000002122	2180
ENSOCUG00000002123	202
ENSOCUG00000002125	38
ENSOCUG00000002126	212
ENSOCUG00000002127	216
ENSOCUG00000002128	228
ENSOCUG00000002129	9167
ENSOCUG00000002131	2858
ENSOCUG00000002132	1405
ENSOCUG00000002134	893
ENSOCUG00000002135	5063
ENSOCUG00000002137	1554
ENSOCUG00000002138	0
ENSOCUG00000002139	1691
ENSOCUG00000002140	376
ENSOCUG00000002141	0
ENSOCUG00000002142	16
ENSOCUG00000002143	817
ENSOCUG00000002144	201
ENSOCUG00000002145	215
ENSOCUG00000002146	0
ENSOCUG00000002147	1414
ENSOCUG00000002148	2417
ENSOCUG00000002149	441
ENSOCUG00000002150	11135
ENSOCUG00000002151	1448
ENSOCUG00000002152	109
ENSOCUG00000002153	1403
ENSOCUG00000002154	1508
ENSOCUG00000002155	5429
ENSOCUG00000002156	1118
ENSOCUG00000002157	7497
ENSOCUG00000002158	649
ENSOCUG00000002159	1469
ENSOCUG00000002160	1526
ENSOCUG00000002163	1541
ENSOCUG00000002165	2054
ENSOCUG00000002166	1201
ENSOCUG00000002167	976
ENSOCUG00000002171	541
ENSOCUG00000002172	1568
ENSOCUG00000002173	315
ENSOCUG00000002176	4426
ENSOCUG00000002177	569
ENSOCUG00000002178	675
ENSOCUG00000002179	1165
ENSOCUG00000002180	1512
ENSOCUG00000002181	1766
ENSOCUG00000002182	205
ENSOCUG00000002183	2538
ENSOCUG00000002185	3
ENSOCUG00000002186	205
ENSOCUG00000002187	12092
ENSOCUG00000002188	1858
ENSOCUG00000002189	94
ENSOCUG00000002190	1880
ENSOCUG00000002192	77
ENSOCUG00000002193	711
ENSOCUG00000002194	1764
ENSOCUG00000002196	0
ENSOCUG00000002197	2768
ENSOCUG00000002198	177
ENSOCUG00000002199	0
ENSOCUG00000002200	708
ENSOCUG00000002202	898
ENSOCUG00000002203	2438
ENSOCUG00000002204	140
ENSOCUG00000002205	497
ENSOCUG00000002206	247
ENSOCUG00000002207	214
ENSOCUG00000002208	1
ENSOCUG00000002210	1105
ENSOCUG00000002211	17
ENSOCUG00000002212	802
ENSOCUG00000002215	105
ENSOCUG00000002216	1083
ENSOCUG00000002217	887
ENSOCUG00000002218	520
ENSOCUG00000002219	554
ENSOCUG00000002220	1226
ENSOCUG00000002222	2
ENSOCUG00000002223	238
ENSOCUG00000002224	741
ENSOCUG00000002225	3071
ENSOCUG00000002226	705
ENSOCUG00000002230	35382
ENSOCUG00000002231	748
ENSOCUG00000002233	78
ENSOCUG00000002235	1578
ENSOCUG00000002236	3300
ENSOCUG00000002237	2
ENSOCUG00000002238	2549
ENSOCUG00000002240	762
ENSOCUG00000002241	2187
ENSOCUG00000002242	103
ENSOCUG00000002243	583
ENSOCUG00000002244	455
ENSOCUG00000002245	480
ENSOCUG00000002246	888
ENSOCUG00000002248	2028
ENSOCUG00000002249	716
ENSOCUG00000002250	194
ENSOCUG00000002251	728
ENSOCUG00000002253	1396
ENSOCUG00000002254	1373
ENSOCUG00000002256	87
ENSOCUG00000002258	190
ENSOCUG00000002259	1360
ENSOCUG00000002260	362
ENSOCUG00000002261	3
ENSOCUG00000002263	3677
ENSOCUG00000002264	2667
ENSOCUG00000002267	1254
ENSOCUG00000002269	99
ENSOCUG00000002271	4658
ENSOCUG00000002272	29
ENSOCUG00000002278	511
ENSOCUG00000002279	2873
ENSOCUG00000002281	181
ENSOCUG00000002283	374
ENSOCUG00000002284	24
ENSOCUG00000002285	8
ENSOCUG00000002287	1538
ENSOCUG00000002289	4121
ENSOCUG00000002290	2174
ENSOCUG00000002291	0
ENSOCUG00000002292	2928
ENSOCUG00000002295	867
ENSOCUG00000002296	972
ENSOCUG00000002297	4
ENSOCUG00000002298	1593
ENSOCUG00000002299	1125
ENSOCUG00000002300	1166
ENSOCUG00000002301	47
ENSOCUG00000002302	1110
ENSOCUG00000002303	475
ENSOCUG00000002304	4136
ENSOCUG00000002305	0
ENSOCUG00000002306	9
ENSOCUG00000002309	989
ENSOCUG00000002310	533
ENSOCUG00000002311	118
ENSOCUG00000002312	1345
ENSOCUG00000002313	3434
ENSOCUG00000002314	0
ENSOCUG00000002315	4226
ENSOCUG00000002316	1358
ENSOCUG00000002317	0
ENSOCUG00000002318	1421
ENSOCUG00000002319	0
ENSOCUG00000002320	3011
ENSOCUG00000002322	978
ENSOCUG00000002323	2720
ENSOCUG00000002324	4421
ENSOCUG00000002325	1531
ENSOCUG00000002326	670
ENSOCUG00000002331	0
ENSOCUG00000002332	882
ENSOCUG00000002334	630
ENSOCUG00000002335	6
ENSOCUG00000002336	102
ENSOCUG00000002337	1
ENSOCUG00000002338	180
ENSOCUG00000002339	2733
ENSOCUG00000002341	2198
ENSOCUG00000002342	92
ENSOCUG00000002344	5735
ENSOCUG00000002345	0
ENSOCUG00000002346	294
ENSOCUG00000002349	99
ENSOCUG00000002350	783
ENSOCUG00000002352	3059
ENSOCUG00000002353	277
ENSOCUG00000002356	112
ENSOCUG00000002357	29
ENSOCUG00000002358	1111
ENSOCUG00000002360	2158
ENSOCUG00000002361	3391
ENSOCUG00000002363	640
ENSOCUG00000002364	36
ENSOCUG00000002365	0
ENSOCUG00000002366	19
ENSOCUG00000002367	29
ENSOCUG00000002368	1600
ENSOCUG00000002369	80
ENSOCUG00000002371	283
ENSOCUG00000002372	2323
ENSOCUG00000002373	30
ENSOCUG00000002375	2152
ENSOCUG00000002376	179
ENSOCUG00000002378	616
ENSOCUG00000002379	935
ENSOCUG00000002380	1336
ENSOCUG00000002381	474
ENSOCUG00000002383	847
ENSOCUG00000002384	421
ENSOCUG00000002386	947
ENSOCUG00000002387	1311
ENSOCUG00000002389	1888
ENSOCUG00000002390	1255
ENSOCUG00000002391	1259
ENSOCUG00000002392	4616
ENSOCUG00000002393	253
ENSOCUG00000002394	3117
ENSOCUG00000002395	2119
ENSOCUG00000002396	2826
ENSOCUG00000002397	1257
ENSOCUG00000002398	1171
ENSOCUG00000002399	19
ENSOCUG00000002400	121
ENSOCUG00000002401	20
ENSOCUG00000002402	0
ENSOCUG00000002403	665
ENSOCUG00000002404	0
ENSOCUG00000002406	1149
ENSOCUG00000002407	1452
ENSOCUG00000002408	2
ENSOCUG00000002409	280
ENSOCUG00000002410	2130
ENSOCUG00000002411	48
ENSOCUG00000002412	0
ENSOCUG00000002413	2
ENSOCUG00000002414	1961
ENSOCUG00000002417	1019
ENSOCUG00000002418	201
ENSOCUG00000002419	11638
ENSOCUG00000002420	2
ENSOCUG00000002421	1331
ENSOCUG00000002424	465
ENSOCUG00000002425	274
ENSOCUG00000002426	293
ENSOCUG00000002427	524
ENSOCUG00000002428	2559
ENSOCUG00000002429	8146
ENSOCUG00000002431	13
ENSOCUG00000002432	1745
ENSOCUG00000002433	19
ENSOCUG00000002434	403
ENSOCUG00000002435	1015
ENSOCUG00000002436	287
ENSOCUG00000002437	436
ENSOCUG00000002438	468
ENSOCUG00000002439	1168
ENSOCUG00000002440	13
ENSOCUG00000002441	2561
ENSOCUG00000002442	1370
ENSOCUG00000002443	3
ENSOCUG00000002444	224
ENSOCUG00000002445	5654
ENSOCUG00000002447	677
ENSOCUG00000002448	1350
ENSOCUG00000002449	1478
ENSOCUG00000002450	70
ENSOCUG00000002451	6032
ENSOCUG00000002452	0
ENSOCUG00000002453	0
ENSOCUG00000002455	13084
ENSOCUG00000002456	743
ENSOCUG00000002457	12
ENSOCUG00000002458	68
ENSOCUG00000002461	1461
ENSOCUG00000002462	1
ENSOCUG00000002463	2147
ENSOCUG00000002464	933
ENSOCUG00000002466	74
ENSOCUG00000002467	14
ENSOCUG00000002468	115
ENSOCUG00000002470	1063
ENSOCUG00000002473	1575
ENSOCUG00000002474	0
ENSOCUG00000002476	466
ENSOCUG00000002477	3
ENSOCUG00000002478	744
ENSOCUG00000002480	9350
ENSOCUG00000002481	1
ENSOCUG00000002483	304
ENSOCUG00000002484	1859
ENSOCUG00000002485	3926
ENSOCUG00000002486	4
ENSOCUG00000002487	2
ENSOCUG00000002488	0
ENSOCUG00000002489	2819
ENSOCUG00000002490	0
ENSOCUG00000002492	87
ENSOCUG00000002494	1041
ENSOCUG00000002495	1290
ENSOCUG00000002496	444
ENSOCUG00000002497	464
ENSOCUG00000002498	1375
ENSOCUG00000002500	0
ENSOCUG00000002503	12
ENSOCUG00000002504	315
ENSOCUG00000002505	2432
ENSOCUG00000002506	6336
ENSOCUG00000002507	631
ENSOCUG00000002508	0
ENSOCUG00000002509	452
ENSOCUG00000002510	570
ENSOCUG00000002512	1874
ENSOCUG00000002513	0
ENSOCUG00000002515	225
ENSOCUG00000002516	0
ENSOCUG00000002518	2125
ENSOCUG00000002519	652
ENSOCUG00000002522	386
ENSOCUG00000002523	610
ENSOCUG00000002528	1674
ENSOCUG00000002529	0
ENSOCUG00000002530	1824
ENSOCUG00000002533	1249
ENSOCUG00000002536	517
ENSOCUG00000002537	138
ENSOCUG00000002539	1
ENSOCUG00000002541	3591
ENSOCUG00000002542	0
ENSOCUG00000002543	3189
ENSOCUG00000002546	0
ENSOCUG00000002549	6252
ENSOCUG00000002551	327
ENSOCUG00000002553	503
ENSOCUG00000002554	932
ENSOCUG00000002555	7346
ENSOCUG00000002556	1407
ENSOCUG00000002557	17
ENSOCUG00000002559	3049
ENSOCUG00000002562	1598
ENSOCUG00000002563	860
ENSOCUG00000002565	81
ENSOCUG00000002566	0
ENSOCUG00000002567	0
ENSOCUG00000002569	634
ENSOCUG00000002572	416
ENSOCUG00000002573	2244
ENSOCUG00000002574	1510
ENSOCUG00000002575	0
ENSOCUG00000002576	2
ENSOCUG00000002577	266
ENSOCUG00000002580	44
ENSOCUG00000002581	3477
ENSOCUG00000002582	89
ENSOCUG00000002583	994
ENSOCUG00000002584	0
ENSOCUG00000002586	0
ENSOCUG00000002587	232
ENSOCUG00000002591	387
ENSOCUG00000002593	2580
ENSOCUG00000002594	6901
ENSOCUG00000002595	73
ENSOCUG00000002596	129
ENSOCUG00000002598	2326
ENSOCUG00000002599	0
ENSOCUG00000002601	4087
ENSOCUG00000002602	0
ENSOCUG00000002603	249
ENSOCUG00000002605	0
ENSOCUG00000002606	80
ENSOCUG00000002607	0
ENSOCUG00000002609	19
ENSOCUG00000002610	917
ENSOCUG00000002611	587
ENSOCUG00000002612	0
ENSOCUG00000002613	373
ENSOCUG00000002614	25
ENSOCUG00000002617	35
ENSOCUG00000002619	1053
ENSOCUG00000002620	4
ENSOCUG00000002623	2316
ENSOCUG00000002624	130
ENSOCUG00000002626	264
ENSOCUG00000002627	1381
ENSOCUG00000002628	713
ENSOCUG00000002629	1634
ENSOCUG00000002630	356
ENSOCUG00000002631	1419
ENSOCUG00000002632	14
ENSOCUG00000002633	6616
ENSOCUG00000002635	37
ENSOCUG00000002636	716
ENSOCUG00000002637	1172
ENSOCUG00000002638	485
ENSOCUG00000002641	3117
ENSOCUG00000002642	24
ENSOCUG00000002643	2287
ENSOCUG00000002646	5
ENSOCUG00000002647	5436
ENSOCUG00000002648	1
ENSOCUG00000002650	0
ENSOCUG00000002652	479
ENSOCUG00000002653	1298
ENSOCUG00000002654	0
ENSOCUG00000002655	392
ENSOCUG00000002656	26
ENSOCUG00000002657	8159
ENSOCUG00000002658	1152
ENSOCUG00000002660	84
ENSOCUG00000002662	4159
ENSOCUG00000002663	4602
ENSOCUG00000002665	364
ENSOCUG00000002668	29
ENSOCUG00000002669	1491
ENSOCUG00000002670	1908
ENSOCUG00000002671	6274
ENSOCUG00000002672	6397
ENSOCUG00000002673	31556
ENSOCUG00000002674	35
ENSOCUG00000002676	888
ENSOCUG00000002677	6396
ENSOCUG00000002679	1591
ENSOCUG00000002682	198
ENSOCUG00000002683	4500
ENSOCUG00000002684	0
ENSOCUG00000002685	7
ENSOCUG00000002686	1256
ENSOCUG00000002687	3
ENSOCUG00000002688	10
ENSOCUG00000002689	802
ENSOCUG00000002690	5187
ENSOCUG00000002692	40
ENSOCUG00000002693	1
ENSOCUG00000002694	794
ENSOCUG00000002695	835
ENSOCUG00000002696	44
ENSOCUG00000002697	2
ENSOCUG00000002698	67
ENSOCUG00000002699	733
ENSOCUG00000002701	885
ENSOCUG00000002702	166
ENSOCUG00000002703	132
ENSOCUG00000002704	1263
ENSOCUG00000002705	2671
ENSOCUG00000002706	705
ENSOCUG00000002707	856
ENSOCUG00000002710	0
ENSOCUG00000002711	0
ENSOCUG00000002712	3699
ENSOCUG00000002715	896
ENSOCUG00000002716	566
ENSOCUG00000002718	178
ENSOCUG00000002719	16
ENSOCUG00000002720	2131
ENSOCUG00000002722	4887
ENSOCUG00000002723	0
ENSOCUG00000002724	898
ENSOCUG00000002725	170
ENSOCUG00000002727	3038
ENSOCUG00000002728	862
ENSOCUG00000002730	551
ENSOCUG00000002732	0
ENSOCUG00000002733	337
ENSOCUG00000002735	3
ENSOCUG00000002736	1463
ENSOCUG00000002737	367
ENSOCUG00000002738	659
ENSOCUG00000002739	3920
ENSOCUG00000002740	1370
[truncated: 27,592 more rows]
