# Supplementary material for: A bio-functional polymer that prevents retinal scarring through modulation of NRF2 signalling pathway
Source: Nat Commun. 2022 May 19;13:2796. doi: 10.1038/s41467-022-30474-6 (PMC9119969; doi:10.1038/s41467-022-30474-6)
Supplement: Supplementary file 11 — Source data [file 41467_2022_30474_MOESM11_ESM.zip › NCOMMS-21-46079B_zip/Source data 2_RNA-Seq Data/DESeq2/CountFiles/invivo/RP_N1_sorted.count]

ENSOCUG00000000004	4379
ENSOCUG00000000005	2009
ENSOCUG00000000006	1579
ENSOCUG00000000007	4
ENSOCUG00000000008	4
ENSOCUG00000000009	6375
ENSOCUG00000000010	2745
ENSOCUG00000000012	1718
ENSOCUG00000000013	186
ENSOCUG00000000014	52400
ENSOCUG00000000015	1953
ENSOCUG00000000016	107
ENSOCUG00000000017	4059
ENSOCUG00000000018	324
ENSOCUG00000000020	3055
ENSOCUG00000000021	2850
ENSOCUG00000000022	594
ENSOCUG00000000023	875
ENSOCUG00000000024	157
ENSOCUG00000000025	614
ENSOCUG00000000026	0
ENSOCUG00000000028	3759
ENSOCUG00000000030	662
ENSOCUG00000000031	4
ENSOCUG00000000032	363
ENSOCUG00000000034	1101
ENSOCUG00000000036	0
ENSOCUG00000000038	1418
ENSOCUG00000000040	293
ENSOCUG00000000041	0
ENSOCUG00000000044	0
ENSOCUG00000000046	0
ENSOCUG00000000049	2591
ENSOCUG00000000051	3954
ENSOCUG00000000055	32
ENSOCUG00000000059	247
ENSOCUG00000000060	5561
ENSOCUG00000000061	74
ENSOCUG00000000063	421
ENSOCUG00000000064	2188
ENSOCUG00000000065	448
ENSOCUG00000000066	174
ENSOCUG00000000068	1609
ENSOCUG00000000069	7589
ENSOCUG00000000071	608
ENSOCUG00000000072	13
ENSOCUG00000000073	79092
ENSOCUG00000000074	2374
ENSOCUG00000000075	9756
ENSOCUG00000000076	788
ENSOCUG00000000077	736
ENSOCUG00000000079	0
ENSOCUG00000000080	3890
ENSOCUG00000000081	14893
ENSOCUG00000000083	369
ENSOCUG00000000085	1092
ENSOCUG00000000086	3404
ENSOCUG00000000087	590
ENSOCUG00000000089	0
ENSOCUG00000000090	3174
ENSOCUG00000000091	161
ENSOCUG00000000092	4837
ENSOCUG00000000093	321
ENSOCUG00000000094	182
ENSOCUG00000000095	1388
ENSOCUG00000000097	2480
ENSOCUG00000000098	58
ENSOCUG00000000100	2733
ENSOCUG00000000101	72
ENSOCUG00000000102	1370
ENSOCUG00000000103	0
ENSOCUG00000000104	1083
ENSOCUG00000000105	4598
ENSOCUG00000000107	1284
ENSOCUG00000000108	786
ENSOCUG00000000109	315
ENSOCUG00000000111	1402
ENSOCUG00000000114	456
ENSOCUG00000000116	2483
ENSOCUG00000000117	9
ENSOCUG00000000119	33
ENSOCUG00000000120	302
ENSOCUG00000000121	74
ENSOCUG00000000122	1329
ENSOCUG00000000123	1162
ENSOCUG00000000127	618
ENSOCUG00000000128	469
ENSOCUG00000000129	4174
ENSOCUG00000000131	953
ENSOCUG00000000133	188
ENSOCUG00000000134	5528
ENSOCUG00000000136	16
ENSOCUG00000000137	6152
ENSOCUG00000000140	4523
ENSOCUG00000000141	741
ENSOCUG00000000142	840
ENSOCUG00000000143	1
ENSOCUG00000000144	66
ENSOCUG00000000145	380
ENSOCUG00000000146	10718
ENSOCUG00000000148	2468
ENSOCUG00000000149	9367
ENSOCUG00000000151	9
ENSOCUG00000000152	3353
ENSOCUG00000000153	1036
ENSOCUG00000000154	7
ENSOCUG00000000155	1338
ENSOCUG00000000156	12008
ENSOCUG00000000157	1356
ENSOCUG00000000158	6550
ENSOCUG00000000159	649
ENSOCUG00000000161	888
ENSOCUG00000000162	357
ENSOCUG00000000163	4401
ENSOCUG00000000164	2312
ENSOCUG00000000166	239
ENSOCUG00000000167	4356
ENSOCUG00000000169	0
ENSOCUG00000000170	1158
ENSOCUG00000000171	20
ENSOCUG00000000172	950
ENSOCUG00000000173	3154
ENSOCUG00000000174	851
ENSOCUG00000000175	5
ENSOCUG00000000176	20
ENSOCUG00000000178	856
ENSOCUG00000000179	9847
ENSOCUG00000000181	254
ENSOCUG00000000182	256
ENSOCUG00000000184	2585
ENSOCUG00000000185	2743
ENSOCUG00000000186	1649
ENSOCUG00000000187	2287
ENSOCUG00000000188	814
ENSOCUG00000000191	198
ENSOCUG00000000193	2287
ENSOCUG00000000194	25
ENSOCUG00000000197	2772
ENSOCUG00000000199	1
ENSOCUG00000000200	352
ENSOCUG00000000201	684
ENSOCUG00000000203	1189
ENSOCUG00000000204	0
ENSOCUG00000000205	3
ENSOCUG00000000206	1
ENSOCUG00000000208	58
ENSOCUG00000000210	0
ENSOCUG00000000213	1165
ENSOCUG00000000214	367
ENSOCUG00000000215	1683
ENSOCUG00000000218	1002
ENSOCUG00000000219	72
ENSOCUG00000000220	4872
ENSOCUG00000000221	0
ENSOCUG00000000222	71
ENSOCUG00000000224	131
ENSOCUG00000000227	1395
ENSOCUG00000000228	955
ENSOCUG00000000229	4326
ENSOCUG00000000230	383
ENSOCUG00000000231	649
ENSOCUG00000000232	3
ENSOCUG00000000234	3067
ENSOCUG00000000236	1256
ENSOCUG00000000237	1044
ENSOCUG00000000239	0
ENSOCUG00000000241	0
ENSOCUG00000000242	145
ENSOCUG00000000243	6
ENSOCUG00000000244	2009
ENSOCUG00000000245	3051
ENSOCUG00000000247	1112
ENSOCUG00000000248	1175
ENSOCUG00000000249	941
ENSOCUG00000000250	5
ENSOCUG00000000251	8398
ENSOCUG00000000252	481
ENSOCUG00000000255	1724
ENSOCUG00000000256	1161
ENSOCUG00000000258	2614
ENSOCUG00000000259	300
ENSOCUG00000000263	304
ENSOCUG00000000264	10212
ENSOCUG00000000265	2957
ENSOCUG00000000266	514
ENSOCUG00000000268	1588
ENSOCUG00000000269	1006
ENSOCUG00000000270	2323
ENSOCUG00000000271	690
ENSOCUG00000000272	6944
ENSOCUG00000000274	1110
ENSOCUG00000000276	1157
ENSOCUG00000000277	842
ENSOCUG00000000278	1935
ENSOCUG00000000280	389
ENSOCUG00000000281	624
ENSOCUG00000000285	1993
ENSOCUG00000000286	915
ENSOCUG00000000289	5612
ENSOCUG00000000290	719
ENSOCUG00000000291	4849
ENSOCUG00000000292	1695
ENSOCUG00000000293	23
ENSOCUG00000000297	213
ENSOCUG00000000298	4203
ENSOCUG00000000299	0
ENSOCUG00000000300	1351
ENSOCUG00000000301	936
ENSOCUG00000000302	357
ENSOCUG00000000303	0
ENSOCUG00000000304	710
ENSOCUG00000000305	81
ENSOCUG00000000306	1002
ENSOCUG00000000307	1294
ENSOCUG00000000308	4
ENSOCUG00000000309	0
ENSOCUG00000000310	120
ENSOCUG00000000312	2299
ENSOCUG00000000313	0
ENSOCUG00000000315	322
ENSOCUG00000000318	1061
ENSOCUG00000000319	64
ENSOCUG00000000320	140
ENSOCUG00000000321	0
ENSOCUG00000000322	1191
ENSOCUG00000000323	2586
ENSOCUG00000000324	142
ENSOCUG00000000325	1417
ENSOCUG00000000326	778
ENSOCUG00000000328	2890
ENSOCUG00000000329	516
ENSOCUG00000000330	0
ENSOCUG00000000331	842
ENSOCUG00000000333	246
ENSOCUG00000000334	2877
ENSOCUG00000000336	1608
ENSOCUG00000000338	1923
ENSOCUG00000000339	179
ENSOCUG00000000341	129
ENSOCUG00000000342	110
ENSOCUG00000000343	3631
ENSOCUG00000000344	748
ENSOCUG00000000345	918
ENSOCUG00000000346	2323
ENSOCUG00000000347	1716
ENSOCUG00000000348	748
ENSOCUG00000000349	233
ENSOCUG00000000350	0
ENSOCUG00000000353	674
ENSOCUG00000000354	461
ENSOCUG00000000355	3701
ENSOCUG00000000356	1041
ENSOCUG00000000357	851
ENSOCUG00000000358	2107
ENSOCUG00000000359	3546
ENSOCUG00000000360	1475
ENSOCUG00000000361	1
ENSOCUG00000000363	0
ENSOCUG00000000364	1320
ENSOCUG00000000365	745
ENSOCUG00000000367	2702
ENSOCUG00000000368	412
ENSOCUG00000000370	75
ENSOCUG00000000371	148
ENSOCUG00000000373	0
ENSOCUG00000000374	175
ENSOCUG00000000375	281
ENSOCUG00000000377	96
ENSOCUG00000000378	98
ENSOCUG00000000379	5
ENSOCUG00000000380	385
ENSOCUG00000000381	3830
ENSOCUG00000000382	1423
ENSOCUG00000000383	13
ENSOCUG00000000384	90
ENSOCUG00000000385	2307
ENSOCUG00000000387	3
ENSOCUG00000000388	401
ENSOCUG00000000389	0
ENSOCUG00000000391	11698
ENSOCUG00000000392	1401
ENSOCUG00000000393	0
ENSOCUG00000000397	2861
ENSOCUG00000000398	552
ENSOCUG00000000399	0
ENSOCUG00000000401	216
ENSOCUG00000000402	629
ENSOCUG00000000403	2433
ENSOCUG00000000404	2973
ENSOCUG00000000405	934
ENSOCUG00000000406	923
ENSOCUG00000000407	51759
ENSOCUG00000000408	774
ENSOCUG00000000409	3993
ENSOCUG00000000410	819
ENSOCUG00000000412	473
ENSOCUG00000000416	3503
ENSOCUG00000000418	21
ENSOCUG00000000421	32
ENSOCUG00000000422	81
ENSOCUG00000000425	4277
ENSOCUG00000000426	555
ENSOCUG00000000427	37
ENSOCUG00000000429	2292
ENSOCUG00000000431	2162
ENSOCUG00000000432	6348
ENSOCUG00000000435	204
ENSOCUG00000000436	19
ENSOCUG00000000437	29
ENSOCUG00000000438	22
ENSOCUG00000000439	2498
ENSOCUG00000000440	593
ENSOCUG00000000441	8
ENSOCUG00000000442	3479
ENSOCUG00000000444	382
ENSOCUG00000000445	54
ENSOCUG00000000446	278
ENSOCUG00000000448	22
ENSOCUG00000000451	69
ENSOCUG00000000454	0
ENSOCUG00000000455	2147
ENSOCUG00000000457	0
ENSOCUG00000000459	1257
ENSOCUG00000000460	15
ENSOCUG00000000461	1126
ENSOCUG00000000462	5961
ENSOCUG00000000463	1482
ENSOCUG00000000464	511
ENSOCUG00000000466	1407
ENSOCUG00000000467	419
ENSOCUG00000000468	1010
ENSOCUG00000000470	1136
ENSOCUG00000000471	28
ENSOCUG00000000472	1095
ENSOCUG00000000473	3107
ENSOCUG00000000474	0
ENSOCUG00000000475	3463
ENSOCUG00000000476	170
ENSOCUG00000000477	3144
ENSOCUG00000000478	46
ENSOCUG00000000479	2511
ENSOCUG00000000481	3079
ENSOCUG00000000482	626
ENSOCUG00000000483	80
ENSOCUG00000000484	1169
ENSOCUG00000000485	644
ENSOCUG00000000486	273
ENSOCUG00000000487	801
ENSOCUG00000000488	43
ENSOCUG00000000489	444
ENSOCUG00000000491	2
ENSOCUG00000000493	7419
ENSOCUG00000000494	894
ENSOCUG00000000495	4
ENSOCUG00000000498	1780
ENSOCUG00000000499	2261
ENSOCUG00000000500	208
ENSOCUG00000000501	1
ENSOCUG00000000502	758
ENSOCUG00000000503	2837
ENSOCUG00000000504	1
ENSOCUG00000000506	42
ENSOCUG00000000507	674
ENSOCUG00000000508	258
ENSOCUG00000000509	723
ENSOCUG00000000510	1448
ENSOCUG00000000511	2846
ENSOCUG00000000512	2866
ENSOCUG00000000513	16
ENSOCUG00000000515	150
ENSOCUG00000000516	2422
ENSOCUG00000000517	0
ENSOCUG00000000518	1463
ENSOCUG00000000520	926
ENSOCUG00000000521	1772
ENSOCUG00000000522	30
ENSOCUG00000000524	49
ENSOCUG00000000525	1572
ENSOCUG00000000526	2380
ENSOCUG00000000527	736
ENSOCUG00000000528	97
ENSOCUG00000000530	2360
ENSOCUG00000000531	1102
ENSOCUG00000000532	3960
ENSOCUG00000000533	57
ENSOCUG00000000534	160
ENSOCUG00000000535	6525
ENSOCUG00000000536	768
ENSOCUG00000000539	82
ENSOCUG00000000540	81
ENSOCUG00000000541	17
ENSOCUG00000000543	245
ENSOCUG00000000544	0
ENSOCUG00000000545	117
ENSOCUG00000000547	38
ENSOCUG00000000548	969
ENSOCUG00000000551	1
ENSOCUG00000000552	4917
ENSOCUG00000000553	462
ENSOCUG00000000554	154
ENSOCUG00000000555	91
ENSOCUG00000000557	603
ENSOCUG00000000558	414
ENSOCUG00000000559	27
ENSOCUG00000000560	514
ENSOCUG00000000562	3521
ENSOCUG00000000563	1
ENSOCUG00000000564	1592
ENSOCUG00000000565	855
ENSOCUG00000000566	1236
ENSOCUG00000000567	0
ENSOCUG00000000568	377
ENSOCUG00000000569	1
ENSOCUG00000000572	1652
ENSOCUG00000000573	1126
ENSOCUG00000000574	2247
ENSOCUG00000000575	787
ENSOCUG00000000576	546
ENSOCUG00000000577	1587
ENSOCUG00000000578	818
ENSOCUG00000000579	14
ENSOCUG00000000580	2
ENSOCUG00000000581	1883
ENSOCUG00000000582	1668
ENSOCUG00000000583	1116
ENSOCUG00000000584	568
ENSOCUG00000000585	108
ENSOCUG00000000586	1009
ENSOCUG00000000587	3279
ENSOCUG00000000588	1140
ENSOCUG00000000590	12248
ENSOCUG00000000591	0
ENSOCUG00000000592	2728
ENSOCUG00000000593	1541
ENSOCUG00000000594	967
ENSOCUG00000000595	1089
ENSOCUG00000000596	7130
ENSOCUG00000000597	155
ENSOCUG00000000598	2267
ENSOCUG00000000601	2755
ENSOCUG00000000602	235
ENSOCUG00000000603	27
ENSOCUG00000000604	10942
ENSOCUG00000000606	347
ENSOCUG00000000608	1531
ENSOCUG00000000611	3470
ENSOCUG00000000612	81
ENSOCUG00000000613	1214
ENSOCUG00000000614	583
ENSOCUG00000000615	997
ENSOCUG00000000616	2
ENSOCUG00000000617	405
ENSOCUG00000000618	1736
ENSOCUG00000000619	1036
ENSOCUG00000000621	39
ENSOCUG00000000623	54
ENSOCUG00000000624	695
ENSOCUG00000000625	1356
ENSOCUG00000000626	195
ENSOCUG00000000628	1475
ENSOCUG00000000629	335
ENSOCUG00000000630	328
ENSOCUG00000000631	102
ENSOCUG00000000632	6
ENSOCUG00000000633	2139
ENSOCUG00000000634	447
ENSOCUG00000000635	102
ENSOCUG00000000636	809
ENSOCUG00000000637	13966
ENSOCUG00000000638	1135
ENSOCUG00000000641	215
ENSOCUG00000000644	0
ENSOCUG00000000645	479
ENSOCUG00000000649	538
ENSOCUG00000000650	83
ENSOCUG00000000651	1076
ENSOCUG00000000652	0
ENSOCUG00000000653	9022
ENSOCUG00000000655	155
ENSOCUG00000000656	3
ENSOCUG00000000657	316
ENSOCUG00000000658	105
ENSOCUG00000000659	127
ENSOCUG00000000660	0
ENSOCUG00000000661	2956
ENSOCUG00000000663	0
ENSOCUG00000000664	599
ENSOCUG00000000666	3
ENSOCUG00000000668	2376
ENSOCUG00000000669	32
ENSOCUG00000000670	307
ENSOCUG00000000671	170
ENSOCUG00000000672	530
ENSOCUG00000000673	234
ENSOCUG00000000674	586
ENSOCUG00000000676	4889
ENSOCUG00000000677	20912
ENSOCUG00000000678	446
ENSOCUG00000000679	2987
ENSOCUG00000000680	1505
ENSOCUG00000000681	722
ENSOCUG00000000682	2303
ENSOCUG00000000683	2501
ENSOCUG00000000684	2827
ENSOCUG00000000686	9
ENSOCUG00000000687	1001
ENSOCUG00000000688	880
ENSOCUG00000000689	320
ENSOCUG00000000691	0
ENSOCUG00000000692	2704
ENSOCUG00000000693	0
ENSOCUG00000000694	1001
ENSOCUG00000000695	813
ENSOCUG00000000696	22
ENSOCUG00000000697	1297
ENSOCUG00000000698	2
ENSOCUG00000000699	99
ENSOCUG00000000702	0
ENSOCUG00000000703	259
ENSOCUG00000000704	0
ENSOCUG00000000705	0
ENSOCUG00000000706	2742
ENSOCUG00000000707	1927
ENSOCUG00000000708	2828
ENSOCUG00000000709	1120
ENSOCUG00000000711	242
ENSOCUG00000000713	954
ENSOCUG00000000714	3967
ENSOCUG00000000715	2206
ENSOCUG00000000716	129
ENSOCUG00000000717	11209
ENSOCUG00000000718	312
ENSOCUG00000000719	807
ENSOCUG00000000720	1715
ENSOCUG00000000721	1933
ENSOCUG00000000722	525
ENSOCUG00000000723	440
ENSOCUG00000000724	1650
ENSOCUG00000000725	3
ENSOCUG00000000727	1534
ENSOCUG00000000728	215
ENSOCUG00000000730	404
ENSOCUG00000000731	1782
ENSOCUG00000000732	150
ENSOCUG00000000733	429
ENSOCUG00000000734	11815
ENSOCUG00000000736	316
ENSOCUG00000000737	198
ENSOCUG00000000738	456
ENSOCUG00000000739	0
ENSOCUG00000000740	5094
ENSOCUG00000000741	942
ENSOCUG00000000742	1
ENSOCUG00000000743	1270
ENSOCUG00000000744	16141
ENSOCUG00000000749	578
ENSOCUG00000000750	898
ENSOCUG00000000751	0
ENSOCUG00000000754	721
ENSOCUG00000000755	1463
ENSOCUG00000000756	1749
ENSOCUG00000000757	17
ENSOCUG00000000758	532
ENSOCUG00000000760	29
ENSOCUG00000000761	66
ENSOCUG00000000763	803
ENSOCUG00000000764	654
ENSOCUG00000000765	1524
ENSOCUG00000000766	0
ENSOCUG00000000769	2360
ENSOCUG00000000771	39
ENSOCUG00000000774	334
ENSOCUG00000000775	1096
ENSOCUG00000000776	1931
ENSOCUG00000000777	0
ENSOCUG00000000778	4317
ENSOCUG00000000779	134
ENSOCUG00000000780	2229
ENSOCUG00000000781	1607
ENSOCUG00000000784	921
ENSOCUG00000000786	422
ENSOCUG00000000787	365
ENSOCUG00000000788	5
ENSOCUG00000000789	1766
ENSOCUG00000000790	2297
ENSOCUG00000000791	8520
ENSOCUG00000000792	2546
ENSOCUG00000000793	2134
ENSOCUG00000000794	636
ENSOCUG00000000795	3123
ENSOCUG00000000796	12
ENSOCUG00000000797	0
ENSOCUG00000000798	934
ENSOCUG00000000799	6
ENSOCUG00000000800	2080
ENSOCUG00000000802	381
ENSOCUG00000000803	1127
ENSOCUG00000000804	2183
ENSOCUG00000000805	766
ENSOCUG00000000806	1806
ENSOCUG00000000807	1046
ENSOCUG00000000809	2
ENSOCUG00000000810	496
ENSOCUG00000000811	1272
ENSOCUG00000000812	335
ENSOCUG00000000813	12
ENSOCUG00000000814	0
ENSOCUG00000000815	481
ENSOCUG00000000816	3060
ENSOCUG00000000817	6206
ENSOCUG00000000818	2321
ENSOCUG00000000819	684
ENSOCUG00000000820	598
ENSOCUG00000000821	3092
ENSOCUG00000000822	3024
ENSOCUG00000000823	873
ENSOCUG00000000824	7271
ENSOCUG00000000825	1
ENSOCUG00000000826	2038
ENSOCUG00000000827	8723
ENSOCUG00000000828	21136
ENSOCUG00000000829	494
ENSOCUG00000000831	228
ENSOCUG00000000832	1235
ENSOCUG00000000833	2578
ENSOCUG00000000834	289
ENSOCUG00000000835	587
ENSOCUG00000000836	0
ENSOCUG00000000837	7274
ENSOCUG00000000847	5132
ENSOCUG00000000848	6590
ENSOCUG00000000849	1172
ENSOCUG00000000850	485
ENSOCUG00000000851	26998
ENSOCUG00000000852	695
ENSOCUG00000000853	90
ENSOCUG00000000854	55
ENSOCUG00000000855	1329
ENSOCUG00000000857	841
ENSOCUG00000000859	539
ENSOCUG00000000861	1507
ENSOCUG00000000863	731
ENSOCUG00000000864	4583
ENSOCUG00000000865	1664
ENSOCUG00000000866	1183
ENSOCUG00000000867	462
ENSOCUG00000000868	3
ENSOCUG00000000869	6
ENSOCUG00000000872	3
ENSOCUG00000000874	2383
ENSOCUG00000000875	167
ENSOCUG00000000876	2203
ENSOCUG00000000877	8
ENSOCUG00000000878	1616
ENSOCUG00000000880	26758
ENSOCUG00000000881	23
ENSOCUG00000000882	1621
ENSOCUG00000000883	0
ENSOCUG00000000884	1687
ENSOCUG00000000885	1127
ENSOCUG00000000887	3363
ENSOCUG00000000888	45
ENSOCUG00000000889	669
ENSOCUG00000000894	0
ENSOCUG00000000895	646
ENSOCUG00000000896	525
ENSOCUG00000000897	663
ENSOCUG00000000898	1336
ENSOCUG00000000901	2460
ENSOCUG00000000903	36
ENSOCUG00000000905	16
ENSOCUG00000000906	0
ENSOCUG00000000907	1016
ENSOCUG00000000908	2
ENSOCUG00000000909	566
ENSOCUG00000000910	1752
ENSOCUG00000000911	679
ENSOCUG00000000912	0
ENSOCUG00000000915	2447
ENSOCUG00000000916	440
ENSOCUG00000000918	1
ENSOCUG00000000919	1483
ENSOCUG00000000920	226
ENSOCUG00000000921	257
ENSOCUG00000000922	1111
ENSOCUG00000000923	373
ENSOCUG00000000924	260
ENSOCUG00000000925	2228
ENSOCUG00000000927	8344
ENSOCUG00000000928	3724
ENSOCUG00000000929	350
ENSOCUG00000000930	366
ENSOCUG00000000931	1010
ENSOCUG00000000932	24
ENSOCUG00000000933	1029
ENSOCUG00000000934	1712
ENSOCUG00000000936	294
ENSOCUG00000000937	3286
ENSOCUG00000000938	1064
ENSOCUG00000000939	597
ENSOCUG00000000940	313
ENSOCUG00000000941	6441
ENSOCUG00000000942	5716
ENSOCUG00000000943	254
ENSOCUG00000000944	440
ENSOCUG00000000945	129
ENSOCUG00000000947	831
ENSOCUG00000000948	446
ENSOCUG00000000950	400
ENSOCUG00000000953	3
ENSOCUG00000000956	2267
ENSOCUG00000000957	1
ENSOCUG00000000959	9846
ENSOCUG00000000960	1284
ENSOCUG00000000962	46
ENSOCUG00000000963	1155
ENSOCUG00000000965	908
ENSOCUG00000000966	1167
ENSOCUG00000000967	7406
ENSOCUG00000000968	2647
ENSOCUG00000000969	3
ENSOCUG00000000972	251
ENSOCUG00000000973	233
ENSOCUG00000000974	92
ENSOCUG00000000977	81
ENSOCUG00000000978	8648
ENSOCUG00000000980	4576
ENSOCUG00000000981	77
ENSOCUG00000000982	806
ENSOCUG00000000983	1249
ENSOCUG00000000984	674
ENSOCUG00000000986	19
ENSOCUG00000000987	11210
ENSOCUG00000000988	2814
ENSOCUG00000000989	3194
ENSOCUG00000000990	60
ENSOCUG00000000991	3031
ENSOCUG00000000996	5313
ENSOCUG00000000997	836
ENSOCUG00000000998	9036
ENSOCUG00000000999	198729
ENSOCUG00000001001	701
ENSOCUG00000001002	654
ENSOCUG00000001004	8
ENSOCUG00000001005	2441
ENSOCUG00000001006	76
ENSOCUG00000001008	1134
ENSOCUG00000001009	4523
ENSOCUG00000001011	245
ENSOCUG00000001012	0
ENSOCUG00000001013	8917
ENSOCUG00000001016	2784
ENSOCUG00000001018	11
ENSOCUG00000001019	18
ENSOCUG00000001020	2099
ENSOCUG00000001021	0
ENSOCUG00000001022	5
ENSOCUG00000001023	5651
ENSOCUG00000001026	2866
ENSOCUG00000001027	18
ENSOCUG00000001028	1334
ENSOCUG00000001029	5
ENSOCUG00000001030	258
ENSOCUG00000001031	834
ENSOCUG00000001032	0
ENSOCUG00000001033	0
ENSOCUG00000001034	398
ENSOCUG00000001035	1876
ENSOCUG00000001036	0
ENSOCUG00000001037	0
ENSOCUG00000001039	635
ENSOCUG00000001040	4
ENSOCUG00000001041	178
ENSOCUG00000001042	4881
ENSOCUG00000001043	4521
ENSOCUG00000001045	212
ENSOCUG00000001046	2
ENSOCUG00000001047	1028
ENSOCUG00000001048	1270
ENSOCUG00000001049	44
ENSOCUG00000001050	2148
ENSOCUG00000001051	808
ENSOCUG00000001052	2298
ENSOCUG00000001053	907
ENSOCUG00000001054	1046
ENSOCUG00000001055	692
ENSOCUG00000001057	2343
ENSOCUG00000001058	1074
ENSOCUG00000001060	1774
ENSOCUG00000001062	514
ENSOCUG00000001063	3
ENSOCUG00000001067	0
ENSOCUG00000001070	0
ENSOCUG00000001071	0
ENSOCUG00000001072	4502
ENSOCUG00000001073	960
ENSOCUG00000001074	0
ENSOCUG00000001075	66
ENSOCUG00000001076	616
ENSOCUG00000001077	2
ENSOCUG00000001078	2213
ENSOCUG00000001081	4217
ENSOCUG00000001082	1053
ENSOCUG00000001083	0
ENSOCUG00000001084	210
ENSOCUG00000001085	98
ENSOCUG00000001086	240
ENSOCUG00000001087	0
ENSOCUG00000001088	355
ENSOCUG00000001089	613
ENSOCUG00000001090	0
ENSOCUG00000001092	4
ENSOCUG00000001093	606
ENSOCUG00000001094	0
ENSOCUG00000001096	1485
ENSOCUG00000001097	377
ENSOCUG00000001098	2
ENSOCUG00000001099	3
ENSOCUG00000001100	28
ENSOCUG00000001101	5016
ENSOCUG00000001102	5579
ENSOCUG00000001103	26
ENSOCUG00000001104	6657
ENSOCUG00000001105	5
ENSOCUG00000001106	4434
ENSOCUG00000001107	262
ENSOCUG00000001108	3662
ENSOCUG00000001109	4424
ENSOCUG00000001110	1
ENSOCUG00000001111	1616
ENSOCUG00000001112	6483
ENSOCUG00000001113	4862
ENSOCUG00000001114	43
ENSOCUG00000001116	188
ENSOCUG00000001117	71
ENSOCUG00000001119	755
ENSOCUG00000001120	6262
ENSOCUG00000001121	1574
ENSOCUG00000001122	0
ENSOCUG00000001124	586
ENSOCUG00000001125	1035
ENSOCUG00000001127	1162
ENSOCUG00000001129	5
ENSOCUG00000001130	115
ENSOCUG00000001131	849
ENSOCUG00000001134	0
ENSOCUG00000001135	1756
ENSOCUG00000001136	1517
ENSOCUG00000001137	1317
ENSOCUG00000001138	1212
ENSOCUG00000001139	18
ENSOCUG00000001142	2728
ENSOCUG00000001144	16279
ENSOCUG00000001145	137
ENSOCUG00000001150	102
ENSOCUG00000001151	34
ENSOCUG00000001152	730
ENSOCUG00000001155	17073
ENSOCUG00000001156	0
ENSOCUG00000001157	0
ENSOCUG00000001158	27
ENSOCUG00000001159	0
ENSOCUG00000001160	0
ENSOCUG00000001161	2145
ENSOCUG00000001162	4305
ENSOCUG00000001164	2241
ENSOCUG00000001165	3156
ENSOCUG00000001166	478
ENSOCUG00000001168	2475
ENSOCUG00000001169	1316
ENSOCUG00000001170	827
ENSOCUG00000001171	59
ENSOCUG00000001172	429
ENSOCUG00000001173	200
ENSOCUG00000001174	158
ENSOCUG00000001175	3045
ENSOCUG00000001177	256
ENSOCUG00000001178	160
ENSOCUG00000001179	790
ENSOCUG00000001180	2144
ENSOCUG00000001181	27
ENSOCUG00000001183	1806
ENSOCUG00000001184	833
ENSOCUG00000001186	3158
ENSOCUG00000001188	8
ENSOCUG00000001190	334
ENSOCUG00000001191	1286
ENSOCUG00000001192	1
ENSOCUG00000001196	89
ENSOCUG00000001197	4319
ENSOCUG00000001200	304
ENSOCUG00000001201	42
ENSOCUG00000001203	768
ENSOCUG00000001205	229
ENSOCUG00000001207	1761
ENSOCUG00000001208	34
ENSOCUG00000001209	25
ENSOCUG00000001211	325
ENSOCUG00000001212	4784
ENSOCUG00000001215	3435
ENSOCUG00000001216	473
ENSOCUG00000001217	2392
ENSOCUG00000001218	456
ENSOCUG00000001219	464
ENSOCUG00000001220	3662
ENSOCUG00000001222	186
ENSOCUG00000001223	931
ENSOCUG00000001224	275
ENSOCUG00000001225	69
ENSOCUG00000001227	102
ENSOCUG00000001228	2620
ENSOCUG00000001229	220
ENSOCUG00000001230	59
ENSOCUG00000001231	25
ENSOCUG00000001232	11120
ENSOCUG00000001233	295
ENSOCUG00000001234	26
ENSOCUG00000001235	1511
ENSOCUG00000001236	3
ENSOCUG00000001239	370
ENSOCUG00000001241	482
ENSOCUG00000001242	103
ENSOCUG00000001246	2764
ENSOCUG00000001247	756
ENSOCUG00000001248	4
ENSOCUG00000001249	1130
ENSOCUG00000001250	1966
ENSOCUG00000001254	1567
ENSOCUG00000001255	3
ENSOCUG00000001257	134
ENSOCUG00000001258	214
ENSOCUG00000001259	0
ENSOCUG00000001263	14
ENSOCUG00000001264	183
ENSOCUG00000001265	200
ENSOCUG00000001266	2364
ENSOCUG00000001267	0
ENSOCUG00000001269	6640
ENSOCUG00000001270	921
ENSOCUG00000001271	3152
ENSOCUG00000001272	1771
ENSOCUG00000001277	275
ENSOCUG00000001278	131
ENSOCUG00000001279	166
ENSOCUG00000001280	67372
ENSOCUG00000001281	1299
ENSOCUG00000001284	2466
ENSOCUG00000001286	5053
ENSOCUG00000001288	16261
ENSOCUG00000001289	4778
ENSOCUG00000001290	171
ENSOCUG00000001292	2610
ENSOCUG00000001294	1
ENSOCUG00000001295	927
ENSOCUG00000001296	15
ENSOCUG00000001297	1637
ENSOCUG00000001299	439
ENSOCUG00000001300	354
ENSOCUG00000001301	0
ENSOCUG00000001302	16
ENSOCUG00000001303	3913
ENSOCUG00000001304	780
ENSOCUG00000001305	170
ENSOCUG00000001306	2497
ENSOCUG00000001307	1275
ENSOCUG00000001309	214
ENSOCUG00000001310	387
ENSOCUG00000001311	1215
ENSOCUG00000001315	1507
ENSOCUG00000001316	0
ENSOCUG00000001317	1495
ENSOCUG00000001319	3294
ENSOCUG00000001320	569
ENSOCUG00000001322	34
ENSOCUG00000001324	20919
ENSOCUG00000001326	2781
ENSOCUG00000001327	2
ENSOCUG00000001328	1569
ENSOCUG00000001331	1
ENSOCUG00000001333	179
ENSOCUG00000001334	11500
ENSOCUG00000001335	21
ENSOCUG00000001336	3483
ENSOCUG00000001337	2599
ENSOCUG00000001338	649
ENSOCUG00000001341	3
ENSOCUG00000001342	31
ENSOCUG00000001343	10898
ENSOCUG00000001345	0
ENSOCUG00000001346	0
ENSOCUG00000001347	0
ENSOCUG00000001349	1575
ENSOCUG00000001351	37
ENSOCUG00000001352	4860
ENSOCUG00000001353	1079
ENSOCUG00000001355	19
ENSOCUG00000001357	3801
ENSOCUG00000001360	72
ENSOCUG00000001361	0
ENSOCUG00000001362	504
ENSOCUG00000001363	1
ENSOCUG00000001366	16
ENSOCUG00000001367	0
ENSOCUG00000001368	26
ENSOCUG00000001370	9783
ENSOCUG00000001372	6
ENSOCUG00000001373	360
ENSOCUG00000001374	194
ENSOCUG00000001375	481
ENSOCUG00000001376	11
ENSOCUG00000001377	0
ENSOCUG00000001378	1
ENSOCUG00000001380	63
ENSOCUG00000001382	1552
ENSOCUG00000001383	1334
ENSOCUG00000001384	419
ENSOCUG00000001385	0
ENSOCUG00000001386	440
ENSOCUG00000001387	299
ENSOCUG00000001388	0
ENSOCUG00000001389	23
ENSOCUG00000001390	9296
ENSOCUG00000001391	420
ENSOCUG00000001392	390
ENSOCUG00000001393	16
ENSOCUG00000001397	1366
ENSOCUG00000001398	1831
ENSOCUG00000001401	3084
ENSOCUG00000001402	4465
ENSOCUG00000001405	692
ENSOCUG00000001406	1204
ENSOCUG00000001407	690
ENSOCUG00000001408	2
ENSOCUG00000001409	2608
ENSOCUG00000001410	2
ENSOCUG00000001411	2
ENSOCUG00000001412	17093
ENSOCUG00000001414	7802
ENSOCUG00000001415	170
ENSOCUG00000001418	1487
ENSOCUG00000001419	764
ENSOCUG00000001420	2476
ENSOCUG00000001422	2930
ENSOCUG00000001424	2
ENSOCUG00000001425	1756
ENSOCUG00000001426	695
ENSOCUG00000001427	1125
ENSOCUG00000001428	1454
ENSOCUG00000001429	686
ENSOCUG00000001430	3879
ENSOCUG00000001432	2994
ENSOCUG00000001434	1071
ENSOCUG00000001435	4077
ENSOCUG00000001436	4792
ENSOCUG00000001437	64
ENSOCUG00000001438	604
ENSOCUG00000001439	5527
ENSOCUG00000001440	2
ENSOCUG00000001443	1388
ENSOCUG00000001444	2373
ENSOCUG00000001445	0
ENSOCUG00000001446	708
ENSOCUG00000001447	5406
ENSOCUG00000001448	432
ENSOCUG00000001452	14
ENSOCUG00000001454	2591
ENSOCUG00000001455	16015
ENSOCUG00000001456	2163
ENSOCUG00000001457	2
ENSOCUG00000001459	1096
ENSOCUG00000001460	1387
ENSOCUG00000001461	447
ENSOCUG00000001462	42
ENSOCUG00000001463	0
ENSOCUG00000001464	2877
ENSOCUG00000001465	147
ENSOCUG00000001466	0
ENSOCUG00000001467	5095
ENSOCUG00000001468	21684
ENSOCUG00000001469	1323
ENSOCUG00000001473	6637
ENSOCUG00000001475	3737
ENSOCUG00000001477	0
ENSOCUG00000001478	1679
ENSOCUG00000001479	2625
ENSOCUG00000001480	1229
ENSOCUG00000001481	785
ENSOCUG00000001484	7201
ENSOCUG00000001485	5
ENSOCUG00000001488	395
ENSOCUG00000001489	6935
ENSOCUG00000001490	67
ENSOCUG00000001491	0
ENSOCUG00000001493	0
ENSOCUG00000001495	0
ENSOCUG00000001496	9366
ENSOCUG00000001497	100
ENSOCUG00000001498	1427
ENSOCUG00000001499	1127
ENSOCUG00000001500	2153
ENSOCUG00000001501	925
ENSOCUG00000001504	3232
ENSOCUG00000001508	0
ENSOCUG00000001510	1
ENSOCUG00000001512	0
ENSOCUG00000001513	2363
ENSOCUG00000001514	0
ENSOCUG00000001515	59
ENSOCUG00000001517	829
ENSOCUG00000001518	21
ENSOCUG00000001519	903
ENSOCUG00000001522	1
ENSOCUG00000001523	995
ENSOCUG00000001524	202
ENSOCUG00000001525	161
ENSOCUG00000001526	253
ENSOCUG00000001530	4596
ENSOCUG00000001532	1589
ENSOCUG00000001535	1356
ENSOCUG00000001536	341
ENSOCUG00000001537	594
ENSOCUG00000001539	907
ENSOCUG00000001540	198
ENSOCUG00000001542	328
ENSOCUG00000001543	525
ENSOCUG00000001545	301
ENSOCUG00000001546	313
ENSOCUG00000001548	22
ENSOCUG00000001551	14498
ENSOCUG00000001552	516
ENSOCUG00000001553	5128
ENSOCUG00000001554	836
ENSOCUG00000001555	4520
ENSOCUG00000001560	3750
ENSOCUG00000001561	31
ENSOCUG00000001565	1571
ENSOCUG00000001568	534
ENSOCUG00000001569	0
ENSOCUG00000001570	373
ENSOCUG00000001571	4419
ENSOCUG00000001573	312
ENSOCUG00000001574	2385
ENSOCUG00000001575	4795
ENSOCUG00000001576	859
ENSOCUG00000001577	0
ENSOCUG00000001578	4575
ENSOCUG00000001581	278
ENSOCUG00000001582	326
ENSOCUG00000001583	688
ENSOCUG00000001585	1570
ENSOCUG00000001586	282
ENSOCUG00000001587	167
ENSOCUG00000001588	969
ENSOCUG00000001590	2705
ENSOCUG00000001591	2028
ENSOCUG00000001592	2689
ENSOCUG00000001594	1180
ENSOCUG00000001595	8841
ENSOCUG00000001596	331
ENSOCUG00000001597	6
ENSOCUG00000001598	13826
ENSOCUG00000001599	199
ENSOCUG00000001601	546
ENSOCUG00000001603	26
ENSOCUG00000001604	402
ENSOCUG00000001605	1444
ENSOCUG00000001606	13211
ENSOCUG00000001607	1068
ENSOCUG00000001609	0
ENSOCUG00000001610	1039
ENSOCUG00000001612	0
ENSOCUG00000001613	619
ENSOCUG00000001616	464
ENSOCUG00000001617	48
ENSOCUG00000001618	68
ENSOCUG00000001620	6450
ENSOCUG00000001622	467
ENSOCUG00000001623	47
ENSOCUG00000001627	399
ENSOCUG00000001628	1307
ENSOCUG00000001629	1920
ENSOCUG00000001630	0
ENSOCUG00000001631	9
ENSOCUG00000001633	1786
ENSOCUG00000001636	879
ENSOCUG00000001638	13
ENSOCUG00000001639	0
ENSOCUG00000001641	1
ENSOCUG00000001645	12346
ENSOCUG00000001646	2004
ENSOCUG00000001647	0
ENSOCUG00000001648	1
ENSOCUG00000001651	1339
ENSOCUG00000001652	9
ENSOCUG00000001655	116
ENSOCUG00000001656	1108
ENSOCUG00000001657	73
ENSOCUG00000001659	0
ENSOCUG00000001660	336
ENSOCUG00000001661	10178
ENSOCUG00000001662	101
ENSOCUG00000001663	3
ENSOCUG00000001665	547
ENSOCUG00000001667	40765
ENSOCUG00000001669	568
ENSOCUG00000001670	2853
ENSOCUG00000001671	693
ENSOCUG00000001672	271
ENSOCUG00000001673	810
ENSOCUG00000001675	1621
ENSOCUG00000001676	145
ENSOCUG00000001677	5502
ENSOCUG00000001678	12674
ENSOCUG00000001679	0
ENSOCUG00000001680	38
ENSOCUG00000001681	749
ENSOCUG00000001683	1160
ENSOCUG00000001684	816
ENSOCUG00000001685	8432
ENSOCUG00000001686	1856
ENSOCUG00000001687	436
ENSOCUG00000001688	35
ENSOCUG00000001689	19
ENSOCUG00000001691	3507
ENSOCUG00000001692	1739
ENSOCUG00000001693	1429
ENSOCUG00000001694	0
ENSOCUG00000001695	0
ENSOCUG00000001696	974
ENSOCUG00000001697	5435
ENSOCUG00000001698	1671
ENSOCUG00000001699	1096
ENSOCUG00000001701	710
ENSOCUG00000001702	1
ENSOCUG00000001703	34
ENSOCUG00000001704	0
ENSOCUG00000001710	156
ENSOCUG00000001711	2111
ENSOCUG00000001712	782
ENSOCUG00000001714	0
ENSOCUG00000001715	362
ENSOCUG00000001716	2
ENSOCUG00000001717	46
ENSOCUG00000001718	6989
ENSOCUG00000001719	8
ENSOCUG00000001720	0
ENSOCUG00000001722	72
ENSOCUG00000001723	792
ENSOCUG00000001724	327
ENSOCUG00000001725	10326
ENSOCUG00000001726	138
ENSOCUG00000001727	390
ENSOCUG00000001729	6000
ENSOCUG00000001730	7420
ENSOCUG00000001732	1598
ENSOCUG00000001734	2522
ENSOCUG00000001735	18268
ENSOCUG00000001736	980
ENSOCUG00000001738	302
ENSOCUG00000001739	590
ENSOCUG00000001741	2259
ENSOCUG00000001742	802
ENSOCUG00000001746	28
ENSOCUG00000001748	1920
ENSOCUG00000001750	1409
ENSOCUG00000001751	794
ENSOCUG00000001752	4233
ENSOCUG00000001753	4379
ENSOCUG00000001754	2469
ENSOCUG00000001757	0
ENSOCUG00000001758	834
ENSOCUG00000001759	14
ENSOCUG00000001761	74
ENSOCUG00000001764	267
ENSOCUG00000001765	1264
ENSOCUG00000001766	3
ENSOCUG00000001768	2041
ENSOCUG00000001769	86
ENSOCUG00000001770	0
ENSOCUG00000001772	1996
ENSOCUG00000001776	1428
ENSOCUG00000001777	976
ENSOCUG00000001779	1303
ENSOCUG00000001780	2
ENSOCUG00000001781	1059
ENSOCUG00000001782	1420
ENSOCUG00000001783	793
ENSOCUG00000001785	4
ENSOCUG00000001786	952
ENSOCUG00000001787	5439
ENSOCUG00000001788	517
ENSOCUG00000001789	686
ENSOCUG00000001790	3337
ENSOCUG00000001792	4
ENSOCUG00000001793	9
ENSOCUG00000001794	0
ENSOCUG00000001798	2481
ENSOCUG00000001799	18504
ENSOCUG00000001801	533
ENSOCUG00000001802	575
ENSOCUG00000001803	1349
ENSOCUG00000001804	718
ENSOCUG00000001806	719
ENSOCUG00000001807	906
ENSOCUG00000001808	10140
ENSOCUG00000001810	2793
ENSOCUG00000001811	0
ENSOCUG00000001812	381
ENSOCUG00000001813	6
ENSOCUG00000001814	1231
ENSOCUG00000001816	5534
ENSOCUG00000001817	2273
ENSOCUG00000001818	2875
ENSOCUG00000001819	258
ENSOCUG00000001820	2697
ENSOCUG00000001821	2653
ENSOCUG00000001822	29
ENSOCUG00000001823	48
ENSOCUG00000001824	247
ENSOCUG00000001825	3489
ENSOCUG00000001826	28
ENSOCUG00000001827	3264
ENSOCUG00000001828	4729
ENSOCUG00000001829	5703
ENSOCUG00000001830	212
ENSOCUG00000001831	0
ENSOCUG00000001832	1211
ENSOCUG00000001833	1961
ENSOCUG00000001834	858
ENSOCUG00000001836	3253
ENSOCUG00000001837	3781
ENSOCUG00000001838	935
ENSOCUG00000001839	4688
ENSOCUG00000001842	1219
ENSOCUG00000001843	3015
ENSOCUG00000001844	57
ENSOCUG00000001847	23441
ENSOCUG00000001849	9
ENSOCUG00000001850	0
ENSOCUG00000001851	4065
ENSOCUG00000001853	1094
ENSOCUG00000001855	68
ENSOCUG00000001856	207
ENSOCUG00000001857	389
ENSOCUG00000001858	4
ENSOCUG00000001859	493
ENSOCUG00000001860	2234
ENSOCUG00000001861	1289
ENSOCUG00000001863	4651
ENSOCUG00000001864	3
ENSOCUG00000001866	0
ENSOCUG00000001867	238
ENSOCUG00000001868	1509
ENSOCUG00000001869	0
ENSOCUG00000001870	29
ENSOCUG00000001871	0
ENSOCUG00000001873	3570
ENSOCUG00000001874	854
ENSOCUG00000001875	1156
ENSOCUG00000001876	17
ENSOCUG00000001877	8733
ENSOCUG00000001879	176
ENSOCUG00000001880	762
ENSOCUG00000001881	533
ENSOCUG00000001882	458
ENSOCUG00000001883	24
ENSOCUG00000001884	1642
ENSOCUG00000001885	149
ENSOCUG00000001886	14928
ENSOCUG00000001887	4152
ENSOCUG00000001888	792
ENSOCUG00000001889	4963
ENSOCUG00000001890	74
ENSOCUG00000001891	84
ENSOCUG00000001892	2626
ENSOCUG00000001894	690
ENSOCUG00000001897	1405
ENSOCUG00000001898	1
ENSOCUG00000001901	0
ENSOCUG00000001902	629
ENSOCUG00000001903	439
ENSOCUG00000001904	1
ENSOCUG00000001907	851
ENSOCUG00000001908	1079
ENSOCUG00000001909	16
ENSOCUG00000001910	669
ENSOCUG00000001911	4276
ENSOCUG00000001912	5562
ENSOCUG00000001913	356
ENSOCUG00000001914	1441
ENSOCUG00000001915	2414
ENSOCUG00000001916	16
ENSOCUG00000001918	108
ENSOCUG00000001919	1080
ENSOCUG00000001920	1649
ENSOCUG00000001921	472
ENSOCUG00000001923	187
ENSOCUG00000001924	334
ENSOCUG00000001925	432
ENSOCUG00000001929	3
ENSOCUG00000001931	368
ENSOCUG00000001933	926
ENSOCUG00000001934	0
ENSOCUG00000001935	0
ENSOCUG00000001937	4024
ENSOCUG00000001938	3808
ENSOCUG00000001941	48
ENSOCUG00000001943	1745
ENSOCUG00000001944	4
ENSOCUG00000001945	0
ENSOCUG00000001946	0
ENSOCUG00000001949	721
ENSOCUG00000001950	0
ENSOCUG00000001951	171
ENSOCUG00000001952	527
ENSOCUG00000001954	78
ENSOCUG00000001955	0
ENSOCUG00000001956	953
ENSOCUG00000001957	3809
ENSOCUG00000001961	16
ENSOCUG00000001962	129
ENSOCUG00000001963	18143
ENSOCUG00000001964	1220
ENSOCUG00000001965	0
ENSOCUG00000001966	437
ENSOCUG00000001967	46
ENSOCUG00000001968	1232
ENSOCUG00000001969	393
ENSOCUG00000001970	108
ENSOCUG00000001971	4140
ENSOCUG00000001972	1678
ENSOCUG00000001973	3
ENSOCUG00000001975	173
ENSOCUG00000001978	0
ENSOCUG00000001979	1308
ENSOCUG00000001980	19
ENSOCUG00000001981	789
ENSOCUG00000001982	5111
ENSOCUG00000001984	706
ENSOCUG00000001985	626
ENSOCUG00000001986	303
ENSOCUG00000001987	156
ENSOCUG00000001988	0
ENSOCUG00000001989	2347
ENSOCUG00000001990	1513
ENSOCUG00000001991	273
ENSOCUG00000001992	3179
ENSOCUG00000001993	248
ENSOCUG00000001994	292
ENSOCUG00000001995	799
ENSOCUG00000001996	58
ENSOCUG00000001998	2457
ENSOCUG00000001999	1596
ENSOCUG00000002000	130
ENSOCUG00000002001	5595
ENSOCUG00000002002	0
ENSOCUG00000002003	917
ENSOCUG00000002004	2645
ENSOCUG00000002006	3550
ENSOCUG00000002007	1676
ENSOCUG00000002008	1188
ENSOCUG00000002009	207
ENSOCUG00000002011	956
ENSOCUG00000002013	1712
ENSOCUG00000002014	3645
ENSOCUG00000002017	205
ENSOCUG00000002018	6239
ENSOCUG00000002019	0
ENSOCUG00000002020	114
ENSOCUG00000002021	21
ENSOCUG00000002022	4729
ENSOCUG00000002023	570
ENSOCUG00000002024	7
ENSOCUG00000002025	8196
ENSOCUG00000002026	473
ENSOCUG00000002027	1997
ENSOCUG00000002028	596
ENSOCUG00000002029	5
ENSOCUG00000002030	87
ENSOCUG00000002031	1128
ENSOCUG00000002032	6
ENSOCUG00000002033	523
ENSOCUG00000002037	5270
ENSOCUG00000002038	2083
ENSOCUG00000002039	0
ENSOCUG00000002040	0
ENSOCUG00000002041	6665
ENSOCUG00000002042	717
ENSOCUG00000002043	1834
ENSOCUG00000002047	68
ENSOCUG00000002050	409
ENSOCUG00000002051	60
ENSOCUG00000002052	1930
ENSOCUG00000002053	2005
ENSOCUG00000002054	698
ENSOCUG00000002055	868
ENSOCUG00000002056	5
ENSOCUG00000002057	0
ENSOCUG00000002058	0
ENSOCUG00000002059	1625
ENSOCUG00000002060	3357
ENSOCUG00000002062	0
ENSOCUG00000002063	14502
ENSOCUG00000002064	2
ENSOCUG00000002065	2462
ENSOCUG00000002066	883
ENSOCUG00000002069	1
ENSOCUG00000002071	4466
ENSOCUG00000002072	628
ENSOCUG00000002073	4137
ENSOCUG00000002074	10783
ENSOCUG00000002075	1236
ENSOCUG00000002076	1836
ENSOCUG00000002078	0
ENSOCUG00000002080	163
ENSOCUG00000002083	95
ENSOCUG00000002084	1815
ENSOCUG00000002085	1456
ENSOCUG00000002086	0
ENSOCUG00000002089	3
ENSOCUG00000002090	17059
ENSOCUG00000002093	812
ENSOCUG00000002094	5593
ENSOCUG00000002095	759
ENSOCUG00000002097	0
ENSOCUG00000002098	838
ENSOCUG00000002099	9581
ENSOCUG00000002100	3518
ENSOCUG00000002102	934
ENSOCUG00000002103	0
ENSOCUG00000002104	0
ENSOCUG00000002105	2150
ENSOCUG00000002106	379
ENSOCUG00000002107	12881
ENSOCUG00000002108	132
ENSOCUG00000002110	1877
ENSOCUG00000002111	0
ENSOCUG00000002112	31
ENSOCUG00000002114	725
ENSOCUG00000002115	1776
ENSOCUG00000002117	1136
ENSOCUG00000002118	167
ENSOCUG00000002119	47
ENSOCUG00000002120	2626
ENSOCUG00000002121	5039
ENSOCUG00000002122	2509
ENSOCUG00000002123	354
ENSOCUG00000002125	43
ENSOCUG00000002126	205
ENSOCUG00000002127	403
ENSOCUG00000002128	197
ENSOCUG00000002129	10413
ENSOCUG00000002131	680
ENSOCUG00000002132	2397
ENSOCUG00000002134	719
ENSOCUG00000002135	1252
ENSOCUG00000002137	2451
ENSOCUG00000002138	0
ENSOCUG00000002139	318
ENSOCUG00000002140	720
ENSOCUG00000002141	0
ENSOCUG00000002142	16
ENSOCUG00000002143	1157
ENSOCUG00000002144	425
ENSOCUG00000002145	459
ENSOCUG00000002146	0
ENSOCUG00000002147	1701
ENSOCUG00000002148	3359
ENSOCUG00000002149	496
ENSOCUG00000002150	10430
ENSOCUG00000002151	2515
ENSOCUG00000002152	192
ENSOCUG00000002153	2651
ENSOCUG00000002154	2363
ENSOCUG00000002155	6978
ENSOCUG00000002156	1728
ENSOCUG00000002157	9511
ENSOCUG00000002158	1011
ENSOCUG00000002159	1926
ENSOCUG00000002160	1775
ENSOCUG00000002163	2220
ENSOCUG00000002165	2917
ENSOCUG00000002166	1601
ENSOCUG00000002167	1670
ENSOCUG00000002171	1065
ENSOCUG00000002172	1247
ENSOCUG00000002173	879
ENSOCUG00000002176	9405
ENSOCUG00000002177	2534
ENSOCUG00000002178	921
ENSOCUG00000002179	1476
ENSOCUG00000002180	2231
ENSOCUG00000002181	4186
ENSOCUG00000002182	357
ENSOCUG00000002183	1649
ENSOCUG00000002185	165
ENSOCUG00000002186	282
ENSOCUG00000002187	18001
ENSOCUG00000002188	1285
ENSOCUG00000002189	168
ENSOCUG00000002190	3082
ENSOCUG00000002192	192
ENSOCUG00000002193	990
ENSOCUG00000002194	2391
ENSOCUG00000002196	0
ENSOCUG00000002197	6049
ENSOCUG00000002198	356
ENSOCUG00000002199	0
ENSOCUG00000002200	867
ENSOCUG00000002202	907
ENSOCUG00000002203	4964
ENSOCUG00000002204	822
ENSOCUG00000002205	810
ENSOCUG00000002206	393
ENSOCUG00000002207	281
ENSOCUG00000002208	1
ENSOCUG00000002210	1995
ENSOCUG00000002211	61
ENSOCUG00000002212	1078
ENSOCUG00000002215	349
ENSOCUG00000002216	995
ENSOCUG00000002217	1580
ENSOCUG00000002218	1161
ENSOCUG00000002219	897
ENSOCUG00000002220	1216
ENSOCUG00000002222	1
ENSOCUG00000002223	312
ENSOCUG00000002224	957
ENSOCUG00000002225	5926
ENSOCUG00000002226	1288
ENSOCUG00000002230	36723
ENSOCUG00000002231	1848
ENSOCUG00000002233	25
ENSOCUG00000002235	1868
ENSOCUG00000002236	3982
ENSOCUG00000002237	5
ENSOCUG00000002238	3067
ENSOCUG00000002240	911
ENSOCUG00000002241	3076
ENSOCUG00000002242	160
ENSOCUG00000002243	1457
ENSOCUG00000002244	2644
ENSOCUG00000002245	955
ENSOCUG00000002246	1493
ENSOCUG00000002248	2476
ENSOCUG00000002249	904
ENSOCUG00000002250	1595
ENSOCUG00000002251	682
ENSOCUG00000002253	308
ENSOCUG00000002254	1976
ENSOCUG00000002256	81
ENSOCUG00000002258	666
ENSOCUG00000002259	2208
ENSOCUG00000002260	996
ENSOCUG00000002261	0
ENSOCUG00000002263	5909
ENSOCUG00000002264	3924
ENSOCUG00000002267	1448
ENSOCUG00000002269	253
ENSOCUG00000002271	6092
ENSOCUG00000002272	72
ENSOCUG00000002278	791
ENSOCUG00000002279	1928
ENSOCUG00000002281	379
ENSOCUG00000002283	290
ENSOCUG00000002284	43
ENSOCUG00000002285	489
ENSOCUG00000002287	1194
ENSOCUG00000002289	4014
ENSOCUG00000002290	3127
ENSOCUG00000002291	0
ENSOCUG00000002292	3432
ENSOCUG00000002295	876
ENSOCUG00000002296	1163
ENSOCUG00000002297	15
ENSOCUG00000002298	1976
ENSOCUG00000002299	2322
ENSOCUG00000002300	1391
ENSOCUG00000002301	162
ENSOCUG00000002302	1856
ENSOCUG00000002303	876
ENSOCUG00000002304	7420
ENSOCUG00000002305	0
ENSOCUG00000002306	2
ENSOCUG00000002309	1024
ENSOCUG00000002310	546
ENSOCUG00000002311	139
ENSOCUG00000002312	2104
ENSOCUG00000002313	4476
ENSOCUG00000002314	0
ENSOCUG00000002315	5267
ENSOCUG00000002316	2172
ENSOCUG00000002317	0
ENSOCUG00000002318	1448
ENSOCUG00000002319	1
ENSOCUG00000002320	4442
ENSOCUG00000002322	1059
ENSOCUG00000002323	3336
ENSOCUG00000002324	6187
ENSOCUG00000002325	3446
ENSOCUG00000002326	1167
ENSOCUG00000002331	0
ENSOCUG00000002332	1640
ENSOCUG00000002334	690
ENSOCUG00000002335	47
ENSOCUG00000002336	159
ENSOCUG00000002337	9
ENSOCUG00000002338	29
ENSOCUG00000002339	381
ENSOCUG00000002341	2826
ENSOCUG00000002342	96
ENSOCUG00000002344	6975
ENSOCUG00000002345	409
ENSOCUG00000002346	411
ENSOCUG00000002349	71
ENSOCUG00000002350	1015
ENSOCUG00000002352	3535
ENSOCUG00000002353	320
ENSOCUG00000002356	3249
ENSOCUG00000002357	46
ENSOCUG00000002358	398
ENSOCUG00000002360	3283
ENSOCUG00000002361	4798
ENSOCUG00000002363	927
ENSOCUG00000002364	13
ENSOCUG00000002365	0
ENSOCUG00000002366	13
ENSOCUG00000002367	52
ENSOCUG00000002368	2154
ENSOCUG00000002369	27
ENSOCUG00000002371	109
ENSOCUG00000002372	2756
ENSOCUG00000002373	41
ENSOCUG00000002375	2110
ENSOCUG00000002376	214
ENSOCUG00000002378	705
ENSOCUG00000002379	903
ENSOCUG00000002380	1516
ENSOCUG00000002381	296
ENSOCUG00000002383	1031
ENSOCUG00000002384	364
ENSOCUG00000002386	1855
ENSOCUG00000002387	1741
ENSOCUG00000002389	1964
ENSOCUG00000002390	1809
ENSOCUG00000002391	1884
ENSOCUG00000002392	3897
ENSOCUG00000002393	338
ENSOCUG00000002394	4491
ENSOCUG00000002395	3363
ENSOCUG00000002396	4249
ENSOCUG00000002397	2194
ENSOCUG00000002398	1732
ENSOCUG00000002399	61
ENSOCUG00000002400	209
ENSOCUG00000002401	735
ENSOCUG00000002402	0
ENSOCUG00000002403	956
ENSOCUG00000002404	0
ENSOCUG00000002406	2882
ENSOCUG00000002407	3282
ENSOCUG00000002408	0
ENSOCUG00000002409	545
ENSOCUG00000002410	2696
ENSOCUG00000002411	175
ENSOCUG00000002412	0
ENSOCUG00000002413	2
ENSOCUG00000002414	2894
ENSOCUG00000002417	976
ENSOCUG00000002418	380
ENSOCUG00000002419	14941
ENSOCUG00000002420	16
ENSOCUG00000002421	1393
ENSOCUG00000002424	82
ENSOCUG00000002425	739
ENSOCUG00000002426	751
ENSOCUG00000002427	1814
ENSOCUG00000002428	2405
ENSOCUG00000002429	8976
ENSOCUG00000002431	142
ENSOCUG00000002432	1514
ENSOCUG00000002433	373
ENSOCUG00000002434	728
ENSOCUG00000002435	1352
ENSOCUG00000002436	338
ENSOCUG00000002437	577
ENSOCUG00000002438	923
ENSOCUG00000002439	1587
ENSOCUG00000002440	43
ENSOCUG00000002441	4247
ENSOCUG00000002442	1620
ENSOCUG00000002443	3
ENSOCUG00000002444	269
ENSOCUG00000002445	7319
ENSOCUG00000002447	961
ENSOCUG00000002448	3582
ENSOCUG00000002449	2127
ENSOCUG00000002450	211
ENSOCUG00000002451	10475
ENSOCUG00000002452	12
ENSOCUG00000002453	0
ENSOCUG00000002455	3730
ENSOCUG00000002456	1043
ENSOCUG00000002457	31
ENSOCUG00000002458	81
ENSOCUG00000002461	2013
ENSOCUG00000002462	296
ENSOCUG00000002463	2153
ENSOCUG00000002464	1458
ENSOCUG00000002466	62
ENSOCUG00000002467	2
ENSOCUG00000002468	157
ENSOCUG00000002470	1447
ENSOCUG00000002473	1670
ENSOCUG00000002474	0
ENSOCUG00000002476	829
ENSOCUG00000002477	33
ENSOCUG00000002478	1248
ENSOCUG00000002480	2386
ENSOCUG00000002481	2
ENSOCUG00000002483	358
ENSOCUG00000002484	2347
ENSOCUG00000002485	2993
ENSOCUG00000002486	6
ENSOCUG00000002487	6
ENSOCUG00000002488	0
ENSOCUG00000002489	757
ENSOCUG00000002490	0
ENSOCUG00000002492	359
ENSOCUG00000002494	1348
ENSOCUG00000002495	2240
ENSOCUG00000002496	235
ENSOCUG00000002497	1154
ENSOCUG00000002498	1906
ENSOCUG00000002500	2
ENSOCUG00000002503	73
ENSOCUG00000002504	392
ENSOCUG00000002505	2990
ENSOCUG00000002506	6797
ENSOCUG00000002507	692
ENSOCUG00000002508	0
ENSOCUG00000002509	550
ENSOCUG00000002510	12242
ENSOCUG00000002512	3479
ENSOCUG00000002513	0
ENSOCUG00000002515	338
ENSOCUG00000002516	0
ENSOCUG00000002518	2459
ENSOCUG00000002519	779
ENSOCUG00000002522	392
ENSOCUG00000002523	767
ENSOCUG00000002528	2588
ENSOCUG00000002529	0
ENSOCUG00000002530	2632
ENSOCUG00000002533	1531
ENSOCUG00000002536	1217
ENSOCUG00000002537	379
ENSOCUG00000002539	1
ENSOCUG00000002541	6077
ENSOCUG00000002542	0
ENSOCUG00000002543	4179
ENSOCUG00000002546	0
ENSOCUG00000002549	7463
ENSOCUG00000002551	655
ENSOCUG00000002553	160
ENSOCUG00000002554	1369
ENSOCUG00000002555	9239
ENSOCUG00000002556	1240
ENSOCUG00000002557	199
ENSOCUG00000002559	6040
ENSOCUG00000002562	2141
ENSOCUG00000002563	958
ENSOCUG00000002565	144
ENSOCUG00000002566	2
ENSOCUG00000002567	0
ENSOCUG00000002569	1403
ENSOCUG00000002572	348
ENSOCUG00000002573	2815
ENSOCUG00000002574	1533
ENSOCUG00000002575	0
ENSOCUG00000002576	163
ENSOCUG00000002577	466
ENSOCUG00000002580	222
ENSOCUG00000002581	6040
ENSOCUG00000002582	110
ENSOCUG00000002583	1288
ENSOCUG00000002584	6
ENSOCUG00000002586	0
ENSOCUG00000002587	866
ENSOCUG00000002591	767
ENSOCUG00000002593	3595
ENSOCUG00000002594	8271
ENSOCUG00000002595	2581
ENSOCUG00000002596	287
ENSOCUG00000002598	1972
ENSOCUG00000002599	0
ENSOCUG00000002601	4817
ENSOCUG00000002602	0
ENSOCUG00000002603	368
ENSOCUG00000002605	2
ENSOCUG00000002606	44
ENSOCUG00000002607	0
ENSOCUG00000002609	201
ENSOCUG00000002610	1505
ENSOCUG00000002611	922
ENSOCUG00000002612	0
ENSOCUG00000002613	359
ENSOCUG00000002614	25
ENSOCUG00000002617	56
ENSOCUG00000002619	1196
ENSOCUG00000002620	4
ENSOCUG00000002623	1802
ENSOCUG00000002624	138
ENSOCUG00000002626	202
ENSOCUG00000002627	2476
ENSOCUG00000002628	806
ENSOCUG00000002629	2774
ENSOCUG00000002630	194
ENSOCUG00000002631	1845
ENSOCUG00000002632	11
ENSOCUG00000002633	7666
ENSOCUG00000002635	64
ENSOCUG00000002636	1478
ENSOCUG00000002637	1503
ENSOCUG00000002638	461
ENSOCUG00000002641	4671
ENSOCUG00000002642	10
ENSOCUG00000002643	3179
ENSOCUG00000002646	1
ENSOCUG00000002647	4971
ENSOCUG00000002648	43
ENSOCUG00000002650	0
ENSOCUG00000002652	929
ENSOCUG00000002653	1765
ENSOCUG00000002654	0
ENSOCUG00000002655	300
ENSOCUG00000002656	82
ENSOCUG00000002657	6549
ENSOCUG00000002658	916
ENSOCUG00000002660	165
ENSOCUG00000002662	5692
ENSOCUG00000002663	6716
ENSOCUG00000002665	475
ENSOCUG00000002668	18
ENSOCUG00000002669	2603
ENSOCUG00000002670	2422
ENSOCUG00000002671	6468
ENSOCUG00000002672	8207
ENSOCUG00000002673	52839
ENSOCUG00000002674	40
ENSOCUG00000002676	1999
ENSOCUG00000002677	9069
ENSOCUG00000002679	2237
ENSOCUG00000002682	228
ENSOCUG00000002683	5059
ENSOCUG00000002684	0
ENSOCUG00000002685	107
ENSOCUG00000002686	1924
ENSOCUG00000002687	2
ENSOCUG00000002688	44
ENSOCUG00000002689	1287
ENSOCUG00000002690	4972
ENSOCUG00000002692	33
ENSOCUG00000002693	0
ENSOCUG00000002694	1624
ENSOCUG00000002695	1077
ENSOCUG00000002696	2351
ENSOCUG00000002697	0
ENSOCUG00000002698	157
ENSOCUG00000002699	326
ENSOCUG00000002701	802
ENSOCUG00000002702	274
ENSOCUG00000002703	112
ENSOCUG00000002704	2095
ENSOCUG00000002705	3288
ENSOCUG00000002706	657
ENSOCUG00000002707	1084
ENSOCUG00000002710	0
ENSOCUG00000002711	0
ENSOCUG00000002712	6647
ENSOCUG00000002715	1024
ENSOCUG00000002716	437
ENSOCUG00000002718	107
ENSOCUG00000002719	25
ENSOCUG00000002720	4984
ENSOCUG00000002722	5714
ENSOCUG00000002723	0
ENSOCUG00000002724	1139
ENSOCUG00000002725	235
ENSOCUG00000002727	4010
ENSOCUG00000002728	1890
ENSOCUG00000002730	656
ENSOCUG00000002732	0
ENSOCUG00000002733	1113
ENSOCUG00000002735	2
ENSOCUG00000002736	1678
ENSOCUG00000002737	683
ENSOCUG00000002738	641
ENSOCUG00000002739	6008
ENSOCUG00000002740	1375
[truncated: 27,592 more rows]
