# Supplementary material for: A bio-functional polymer that prevents retinal scarring through modulation of NRF2 signalling pathway
Source: Nat Commun. 2022 May 19;13:2796. doi: 10.1038/s41467-022-30474-6 (PMC9119969; doi:10.1038/s41467-022-30474-6)
Supplement: Supplementary file 11 — Source data [file 41467_2022_30474_MOESM11_ESM.zip › NCOMMS-21-46079B_zip/Source data 2_RNA-Seq Data/DESeq2/CountFiles/invivo/RP_N2_sorted.count]

ENSOCUG00000000004	3203
ENSOCUG00000000005	1739
ENSOCUG00000000006	1626
ENSOCUG00000000007	5
ENSOCUG00000000008	5
ENSOCUG00000000009	5280
ENSOCUG00000000010	1994
ENSOCUG00000000012	4530
ENSOCUG00000000013	185
ENSOCUG00000000014	52556
ENSOCUG00000000015	1813
ENSOCUG00000000016	79
ENSOCUG00000000017	3789
ENSOCUG00000000018	329
ENSOCUG00000000020	2319
ENSOCUG00000000021	2126
ENSOCUG00000000022	496
ENSOCUG00000000023	927
ENSOCUG00000000024	92
ENSOCUG00000000025	1562
ENSOCUG00000000026	1
ENSOCUG00000000028	3603
ENSOCUG00000000030	714
ENSOCUG00000000031	8
ENSOCUG00000000032	481
ENSOCUG00000000034	972
ENSOCUG00000000036	0
ENSOCUG00000000038	1397
ENSOCUG00000000040	211
ENSOCUG00000000041	0
ENSOCUG00000000044	0
ENSOCUG00000000046	0
ENSOCUG00000000049	3831
ENSOCUG00000000051	3691
ENSOCUG00000000055	37
ENSOCUG00000000059	128
ENSOCUG00000000060	3581
ENSOCUG00000000061	64
ENSOCUG00000000063	370
ENSOCUG00000000064	1896
ENSOCUG00000000065	335
ENSOCUG00000000066	156
ENSOCUG00000000068	43
ENSOCUG00000000069	10039
ENSOCUG00000000071	424
ENSOCUG00000000072	1
ENSOCUG00000000073	82062
ENSOCUG00000000074	2589
ENSOCUG00000000075	7907
ENSOCUG00000000076	507
ENSOCUG00000000077	774
ENSOCUG00000000079	0
ENSOCUG00000000080	4281
ENSOCUG00000000081	14279
ENSOCUG00000000083	362
ENSOCUG00000000085	984
ENSOCUG00000000086	2054
ENSOCUG00000000087	641
ENSOCUG00000000089	0
ENSOCUG00000000090	2878
ENSOCUG00000000091	150
ENSOCUG00000000092	5934
ENSOCUG00000000093	241
ENSOCUG00000000094	170
ENSOCUG00000000095	1021
ENSOCUG00000000097	2029
ENSOCUG00000000098	48
ENSOCUG00000000100	2007
ENSOCUG00000000101	51
ENSOCUG00000000102	458
ENSOCUG00000000103	1
ENSOCUG00000000104	1119
ENSOCUG00000000105	4195
ENSOCUG00000000107	1091
ENSOCUG00000000108	1360
ENSOCUG00000000109	692
ENSOCUG00000000111	1536
ENSOCUG00000000114	296
ENSOCUG00000000116	1749
ENSOCUG00000000117	1
ENSOCUG00000000119	30
ENSOCUG00000000120	291
ENSOCUG00000000121	45
ENSOCUG00000000122	943
ENSOCUG00000000123	760
ENSOCUG00000000127	678
ENSOCUG00000000128	138
ENSOCUG00000000129	3100
ENSOCUG00000000131	991
ENSOCUG00000000133	181
ENSOCUG00000000134	877
ENSOCUG00000000136	7
ENSOCUG00000000137	4783
ENSOCUG00000000140	4481
ENSOCUG00000000141	704
ENSOCUG00000000142	1465
ENSOCUG00000000143	1
ENSOCUG00000000144	19
ENSOCUG00000000145	321
ENSOCUG00000000146	11230
ENSOCUG00000000148	2799
ENSOCUG00000000149	10147
ENSOCUG00000000151	1
ENSOCUG00000000152	2664
ENSOCUG00000000153	1190
ENSOCUG00000000154	1
ENSOCUG00000000155	1110
ENSOCUG00000000156	3702
ENSOCUG00000000157	1156
ENSOCUG00000000158	5181
ENSOCUG00000000159	673
ENSOCUG00000000161	697
ENSOCUG00000000162	151
ENSOCUG00000000163	3984
ENSOCUG00000000164	1975
ENSOCUG00000000166	114
ENSOCUG00000000167	3823
ENSOCUG00000000169	0
ENSOCUG00000000170	1102
ENSOCUG00000000171	13
ENSOCUG00000000172	1549
ENSOCUG00000000173	2533
ENSOCUG00000000174	609
ENSOCUG00000000175	9
ENSOCUG00000000176	10
ENSOCUG00000000178	2394
ENSOCUG00000000179	10262
ENSOCUG00000000181	128
ENSOCUG00000000182	93
ENSOCUG00000000184	2165
ENSOCUG00000000185	2792
ENSOCUG00000000186	1183
ENSOCUG00000000187	2095
ENSOCUG00000000188	832
ENSOCUG00000000191	49
ENSOCUG00000000193	1689
ENSOCUG00000000194	28
ENSOCUG00000000197	1053
ENSOCUG00000000199	0
ENSOCUG00000000200	25
ENSOCUG00000000201	924
ENSOCUG00000000203	1302
ENSOCUG00000000204	0
ENSOCUG00000000205	4
ENSOCUG00000000206	0
ENSOCUG00000000208	5
ENSOCUG00000000210	0
ENSOCUG00000000213	184
ENSOCUG00000000214	396
ENSOCUG00000000215	1574
ENSOCUG00000000218	714
ENSOCUG00000000219	21
ENSOCUG00000000220	3652
ENSOCUG00000000221	0
ENSOCUG00000000222	40
ENSOCUG00000000224	73
ENSOCUG00000000227	972
ENSOCUG00000000228	968
ENSOCUG00000000229	4189
ENSOCUG00000000230	223
ENSOCUG00000000231	483
ENSOCUG00000000232	3
ENSOCUG00000000234	2834
ENSOCUG00000000236	1498
ENSOCUG00000000237	824
ENSOCUG00000000239	0
ENSOCUG00000000241	0
ENSOCUG00000000242	79
ENSOCUG00000000243	0
ENSOCUG00000000244	1442
ENSOCUG00000000245	2301
ENSOCUG00000000247	1191
ENSOCUG00000000248	1054
ENSOCUG00000000249	865
ENSOCUG00000000250	11
ENSOCUG00000000251	7159
ENSOCUG00000000252	16
ENSOCUG00000000255	2018
ENSOCUG00000000256	1384
ENSOCUG00000000258	2933
ENSOCUG00000000259	274
ENSOCUG00000000263	382
ENSOCUG00000000264	9200
ENSOCUG00000000265	107
ENSOCUG00000000266	429
ENSOCUG00000000268	41
ENSOCUG00000000269	758
ENSOCUG00000000270	1997
ENSOCUG00000000271	861
ENSOCUG00000000272	5643
ENSOCUG00000000274	618
ENSOCUG00000000276	1199
ENSOCUG00000000277	469
ENSOCUG00000000278	1426
ENSOCUG00000000280	71
ENSOCUG00000000281	595
ENSOCUG00000000285	2111
ENSOCUG00000000286	538
ENSOCUG00000000289	5333
ENSOCUG00000000290	753
ENSOCUG00000000291	4540
ENSOCUG00000000292	374
ENSOCUG00000000293	8
ENSOCUG00000000297	146
ENSOCUG00000000298	2902
ENSOCUG00000000299	0
ENSOCUG00000000300	1019
ENSOCUG00000000301	761
ENSOCUG00000000302	320
ENSOCUG00000000303	0
ENSOCUG00000000304	326
ENSOCUG00000000305	146
ENSOCUG00000000306	954
ENSOCUG00000000307	2003
ENSOCUG00000000308	57
ENSOCUG00000000309	0
ENSOCUG00000000310	36
ENSOCUG00000000312	2476
ENSOCUG00000000313	0
ENSOCUG00000000315	6
ENSOCUG00000000318	667
ENSOCUG00000000319	15
ENSOCUG00000000320	137
ENSOCUG00000000321	0
ENSOCUG00000000322	904
ENSOCUG00000000323	2330
ENSOCUG00000000324	160
ENSOCUG00000000325	1473
ENSOCUG00000000326	435
ENSOCUG00000000328	2068
ENSOCUG00000000329	640
ENSOCUG00000000330	0
ENSOCUG00000000331	692
ENSOCUG00000000333	205
ENSOCUG00000000334	2431
ENSOCUG00000000336	1190
ENSOCUG00000000338	2487
ENSOCUG00000000339	185
ENSOCUG00000000341	57
ENSOCUG00000000342	14
ENSOCUG00000000343	3277
ENSOCUG00000000344	714
ENSOCUG00000000345	885
ENSOCUG00000000346	1881
ENSOCUG00000000347	1701
ENSOCUG00000000348	590
ENSOCUG00000000349	223
ENSOCUG00000000350	0
ENSOCUG00000000353	563
ENSOCUG00000000354	431
ENSOCUG00000000355	4344
ENSOCUG00000000356	855
ENSOCUG00000000357	731
ENSOCUG00000000358	1918
ENSOCUG00000000359	2447
ENSOCUG00000000360	2190
ENSOCUG00000000361	0
ENSOCUG00000000363	0
ENSOCUG00000000364	1257
ENSOCUG00000000365	703
ENSOCUG00000000367	1868
ENSOCUG00000000368	327
ENSOCUG00000000370	84
ENSOCUG00000000371	129
ENSOCUG00000000373	0
ENSOCUG00000000374	262
ENSOCUG00000000375	186
ENSOCUG00000000377	61
ENSOCUG00000000378	12
ENSOCUG00000000379	0
ENSOCUG00000000380	350
ENSOCUG00000000381	2557
ENSOCUG00000000382	1506
ENSOCUG00000000383	1
ENSOCUG00000000384	2
ENSOCUG00000000385	1587
ENSOCUG00000000387	5
ENSOCUG00000000388	314
ENSOCUG00000000389	0
ENSOCUG00000000391	16606
ENSOCUG00000000392	1435
ENSOCUG00000000393	0
ENSOCUG00000000397	3293
ENSOCUG00000000398	12
ENSOCUG00000000399	0
ENSOCUG00000000401	249
ENSOCUG00000000402	516
ENSOCUG00000000403	2210
ENSOCUG00000000404	2203
ENSOCUG00000000405	693
ENSOCUG00000000406	479
ENSOCUG00000000407	37849
ENSOCUG00000000408	423
ENSOCUG00000000409	7585
ENSOCUG00000000410	1027
ENSOCUG00000000412	392
ENSOCUG00000000416	2890
ENSOCUG00000000418	29
ENSOCUG00000000421	16
ENSOCUG00000000422	56
ENSOCUG00000000425	3282
ENSOCUG00000000426	651
ENSOCUG00000000427	154
ENSOCUG00000000429	1585
ENSOCUG00000000431	1107
ENSOCUG00000000432	6753
ENSOCUG00000000435	141
ENSOCUG00000000436	14
ENSOCUG00000000437	12
ENSOCUG00000000438	18
ENSOCUG00000000439	2219
ENSOCUG00000000440	506
ENSOCUG00000000441	0
ENSOCUG00000000442	2895
ENSOCUG00000000444	311
ENSOCUG00000000445	42
ENSOCUG00000000446	248
ENSOCUG00000000448	8
ENSOCUG00000000451	12
ENSOCUG00000000454	0
ENSOCUG00000000455	2328
ENSOCUG00000000457	0
ENSOCUG00000000459	782
ENSOCUG00000000460	25
ENSOCUG00000000461	1019
ENSOCUG00000000462	4578
ENSOCUG00000000463	1324
ENSOCUG00000000464	563
ENSOCUG00000000466	1146
ENSOCUG00000000467	355
ENSOCUG00000000468	761
ENSOCUG00000000470	1185
ENSOCUG00000000471	45
ENSOCUG00000000472	938
ENSOCUG00000000473	3532
ENSOCUG00000000474	3
ENSOCUG00000000475	3321
ENSOCUG00000000476	238
ENSOCUG00000000477	3220
ENSOCUG00000000478	16
ENSOCUG00000000479	2061
ENSOCUG00000000481	2931
ENSOCUG00000000482	607
ENSOCUG00000000483	113
ENSOCUG00000000484	886
ENSOCUG00000000485	518
ENSOCUG00000000486	268
ENSOCUG00000000487	661
ENSOCUG00000000488	10
ENSOCUG00000000489	380
ENSOCUG00000000491	0
ENSOCUG00000000493	5251
ENSOCUG00000000494	788
ENSOCUG00000000495	3
ENSOCUG00000000498	1685
ENSOCUG00000000499	2144
ENSOCUG00000000500	119
ENSOCUG00000000501	0
ENSOCUG00000000502	130
ENSOCUG00000000503	2199
ENSOCUG00000000504	2
ENSOCUG00000000506	29
ENSOCUG00000000507	418
ENSOCUG00000000508	131
ENSOCUG00000000509	606
ENSOCUG00000000510	1167
ENSOCUG00000000511	2589
ENSOCUG00000000512	2205
ENSOCUG00000000513	0
ENSOCUG00000000515	51
ENSOCUG00000000516	1728
ENSOCUG00000000517	0
ENSOCUG00000000518	1141
ENSOCUG00000000520	885
ENSOCUG00000000521	1427
ENSOCUG00000000522	15
ENSOCUG00000000524	59
ENSOCUG00000000525	1096
ENSOCUG00000000526	1771
ENSOCUG00000000527	11
ENSOCUG00000000528	51
ENSOCUG00000000530	2816
ENSOCUG00000000531	925
ENSOCUG00000000532	4134
ENSOCUG00000000533	2
ENSOCUG00000000534	170
ENSOCUG00000000535	6850
ENSOCUG00000000536	942
ENSOCUG00000000539	309
ENSOCUG00000000540	30
ENSOCUG00000000541	0
ENSOCUG00000000543	212
ENSOCUG00000000544	0
ENSOCUG00000000545	121
ENSOCUG00000000547	22
ENSOCUG00000000548	645
ENSOCUG00000000551	0
ENSOCUG00000000552	3600
ENSOCUG00000000553	431
ENSOCUG00000000554	124
ENSOCUG00000000555	128
ENSOCUG00000000557	1638
ENSOCUG00000000558	558
ENSOCUG00000000559	13
ENSOCUG00000000560	394
ENSOCUG00000000562	3540
ENSOCUG00000000563	0
ENSOCUG00000000564	1348
ENSOCUG00000000565	846
ENSOCUG00000000566	1084
ENSOCUG00000000567	0
ENSOCUG00000000568	225
ENSOCUG00000000569	0
ENSOCUG00000000572	1295
ENSOCUG00000000573	745
ENSOCUG00000000574	1993
ENSOCUG00000000575	535
ENSOCUG00000000576	447
ENSOCUG00000000577	1454
ENSOCUG00000000578	847
ENSOCUG00000000579	19
ENSOCUG00000000580	0
ENSOCUG00000000581	1863
ENSOCUG00000000582	628
ENSOCUG00000000583	1132
ENSOCUG00000000584	481
ENSOCUG00000000585	80
ENSOCUG00000000586	977
ENSOCUG00000000587	3314
ENSOCUG00000000588	820
ENSOCUG00000000590	10425
ENSOCUG00000000591	0
ENSOCUG00000000592	398
ENSOCUG00000000593	1307
ENSOCUG00000000594	700
ENSOCUG00000000595	687
ENSOCUG00000000596	7975
ENSOCUG00000000597	82
ENSOCUG00000000598	2331
ENSOCUG00000000601	2510
ENSOCUG00000000602	261
ENSOCUG00000000603	19
ENSOCUG00000000604	9377
ENSOCUG00000000606	312
ENSOCUG00000000608	2823
ENSOCUG00000000611	3572
ENSOCUG00000000612	24
ENSOCUG00000000613	689
ENSOCUG00000000614	482
ENSOCUG00000000615	827
ENSOCUG00000000616	0
ENSOCUG00000000617	297
ENSOCUG00000000618	1267
ENSOCUG00000000619	1780
ENSOCUG00000000621	38
ENSOCUG00000000623	12
ENSOCUG00000000624	416
ENSOCUG00000000625	1220
ENSOCUG00000000626	221
ENSOCUG00000000628	1203
ENSOCUG00000000629	176
ENSOCUG00000000630	266
ENSOCUG00000000631	118
ENSOCUG00000000632	2
ENSOCUG00000000633	1531
ENSOCUG00000000634	364
ENSOCUG00000000635	152
ENSOCUG00000000636	118
ENSOCUG00000000637	24722
ENSOCUG00000000638	1398
ENSOCUG00000000641	243
ENSOCUG00000000644	0
ENSOCUG00000000645	301
ENSOCUG00000000649	428
ENSOCUG00000000650	49
ENSOCUG00000000651	988
ENSOCUG00000000652	3
ENSOCUG00000000653	10090
ENSOCUG00000000655	131
ENSOCUG00000000656	5
ENSOCUG00000000657	100
ENSOCUG00000000658	89
ENSOCUG00000000659	122
ENSOCUG00000000660	0
ENSOCUG00000000661	2106
ENSOCUG00000000663	0
ENSOCUG00000000664	263
ENSOCUG00000000666	1
ENSOCUG00000000668	1969
ENSOCUG00000000669	11
ENSOCUG00000000670	150
ENSOCUG00000000671	140
ENSOCUG00000000672	283
ENSOCUG00000000673	216
ENSOCUG00000000674	170
ENSOCUG00000000676	4302
ENSOCUG00000000677	19144
ENSOCUG00000000678	343
ENSOCUG00000000679	1835
ENSOCUG00000000680	1521
ENSOCUG00000000681	492
ENSOCUG00000000682	1556
ENSOCUG00000000683	3218
ENSOCUG00000000684	2320
ENSOCUG00000000686	46
ENSOCUG00000000687	592
ENSOCUG00000000688	594
ENSOCUG00000000689	308
ENSOCUG00000000691	0
ENSOCUG00000000692	2889
ENSOCUG00000000693	0
ENSOCUG00000000694	1149
ENSOCUG00000000695	735
ENSOCUG00000000696	13
ENSOCUG00000000697	1390
ENSOCUG00000000698	0
ENSOCUG00000000699	104
ENSOCUG00000000702	0
ENSOCUG00000000703	490
ENSOCUG00000000704	0
ENSOCUG00000000705	0
ENSOCUG00000000706	4211
ENSOCUG00000000707	1008
ENSOCUG00000000708	2693
ENSOCUG00000000709	789
ENSOCUG00000000711	226
ENSOCUG00000000713	940
ENSOCUG00000000714	3625
ENSOCUG00000000715	1578
ENSOCUG00000000716	207
ENSOCUG00000000717	7490
ENSOCUG00000000718	16
ENSOCUG00000000719	1352
ENSOCUG00000000720	1570
ENSOCUG00000000721	3018
ENSOCUG00000000722	653
ENSOCUG00000000723	409
ENSOCUG00000000724	1272
ENSOCUG00000000725	16
ENSOCUG00000000727	1391
ENSOCUG00000000728	183
ENSOCUG00000000730	578
ENSOCUG00000000731	1332
ENSOCUG00000000732	5
ENSOCUG00000000733	310
ENSOCUG00000000734	8997
ENSOCUG00000000736	18
ENSOCUG00000000737	241
ENSOCUG00000000738	416
ENSOCUG00000000739	1
ENSOCUG00000000740	6187
ENSOCUG00000000741	669
ENSOCUG00000000742	1
ENSOCUG00000000743	619
ENSOCUG00000000744	20587
ENSOCUG00000000749	592
ENSOCUG00000000750	663
ENSOCUG00000000751	0
ENSOCUG00000000754	612
ENSOCUG00000000755	1281
ENSOCUG00000000756	1611
ENSOCUG00000000757	0
ENSOCUG00000000758	241
ENSOCUG00000000760	19
ENSOCUG00000000761	4
ENSOCUG00000000763	1059
ENSOCUG00000000764	597
ENSOCUG00000000765	1477
ENSOCUG00000000766	0
ENSOCUG00000000769	2868
ENSOCUG00000000771	40
ENSOCUG00000000774	26
ENSOCUG00000000775	716
ENSOCUG00000000776	1463
ENSOCUG00000000777	1
ENSOCUG00000000778	2083
ENSOCUG00000000779	200
ENSOCUG00000000780	1430
ENSOCUG00000000781	1166
ENSOCUG00000000784	2105
ENSOCUG00000000786	360
ENSOCUG00000000787	17
ENSOCUG00000000788	0
ENSOCUG00000000789	1439
ENSOCUG00000000790	2077
ENSOCUG00000000791	11604
ENSOCUG00000000792	1513
ENSOCUG00000000793	1406
ENSOCUG00000000794	591
ENSOCUG00000000795	2693
ENSOCUG00000000796	0
ENSOCUG00000000797	31
ENSOCUG00000000798	1187
ENSOCUG00000000799	6
ENSOCUG00000000800	2060
ENSOCUG00000000802	384
ENSOCUG00000000803	917
ENSOCUG00000000804	1093
ENSOCUG00000000805	497
ENSOCUG00000000806	1109
ENSOCUG00000000807	651
ENSOCUG00000000809	1
ENSOCUG00000000810	628
ENSOCUG00000000811	935
ENSOCUG00000000812	208
ENSOCUG00000000813	5
ENSOCUG00000000814	0
ENSOCUG00000000815	123
ENSOCUG00000000816	2339
ENSOCUG00000000817	4740
ENSOCUG00000000818	2050
ENSOCUG00000000819	492
ENSOCUG00000000820	520
ENSOCUG00000000821	3707
ENSOCUG00000000822	2395
ENSOCUG00000000823	630
ENSOCUG00000000824	7655
ENSOCUG00000000825	0
ENSOCUG00000000826	1819
ENSOCUG00000000827	11449
ENSOCUG00000000828	25929
ENSOCUG00000000829	103
ENSOCUG00000000831	295
ENSOCUG00000000832	1072
ENSOCUG00000000833	2611
ENSOCUG00000000834	150
ENSOCUG00000000835	507
ENSOCUG00000000836	0
ENSOCUG00000000837	5390
ENSOCUG00000000847	4205
ENSOCUG00000000848	5796
ENSOCUG00000000849	873
ENSOCUG00000000850	46
ENSOCUG00000000851	19257
ENSOCUG00000000852	158
ENSOCUG00000000853	118
ENSOCUG00000000854	4
ENSOCUG00000000855	1274
ENSOCUG00000000857	736
ENSOCUG00000000859	661
ENSOCUG00000000861	1759
ENSOCUG00000000863	595
ENSOCUG00000000864	1534
ENSOCUG00000000865	1610
ENSOCUG00000000866	965
ENSOCUG00000000867	392
ENSOCUG00000000868	0
ENSOCUG00000000869	1
ENSOCUG00000000872	0
ENSOCUG00000000874	1785
ENSOCUG00000000875	84
ENSOCUG00000000876	2026
ENSOCUG00000000877	133
ENSOCUG00000000878	1526
ENSOCUG00000000880	51719
ENSOCUG00000000881	3
ENSOCUG00000000882	1607
ENSOCUG00000000883	1
ENSOCUG00000000884	1525
ENSOCUG00000000885	825
ENSOCUG00000000887	3893
ENSOCUG00000000888	0
ENSOCUG00000000889	730
ENSOCUG00000000894	0
ENSOCUG00000000895	747
ENSOCUG00000000896	520
ENSOCUG00000000897	627
ENSOCUG00000000898	1302
ENSOCUG00000000901	35
ENSOCUG00000000903	18
ENSOCUG00000000905	6
ENSOCUG00000000906	0
ENSOCUG00000000907	539
ENSOCUG00000000908	0
ENSOCUG00000000909	476
ENSOCUG00000000910	1439
ENSOCUG00000000911	598
ENSOCUG00000000912	0
ENSOCUG00000000915	1710
ENSOCUG00000000916	327
ENSOCUG00000000918	1
ENSOCUG00000000919	1495
ENSOCUG00000000920	243
ENSOCUG00000000921	215
ENSOCUG00000000922	1012
ENSOCUG00000000923	308
ENSOCUG00000000924	213
ENSOCUG00000000925	1809
ENSOCUG00000000927	9357
ENSOCUG00000000928	2766
ENSOCUG00000000929	287
ENSOCUG00000000930	227
ENSOCUG00000000931	915
ENSOCUG00000000932	39
ENSOCUG00000000933	822
ENSOCUG00000000934	1491
ENSOCUG00000000936	56
ENSOCUG00000000937	2933
ENSOCUG00000000938	929
ENSOCUG00000000939	581
ENSOCUG00000000940	251
ENSOCUG00000000941	6010
ENSOCUG00000000942	4762
ENSOCUG00000000943	252
ENSOCUG00000000944	247
ENSOCUG00000000945	37
ENSOCUG00000000947	352
ENSOCUG00000000948	4
ENSOCUG00000000950	209
ENSOCUG00000000953	1
ENSOCUG00000000956	1602
ENSOCUG00000000957	0
ENSOCUG00000000959	6216
ENSOCUG00000000960	831
ENSOCUG00000000962	61
ENSOCUG00000000963	711
ENSOCUG00000000965	1034
ENSOCUG00000000966	1022
ENSOCUG00000000967	5901
ENSOCUG00000000968	3278
ENSOCUG00000000969	1
ENSOCUG00000000972	185
ENSOCUG00000000973	189
ENSOCUG00000000974	70
ENSOCUG00000000977	3
ENSOCUG00000000978	7795
ENSOCUG00000000980	5069
ENSOCUG00000000981	5
ENSOCUG00000000982	728
ENSOCUG00000000983	1216
ENSOCUG00000000984	194
ENSOCUG00000000986	11
ENSOCUG00000000987	6508
ENSOCUG00000000988	1560
ENSOCUG00000000989	2701
ENSOCUG00000000990	0
ENSOCUG00000000991	2188
ENSOCUG00000000996	3390
ENSOCUG00000000997	714
ENSOCUG00000000998	7053
ENSOCUG00000000999	139126
ENSOCUG00000001001	794
ENSOCUG00000001002	514
ENSOCUG00000001004	3
ENSOCUG00000001005	2009
ENSOCUG00000001006	9
ENSOCUG00000001008	846
ENSOCUG00000001009	4460
ENSOCUG00000001011	75
ENSOCUG00000001012	0
ENSOCUG00000001013	5671
ENSOCUG00000001016	2065
ENSOCUG00000001018	1
ENSOCUG00000001019	9
ENSOCUG00000001020	1544
ENSOCUG00000001021	3
ENSOCUG00000001022	1
ENSOCUG00000001023	4834
ENSOCUG00000001026	2830
ENSOCUG00000001027	4
ENSOCUG00000001028	1163
ENSOCUG00000001029	6
ENSOCUG00000001030	233
ENSOCUG00000001031	605
ENSOCUG00000001032	0
ENSOCUG00000001033	1
ENSOCUG00000001034	307
ENSOCUG00000001035	2139
ENSOCUG00000001036	0
ENSOCUG00000001037	0
ENSOCUG00000001039	225
ENSOCUG00000001040	9
ENSOCUG00000001041	12
ENSOCUG00000001042	4897
ENSOCUG00000001043	5137
ENSOCUG00000001045	183
ENSOCUG00000001046	5
ENSOCUG00000001047	1051
ENSOCUG00000001048	1484
ENSOCUG00000001049	4
ENSOCUG00000001050	2251
ENSOCUG00000001051	23
ENSOCUG00000001052	1707
ENSOCUG00000001053	726
ENSOCUG00000001054	574
ENSOCUG00000001055	287
ENSOCUG00000001057	2237
ENSOCUG00000001058	810
ENSOCUG00000001060	1866
ENSOCUG00000001062	401
ENSOCUG00000001063	8
ENSOCUG00000001067	0
ENSOCUG00000001070	0
ENSOCUG00000001071	0
ENSOCUG00000001072	9209
ENSOCUG00000001073	724
ENSOCUG00000001074	0
ENSOCUG00000001075	25
ENSOCUG00000001076	466
ENSOCUG00000001077	2
ENSOCUG00000001078	2588
ENSOCUG00000001081	3290
ENSOCUG00000001082	681
ENSOCUG00000001083	0
ENSOCUG00000001084	129
ENSOCUG00000001085	49
ENSOCUG00000001086	173
ENSOCUG00000001087	0
ENSOCUG00000001088	348
ENSOCUG00000001089	8
ENSOCUG00000001090	2
ENSOCUG00000001092	106
ENSOCUG00000001093	500
ENSOCUG00000001094	0
ENSOCUG00000001096	1276
ENSOCUG00000001097	347
ENSOCUG00000001098	13
ENSOCUG00000001099	9
ENSOCUG00000001100	24
ENSOCUG00000001101	4142
ENSOCUG00000001102	4674
ENSOCUG00000001103	32
ENSOCUG00000001104	5391
ENSOCUG00000001105	3
ENSOCUG00000001106	5070
ENSOCUG00000001107	250
ENSOCUG00000001108	3096
ENSOCUG00000001109	3282
ENSOCUG00000001110	0
ENSOCUG00000001111	1601
ENSOCUG00000001112	5364
ENSOCUG00000001113	4739
ENSOCUG00000001114	35
ENSOCUG00000001116	149
ENSOCUG00000001117	30
ENSOCUG00000001119	688
ENSOCUG00000001120	5479
ENSOCUG00000001121	1565
ENSOCUG00000001122	0
ENSOCUG00000001124	366
ENSOCUG00000001125	754
ENSOCUG00000001127	1142
ENSOCUG00000001129	2
ENSOCUG00000001130	109
ENSOCUG00000001131	983
ENSOCUG00000001134	0
ENSOCUG00000001135	93
ENSOCUG00000001136	1740
ENSOCUG00000001137	1696
ENSOCUG00000001138	982
ENSOCUG00000001139	10
ENSOCUG00000001142	2646
ENSOCUG00000001144	10271
ENSOCUG00000001145	29
ENSOCUG00000001150	100
ENSOCUG00000001151	59
ENSOCUG00000001152	664
ENSOCUG00000001155	16248
ENSOCUG00000001156	0
ENSOCUG00000001157	0
ENSOCUG00000001158	59
ENSOCUG00000001159	0
ENSOCUG00000001160	0
ENSOCUG00000001161	1472
ENSOCUG00000001162	3600
ENSOCUG00000001164	1910
ENSOCUG00000001165	2663
ENSOCUG00000001166	405
ENSOCUG00000001168	2500
ENSOCUG00000001169	2757
ENSOCUG00000001170	883
ENSOCUG00000001171	17
ENSOCUG00000001172	151
ENSOCUG00000001173	164
ENSOCUG00000001174	76
ENSOCUG00000001175	3211
ENSOCUG00000001177	282
ENSOCUG00000001178	44
ENSOCUG00000001179	295
ENSOCUG00000001180	1891
ENSOCUG00000001181	21
ENSOCUG00000001183	430
ENSOCUG00000001184	725
ENSOCUG00000001186	2301
ENSOCUG00000001188	1
ENSOCUG00000001190	85
ENSOCUG00000001191	1004
ENSOCUG00000001192	0
ENSOCUG00000001196	4
ENSOCUG00000001197	5002
ENSOCUG00000001200	274
ENSOCUG00000001201	37
ENSOCUG00000001203	414
ENSOCUG00000001205	50
ENSOCUG00000001207	52
ENSOCUG00000001208	11
ENSOCUG00000001209	28
ENSOCUG00000001211	238
ENSOCUG00000001212	11800
ENSOCUG00000001215	2487
ENSOCUG00000001216	228
ENSOCUG00000001217	2062
ENSOCUG00000001218	389
ENSOCUG00000001219	326
ENSOCUG00000001220	3281
ENSOCUG00000001222	74
ENSOCUG00000001223	792
ENSOCUG00000001224	78
ENSOCUG00000001225	32
ENSOCUG00000001227	36
ENSOCUG00000001228	1934
ENSOCUG00000001229	130
ENSOCUG00000001230	23
ENSOCUG00000001231	15
ENSOCUG00000001232	11625
ENSOCUG00000001233	166
ENSOCUG00000001234	57
ENSOCUG00000001235	1642
ENSOCUG00000001236	0
ENSOCUG00000001239	261
ENSOCUG00000001241	343
ENSOCUG00000001242	70
ENSOCUG00000001246	1937
ENSOCUG00000001247	605
ENSOCUG00000001248	6
ENSOCUG00000001249	660
ENSOCUG00000001250	3659
ENSOCUG00000001254	1524
ENSOCUG00000001255	8
ENSOCUG00000001257	110
ENSOCUG00000001258	27
ENSOCUG00000001259	0
ENSOCUG00000001263	13
ENSOCUG00000001264	205
ENSOCUG00000001265	146
ENSOCUG00000001266	1953
ENSOCUG00000001267	0
ENSOCUG00000001269	6185
ENSOCUG00000001270	1141
ENSOCUG00000001271	2409
ENSOCUG00000001272	1417
ENSOCUG00000001277	107
ENSOCUG00000001278	114
ENSOCUG00000001279	122
ENSOCUG00000001280	46645
ENSOCUG00000001281	897
ENSOCUG00000001284	2475
ENSOCUG00000001286	4007
ENSOCUG00000001288	20326
ENSOCUG00000001289	5956
ENSOCUG00000001290	119
ENSOCUG00000001292	2664
ENSOCUG00000001294	1
ENSOCUG00000001295	772
ENSOCUG00000001296	1
ENSOCUG00000001297	1465
ENSOCUG00000001299	384
ENSOCUG00000001300	176
ENSOCUG00000001301	0
ENSOCUG00000001302	7
ENSOCUG00000001303	3212
ENSOCUG00000001304	227
ENSOCUG00000001305	182
ENSOCUG00000001306	3126
ENSOCUG00000001307	879
ENSOCUG00000001309	246
ENSOCUG00000001310	277
ENSOCUG00000001311	810
ENSOCUG00000001315	778
ENSOCUG00000001316	0
ENSOCUG00000001317	1684
ENSOCUG00000001319	2083
ENSOCUG00000001320	433
ENSOCUG00000001322	23
ENSOCUG00000001324	21421
ENSOCUG00000001326	3032
ENSOCUG00000001327	7
ENSOCUG00000001328	1433
ENSOCUG00000001331	0
ENSOCUG00000001333	188
ENSOCUG00000001334	9526
ENSOCUG00000001335	18
ENSOCUG00000001336	3130
ENSOCUG00000001337	3203
ENSOCUG00000001338	552
ENSOCUG00000001341	22
ENSOCUG00000001342	3
ENSOCUG00000001343	8652
ENSOCUG00000001345	0
ENSOCUG00000001346	0
ENSOCUG00000001347	0
ENSOCUG00000001349	1213
ENSOCUG00000001351	33
ENSOCUG00000001352	3319
ENSOCUG00000001353	241
ENSOCUG00000001355	7
ENSOCUG00000001357	3261
ENSOCUG00000001360	86
ENSOCUG00000001361	0
ENSOCUG00000001362	411
ENSOCUG00000001363	0
ENSOCUG00000001366	10
ENSOCUG00000001367	0
ENSOCUG00000001368	19
ENSOCUG00000001370	410
ENSOCUG00000001372	5
ENSOCUG00000001373	64
ENSOCUG00000001374	274
ENSOCUG00000001375	371
ENSOCUG00000001376	7
ENSOCUG00000001377	0
ENSOCUG00000001378	0
ENSOCUG00000001380	1
ENSOCUG00000001382	1371
ENSOCUG00000001383	1066
ENSOCUG00000001384	204
ENSOCUG00000001385	0
ENSOCUG00000001386	331
ENSOCUG00000001387	66
ENSOCUG00000001388	0
ENSOCUG00000001389	1
ENSOCUG00000001390	7121
ENSOCUG00000001391	315
ENSOCUG00000001392	282
ENSOCUG00000001393	5
ENSOCUG00000001397	1349
ENSOCUG00000001398	1435
ENSOCUG00000001401	2521
ENSOCUG00000001402	4511
ENSOCUG00000001405	411
ENSOCUG00000001406	868
ENSOCUG00000001407	573
ENSOCUG00000001408	1
ENSOCUG00000001409	2095
ENSOCUG00000001410	0
ENSOCUG00000001411	2
ENSOCUG00000001412	16770
ENSOCUG00000001414	6122
ENSOCUG00000001415	108
ENSOCUG00000001418	1412
ENSOCUG00000001419	749
ENSOCUG00000001420	1217
ENSOCUG00000001422	2590
ENSOCUG00000001424	1
ENSOCUG00000001425	1228
ENSOCUG00000001426	498
ENSOCUG00000001427	1139
ENSOCUG00000001428	623
ENSOCUG00000001429	524
ENSOCUG00000001430	3039
ENSOCUG00000001432	2497
ENSOCUG00000001434	950
ENSOCUG00000001435	3501
ENSOCUG00000001436	5089
ENSOCUG00000001437	91
ENSOCUG00000001438	481
ENSOCUG00000001439	5402
ENSOCUG00000001440	0
ENSOCUG00000001443	855
ENSOCUG00000001444	2020
ENSOCUG00000001445	0
ENSOCUG00000001446	643
ENSOCUG00000001447	6944
ENSOCUG00000001448	229
ENSOCUG00000001452	6
ENSOCUG00000001454	3707
ENSOCUG00000001455	9350
ENSOCUG00000001456	2166
ENSOCUG00000001457	5
ENSOCUG00000001459	1081
ENSOCUG00000001460	1103
ENSOCUG00000001461	321
ENSOCUG00000001462	2
ENSOCUG00000001463	1
ENSOCUG00000001464	2229
ENSOCUG00000001465	101
ENSOCUG00000001466	0
ENSOCUG00000001467	5065
ENSOCUG00000001468	23418
ENSOCUG00000001469	1262
ENSOCUG00000001473	3886
ENSOCUG00000001475	3838
ENSOCUG00000001477	1
ENSOCUG00000001478	1730
ENSOCUG00000001479	2196
ENSOCUG00000001480	1220
ENSOCUG00000001481	528
ENSOCUG00000001484	225
ENSOCUG00000001485	15
ENSOCUG00000001488	264
ENSOCUG00000001489	8086
ENSOCUG00000001490	64
ENSOCUG00000001491	0
ENSOCUG00000001493	0
ENSOCUG00000001495	0
ENSOCUG00000001496	3671
ENSOCUG00000001497	33
ENSOCUG00000001498	1154
ENSOCUG00000001499	976
ENSOCUG00000001500	1895
ENSOCUG00000001501	720
ENSOCUG00000001504	3911
ENSOCUG00000001508	0
ENSOCUG00000001510	3
ENSOCUG00000001512	4
ENSOCUG00000001513	2287
ENSOCUG00000001514	0
ENSOCUG00000001515	54
ENSOCUG00000001517	810
ENSOCUG00000001518	5
ENSOCUG00000001519	1027
ENSOCUG00000001522	26
ENSOCUG00000001523	717
ENSOCUG00000001524	203
ENSOCUG00000001525	82
ENSOCUG00000001526	212
ENSOCUG00000001530	3504
ENSOCUG00000001532	1470
ENSOCUG00000001535	835
ENSOCUG00000001536	636
ENSOCUG00000001537	410
ENSOCUG00000001539	133
ENSOCUG00000001540	117
ENSOCUG00000001542	336
ENSOCUG00000001543	421
ENSOCUG00000001545	425
ENSOCUG00000001546	101
ENSOCUG00000001548	68
ENSOCUG00000001551	11195
ENSOCUG00000001552	788
ENSOCUG00000001553	5994
ENSOCUG00000001554	479
ENSOCUG00000001555	6350
ENSOCUG00000001560	2495
ENSOCUG00000001561	42
ENSOCUG00000001565	1344
ENSOCUG00000001568	575
ENSOCUG00000001569	0
ENSOCUG00000001570	378
ENSOCUG00000001571	4934
ENSOCUG00000001573	366
ENSOCUG00000001574	2110
ENSOCUG00000001575	4399
ENSOCUG00000001576	789
ENSOCUG00000001577	0
ENSOCUG00000001578	3757
ENSOCUG00000001581	244
ENSOCUG00000001582	119
ENSOCUG00000001583	645
ENSOCUG00000001585	1127
ENSOCUG00000001586	202
ENSOCUG00000001587	437
ENSOCUG00000001588	892
ENSOCUG00000001590	1428
ENSOCUG00000001591	1256
ENSOCUG00000001592	1655
ENSOCUG00000001594	928
ENSOCUG00000001595	11751
ENSOCUG00000001596	53
ENSOCUG00000001597	5
ENSOCUG00000001598	15518
ENSOCUG00000001599	152
ENSOCUG00000001601	621
ENSOCUG00000001603	59
ENSOCUG00000001604	324
ENSOCUG00000001605	1308
ENSOCUG00000001606	18434
ENSOCUG00000001607	621
ENSOCUG00000001609	6
ENSOCUG00000001610	838
ENSOCUG00000001612	0
ENSOCUG00000001613	554
ENSOCUG00000001616	677
ENSOCUG00000001617	30
ENSOCUG00000001618	43
ENSOCUG00000001620	6326
ENSOCUG00000001622	452
ENSOCUG00000001623	16
ENSOCUG00000001627	22
ENSOCUG00000001628	1033
ENSOCUG00000001629	1629
ENSOCUG00000001630	0
ENSOCUG00000001631	3
ENSOCUG00000001633	1891
ENSOCUG00000001636	698
ENSOCUG00000001638	4
ENSOCUG00000001639	0
ENSOCUG00000001641	0
ENSOCUG00000001645	11047
ENSOCUG00000001646	1919
ENSOCUG00000001647	1
ENSOCUG00000001648	1
ENSOCUG00000001651	1350
ENSOCUG00000001652	42
ENSOCUG00000001655	94
ENSOCUG00000001656	919
ENSOCUG00000001657	27
ENSOCUG00000001659	0
ENSOCUG00000001660	317
ENSOCUG00000001661	11055
ENSOCUG00000001662	43
ENSOCUG00000001663	0
ENSOCUG00000001665	192
ENSOCUG00000001667	33017
ENSOCUG00000001669	461
ENSOCUG00000001670	2559
ENSOCUG00000001671	612
ENSOCUG00000001672	271
ENSOCUG00000001673	684
ENSOCUG00000001675	1088
ENSOCUG00000001676	66
ENSOCUG00000001677	4638
ENSOCUG00000001678	8658
ENSOCUG00000001679	0
ENSOCUG00000001680	28
ENSOCUG00000001681	303
ENSOCUG00000001683	897
ENSOCUG00000001684	695
ENSOCUG00000001685	9715
ENSOCUG00000001686	1714
ENSOCUG00000001687	391
ENSOCUG00000001688	89
ENSOCUG00000001689	17
ENSOCUG00000001691	3171
ENSOCUG00000001692	1526
ENSOCUG00000001693	1326
ENSOCUG00000001694	0
ENSOCUG00000001695	0
ENSOCUG00000001696	749
ENSOCUG00000001697	5594
ENSOCUG00000001698	1269
ENSOCUG00000001699	950
ENSOCUG00000001701	761
ENSOCUG00000001702	0
ENSOCUG00000001703	36
ENSOCUG00000001704	3
ENSOCUG00000001710	144
ENSOCUG00000001711	1724
ENSOCUG00000001712	511
ENSOCUG00000001714	0
ENSOCUG00000001715	232
ENSOCUG00000001716	15
ENSOCUG00000001717	27
ENSOCUG00000001718	6237
ENSOCUG00000001719	23
ENSOCUG00000001720	0
ENSOCUG00000001722	3
ENSOCUG00000001723	576
ENSOCUG00000001724	192
ENSOCUG00000001725	9530
ENSOCUG00000001726	62
ENSOCUG00000001727	222
ENSOCUG00000001729	5414
ENSOCUG00000001730	5334
ENSOCUG00000001732	1662
ENSOCUG00000001734	1748
ENSOCUG00000001735	12886
ENSOCUG00000001736	635
ENSOCUG00000001738	253
ENSOCUG00000001739	54
ENSOCUG00000001741	1944
ENSOCUG00000001742	723
ENSOCUG00000001746	11
ENSOCUG00000001748	861
ENSOCUG00000001750	888
ENSOCUG00000001751	1533
ENSOCUG00000001752	5103
ENSOCUG00000001753	3474
ENSOCUG00000001754	2415
ENSOCUG00000001757	4
ENSOCUG00000001758	842
ENSOCUG00000001759	6
ENSOCUG00000001761	6
ENSOCUG00000001764	126
ENSOCUG00000001765	851
ENSOCUG00000001766	0
ENSOCUG00000001768	1746
ENSOCUG00000001769	120
ENSOCUG00000001770	0
ENSOCUG00000001772	1503
ENSOCUG00000001776	1356
ENSOCUG00000001777	775
ENSOCUG00000001779	953
ENSOCUG00000001780	0
ENSOCUG00000001781	1240
ENSOCUG00000001782	1232
ENSOCUG00000001783	731
ENSOCUG00000001785	0
ENSOCUG00000001786	739
ENSOCUG00000001787	4333
ENSOCUG00000001788	196
ENSOCUG00000001789	484
ENSOCUG00000001790	2771
ENSOCUG00000001792	3
ENSOCUG00000001793	12
ENSOCUG00000001794	0
ENSOCUG00000001798	2064
ENSOCUG00000001799	10749
ENSOCUG00000001801	516
ENSOCUG00000001802	434
ENSOCUG00000001803	331
ENSOCUG00000001804	482
ENSOCUG00000001806	790
ENSOCUG00000001807	881
ENSOCUG00000001808	12785
ENSOCUG00000001810	2363
ENSOCUG00000001811	0
ENSOCUG00000001812	164
ENSOCUG00000001813	15
ENSOCUG00000001814	534
ENSOCUG00000001816	6779
ENSOCUG00000001817	2134
ENSOCUG00000001818	2474
ENSOCUG00000001819	205
ENSOCUG00000001820	2535
ENSOCUG00000001821	2213
ENSOCUG00000001822	67
ENSOCUG00000001823	50
ENSOCUG00000001824	240
ENSOCUG00000001825	1286
ENSOCUG00000001826	24
ENSOCUG00000001827	2083
ENSOCUG00000001828	3716
ENSOCUG00000001829	4661
ENSOCUG00000001830	77
ENSOCUG00000001831	0
ENSOCUG00000001832	947
ENSOCUG00000001833	1293
ENSOCUG00000001834	625
ENSOCUG00000001836	2054
ENSOCUG00000001837	3005
ENSOCUG00000001838	612
ENSOCUG00000001839	5257
ENSOCUG00000001842	238
ENSOCUG00000001843	2780
ENSOCUG00000001844	57
ENSOCUG00000001847	23170
ENSOCUG00000001849	3
ENSOCUG00000001850	0
ENSOCUG00000001851	3506
ENSOCUG00000001853	286
ENSOCUG00000001855	67
ENSOCUG00000001856	286
ENSOCUG00000001857	353
ENSOCUG00000001858	8
ENSOCUG00000001859	413
ENSOCUG00000001860	3657
ENSOCUG00000001861	1311
ENSOCUG00000001863	4387
ENSOCUG00000001864	3
ENSOCUG00000001866	0
ENSOCUG00000001867	259
ENSOCUG00000001868	1052
ENSOCUG00000001869	0
ENSOCUG00000001870	62
ENSOCUG00000001871	0
ENSOCUG00000001873	1773
ENSOCUG00000001874	725
ENSOCUG00000001875	987
ENSOCUG00000001876	12
ENSOCUG00000001877	7246
ENSOCUG00000001879	156
ENSOCUG00000001880	681
ENSOCUG00000001881	492
ENSOCUG00000001882	304
ENSOCUG00000001883	13
ENSOCUG00000001884	1222
ENSOCUG00000001885	208
ENSOCUG00000001886	12345
ENSOCUG00000001887	4445
ENSOCUG00000001888	889
ENSOCUG00000001889	3592
ENSOCUG00000001890	13
ENSOCUG00000001891	99
ENSOCUG00000001892	2982
ENSOCUG00000001894	596
ENSOCUG00000001897	658
ENSOCUG00000001898	7
ENSOCUG00000001901	0
ENSOCUG00000001902	534
ENSOCUG00000001903	262
ENSOCUG00000001904	0
ENSOCUG00000001907	922
ENSOCUG00000001908	1054
ENSOCUG00000001909	0
ENSOCUG00000001910	335
ENSOCUG00000001911	3635
ENSOCUG00000001912	5844
ENSOCUG00000001913	336
ENSOCUG00000001914	1438
ENSOCUG00000001915	1777
ENSOCUG00000001916	4
ENSOCUG00000001918	28
ENSOCUG00000001919	1106
ENSOCUG00000001920	1407
ENSOCUG00000001921	419
ENSOCUG00000001923	169
ENSOCUG00000001924	264
ENSOCUG00000001925	332
ENSOCUG00000001929	31
ENSOCUG00000001931	433
ENSOCUG00000001933	983
ENSOCUG00000001934	0
ENSOCUG00000001935	0
ENSOCUG00000001937	3575
ENSOCUG00000001938	3025
ENSOCUG00000001941	46
ENSOCUG00000001943	1497
ENSOCUG00000001944	0
ENSOCUG00000001945	0
ENSOCUG00000001946	0
ENSOCUG00000001949	722
ENSOCUG00000001950	0
ENSOCUG00000001951	200
ENSOCUG00000001952	296
ENSOCUG00000001954	146
ENSOCUG00000001955	0
ENSOCUG00000001956	346
ENSOCUG00000001957	3129
ENSOCUG00000001961	9
ENSOCUG00000001962	31
ENSOCUG00000001963	23123
ENSOCUG00000001964	981
ENSOCUG00000001965	0
ENSOCUG00000001966	168
ENSOCUG00000001967	78
ENSOCUG00000001968	314
ENSOCUG00000001969	547
ENSOCUG00000001970	56
ENSOCUG00000001971	4584
ENSOCUG00000001972	1417
ENSOCUG00000001973	7
ENSOCUG00000001975	174
ENSOCUG00000001978	0
ENSOCUG00000001979	1113
ENSOCUG00000001980	0
ENSOCUG00000001981	651
ENSOCUG00000001982	3757
ENSOCUG00000001984	1139
ENSOCUG00000001985	469
ENSOCUG00000001986	351
ENSOCUG00000001987	102
ENSOCUG00000001988	0
ENSOCUG00000001989	48
ENSOCUG00000001990	1287
ENSOCUG00000001991	51
ENSOCUG00000001992	2327
ENSOCUG00000001993	150
ENSOCUG00000001994	249
ENSOCUG00000001995	135
ENSOCUG00000001996	12
ENSOCUG00000001998	2131
ENSOCUG00000001999	1656
ENSOCUG00000002000	222
ENSOCUG00000002001	4285
ENSOCUG00000002002	0
ENSOCUG00000002003	775
ENSOCUG00000002004	2092
ENSOCUG00000002006	2624
ENSOCUG00000002007	1525
ENSOCUG00000002008	621
ENSOCUG00000002009	272
ENSOCUG00000002011	792
ENSOCUG00000002013	1149
ENSOCUG00000002014	2939
ENSOCUG00000002017	242
ENSOCUG00000002018	6007
ENSOCUG00000002019	0
ENSOCUG00000002020	33
ENSOCUG00000002021	13
ENSOCUG00000002022	4571
ENSOCUG00000002023	476
ENSOCUG00000002024	2
ENSOCUG00000002025	8665
ENSOCUG00000002026	731
ENSOCUG00000002027	2073
ENSOCUG00000002028	3
ENSOCUG00000002029	2
ENSOCUG00000002030	89
ENSOCUG00000002031	1183
ENSOCUG00000002032	5
ENSOCUG00000002033	418
ENSOCUG00000002037	4328
ENSOCUG00000002038	1374
ENSOCUG00000002039	0
ENSOCUG00000002040	1
ENSOCUG00000002041	5888
ENSOCUG00000002042	810
ENSOCUG00000002043	1557
ENSOCUG00000002047	9
ENSOCUG00000002050	288
ENSOCUG00000002051	105
ENSOCUG00000002052	2690
ENSOCUG00000002053	1688
ENSOCUG00000002054	561
ENSOCUG00000002055	556
ENSOCUG00000002056	0
ENSOCUG00000002057	0
ENSOCUG00000002058	0
ENSOCUG00000002059	1589
ENSOCUG00000002060	3493
ENSOCUG00000002062	0
ENSOCUG00000002063	13734
ENSOCUG00000002064	0
ENSOCUG00000002065	2146
ENSOCUG00000002066	474
ENSOCUG00000002069	0
ENSOCUG00000002071	2586
ENSOCUG00000002072	548
ENSOCUG00000002073	3076
ENSOCUG00000002074	9184
ENSOCUG00000002075	977
ENSOCUG00000002076	1278
ENSOCUG00000002078	0
ENSOCUG00000002080	152
ENSOCUG00000002083	50
ENSOCUG00000002084	1444
ENSOCUG00000002085	1289
ENSOCUG00000002086	0
ENSOCUG00000002089	1
ENSOCUG00000002090	16936
ENSOCUG00000002093	717
ENSOCUG00000002094	2537
ENSOCUG00000002095	879
ENSOCUG00000002097	0
ENSOCUG00000002098	744
ENSOCUG00000002099	2437
ENSOCUG00000002100	2816
ENSOCUG00000002102	905
ENSOCUG00000002103	4
ENSOCUG00000002104	0
ENSOCUG00000002105	1995
ENSOCUG00000002106	299
ENSOCUG00000002107	8786
ENSOCUG00000002108	126
ENSOCUG00000002110	1487
ENSOCUG00000002111	0
ENSOCUG00000002112	23
ENSOCUG00000002114	438
ENSOCUG00000002115	938
ENSOCUG00000002117	919
ENSOCUG00000002118	85
ENSOCUG00000002119	147
ENSOCUG00000002120	2413
ENSOCUG00000002121	3581
ENSOCUG00000002122	2440
ENSOCUG00000002123	131
ENSOCUG00000002125	38
ENSOCUG00000002126	151
ENSOCUG00000002127	360
ENSOCUG00000002128	210
ENSOCUG00000002129	14736
ENSOCUG00000002131	1290
ENSOCUG00000002132	2606
ENSOCUG00000002134	575
ENSOCUG00000002135	2335
ENSOCUG00000002137	2343
ENSOCUG00000002138	0
ENSOCUG00000002139	560
ENSOCUG00000002140	567
ENSOCUG00000002141	0
ENSOCUG00000002142	20
ENSOCUG00000002143	982
ENSOCUG00000002144	253
ENSOCUG00000002145	376
ENSOCUG00000002146	0
ENSOCUG00000002147	1745
ENSOCUG00000002148	3079
ENSOCUG00000002149	416
ENSOCUG00000002150	11639
ENSOCUG00000002151	1803
ENSOCUG00000002152	142
ENSOCUG00000002153	1295
ENSOCUG00000002154	2012
ENSOCUG00000002155	5967
ENSOCUG00000002156	1275
ENSOCUG00000002157	9806
ENSOCUG00000002158	680
ENSOCUG00000002159	1921
ENSOCUG00000002160	1426
ENSOCUG00000002163	1618
ENSOCUG00000002165	1995
ENSOCUG00000002166	1259
ENSOCUG00000002167	1479
ENSOCUG00000002171	633
ENSOCUG00000002172	883
ENSOCUG00000002173	660
ENSOCUG00000002176	3435
ENSOCUG00000002177	445
ENSOCUG00000002178	619
ENSOCUG00000002179	1291
ENSOCUG00000002180	1600
ENSOCUG00000002181	2621
ENSOCUG00000002182	141
ENSOCUG00000002183	1713
ENSOCUG00000002185	3
ENSOCUG00000002186	168
ENSOCUG00000002187	16239
ENSOCUG00000002188	1393
ENSOCUG00000002189	84
ENSOCUG00000002190	3267
ENSOCUG00000002192	187
ENSOCUG00000002193	768
ENSOCUG00000002194	2063
ENSOCUG00000002196	0
ENSOCUG00000002197	6005
ENSOCUG00000002198	212
ENSOCUG00000002199	0
ENSOCUG00000002200	703
ENSOCUG00000002202	787
ENSOCUG00000002203	2597
ENSOCUG00000002204	101
ENSOCUG00000002205	681
ENSOCUG00000002206	330
ENSOCUG00000002207	179
ENSOCUG00000002208	0
ENSOCUG00000002210	1473
ENSOCUG00000002211	56
ENSOCUG00000002212	730
ENSOCUG00000002215	104
ENSOCUG00000002216	1173
ENSOCUG00000002217	1193
ENSOCUG00000002218	646
ENSOCUG00000002219	600
ENSOCUG00000002220	976
ENSOCUG00000002222	4
ENSOCUG00000002223	280
ENSOCUG00000002224	905
ENSOCUG00000002225	4472
ENSOCUG00000002226	1062
ENSOCUG00000002230	39155
ENSOCUG00000002231	1099
ENSOCUG00000002233	15
ENSOCUG00000002235	1699
ENSOCUG00000002236	4089
ENSOCUG00000002237	3
ENSOCUG00000002238	2031
ENSOCUG00000002240	809
ENSOCUG00000002241	2339
ENSOCUG00000002242	71
ENSOCUG00000002243	1125
ENSOCUG00000002244	703
ENSOCUG00000002245	803
ENSOCUG00000002246	1074
ENSOCUG00000002248	2159
ENSOCUG00000002249	670
ENSOCUG00000002250	310
ENSOCUG00000002251	779
ENSOCUG00000002253	545
ENSOCUG00000002254	1593
ENSOCUG00000002256	127
ENSOCUG00000002258	554
ENSOCUG00000002259	1942
ENSOCUG00000002260	663
ENSOCUG00000002261	5
ENSOCUG00000002263	4189
ENSOCUG00000002264	3016
ENSOCUG00000002267	1287
ENSOCUG00000002269	159
ENSOCUG00000002271	4924
ENSOCUG00000002272	56
ENSOCUG00000002278	518
ENSOCUG00000002279	1472
ENSOCUG00000002281	293
ENSOCUG00000002283	509
ENSOCUG00000002284	16
ENSOCUG00000002285	34
ENSOCUG00000002287	1556
ENSOCUG00000002289	3254
ENSOCUG00000002290	2620
ENSOCUG00000002291	0
ENSOCUG00000002292	3406
ENSOCUG00000002295	584
ENSOCUG00000002296	1808
ENSOCUG00000002297	3
ENSOCUG00000002298	1704
ENSOCUG00000002299	2172
ENSOCUG00000002300	1054
ENSOCUG00000002301	33
ENSOCUG00000002302	1327
ENSOCUG00000002303	493
ENSOCUG00000002304	5787
ENSOCUG00000002305	0
ENSOCUG00000002306	4
ENSOCUG00000002309	877
ENSOCUG00000002310	381
ENSOCUG00000002311	150
ENSOCUG00000002312	1618
ENSOCUG00000002313	3877
ENSOCUG00000002314	0
ENSOCUG00000002315	5720
ENSOCUG00000002316	1459
ENSOCUG00000002317	0
ENSOCUG00000002318	1303
ENSOCUG00000002319	1
ENSOCUG00000002320	4209
ENSOCUG00000002322	863
ENSOCUG00000002323	2923
ENSOCUG00000002324	4861
ENSOCUG00000002325	2628
ENSOCUG00000002326	760
ENSOCUG00000002331	0
ENSOCUG00000002332	1020
ENSOCUG00000002334	682
ENSOCUG00000002335	11
ENSOCUG00000002336	149
ENSOCUG00000002337	6
ENSOCUG00000002338	34
ENSOCUG00000002339	1333
ENSOCUG00000002341	1964
ENSOCUG00000002342	56
ENSOCUG00000002344	6698
ENSOCUG00000002345	0
ENSOCUG00000002346	278
ENSOCUG00000002349	78
ENSOCUG00000002350	810
ENSOCUG00000002352	2695
ENSOCUG00000002353	280
ENSOCUG00000002356	141
ENSOCUG00000002357	56
ENSOCUG00000002358	376
ENSOCUG00000002360	2949
ENSOCUG00000002361	4025
ENSOCUG00000002363	765
ENSOCUG00000002364	7
ENSOCUG00000002365	0
ENSOCUG00000002366	11
ENSOCUG00000002367	21
ENSOCUG00000002368	1926
ENSOCUG00000002369	18
ENSOCUG00000002371	117
ENSOCUG00000002372	2979
ENSOCUG00000002373	28
ENSOCUG00000002375	2001
ENSOCUG00000002376	184
ENSOCUG00000002378	608
ENSOCUG00000002379	1474
ENSOCUG00000002380	1767
ENSOCUG00000002381	442
ENSOCUG00000002383	1148
ENSOCUG00000002384	176
ENSOCUG00000002386	853
ENSOCUG00000002387	1278
ENSOCUG00000002389	1778
ENSOCUG00000002390	1343
ENSOCUG00000002391	1203
ENSOCUG00000002392	4196
ENSOCUG00000002393	233
ENSOCUG00000002394	4096
ENSOCUG00000002395	2061
ENSOCUG00000002396	3491
ENSOCUG00000002397	1877
ENSOCUG00000002398	1141
ENSOCUG00000002399	37
ENSOCUG00000002400	171
ENSOCUG00000002401	11
ENSOCUG00000002402	0
ENSOCUG00000002403	678
ENSOCUG00000002404	0
ENSOCUG00000002406	2395
ENSOCUG00000002407	2370
ENSOCUG00000002408	1
ENSOCUG00000002409	314
ENSOCUG00000002410	2253
ENSOCUG00000002411	108
ENSOCUG00000002412	0
ENSOCUG00000002413	2
ENSOCUG00000002414	2512
ENSOCUG00000002417	935
ENSOCUG00000002418	290
ENSOCUG00000002419	13863
ENSOCUG00000002420	40
ENSOCUG00000002421	1078
ENSOCUG00000002424	237
ENSOCUG00000002425	387
ENSOCUG00000002426	232
ENSOCUG00000002427	945
ENSOCUG00000002428	1479
ENSOCUG00000002429	8135
ENSOCUG00000002431	38
ENSOCUG00000002432	1586
ENSOCUG00000002433	11
ENSOCUG00000002434	608
ENSOCUG00000002435	948
ENSOCUG00000002436	264
ENSOCUG00000002437	429
ENSOCUG00000002438	633
ENSOCUG00000002439	1451
ENSOCUG00000002440	21
ENSOCUG00000002441	3185
ENSOCUG00000002442	1245
ENSOCUG00000002443	0
ENSOCUG00000002444	277
ENSOCUG00000002445	6827
ENSOCUG00000002447	742
ENSOCUG00000002448	2904
ENSOCUG00000002449	1612
ENSOCUG00000002450	21
ENSOCUG00000002451	11541
ENSOCUG00000002452	0
ENSOCUG00000002453	0
ENSOCUG00000002455	8051
ENSOCUG00000002456	787
ENSOCUG00000002457	14
ENSOCUG00000002458	96
ENSOCUG00000002461	2259
ENSOCUG00000002462	1
ENSOCUG00000002463	2226
ENSOCUG00000002464	1097
ENSOCUG00000002466	35
ENSOCUG00000002467	10
ENSOCUG00000002468	158
ENSOCUG00000002470	1304
ENSOCUG00000002473	3063
ENSOCUG00000002474	0
ENSOCUG00000002476	709
ENSOCUG00000002477	14
ENSOCUG00000002478	596
ENSOCUG00000002480	2171
ENSOCUG00000002481	1
ENSOCUG00000002483	206
ENSOCUG00000002484	1902
ENSOCUG00000002485	1304
ENSOCUG00000002486	5
ENSOCUG00000002487	6
ENSOCUG00000002488	0
ENSOCUG00000002489	1419
ENSOCUG00000002490	0
ENSOCUG00000002492	434
ENSOCUG00000002494	1292
ENSOCUG00000002495	1775
ENSOCUG00000002496	293
ENSOCUG00000002497	948
ENSOCUG00000002498	1515
ENSOCUG00000002500	0
ENSOCUG00000002503	59
ENSOCUG00000002504	313
ENSOCUG00000002505	2351
ENSOCUG00000002506	6963
ENSOCUG00000002507	534
ENSOCUG00000002508	0
ENSOCUG00000002509	408
ENSOCUG00000002510	536
ENSOCUG00000002512	2769
ENSOCUG00000002513	0
ENSOCUG00000002515	136
ENSOCUG00000002516	0
ENSOCUG00000002518	2259
ENSOCUG00000002519	599
ENSOCUG00000002522	680
ENSOCUG00000002523	651
ENSOCUG00000002528	1921
ENSOCUG00000002529	1
ENSOCUG00000002530	3049
ENSOCUG00000002533	1311
ENSOCUG00000002536	719
ENSOCUG00000002537	182
ENSOCUG00000002539	0
ENSOCUG00000002541	3639
ENSOCUG00000002542	0
ENSOCUG00000002543	3357
ENSOCUG00000002546	0
ENSOCUG00000002549	7637
ENSOCUG00000002551	591
ENSOCUG00000002553	308
ENSOCUG00000002554	1163
ENSOCUG00000002555	9688
ENSOCUG00000002556	992
ENSOCUG00000002557	9
ENSOCUG00000002559	8286
ENSOCUG00000002562	1892
ENSOCUG00000002563	726
ENSOCUG00000002565	67
ENSOCUG00000002566	5
ENSOCUG00000002567	0
ENSOCUG00000002569	1124
ENSOCUG00000002572	375
ENSOCUG00000002573	2153
ENSOCUG00000002574	2551
ENSOCUG00000002575	0
ENSOCUG00000002576	2
ENSOCUG00000002577	280
ENSOCUG00000002580	42
ENSOCUG00000002581	5171
ENSOCUG00000002582	59
ENSOCUG00000002583	965
ENSOCUG00000002584	6
ENSOCUG00000002586	0
ENSOCUG00000002587	737
ENSOCUG00000002591	520
ENSOCUG00000002593	2852
ENSOCUG00000002594	8364
ENSOCUG00000002595	93
ENSOCUG00000002596	125
ENSOCUG00000002598	1979
ENSOCUG00000002599	0
ENSOCUG00000002601	4256
ENSOCUG00000002602	0
ENSOCUG00000002603	386
ENSOCUG00000002605	0
ENSOCUG00000002606	46
ENSOCUG00000002607	1
ENSOCUG00000002609	13
ENSOCUG00000002610	1082
ENSOCUG00000002611	804
ENSOCUG00000002612	1
ENSOCUG00000002613	357
ENSOCUG00000002614	12
ENSOCUG00000002617	19
ENSOCUG00000002619	990
ENSOCUG00000002620	1
ENSOCUG00000002623	1924
ENSOCUG00000002624	177
ENSOCUG00000002626	247
ENSOCUG00000002627	2094
ENSOCUG00000002628	672
ENSOCUG00000002629	1978
ENSOCUG00000002630	181
ENSOCUG00000002631	1276
ENSOCUG00000002632	10
ENSOCUG00000002633	5914
ENSOCUG00000002635	36
ENSOCUG00000002636	745
ENSOCUG00000002637	1532
ENSOCUG00000002638	404
ENSOCUG00000002641	3544
ENSOCUG00000002642	23
ENSOCUG00000002643	2872
ENSOCUG00000002646	4
ENSOCUG00000002647	5720
ENSOCUG00000002648	0
ENSOCUG00000002650	0
ENSOCUG00000002652	477
ENSOCUG00000002653	1646
ENSOCUG00000002654	0
ENSOCUG00000002655	162
ENSOCUG00000002656	27
ENSOCUG00000002657	9087
ENSOCUG00000002658	1204
ENSOCUG00000002660	233
ENSOCUG00000002662	5181
ENSOCUG00000002663	5791
ENSOCUG00000002665	391
ENSOCUG00000002668	14
ENSOCUG00000002669	2553
ENSOCUG00000002670	1400
ENSOCUG00000002671	6575
ENSOCUG00000002672	10206
ENSOCUG00000002673	60803
ENSOCUG00000002674	19
ENSOCUG00000002676	1491
ENSOCUG00000002677	5785
ENSOCUG00000002679	1620
ENSOCUG00000002682	166
ENSOCUG00000002683	4576
ENSOCUG00000002684	0
ENSOCUG00000002685	17
ENSOCUG00000002686	1342
ENSOCUG00000002687	0
ENSOCUG00000002688	24
ENSOCUG00000002689	834
ENSOCUG00000002690	5318
ENSOCUG00000002692	48
ENSOCUG00000002693	0
ENSOCUG00000002694	1214
ENSOCUG00000002695	717
ENSOCUG00000002696	47
ENSOCUG00000002697	0
ENSOCUG00000002698	106
ENSOCUG00000002699	534
ENSOCUG00000002701	799
ENSOCUG00000002702	194
ENSOCUG00000002703	133
ENSOCUG00000002704	1616
ENSOCUG00000002705	3560
ENSOCUG00000002706	669
ENSOCUG00000002707	1165
ENSOCUG00000002710	0
ENSOCUG00000002711	0
ENSOCUG00000002712	5356
ENSOCUG00000002715	934
ENSOCUG00000002716	623
ENSOCUG00000002718	63
ENSOCUG00000002719	17
ENSOCUG00000002720	4782
ENSOCUG00000002722	5099
ENSOCUG00000002723	0
ENSOCUG00000002724	904
ENSOCUG00000002725	147
ENSOCUG00000002727	3565
ENSOCUG00000002728	1339
ENSOCUG00000002730	578
ENSOCUG00000002732	0
ENSOCUG00000002733	156
ENSOCUG00000002735	2
ENSOCUG00000002736	1532
ENSOCUG00000002737	462
ENSOCUG00000002738	550
ENSOCUG00000002739	5164
ENSOCUG00000002740	985
[truncated: 27,592 more rows]
