# Supplementary material for: A bio-functional polymer that prevents retinal scarring through modulation of NRF2 signalling pathway
Source: Nat Commun. 2022 May 19;13:2796. doi: 10.1038/s41467-022-30474-6 (PMC9119969; doi:10.1038/s41467-022-30474-6)
Supplement: Supplementary file 11 — Source data [file 41467_2022_30474_MOESM11_ESM.zip › NCOMMS-21-46079B_zip/Source data 2_RNA-Seq Data/DESeq2/CountFiles/invivo/RP_N3_sorted.count]

ENSOCUG00000000004	3634
ENSOCUG00000000005	1388
ENSOCUG00000000006	1338
ENSOCUG00000000007	1
ENSOCUG00000000008	1
ENSOCUG00000000009	5778
ENSOCUG00000000010	3406
ENSOCUG00000000012	1907
ENSOCUG00000000013	214
ENSOCUG00000000014	25441
ENSOCUG00000000015	1476
ENSOCUG00000000016	133
ENSOCUG00000000017	2370
ENSOCUG00000000018	195
ENSOCUG00000000020	2998
ENSOCUG00000000021	2663
ENSOCUG00000000022	532
ENSOCUG00000000023	511
ENSOCUG00000000024	147
ENSOCUG00000000025	254
ENSOCUG00000000026	2
ENSOCUG00000000028	1989
ENSOCUG00000000030	447
ENSOCUG00000000031	4
ENSOCUG00000000032	218
ENSOCUG00000000034	778
ENSOCUG00000000036	0
ENSOCUG00000000038	820
ENSOCUG00000000040	318
ENSOCUG00000000041	0
ENSOCUG00000000044	1
ENSOCUG00000000046	0
ENSOCUG00000000049	800
ENSOCUG00000000051	3581
ENSOCUG00000000055	53
ENSOCUG00000000059	132
ENSOCUG00000000060	7457
ENSOCUG00000000061	74
ENSOCUG00000000063	464
ENSOCUG00000000064	2030
ENSOCUG00000000065	388
ENSOCUG00000000066	140
ENSOCUG00000000068	2723
ENSOCUG00000000069	2967
ENSOCUG00000000071	549
ENSOCUG00000000072	63
ENSOCUG00000000073	35436
ENSOCUG00000000074	2807
ENSOCUG00000000075	4816
ENSOCUG00000000076	1080
ENSOCUG00000000077	364
ENSOCUG00000000079	0
ENSOCUG00000000080	1435
ENSOCUG00000000081	12760
ENSOCUG00000000083	361
ENSOCUG00000000085	927
ENSOCUG00000000086	5577
ENSOCUG00000000087	462
ENSOCUG00000000089	0
ENSOCUG00000000090	2116
ENSOCUG00000000091	78
ENSOCUG00000000092	4530
ENSOCUG00000000093	362
ENSOCUG00000000094	65
ENSOCUG00000000095	1149
ENSOCUG00000000097	1686
ENSOCUG00000000098	67
ENSOCUG00000000100	2414
ENSOCUG00000000101	51
ENSOCUG00000000102	3249
ENSOCUG00000000103	1
ENSOCUG00000000104	517
ENSOCUG00000000105	3387
ENSOCUG00000000107	1132
ENSOCUG00000000108	750
ENSOCUG00000000109	136
ENSOCUG00000000111	1023
ENSOCUG00000000114	1378
ENSOCUG00000000116	2727
ENSOCUG00000000117	1
ENSOCUG00000000119	17
ENSOCUG00000000120	356
ENSOCUG00000000121	76
ENSOCUG00000000122	1440
ENSOCUG00000000123	999
ENSOCUG00000000127	497
ENSOCUG00000000128	381
ENSOCUG00000000129	3058
ENSOCUG00000000131	809
ENSOCUG00000000133	121
ENSOCUG00000000134	9603
ENSOCUG00000000136	15
ENSOCUG00000000137	6052
ENSOCUG00000000140	2070
ENSOCUG00000000141	827
ENSOCUG00000000142	330
ENSOCUG00000000143	2
ENSOCUG00000000144	119
ENSOCUG00000000145	587
ENSOCUG00000000146	5501
ENSOCUG00000000148	1238
ENSOCUG00000000149	3315
ENSOCUG00000000151	10
ENSOCUG00000000152	2538
ENSOCUG00000000153	626
ENSOCUG00000000154	2
ENSOCUG00000000155	827
ENSOCUG00000000156	18081
ENSOCUG00000000157	1230
ENSOCUG00000000158	5158
ENSOCUG00000000159	444
ENSOCUG00000000161	475
ENSOCUG00000000162	375
ENSOCUG00000000163	3763
ENSOCUG00000000164	1811
ENSOCUG00000000166	276
ENSOCUG00000000167	2407
ENSOCUG00000000169	1
ENSOCUG00000000170	1210
ENSOCUG00000000171	37
ENSOCUG00000000172	483
ENSOCUG00000000173	2967
ENSOCUG00000000174	815
ENSOCUG00000000175	23
ENSOCUG00000000176	18
ENSOCUG00000000178	434
ENSOCUG00000000179	6438
ENSOCUG00000000181	504
ENSOCUG00000000182	457
ENSOCUG00000000184	2275
ENSOCUG00000000185	1024
ENSOCUG00000000186	1559
ENSOCUG00000000187	1381
ENSOCUG00000000188	762
ENSOCUG00000000191	270
ENSOCUG00000000193	1996
ENSOCUG00000000194	22
ENSOCUG00000000197	5426
ENSOCUG00000000199	0
ENSOCUG00000000200	896
ENSOCUG00000000201	386
ENSOCUG00000000203	617
ENSOCUG00000000204	0
ENSOCUG00000000205	11
ENSOCUG00000000206	1
ENSOCUG00000000208	132
ENSOCUG00000000210	0
ENSOCUG00000000213	2879
ENSOCUG00000000214	337
ENSOCUG00000000215	922
ENSOCUG00000000218	697
ENSOCUG00000000219	106
ENSOCUG00000000220	4217
ENSOCUG00000000221	0
ENSOCUG00000000222	45
ENSOCUG00000000224	310
ENSOCUG00000000227	915
ENSOCUG00000000228	790
ENSOCUG00000000229	2868
ENSOCUG00000000230	792
ENSOCUG00000000231	856
ENSOCUG00000000232	2
ENSOCUG00000000234	2398
ENSOCUG00000000236	703
ENSOCUG00000000237	729
ENSOCUG00000000239	0
ENSOCUG00000000241	4
ENSOCUG00000000242	47
ENSOCUG00000000243	0
ENSOCUG00000000244	1324
ENSOCUG00000000245	2857
ENSOCUG00000000247	956
ENSOCUG00000000248	1000
ENSOCUG00000000249	537
ENSOCUG00000000250	7
ENSOCUG00000000251	6441
ENSOCUG00000000252	895
ENSOCUG00000000255	664
ENSOCUG00000000256	461
ENSOCUG00000000258	1759
ENSOCUG00000000259	179
ENSOCUG00000000263	278
ENSOCUG00000000264	10789
ENSOCUG00000000265	6099
ENSOCUG00000000266	244
ENSOCUG00000000268	3157
ENSOCUG00000000269	975
ENSOCUG00000000270	1680
ENSOCUG00000000271	282
ENSOCUG00000000272	4792
ENSOCUG00000000274	1122
ENSOCUG00000000276	681
ENSOCUG00000000277	849
ENSOCUG00000000278	1831
ENSOCUG00000000280	637
ENSOCUG00000000281	585
ENSOCUG00000000285	1198
ENSOCUG00000000286	1040
ENSOCUG00000000289	2050
ENSOCUG00000000290	309
ENSOCUG00000000291	4038
ENSOCUG00000000292	2328
ENSOCUG00000000293	37
ENSOCUG00000000297	189
ENSOCUG00000000298	3316
ENSOCUG00000000299	0
ENSOCUG00000000300	1123
ENSOCUG00000000301	404
ENSOCUG00000000302	244
ENSOCUG00000000303	0
ENSOCUG00000000304	785
ENSOCUG00000000305	40
ENSOCUG00000000306	678
ENSOCUG00000000307	1349
ENSOCUG00000000308	44
ENSOCUG00000000309	0
ENSOCUG00000000310	146
ENSOCUG00000000312	1336
ENSOCUG00000000313	0
ENSOCUG00000000315	542
ENSOCUG00000000318	926
ENSOCUG00000000319	25
ENSOCUG00000000320	60
ENSOCUG00000000321	0
ENSOCUG00000000322	979
ENSOCUG00000000323	2457
ENSOCUG00000000324	91
ENSOCUG00000000325	649
ENSOCUG00000000326	1112
ENSOCUG00000000328	2421
ENSOCUG00000000329	232
ENSOCUG00000000330	0
ENSOCUG00000000331	859
ENSOCUG00000000333	242
ENSOCUG00000000334	2567
ENSOCUG00000000336	1368
ENSOCUG00000000338	1839
ENSOCUG00000000339	223
ENSOCUG00000000341	196
ENSOCUG00000000342	142
ENSOCUG00000000343	2592
ENSOCUG00000000344	684
ENSOCUG00000000345	466
ENSOCUG00000000346	2119
ENSOCUG00000000347	1039
ENSOCUG00000000348	1006
ENSOCUG00000000349	250
ENSOCUG00000000350	0
ENSOCUG00000000353	563
ENSOCUG00000000354	433
ENSOCUG00000000355	1655
ENSOCUG00000000356	555
ENSOCUG00000000357	749
ENSOCUG00000000358	1990
ENSOCUG00000000359	2599
ENSOCUG00000000360	757
ENSOCUG00000000361	1
ENSOCUG00000000363	0
ENSOCUG00000000364	608
ENSOCUG00000000365	747
ENSOCUG00000000367	2347
ENSOCUG00000000368	539
ENSOCUG00000000370	49
ENSOCUG00000000371	33
ENSOCUG00000000373	0
ENSOCUG00000000374	125
ENSOCUG00000000375	377
ENSOCUG00000000377	90
ENSOCUG00000000378	40
ENSOCUG00000000379	9
ENSOCUG00000000380	264
ENSOCUG00000000381	4613
ENSOCUG00000000382	1393
ENSOCUG00000000383	14
ENSOCUG00000000384	151
ENSOCUG00000000385	1335
ENSOCUG00000000387	4
ENSOCUG00000000388	328
ENSOCUG00000000389	0
ENSOCUG00000000391	4176
ENSOCUG00000000392	1010
ENSOCUG00000000393	0
ENSOCUG00000000397	672
ENSOCUG00000000398	1155
ENSOCUG00000000399	0
ENSOCUG00000000401	484
ENSOCUG00000000402	159
ENSOCUG00000000403	1420
ENSOCUG00000000404	2792
ENSOCUG00000000405	606
ENSOCUG00000000406	1058
ENSOCUG00000000407	14696
ENSOCUG00000000408	1478
ENSOCUG00000000409	3978
ENSOCUG00000000410	452
ENSOCUG00000000412	429
ENSOCUG00000000416	3287
ENSOCUG00000000418	28
ENSOCUG00000000421	26
ENSOCUG00000000422	81
ENSOCUG00000000425	3375
ENSOCUG00000000426	313
ENSOCUG00000000427	78
ENSOCUG00000000429	2135
ENSOCUG00000000431	2171
ENSOCUG00000000432	4599
ENSOCUG00000000435	131
ENSOCUG00000000436	15
ENSOCUG00000000437	26
ENSOCUG00000000438	33
ENSOCUG00000000439	2131
ENSOCUG00000000440	425
ENSOCUG00000000441	4
ENSOCUG00000000442	2759
ENSOCUG00000000444	228
ENSOCUG00000000445	59
ENSOCUG00000000446	149
ENSOCUG00000000448	34
ENSOCUG00000000451	69
ENSOCUG00000000454	0
ENSOCUG00000000455	1575
ENSOCUG00000000457	0
ENSOCUG00000000459	1130
ENSOCUG00000000460	15
ENSOCUG00000000461	1037
ENSOCUG00000000462	4258
ENSOCUG00000000463	1282
ENSOCUG00000000464	680
ENSOCUG00000000466	1184
ENSOCUG00000000467	712
ENSOCUG00000000468	269
ENSOCUG00000000470	991
ENSOCUG00000000471	36
ENSOCUG00000000472	1070
ENSOCUG00000000473	2668
ENSOCUG00000000474	0
ENSOCUG00000000475	1740
ENSOCUG00000000476	89
ENSOCUG00000000477	2609
ENSOCUG00000000478	157
ENSOCUG00000000479	2227
ENSOCUG00000000481	2299
ENSOCUG00000000482	481
ENSOCUG00000000483	126
ENSOCUG00000000484	1282
ENSOCUG00000000485	791
ENSOCUG00000000486	296
ENSOCUG00000000487	744
ENSOCUG00000000488	25
ENSOCUG00000000489	512
ENSOCUG00000000491	2
ENSOCUG00000000493	3820
ENSOCUG00000000494	691
ENSOCUG00000000495	2
ENSOCUG00000000498	1690
ENSOCUG00000000499	2685
ENSOCUG00000000500	206
ENSOCUG00000000501	3
ENSOCUG00000000502	1869
ENSOCUG00000000503	2350
ENSOCUG00000000504	0
ENSOCUG00000000506	16
ENSOCUG00000000507	578
ENSOCUG00000000508	360
ENSOCUG00000000509	299
ENSOCUG00000000510	1217
ENSOCUG00000000511	2207
ENSOCUG00000000512	2712
ENSOCUG00000000513	23
ENSOCUG00000000515	138
ENSOCUG00000000516	2214
ENSOCUG00000000517	0
ENSOCUG00000000518	1362
ENSOCUG00000000520	586
ENSOCUG00000000521	1451
ENSOCUG00000000522	87
ENSOCUG00000000524	28
ENSOCUG00000000525	1481
ENSOCUG00000000526	846
ENSOCUG00000000527	1164
ENSOCUG00000000528	23
ENSOCUG00000000530	1503
ENSOCUG00000000531	948
ENSOCUG00000000532	1812
ENSOCUG00000000533	99
ENSOCUG00000000534	128
ENSOCUG00000000535	2478
ENSOCUG00000000536	365
ENSOCUG00000000539	82
ENSOCUG00000000540	170
ENSOCUG00000000541	38
ENSOCUG00000000543	327
ENSOCUG00000000544	0
ENSOCUG00000000545	84
ENSOCUG00000000547	40
ENSOCUG00000000548	1004
ENSOCUG00000000551	1
ENSOCUG00000000552	4412
ENSOCUG00000000553	421
ENSOCUG00000000554	122
ENSOCUG00000000555	79
ENSOCUG00000000557	435
ENSOCUG00000000558	236
ENSOCUG00000000559	23
ENSOCUG00000000560	232
ENSOCUG00000000562	2283
ENSOCUG00000000563	1
ENSOCUG00000000564	882
ENSOCUG00000000565	483
ENSOCUG00000000566	1018
ENSOCUG00000000567	0
ENSOCUG00000000568	101
ENSOCUG00000000569	0
ENSOCUG00000000572	1405
ENSOCUG00000000573	1297
ENSOCUG00000000574	1641
ENSOCUG00000000575	647
ENSOCUG00000000576	392
ENSOCUG00000000577	1015
ENSOCUG00000000578	691
ENSOCUG00000000579	31
ENSOCUG00000000580	11
ENSOCUG00000000581	1033
ENSOCUG00000000582	1333
ENSOCUG00000000583	910
ENSOCUG00000000584	513
ENSOCUG00000000585	211
ENSOCUG00000000586	843
ENSOCUG00000000587	2621
ENSOCUG00000000588	1057
ENSOCUG00000000590	6648
ENSOCUG00000000591	0
ENSOCUG00000000592	8099
ENSOCUG00000000593	1507
ENSOCUG00000000594	823
ENSOCUG00000000595	1012
ENSOCUG00000000596	2661
ENSOCUG00000000597	165
ENSOCUG00000000598	1988
ENSOCUG00000000601	2190
ENSOCUG00000000602	191
ENSOCUG00000000603	19
ENSOCUG00000000604	10698
ENSOCUG00000000606	350
ENSOCUG00000000608	1114
ENSOCUG00000000611	1408
ENSOCUG00000000612	65
ENSOCUG00000000613	676
ENSOCUG00000000614	908
ENSOCUG00000000615	1155
ENSOCUG00000000616	11
ENSOCUG00000000617	427
ENSOCUG00000000618	1869
ENSOCUG00000000619	938
ENSOCUG00000000621	53
ENSOCUG00000000623	16
ENSOCUG00000000624	613
ENSOCUG00000000625	1257
ENSOCUG00000000626	169
ENSOCUG00000000628	1321
ENSOCUG00000000629	429
ENSOCUG00000000630	326
ENSOCUG00000000631	68
ENSOCUG00000000632	0
ENSOCUG00000000633	1618
ENSOCUG00000000634	455
ENSOCUG00000000635	48
ENSOCUG00000000636	2187
ENSOCUG00000000637	4972
ENSOCUG00000000638	419
ENSOCUG00000000641	112
ENSOCUG00000000644	0
ENSOCUG00000000645	421
ENSOCUG00000000649	597
ENSOCUG00000000650	37
ENSOCUG00000000651	588
ENSOCUG00000000652	0
ENSOCUG00000000653	5133
ENSOCUG00000000655	138
ENSOCUG00000000656	5
ENSOCUG00000000657	158
ENSOCUG00000000658	92
ENSOCUG00000000659	53
ENSOCUG00000000660	0
ENSOCUG00000000661	2877
ENSOCUG00000000663	0
ENSOCUG00000000664	857
ENSOCUG00000000666	7
ENSOCUG00000000668	2041
ENSOCUG00000000669	41
ENSOCUG00000000670	449
ENSOCUG00000000671	72
ENSOCUG00000000672	561
ENSOCUG00000000673	267
ENSOCUG00000000674	975
ENSOCUG00000000676	3438
ENSOCUG00000000677	18663
ENSOCUG00000000678	308
ENSOCUG00000000679	3120
ENSOCUG00000000680	1341
ENSOCUG00000000681	578
ENSOCUG00000000682	1585
ENSOCUG00000000683	2031
ENSOCUG00000000684	2639
ENSOCUG00000000686	30
ENSOCUG00000000687	870
ENSOCUG00000000688	754
ENSOCUG00000000689	355
ENSOCUG00000000691	0
ENSOCUG00000000692	2099
ENSOCUG00000000693	0
ENSOCUG00000000694	623
ENSOCUG00000000695	861
ENSOCUG00000000696	14
ENSOCUG00000000697	1136
ENSOCUG00000000698	0
ENSOCUG00000000699	63
ENSOCUG00000000702	0
ENSOCUG00000000703	173
ENSOCUG00000000704	0
ENSOCUG00000000705	0
ENSOCUG00000000706	3404
ENSOCUG00000000707	1799
ENSOCUG00000000708	2023
ENSOCUG00000000709	1157
ENSOCUG00000000711	247
ENSOCUG00000000713	701
ENSOCUG00000000714	1864
ENSOCUG00000000715	1277
ENSOCUG00000000716	248
ENSOCUG00000000717	17890
ENSOCUG00000000718	865
ENSOCUG00000000719	759
ENSOCUG00000000720	1341
ENSOCUG00000000721	1999
ENSOCUG00000000722	513
ENSOCUG00000000723	335
ENSOCUG00000000724	1015
ENSOCUG00000000725	3
ENSOCUG00000000727	1216
ENSOCUG00000000728	191
ENSOCUG00000000730	149
ENSOCUG00000000731	1519
ENSOCUG00000000732	343
ENSOCUG00000000733	358
ENSOCUG00000000734	10584
ENSOCUG00000000736	376
ENSOCUG00000000737	84
ENSOCUG00000000738	394
ENSOCUG00000000739	0
ENSOCUG00000000740	3222
ENSOCUG00000000741	991
ENSOCUG00000000742	2
ENSOCUG00000000743	1641
ENSOCUG00000000744	12545
ENSOCUG00000000749	323
ENSOCUG00000000750	666
ENSOCUG00000000751	0
ENSOCUG00000000754	414
ENSOCUG00000000755	1551
ENSOCUG00000000756	1761
ENSOCUG00000000757	21
ENSOCUG00000000758	692
ENSOCUG00000000760	23
ENSOCUG00000000761	175
ENSOCUG00000000763	610
ENSOCUG00000000764	730
ENSOCUG00000000765	1189
ENSOCUG00000000766	0
ENSOCUG00000000769	1538
ENSOCUG00000000771	36
ENSOCUG00000000774	539
ENSOCUG00000000775	521
ENSOCUG00000000776	1856
ENSOCUG00000000777	0
ENSOCUG00000000778	4971
ENSOCUG00000000779	29
ENSOCUG00000000780	1631
ENSOCUG00000000781	1895
ENSOCUG00000000784	890
ENSOCUG00000000786	306
ENSOCUG00000000787	888
ENSOCUG00000000788	2
ENSOCUG00000000789	1743
ENSOCUG00000000790	2196
ENSOCUG00000000791	8906
ENSOCUG00000000792	2000
ENSOCUG00000000793	1042
ENSOCUG00000000794	390
ENSOCUG00000000795	2803
ENSOCUG00000000796	17
ENSOCUG00000000797	5
ENSOCUG00000000798	492
ENSOCUG00000000799	4
ENSOCUG00000000800	1533
ENSOCUG00000000802	398
ENSOCUG00000000803	1113
ENSOCUG00000000804	2828
ENSOCUG00000000805	583
ENSOCUG00000000806	1128
ENSOCUG00000000807	1270
ENSOCUG00000000809	5
ENSOCUG00000000810	391
ENSOCUG00000000811	927
ENSOCUG00000000812	369
ENSOCUG00000000813	10
ENSOCUG00000000814	0
ENSOCUG00000000815	944
ENSOCUG00000000816	2328
ENSOCUG00000000817	6550
ENSOCUG00000000818	2153
ENSOCUG00000000819	975
ENSOCUG00000000820	687
ENSOCUG00000000821	1556
ENSOCUG00000000822	2310
ENSOCUG00000000823	632
ENSOCUG00000000824	5075
ENSOCUG00000000825	0
ENSOCUG00000000826	966
ENSOCUG00000000827	5440
ENSOCUG00000000828	6970
ENSOCUG00000000829	797
ENSOCUG00000000831	67
ENSOCUG00000000832	835
ENSOCUG00000000833	1563
ENSOCUG00000000834	109
ENSOCUG00000000835	468
ENSOCUG00000000836	0
ENSOCUG00000000837	8419
ENSOCUG00000000847	4033
ENSOCUG00000000848	4719
ENSOCUG00000000849	986
ENSOCUG00000000850	722
ENSOCUG00000000851	13632
ENSOCUG00000000852	1574
ENSOCUG00000000853	83
ENSOCUG00000000854	98
ENSOCUG00000000855	674
ENSOCUG00000000857	515
ENSOCUG00000000859	382
ENSOCUG00000000861	793
ENSOCUG00000000863	322
ENSOCUG00000000864	8076
ENSOCUG00000000865	1044
ENSOCUG00000000866	1261
ENSOCUG00000000867	461
ENSOCUG00000000868	3
ENSOCUG00000000869	8
ENSOCUG00000000872	0
ENSOCUG00000000874	1996
ENSOCUG00000000875	430
ENSOCUG00000000876	1742
ENSOCUG00000000877	4
ENSOCUG00000000878	1431
ENSOCUG00000000880	9533
ENSOCUG00000000881	38
ENSOCUG00000000882	1170
ENSOCUG00000000883	2
ENSOCUG00000000884	1299
ENSOCUG00000000885	992
ENSOCUG00000000887	1699
ENSOCUG00000000888	101
ENSOCUG00000000889	370
ENSOCUG00000000894	0
ENSOCUG00000000895	325
ENSOCUG00000000896	494
ENSOCUG00000000897	620
ENSOCUG00000000898	1095
ENSOCUG00000000901	4853
ENSOCUG00000000903	71
ENSOCUG00000000905	31
ENSOCUG00000000906	2
ENSOCUG00000000907	1206
ENSOCUG00000000908	1
ENSOCUG00000000909	1107
ENSOCUG00000000910	1370
ENSOCUG00000000911	609
ENSOCUG00000000912	0
ENSOCUG00000000915	1657
ENSOCUG00000000916	368
ENSOCUG00000000918	0
ENSOCUG00000000919	813
ENSOCUG00000000920	225
ENSOCUG00000000921	223
ENSOCUG00000000922	948
ENSOCUG00000000923	447
ENSOCUG00000000924	337
ENSOCUG00000000925	2192
ENSOCUG00000000927	2400
ENSOCUG00000000928	3921
ENSOCUG00000000929	341
ENSOCUG00000000930	274
ENSOCUG00000000931	769
ENSOCUG00000000932	77
ENSOCUG00000000933	838
ENSOCUG00000000934	931
ENSOCUG00000000936	954
ENSOCUG00000000937	2095
ENSOCUG00000000938	1001
ENSOCUG00000000939	564
ENSOCUG00000000940	305
ENSOCUG00000000941	4192
ENSOCUG00000000942	4849
ENSOCUG00000000943	145
ENSOCUG00000000944	676
ENSOCUG00000000945	178
ENSOCUG00000000947	758
ENSOCUG00000000948	886
ENSOCUG00000000950	739
ENSOCUG00000000953	0
ENSOCUG00000000956	2287
ENSOCUG00000000957	16
ENSOCUG00000000959	11437
ENSOCUG00000000960	1440
ENSOCUG00000000962	56
ENSOCUG00000000963	1128
ENSOCUG00000000965	867
ENSOCUG00000000966	1029
ENSOCUG00000000967	7381
ENSOCUG00000000968	505
ENSOCUG00000000969	2
ENSOCUG00000000972	521
ENSOCUG00000000973	204
ENSOCUG00000000974	44
ENSOCUG00000000977	119
ENSOCUG00000000978	3639
ENSOCUG00000000980	2631
ENSOCUG00000000981	140
ENSOCUG00000000982	625
ENSOCUG00000000983	677
ENSOCUG00000000984	1304
ENSOCUG00000000986	19
ENSOCUG00000000987	8827
ENSOCUG00000000988	1812
ENSOCUG00000000989	3004
ENSOCUG00000000990	164
ENSOCUG00000000991	2594
ENSOCUG00000000996	6373
ENSOCUG00000000997	450
ENSOCUG00000000998	2845
ENSOCUG00000000999	61573
ENSOCUG00000001001	447
ENSOCUG00000001002	623
ENSOCUG00000001004	2
ENSOCUG00000001005	2362
ENSOCUG00000001006	119
ENSOCUG00000001008	951
ENSOCUG00000001009	2899
ENSOCUG00000001011	431
ENSOCUG00000001012	2
ENSOCUG00000001013	10821
ENSOCUG00000001016	3264
ENSOCUG00000001018	8
ENSOCUG00000001019	29
ENSOCUG00000001020	1077
ENSOCUG00000001021	0
ENSOCUG00000001022	1
ENSOCUG00000001023	5450
ENSOCUG00000001026	1525
ENSOCUG00000001027	2
ENSOCUG00000001028	532
ENSOCUG00000001029	7
ENSOCUG00000001030	587
ENSOCUG00000001031	780
ENSOCUG00000001032	0
ENSOCUG00000001033	0
ENSOCUG00000001034	236
ENSOCUG00000001035	1016
ENSOCUG00000001036	0
ENSOCUG00000001037	0
ENSOCUG00000001039	721
ENSOCUG00000001040	5
ENSOCUG00000001041	358
ENSOCUG00000001042	4035
ENSOCUG00000001043	2687
ENSOCUG00000001045	146
ENSOCUG00000001046	0
ENSOCUG00000001047	990
ENSOCUG00000001048	1031
ENSOCUG00000001049	81
ENSOCUG00000001050	2106
ENSOCUG00000001051	2256
ENSOCUG00000001052	2143
ENSOCUG00000001053	580
ENSOCUG00000001054	552
ENSOCUG00000001055	708
ENSOCUG00000001057	1326
ENSOCUG00000001058	549
ENSOCUG00000001060	1775
ENSOCUG00000001062	526
ENSOCUG00000001063	1
ENSOCUG00000001067	0
ENSOCUG00000001070	0
ENSOCUG00000001071	0
ENSOCUG00000001072	2797
ENSOCUG00000001073	803
ENSOCUG00000001074	0
ENSOCUG00000001075	73
ENSOCUG00000001076	310
ENSOCUG00000001077	0
ENSOCUG00000001078	1306
ENSOCUG00000001081	3690
ENSOCUG00000001082	1548
ENSOCUG00000001083	0
ENSOCUG00000001084	131
ENSOCUG00000001085	164
ENSOCUG00000001086	241
ENSOCUG00000001087	0
ENSOCUG00000001088	245
ENSOCUG00000001089	1396
ENSOCUG00000001090	0
ENSOCUG00000001092	4
ENSOCUG00000001093	531
ENSOCUG00000001094	0
ENSOCUG00000001096	1039
ENSOCUG00000001097	375
ENSOCUG00000001098	10
ENSOCUG00000001099	1
ENSOCUG00000001100	25
ENSOCUG00000001101	4450
ENSOCUG00000001102	3152
ENSOCUG00000001103	20
ENSOCUG00000001104	5815
ENSOCUG00000001105	8
ENSOCUG00000001106	2072
ENSOCUG00000001107	146
ENSOCUG00000001108	3366
ENSOCUG00000001109	3053
ENSOCUG00000001110	1
ENSOCUG00000001111	1113
ENSOCUG00000001112	5342
ENSOCUG00000001113	3760
ENSOCUG00000001114	39
ENSOCUG00000001116	145
ENSOCUG00000001117	34
ENSOCUG00000001119	807
ENSOCUG00000001120	4602
ENSOCUG00000001121	1410
ENSOCUG00000001122	2
ENSOCUG00000001124	732
ENSOCUG00000001125	1151
ENSOCUG00000001127	615
ENSOCUG00000001129	4
ENSOCUG00000001130	253
ENSOCUG00000001131	696
ENSOCUG00000001134	0
ENSOCUG00000001135	4383
ENSOCUG00000001136	929
ENSOCUG00000001137	822
ENSOCUG00000001138	906
ENSOCUG00000001139	17
ENSOCUG00000001142	1844
ENSOCUG00000001144	24209
ENSOCUG00000001145	144
ENSOCUG00000001150	64
ENSOCUG00000001151	26
ENSOCUG00000001152	861
ENSOCUG00000001155	9108
ENSOCUG00000001156	0
ENSOCUG00000001157	0
ENSOCUG00000001158	27
ENSOCUG00000001159	0
ENSOCUG00000001160	0
ENSOCUG00000001161	2066
ENSOCUG00000001162	4723
ENSOCUG00000001164	2237
ENSOCUG00000001165	2877
ENSOCUG00000001166	456
ENSOCUG00000001168	1280
ENSOCUG00000001169	715
ENSOCUG00000001170	619
ENSOCUG00000001171	41
ENSOCUG00000001172	223
ENSOCUG00000001173	316
ENSOCUG00000001174	218
ENSOCUG00000001175	2166
ENSOCUG00000001177	187
ENSOCUG00000001178	381
ENSOCUG00000001179	2099
ENSOCUG00000001180	2403
ENSOCUG00000001181	33
ENSOCUG00000001183	3122
ENSOCUG00000001184	891
ENSOCUG00000001186	1870
ENSOCUG00000001188	12
ENSOCUG00000001190	423
ENSOCUG00000001191	836
ENSOCUG00000001192	0
ENSOCUG00000001196	195
ENSOCUG00000001197	2467
ENSOCUG00000001200	211
ENSOCUG00000001201	7
ENSOCUG00000001203	561
ENSOCUG00000001205	346
ENSOCUG00000001207	5092
ENSOCUG00000001208	42
ENSOCUG00000001209	19
ENSOCUG00000001211	170
ENSOCUG00000001212	4292
ENSOCUG00000001215	2514
ENSOCUG00000001216	818
ENSOCUG00000001217	2463
ENSOCUG00000001218	118
ENSOCUG00000001219	593
ENSOCUG00000001220	3198
ENSOCUG00000001222	120
ENSOCUG00000001223	761
ENSOCUG00000001224	318
ENSOCUG00000001225	72
ENSOCUG00000001227	120
ENSOCUG00000001228	2357
ENSOCUG00000001229	232
ENSOCUG00000001230	12
ENSOCUG00000001231	23
ENSOCUG00000001232	8951
ENSOCUG00000001233	616
ENSOCUG00000001234	14
ENSOCUG00000001235	477
ENSOCUG00000001236	1
ENSOCUG00000001239	463
ENSOCUG00000001241	741
ENSOCUG00000001242	26
ENSOCUG00000001246	2184
ENSOCUG00000001247	1072
ENSOCUG00000001248	15
ENSOCUG00000001249	1236
ENSOCUG00000001250	1071
ENSOCUG00000001254	1615
ENSOCUG00000001255	12
ENSOCUG00000001257	125
ENSOCUG00000001258	55
ENSOCUG00000001259	0
ENSOCUG00000001263	30
ENSOCUG00000001264	77
ENSOCUG00000001265	305
ENSOCUG00000001266	2470
ENSOCUG00000001267	0
ENSOCUG00000001269	5442
ENSOCUG00000001270	636
ENSOCUG00000001271	2653
ENSOCUG00000001272	1590
ENSOCUG00000001277	598
ENSOCUG00000001278	159
ENSOCUG00000001279	129
ENSOCUG00000001280	52721
ENSOCUG00000001281	1469
ENSOCUG00000001284	1986
ENSOCUG00000001286	3957
ENSOCUG00000001288	12039
ENSOCUG00000001289	4862
ENSOCUG00000001290	197
ENSOCUG00000001292	1075
ENSOCUG00000001294	0
ENSOCUG00000001295	1101
ENSOCUG00000001296	11
ENSOCUG00000001297	935
ENSOCUG00000001299	285
ENSOCUG00000001300	769
ENSOCUG00000001301	0
ENSOCUG00000001302	11
ENSOCUG00000001303	3235
ENSOCUG00000001304	915
ENSOCUG00000001305	51
ENSOCUG00000001306	1894
ENSOCUG00000001307	1338
ENSOCUG00000001309	66
ENSOCUG00000001310	537
ENSOCUG00000001311	1110
ENSOCUG00000001315	1738
ENSOCUG00000001316	0
ENSOCUG00000001317	1221
ENSOCUG00000001319	2392
ENSOCUG00000001320	674
ENSOCUG00000001322	4
ENSOCUG00000001324	13959
ENSOCUG00000001326	1963
ENSOCUG00000001327	1
ENSOCUG00000001328	1204
ENSOCUG00000001331	0
ENSOCUG00000001333	182
ENSOCUG00000001334	6784
ENSOCUG00000001335	20
ENSOCUG00000001336	2097
ENSOCUG00000001337	828
ENSOCUG00000001338	507
ENSOCUG00000001341	1
ENSOCUG00000001342	30
ENSOCUG00000001343	10518
ENSOCUG00000001345	0
ENSOCUG00000001346	0
ENSOCUG00000001347	0
ENSOCUG00000001349	976
ENSOCUG00000001351	20
ENSOCUG00000001352	4565
ENSOCUG00000001353	2089
ENSOCUG00000001355	9
ENSOCUG00000001357	3831
ENSOCUG00000001360	45
ENSOCUG00000001361	0
ENSOCUG00000001362	529
ENSOCUG00000001363	0
ENSOCUG00000001366	22
ENSOCUG00000001367	0
ENSOCUG00000001368	31
ENSOCUG00000001370	18535
ENSOCUG00000001372	6
ENSOCUG00000001373	638
ENSOCUG00000001374	158
ENSOCUG00000001375	225
ENSOCUG00000001376	11
ENSOCUG00000001377	0
ENSOCUG00000001378	0
ENSOCUG00000001380	132
ENSOCUG00000001382	1213
ENSOCUG00000001383	1050
ENSOCUG00000001384	436
ENSOCUG00000001385	1
ENSOCUG00000001386	728
ENSOCUG00000001387	537
ENSOCUG00000001388	0
ENSOCUG00000001389	30
ENSOCUG00000001390	5848
ENSOCUG00000001391	421
ENSOCUG00000001392	464
ENSOCUG00000001393	30
ENSOCUG00000001397	955
ENSOCUG00000001398	1426
ENSOCUG00000001401	3134
ENSOCUG00000001402	3495
ENSOCUG00000001405	244
ENSOCUG00000001406	866
ENSOCUG00000001407	616
ENSOCUG00000001408	2
ENSOCUG00000001409	2005
ENSOCUG00000001410	11
ENSOCUG00000001411	1
ENSOCUG00000001412	8894
ENSOCUG00000001414	5523
ENSOCUG00000001415	97
ENSOCUG00000001418	1366
ENSOCUG00000001419	381
ENSOCUG00000001420	3378
ENSOCUG00000001422	2247
ENSOCUG00000001424	0
ENSOCUG00000001425	1613
ENSOCUG00000001426	387
ENSOCUG00000001427	866
ENSOCUG00000001428	1609
ENSOCUG00000001429	264
ENSOCUG00000001430	2727
ENSOCUG00000001432	1263
ENSOCUG00000001434	772
ENSOCUG00000001435	3375
ENSOCUG00000001436	1892
ENSOCUG00000001437	20
ENSOCUG00000001438	518
ENSOCUG00000001439	4231
ENSOCUG00000001440	0
ENSOCUG00000001443	1203
ENSOCUG00000001444	2200
ENSOCUG00000001445	0
ENSOCUG00000001446	470
ENSOCUG00000001447	2556
ENSOCUG00000001448	377
ENSOCUG00000001452	16
ENSOCUG00000001454	1048
ENSOCUG00000001455	23762
ENSOCUG00000001456	2612
ENSOCUG00000001457	9
ENSOCUG00000001459	890
ENSOCUG00000001460	1075
ENSOCUG00000001461	479
ENSOCUG00000001462	88
ENSOCUG00000001463	1
ENSOCUG00000001464	2656
ENSOCUG00000001465	171
ENSOCUG00000001466	0
ENSOCUG00000001467	2059
ENSOCUG00000001468	18562
ENSOCUG00000001469	1208
ENSOCUG00000001473	5445
ENSOCUG00000001475	1831
ENSOCUG00000001477	0
ENSOCUG00000001478	1161
ENSOCUG00000001479	2154
ENSOCUG00000001480	1108
ENSOCUG00000001481	1260
ENSOCUG00000001484	19644
ENSOCUG00000001485	4
ENSOCUG00000001488	304
ENSOCUG00000001489	2008
ENSOCUG00000001490	68
ENSOCUG00000001491	0
ENSOCUG00000001493	0
ENSOCUG00000001495	0
ENSOCUG00000001496	19069
ENSOCUG00000001497	320
ENSOCUG00000001498	1370
ENSOCUG00000001499	389
ENSOCUG00000001500	1478
ENSOCUG00000001501	736
ENSOCUG00000001504	2809
ENSOCUG00000001508	0
ENSOCUG00000001510	0
ENSOCUG00000001512	4
ENSOCUG00000001513	1547
ENSOCUG00000001514	0
ENSOCUG00000001515	19
ENSOCUG00000001517	912
ENSOCUG00000001518	10
ENSOCUG00000001519	602
ENSOCUG00000001522	4
ENSOCUG00000001523	723
ENSOCUG00000001524	203
ENSOCUG00000001525	72
ENSOCUG00000001526	183
ENSOCUG00000001530	4565
ENSOCUG00000001532	1437
ENSOCUG00000001535	1250
ENSOCUG00000001536	122
ENSOCUG00000001537	356
ENSOCUG00000001539	1822
ENSOCUG00000001540	127
ENSOCUG00000001542	194
ENSOCUG00000001543	431
ENSOCUG00000001545	281
ENSOCUG00000001546	392
ENSOCUG00000001548	12
ENSOCUG00000001551	8428
ENSOCUG00000001552	558
ENSOCUG00000001553	2646
ENSOCUG00000001554	914
ENSOCUG00000001555	3493
ENSOCUG00000001560	3199
ENSOCUG00000001561	11
ENSOCUG00000001565	1213
ENSOCUG00000001568	470
ENSOCUG00000001569	0
ENSOCUG00000001570	113
ENSOCUG00000001571	2641
ENSOCUG00000001573	284
ENSOCUG00000001574	1532
ENSOCUG00000001575	2226
ENSOCUG00000001576	932
ENSOCUG00000001577	0
ENSOCUG00000001578	3446
ENSOCUG00000001581	225
ENSOCUG00000001582	438
ENSOCUG00000001583	482
ENSOCUG00000001585	1453
ENSOCUG00000001586	228
ENSOCUG00000001587	132
ENSOCUG00000001588	903
ENSOCUG00000001590	2721
ENSOCUG00000001591	1743
ENSOCUG00000001592	2384
ENSOCUG00000001594	1414
ENSOCUG00000001595	4866
ENSOCUG00000001596	480
ENSOCUG00000001597	32
ENSOCUG00000001598	7202
ENSOCUG00000001599	214
ENSOCUG00000001601	363
ENSOCUG00000001603	18
ENSOCUG00000001604	451
ENSOCUG00000001605	1112
ENSOCUG00000001606	10223
ENSOCUG00000001607	149
ENSOCUG00000001609	0
ENSOCUG00000001610	997
ENSOCUG00000001612	0
ENSOCUG00000001613	286
ENSOCUG00000001616	355
ENSOCUG00000001617	53
ENSOCUG00000001618	70
ENSOCUG00000001620	3082
ENSOCUG00000001622	478
ENSOCUG00000001623	75
ENSOCUG00000001627	874
ENSOCUG00000001628	983
ENSOCUG00000001629	1826
ENSOCUG00000001630	0
ENSOCUG00000001631	11
ENSOCUG00000001633	1333
ENSOCUG00000001636	959
ENSOCUG00000001638	9
ENSOCUG00000001639	0
ENSOCUG00000001641	2
ENSOCUG00000001645	7545
ENSOCUG00000001646	1768
ENSOCUG00000001647	1
ENSOCUG00000001648	1
ENSOCUG00000001651	1158
ENSOCUG00000001652	11
ENSOCUG00000001655	184
ENSOCUG00000001656	1067
ENSOCUG00000001657	28
ENSOCUG00000001659	0
ENSOCUG00000001660	200
ENSOCUG00000001661	4905
ENSOCUG00000001662	241
ENSOCUG00000001663	3
ENSOCUG00000001665	1383
ENSOCUG00000001667	29232
ENSOCUG00000001669	521
ENSOCUG00000001670	2290
ENSOCUG00000001671	357
ENSOCUG00000001672	42
ENSOCUG00000001673	895
ENSOCUG00000001675	1037
ENSOCUG00000001676	183
ENSOCUG00000001677	3740
ENSOCUG00000001678	9748
ENSOCUG00000001679	0
ENSOCUG00000001680	43
ENSOCUG00000001681	1261
ENSOCUG00000001683	954
ENSOCUG00000001684	534
ENSOCUG00000001685	5083
ENSOCUG00000001686	1422
ENSOCUG00000001687	342
ENSOCUG00000001688	134
ENSOCUG00000001689	15
ENSOCUG00000001691	1190
ENSOCUG00000001692	1338
ENSOCUG00000001693	1361
ENSOCUG00000001694	0
ENSOCUG00000001695	0
ENSOCUG00000001696	752
ENSOCUG00000001697	2940
ENSOCUG00000001698	1334
ENSOCUG00000001699	930
ENSOCUG00000001701	252
ENSOCUG00000001702	0
ENSOCUG00000001703	41
ENSOCUG00000001704	0
ENSOCUG00000001710	259
ENSOCUG00000001711	1518
ENSOCUG00000001712	764
ENSOCUG00000001714	2
ENSOCUG00000001715	305
ENSOCUG00000001716	0
ENSOCUG00000001717	27
ENSOCUG00000001718	5205
ENSOCUG00000001719	13
ENSOCUG00000001720	0
ENSOCUG00000001722	125
ENSOCUG00000001723	590
ENSOCUG00000001724	127
ENSOCUG00000001725	4572
ENSOCUG00000001726	53
ENSOCUG00000001727	365
ENSOCUG00000001729	3413
ENSOCUG00000001730	5922
ENSOCUG00000001732	1328
ENSOCUG00000001734	2691
ENSOCUG00000001735	15911
ENSOCUG00000001736	574
ENSOCUG00000001738	268
ENSOCUG00000001739	1437
ENSOCUG00000001741	1963
ENSOCUG00000001742	955
ENSOCUG00000001746	76
ENSOCUG00000001748	908
ENSOCUG00000001750	1463
ENSOCUG00000001751	783
ENSOCUG00000001752	2114
ENSOCUG00000001753	2838
ENSOCUG00000001754	1334
ENSOCUG00000001757	1
ENSOCUG00000001758	826
ENSOCUG00000001759	9
ENSOCUG00000001761	188
ENSOCUG00000001764	138
ENSOCUG00000001765	691
ENSOCUG00000001766	4
ENSOCUG00000001768	1665
ENSOCUG00000001769	36
ENSOCUG00000001770	0
ENSOCUG00000001772	2693
ENSOCUG00000001776	648
ENSOCUG00000001777	750
ENSOCUG00000001779	726
ENSOCUG00000001780	0
ENSOCUG00000001781	919
ENSOCUG00000001782	1167
ENSOCUG00000001783	574
ENSOCUG00000001785	0
ENSOCUG00000001786	1154
ENSOCUG00000001787	5049
ENSOCUG00000001788	659
ENSOCUG00000001789	799
ENSOCUG00000001790	2715
ENSOCUG00000001792	0
ENSOCUG00000001793	2
ENSOCUG00000001794	0
ENSOCUG00000001798	1441
ENSOCUG00000001799	20698
ENSOCUG00000001801	171
ENSOCUG00000001802	149
ENSOCUG00000001803	4255
ENSOCUG00000001804	752
ENSOCUG00000001806	629
ENSOCUG00000001807	560
ENSOCUG00000001808	5284
ENSOCUG00000001810	1313
ENSOCUG00000001811	1
ENSOCUG00000001812	407
ENSOCUG00000001813	13
ENSOCUG00000001814	1684
ENSOCUG00000001816	2019
ENSOCUG00000001817	2123
ENSOCUG00000001818	2460
ENSOCUG00000001819	203
ENSOCUG00000001820	2177
ENSOCUG00000001821	2412
ENSOCUG00000001822	33
ENSOCUG00000001823	33
ENSOCUG00000001824	145
ENSOCUG00000001825	6289
ENSOCUG00000001826	87
ENSOCUG00000001827	2227
ENSOCUG00000001828	3404
ENSOCUG00000001829	5868
ENSOCUG00000001830	278
ENSOCUG00000001831	1
ENSOCUG00000001832	650
ENSOCUG00000001833	1219
ENSOCUG00000001834	910
ENSOCUG00000001836	4189
ENSOCUG00000001837	3301
ENSOCUG00000001838	659
ENSOCUG00000001839	2142
ENSOCUG00000001842	2744
ENSOCUG00000001843	2427
ENSOCUG00000001844	48
ENSOCUG00000001847	20524
ENSOCUG00000001849	8
ENSOCUG00000001850	1
ENSOCUG00000001851	2000
ENSOCUG00000001853	3319
ENSOCUG00000001855	51
ENSOCUG00000001856	63
ENSOCUG00000001857	394
ENSOCUG00000001858	2
ENSOCUG00000001859	258
ENSOCUG00000001860	1033
ENSOCUG00000001861	1042
ENSOCUG00000001863	3500
ENSOCUG00000001864	9
ENSOCUG00000001866	0
ENSOCUG00000001867	82
ENSOCUG00000001868	1661
ENSOCUG00000001869	0
ENSOCUG00000001870	9
ENSOCUG00000001871	0
ENSOCUG00000001873	5093
ENSOCUG00000001874	687
ENSOCUG00000001875	488
ENSOCUG00000001876	10
ENSOCUG00000001877	8455
ENSOCUG00000001879	181
ENSOCUG00000001880	626
ENSOCUG00000001881	488
ENSOCUG00000001882	489
ENSOCUG00000001883	32
ENSOCUG00000001884	1006
ENSOCUG00000001885	119
ENSOCUG00000001886	7262
ENSOCUG00000001887	2392
ENSOCUG00000001888	1359
ENSOCUG00000001889	5541
ENSOCUG00000001890	56
ENSOCUG00000001891	49
ENSOCUG00000001892	1479
ENSOCUG00000001894	550
ENSOCUG00000001897	870
ENSOCUG00000001898	5
ENSOCUG00000001901	0
ENSOCUG00000001902	576
ENSOCUG00000001903	153
ENSOCUG00000001904	2
ENSOCUG00000001907	339
ENSOCUG00000001908	794
ENSOCUG00000001909	41
ENSOCUG00000001910	954
ENSOCUG00000001911	2439
ENSOCUG00000001912	3344
ENSOCUG00000001913	223
ENSOCUG00000001914	720
ENSOCUG00000001915	1985
ENSOCUG00000001916	11
ENSOCUG00000001918	52
ENSOCUG00000001919	843
ENSOCUG00000001920	1230
ENSOCUG00000001921	496
ENSOCUG00000001923	181
ENSOCUG00000001924	250
ENSOCUG00000001925	504
ENSOCUG00000001929	15
ENSOCUG00000001931	384
ENSOCUG00000001933	588
ENSOCUG00000001934	0
ENSOCUG00000001935	0
ENSOCUG00000001937	1712
ENSOCUG00000001938	3120
ENSOCUG00000001941	77
ENSOCUG00000001943	2147
ENSOCUG00000001944	4
ENSOCUG00000001945	0
ENSOCUG00000001946	0
ENSOCUG00000001949	600
ENSOCUG00000001950	0
ENSOCUG00000001951	109
ENSOCUG00000001952	755
ENSOCUG00000001954	80
ENSOCUG00000001955	0
ENSOCUG00000001956	790
ENSOCUG00000001957	3890
ENSOCUG00000001961	16
ENSOCUG00000001962	213
ENSOCUG00000001963	5010
ENSOCUG00000001964	975
ENSOCUG00000001965	1
ENSOCUG00000001966	466
ENSOCUG00000001967	37
ENSOCUG00000001968	2426
ENSOCUG00000001969	335
ENSOCUG00000001970	108
ENSOCUG00000001971	2676
ENSOCUG00000001972	969
ENSOCUG00000001973	9
ENSOCUG00000001975	105
ENSOCUG00000001978	0
ENSOCUG00000001979	931
ENSOCUG00000001980	24
ENSOCUG00000001981	839
ENSOCUG00000001982	3690
ENSOCUG00000001984	331
ENSOCUG00000001985	450
ENSOCUG00000001986	459
ENSOCUG00000001987	137
ENSOCUG00000001988	0
ENSOCUG00000001989	3969
ENSOCUG00000001990	1583
ENSOCUG00000001991	488
ENSOCUG00000001992	3118
ENSOCUG00000001993	317
ENSOCUG00000001994	246
ENSOCUG00000001995	1379
ENSOCUG00000001996	69
ENSOCUG00000001998	1809
ENSOCUG00000001999	1274
ENSOCUG00000002000	62
ENSOCUG00000002001	4071
ENSOCUG00000002002	0
ENSOCUG00000002003	703
ENSOCUG00000002004	1727
ENSOCUG00000002006	3459
ENSOCUG00000002007	1843
ENSOCUG00000002008	1275
ENSOCUG00000002009	117
ENSOCUG00000002011	870
ENSOCUG00000002013	1651
ENSOCUG00000002014	2847
ENSOCUG00000002017	95
ENSOCUG00000002018	3249
ENSOCUG00000002019	0
ENSOCUG00000002020	211
ENSOCUG00000002021	36
ENSOCUG00000002022	4078
ENSOCUG00000002023	429
ENSOCUG00000002024	3
ENSOCUG00000002025	5984
ENSOCUG00000002026	174
ENSOCUG00000002027	1941
ENSOCUG00000002028	983
ENSOCUG00000002029	1
ENSOCUG00000002030	26
ENSOCUG00000002031	1003
ENSOCUG00000002032	2
ENSOCUG00000002033	535
ENSOCUG00000002037	4930
ENSOCUG00000002038	2415
ENSOCUG00000002039	1
ENSOCUG00000002040	0
ENSOCUG00000002041	6248
ENSOCUG00000002042	338
ENSOCUG00000002043	1463
ENSOCUG00000002047	148
ENSOCUG00000002050	526
ENSOCUG00000002051	131
ENSOCUG00000002052	1330
ENSOCUG00000002053	1811
ENSOCUG00000002054	598
ENSOCUG00000002055	620
ENSOCUG00000002056	10
ENSOCUG00000002057	0
ENSOCUG00000002058	0
ENSOCUG00000002059	1672
ENSOCUG00000002060	1799
ENSOCUG00000002062	1
ENSOCUG00000002063	11528
ENSOCUG00000002064	8
ENSOCUG00000002065	1718
ENSOCUG00000002066	684
ENSOCUG00000002069	1
ENSOCUG00000002071	4337
ENSOCUG00000002072	459
ENSOCUG00000002073	3248
ENSOCUG00000002074	7417
ENSOCUG00000002075	713
ENSOCUG00000002076	1100
ENSOCUG00000002078	0
ENSOCUG00000002080	107
ENSOCUG00000002083	53
ENSOCUG00000002084	1545
ENSOCUG00000002085	1074
ENSOCUG00000002086	0
ENSOCUG00000002089	0
ENSOCUG00000002090	4592
ENSOCUG00000002093	1020
ENSOCUG00000002094	12559
ENSOCUG00000002095	459
ENSOCUG00000002097	0
ENSOCUG00000002098	451
ENSOCUG00000002099	17765
ENSOCUG00000002100	1950
ENSOCUG00000002102	844
ENSOCUG00000002103	2
ENSOCUG00000002104	0
ENSOCUG00000002105	1477
ENSOCUG00000002106	328
ENSOCUG00000002107	16098
ENSOCUG00000002108	84
ENSOCUG00000002110	1732
ENSOCUG00000002111	0
ENSOCUG00000002112	27
ENSOCUG00000002114	304
ENSOCUG00000002115	2209
ENSOCUG00000002117	815
ENSOCUG00000002118	186
ENSOCUG00000002119	17
ENSOCUG00000002120	2002
ENSOCUG00000002121	4076
ENSOCUG00000002122	2165
ENSOCUG00000002123	342
ENSOCUG00000002125	32
ENSOCUG00000002126	221
ENSOCUG00000002127	514
ENSOCUG00000002128	119
ENSOCUG00000002129	7966
ENSOCUG00000002131	589
ENSOCUG00000002132	1836
ENSOCUG00000002134	305
ENSOCUG00000002135	1054
ENSOCUG00000002137	1626
ENSOCUG00000002138	0
ENSOCUG00000002139	332
ENSOCUG00000002140	940
ENSOCUG00000002141	0
ENSOCUG00000002142	13
ENSOCUG00000002143	920
ENSOCUG00000002144	359
ENSOCUG00000002145	481
ENSOCUG00000002146	0
ENSOCUG00000002147	799
ENSOCUG00000002148	2606
ENSOCUG00000002149	368
ENSOCUG00000002150	8302
ENSOCUG00000002151	2183
ENSOCUG00000002152	202
ENSOCUG00000002153	2245
ENSOCUG00000002154	2143
ENSOCUG00000002155	5335
ENSOCUG00000002156	1511
ENSOCUG00000002157	4686
ENSOCUG00000002158	996
ENSOCUG00000002159	1045
ENSOCUG00000002160	1730
ENSOCUG00000002163	1895
ENSOCUG00000002165	2643
ENSOCUG00000002166	1235
ENSOCUG00000002167	1062
ENSOCUG00000002171	1167
ENSOCUG00000002172	1122
ENSOCUG00000002173	339
ENSOCUG00000002176	7087
ENSOCUG00000002177	4686
ENSOCUG00000002178	836
ENSOCUG00000002179	1538
ENSOCUG00000002180	1712
ENSOCUG00000002181	2863
ENSOCUG00000002182	790
ENSOCUG00000002183	1198
ENSOCUG00000002185	280
ENSOCUG00000002186	200
ENSOCUG00000002187	9384
ENSOCUG00000002188	632
ENSOCUG00000002189	310
ENSOCUG00000002190	1216
ENSOCUG00000002192	253
ENSOCUG00000002193	1067
ENSOCUG00000002194	1813
ENSOCUG00000002196	0
ENSOCUG00000002197	3101
ENSOCUG00000002198	297
ENSOCUG00000002199	0
ENSOCUG00000002200	702
ENSOCUG00000002202	622
ENSOCUG00000002203	4540
ENSOCUG00000002204	1134
ENSOCUG00000002205	873
ENSOCUG00000002206	315
ENSOCUG00000002207	231
ENSOCUG00000002208	0
ENSOCUG00000002210	1528
ENSOCUG00000002211	112
ENSOCUG00000002212	1105
ENSOCUG00000002215	664
ENSOCUG00000002216	451
ENSOCUG00000002217	1154
ENSOCUG00000002218	1157
ENSOCUG00000002219	815
ENSOCUG00000002220	621
ENSOCUG00000002222	3
ENSOCUG00000002223	306
ENSOCUG00000002224	1068
ENSOCUG00000002225	4823
ENSOCUG00000002226	1373
ENSOCUG00000002230	19935
ENSOCUG00000002231	2183
ENSOCUG00000002233	29
ENSOCUG00000002235	1053
ENSOCUG00000002236	2399
ENSOCUG00000002237	7
ENSOCUG00000002238	2248
ENSOCUG00000002240	855
ENSOCUG00000002241	2701
ENSOCUG00000002242	102
ENSOCUG00000002243	603
ENSOCUG00000002244	5015
ENSOCUG00000002245	1096
ENSOCUG00000002246	1837
ENSOCUG00000002248	1894
ENSOCUG00000002249	477
ENSOCUG00000002250	2122
ENSOCUG00000002251	187
ENSOCUG00000002253	264
ENSOCUG00000002254	1615
ENSOCUG00000002256	78
ENSOCUG00000002258	429
ENSOCUG00000002259	1303
ENSOCUG00000002260	907
ENSOCUG00000002261	1
ENSOCUG00000002263	4436
ENSOCUG00000002264	4428
ENSOCUG00000002267	912
ENSOCUG00000002269	256
ENSOCUG00000002271	5895
ENSOCUG00000002272	114
ENSOCUG00000002278	742
ENSOCUG00000002279	1155
ENSOCUG00000002281	241
ENSOCUG00000002283	506
ENSOCUG00000002284	93
ENSOCUG00000002285	1419
ENSOCUG00000002287	631
ENSOCUG00000002289	2411
ENSOCUG00000002290	2433
ENSOCUG00000002291	0
ENSOCUG00000002292	2604
ENSOCUG00000002295	410
ENSOCUG00000002296	366
ENSOCUG00000002297	4
ENSOCUG00000002298	1893
ENSOCUG00000002299	910
ENSOCUG00000002300	1230
ENSOCUG00000002301	102
ENSOCUG00000002302	1711
ENSOCUG00000002303	711
ENSOCUG00000002304	5724
ENSOCUG00000002305	0
ENSOCUG00000002306	5
ENSOCUG00000002309	1283
ENSOCUG00000002310	725
ENSOCUG00000002311	68
ENSOCUG00000002312	960
ENSOCUG00000002313	2923
ENSOCUG00000002314	0
ENSOCUG00000002315	2759
ENSOCUG00000002316	1584
ENSOCUG00000002317	0
ENSOCUG00000002318	473
ENSOCUG00000002319	0
ENSOCUG00000002320	2710
ENSOCUG00000002322	793
ENSOCUG00000002323	3465
ENSOCUG00000002324	4707
ENSOCUG00000002325	2524
ENSOCUG00000002326	1675
ENSOCUG00000002331	0
ENSOCUG00000002332	1856
ENSOCUG00000002334	538
ENSOCUG00000002335	93
ENSOCUG00000002336	78
ENSOCUG00000002337	6
ENSOCUG00000002338	21
ENSOCUG00000002339	1912
ENSOCUG00000002341	1215
ENSOCUG00000002342	58
ENSOCUG00000002344	2878
ENSOCUG00000002345	886
ENSOCUG00000002346	330
ENSOCUG00000002349	25
ENSOCUG00000002350	1025
ENSOCUG00000002352	2591
ENSOCUG00000002353	250
ENSOCUG00000002356	7846
ENSOCUG00000002357	51
ENSOCUG00000002358	161
ENSOCUG00000002360	1267
ENSOCUG00000002361	4569
ENSOCUG00000002363	824
ENSOCUG00000002364	12
ENSOCUG00000002365	1
ENSOCUG00000002366	1
ENSOCUG00000002367	46
ENSOCUG00000002368	1585
ENSOCUG00000002369	24
ENSOCUG00000002371	56
ENSOCUG00000002372	2230
ENSOCUG00000002373	60
ENSOCUG00000002375	1043
ENSOCUG00000002376	164
ENSOCUG00000002378	618
ENSOCUG00000002379	393
ENSOCUG00000002380	1027
ENSOCUG00000002381	141
ENSOCUG00000002383	691
ENSOCUG00000002384	354
ENSOCUG00000002386	2315
ENSOCUG00000002387	1227
ENSOCUG00000002389	1348
ENSOCUG00000002390	1820
ENSOCUG00000002391	1243
ENSOCUG00000002392	3262
ENSOCUG00000002393	258
ENSOCUG00000002394	1837
ENSOCUG00000002395	3037
ENSOCUG00000002396	1713
ENSOCUG00000002397	1891
ENSOCUG00000002398	2130
ENSOCUG00000002399	104
ENSOCUG00000002400	344
ENSOCUG00000002401	1529
ENSOCUG00000002402	0
ENSOCUG00000002403	924
ENSOCUG00000002404	0
ENSOCUG00000002406	3316
ENSOCUG00000002407	939
ENSOCUG00000002408	0
ENSOCUG00000002409	1175
ENSOCUG00000002410	1569
ENSOCUG00000002411	213
ENSOCUG00000002412	0
ENSOCUG00000002413	0
ENSOCUG00000002414	1822
ENSOCUG00000002417	559
ENSOCUG00000002418	544
ENSOCUG00000002419	8715
ENSOCUG00000002420	2
ENSOCUG00000002421	1236
ENSOCUG00000002424	81
ENSOCUG00000002425	985
ENSOCUG00000002426	1245
ENSOCUG00000002427	1141
ENSOCUG00000002428	1703
ENSOCUG00000002429	6534
ENSOCUG00000002431	204
ENSOCUG00000002432	1463
ENSOCUG00000002433	667
ENSOCUG00000002434	738
ENSOCUG00000002435	582
ENSOCUG00000002436	488
ENSOCUG00000002437	443
ENSOCUG00000002438	1387
ENSOCUG00000002439	855
ENSOCUG00000002440	16
ENSOCUG00000002441	4133
ENSOCUG00000002442	1311
ENSOCUG00000002443	8
ENSOCUG00000002444	210
ENSOCUG00000002445	6556
ENSOCUG00000002447	1351
ENSOCUG00000002448	5056
ENSOCUG00000002449	1714
ENSOCUG00000002450	325
ENSOCUG00000002451	7246
ENSOCUG00000002452	49
ENSOCUG00000002453	0
ENSOCUG00000002455	4307
ENSOCUG00000002456	850
ENSOCUG00000002457	34
ENSOCUG00000002458	105
ENSOCUG00000002461	1327
ENSOCUG00000002462	538
ENSOCUG00000002463	1450
ENSOCUG00000002464	1888
ENSOCUG00000002466	98
ENSOCUG00000002467	6
ENSOCUG00000002468	270
ENSOCUG00000002470	771
ENSOCUG00000002473	271
ENSOCUG00000002474	0
ENSOCUG00000002476	791
ENSOCUG00000002477	8
ENSOCUG00000002478	1832
ENSOCUG00000002480	1191
ENSOCUG00000002481	7
ENSOCUG00000002483	282
ENSOCUG00000002484	1272
ENSOCUG00000002485	1154
ENSOCUG00000002486	5
ENSOCUG00000002487	5
ENSOCUG00000002488	0
ENSOCUG00000002489	778
ENSOCUG00000002490	0
ENSOCUG00000002492	160
ENSOCUG00000002494	1390
ENSOCUG00000002495	2150
ENSOCUG00000002496	578
ENSOCUG00000002497	914
ENSOCUG00000002498	1375
ENSOCUG00000002500	6
ENSOCUG00000002503	180
ENSOCUG00000002504	423
ENSOCUG00000002505	3253
ENSOCUG00000002506	5347
ENSOCUG00000002507	629
ENSOCUG00000002508	0
ENSOCUG00000002509	509
ENSOCUG00000002510	23891
ENSOCUG00000002512	3074
ENSOCUG00000002513	0
ENSOCUG00000002515	87
ENSOCUG00000002516	0
ENSOCUG00000002518	1910
ENSOCUG00000002519	697
ENSOCUG00000002522	256
ENSOCUG00000002523	843
ENSOCUG00000002528	1717
ENSOCUG00000002529	4
ENSOCUG00000002530	535
ENSOCUG00000002533	1261
ENSOCUG00000002536	1558
ENSOCUG00000002537	689
ENSOCUG00000002539	1
ENSOCUG00000002541	7866
ENSOCUG00000002542	0
ENSOCUG00000002543	3474
ENSOCUG00000002546	0
ENSOCUG00000002549	5501
ENSOCUG00000002551	690
ENSOCUG00000002553	415
ENSOCUG00000002554	1310
ENSOCUG00000002555	4997
ENSOCUG00000002556	865
ENSOCUG00000002557	376
ENSOCUG00000002559	1884
ENSOCUG00000002562	1270
ENSOCUG00000002563	618
ENSOCUG00000002565	135
ENSOCUG00000002566	12
ENSOCUG00000002567	0
ENSOCUG00000002569	1229
ENSOCUG00000002572	202
ENSOCUG00000002573	1938
ENSOCUG00000002574	663
ENSOCUG00000002575	0
ENSOCUG00000002576	438
ENSOCUG00000002577	550
ENSOCUG00000002580	346
ENSOCUG00000002581	6341
ENSOCUG00000002582	48
ENSOCUG00000002583	1131
ENSOCUG00000002584	4
ENSOCUG00000002586	0
ENSOCUG00000002587	303
ENSOCUG00000002591	705
ENSOCUG00000002593	3260
ENSOCUG00000002594	6965
ENSOCUG00000002595	5229
ENSOCUG00000002596	222
ENSOCUG00000002598	1643
ENSOCUG00000002599	0
ENSOCUG00000002601	4274
ENSOCUG00000002602	0
ENSOCUG00000002603	358
ENSOCUG00000002605	3
ENSOCUG00000002606	94
ENSOCUG00000002607	0
ENSOCUG00000002609	382
ENSOCUG00000002610	1079
ENSOCUG00000002611	787
ENSOCUG00000002612	0
ENSOCUG00000002613	225
ENSOCUG00000002614	29
ENSOCUG00000002617	66
ENSOCUG00000002619	907
ENSOCUG00000002620	2
ENSOCUG00000002623	967
ENSOCUG00000002624	57
ENSOCUG00000002626	133
ENSOCUG00000002627	1690
ENSOCUG00000002628	298
ENSOCUG00000002629	1994
ENSOCUG00000002630	125
ENSOCUG00000002631	1538
ENSOCUG00000002632	4
ENSOCUG00000002633	6354
ENSOCUG00000002635	35
ENSOCUG00000002636	2582
ENSOCUG00000002637	1114
ENSOCUG00000002638	526
ENSOCUG00000002641	5219
ENSOCUG00000002642	12
ENSOCUG00000002643	2668
ENSOCUG00000002646	0
ENSOCUG00000002647	1978
ENSOCUG00000002648	66
ENSOCUG00000002650	0
ENSOCUG00000002652	1165
ENSOCUG00000002653	1656
ENSOCUG00000002654	0
ENSOCUG00000002655	712
ENSOCUG00000002656	54
ENSOCUG00000002657	4476
ENSOCUG00000002658	499
ENSOCUG00000002660	51
ENSOCUG00000002662	3526
ENSOCUG00000002663	5653
ENSOCUG00000002665	407
ENSOCUG00000002668	5
ENSOCUG00000002669	1650
ENSOCUG00000002670	1400
ENSOCUG00000002671	3936
ENSOCUG00000002672	2363
ENSOCUG00000002673	16448
ENSOCUG00000002674	36
ENSOCUG00000002676	2052
ENSOCUG00000002677	7211
ENSOCUG00000002679	1854
ENSOCUG00000002682	215
ENSOCUG00000002683	4098
ENSOCUG00000002684	0
ENSOCUG00000002685	224
ENSOCUG00000002686	2342
ENSOCUG00000002687	1
ENSOCUG00000002688	112
ENSOCUG00000002689	1124
ENSOCUG00000002690	2173
ENSOCUG00000002692	67
ENSOCUG00000002693	0
ENSOCUG00000002694	1660
ENSOCUG00000002695	1423
ENSOCUG00000002696	4427
ENSOCUG00000002697	0
ENSOCUG00000002698	296
ENSOCUG00000002699	375
ENSOCUG00000002701	720
ENSOCUG00000002702	200
ENSOCUG00000002703	64
ENSOCUG00000002704	2080
ENSOCUG00000002705	1404
ENSOCUG00000002706	861
ENSOCUG00000002707	526
ENSOCUG00000002710	0
ENSOCUG00000002711	4
ENSOCUG00000002712	4179
ENSOCUG00000002715	1114
ENSOCUG00000002716	309
ENSOCUG00000002718	55
ENSOCUG00000002719	49
ENSOCUG00000002720	3895
ENSOCUG00000002722	5063
ENSOCUG00000002723	0
ENSOCUG00000002724	1073
ENSOCUG00000002725	158
ENSOCUG00000002727	3135
ENSOCUG00000002728	1823
ENSOCUG00000002730	382
ENSOCUG00000002732	0
ENSOCUG00000002733	1463
ENSOCUG00000002735	8
ENSOCUG00000002736	967
ENSOCUG00000002737	594
ENSOCUG00000002738	622
ENSOCUG00000002739	5029
ENSOCUG00000002740	1033
[truncated: 27,592 more rows]
