# Supplementary material for: A bio-functional polymer that prevents retinal scarring through modulation of NRF2 signalling pathway
Source: Nat Commun. 2022 May 19;13:2796. doi: 10.1038/s41467-022-30474-6 (PMC9119969; doi:10.1038/s41467-022-30474-6)
Supplement: Supplementary file 11 — Source data [file 41467_2022_30474_MOESM11_ESM.zip › NCOMMS-21-46079B_zip/Source data 2_RNA-Seq Data/DESeq2/CountFiles/invivo/RT_1M1_sorted.count]

ENSOCUG00000000004	4140
ENSOCUG00000000005	1689
ENSOCUG00000000006	1680
ENSOCUG00000000007	0
ENSOCUG00000000008	4
ENSOCUG00000000009	7592
ENSOCUG00000000010	2310
ENSOCUG00000000012	1640
ENSOCUG00000000013	334
ENSOCUG00000000014	31225
ENSOCUG00000000015	2066
ENSOCUG00000000016	120
ENSOCUG00000000017	1275
ENSOCUG00000000018	264
ENSOCUG00000000020	2754
ENSOCUG00000000021	4178
ENSOCUG00000000022	689
ENSOCUG00000000023	396
ENSOCUG00000000024	201
ENSOCUG00000000025	122
ENSOCUG00000000026	0
ENSOCUG00000000028	1062
ENSOCUG00000000030	377
ENSOCUG00000000031	7
ENSOCUG00000000032	3
ENSOCUG00000000034	789
ENSOCUG00000000036	0
ENSOCUG00000000038	683
ENSOCUG00000000040	408
ENSOCUG00000000041	0
ENSOCUG00000000044	0
ENSOCUG00000000046	0
ENSOCUG00000000049	18
ENSOCUG00000000051	2815
ENSOCUG00000000055	4
ENSOCUG00000000059	217
ENSOCUG00000000060	10309
ENSOCUG00000000061	147
ENSOCUG00000000063	579
ENSOCUG00000000064	2392
ENSOCUG00000000065	387
ENSOCUG00000000066	178
ENSOCUG00000000068	4805
ENSOCUG00000000069	1061
ENSOCUG00000000071	658
ENSOCUG00000000072	56
ENSOCUG00000000073	8386
ENSOCUG00000000074	1427
ENSOCUG00000000075	3465
ENSOCUG00000000076	900
ENSOCUG00000000077	33
ENSOCUG00000000079	0
ENSOCUG00000000080	997
ENSOCUG00000000081	14594
ENSOCUG00000000083	421
ENSOCUG00000000085	969
ENSOCUG00000000086	7273
ENSOCUG00000000087	419
ENSOCUG00000000089	0
ENSOCUG00000000090	2397
ENSOCUG00000000091	39
ENSOCUG00000000092	318
ENSOCUG00000000093	642
ENSOCUG00000000094	8
ENSOCUG00000000095	1407
ENSOCUG00000000097	1875
ENSOCUG00000000098	109
ENSOCUG00000000100	2999
ENSOCUG00000000101	63
ENSOCUG00000000102	3523
ENSOCUG00000000103	0
ENSOCUG00000000104	7
ENSOCUG00000000105	3727
ENSOCUG00000000107	1437
ENSOCUG00000000108	1004
ENSOCUG00000000109	53
ENSOCUG00000000111	369
ENSOCUG00000000114	1655
ENSOCUG00000000116	3291
ENSOCUG00000000117	5
ENSOCUG00000000119	28
ENSOCUG00000000120	434
ENSOCUG00000000121	97
ENSOCUG00000000122	1710
ENSOCUG00000000123	1931
ENSOCUG00000000127	423
ENSOCUG00000000128	428
ENSOCUG00000000129	4686
ENSOCUG00000000131	1030
ENSOCUG00000000133	174
ENSOCUG00000000134	14726
ENSOCUG00000000136	16
ENSOCUG00000000137	9135
ENSOCUG00000000140	1459
ENSOCUG00000000141	1204
ENSOCUG00000000142	98
ENSOCUG00000000143	2
ENSOCUG00000000144	116
ENSOCUG00000000145	816
ENSOCUG00000000146	5500
ENSOCUG00000000148	538
ENSOCUG00000000149	2701
ENSOCUG00000000151	50
ENSOCUG00000000152	2255
ENSOCUG00000000153	543
ENSOCUG00000000154	0
ENSOCUG00000000155	852
ENSOCUG00000000156	18603
ENSOCUG00000000157	1348
ENSOCUG00000000158	6441
ENSOCUG00000000159	542
ENSOCUG00000000161	1212
ENSOCUG00000000162	465
ENSOCUG00000000163	3301
ENSOCUG00000000164	1973
ENSOCUG00000000166	268
ENSOCUG00000000167	2873
ENSOCUG00000000169	0
ENSOCUG00000000170	1122
ENSOCUG00000000171	32
ENSOCUG00000000172	211
ENSOCUG00000000173	3302
ENSOCUG00000000174	716
ENSOCUG00000000175	35
ENSOCUG00000000176	61
ENSOCUG00000000178	482
ENSOCUG00000000179	6243
ENSOCUG00000000181	505
ENSOCUG00000000182	471
ENSOCUG00000000184	2592
ENSOCUG00000000185	556
ENSOCUG00000000186	1368
ENSOCUG00000000187	1780
ENSOCUG00000000188	913
ENSOCUG00000000191	739
ENSOCUG00000000193	2867
ENSOCUG00000000194	28
ENSOCUG00000000197	8667
ENSOCUG00000000199	1
ENSOCUG00000000200	1244
ENSOCUG00000000201	125
ENSOCUG00000000203	312
ENSOCUG00000000204	4
ENSOCUG00000000205	8
ENSOCUG00000000206	145
ENSOCUG00000000208	387
ENSOCUG00000000210	2
ENSOCUG00000000213	4168
ENSOCUG00000000214	375
ENSOCUG00000000215	615
ENSOCUG00000000218	597
ENSOCUG00000000219	169
ENSOCUG00000000220	3636
ENSOCUG00000000221	2
ENSOCUG00000000222	50
ENSOCUG00000000224	766
ENSOCUG00000000227	959
ENSOCUG00000000228	1116
ENSOCUG00000000229	3854
ENSOCUG00000000230	385
ENSOCUG00000000231	1068
ENSOCUG00000000232	0
ENSOCUG00000000234	2565
ENSOCUG00000000236	650
ENSOCUG00000000237	638
ENSOCUG00000000239	0
ENSOCUG00000000241	1
ENSOCUG00000000242	24
ENSOCUG00000000243	4
ENSOCUG00000000244	1664
ENSOCUG00000000245	3774
ENSOCUG00000000247	1103
ENSOCUG00000000248	1440
ENSOCUG00000000249	788
ENSOCUG00000000250	8
ENSOCUG00000000251	7678
ENSOCUG00000000252	1703
ENSOCUG00000000255	835
ENSOCUG00000000256	309
ENSOCUG00000000258	203
ENSOCUG00000000259	411
ENSOCUG00000000263	338
ENSOCUG00000000264	14843
ENSOCUG00000000265	8531
ENSOCUG00000000266	220
ENSOCUG00000000268	3522
ENSOCUG00000000269	962
ENSOCUG00000000270	1840
ENSOCUG00000000271	108
ENSOCUG00000000272	5052
ENSOCUG00000000274	778
ENSOCUG00000000276	707
ENSOCUG00000000277	954
ENSOCUG00000000278	2002
ENSOCUG00000000280	1036
ENSOCUG00000000281	518
ENSOCUG00000000285	866
ENSOCUG00000000286	1036
ENSOCUG00000000289	1065
ENSOCUG00000000290	261
ENSOCUG00000000291	6326
ENSOCUG00000000292	6230
ENSOCUG00000000293	100
ENSOCUG00000000297	183
ENSOCUG00000000298	4599
ENSOCUG00000000299	0
ENSOCUG00000000300	1364
ENSOCUG00000000301	262
ENSOCUG00000000302	278
ENSOCUG00000000303	0
ENSOCUG00000000304	1226
ENSOCUG00000000305	43
ENSOCUG00000000306	633
ENSOCUG00000000307	1706
ENSOCUG00000000308	5
ENSOCUG00000000309	0
ENSOCUG00000000310	251
ENSOCUG00000000312	2416
ENSOCUG00000000313	2
ENSOCUG00000000315	813
ENSOCUG00000000318	1337
ENSOCUG00000000319	15
ENSOCUG00000000320	119
ENSOCUG00000000321	0
ENSOCUG00000000322	1121
ENSOCUG00000000323	2730
ENSOCUG00000000324	105
ENSOCUG00000000325	9
ENSOCUG00000000326	1337
ENSOCUG00000000328	5007
ENSOCUG00000000329	110
ENSOCUG00000000330	0
ENSOCUG00000000331	684
ENSOCUG00000000333	238
ENSOCUG00000000334	3183
ENSOCUG00000000336	2168
ENSOCUG00000000338	2453
ENSOCUG00000000339	283
ENSOCUG00000000341	303
ENSOCUG00000000342	313
ENSOCUG00000000343	3254
ENSOCUG00000000344	621
ENSOCUG00000000345	255
ENSOCUG00000000346	2450
ENSOCUG00000000347	1158
ENSOCUG00000000348	1322
ENSOCUG00000000349	483
ENSOCUG00000000350	0
ENSOCUG00000000353	747
ENSOCUG00000000354	393
ENSOCUG00000000355	1215
ENSOCUG00000000356	723
ENSOCUG00000000357	604
ENSOCUG00000000358	2948
ENSOCUG00000000359	3136
ENSOCUG00000000360	509
ENSOCUG00000000361	2
ENSOCUG00000000363	0
ENSOCUG00000000364	517
ENSOCUG00000000365	786
ENSOCUG00000000367	2675
ENSOCUG00000000368	618
ENSOCUG00000000370	105
ENSOCUG00000000371	48
ENSOCUG00000000373	0
ENSOCUG00000000374	109
ENSOCUG00000000375	322
ENSOCUG00000000377	142
ENSOCUG00000000378	45
ENSOCUG00000000379	6
ENSOCUG00000000380	184
ENSOCUG00000000381	5577
ENSOCUG00000000382	1648
ENSOCUG00000000383	31
ENSOCUG00000000384	236
ENSOCUG00000000385	1835
ENSOCUG00000000387	4
ENSOCUG00000000388	336
ENSOCUG00000000389	0
ENSOCUG00000000391	192
ENSOCUG00000000392	922
ENSOCUG00000000393	0
ENSOCUG00000000397	364
ENSOCUG00000000398	1611
ENSOCUG00000000399	0
ENSOCUG00000000401	709
ENSOCUG00000000402	2
ENSOCUG00000000403	1055
ENSOCUG00000000404	3734
ENSOCUG00000000405	683
ENSOCUG00000000406	1356
ENSOCUG00000000407	366
ENSOCUG00000000408	2410
ENSOCUG00000000409	675
ENSOCUG00000000410	590
ENSOCUG00000000412	399
ENSOCUG00000000416	4537
ENSOCUG00000000418	60
ENSOCUG00000000421	66
ENSOCUG00000000422	248
ENSOCUG00000000425	3939
ENSOCUG00000000426	327
ENSOCUG00000000427	51
ENSOCUG00000000429	2201
ENSOCUG00000000431	2704
ENSOCUG00000000432	4878
ENSOCUG00000000435	47
ENSOCUG00000000436	2
ENSOCUG00000000437	17
ENSOCUG00000000438	3
ENSOCUG00000000439	4399
ENSOCUG00000000440	644
ENSOCUG00000000441	6
ENSOCUG00000000442	2305
ENSOCUG00000000444	293
ENSOCUG00000000445	99
ENSOCUG00000000446	188
ENSOCUG00000000448	57
ENSOCUG00000000451	79
ENSOCUG00000000454	0
ENSOCUG00000000455	1532
ENSOCUG00000000457	0
ENSOCUG00000000459	1746
ENSOCUG00000000460	1
ENSOCUG00000000461	1267
ENSOCUG00000000462	4315
ENSOCUG00000000463	1220
ENSOCUG00000000464	812
ENSOCUG00000000466	1054
ENSOCUG00000000467	1268
ENSOCUG00000000468	9
ENSOCUG00000000470	1396
ENSOCUG00000000471	42
ENSOCUG00000000472	1407
ENSOCUG00000000473	2974
ENSOCUG00000000474	0
ENSOCUG00000000475	1396
ENSOCUG00000000476	129
ENSOCUG00000000477	1907
ENSOCUG00000000478	637
ENSOCUG00000000479	3111
ENSOCUG00000000481	2945
ENSOCUG00000000482	642
ENSOCUG00000000483	4
ENSOCUG00000000484	1819
ENSOCUG00000000485	849
ENSOCUG00000000486	284
ENSOCUG00000000487	1215
ENSOCUG00000000488	45
ENSOCUG00000000489	718
ENSOCUG00000000491	4
ENSOCUG00000000493	3734
ENSOCUG00000000494	1025
ENSOCUG00000000495	1
ENSOCUG00000000498	1836
ENSOCUG00000000499	4071
ENSOCUG00000000500	262
ENSOCUG00000000501	3
ENSOCUG00000000502	2748
ENSOCUG00000000503	2832
ENSOCUG00000000504	1
ENSOCUG00000000506	29
ENSOCUG00000000507	798
ENSOCUG00000000508	632
ENSOCUG00000000509	177
ENSOCUG00000000510	1695
ENSOCUG00000000511	2344
ENSOCUG00000000512	3450
ENSOCUG00000000513	18
ENSOCUG00000000515	161
ENSOCUG00000000516	2785
ENSOCUG00000000517	0
ENSOCUG00000000518	1396
ENSOCUG00000000520	546
ENSOCUG00000000521	1925
ENSOCUG00000000522	74
ENSOCUG00000000524	35
ENSOCUG00000000525	2007
ENSOCUG00000000526	642
ENSOCUG00000000527	2217
ENSOCUG00000000528	0
ENSOCUG00000000530	570
ENSOCUG00000000531	1335
ENSOCUG00000000532	77
ENSOCUG00000000533	233
ENSOCUG00000000534	173
ENSOCUG00000000535	58
ENSOCUG00000000536	900
ENSOCUG00000000539	0
ENSOCUG00000000540	356
ENSOCUG00000000541	793
ENSOCUG00000000543	527
ENSOCUG00000000544	0
ENSOCUG00000000545	191
ENSOCUG00000000547	41
ENSOCUG00000000548	1084
ENSOCUG00000000551	15
ENSOCUG00000000552	5382
ENSOCUG00000000553	455
ENSOCUG00000000554	82
ENSOCUG00000000555	129
ENSOCUG00000000557	625
ENSOCUG00000000558	348
ENSOCUG00000000559	19
ENSOCUG00000000560	19
ENSOCUG00000000562	2368
ENSOCUG00000000563	0
ENSOCUG00000000564	772
ENSOCUG00000000565	473
ENSOCUG00000000566	985
ENSOCUG00000000567	0
ENSOCUG00000000568	1
ENSOCUG00000000569	0
ENSOCUG00000000572	1838
ENSOCUG00000000573	1814
ENSOCUG00000000574	1767
ENSOCUG00000000575	1332
ENSOCUG00000000576	401
ENSOCUG00000000577	818
ENSOCUG00000000578	488
ENSOCUG00000000579	77
ENSOCUG00000000580	35
ENSOCUG00000000581	743
ENSOCUG00000000582	3670
ENSOCUG00000000583	1238
ENSOCUG00000000584	500
ENSOCUG00000000585	556
ENSOCUG00000000586	1162
ENSOCUG00000000587	2448
ENSOCUG00000000588	1647
ENSOCUG00000000590	1587
ENSOCUG00000000591	0
ENSOCUG00000000592	7755
ENSOCUG00000000593	2822
ENSOCUG00000000594	1014
ENSOCUG00000000595	1658
ENSOCUG00000000596	1924
ENSOCUG00000000597	268
ENSOCUG00000000598	2582
ENSOCUG00000000601	2142
ENSOCUG00000000602	207
ENSOCUG00000000603	20
ENSOCUG00000000604	12068
ENSOCUG00000000606	440
ENSOCUG00000000608	1033
ENSOCUG00000000611	1344
ENSOCUG00000000612	119
ENSOCUG00000000613	867
ENSOCUG00000000614	971
ENSOCUG00000000615	1178
ENSOCUG00000000616	45
ENSOCUG00000000617	479
ENSOCUG00000000618	1753
ENSOCUG00000000619	711
ENSOCUG00000000621	87
ENSOCUG00000000623	12
ENSOCUG00000000624	761
ENSOCUG00000000625	1574
ENSOCUG00000000626	129
ENSOCUG00000000628	1773
ENSOCUG00000000629	572
ENSOCUG00000000630	433
ENSOCUG00000000631	106
ENSOCUG00000000632	0
ENSOCUG00000000633	2244
ENSOCUG00000000634	553
ENSOCUG00000000635	7
ENSOCUG00000000636	1998
ENSOCUG00000000637	229
ENSOCUG00000000638	185
ENSOCUG00000000641	128
ENSOCUG00000000644	0
ENSOCUG00000000645	660
ENSOCUG00000000649	804
ENSOCUG00000000650	92
ENSOCUG00000000651	422
ENSOCUG00000000652	0
ENSOCUG00000000653	3729
ENSOCUG00000000655	278
ENSOCUG00000000656	0
ENSOCUG00000000657	73
ENSOCUG00000000658	61
ENSOCUG00000000659	5
ENSOCUG00000000660	6
ENSOCUG00000000661	2721
ENSOCUG00000000663	0
ENSOCUG00000000664	1148
ENSOCUG00000000666	11
ENSOCUG00000000668	1619
ENSOCUG00000000669	49
ENSOCUG00000000670	845
ENSOCUG00000000671	834
ENSOCUG00000000672	605
ENSOCUG00000000673	243
ENSOCUG00000000674	2086
ENSOCUG00000000676	4924
ENSOCUG00000000677	15966
ENSOCUG00000000678	264
ENSOCUG00000000679	6456
ENSOCUG00000000680	1429
ENSOCUG00000000681	866
ENSOCUG00000000682	1976
ENSOCUG00000000683	2208
ENSOCUG00000000684	3119
ENSOCUG00000000686	58
ENSOCUG00000000687	1367
ENSOCUG00000000688	738
ENSOCUG00000000689	407
ENSOCUG00000000691	0
ENSOCUG00000000692	2410
ENSOCUG00000000693	0
ENSOCUG00000000694	331
ENSOCUG00000000695	1042
ENSOCUG00000000696	15
ENSOCUG00000000697	1498
ENSOCUG00000000698	0
ENSOCUG00000000699	14
ENSOCUG00000000702	0
ENSOCUG00000000703	95
ENSOCUG00000000704	0
ENSOCUG00000000705	0
ENSOCUG00000000706	3186
ENSOCUG00000000707	1377
ENSOCUG00000000708	2081
ENSOCUG00000000709	1993
ENSOCUG00000000711	299
ENSOCUG00000000713	650
ENSOCUG00000000714	1026
ENSOCUG00000000715	3992
ENSOCUG00000000716	292
ENSOCUG00000000717	17871
ENSOCUG00000000718	815
ENSOCUG00000000719	597
ENSOCUG00000000720	1485
ENSOCUG00000000721	95
ENSOCUG00000000722	504
ENSOCUG00000000723	261
ENSOCUG00000000724	198
ENSOCUG00000000725	1
ENSOCUG00000000727	1482
ENSOCUG00000000728	248
ENSOCUG00000000730	99
ENSOCUG00000000731	1484
ENSOCUG00000000732	560
ENSOCUG00000000733	365
ENSOCUG00000000734	15414
ENSOCUG00000000736	1095
ENSOCUG00000000737	47
ENSOCUG00000000738	507
ENSOCUG00000000739	11
ENSOCUG00000000740	2427
ENSOCUG00000000741	984
ENSOCUG00000000742	8
ENSOCUG00000000743	2732
ENSOCUG00000000744	2305
ENSOCUG00000000749	284
ENSOCUG00000000750	1540
ENSOCUG00000000751	5
ENSOCUG00000000754	544
ENSOCUG00000000755	2310
ENSOCUG00000000756	1920
ENSOCUG00000000757	48
ENSOCUG00000000758	1098
ENSOCUG00000000760	54
ENSOCUG00000000761	220
ENSOCUG00000000763	1075
ENSOCUG00000000764	632
ENSOCUG00000000765	1140
ENSOCUG00000000766	0
ENSOCUG00000000769	1225
ENSOCUG00000000771	198
ENSOCUG00000000774	1436
ENSOCUG00000000775	94
ENSOCUG00000000776	2067
ENSOCUG00000000777	1
ENSOCUG00000000778	6452
ENSOCUG00000000779	27
ENSOCUG00000000780	1878
ENSOCUG00000000781	2436
ENSOCUG00000000784	596
ENSOCUG00000000786	304
ENSOCUG00000000787	1355
ENSOCUG00000000788	17
ENSOCUG00000000789	1825
ENSOCUG00000000790	2829
ENSOCUG00000000791	8441
ENSOCUG00000000792	1714
ENSOCUG00000000793	82
ENSOCUG00000000794	297
ENSOCUG00000000795	2979
ENSOCUG00000000796	32
ENSOCUG00000000797	3
ENSOCUG00000000798	479
ENSOCUG00000000799	0
ENSOCUG00000000800	1190
ENSOCUG00000000802	613
ENSOCUG00000000803	1041
ENSOCUG00000000804	4401
ENSOCUG00000000805	527
ENSOCUG00000000806	1980
ENSOCUG00000000807	1896
ENSOCUG00000000809	5
ENSOCUG00000000810	395
ENSOCUG00000000811	1060
ENSOCUG00000000812	549
ENSOCUG00000000813	9
ENSOCUG00000000814	0
ENSOCUG00000000815	1113
ENSOCUG00000000816	3029
ENSOCUG00000000817	5037
ENSOCUG00000000818	2247
ENSOCUG00000000819	1154
ENSOCUG00000000820	938
ENSOCUG00000000821	1467
ENSOCUG00000000822	3707
ENSOCUG00000000823	817
ENSOCUG00000000824	5267
ENSOCUG00000000825	3
ENSOCUG00000000826	415
ENSOCUG00000000827	5051
ENSOCUG00000000828	1260
ENSOCUG00000000829	1212
ENSOCUG00000000831	0
ENSOCUG00000000832	948
ENSOCUG00000000833	1263
ENSOCUG00000000834	148
ENSOCUG00000000835	493
ENSOCUG00000000836	0
ENSOCUG00000000837	15106
ENSOCUG00000000847	5688
ENSOCUG00000000848	6463
ENSOCUG00000000849	953
ENSOCUG00000000850	718
ENSOCUG00000000851	10939
ENSOCUG00000000852	1861
ENSOCUG00000000853	135
ENSOCUG00000000854	92
ENSOCUG00000000855	548
ENSOCUG00000000857	565
ENSOCUG00000000859	415
ENSOCUG00000000861	985
ENSOCUG00000000863	294
ENSOCUG00000000864	13074
ENSOCUG00000000865	1134
ENSOCUG00000000866	1506
ENSOCUG00000000867	722
ENSOCUG00000000868	0
ENSOCUG00000000869	17
ENSOCUG00000000872	0
ENSOCUG00000000874	2961
ENSOCUG00000000875	694
ENSOCUG00000000876	1560
ENSOCUG00000000877	4
ENSOCUG00000000878	1950
ENSOCUG00000000880	10021
ENSOCUG00000000881	132
ENSOCUG00000000882	1066
ENSOCUG00000000883	1
ENSOCUG00000000884	1673
ENSOCUG00000000885	1574
ENSOCUG00000000887	634
ENSOCUG00000000888	180
ENSOCUG00000000889	395
ENSOCUG00000000894	0
ENSOCUG00000000895	52
ENSOCUG00000000896	516
ENSOCUG00000000897	551
ENSOCUG00000000898	1361
ENSOCUG00000000901	9817
ENSOCUG00000000903	91
ENSOCUG00000000905	32
ENSOCUG00000000906	1
ENSOCUG00000000907	1419
ENSOCUG00000000908	1
ENSOCUG00000000909	1155
ENSOCUG00000000910	1623
ENSOCUG00000000911	944
ENSOCUG00000000912	0
ENSOCUG00000000915	2276
ENSOCUG00000000916	403
ENSOCUG00000000918	1
ENSOCUG00000000919	440
ENSOCUG00000000920	365
ENSOCUG00000000921	410
ENSOCUG00000000922	1577
ENSOCUG00000000923	971
ENSOCUG00000000924	552
ENSOCUG00000000925	2768
ENSOCUG00000000927	340
ENSOCUG00000000928	3871
ENSOCUG00000000929	460
ENSOCUG00000000930	304
ENSOCUG00000000931	519
ENSOCUG00000000932	30
ENSOCUG00000000933	1124
ENSOCUG00000000934	1013
ENSOCUG00000000936	424
ENSOCUG00000000937	1983
ENSOCUG00000000938	1400
ENSOCUG00000000939	595
ENSOCUG00000000940	380
ENSOCUG00000000941	4098
ENSOCUG00000000942	6120
ENSOCUG00000000943	142
ENSOCUG00000000944	841
ENSOCUG00000000945	282
ENSOCUG00000000947	877
ENSOCUG00000000948	1302
ENSOCUG00000000950	1470
ENSOCUG00000000953	0
ENSOCUG00000000956	2684
ENSOCUG00000000957	0
ENSOCUG00000000959	14318
ENSOCUG00000000960	2362
ENSOCUG00000000962	67
ENSOCUG00000000963	1215
ENSOCUG00000000965	915
ENSOCUG00000000966	1251
ENSOCUG00000000967	9359
ENSOCUG00000000968	97
ENSOCUG00000000969	7
ENSOCUG00000000972	1021
ENSOCUG00000000973	128
ENSOCUG00000000974	35
ENSOCUG00000000977	187
ENSOCUG00000000978	1557
ENSOCUG00000000980	2541
ENSOCUG00000000981	290
ENSOCUG00000000982	699
ENSOCUG00000000983	663
ENSOCUG00000000984	1289
ENSOCUG00000000986	22
ENSOCUG00000000987	11902
ENSOCUG00000000988	2752
ENSOCUG00000000989	4327
ENSOCUG00000000990	281
ENSOCUG00000000991	3033
ENSOCUG00000000996	8304
ENSOCUG00000000997	490
ENSOCUG00000000998	146
ENSOCUG00000000999	230
ENSOCUG00000001001	355
ENSOCUG00000001002	626
ENSOCUG00000001004	0
ENSOCUG00000001005	2551
ENSOCUG00000001006	189
ENSOCUG00000001008	888
ENSOCUG00000001009	2901
ENSOCUG00000001011	987
ENSOCUG00000001012	0
ENSOCUG00000001013	22386
ENSOCUG00000001016	3402
ENSOCUG00000001018	6
ENSOCUG00000001019	23
ENSOCUG00000001020	1056
ENSOCUG00000001021	0
ENSOCUG00000001022	0
ENSOCUG00000001023	6898
ENSOCUG00000001026	1081
ENSOCUG00000001027	1
ENSOCUG00000001028	83
ENSOCUG00000001029	6
ENSOCUG00000001030	729
ENSOCUG00000001031	771
ENSOCUG00000001032	0
ENSOCUG00000001033	0
ENSOCUG00000001034	286
ENSOCUG00000001035	40
ENSOCUG00000001036	0
ENSOCUG00000001037	0
ENSOCUG00000001039	1275
ENSOCUG00000001040	9
ENSOCUG00000001041	173
ENSOCUG00000001042	5063
ENSOCUG00000001043	1658
ENSOCUG00000001045	242
ENSOCUG00000001046	0
ENSOCUG00000001047	1252
ENSOCUG00000001048	1009
ENSOCUG00000001049	78
ENSOCUG00000001050	2322
ENSOCUG00000001051	1849
ENSOCUG00000001052	2407
ENSOCUG00000001053	866
ENSOCUG00000001054	605
ENSOCUG00000001055	787
ENSOCUG00000001057	1387
ENSOCUG00000001058	308
ENSOCUG00000001060	3076
ENSOCUG00000001062	556
ENSOCUG00000001063	0
ENSOCUG00000001067	0
ENSOCUG00000001070	0
ENSOCUG00000001071	0
ENSOCUG00000001072	54
ENSOCUG00000001073	735
ENSOCUG00000001074	0
ENSOCUG00000001075	153
ENSOCUG00000001076	250
ENSOCUG00000001077	2
ENSOCUG00000001078	956
ENSOCUG00000001081	4872
ENSOCUG00000001082	1729
ENSOCUG00000001083	0
ENSOCUG00000001084	181
ENSOCUG00000001085	289
ENSOCUG00000001086	293
ENSOCUG00000001087	0
ENSOCUG00000001088	420
ENSOCUG00000001089	2133
ENSOCUG00000001090	0
ENSOCUG00000001092	0
ENSOCUG00000001093	653
ENSOCUG00000001094	0
ENSOCUG00000001096	1189
ENSOCUG00000001097	419
ENSOCUG00000001098	17
ENSOCUG00000001099	0
ENSOCUG00000001100	40
ENSOCUG00000001101	5983
ENSOCUG00000001102	5744
ENSOCUG00000001103	29
ENSOCUG00000001104	7608
ENSOCUG00000001105	5
ENSOCUG00000001106	1961
ENSOCUG00000001107	195
ENSOCUG00000001108	4145
ENSOCUG00000001109	4397
ENSOCUG00000001110	1
ENSOCUG00000001111	1551
ENSOCUG00000001112	5704
ENSOCUG00000001113	4055
ENSOCUG00000001114	59
ENSOCUG00000001116	291
ENSOCUG00000001117	41
ENSOCUG00000001119	826
ENSOCUG00000001120	5118
ENSOCUG00000001121	1774
ENSOCUG00000001122	4
ENSOCUG00000001124	772
ENSOCUG00000001125	1508
ENSOCUG00000001127	424
ENSOCUG00000001129	15
ENSOCUG00000001130	248
ENSOCUG00000001131	587
ENSOCUG00000001134	0
ENSOCUG00000001135	3816
ENSOCUG00000001136	9
ENSOCUG00000001137	865
ENSOCUG00000001138	837
ENSOCUG00000001139	35
ENSOCUG00000001142	1220
ENSOCUG00000001144	25478
ENSOCUG00000001145	295
ENSOCUG00000001150	67
ENSOCUG00000001151	16
ENSOCUG00000001152	674
ENSOCUG00000001155	8931
ENSOCUG00000001156	0
ENSOCUG00000001157	0
ENSOCUG00000001158	29
ENSOCUG00000001159	0
ENSOCUG00000001160	8
ENSOCUG00000001161	3334
ENSOCUG00000001162	5296
ENSOCUG00000001164	3349
ENSOCUG00000001165	2489
ENSOCUG00000001166	745
ENSOCUG00000001168	1573
ENSOCUG00000001169	14
ENSOCUG00000001170	616
ENSOCUG00000001171	38
ENSOCUG00000001172	254
ENSOCUG00000001173	333
ENSOCUG00000001174	410
ENSOCUG00000001175	1990
ENSOCUG00000001177	225
ENSOCUG00000001178	439
ENSOCUG00000001179	2017
ENSOCUG00000001180	2603
ENSOCUG00000001181	57
ENSOCUG00000001183	4179
ENSOCUG00000001184	826
ENSOCUG00000001186	1949
ENSOCUG00000001188	20
ENSOCUG00000001190	735
ENSOCUG00000001191	1022
ENSOCUG00000001192	0
ENSOCUG00000001196	350
ENSOCUG00000001197	1127
ENSOCUG00000001200	200
ENSOCUG00000001201	7
ENSOCUG00000001203	1016
ENSOCUG00000001205	628
ENSOCUG00000001207	4314
ENSOCUG00000001208	36
ENSOCUG00000001209	40
ENSOCUG00000001211	40
ENSOCUG00000001212	5116
ENSOCUG00000001215	2098
ENSOCUG00000001216	1522
ENSOCUG00000001217	2374
ENSOCUG00000001218	36
ENSOCUG00000001219	595
ENSOCUG00000001220	3833
ENSOCUG00000001222	46
ENSOCUG00000001223	756
ENSOCUG00000001224	695
ENSOCUG00000001225	80
ENSOCUG00000001227	297
ENSOCUG00000001228	3450
ENSOCUG00000001229	312
ENSOCUG00000001230	110
ENSOCUG00000001231	12
ENSOCUG00000001232	7806
ENSOCUG00000001233	602
ENSOCUG00000001234	26
ENSOCUG00000001235	150
ENSOCUG00000001236	12
ENSOCUG00000001239	626
ENSOCUG00000001241	1281
ENSOCUG00000001242	38
ENSOCUG00000001246	2836
ENSOCUG00000001247	998
ENSOCUG00000001248	9
ENSOCUG00000001249	2011
ENSOCUG00000001250	76
ENSOCUG00000001254	1941
ENSOCUG00000001255	10
ENSOCUG00000001257	127
ENSOCUG00000001258	22
ENSOCUG00000001259	0
ENSOCUG00000001263	18
ENSOCUG00000001264	35
ENSOCUG00000001265	294
ENSOCUG00000001266	2705
ENSOCUG00000001267	0
ENSOCUG00000001269	6461
ENSOCUG00000001270	636
ENSOCUG00000001271	3464
ENSOCUG00000001272	1514
ENSOCUG00000001277	524
ENSOCUG00000001278	153
ENSOCUG00000001279	40
ENSOCUG00000001280	87207
ENSOCUG00000001281	1527
ENSOCUG00000001284	1932
ENSOCUG00000001286	4694
ENSOCUG00000001288	25314
ENSOCUG00000001289	8648
ENSOCUG00000001290	430
ENSOCUG00000001292	501
ENSOCUG00000001294	0
ENSOCUG00000001295	1410
ENSOCUG00000001296	39
ENSOCUG00000001297	1415
ENSOCUG00000001299	389
ENSOCUG00000001300	667
ENSOCUG00000001301	0
ENSOCUG00000001302	21
ENSOCUG00000001303	4375
ENSOCUG00000001304	1637
ENSOCUG00000001305	21
ENSOCUG00000001306	4069
ENSOCUG00000001307	2378
ENSOCUG00000001309	46
ENSOCUG00000001310	635
ENSOCUG00000001311	1344
ENSOCUG00000001315	3138
ENSOCUG00000001316	4
ENSOCUG00000001317	929
ENSOCUG00000001319	2727
ENSOCUG00000001320	754
ENSOCUG00000001322	9
ENSOCUG00000001324	15900
ENSOCUG00000001326	894
ENSOCUG00000001327	0
ENSOCUG00000001328	928
ENSOCUG00000001331	0
ENSOCUG00000001333	215
ENSOCUG00000001334	5139
ENSOCUG00000001335	37
ENSOCUG00000001336	1834
ENSOCUG00000001337	195
ENSOCUG00000001338	614
ENSOCUG00000001341	2
ENSOCUG00000001342	33
ENSOCUG00000001343	11334
ENSOCUG00000001345	0
ENSOCUG00000001346	0
ENSOCUG00000001347	0
ENSOCUG00000001349	1330
ENSOCUG00000001351	11
ENSOCUG00000001352	4518
ENSOCUG00000001353	12414
ENSOCUG00000001355	2
ENSOCUG00000001357	4774
ENSOCUG00000001360	25
ENSOCUG00000001361	0
ENSOCUG00000001362	646
ENSOCUG00000001363	0
ENSOCUG00000001366	8
ENSOCUG00000001367	0
ENSOCUG00000001368	19
ENSOCUG00000001370	27615
ENSOCUG00000001372	13
ENSOCUG00000001373	1080
ENSOCUG00000001374	316
ENSOCUG00000001375	688
ENSOCUG00000001376	2
ENSOCUG00000001377	0
ENSOCUG00000001378	0
ENSOCUG00000001380	202
ENSOCUG00000001382	1188
ENSOCUG00000001383	1207
ENSOCUG00000001384	402
ENSOCUG00000001385	0
ENSOCUG00000001386	1327
ENSOCUG00000001387	488
ENSOCUG00000001388	0
ENSOCUG00000001389	139
ENSOCUG00000001390	5482
ENSOCUG00000001391	516
ENSOCUG00000001392	630
ENSOCUG00000001393	45
ENSOCUG00000001397	777
ENSOCUG00000001398	1580
ENSOCUG00000001401	4024
ENSOCUG00000001402	3527
ENSOCUG00000001405	225
ENSOCUG00000001406	941
ENSOCUG00000001407	1042
ENSOCUG00000001408	27
ENSOCUG00000001409	2372
ENSOCUG00000001410	35
ENSOCUG00000001411	0
ENSOCUG00000001412	1855
ENSOCUG00000001414	6185
ENSOCUG00000001415	43
ENSOCUG00000001418	2798
ENSOCUG00000001419	571
ENSOCUG00000001420	4433
ENSOCUG00000001422	2637
ENSOCUG00000001424	0
ENSOCUG00000001425	2335
ENSOCUG00000001426	467
ENSOCUG00000001427	980
ENSOCUG00000001428	1970
ENSOCUG00000001429	435
ENSOCUG00000001430	3863
ENSOCUG00000001432	811
ENSOCUG00000001434	561
ENSOCUG00000001435	5467
ENSOCUG00000001436	619
ENSOCUG00000001437	79
ENSOCUG00000001438	643
ENSOCUG00000001439	4283
ENSOCUG00000001440	0
ENSOCUG00000001443	1393
ENSOCUG00000001444	3321
ENSOCUG00000001445	0
ENSOCUG00000001446	460
ENSOCUG00000001447	1786
ENSOCUG00000001448	508
ENSOCUG00000001452	11
ENSOCUG00000001454	4878
ENSOCUG00000001455	41296
ENSOCUG00000001456	3083
ENSOCUG00000001457	0
ENSOCUG00000001459	1408
ENSOCUG00000001460	1464
ENSOCUG00000001461	1019
ENSOCUG00000001462	182
ENSOCUG00000001463	2
ENSOCUG00000001464	3877
ENSOCUG00000001465	164
ENSOCUG00000001466	0
ENSOCUG00000001467	382
ENSOCUG00000001468	20031
ENSOCUG00000001469	2019
ENSOCUG00000001473	7434
ENSOCUG00000001475	1667
ENSOCUG00000001477	1
ENSOCUG00000001478	768
ENSOCUG00000001479	2946
ENSOCUG00000001480	1347
ENSOCUG00000001481	1618
ENSOCUG00000001484	29223
ENSOCUG00000001485	0
ENSOCUG00000001488	495
ENSOCUG00000001489	59
ENSOCUG00000001490	33
ENSOCUG00000001491	0
ENSOCUG00000001493	0
ENSOCUG00000001495	0
ENSOCUG00000001496	20581
ENSOCUG00000001497	553
ENSOCUG00000001498	1888
ENSOCUG00000001499	456
ENSOCUG00000001500	1891
ENSOCUG00000001501	423
ENSOCUG00000001504	2853
ENSOCUG00000001508	0
ENSOCUG00000001510	3
ENSOCUG00000001512	4
ENSOCUG00000001513	1378
ENSOCUG00000001514	0
ENSOCUG00000001515	0
ENSOCUG00000001517	1284
ENSOCUG00000001518	22
ENSOCUG00000001519	644
ENSOCUG00000001522	5
ENSOCUG00000001523	702
ENSOCUG00000001524	220
ENSOCUG00000001525	67
ENSOCUG00000001526	309
ENSOCUG00000001530	9183
ENSOCUG00000001532	1269
ENSOCUG00000001535	1693
ENSOCUG00000001536	159
ENSOCUG00000001537	405
ENSOCUG00000001539	3047
ENSOCUG00000001540	124
ENSOCUG00000001542	176
ENSOCUG00000001543	383
ENSOCUG00000001545	426
ENSOCUG00000001546	853
ENSOCUG00000001548	5
ENSOCUG00000001551	10866
ENSOCUG00000001552	254
ENSOCUG00000001553	579
ENSOCUG00000001554	1214
ENSOCUG00000001555	576
ENSOCUG00000001560	4020
ENSOCUG00000001561	14
ENSOCUG00000001565	1771
ENSOCUG00000001568	544
ENSOCUG00000001569	10
ENSOCUG00000001570	211
ENSOCUG00000001571	3021
ENSOCUG00000001573	339
ENSOCUG00000001574	1650
ENSOCUG00000001575	931
ENSOCUG00000001576	1040
ENSOCUG00000001577	1
ENSOCUG00000001578	4340
ENSOCUG00000001581	379
ENSOCUG00000001582	766
ENSOCUG00000001583	708
ENSOCUG00000001585	1855
ENSOCUG00000001586	314
ENSOCUG00000001587	452
ENSOCUG00000001588	1115
ENSOCUG00000001590	3338
ENSOCUG00000001591	1957
ENSOCUG00000001592	3287
ENSOCUG00000001594	661
ENSOCUG00000001595	1826
ENSOCUG00000001596	1018
ENSOCUG00000001597	82
ENSOCUG00000001598	6541
ENSOCUG00000001599	330
ENSOCUG00000001601	421
ENSOCUG00000001603	19
ENSOCUG00000001604	480
ENSOCUG00000001605	1690
ENSOCUG00000001606	11385
ENSOCUG00000001607	38
ENSOCUG00000001609	2
ENSOCUG00000001610	997
ENSOCUG00000001612	0
ENSOCUG00000001613	1503
ENSOCUG00000001616	414
ENSOCUG00000001617	140
ENSOCUG00000001618	192
ENSOCUG00000001620	4199
ENSOCUG00000001622	553
ENSOCUG00000001623	165
ENSOCUG00000001627	1256
ENSOCUG00000001628	1182
ENSOCUG00000001629	2476
ENSOCUG00000001630	0
ENSOCUG00000001631	10
ENSOCUG00000001633	1375
ENSOCUG00000001636	1209
ENSOCUG00000001638	6
ENSOCUG00000001639	0
ENSOCUG00000001641	0
ENSOCUG00000001645	7282
ENSOCUG00000001646	2641
ENSOCUG00000001647	7
ENSOCUG00000001648	0
ENSOCUG00000001651	1046
ENSOCUG00000001652	11
ENSOCUG00000001655	637
ENSOCUG00000001656	1443
ENSOCUG00000001657	39
ENSOCUG00000001659	0
ENSOCUG00000001660	82
ENSOCUG00000001661	4575
ENSOCUG00000001662	397
ENSOCUG00000001663	4
ENSOCUG00000001665	1389
ENSOCUG00000001667	23153
ENSOCUG00000001669	693
ENSOCUG00000001670	2109
ENSOCUG00000001671	39
ENSOCUG00000001672	279
ENSOCUG00000001673	1629
ENSOCUG00000001675	1241
ENSOCUG00000001676	110
ENSOCUG00000001677	1470
ENSOCUG00000001678	12123
ENSOCUG00000001679	0
ENSOCUG00000001680	66
ENSOCUG00000001681	1482
ENSOCUG00000001683	1171
ENSOCUG00000001684	621
ENSOCUG00000001685	2126
ENSOCUG00000001686	1205
ENSOCUG00000001687	428
ENSOCUG00000001688	743
ENSOCUG00000001689	26
ENSOCUG00000001691	614
ENSOCUG00000001692	1228
ENSOCUG00000001693	1384
ENSOCUG00000001694	0
ENSOCUG00000001695	1
ENSOCUG00000001696	820
ENSOCUG00000001697	1360
ENSOCUG00000001698	1312
ENSOCUG00000001699	1139
ENSOCUG00000001701	11
ENSOCUG00000001702	1
ENSOCUG00000001703	38
ENSOCUG00000001704	0
ENSOCUG00000001710	346
ENSOCUG00000001711	2070
ENSOCUG00000001712	895
ENSOCUG00000001714	0
ENSOCUG00000001715	303
ENSOCUG00000001716	1
ENSOCUG00000001717	57
ENSOCUG00000001718	8030
ENSOCUG00000001719	12
ENSOCUG00000001720	0
ENSOCUG00000001722	208
ENSOCUG00000001723	783
ENSOCUG00000001724	9
ENSOCUG00000001725	524
ENSOCUG00000001726	7
ENSOCUG00000001727	571
ENSOCUG00000001729	2908
ENSOCUG00000001730	8713
ENSOCUG00000001732	1589
ENSOCUG00000001734	4045
ENSOCUG00000001735	20978
ENSOCUG00000001736	906
ENSOCUG00000001738	384
ENSOCUG00000001739	1261
ENSOCUG00000001741	2236
ENSOCUG00000001742	970
ENSOCUG00000001746	70
ENSOCUG00000001748	753
ENSOCUG00000001750	1871
ENSOCUG00000001751	456
ENSOCUG00000001752	349
ENSOCUG00000001753	2918
ENSOCUG00000001754	1160
ENSOCUG00000001757	0
ENSOCUG00000001758	813
ENSOCUG00000001759	0
ENSOCUG00000001761	952
ENSOCUG00000001764	209
ENSOCUG00000001765	287
ENSOCUG00000001766	0
ENSOCUG00000001768	1798
ENSOCUG00000001769	14
ENSOCUG00000001770	0
ENSOCUG00000001772	4016
ENSOCUG00000001776	1107
ENSOCUG00000001777	735
ENSOCUG00000001779	791
ENSOCUG00000001780	0
ENSOCUG00000001781	966
ENSOCUG00000001782	1587
ENSOCUG00000001783	650
ENSOCUG00000001785	2
ENSOCUG00000001786	1087
ENSOCUG00000001787	7581
ENSOCUG00000001788	1008
ENSOCUG00000001789	729
ENSOCUG00000001790	3507
ENSOCUG00000001792	1
ENSOCUG00000001793	0
ENSOCUG00000001794	0
ENSOCUG00000001798	960
ENSOCUG00000001799	22059
ENSOCUG00000001801	112
ENSOCUG00000001802	16
ENSOCUG00000001803	3478
ENSOCUG00000001804	870
ENSOCUG00000001806	433
ENSOCUG00000001807	561
ENSOCUG00000001808	2420
ENSOCUG00000001810	710
ENSOCUG00000001811	1
ENSOCUG00000001812	427
ENSOCUG00000001813	29
ENSOCUG00000001814	3517
ENSOCUG00000001816	1085
ENSOCUG00000001817	2122
ENSOCUG00000001818	2743
ENSOCUG00000001819	214
ENSOCUG00000001820	3522
ENSOCUG00000001821	2600
ENSOCUG00000001822	87
ENSOCUG00000001823	53
ENSOCUG00000001824	99
ENSOCUG00000001825	6100
ENSOCUG00000001826	101
ENSOCUG00000001827	3305
ENSOCUG00000001828	5011
ENSOCUG00000001829	7151
ENSOCUG00000001830	361
ENSOCUG00000001831	0
ENSOCUG00000001832	696
ENSOCUG00000001833	836
ENSOCUG00000001834	1304
ENSOCUG00000001836	8998
ENSOCUG00000001837	4151
ENSOCUG00000001838	780
ENSOCUG00000001839	762
ENSOCUG00000001842	3367
ENSOCUG00000001843	2441
ENSOCUG00000001844	6
ENSOCUG00000001847	22049
ENSOCUG00000001849	5
ENSOCUG00000001850	2
ENSOCUG00000001851	1912
ENSOCUG00000001853	2323
ENSOCUG00000001855	31
ENSOCUG00000001856	8
ENSOCUG00000001857	302
ENSOCUG00000001858	0
ENSOCUG00000001859	298
ENSOCUG00000001860	236
ENSOCUG00000001861	1062
ENSOCUG00000001863	4062
ENSOCUG00000001864	10
ENSOCUG00000001866	0
ENSOCUG00000001867	78
ENSOCUG00000001868	2206
ENSOCUG00000001869	0
ENSOCUG00000001870	0
ENSOCUG00000001871	0
ENSOCUG00000001873	5881
ENSOCUG00000001874	739
ENSOCUG00000001875	134
ENSOCUG00000001876	6
ENSOCUG00000001877	9761
ENSOCUG00000001879	497
ENSOCUG00000001880	814
ENSOCUG00000001881	614
ENSOCUG00000001882	794
ENSOCUG00000001883	63
ENSOCUG00000001884	972
ENSOCUG00000001885	76
ENSOCUG00000001886	2513
ENSOCUG00000001887	1000
ENSOCUG00000001888	1825
ENSOCUG00000001889	4853
ENSOCUG00000001890	107
ENSOCUG00000001891	8
ENSOCUG00000001892	1149
ENSOCUG00000001894	337
ENSOCUG00000001897	2311
ENSOCUG00000001898	8
ENSOCUG00000001901	0
ENSOCUG00000001902	1045
ENSOCUG00000001903	40
ENSOCUG00000001904	0
ENSOCUG00000001907	198
ENSOCUG00000001908	732
ENSOCUG00000001909	119
ENSOCUG00000001910	1625
ENSOCUG00000001911	2508
ENSOCUG00000001912	3943
ENSOCUG00000001913	198
ENSOCUG00000001914	490
ENSOCUG00000001915	2400
ENSOCUG00000001916	14
ENSOCUG00000001918	128
ENSOCUG00000001919	1106
ENSOCUG00000001920	1275
ENSOCUG00000001921	528
ENSOCUG00000001923	202
ENSOCUG00000001924	308
ENSOCUG00000001925	554
ENSOCUG00000001929	5
ENSOCUG00000001931	617
ENSOCUG00000001933	695
ENSOCUG00000001934	0
ENSOCUG00000001935	0
ENSOCUG00000001937	1652
ENSOCUG00000001938	3692
ENSOCUG00000001941	73
ENSOCUG00000001943	2488
ENSOCUG00000001944	3
ENSOCUG00000001945	0
ENSOCUG00000001946	0
ENSOCUG00000001949	695
ENSOCUG00000001950	0
ENSOCUG00000001951	152
ENSOCUG00000001952	639
ENSOCUG00000001954	107
ENSOCUG00000001955	0
ENSOCUG00000001956	1408
ENSOCUG00000001957	4001
ENSOCUG00000001961	28
ENSOCUG00000001962	316
ENSOCUG00000001963	1074
ENSOCUG00000001964	1389
ENSOCUG00000001965	3
ENSOCUG00000001966	490
ENSOCUG00000001967	33
ENSOCUG00000001968	3885
ENSOCUG00000001969	216
ENSOCUG00000001970	113
ENSOCUG00000001971	1319
ENSOCUG00000001972	1049
ENSOCUG00000001973	17
ENSOCUG00000001975	95
ENSOCUG00000001978	0
ENSOCUG00000001979	1098
ENSOCUG00000001980	64
ENSOCUG00000001981	963
ENSOCUG00000001982	4166
ENSOCUG00000001984	192
ENSOCUG00000001985	336
ENSOCUG00000001986	776
ENSOCUG00000001987	194
ENSOCUG00000001988	0
ENSOCUG00000001989	4584
ENSOCUG00000001990	1826
ENSOCUG00000001991	768
ENSOCUG00000001992	2324
ENSOCUG00000001993	426
ENSOCUG00000001994	267
ENSOCUG00000001995	2349
ENSOCUG00000001996	69
ENSOCUG00000001998	2537
ENSOCUG00000001999	801
ENSOCUG00000002000	27
ENSOCUG00000002001	5110
ENSOCUG00000002002	0
ENSOCUG00000002003	1014
ENSOCUG00000002004	2080
ENSOCUG00000002006	3398
ENSOCUG00000002007	2053
ENSOCUG00000002008	1658
ENSOCUG00000002009	277
ENSOCUG00000002011	1119
ENSOCUG00000002013	2683
ENSOCUG00000002014	3763
ENSOCUG00000002017	103
ENSOCUG00000002018	2567
ENSOCUG00000002019	0
ENSOCUG00000002020	1072
ENSOCUG00000002021	40
ENSOCUG00000002022	3944
ENSOCUG00000002023	538
ENSOCUG00000002024	43
ENSOCUG00000002025	5366
ENSOCUG00000002026	0
ENSOCUG00000002027	2726
ENSOCUG00000002028	852
ENSOCUG00000002029	0
ENSOCUG00000002030	4
ENSOCUG00000002031	674
ENSOCUG00000002032	4
ENSOCUG00000002033	964
ENSOCUG00000002037	5891
ENSOCUG00000002038	2675
ENSOCUG00000002039	0
ENSOCUG00000002040	0
ENSOCUG00000002041	8368
ENSOCUG00000002042	68
ENSOCUG00000002043	1851
ENSOCUG00000002047	235
ENSOCUG00000002050	828
ENSOCUG00000002051	28
ENSOCUG00000002052	978
ENSOCUG00000002053	2357
ENSOCUG00000002054	716
ENSOCUG00000002055	740
ENSOCUG00000002056	33
ENSOCUG00000002057	0
ENSOCUG00000002058	0
ENSOCUG00000002059	1670
ENSOCUG00000002060	1263
ENSOCUG00000002062	0
ENSOCUG00000002063	14097
ENSOCUG00000002064	9
ENSOCUG00000002065	2080
ENSOCUG00000002066	1001
ENSOCUG00000002069	0
ENSOCUG00000002071	5406
ENSOCUG00000002072	343
ENSOCUG00000002073	4080
ENSOCUG00000002074	7390
ENSOCUG00000002075	658
ENSOCUG00000002076	1010
ENSOCUG00000002078	1
ENSOCUG00000002080	162
ENSOCUG00000002083	101
ENSOCUG00000002084	1812
ENSOCUG00000002085	1473
ENSOCUG00000002086	0
ENSOCUG00000002089	2
ENSOCUG00000002090	232
ENSOCUG00000002093	952
ENSOCUG00000002094	15746
ENSOCUG00000002095	646
ENSOCUG00000002097	0
ENSOCUG00000002098	481
ENSOCUG00000002099	21072
ENSOCUG00000002100	1519
ENSOCUG00000002102	859
ENSOCUG00000002103	2
ENSOCUG00000002104	0
ENSOCUG00000002105	1087
ENSOCUG00000002106	312
ENSOCUG00000002107	23071
ENSOCUG00000002108	107
ENSOCUG00000002110	2801
ENSOCUG00000002111	0
ENSOCUG00000002112	38
ENSOCUG00000002114	102
ENSOCUG00000002115	3333
ENSOCUG00000002117	1052
ENSOCUG00000002118	439
ENSOCUG00000002119	82
ENSOCUG00000002120	2226
ENSOCUG00000002121	6280
ENSOCUG00000002122	2941
ENSOCUG00000002123	463
ENSOCUG00000002125	14
ENSOCUG00000002126	214
ENSOCUG00000002127	473
ENSOCUG00000002128	193
ENSOCUG00000002129	6387
ENSOCUG00000002131	883
ENSOCUG00000002132	2420
ENSOCUG00000002134	209
ENSOCUG00000002135	2048
ENSOCUG00000002137	2019
ENSOCUG00000002138	0
ENSOCUG00000002139	609
ENSOCUG00000002140	1365
ENSOCUG00000002141	0
ENSOCUG00000002142	18
ENSOCUG00000002143	764
ENSOCUG00000002144	379
ENSOCUG00000002145	470
ENSOCUG00000002146	0
ENSOCUG00000002147	653
ENSOCUG00000002148	2549
ENSOCUG00000002149	588
ENSOCUG00000002150	7597
ENSOCUG00000002151	2273
ENSOCUG00000002152	267
ENSOCUG00000002153	3580
ENSOCUG00000002154	1955
ENSOCUG00000002155	6874
ENSOCUG00000002156	1765
ENSOCUG00000002157	3446
ENSOCUG00000002158	856
ENSOCUG00000002159	900
ENSOCUG00000002160	2616
ENSOCUG00000002163	2512
ENSOCUG00000002165	2833
ENSOCUG00000002166	1623
ENSOCUG00000002167	932
ENSOCUG00000002171	1564
ENSOCUG00000002172	1250
ENSOCUG00000002173	665
ENSOCUG00000002176	10048
ENSOCUG00000002177	7238
ENSOCUG00000002178	1073
ENSOCUG00000002179	2359
ENSOCUG00000002180	3168
ENSOCUG00000002181	3796
ENSOCUG00000002182	1142
ENSOCUG00000002183	1810
ENSOCUG00000002185	704
ENSOCUG00000002186	120
ENSOCUG00000002187	14449
ENSOCUG00000002188	278
ENSOCUG00000002189	813
ENSOCUG00000002190	166
ENSOCUG00000002192	236
ENSOCUG00000002193	1395
ENSOCUG00000002194	2685
ENSOCUG00000002196	0
ENSOCUG00000002197	1546
ENSOCUG00000002198	324
ENSOCUG00000002199	0
ENSOCUG00000002200	954
ENSOCUG00000002202	522
ENSOCUG00000002203	6888
ENSOCUG00000002204	2306
ENSOCUG00000002205	928
ENSOCUG00000002206	409
ENSOCUG00000002207	212
ENSOCUG00000002208	3
ENSOCUG00000002210	2041
ENSOCUG00000002211	183
ENSOCUG00000002212	956
ENSOCUG00000002215	1393
ENSOCUG00000002216	107
ENSOCUG00000002217	1119
ENSOCUG00000002218	2498
ENSOCUG00000002219	937
ENSOCUG00000002220	658
ENSOCUG00000002222	10
ENSOCUG00000002223	490
ENSOCUG00000002224	1175
ENSOCUG00000002225	5950
ENSOCUG00000002226	2074
ENSOCUG00000002230	20444
ENSOCUG00000002231	2333
ENSOCUG00000002233	93
ENSOCUG00000002235	867
ENSOCUG00000002236	2034
ENSOCUG00000002237	3
ENSOCUG00000002238	2769
ENSOCUG00000002240	770
ENSOCUG00000002241	2786
ENSOCUG00000002242	99
ENSOCUG00000002243	639
ENSOCUG00000002244	6999
ENSOCUG00000002245	1121
ENSOCUG00000002246	1304
ENSOCUG00000002248	2028
ENSOCUG00000002249	640
ENSOCUG00000002250	5501
ENSOCUG00000002251	107
ENSOCUG00000002253	432
ENSOCUG00000002254	1671
ENSOCUG00000002256	102
ENSOCUG00000002258	369
ENSOCUG00000002259	1117
ENSOCUG00000002260	1402
ENSOCUG00000002261	6
ENSOCUG00000002263	5945
ENSOCUG00000002264	5593
ENSOCUG00000002267	1077
ENSOCUG00000002269	264
ENSOCUG00000002271	4901
ENSOCUG00000002272	193
ENSOCUG00000002278	976
ENSOCUG00000002279	144
ENSOCUG00000002281	138
ENSOCUG00000002283	985
ENSOCUG00000002284	153
ENSOCUG00000002285	3168
ENSOCUG00000002287	265
ENSOCUG00000002289	1882
ENSOCUG00000002290	3182
ENSOCUG00000002291	0
ENSOCUG00000002292	2541
ENSOCUG00000002295	614
ENSOCUG00000002296	10
ENSOCUG00000002297	3
ENSOCUG00000002298	2382
ENSOCUG00000002299	586
ENSOCUG00000002300	1658
ENSOCUG00000002301	54
ENSOCUG00000002302	2002
ENSOCUG00000002303	775
ENSOCUG00000002304	6918
ENSOCUG00000002305	1
ENSOCUG00000002306	7
ENSOCUG00000002309	1586
ENSOCUG00000002310	276
ENSOCUG00000002311	43
ENSOCUG00000002312	689
ENSOCUG00000002313	4004
ENSOCUG00000002314	0
ENSOCUG00000002315	2869
ENSOCUG00000002316	2174
ENSOCUG00000002317	0
ENSOCUG00000002318	332
ENSOCUG00000002319	0
ENSOCUG00000002320	2833
ENSOCUG00000002322	755
ENSOCUG00000002323	4231
ENSOCUG00000002324	6689
ENSOCUG00000002325	3278
ENSOCUG00000002326	2566
ENSOCUG00000002331	0
ENSOCUG00000002332	1857
ENSOCUG00000002334	696
ENSOCUG00000002335	120
ENSOCUG00000002336	16
ENSOCUG00000002337	9
ENSOCUG00000002338	45
ENSOCUG00000002339	1896
ENSOCUG00000002341	921
ENSOCUG00000002342	81
ENSOCUG00000002344	1396
ENSOCUG00000002345	1401
ENSOCUG00000002346	429
ENSOCUG00000002349	21
ENSOCUG00000002350	1122
ENSOCUG00000002352	3468
ENSOCUG00000002353	371
ENSOCUG00000002356	11021
ENSOCUG00000002357	56
ENSOCUG00000002358	141
ENSOCUG00000002360	1166
ENSOCUG00000002361	5214
ENSOCUG00000002363	913
ENSOCUG00000002364	8
ENSOCUG00000002365	0
ENSOCUG00000002366	1
ENSOCUG00000002367	64
ENSOCUG00000002368	1255
ENSOCUG00000002369	0
ENSOCUG00000002371	75
ENSOCUG00000002372	2319
ENSOCUG00000002373	223
ENSOCUG00000002375	383
ENSOCUG00000002376	201
ENSOCUG00000002378	950
ENSOCUG00000002379	173
ENSOCUG00000002380	1074
ENSOCUG00000002381	7
ENSOCUG00000002383	639
ENSOCUG00000002384	427
ENSOCUG00000002386	2841
ENSOCUG00000002387	1362
ENSOCUG00000002389	1759
ENSOCUG00000002390	1655
ENSOCUG00000002391	1471
ENSOCUG00000002392	2903
ENSOCUG00000002393	438
ENSOCUG00000002394	916
ENSOCUG00000002395	3181
ENSOCUG00000002396	1011
ENSOCUG00000002397	2006
ENSOCUG00000002398	4110
ENSOCUG00000002399	166
ENSOCUG00000002400	394
ENSOCUG00000002401	2603
ENSOCUG00000002402	0
ENSOCUG00000002403	1312
ENSOCUG00000002404	0
ENSOCUG00000002406	3866
ENSOCUG00000002407	1970
ENSOCUG00000002408	0
ENSOCUG00000002409	1392
ENSOCUG00000002410	1383
ENSOCUG00000002411	131
ENSOCUG00000002412	0
ENSOCUG00000002413	0
ENSOCUG00000002414	2115
ENSOCUG00000002417	731
ENSOCUG00000002418	560
ENSOCUG00000002419	8068
ENSOCUG00000002420	0
ENSOCUG00000002421	1577
ENSOCUG00000002424	290
ENSOCUG00000002425	1594
ENSOCUG00000002426	2454
ENSOCUG00000002427	1255
ENSOCUG00000002428	1162
ENSOCUG00000002429	8003
ENSOCUG00000002431	250
ENSOCUG00000002432	1437
ENSOCUG00000002433	1438
ENSOCUG00000002434	840
ENSOCUG00000002435	679
ENSOCUG00000002436	473
ENSOCUG00000002437	584
ENSOCUG00000002438	1534
ENSOCUG00000002439	682
ENSOCUG00000002440	13
ENSOCUG00000002441	4560
ENSOCUG00000002442	1489
ENSOCUG00000002443	5
ENSOCUG00000002444	294
ENSOCUG00000002445	7140
ENSOCUG00000002447	2070
ENSOCUG00000002448	6713
ENSOCUG00000002449	2556
ENSOCUG00000002450	550
ENSOCUG00000002451	8281
ENSOCUG00000002452	98
ENSOCUG00000002453	0
ENSOCUG00000002455	8590
ENSOCUG00000002456	891
ENSOCUG00000002457	144
ENSOCUG00000002458	105
ENSOCUG00000002461	1484
ENSOCUG00000002462	547
ENSOCUG00000002463	1568
ENSOCUG00000002464	2859
ENSOCUG00000002466	248
ENSOCUG00000002467	3
ENSOCUG00000002468	153
ENSOCUG00000002470	742
ENSOCUG00000002473	153
ENSOCUG00000002474	0
ENSOCUG00000002476	721
ENSOCUG00000002477	26
ENSOCUG00000002478	3391
ENSOCUG00000002480	533
ENSOCUG00000002481	13
ENSOCUG00000002483	326
ENSOCUG00000002484	1939
ENSOCUG00000002485	671
ENSOCUG00000002486	4
ENSOCUG00000002487	8
ENSOCUG00000002488	0
ENSOCUG00000002489	1571
ENSOCUG00000002490	0
ENSOCUG00000002492	223
ENSOCUG00000002494	1413
ENSOCUG00000002495	2382
ENSOCUG00000002496	72
ENSOCUG00000002497	731
ENSOCUG00000002498	2079
ENSOCUG00000002500	7
ENSOCUG00000002503	121
ENSOCUG00000002504	607
ENSOCUG00000002505	4505
ENSOCUG00000002506	6194
ENSOCUG00000002507	805
ENSOCUG00000002508	0
ENSOCUG00000002509	631
ENSOCUG00000002510	43593
ENSOCUG00000002512	2823
ENSOCUG00000002513	0
ENSOCUG00000002515	152
ENSOCUG00000002516	0
ENSOCUG00000002518	2906
ENSOCUG00000002519	738
ENSOCUG00000002522	14
ENSOCUG00000002523	1023
ENSOCUG00000002528	1645
ENSOCUG00000002529	5
ENSOCUG00000002530	268
ENSOCUG00000002533	1991
ENSOCUG00000002536	1596
ENSOCUG00000002537	1382
ENSOCUG00000002539	0
ENSOCUG00000002541	13008
ENSOCUG00000002542	0
ENSOCUG00000002543	4622
ENSOCUG00000002546	0
ENSOCUG00000002549	6258
ENSOCUG00000002551	973
ENSOCUG00000002553	33
ENSOCUG00000002554	1589
ENSOCUG00000002555	3030
ENSOCUG00000002556	898
ENSOCUG00000002557	1985
ENSOCUG00000002559	425
ENSOCUG00000002562	1137
ENSOCUG00000002563	792
ENSOCUG00000002565	267
ENSOCUG00000002566	18
ENSOCUG00000002567	0
ENSOCUG00000002569	2102
ENSOCUG00000002572	88
ENSOCUG00000002573	2238
ENSOCUG00000002574	29
ENSOCUG00000002575	0
ENSOCUG00000002576	896
ENSOCUG00000002577	721
ENSOCUG00000002580	567
ENSOCUG00000002581	7350
ENSOCUG00000002582	22
ENSOCUG00000002583	1442
ENSOCUG00000002584	1
ENSOCUG00000002586	0
ENSOCUG00000002587	286
ENSOCUG00000002591	795
ENSOCUG00000002593	4174
ENSOCUG00000002594	9640
ENSOCUG00000002595	5373
ENSOCUG00000002596	310
ENSOCUG00000002598	3997
ENSOCUG00000002599	0
ENSOCUG00000002601	5138
ENSOCUG00000002602	0
ENSOCUG00000002603	348
ENSOCUG00000002605	18
ENSOCUG00000002606	66
ENSOCUG00000002607	0
ENSOCUG00000002609	725
ENSOCUG00000002610	1340
ENSOCUG00000002611	513
ENSOCUG00000002612	0
ENSOCUG00000002613	153
ENSOCUG00000002614	28
ENSOCUG00000002617	180
ENSOCUG00000002619	856
ENSOCUG00000002620	6
ENSOCUG00000002623	296
ENSOCUG00000002624	3
ENSOCUG00000002626	63
ENSOCUG00000002627	1796
ENSOCUG00000002628	454
ENSOCUG00000002629	2422
ENSOCUG00000002630	46
ENSOCUG00000002631	2202
ENSOCUG00000002632	0
ENSOCUG00000002633	6542
ENSOCUG00000002635	39
ENSOCUG00000002636	2277
ENSOCUG00000002637	1213
ENSOCUG00000002638	439
ENSOCUG00000002641	7864
ENSOCUG00000002642	2
ENSOCUG00000002643	2793
ENSOCUG00000002646	2
ENSOCUG00000002647	60
ENSOCUG00000002648	93
ENSOCUG00000002650	0
ENSOCUG00000002652	1608
ENSOCUG00000002653	1400
ENSOCUG00000002654	0
ENSOCUG00000002655	3075
ENSOCUG00000002656	62
ENSOCUG00000002657	3568
ENSOCUG00000002658	113
ENSOCUG00000002660	4
ENSOCUG00000002662	3177
ENSOCUG00000002663	5862
ENSOCUG00000002665	540
ENSOCUG00000002668	2
ENSOCUG00000002669	1550
ENSOCUG00000002670	1485
ENSOCUG00000002671	3882
ENSOCUG00000002672	52
ENSOCUG00000002673	7196
ENSOCUG00000002674	63
ENSOCUG00000002676	1625
ENSOCUG00000002677	8907
ENSOCUG00000002679	3045
ENSOCUG00000002682	349
ENSOCUG00000002683	5268
ENSOCUG00000002684	0
ENSOCUG00000002685	562
ENSOCUG00000002686	3862
ENSOCUG00000002687	0
ENSOCUG00000002688	217
ENSOCUG00000002689	1858
ENSOCUG00000002690	1151
ENSOCUG00000002692	324
ENSOCUG00000002693	2
ENSOCUG00000002694	2041
ENSOCUG00000002695	1878
ENSOCUG00000002696	6747
ENSOCUG00000002697	0
ENSOCUG00000002698	470
ENSOCUG00000002699	725
ENSOCUG00000002701	795
ENSOCUG00000002702	203
ENSOCUG00000002703	42
ENSOCUG00000002704	2758
ENSOCUG00000002705	635
ENSOCUG00000002706	602
ENSOCUG00000002707	625
ENSOCUG00000002710	0
ENSOCUG00000002711	6
ENSOCUG00000002712	4727
ENSOCUG00000002715	1112
ENSOCUG00000002716	134
ENSOCUG00000002718	66
ENSOCUG00000002719	35
ENSOCUG00000002720	5970
ENSOCUG00000002722	5313
ENSOCUG00000002723	0
ENSOCUG00000002724	1340
ENSOCUG00000002725	176
ENSOCUG00000002727	3550
ENSOCUG00000002728	2286
ENSOCUG00000002730	218
ENSOCUG00000002732	0
ENSOCUG00000002733	2105
ENSOCUG00000002735	1
ENSOCUG00000002736	822
ENSOCUG00000002737	991
ENSOCUG00000002738	614
ENSOCUG00000002739	6460
ENSOCUG00000002740	980
[truncated: 27,592 more rows]
