# Supplementary material for: A bio-functional polymer that prevents retinal scarring through modulation of NRF2 signalling pathway
Source: Nat Commun. 2022 May 19;13:2796. doi: 10.1038/s41467-022-30474-6 (PMC9119969; doi:10.1038/s41467-022-30474-6)
Supplement: Supplementary file 11 — Source data [file 41467_2022_30474_MOESM11_ESM.zip › NCOMMS-21-46079B_zip/Source data 2_RNA-Seq Data/DESeq2/CountFiles/invivo/RT_1M2_sorted.count]

ENSOCUG00000000004	3746
ENSOCUG00000000005	1449
ENSOCUG00000000006	1227
ENSOCUG00000000007	2
ENSOCUG00000000008	6
ENSOCUG00000000009	6268
ENSOCUG00000000010	1740
ENSOCUG00000000012	1222
ENSOCUG00000000013	250
ENSOCUG00000000014	26663
ENSOCUG00000000015	1934
ENSOCUG00000000016	112
ENSOCUG00000000017	1150
ENSOCUG00000000018	211
ENSOCUG00000000020	2148
ENSOCUG00000000021	3297
ENSOCUG00000000022	612
ENSOCUG00000000023	297
ENSOCUG00000000024	160
ENSOCUG00000000025	87
ENSOCUG00000000026	1
ENSOCUG00000000028	961
ENSOCUG00000000030	252
ENSOCUG00000000031	2
ENSOCUG00000000032	3
ENSOCUG00000000034	624
ENSOCUG00000000036	0
ENSOCUG00000000038	540
ENSOCUG00000000040	358
ENSOCUG00000000041	0
ENSOCUG00000000044	0
ENSOCUG00000000046	0
ENSOCUG00000000049	9
ENSOCUG00000000051	2379
ENSOCUG00000000055	5
ENSOCUG00000000059	206
ENSOCUG00000000060	9021
ENSOCUG00000000061	109
ENSOCUG00000000063	408
ENSOCUG00000000064	1881
ENSOCUG00000000065	398
ENSOCUG00000000066	154
ENSOCUG00000000068	4558
ENSOCUG00000000069	813
ENSOCUG00000000071	579
ENSOCUG00000000072	43
ENSOCUG00000000073	7334
ENSOCUG00000000074	905
ENSOCUG00000000075	3122
ENSOCUG00000000076	780
ENSOCUG00000000077	26
ENSOCUG00000000079	0
ENSOCUG00000000080	824
ENSOCUG00000000081	12205
ENSOCUG00000000083	336
ENSOCUG00000000085	889
ENSOCUG00000000086	5619
ENSOCUG00000000087	363
ENSOCUG00000000089	0
ENSOCUG00000000090	2008
ENSOCUG00000000091	43
ENSOCUG00000000092	257
ENSOCUG00000000093	565
ENSOCUG00000000094	11
ENSOCUG00000000095	1174
ENSOCUG00000000097	1625
ENSOCUG00000000098	61
ENSOCUG00000000100	2716
ENSOCUG00000000101	51
ENSOCUG00000000102	2775
ENSOCUG00000000103	0
ENSOCUG00000000104	7
ENSOCUG00000000105	3038
ENSOCUG00000000107	1252
ENSOCUG00000000108	681
ENSOCUG00000000109	60
ENSOCUG00000000111	313
ENSOCUG00000000114	1409
ENSOCUG00000000116	2627
ENSOCUG00000000117	10
ENSOCUG00000000119	10
ENSOCUG00000000120	325
ENSOCUG00000000121	62
ENSOCUG00000000122	1397
ENSOCUG00000000123	1571
ENSOCUG00000000127	240
ENSOCUG00000000128	382
ENSOCUG00000000129	3719
ENSOCUG00000000131	895
ENSOCUG00000000133	132
ENSOCUG00000000134	12607
ENSOCUG00000000136	7
ENSOCUG00000000137	7540
ENSOCUG00000000140	1110
ENSOCUG00000000141	839
ENSOCUG00000000142	109
ENSOCUG00000000143	0
ENSOCUG00000000144	127
ENSOCUG00000000145	620
ENSOCUG00000000146	3794
ENSOCUG00000000148	408
ENSOCUG00000000149	2075
ENSOCUG00000000151	44
ENSOCUG00000000152	2088
ENSOCUG00000000153	429
ENSOCUG00000000154	1
ENSOCUG00000000155	782
ENSOCUG00000000156	17210
ENSOCUG00000000157	1071
ENSOCUG00000000158	4987
ENSOCUG00000000159	420
ENSOCUG00000000161	987
ENSOCUG00000000162	358
ENSOCUG00000000163	2766
ENSOCUG00000000164	1880
ENSOCUG00000000166	198
ENSOCUG00000000167	2394
ENSOCUG00000000169	1
ENSOCUG00000000170	969
ENSOCUG00000000171	39
ENSOCUG00000000172	227
ENSOCUG00000000173	2738
ENSOCUG00000000174	605
ENSOCUG00000000175	38
ENSOCUG00000000176	66
ENSOCUG00000000178	485
ENSOCUG00000000179	5191
ENSOCUG00000000181	416
ENSOCUG00000000182	412
ENSOCUG00000000184	2222
ENSOCUG00000000185	400
ENSOCUG00000000186	1284
ENSOCUG00000000187	1337
ENSOCUG00000000188	787
ENSOCUG00000000191	818
ENSOCUG00000000193	2374
ENSOCUG00000000194	10
ENSOCUG00000000197	7769
ENSOCUG00000000199	0
ENSOCUG00000000200	1100
ENSOCUG00000000201	160
ENSOCUG00000000203	174
ENSOCUG00000000204	7
ENSOCUG00000000205	6
ENSOCUG00000000206	127
ENSOCUG00000000208	306
ENSOCUG00000000210	0
ENSOCUG00000000213	4115
ENSOCUG00000000214	283
ENSOCUG00000000215	515
ENSOCUG00000000218	486
ENSOCUG00000000219	89
ENSOCUG00000000220	3208
ENSOCUG00000000221	0
ENSOCUG00000000222	56
ENSOCUG00000000224	539
ENSOCUG00000000227	769
ENSOCUG00000000228	1024
ENSOCUG00000000229	3503
ENSOCUG00000000230	337
ENSOCUG00000000231	690
ENSOCUG00000000232	2
ENSOCUG00000000234	2326
ENSOCUG00000000236	430
ENSOCUG00000000237	528
ENSOCUG00000000239	0
ENSOCUG00000000241	2
ENSOCUG00000000242	9
ENSOCUG00000000243	2
ENSOCUG00000000244	1353
ENSOCUG00000000245	3624
ENSOCUG00000000247	856
ENSOCUG00000000248	1052
ENSOCUG00000000249	743
ENSOCUG00000000250	11
ENSOCUG00000000251	6479
ENSOCUG00000000252	1680
ENSOCUG00000000255	576
ENSOCUG00000000256	281
ENSOCUG00000000258	178
ENSOCUG00000000259	455
ENSOCUG00000000263	321
ENSOCUG00000000264	11493
ENSOCUG00000000265	7977
ENSOCUG00000000266	183
ENSOCUG00000000268	3129
ENSOCUG00000000269	845
ENSOCUG00000000270	1521
ENSOCUG00000000271	78
ENSOCUG00000000272	4414
ENSOCUG00000000274	710
ENSOCUG00000000276	700
ENSOCUG00000000277	868
ENSOCUG00000000278	1931
ENSOCUG00000000280	1007
ENSOCUG00000000281	409
ENSOCUG00000000285	630
ENSOCUG00000000286	852
ENSOCUG00000000289	807
ENSOCUG00000000290	259
ENSOCUG00000000291	5348
ENSOCUG00000000292	5641
ENSOCUG00000000293	71
ENSOCUG00000000297	157
ENSOCUG00000000298	4063
ENSOCUG00000000299	2
ENSOCUG00000000300	1246
ENSOCUG00000000301	146
ENSOCUG00000000302	287
ENSOCUG00000000303	0
ENSOCUG00000000304	1014
ENSOCUG00000000305	36
ENSOCUG00000000306	575
ENSOCUG00000000307	1592
ENSOCUG00000000308	8
ENSOCUG00000000309	0
ENSOCUG00000000310	252
ENSOCUG00000000312	1742
ENSOCUG00000000313	0
ENSOCUG00000000315	735
ENSOCUG00000000318	1269
ENSOCUG00000000319	17
ENSOCUG00000000320	88
ENSOCUG00000000321	0
ENSOCUG00000000322	954
ENSOCUG00000000323	2165
ENSOCUG00000000324	94
ENSOCUG00000000325	1
ENSOCUG00000000326	1299
ENSOCUG00000000328	4673
ENSOCUG00000000329	108
ENSOCUG00000000330	1
ENSOCUG00000000331	556
ENSOCUG00000000333	187
ENSOCUG00000000334	2624
ENSOCUG00000000336	1649
ENSOCUG00000000338	1454
ENSOCUG00000000339	172
ENSOCUG00000000341	264
ENSOCUG00000000342	285
ENSOCUG00000000343	3023
ENSOCUG00000000344	602
ENSOCUG00000000345	106
ENSOCUG00000000346	1972
ENSOCUG00000000347	1030
ENSOCUG00000000348	831
ENSOCUG00000000349	454
ENSOCUG00000000350	0
ENSOCUG00000000353	666
ENSOCUG00000000354	320
ENSOCUG00000000355	1075
ENSOCUG00000000356	539
ENSOCUG00000000357	536
ENSOCUG00000000358	2320
ENSOCUG00000000359	2975
ENSOCUG00000000360	470
ENSOCUG00000000361	4
ENSOCUG00000000363	0
ENSOCUG00000000364	449
ENSOCUG00000000365	569
ENSOCUG00000000367	2400
ENSOCUG00000000368	459
ENSOCUG00000000370	103
ENSOCUG00000000371	32
ENSOCUG00000000373	0
ENSOCUG00000000374	111
ENSOCUG00000000375	264
ENSOCUG00000000377	128
ENSOCUG00000000378	47
ENSOCUG00000000379	6
ENSOCUG00000000380	193
ENSOCUG00000000381	4525
ENSOCUG00000000382	1394
ENSOCUG00000000383	21
ENSOCUG00000000384	240
ENSOCUG00000000385	1606
ENSOCUG00000000387	3
ENSOCUG00000000388	270
ENSOCUG00000000389	0
ENSOCUG00000000391	172
ENSOCUG00000000392	582
ENSOCUG00000000393	0
ENSOCUG00000000397	334
ENSOCUG00000000398	1489
ENSOCUG00000000399	0
ENSOCUG00000000401	660
ENSOCUG00000000402	9
ENSOCUG00000000403	709
ENSOCUG00000000404	3017
ENSOCUG00000000405	510
ENSOCUG00000000406	1077
ENSOCUG00000000407	129
ENSOCUG00000000408	2219
ENSOCUG00000000409	560
ENSOCUG00000000410	499
ENSOCUG00000000412	294
ENSOCUG00000000416	3703
ENSOCUG00000000418	18
ENSOCUG00000000421	68
ENSOCUG00000000422	158
ENSOCUG00000000425	3253
ENSOCUG00000000426	269
ENSOCUG00000000427	64
ENSOCUG00000000429	1959
ENSOCUG00000000431	2928
ENSOCUG00000000432	3451
ENSOCUG00000000435	32
ENSOCUG00000000436	1
ENSOCUG00000000437	17
ENSOCUG00000000438	1
ENSOCUG00000000439	3563
ENSOCUG00000000440	443
ENSOCUG00000000441	2
ENSOCUG00000000442	1885
ENSOCUG00000000444	193
ENSOCUG00000000445	58
ENSOCUG00000000446	151
ENSOCUG00000000448	49
ENSOCUG00000000451	86
ENSOCUG00000000454	0
ENSOCUG00000000455	1348
ENSOCUG00000000457	0
ENSOCUG00000000459	1611
ENSOCUG00000000460	4
ENSOCUG00000000461	1156
ENSOCUG00000000462	3702
ENSOCUG00000000463	1131
ENSOCUG00000000464	469
ENSOCUG00000000466	865
ENSOCUG00000000467	661
ENSOCUG00000000468	4
ENSOCUG00000000470	1102
ENSOCUG00000000471	25
ENSOCUG00000000472	1061
ENSOCUG00000000473	2224
ENSOCUG00000000474	2
ENSOCUG00000000475	1490
ENSOCUG00000000476	80
ENSOCUG00000000477	1725
ENSOCUG00000000478	545
ENSOCUG00000000479	2507
ENSOCUG00000000481	2557
ENSOCUG00000000482	412
ENSOCUG00000000483	5
ENSOCUG00000000484	1401
ENSOCUG00000000485	696
ENSOCUG00000000486	262
ENSOCUG00000000487	924
ENSOCUG00000000488	38
ENSOCUG00000000489	577
ENSOCUG00000000491	2
ENSOCUG00000000493	3495
ENSOCUG00000000494	721
ENSOCUG00000000495	0
ENSOCUG00000000498	1215
ENSOCUG00000000499	2746
ENSOCUG00000000500	251
ENSOCUG00000000501	0
ENSOCUG00000000502	2645
ENSOCUG00000000503	2267
ENSOCUG00000000504	0
ENSOCUG00000000506	12
ENSOCUG00000000507	704
ENSOCUG00000000508	573
ENSOCUG00000000509	156
ENSOCUG00000000510	1503
ENSOCUG00000000511	1824
ENSOCUG00000000512	3410
ENSOCUG00000000513	26
ENSOCUG00000000515	153
ENSOCUG00000000516	2518
ENSOCUG00000000517	0
ENSOCUG00000000518	988
ENSOCUG00000000520	445
ENSOCUG00000000521	1599
ENSOCUG00000000522	59
ENSOCUG00000000524	37
ENSOCUG00000000525	1793
ENSOCUG00000000526	487
ENSOCUG00000000527	2254
ENSOCUG00000000528	2
ENSOCUG00000000530	374
ENSOCUG00000000531	986
ENSOCUG00000000532	46
ENSOCUG00000000533	179
ENSOCUG00000000534	131
ENSOCUG00000000535	48
ENSOCUG00000000536	710
ENSOCUG00000000539	2
ENSOCUG00000000540	367
ENSOCUG00000000541	751
ENSOCUG00000000543	431
ENSOCUG00000000544	0
ENSOCUG00000000545	157
ENSOCUG00000000547	21
ENSOCUG00000000548	899
ENSOCUG00000000551	11
ENSOCUG00000000552	4283
ENSOCUG00000000553	366
ENSOCUG00000000554	79
ENSOCUG00000000555	97
ENSOCUG00000000557	537
ENSOCUG00000000558	291
ENSOCUG00000000559	18
ENSOCUG00000000560	8
ENSOCUG00000000562	1793
ENSOCUG00000000563	0
ENSOCUG00000000564	742
ENSOCUG00000000565	412
ENSOCUG00000000566	792
ENSOCUG00000000567	0
ENSOCUG00000000568	0
ENSOCUG00000000569	1
ENSOCUG00000000572	1527
ENSOCUG00000000573	1352
ENSOCUG00000000574	1419
ENSOCUG00000000575	1024
ENSOCUG00000000576	366
ENSOCUG00000000577	660
ENSOCUG00000000578	411
ENSOCUG00000000579	61
ENSOCUG00000000580	36
ENSOCUG00000000581	569
ENSOCUG00000000582	3255
ENSOCUG00000000583	973
ENSOCUG00000000584	451
ENSOCUG00000000585	386
ENSOCUG00000000586	931
ENSOCUG00000000587	2010
ENSOCUG00000000588	1334
ENSOCUG00000000590	1381
ENSOCUG00000000591	0
ENSOCUG00000000592	6911
ENSOCUG00000000593	2324
ENSOCUG00000000594	965
ENSOCUG00000000595	1430
ENSOCUG00000000596	1525
ENSOCUG00000000597	164
ENSOCUG00000000598	1991
ENSOCUG00000000601	1705
ENSOCUG00000000602	177
ENSOCUG00000000603	25
ENSOCUG00000000604	8592
ENSOCUG00000000606	297
ENSOCUG00000000608	830
ENSOCUG00000000611	995
ENSOCUG00000000612	100
ENSOCUG00000000613	661
ENSOCUG00000000614	851
ENSOCUG00000000615	916
ENSOCUG00000000616	39
ENSOCUG00000000617	356
ENSOCUG00000000618	1414
ENSOCUG00000000619	502
ENSOCUG00000000621	62
ENSOCUG00000000623	6
ENSOCUG00000000624	678
ENSOCUG00000000625	1230
ENSOCUG00000000626	157
ENSOCUG00000000628	1280
ENSOCUG00000000629	433
ENSOCUG00000000630	435
ENSOCUG00000000631	87
ENSOCUG00000000632	0
ENSOCUG00000000633	1942
ENSOCUG00000000634	417
ENSOCUG00000000635	11
ENSOCUG00000000636	1892
ENSOCUG00000000637	93
ENSOCUG00000000638	174
ENSOCUG00000000641	116
ENSOCUG00000000644	0
ENSOCUG00000000645	522
ENSOCUG00000000649	632
ENSOCUG00000000650	104
ENSOCUG00000000651	383
ENSOCUG00000000652	1
ENSOCUG00000000653	2883
ENSOCUG00000000655	253
ENSOCUG00000000656	0
ENSOCUG00000000657	76
ENSOCUG00000000658	45
ENSOCUG00000000659	0
ENSOCUG00000000660	0
ENSOCUG00000000661	2287
ENSOCUG00000000663	0
ENSOCUG00000000664	1031
ENSOCUG00000000666	3
ENSOCUG00000000668	1444
ENSOCUG00000000669	27
ENSOCUG00000000670	841
ENSOCUG00000000671	705
ENSOCUG00000000672	576
ENSOCUG00000000673	201
ENSOCUG00000000674	1888
ENSOCUG00000000676	3961
ENSOCUG00000000677	11854
ENSOCUG00000000678	290
ENSOCUG00000000679	5585
ENSOCUG00000000680	1020
ENSOCUG00000000681	726
ENSOCUG00000000682	1759
ENSOCUG00000000683	1450
ENSOCUG00000000684	2421
ENSOCUG00000000686	39
ENSOCUG00000000687	1268
ENSOCUG00000000688	707
ENSOCUG00000000689	393
ENSOCUG00000000691	0
ENSOCUG00000000692	2074
ENSOCUG00000000693	0
ENSOCUG00000000694	259
ENSOCUG00000000695	913
ENSOCUG00000000696	32
ENSOCUG00000000697	1127
ENSOCUG00000000698	0
ENSOCUG00000000699	18
ENSOCUG00000000702	0
ENSOCUG00000000703	68
ENSOCUG00000000704	0
ENSOCUG00000000705	0
ENSOCUG00000000706	3118
ENSOCUG00000000707	1194
ENSOCUG00000000708	1971
ENSOCUG00000000709	1703
ENSOCUG00000000711	231
ENSOCUG00000000713	466
ENSOCUG00000000714	857
ENSOCUG00000000715	2671
ENSOCUG00000000716	263
ENSOCUG00000000717	13668
ENSOCUG00000000718	751
ENSOCUG00000000719	594
ENSOCUG00000000720	1271
ENSOCUG00000000721	70
ENSOCUG00000000722	429
ENSOCUG00000000723	266
ENSOCUG00000000724	124
ENSOCUG00000000725	0
ENSOCUG00000000727	985
ENSOCUG00000000728	211
ENSOCUG00000000730	70
ENSOCUG00000000731	1226
ENSOCUG00000000732	513
ENSOCUG00000000733	306
ENSOCUG00000000734	13102
ENSOCUG00000000736	953
ENSOCUG00000000737	40
ENSOCUG00000000738	351
ENSOCUG00000000739	3
ENSOCUG00000000740	2020
ENSOCUG00000000741	908
ENSOCUG00000000742	7
ENSOCUG00000000743	1758
ENSOCUG00000000744	1802
ENSOCUG00000000749	236
ENSOCUG00000000750	1026
ENSOCUG00000000751	3
ENSOCUG00000000754	353
ENSOCUG00000000755	1742
ENSOCUG00000000756	1464
ENSOCUG00000000757	26
ENSOCUG00000000758	908
ENSOCUG00000000760	36
ENSOCUG00000000761	226
ENSOCUG00000000763	685
ENSOCUG00000000764	519
ENSOCUG00000000765	978
ENSOCUG00000000766	0
ENSOCUG00000000769	871
ENSOCUG00000000771	87
ENSOCUG00000000774	1194
ENSOCUG00000000775	118
ENSOCUG00000000776	1625
ENSOCUG00000000777	1
ENSOCUG00000000778	5766
ENSOCUG00000000779	42
ENSOCUG00000000780	1782
ENSOCUG00000000781	1959
ENSOCUG00000000784	390
ENSOCUG00000000786	165
ENSOCUG00000000787	1143
ENSOCUG00000000788	15
ENSOCUG00000000789	1494
ENSOCUG00000000790	1979
ENSOCUG00000000791	4867
ENSOCUG00000000792	1596
ENSOCUG00000000793	67
ENSOCUG00000000794	295
ENSOCUG00000000795	2401
ENSOCUG00000000796	17
ENSOCUG00000000797	0
ENSOCUG00000000798	381
ENSOCUG00000000799	0
ENSOCUG00000000800	1095
ENSOCUG00000000802	624
ENSOCUG00000000803	1029
ENSOCUG00000000804	3859
ENSOCUG00000000805	484
ENSOCUG00000000806	1683
ENSOCUG00000000807	1550
ENSOCUG00000000809	2
ENSOCUG00000000810	370
ENSOCUG00000000811	914
ENSOCUG00000000812	361
ENSOCUG00000000813	7
ENSOCUG00000000814	0
ENSOCUG00000000815	864
ENSOCUG00000000816	2662
ENSOCUG00000000817	4496
ENSOCUG00000000818	1799
ENSOCUG00000000819	711
ENSOCUG00000000820	678
ENSOCUG00000000821	1310
ENSOCUG00000000822	3768
ENSOCUG00000000823	749
ENSOCUG00000000824	4385
ENSOCUG00000000825	1
ENSOCUG00000000826	330
ENSOCUG00000000827	3819
ENSOCUG00000000828	839
ENSOCUG00000000829	1198
ENSOCUG00000000831	0
ENSOCUG00000000832	756
ENSOCUG00000000833	1174
ENSOCUG00000000834	139
ENSOCUG00000000835	365
ENSOCUG00000000836	0
ENSOCUG00000000837	11446
ENSOCUG00000000847	5034
ENSOCUG00000000848	5696
ENSOCUG00000000849	922
ENSOCUG00000000850	552
ENSOCUG00000000851	10214
ENSOCUG00000000852	1432
ENSOCUG00000000853	67
ENSOCUG00000000854	76
ENSOCUG00000000855	456
ENSOCUG00000000857	418
ENSOCUG00000000859	295
ENSOCUG00000000861	834
ENSOCUG00000000863	262
ENSOCUG00000000864	9495
ENSOCUG00000000865	1114
ENSOCUG00000000866	1208
ENSOCUG00000000867	502
ENSOCUG00000000868	0
ENSOCUG00000000869	9
ENSOCUG00000000872	0
ENSOCUG00000000874	2676
ENSOCUG00000000875	775
ENSOCUG00000000876	1361
ENSOCUG00000000877	11
ENSOCUG00000000878	1452
ENSOCUG00000000880	6658
ENSOCUG00000000881	88
ENSOCUG00000000882	818
ENSOCUG00000000883	6
ENSOCUG00000000884	1284
ENSOCUG00000000885	1219
ENSOCUG00000000887	503
ENSOCUG00000000888	153
ENSOCUG00000000889	301
ENSOCUG00000000894	0
ENSOCUG00000000895	44
ENSOCUG00000000896	533
ENSOCUG00000000897	483
ENSOCUG00000000898	1128
ENSOCUG00000000901	9530
ENSOCUG00000000903	61
ENSOCUG00000000905	37
ENSOCUG00000000906	0
ENSOCUG00000000907	1163
ENSOCUG00000000908	0
ENSOCUG00000000909	710
ENSOCUG00000000910	1417
ENSOCUG00000000911	754
ENSOCUG00000000912	0
ENSOCUG00000000915	2048
ENSOCUG00000000916	326
ENSOCUG00000000918	0
ENSOCUG00000000919	319
ENSOCUG00000000920	325
ENSOCUG00000000921	406
ENSOCUG00000000922	1189
ENSOCUG00000000923	727
ENSOCUG00000000924	389
ENSOCUG00000000925	2280
ENSOCUG00000000927	239
ENSOCUG00000000928	3039
ENSOCUG00000000929	375
ENSOCUG00000000930	247
ENSOCUG00000000931	432
ENSOCUG00000000932	29
ENSOCUG00000000933	970
ENSOCUG00000000934	910
ENSOCUG00000000936	336
ENSOCUG00000000937	1606
ENSOCUG00000000938	1264
ENSOCUG00000000939	511
ENSOCUG00000000940	290
ENSOCUG00000000941	3442
ENSOCUG00000000942	4823
ENSOCUG00000000943	121
ENSOCUG00000000944	755
ENSOCUG00000000945	303
ENSOCUG00000000947	748
ENSOCUG00000000948	1035
ENSOCUG00000000950	1207
ENSOCUG00000000953	0
ENSOCUG00000000956	2274
ENSOCUG00000000957	0
ENSOCUG00000000959	12308
ENSOCUG00000000960	1957
ENSOCUG00000000962	42
ENSOCUG00000000963	1051
ENSOCUG00000000965	615
ENSOCUG00000000966	1094
ENSOCUG00000000967	8217
ENSOCUG00000000968	70
ENSOCUG00000000969	15
ENSOCUG00000000972	768
ENSOCUG00000000973	100
ENSOCUG00000000974	34
ENSOCUG00000000977	184
ENSOCUG00000000978	1061
ENSOCUG00000000980	1922
ENSOCUG00000000981	365
ENSOCUG00000000982	584
ENSOCUG00000000983	617
ENSOCUG00000000984	1161
ENSOCUG00000000986	11
ENSOCUG00000000987	10890
ENSOCUG00000000988	2391
ENSOCUG00000000989	3529
ENSOCUG00000000990	270
ENSOCUG00000000991	2840
ENSOCUG00000000996	7153
ENSOCUG00000000997	466
ENSOCUG00000000998	148
ENSOCUG00000000999	76
ENSOCUG00000001001	248
ENSOCUG00000001002	473
ENSOCUG00000001004	0
ENSOCUG00000001005	2181
ENSOCUG00000001006	223
ENSOCUG00000001008	831
ENSOCUG00000001009	2293
ENSOCUG00000001011	907
ENSOCUG00000001012	0
ENSOCUG00000001013	19157
ENSOCUG00000001016	3145
ENSOCUG00000001018	10
ENSOCUG00000001019	10
ENSOCUG00000001020	788
ENSOCUG00000001021	0
ENSOCUG00000001022	0
ENSOCUG00000001023	4854
ENSOCUG00000001026	982
ENSOCUG00000001027	2
ENSOCUG00000001028	48
ENSOCUG00000001029	1
ENSOCUG00000001030	600
ENSOCUG00000001031	691
ENSOCUG00000001032	0
ENSOCUG00000001033	0
ENSOCUG00000001034	239
ENSOCUG00000001035	38
ENSOCUG00000001036	0
ENSOCUG00000001037	0
ENSOCUG00000001039	1156
ENSOCUG00000001040	3
ENSOCUG00000001041	125
ENSOCUG00000001042	4507
ENSOCUG00000001043	1406
ENSOCUG00000001045	202
ENSOCUG00000001046	0
ENSOCUG00000001047	926
ENSOCUG00000001048	772
ENSOCUG00000001049	84
ENSOCUG00000001050	1636
ENSOCUG00000001051	1740
ENSOCUG00000001052	2190
ENSOCUG00000001053	677
ENSOCUG00000001054	492
ENSOCUG00000001055	688
ENSOCUG00000001057	1260
ENSOCUG00000001058	247
ENSOCUG00000001060	2442
ENSOCUG00000001062	411
ENSOCUG00000001063	0
ENSOCUG00000001067	0
ENSOCUG00000001070	0
ENSOCUG00000001071	0
ENSOCUG00000001072	29
ENSOCUG00000001073	634
ENSOCUG00000001074	0
ENSOCUG00000001075	111
ENSOCUG00000001076	171
ENSOCUG00000001077	0
ENSOCUG00000001078	857
ENSOCUG00000001081	3700
ENSOCUG00000001082	1556
ENSOCUG00000001083	0
ENSOCUG00000001084	160
ENSOCUG00000001085	330
ENSOCUG00000001086	236
ENSOCUG00000001087	0
ENSOCUG00000001088	265
ENSOCUG00000001089	1961
ENSOCUG00000001090	0
ENSOCUG00000001092	0
ENSOCUG00000001093	522
ENSOCUG00000001094	0
ENSOCUG00000001096	978
ENSOCUG00000001097	325
ENSOCUG00000001098	21
ENSOCUG00000001099	0
ENSOCUG00000001100	29
ENSOCUG00000001101	5259
ENSOCUG00000001102	5365
ENSOCUG00000001103	16
ENSOCUG00000001104	6332
ENSOCUG00000001105	5
ENSOCUG00000001106	1584
ENSOCUG00000001107	167
ENSOCUG00000001108	3120
ENSOCUG00000001109	3939
ENSOCUG00000001110	1
ENSOCUG00000001111	1358
ENSOCUG00000001112	4446
ENSOCUG00000001113	3423
ENSOCUG00000001114	55
ENSOCUG00000001116	199
ENSOCUG00000001117	36
ENSOCUG00000001119	652
ENSOCUG00000001120	3964
ENSOCUG00000001121	1347
ENSOCUG00000001122	1
ENSOCUG00000001124	648
ENSOCUG00000001125	1254
ENSOCUG00000001127	331
ENSOCUG00000001129	6
ENSOCUG00000001130	108
ENSOCUG00000001131	447
ENSOCUG00000001134	0
ENSOCUG00000001135	3335
ENSOCUG00000001136	14
ENSOCUG00000001137	641
ENSOCUG00000001138	785
ENSOCUG00000001139	45
ENSOCUG00000001142	920
ENSOCUG00000001144	22274
ENSOCUG00000001145	193
ENSOCUG00000001150	54
ENSOCUG00000001151	11
ENSOCUG00000001152	459
ENSOCUG00000001155	6944
ENSOCUG00000001156	0
ENSOCUG00000001157	0
ENSOCUG00000001158	30
ENSOCUG00000001159	0
ENSOCUG00000001160	5
ENSOCUG00000001161	2963
ENSOCUG00000001162	4306
ENSOCUG00000001164	2550
ENSOCUG00000001165	2182
ENSOCUG00000001166	666
ENSOCUG00000001168	1327
ENSOCUG00000001169	9
ENSOCUG00000001170	515
ENSOCUG00000001171	28
ENSOCUG00000001172	184
ENSOCUG00000001173	274
ENSOCUG00000001174	391
ENSOCUG00000001175	1784
ENSOCUG00000001177	142
ENSOCUG00000001178	494
ENSOCUG00000001179	1866
ENSOCUG00000001180	1925
ENSOCUG00000001181	40
ENSOCUG00000001183	3627
ENSOCUG00000001184	724
ENSOCUG00000001186	1671
ENSOCUG00000001188	13
ENSOCUG00000001190	713
ENSOCUG00000001191	819
ENSOCUG00000001192	0
ENSOCUG00000001196	389
ENSOCUG00000001197	831
ENSOCUG00000001200	170
ENSOCUG00000001201	2
ENSOCUG00000001203	777
ENSOCUG00000001205	631
ENSOCUG00000001207	4017
ENSOCUG00000001208	24
ENSOCUG00000001209	31
ENSOCUG00000001211	29
ENSOCUG00000001212	4004
ENSOCUG00000001215	1799
ENSOCUG00000001216	1319
ENSOCUG00000001217	1610
ENSOCUG00000001218	39
ENSOCUG00000001219	466
ENSOCUG00000001220	3044
ENSOCUG00000001222	36
ENSOCUG00000001223	570
ENSOCUG00000001224	550
ENSOCUG00000001225	69
ENSOCUG00000001227	273
ENSOCUG00000001228	3104
ENSOCUG00000001229	272
ENSOCUG00000001230	78
ENSOCUG00000001231	11
ENSOCUG00000001232	5763
ENSOCUG00000001233	523
ENSOCUG00000001234	15
ENSOCUG00000001235	110
ENSOCUG00000001236	1
ENSOCUG00000001239	529
ENSOCUG00000001241	1199
ENSOCUG00000001242	35
ENSOCUG00000001246	2756
ENSOCUG00000001247	866
ENSOCUG00000001248	5
ENSOCUG00000001249	1860
ENSOCUG00000001250	45
ENSOCUG00000001254	1612
ENSOCUG00000001255	13
ENSOCUG00000001257	110
ENSOCUG00000001258	10
ENSOCUG00000001259	0
ENSOCUG00000001263	27
ENSOCUG00000001264	24
ENSOCUG00000001265	178
ENSOCUG00000001266	2394
ENSOCUG00000001267	0
ENSOCUG00000001269	4889
ENSOCUG00000001270	434
ENSOCUG00000001271	3014
ENSOCUG00000001272	1167
ENSOCUG00000001277	469
ENSOCUG00000001278	146
ENSOCUG00000001279	19
ENSOCUG00000001280	79360
ENSOCUG00000001281	1388
ENSOCUG00000001284	1617
ENSOCUG00000001286	4198
ENSOCUG00000001288	20157
ENSOCUG00000001289	6069
ENSOCUG00000001290	426
ENSOCUG00000001292	386
ENSOCUG00000001294	3
ENSOCUG00000001295	1208
ENSOCUG00000001296	44
ENSOCUG00000001297	1163
ENSOCUG00000001299	358
ENSOCUG00000001300	465
ENSOCUG00000001301	0
ENSOCUG00000001302	20
ENSOCUG00000001303	3687
ENSOCUG00000001304	1534
ENSOCUG00000001305	18
ENSOCUG00000001306	2704
ENSOCUG00000001307	2592
ENSOCUG00000001309	43
ENSOCUG00000001310	479
ENSOCUG00000001311	1203
ENSOCUG00000001315	2826
ENSOCUG00000001316	0
ENSOCUG00000001317	662
ENSOCUG00000001319	2637
ENSOCUG00000001320	669
ENSOCUG00000001322	21
ENSOCUG00000001324	12487
ENSOCUG00000001326	783
ENSOCUG00000001327	0
ENSOCUG00000001328	792
ENSOCUG00000001331	0
ENSOCUG00000001333	169
ENSOCUG00000001334	3999
ENSOCUG00000001335	33
ENSOCUG00000001336	1438
ENSOCUG00000001337	217
ENSOCUG00000001338	493
ENSOCUG00000001341	1
ENSOCUG00000001342	23
ENSOCUG00000001343	10154
ENSOCUG00000001345	0
ENSOCUG00000001346	0
ENSOCUG00000001347	0
ENSOCUG00000001349	1175
ENSOCUG00000001351	5
ENSOCUG00000001352	4182
ENSOCUG00000001353	11126
ENSOCUG00000001355	0
ENSOCUG00000001357	3792
ENSOCUG00000001360	24
ENSOCUG00000001361	0
ENSOCUG00000001362	620
ENSOCUG00000001363	1
ENSOCUG00000001366	14
ENSOCUG00000001367	0
ENSOCUG00000001368	14
ENSOCUG00000001370	19791
ENSOCUG00000001372	4
ENSOCUG00000001373	990
ENSOCUG00000001374	248
ENSOCUG00000001375	548
ENSOCUG00000001376	3
ENSOCUG00000001377	0
ENSOCUG00000001378	0
ENSOCUG00000001380	254
ENSOCUG00000001382	1016
ENSOCUG00000001383	1020
ENSOCUG00000001384	316
ENSOCUG00000001385	0
ENSOCUG00000001386	1160
ENSOCUG00000001387	444
ENSOCUG00000001388	0
ENSOCUG00000001389	168
ENSOCUG00000001390	4784
ENSOCUG00000001391	433
ENSOCUG00000001392	582
ENSOCUG00000001393	57
ENSOCUG00000001397	592
ENSOCUG00000001398	1388
ENSOCUG00000001401	3635
ENSOCUG00000001402	2639
ENSOCUG00000001405	207
ENSOCUG00000001406	886
ENSOCUG00000001407	1019
ENSOCUG00000001408	14
ENSOCUG00000001409	2146
ENSOCUG00000001410	16
ENSOCUG00000001411	3
ENSOCUG00000001412	1673
ENSOCUG00000001414	5433
ENSOCUG00000001415	65
ENSOCUG00000001418	2297
ENSOCUG00000001419	358
ENSOCUG00000001420	3942
ENSOCUG00000001422	2034
ENSOCUG00000001424	0
ENSOCUG00000001425	1705
ENSOCUG00000001426	347
ENSOCUG00000001427	708
ENSOCUG00000001428	1934
ENSOCUG00000001429	369
ENSOCUG00000001430	3612
ENSOCUG00000001432	699
ENSOCUG00000001434	468
ENSOCUG00000001435	4799
ENSOCUG00000001436	420
ENSOCUG00000001437	52
ENSOCUG00000001438	572
ENSOCUG00000001439	2898
ENSOCUG00000001440	0
ENSOCUG00000001443	1401
ENSOCUG00000001444	2814
ENSOCUG00000001445	0
ENSOCUG00000001446	377
ENSOCUG00000001447	1297
ENSOCUG00000001448	438
ENSOCUG00000001452	3
ENSOCUG00000001454	3073
ENSOCUG00000001455	39984
ENSOCUG00000001456	2194
ENSOCUG00000001457	0
ENSOCUG00000001459	1219
ENSOCUG00000001460	1209
ENSOCUG00000001461	694
ENSOCUG00000001462	151
ENSOCUG00000001463	1
ENSOCUG00000001464	2997
ENSOCUG00000001465	150
ENSOCUG00000001466	0
ENSOCUG00000001467	406
ENSOCUG00000001468	15005
ENSOCUG00000001469	1613
ENSOCUG00000001473	5486
ENSOCUG00000001475	1335
ENSOCUG00000001477	3
ENSOCUG00000001478	647
ENSOCUG00000001479	2577
ENSOCUG00000001480	1058
ENSOCUG00000001481	1400
ENSOCUG00000001484	26332
ENSOCUG00000001485	2
ENSOCUG00000001488	327
ENSOCUG00000001489	25
ENSOCUG00000001490	40
ENSOCUG00000001491	0
ENSOCUG00000001493	0
ENSOCUG00000001495	0
ENSOCUG00000001496	16850
ENSOCUG00000001497	338
ENSOCUG00000001498	1411
ENSOCUG00000001499	299
ENSOCUG00000001500	1528
ENSOCUG00000001501	291
ENSOCUG00000001504	2216
ENSOCUG00000001508	0
ENSOCUG00000001510	2
ENSOCUG00000001512	7
ENSOCUG00000001513	1016
ENSOCUG00000001514	0
ENSOCUG00000001515	0
ENSOCUG00000001517	905
ENSOCUG00000001518	14
ENSOCUG00000001519	637
ENSOCUG00000001522	4
ENSOCUG00000001523	522
ENSOCUG00000001524	196
ENSOCUG00000001525	75
ENSOCUG00000001526	207
ENSOCUG00000001530	7799
ENSOCUG00000001532	1115
ENSOCUG00000001535	1361
ENSOCUG00000001536	130
ENSOCUG00000001537	366
ENSOCUG00000001539	2493
ENSOCUG00000001540	124
ENSOCUG00000001542	102
ENSOCUG00000001543	365
ENSOCUG00000001545	304
ENSOCUG00000001546	647
ENSOCUG00000001548	5
ENSOCUG00000001551	10005
ENSOCUG00000001552	155
ENSOCUG00000001553	546
ENSOCUG00000001554	1158
ENSOCUG00000001555	513
ENSOCUG00000001560	3977
ENSOCUG00000001561	13
ENSOCUG00000001565	1622
ENSOCUG00000001568	405
ENSOCUG00000001569	2
ENSOCUG00000001570	151
ENSOCUG00000001571	2401
ENSOCUG00000001573	291
ENSOCUG00000001574	1360
ENSOCUG00000001575	767
ENSOCUG00000001576	799
ENSOCUG00000001577	0
ENSOCUG00000001578	3687
ENSOCUG00000001581	372
ENSOCUG00000001582	682
ENSOCUG00000001583	591
ENSOCUG00000001585	1613
ENSOCUG00000001586	295
ENSOCUG00000001587	287
ENSOCUG00000001588	872
ENSOCUG00000001590	2977
ENSOCUG00000001591	1782
ENSOCUG00000001592	2495
ENSOCUG00000001594	510
ENSOCUG00000001595	1373
ENSOCUG00000001596	934
ENSOCUG00000001597	40
ENSOCUG00000001598	5421
ENSOCUG00000001599	344
ENSOCUG00000001601	260
ENSOCUG00000001603	14
ENSOCUG00000001604	555
ENSOCUG00000001605	1295
ENSOCUG00000001606	7764
ENSOCUG00000001607	45
ENSOCUG00000001609	1
ENSOCUG00000001610	771
ENSOCUG00000001612	0
ENSOCUG00000001613	1333
ENSOCUG00000001616	321
ENSOCUG00000001617	122
ENSOCUG00000001618	144
ENSOCUG00000001620	3391
ENSOCUG00000001622	435
ENSOCUG00000001623	110
ENSOCUG00000001627	1121
ENSOCUG00000001628	1014
ENSOCUG00000001629	1901
ENSOCUG00000001630	0
ENSOCUG00000001631	18
ENSOCUG00000001633	1160
ENSOCUG00000001636	899
ENSOCUG00000001638	6
ENSOCUG00000001639	0
ENSOCUG00000001641	0
ENSOCUG00000001645	5736
ENSOCUG00000001646	2105
ENSOCUG00000001647	1
ENSOCUG00000001648	0
ENSOCUG00000001651	895
ENSOCUG00000001652	1
ENSOCUG00000001655	426
ENSOCUG00000001656	1175
ENSOCUG00000001657	45
ENSOCUG00000001659	0
ENSOCUG00000001660	64
ENSOCUG00000001661	3592
ENSOCUG00000001662	274
ENSOCUG00000001663	7
ENSOCUG00000001665	1111
ENSOCUG00000001667	19791
ENSOCUG00000001669	572
ENSOCUG00000001670	1747
ENSOCUG00000001671	24
ENSOCUG00000001672	245
ENSOCUG00000001673	1216
ENSOCUG00000001675	1074
ENSOCUG00000001676	68
ENSOCUG00000001677	1319
ENSOCUG00000001678	10755
ENSOCUG00000001679	3
ENSOCUG00000001680	90
ENSOCUG00000001681	1201
ENSOCUG00000001683	888
ENSOCUG00000001684	572
ENSOCUG00000001685	1584
ENSOCUG00000001686	1105
ENSOCUG00000001687	324
ENSOCUG00000001688	442
ENSOCUG00000001689	21
ENSOCUG00000001691	495
ENSOCUG00000001692	1193
ENSOCUG00000001693	1124
ENSOCUG00000001694	0
ENSOCUG00000001695	1
ENSOCUG00000001696	815
ENSOCUG00000001697	1281
ENSOCUG00000001698	1133
ENSOCUG00000001699	903
ENSOCUG00000001701	1
ENSOCUG00000001702	0
ENSOCUG00000001703	42
ENSOCUG00000001704	0
ENSOCUG00000001710	267
ENSOCUG00000001711	1750
ENSOCUG00000001712	612
ENSOCUG00000001714	0
ENSOCUG00000001715	241
ENSOCUG00000001716	1
ENSOCUG00000001717	50
ENSOCUG00000001718	6816
ENSOCUG00000001719	10
ENSOCUG00000001720	0
ENSOCUG00000001722	202
ENSOCUG00000001723	752
ENSOCUG00000001724	8
ENSOCUG00000001725	427
ENSOCUG00000001726	2
ENSOCUG00000001727	500
ENSOCUG00000001729	2537
ENSOCUG00000001730	7371
ENSOCUG00000001732	1112
ENSOCUG00000001734	3599
ENSOCUG00000001735	18157
ENSOCUG00000001736	763
ENSOCUG00000001738	288
ENSOCUG00000001739	1217
ENSOCUG00000001741	2159
ENSOCUG00000001742	727
ENSOCUG00000001746	68
ENSOCUG00000001748	608
ENSOCUG00000001750	1782
ENSOCUG00000001751	370
ENSOCUG00000001752	226
ENSOCUG00000001753	2359
ENSOCUG00000001754	947
ENSOCUG00000001757	0
ENSOCUG00000001758	711
ENSOCUG00000001759	0
ENSOCUG00000001761	676
ENSOCUG00000001764	228
ENSOCUG00000001765	245
ENSOCUG00000001766	2
ENSOCUG00000001768	1651
ENSOCUG00000001769	2
ENSOCUG00000001770	0
ENSOCUG00000001772	3206
ENSOCUG00000001776	818
ENSOCUG00000001777	625
ENSOCUG00000001779	612
ENSOCUG00000001780	0
ENSOCUG00000001781	662
ENSOCUG00000001782	1626
ENSOCUG00000001783	571
ENSOCUG00000001785	4
ENSOCUG00000001786	795
ENSOCUG00000001787	7309
ENSOCUG00000001788	931
ENSOCUG00000001789	608
ENSOCUG00000001790	2866
ENSOCUG00000001792	0
ENSOCUG00000001793	0
ENSOCUG00000001794	0
ENSOCUG00000001798	874
ENSOCUG00000001799	18680
ENSOCUG00000001801	84
ENSOCUG00000001802	11
ENSOCUG00000001803	2345
ENSOCUG00000001804	630
ENSOCUG00000001806	357
ENSOCUG00000001807	470
ENSOCUG00000001808	1908
ENSOCUG00000001810	539
ENSOCUG00000001811	1
ENSOCUG00000001812	329
ENSOCUG00000001813	19
ENSOCUG00000001814	3105
ENSOCUG00000001816	898
ENSOCUG00000001817	1591
ENSOCUG00000001818	2367
ENSOCUG00000001819	206
ENSOCUG00000001820	2412
ENSOCUG00000001821	2138
ENSOCUG00000001822	77
ENSOCUG00000001823	35
ENSOCUG00000001824	82
ENSOCUG00000001825	5316
ENSOCUG00000001826	92
ENSOCUG00000001827	3047
ENSOCUG00000001828	4189
ENSOCUG00000001829	5814
ENSOCUG00000001830	357
ENSOCUG00000001831	2
ENSOCUG00000001832	599
ENSOCUG00000001833	838
ENSOCUG00000001834	970
ENSOCUG00000001836	7914
ENSOCUG00000001837	3254
ENSOCUG00000001838	607
ENSOCUG00000001839	634
ENSOCUG00000001842	2836
ENSOCUG00000001843	1985
ENSOCUG00000001844	15
ENSOCUG00000001847	16322
ENSOCUG00000001849	12
ENSOCUG00000001850	1
ENSOCUG00000001851	2033
ENSOCUG00000001853	1764
ENSOCUG00000001855	2
ENSOCUG00000001856	0
ENSOCUG00000001857	321
ENSOCUG00000001858	4
ENSOCUG00000001859	206
ENSOCUG00000001860	193
ENSOCUG00000001861	952
ENSOCUG00000001863	3484
ENSOCUG00000001864	4
ENSOCUG00000001866	0
ENSOCUG00000001867	80
ENSOCUG00000001868	1624
ENSOCUG00000001869	1
ENSOCUG00000001870	0
ENSOCUG00000001871	0
ENSOCUG00000001873	4754
ENSOCUG00000001874	542
ENSOCUG00000001875	72
ENSOCUG00000001876	9
ENSOCUG00000001877	7591
ENSOCUG00000001879	401
ENSOCUG00000001880	564
ENSOCUG00000001881	485
ENSOCUG00000001882	623
ENSOCUG00000001883	32
ENSOCUG00000001884	810
ENSOCUG00000001885	72
ENSOCUG00000001886	2062
ENSOCUG00000001887	820
ENSOCUG00000001888	991
ENSOCUG00000001889	4596
ENSOCUG00000001890	63
ENSOCUG00000001891	8
ENSOCUG00000001892	1013
ENSOCUG00000001894	230
ENSOCUG00000001897	1835
ENSOCUG00000001898	9
ENSOCUG00000001901	0
ENSOCUG00000001902	779
ENSOCUG00000001903	54
ENSOCUG00000001904	1
ENSOCUG00000001907	132
ENSOCUG00000001908	581
ENSOCUG00000001909	105
ENSOCUG00000001910	1314
ENSOCUG00000001911	1881
ENSOCUG00000001912	2776
ENSOCUG00000001913	74
ENSOCUG00000001914	394
ENSOCUG00000001915	1921
ENSOCUG00000001916	7
ENSOCUG00000001918	103
ENSOCUG00000001919	943
ENSOCUG00000001920	925
ENSOCUG00000001921	407
ENSOCUG00000001923	135
ENSOCUG00000001924	241
ENSOCUG00000001925	446
ENSOCUG00000001929	0
ENSOCUG00000001931	479
ENSOCUG00000001933	619
ENSOCUG00000001934	0
ENSOCUG00000001935	0
ENSOCUG00000001937	1174
ENSOCUG00000001938	3077
ENSOCUG00000001941	45
ENSOCUG00000001943	2091
ENSOCUG00000001944	4
ENSOCUG00000001945	0
ENSOCUG00000001946	0
ENSOCUG00000001949	543
ENSOCUG00000001950	0
ENSOCUG00000001951	136
ENSOCUG00000001952	514
ENSOCUG00000001954	140
ENSOCUG00000001955	0
ENSOCUG00000001956	1174
ENSOCUG00000001957	3317
ENSOCUG00000001961	23
ENSOCUG00000001962	275
ENSOCUG00000001963	881
ENSOCUG00000001964	1178
ENSOCUG00000001965	2
ENSOCUG00000001966	402
ENSOCUG00000001967	33
ENSOCUG00000001968	3129
ENSOCUG00000001969	242
ENSOCUG00000001970	92
ENSOCUG00000001971	1199
ENSOCUG00000001972	886
ENSOCUG00000001973	17
ENSOCUG00000001975	90
ENSOCUG00000001978	0
ENSOCUG00000001979	911
ENSOCUG00000001980	63
ENSOCUG00000001981	858
ENSOCUG00000001982	3498
ENSOCUG00000001984	143
ENSOCUG00000001985	263
ENSOCUG00000001986	717
ENSOCUG00000001987	204
ENSOCUG00000001988	0
ENSOCUG00000001989	3808
ENSOCUG00000001990	1323
ENSOCUG00000001991	668
ENSOCUG00000001992	1792
ENSOCUG00000001993	254
ENSOCUG00000001994	242
ENSOCUG00000001995	1965
ENSOCUG00000001996	55
ENSOCUG00000001998	2325
ENSOCUG00000001999	647
ENSOCUG00000002000	31
ENSOCUG00000002001	4426
ENSOCUG00000002002	0
ENSOCUG00000002003	864
ENSOCUG00000002004	1934
ENSOCUG00000002006	2797
ENSOCUG00000002007	1629
ENSOCUG00000002008	1582
ENSOCUG00000002009	261
ENSOCUG00000002011	902
ENSOCUG00000002013	2467
ENSOCUG00000002014	2716
ENSOCUG00000002017	97
ENSOCUG00000002018	2254
ENSOCUG00000002019	0
ENSOCUG00000002020	914
ENSOCUG00000002021	42
ENSOCUG00000002022	3007
ENSOCUG00000002023	439
ENSOCUG00000002024	24
ENSOCUG00000002025	3652
ENSOCUG00000002026	0
ENSOCUG00000002027	2525
ENSOCUG00000002028	831
ENSOCUG00000002029	6
ENSOCUG00000002030	0
ENSOCUG00000002031	504
ENSOCUG00000002032	3
ENSOCUG00000002033	759
ENSOCUG00000002037	5607
ENSOCUG00000002038	2272
ENSOCUG00000002039	0
ENSOCUG00000002040	0
ENSOCUG00000002041	7414
ENSOCUG00000002042	46
ENSOCUG00000002043	1621
ENSOCUG00000002047	220
ENSOCUG00000002050	608
ENSOCUG00000002051	11
ENSOCUG00000002052	777
ENSOCUG00000002053	1744
ENSOCUG00000002054	532
ENSOCUG00000002055	707
ENSOCUG00000002056	23
ENSOCUG00000002057	0
ENSOCUG00000002058	0
ENSOCUG00000002059	1414
ENSOCUG00000002060	1006
ENSOCUG00000002062	2
ENSOCUG00000002063	11633
ENSOCUG00000002064	5
ENSOCUG00000002065	1782
ENSOCUG00000002066	970
ENSOCUG00000002069	2
ENSOCUG00000002071	4960
ENSOCUG00000002072	208
ENSOCUG00000002073	3273
ENSOCUG00000002074	5488
ENSOCUG00000002075	648
ENSOCUG00000002076	793
ENSOCUG00000002078	0
ENSOCUG00000002080	88
ENSOCUG00000002083	95
ENSOCUG00000002084	1585
ENSOCUG00000002085	1161
ENSOCUG00000002086	0
ENSOCUG00000002089	0
ENSOCUG00000002090	153
ENSOCUG00000002093	729
ENSOCUG00000002094	12188
ENSOCUG00000002095	423
ENSOCUG00000002097	0
ENSOCUG00000002098	455
ENSOCUG00000002099	18350
ENSOCUG00000002100	1034
ENSOCUG00000002102	598
ENSOCUG00000002103	4
ENSOCUG00000002104	0
ENSOCUG00000002105	1013
ENSOCUG00000002106	288
ENSOCUG00000002107	17105
ENSOCUG00000002108	88
ENSOCUG00000002110	2216
ENSOCUG00000002111	0
ENSOCUG00000002112	24
ENSOCUG00000002114	87
ENSOCUG00000002115	2579
ENSOCUG00000002117	873
ENSOCUG00000002118	357
ENSOCUG00000002119	36
ENSOCUG00000002120	2122
ENSOCUG00000002121	5661
ENSOCUG00000002122	2077
ENSOCUG00000002123	412
ENSOCUG00000002125	17
ENSOCUG00000002126	191
ENSOCUG00000002127	335
ENSOCUG00000002128	182
ENSOCUG00000002129	4236
ENSOCUG00000002131	618
ENSOCUG00000002132	2052
ENSOCUG00000002134	141
ENSOCUG00000002135	1640
ENSOCUG00000002137	1346
ENSOCUG00000002138	0
ENSOCUG00000002139	424
ENSOCUG00000002140	975
ENSOCUG00000002141	0
ENSOCUG00000002142	16
ENSOCUG00000002143	638
ENSOCUG00000002144	342
ENSOCUG00000002145	450
ENSOCUG00000002146	0
ENSOCUG00000002147	479
ENSOCUG00000002148	2111
ENSOCUG00000002149	535
ENSOCUG00000002150	5602
ENSOCUG00000002151	1879
ENSOCUG00000002152	230
ENSOCUG00000002153	3500
ENSOCUG00000002154	1643
ENSOCUG00000002155	5807
ENSOCUG00000002156	1659
ENSOCUG00000002157	2826
ENSOCUG00000002158	789
ENSOCUG00000002159	716
ENSOCUG00000002160	2316
ENSOCUG00000002163	2335
ENSOCUG00000002165	2399
ENSOCUG00000002166	1511
ENSOCUG00000002167	802
ENSOCUG00000002171	1400
ENSOCUG00000002172	1123
ENSOCUG00000002173	646
ENSOCUG00000002176	9419
ENSOCUG00000002177	6493
ENSOCUG00000002178	1049
ENSOCUG00000002179	2024
ENSOCUG00000002180	2954
ENSOCUG00000002181	3726
ENSOCUG00000002182	959
ENSOCUG00000002183	1554
ENSOCUG00000002185	659
ENSOCUG00000002186	84
ENSOCUG00000002187	14054
ENSOCUG00000002188	197
ENSOCUG00000002189	621
ENSOCUG00000002190	100
ENSOCUG00000002192	184
ENSOCUG00000002193	1319
ENSOCUG00000002194	2266
ENSOCUG00000002196	0
ENSOCUG00000002197	1168
ENSOCUG00000002198	263
ENSOCUG00000002199	0
ENSOCUG00000002200	704
ENSOCUG00000002202	477
ENSOCUG00000002203	4784
ENSOCUG00000002204	2176
ENSOCUG00000002205	801
ENSOCUG00000002206	391
ENSOCUG00000002207	217
ENSOCUG00000002208	0
ENSOCUG00000002210	1900
ENSOCUG00000002211	164
ENSOCUG00000002212	859
ENSOCUG00000002215	1197
ENSOCUG00000002216	78
ENSOCUG00000002217	846
ENSOCUG00000002218	1844
ENSOCUG00000002219	802
ENSOCUG00000002220	547
ENSOCUG00000002222	12
ENSOCUG00000002223	423
ENSOCUG00000002224	841
ENSOCUG00000002225	4771
ENSOCUG00000002226	2035
ENSOCUG00000002230	17185
ENSOCUG00000002231	1998
ENSOCUG00000002233	69
ENSOCUG00000002235	765
ENSOCUG00000002236	1581
ENSOCUG00000002237	2
ENSOCUG00000002238	2652
ENSOCUG00000002240	554
ENSOCUG00000002241	2367
ENSOCUG00000002242	92
ENSOCUG00000002243	470
ENSOCUG00000002244	6053
ENSOCUG00000002245	922
ENSOCUG00000002246	1055
ENSOCUG00000002248	1731
ENSOCUG00000002249	508
ENSOCUG00000002250	4722
ENSOCUG00000002251	63
ENSOCUG00000002253	364
ENSOCUG00000002254	1428
ENSOCUG00000002256	92
ENSOCUG00000002258	399
ENSOCUG00000002259	816
ENSOCUG00000002260	1318
ENSOCUG00000002261	8
ENSOCUG00000002263	4968
ENSOCUG00000002264	4703
ENSOCUG00000002267	859
ENSOCUG00000002269	245
ENSOCUG00000002271	4254
ENSOCUG00000002272	200
ENSOCUG00000002278	818
ENSOCUG00000002279	129
ENSOCUG00000002281	126
ENSOCUG00000002283	808
ENSOCUG00000002284	126
ENSOCUG00000002285	2189
ENSOCUG00000002287	189
ENSOCUG00000002289	1539
ENSOCUG00000002290	2799
ENSOCUG00000002291	0
ENSOCUG00000002292	2147
ENSOCUG00000002295	660
ENSOCUG00000002296	16
ENSOCUG00000002297	3
ENSOCUG00000002298	1956
ENSOCUG00000002299	681
ENSOCUG00000002300	1182
ENSOCUG00000002301	41
ENSOCUG00000002302	1710
ENSOCUG00000002303	729
ENSOCUG00000002304	6002
ENSOCUG00000002305	1
ENSOCUG00000002306	1
ENSOCUG00000002309	1321
ENSOCUG00000002310	225
ENSOCUG00000002311	33
ENSOCUG00000002312	506
ENSOCUG00000002313	3503
ENSOCUG00000002314	0
ENSOCUG00000002315	2468
ENSOCUG00000002316	1889
ENSOCUG00000002317	0
ENSOCUG00000002318	234
ENSOCUG00000002319	0
ENSOCUG00000002320	2176
ENSOCUG00000002322	575
ENSOCUG00000002323	3340
ENSOCUG00000002324	5832
ENSOCUG00000002325	2976
ENSOCUG00000002326	1978
ENSOCUG00000002331	0
ENSOCUG00000002332	1661
ENSOCUG00000002334	507
ENSOCUG00000002335	95
ENSOCUG00000002336	27
ENSOCUG00000002337	2
ENSOCUG00000002338	24
ENSOCUG00000002339	1576
ENSOCUG00000002341	668
ENSOCUG00000002342	77
ENSOCUG00000002344	765
ENSOCUG00000002345	1226
ENSOCUG00000002346	310
ENSOCUG00000002349	15
ENSOCUG00000002350	857
ENSOCUG00000002352	2795
ENSOCUG00000002353	280
ENSOCUG00000002356	10163
ENSOCUG00000002357	39
ENSOCUG00000002358	125
ENSOCUG00000002360	1007
ENSOCUG00000002361	4569
ENSOCUG00000002363	771
ENSOCUG00000002364	5
ENSOCUG00000002365	0
ENSOCUG00000002366	1
ENSOCUG00000002367	67
ENSOCUG00000002368	1075
ENSOCUG00000002369	2
ENSOCUG00000002371	41
ENSOCUG00000002372	1654
ENSOCUG00000002373	242
ENSOCUG00000002375	297
ENSOCUG00000002376	172
ENSOCUG00000002378	699
ENSOCUG00000002379	145
ENSOCUG00000002380	840
ENSOCUG00000002381	6
ENSOCUG00000002383	336
ENSOCUG00000002384	453
ENSOCUG00000002386	2382
ENSOCUG00000002387	1166
ENSOCUG00000002389	1450
ENSOCUG00000002390	1427
ENSOCUG00000002391	1422
ENSOCUG00000002392	2150
ENSOCUG00000002393	356
ENSOCUG00000002394	802
ENSOCUG00000002395	2599
ENSOCUG00000002396	764
ENSOCUG00000002397	1897
ENSOCUG00000002398	3356
ENSOCUG00000002399	162
ENSOCUG00000002400	322
ENSOCUG00000002401	2617
ENSOCUG00000002402	0
ENSOCUG00000002403	1055
ENSOCUG00000002404	0
ENSOCUG00000002406	3023
ENSOCUG00000002407	1437
ENSOCUG00000002408	0
ENSOCUG00000002409	1239
ENSOCUG00000002410	1318
ENSOCUG00000002411	95
ENSOCUG00000002412	0
ENSOCUG00000002413	0
ENSOCUG00000002414	1941
ENSOCUG00000002417	658
ENSOCUG00000002418	425
ENSOCUG00000002419	7513
ENSOCUG00000002420	0
ENSOCUG00000002421	1439
ENSOCUG00000002424	136
ENSOCUG00000002425	1396
ENSOCUG00000002426	2167
ENSOCUG00000002427	1170
ENSOCUG00000002428	1037
ENSOCUG00000002429	6241
ENSOCUG00000002431	279
ENSOCUG00000002432	1138
ENSOCUG00000002433	1191
ENSOCUG00000002434	645
ENSOCUG00000002435	664
ENSOCUG00000002436	267
ENSOCUG00000002437	511
ENSOCUG00000002438	1295
ENSOCUG00000002439	559
ENSOCUG00000002440	3
ENSOCUG00000002441	3655
ENSOCUG00000002442	1291
ENSOCUG00000002443	14
ENSOCUG00000002444	319
ENSOCUG00000002445	6295
ENSOCUG00000002447	1606
ENSOCUG00000002448	4798
ENSOCUG00000002449	2045
ENSOCUG00000002450	596
ENSOCUG00000002451	7059
ENSOCUG00000002452	45
ENSOCUG00000002453	0
ENSOCUG00000002455	6660
ENSOCUG00000002456	792
ENSOCUG00000002457	77
ENSOCUG00000002458	83
ENSOCUG00000002461	1275
ENSOCUG00000002462	556
ENSOCUG00000002463	1253
ENSOCUG00000002464	2012
ENSOCUG00000002466	159
ENSOCUG00000002467	0
ENSOCUG00000002468	102
ENSOCUG00000002470	561
ENSOCUG00000002473	179
ENSOCUG00000002474	0
ENSOCUG00000002476	589
ENSOCUG00000002477	20
ENSOCUG00000002478	3342
ENSOCUG00000002480	326
ENSOCUG00000002481	6
ENSOCUG00000002483	275
ENSOCUG00000002484	1532
ENSOCUG00000002485	462
ENSOCUG00000002486	0
ENSOCUG00000002487	3
ENSOCUG00000002488	0
ENSOCUG00000002489	1350
ENSOCUG00000002490	0
ENSOCUG00000002492	136
ENSOCUG00000002494	1042
ENSOCUG00000002495	2011
ENSOCUG00000002496	48
ENSOCUG00000002497	705
ENSOCUG00000002498	1719
ENSOCUG00000002500	7
ENSOCUG00000002503	102
ENSOCUG00000002504	423
ENSOCUG00000002505	3512
ENSOCUG00000002506	4276
ENSOCUG00000002507	682
ENSOCUG00000002508	0
ENSOCUG00000002509	481
ENSOCUG00000002510	43147
ENSOCUG00000002512	2451
ENSOCUG00000002513	0
ENSOCUG00000002515	152
ENSOCUG00000002516	0
ENSOCUG00000002518	2574
ENSOCUG00000002519	623
ENSOCUG00000002522	2
ENSOCUG00000002523	941
ENSOCUG00000002528	1412
ENSOCUG00000002529	2
ENSOCUG00000002530	219
ENSOCUG00000002533	1691
ENSOCUG00000002536	1378
ENSOCUG00000002537	968
ENSOCUG00000002539	2
ENSOCUG00000002541	11374
ENSOCUG00000002542	0
ENSOCUG00000002543	3674
ENSOCUG00000002546	0
ENSOCUG00000002549	5631
ENSOCUG00000002551	808
ENSOCUG00000002553	38
ENSOCUG00000002554	1264
ENSOCUG00000002555	2146
ENSOCUG00000002556	813
ENSOCUG00000002557	1830
ENSOCUG00000002559	267
ENSOCUG00000002562	807
ENSOCUG00000002563	688
ENSOCUG00000002565	237
ENSOCUG00000002566	31
ENSOCUG00000002567	0
ENSOCUG00000002569	1788
ENSOCUG00000002572	91
ENSOCUG00000002573	2053
ENSOCUG00000002574	11
ENSOCUG00000002575	0
ENSOCUG00000002576	743
ENSOCUG00000002577	575
ENSOCUG00000002580	528
ENSOCUG00000002581	5628
ENSOCUG00000002582	9
ENSOCUG00000002583	1131
ENSOCUG00000002584	1
ENSOCUG00000002586	0
ENSOCUG00000002587	294
ENSOCUG00000002591	675
ENSOCUG00000002593	3704
ENSOCUG00000002594	7726
ENSOCUG00000002595	4880
ENSOCUG00000002596	240
ENSOCUG00000002598	3478
ENSOCUG00000002599	0
ENSOCUG00000002601	4380
ENSOCUG00000002602	0
ENSOCUG00000002603	293
ENSOCUG00000002605	7
ENSOCUG00000002606	61
ENSOCUG00000002607	0
ENSOCUG00000002609	798
ENSOCUG00000002610	1151
ENSOCUG00000002611	537
ENSOCUG00000002612	0
ENSOCUG00000002613	130
ENSOCUG00000002614	24
ENSOCUG00000002617	133
ENSOCUG00000002619	787
ENSOCUG00000002620	9
ENSOCUG00000002623	261
ENSOCUG00000002624	2
ENSOCUG00000002626	70
ENSOCUG00000002627	1504
ENSOCUG00000002628	348
ENSOCUG00000002629	2096
ENSOCUG00000002630	35
ENSOCUG00000002631	1867
ENSOCUG00000002632	0
ENSOCUG00000002633	5836
ENSOCUG00000002635	48
ENSOCUG00000002636	1900
ENSOCUG00000002637	963
ENSOCUG00000002638	319
ENSOCUG00000002641	5806
ENSOCUG00000002642	2
ENSOCUG00000002643	2043
ENSOCUG00000002646	0
ENSOCUG00000002647	50
ENSOCUG00000002648	103
ENSOCUG00000002650	0
ENSOCUG00000002652	1384
ENSOCUG00000002653	1249
ENSOCUG00000002654	0
ENSOCUG00000002655	2150
ENSOCUG00000002656	62
ENSOCUG00000002657	2867
ENSOCUG00000002658	80
ENSOCUG00000002660	1
ENSOCUG00000002662	1925
ENSOCUG00000002663	4767
ENSOCUG00000002665	475
ENSOCUG00000002668	2
ENSOCUG00000002669	1453
ENSOCUG00000002670	1149
ENSOCUG00000002671	2996
ENSOCUG00000002672	45
ENSOCUG00000002673	5812
ENSOCUG00000002674	33
ENSOCUG00000002676	1447
ENSOCUG00000002677	8939
ENSOCUG00000002679	2571
ENSOCUG00000002682	316
ENSOCUG00000002683	4829
ENSOCUG00000002684	0
ENSOCUG00000002685	535
ENSOCUG00000002686	3825
ENSOCUG00000002687	0
ENSOCUG00000002688	217
ENSOCUG00000002689	1501
ENSOCUG00000002690	741
ENSOCUG00000002692	230
ENSOCUG00000002693	0
ENSOCUG00000002694	1790
ENSOCUG00000002695	1726
ENSOCUG00000002696	6843
ENSOCUG00000002697	0
ENSOCUG00000002698	341
ENSOCUG00000002699	618
ENSOCUG00000002701	569
ENSOCUG00000002702	200
ENSOCUG00000002703	47
ENSOCUG00000002704	2209
ENSOCUG00000002705	580
ENSOCUG00000002706	446
ENSOCUG00000002707	543
ENSOCUG00000002710	0
ENSOCUG00000002711	7
ENSOCUG00000002712	4222
ENSOCUG00000002715	898
ENSOCUG00000002716	156
ENSOCUG00000002718	232
ENSOCUG00000002719	32
ENSOCUG00000002720	5614
ENSOCUG00000002722	4158
ENSOCUG00000002723	0
ENSOCUG00000002724	1043
ENSOCUG00000002725	166
ENSOCUG00000002727	2965
ENSOCUG00000002728	1861
ENSOCUG00000002730	159
ENSOCUG00000002732	0
ENSOCUG00000002733	2079
ENSOCUG00000002735	3
ENSOCUG00000002736	739
ENSOCUG00000002737	881
ENSOCUG00000002738	488
ENSOCUG00000002739	5015
ENSOCUG00000002740	849
[truncated: 27,592 more rows]
