# Supplementary material for: A bio-functional polymer that prevents retinal scarring through modulation of NRF2 signalling pathway
Source: Nat Commun. 2022 May 19;13:2796. doi: 10.1038/s41467-022-30474-6 (PMC9119969; doi:10.1038/s41467-022-30474-6)
Supplement: Supplementary file 11 — Source data [file 41467_2022_30474_MOESM11_ESM.zip › NCOMMS-21-46079B_zip/Source data 2_RNA-Seq Data/DESeq2/CountFiles/invivo/RT_1M3_sorted.count]

ENSOCUG00000000004	4267
ENSOCUG00000000005	1335
ENSOCUG00000000006	1736
ENSOCUG00000000007	2
ENSOCUG00000000008	2
ENSOCUG00000000009	8146
ENSOCUG00000000010	2838
ENSOCUG00000000012	1858
ENSOCUG00000000013	445
ENSOCUG00000000014	38141
ENSOCUG00000000015	2076
ENSOCUG00000000016	129
ENSOCUG00000000017	1106
ENSOCUG00000000018	289
ENSOCUG00000000020	3855
ENSOCUG00000000021	4733
ENSOCUG00000000022	927
ENSOCUG00000000023	825
ENSOCUG00000000024	283
ENSOCUG00000000025	257
ENSOCUG00000000026	2
ENSOCUG00000000028	1379
ENSOCUG00000000030	479
ENSOCUG00000000031	18
ENSOCUG00000000032	6
ENSOCUG00000000034	795
ENSOCUG00000000036	0
ENSOCUG00000000038	794
ENSOCUG00000000040	459
ENSOCUG00000000041	0
ENSOCUG00000000044	1
ENSOCUG00000000046	3
ENSOCUG00000000049	20
ENSOCUG00000000051	3353
ENSOCUG00000000055	34
ENSOCUG00000000059	271
ENSOCUG00000000060	10076
ENSOCUG00000000061	116
ENSOCUG00000000063	604
ENSOCUG00000000064	2979
ENSOCUG00000000065	569
ENSOCUG00000000066	257
ENSOCUG00000000068	6186
ENSOCUG00000000069	1433
ENSOCUG00000000071	710
ENSOCUG00000000072	77
ENSOCUG00000000073	7379
ENSOCUG00000000074	1553
ENSOCUG00000000075	4120
ENSOCUG00000000076	1113
ENSOCUG00000000077	18
ENSOCUG00000000079	0
ENSOCUG00000000080	1192
ENSOCUG00000000081	14968
ENSOCUG00000000083	557
ENSOCUG00000000085	1385
ENSOCUG00000000086	5663
ENSOCUG00000000087	162
ENSOCUG00000000089	0
ENSOCUG00000000090	2745
ENSOCUG00000000091	53
ENSOCUG00000000092	418
ENSOCUG00000000093	646
ENSOCUG00000000094	21
ENSOCUG00000000095	1531
ENSOCUG00000000097	2633
ENSOCUG00000000098	52
ENSOCUG00000000100	3288
ENSOCUG00000000101	49
ENSOCUG00000000102	2688
ENSOCUG00000000103	0
ENSOCUG00000000104	4
ENSOCUG00000000105	4078
ENSOCUG00000000107	2102
ENSOCUG00000000108	1178
ENSOCUG00000000109	46
ENSOCUG00000000111	245
ENSOCUG00000000114	2104
ENSOCUG00000000116	4005
ENSOCUG00000000117	4
ENSOCUG00000000119	15
ENSOCUG00000000120	460
ENSOCUG00000000121	60
ENSOCUG00000000122	1743
ENSOCUG00000000123	3048
ENSOCUG00000000127	478
ENSOCUG00000000128	340
ENSOCUG00000000129	4723
ENSOCUG00000000131	1138
ENSOCUG00000000133	206
ENSOCUG00000000134	9796
ENSOCUG00000000136	22
ENSOCUG00000000137	8162
ENSOCUG00000000140	1808
ENSOCUG00000000141	1265
ENSOCUG00000000142	110
ENSOCUG00000000143	1
ENSOCUG00000000144	199
ENSOCUG00000000145	928
ENSOCUG00000000146	8088
ENSOCUG00000000148	491
ENSOCUG00000000149	4223
ENSOCUG00000000151	39
ENSOCUG00000000152	2161
ENSOCUG00000000153	581
ENSOCUG00000000154	0
ENSOCUG00000000155	999
ENSOCUG00000000156	17473
ENSOCUG00000000157	1259
ENSOCUG00000000158	6082
ENSOCUG00000000159	694
ENSOCUG00000000161	1789
ENSOCUG00000000162	295
ENSOCUG00000000163	4092
ENSOCUG00000000164	2380
ENSOCUG00000000166	372
ENSOCUG00000000167	3690
ENSOCUG00000000169	0
ENSOCUG00000000170	1455
ENSOCUG00000000171	37
ENSOCUG00000000172	338
ENSOCUG00000000173	5097
ENSOCUG00000000174	908
ENSOCUG00000000175	42
ENSOCUG00000000176	63
ENSOCUG00000000178	634
ENSOCUG00000000179	6694
ENSOCUG00000000181	713
ENSOCUG00000000182	568
ENSOCUG00000000184	2282
ENSOCUG00000000185	944
ENSOCUG00000000186	1578
ENSOCUG00000000187	1988
ENSOCUG00000000188	1092
ENSOCUG00000000191	1170
ENSOCUG00000000193	2697
ENSOCUG00000000194	38
ENSOCUG00000000197	5961
ENSOCUG00000000199	0
ENSOCUG00000000200	1555
ENSOCUG00000000201	338
ENSOCUG00000000203	418
ENSOCUG00000000204	0
ENSOCUG00000000205	7
ENSOCUG00000000206	120
ENSOCUG00000000208	191
ENSOCUG00000000210	0
ENSOCUG00000000213	3514
ENSOCUG00000000214	508
ENSOCUG00000000215	755
ENSOCUG00000000218	761
ENSOCUG00000000219	62
ENSOCUG00000000220	3430
ENSOCUG00000000221	0
ENSOCUG00000000222	105
ENSOCUG00000000224	397
ENSOCUG00000000227	1723
ENSOCUG00000000228	1526
ENSOCUG00000000229	4534
ENSOCUG00000000230	361
ENSOCUG00000000231	1536
ENSOCUG00000000232	0
ENSOCUG00000000234	2597
ENSOCUG00000000236	713
ENSOCUG00000000237	735
ENSOCUG00000000239	0
ENSOCUG00000000241	4
ENSOCUG00000000242	24
ENSOCUG00000000243	1
ENSOCUG00000000244	2252
ENSOCUG00000000245	4556
ENSOCUG00000000247	1573
ENSOCUG00000000248	1637
ENSOCUG00000000249	911
ENSOCUG00000000250	7
ENSOCUG00000000251	8120
ENSOCUG00000000252	1910
ENSOCUG00000000255	960
ENSOCUG00000000256	397
ENSOCUG00000000258	265
ENSOCUG00000000259	451
ENSOCUG00000000263	351
ENSOCUG00000000264	13815
ENSOCUG00000000265	9603
ENSOCUG00000000266	386
ENSOCUG00000000268	2271
ENSOCUG00000000269	1007
ENSOCUG00000000270	2411
ENSOCUG00000000271	83
ENSOCUG00000000272	5910
ENSOCUG00000000274	830
ENSOCUG00000000276	667
ENSOCUG00000000277	1429
ENSOCUG00000000278	2020
ENSOCUG00000000280	1002
ENSOCUG00000000281	686
ENSOCUG00000000285	896
ENSOCUG00000000286	1194
ENSOCUG00000000289	1469
ENSOCUG00000000290	400
ENSOCUG00000000291	6305
ENSOCUG00000000292	8357
ENSOCUG00000000293	59
ENSOCUG00000000297	299
ENSOCUG00000000298	5362
ENSOCUG00000000299	0
ENSOCUG00000000300	1362
ENSOCUG00000000301	304
ENSOCUG00000000302	294
ENSOCUG00000000303	0
ENSOCUG00000000304	1223
ENSOCUG00000000305	30
ENSOCUG00000000306	707
ENSOCUG00000000307	1690
ENSOCUG00000000308	72
ENSOCUG00000000309	0
ENSOCUG00000000310	335
ENSOCUG00000000312	2648
ENSOCUG00000000313	0
ENSOCUG00000000315	1091
ENSOCUG00000000318	1555
ENSOCUG00000000319	88
ENSOCUG00000000320	96
ENSOCUG00000000321	0
ENSOCUG00000000322	1456
ENSOCUG00000000323	2899
ENSOCUG00000000324	136
ENSOCUG00000000325	17
ENSOCUG00000000326	1555
ENSOCUG00000000328	5367
ENSOCUG00000000329	158
ENSOCUG00000000330	0
ENSOCUG00000000331	977
ENSOCUG00000000333	303
ENSOCUG00000000334	3285
ENSOCUG00000000336	1756
ENSOCUG00000000338	3017
ENSOCUG00000000339	351
ENSOCUG00000000341	462
ENSOCUG00000000342	522
ENSOCUG00000000343	3787
ENSOCUG00000000344	780
ENSOCUG00000000345	310
ENSOCUG00000000346	2849
ENSOCUG00000000347	1412
ENSOCUG00000000348	1775
ENSOCUG00000000349	744
ENSOCUG00000000350	0
ENSOCUG00000000353	1033
ENSOCUG00000000354	561
ENSOCUG00000000355	1724
ENSOCUG00000000356	939
ENSOCUG00000000357	820
ENSOCUG00000000358	3561
ENSOCUG00000000359	3216
ENSOCUG00000000360	818
ENSOCUG00000000361	4
ENSOCUG00000000363	0
ENSOCUG00000000364	702
ENSOCUG00000000365	1081
ENSOCUG00000000367	2977
ENSOCUG00000000368	700
ENSOCUG00000000370	161
ENSOCUG00000000371	75
ENSOCUG00000000373	0
ENSOCUG00000000374	133
ENSOCUG00000000375	392
ENSOCUG00000000377	161
ENSOCUG00000000378	35
ENSOCUG00000000379	12
ENSOCUG00000000380	184
ENSOCUG00000000381	6215
ENSOCUG00000000382	1892
ENSOCUG00000000383	34
ENSOCUG00000000384	376
ENSOCUG00000000385	1914
ENSOCUG00000000387	3
ENSOCUG00000000388	515
ENSOCUG00000000389	1
ENSOCUG00000000391	323
ENSOCUG00000000392	1058
ENSOCUG00000000393	0
ENSOCUG00000000397	1074
ENSOCUG00000000398	1443
ENSOCUG00000000399	0
ENSOCUG00000000401	586
ENSOCUG00000000402	134
ENSOCUG00000000403	1662
ENSOCUG00000000404	3805
ENSOCUG00000000405	800
ENSOCUG00000000406	1433
ENSOCUG00000000407	391
ENSOCUG00000000408	2603
ENSOCUG00000000409	545
ENSOCUG00000000410	727
ENSOCUG00000000412	600
ENSOCUG00000000416	5470
ENSOCUG00000000418	7
ENSOCUG00000000421	71
ENSOCUG00000000422	199
ENSOCUG00000000425	4013
ENSOCUG00000000426	298
ENSOCUG00000000427	53
ENSOCUG00000000429	2404
ENSOCUG00000000431	5291
ENSOCUG00000000432	5327
ENSOCUG00000000435	40
ENSOCUG00000000436	10
ENSOCUG00000000437	219
ENSOCUG00000000438	19
ENSOCUG00000000439	4361
ENSOCUG00000000440	1491
ENSOCUG00000000441	1
ENSOCUG00000000442	2566
ENSOCUG00000000444	268
ENSOCUG00000000445	163
ENSOCUG00000000446	185
ENSOCUG00000000448	98
ENSOCUG00000000451	253
ENSOCUG00000000454	0
ENSOCUG00000000455	2051
ENSOCUG00000000457	0
ENSOCUG00000000459	2216
ENSOCUG00000000460	2
ENSOCUG00000000461	1628
ENSOCUG00000000462	5091
ENSOCUG00000000463	1698
ENSOCUG00000000464	794
ENSOCUG00000000466	1425
ENSOCUG00000000467	1141
ENSOCUG00000000468	6
ENSOCUG00000000470	1346
ENSOCUG00000000471	42
ENSOCUG00000000472	1384
ENSOCUG00000000473	3359
ENSOCUG00000000474	0
ENSOCUG00000000475	2096
ENSOCUG00000000476	137
ENSOCUG00000000477	1937
ENSOCUG00000000478	614
ENSOCUG00000000479	3850
ENSOCUG00000000481	3046
ENSOCUG00000000482	763
ENSOCUG00000000483	9
ENSOCUG00000000484	1721
ENSOCUG00000000485	1187
ENSOCUG00000000486	400
ENSOCUG00000000487	830
ENSOCUG00000000488	39
ENSOCUG00000000489	772
ENSOCUG00000000491	3
ENSOCUG00000000493	3476
ENSOCUG00000000494	1130
ENSOCUG00000000495	0
ENSOCUG00000000498	2154
ENSOCUG00000000499	4855
ENSOCUG00000000500	380
ENSOCUG00000000501	13
ENSOCUG00000000502	3554
ENSOCUG00000000503	3639
ENSOCUG00000000504	3
ENSOCUG00000000506	32
ENSOCUG00000000507	790
ENSOCUG00000000508	634
ENSOCUG00000000509	163
ENSOCUG00000000510	1771
ENSOCUG00000000511	2768
ENSOCUG00000000512	4685
ENSOCUG00000000513	9
ENSOCUG00000000515	155
ENSOCUG00000000516	3409
ENSOCUG00000000517	0
ENSOCUG00000000518	1573
ENSOCUG00000000520	651
ENSOCUG00000000521	1788
ENSOCUG00000000522	51
ENSOCUG00000000524	62
ENSOCUG00000000525	2296
ENSOCUG00000000526	849
ENSOCUG00000000527	3686
ENSOCUG00000000528	0
ENSOCUG00000000530	1301
ENSOCUG00000000531	1643
ENSOCUG00000000532	19
ENSOCUG00000000533	209
ENSOCUG00000000534	143
ENSOCUG00000000535	91
ENSOCUG00000000536	1119
ENSOCUG00000000539	0
ENSOCUG00000000540	535
ENSOCUG00000000541	1910
ENSOCUG00000000543	537
ENSOCUG00000000544	0
ENSOCUG00000000545	174
ENSOCUG00000000547	30
ENSOCUG00000000548	1132
ENSOCUG00000000551	0
ENSOCUG00000000552	5529
ENSOCUG00000000553	601
ENSOCUG00000000554	137
ENSOCUG00000000555	67
ENSOCUG00000000557	854
ENSOCUG00000000558	337
ENSOCUG00000000559	37
ENSOCUG00000000560	12
ENSOCUG00000000562	2525
ENSOCUG00000000563	1
ENSOCUG00000000564	915
ENSOCUG00000000565	439
ENSOCUG00000000566	1165
ENSOCUG00000000567	0
ENSOCUG00000000568	5
ENSOCUG00000000569	0
ENSOCUG00000000572	1826
ENSOCUG00000000573	2082
ENSOCUG00000000574	1870
ENSOCUG00000000575	1258
ENSOCUG00000000576	482
ENSOCUG00000000577	972
ENSOCUG00000000578	461
ENSOCUG00000000579	144
ENSOCUG00000000580	62
ENSOCUG00000000581	966
ENSOCUG00000000582	2156
ENSOCUG00000000583	1158
ENSOCUG00000000584	669
ENSOCUG00000000585	1083
ENSOCUG00000000586	1432
ENSOCUG00000000587	2511
ENSOCUG00000000588	2060
ENSOCUG00000000590	1298
ENSOCUG00000000591	0
ENSOCUG00000000592	6353
ENSOCUG00000000593	1579
ENSOCUG00000000594	1169
ENSOCUG00000000595	2221
ENSOCUG00000000596	3023
ENSOCUG00000000597	265
ENSOCUG00000000598	3989
ENSOCUG00000000601	2552
ENSOCUG00000000602	262
ENSOCUG00000000603	19
ENSOCUG00000000604	13425
ENSOCUG00000000606	438
ENSOCUG00000000608	1268
ENSOCUG00000000611	1708
ENSOCUG00000000612	182
ENSOCUG00000000613	1107
ENSOCUG00000000614	1106
ENSOCUG00000000615	1383
ENSOCUG00000000616	47
ENSOCUG00000000617	548
ENSOCUG00000000618	1392
ENSOCUG00000000619	338
ENSOCUG00000000621	250
ENSOCUG00000000623	15
ENSOCUG00000000624	734
ENSOCUG00000000625	1974
ENSOCUG00000000626	293
ENSOCUG00000000628	1726
ENSOCUG00000000629	1044
ENSOCUG00000000630	545
ENSOCUG00000000631	151
ENSOCUG00000000632	1
ENSOCUG00000000633	2706
ENSOCUG00000000634	707
ENSOCUG00000000635	17
ENSOCUG00000000636	1920
ENSOCUG00000000637	318
ENSOCUG00000000638	84
ENSOCUG00000000641	110
ENSOCUG00000000644	0
ENSOCUG00000000645	542
ENSOCUG00000000649	803
ENSOCUG00000000650	69
ENSOCUG00000000651	635
ENSOCUG00000000652	3
ENSOCUG00000000653	3798
ENSOCUG00000000655	534
ENSOCUG00000000656	3
ENSOCUG00000000657	102
ENSOCUG00000000658	137
ENSOCUG00000000659	2
ENSOCUG00000000660	11
ENSOCUG00000000661	3395
ENSOCUG00000000663	0
ENSOCUG00000000664	1614
ENSOCUG00000000666	5
ENSOCUG00000000668	2062
ENSOCUG00000000669	35
ENSOCUG00000000670	960
ENSOCUG00000000671	1398
ENSOCUG00000000672	939
ENSOCUG00000000673	289
ENSOCUG00000000674	2051
ENSOCUG00000000676	5449
ENSOCUG00000000677	16886
ENSOCUG00000000678	425
ENSOCUG00000000679	6507
ENSOCUG00000000680	1935
ENSOCUG00000000681	961
ENSOCUG00000000682	2082
ENSOCUG00000000683	2788
ENSOCUG00000000684	3543
ENSOCUG00000000686	71
ENSOCUG00000000687	1254
ENSOCUG00000000688	856
ENSOCUG00000000689	347
ENSOCUG00000000691	0
ENSOCUG00000000692	3306
ENSOCUG00000000693	0
ENSOCUG00000000694	442
ENSOCUG00000000695	1202
ENSOCUG00000000696	26
ENSOCUG00000000697	1779
ENSOCUG00000000698	0
ENSOCUG00000000699	42
ENSOCUG00000000702	0
ENSOCUG00000000703	106
ENSOCUG00000000704	0
ENSOCUG00000000705	0
ENSOCUG00000000706	2140
ENSOCUG00000000707	1893
ENSOCUG00000000708	2972
ENSOCUG00000000709	2592
ENSOCUG00000000711	290
ENSOCUG00000000713	753
ENSOCUG00000000714	1166
ENSOCUG00000000715	6055
ENSOCUG00000000716	284
ENSOCUG00000000717	16158
ENSOCUG00000000718	677
ENSOCUG00000000719	1085
ENSOCUG00000000720	1520
ENSOCUG00000000721	137
ENSOCUG00000000722	715
ENSOCUG00000000723	518
ENSOCUG00000000724	211
ENSOCUG00000000725	6
ENSOCUG00000000727	2036
ENSOCUG00000000728	229
ENSOCUG00000000730	127
ENSOCUG00000000731	1438
ENSOCUG00000000732	827
ENSOCUG00000000733	481
ENSOCUG00000000734	22445
ENSOCUG00000000736	913
ENSOCUG00000000737	61
ENSOCUG00000000738	519
ENSOCUG00000000739	12
ENSOCUG00000000740	2868
ENSOCUG00000000741	1174
ENSOCUG00000000742	15
ENSOCUG00000000743	3181
ENSOCUG00000000744	2312
ENSOCUG00000000749	458
ENSOCUG00000000750	1501
ENSOCUG00000000751	1
ENSOCUG00000000754	743
ENSOCUG00000000755	2379
ENSOCUG00000000756	2380
ENSOCUG00000000757	44
ENSOCUG00000000758	1408
ENSOCUG00000000760	63
ENSOCUG00000000761	405
ENSOCUG00000000763	1674
ENSOCUG00000000764	922
ENSOCUG00000000765	1660
ENSOCUG00000000766	0
ENSOCUG00000000769	1560
ENSOCUG00000000771	89
ENSOCUG00000000774	3158
ENSOCUG00000000775	140
ENSOCUG00000000776	2222
ENSOCUG00000000777	0
ENSOCUG00000000778	6976
ENSOCUG00000000779	66
ENSOCUG00000000780	1589
ENSOCUG00000000781	2912
ENSOCUG00000000784	1157
ENSOCUG00000000786	540
ENSOCUG00000000787	1506
ENSOCUG00000000788	32
ENSOCUG00000000789	2204
ENSOCUG00000000790	2661
ENSOCUG00000000791	8474
ENSOCUG00000000792	1554
ENSOCUG00000000793	218
ENSOCUG00000000794	444
ENSOCUG00000000795	3956
ENSOCUG00000000796	30
ENSOCUG00000000797	2
ENSOCUG00000000798	435
ENSOCUG00000000799	3
ENSOCUG00000000800	1641
ENSOCUG00000000802	713
ENSOCUG00000000803	1048
ENSOCUG00000000804	6173
ENSOCUG00000000805	442
ENSOCUG00000000806	1523
ENSOCUG00000000807	1960
ENSOCUG00000000809	6
ENSOCUG00000000810	608
ENSOCUG00000000811	1188
ENSOCUG00000000812	474
ENSOCUG00000000813	19
ENSOCUG00000000814	0
ENSOCUG00000000815	1405
ENSOCUG00000000816	3373
ENSOCUG00000000817	6383
ENSOCUG00000000818	2377
ENSOCUG00000000819	899
ENSOCUG00000000820	832
ENSOCUG00000000821	1957
ENSOCUG00000000822	5066
ENSOCUG00000000823	917
ENSOCUG00000000824	7246
ENSOCUG00000000825	15
ENSOCUG00000000826	564
ENSOCUG00000000827	5992
ENSOCUG00000000828	2001
ENSOCUG00000000829	1840
ENSOCUG00000000831	3
ENSOCUG00000000832	880
ENSOCUG00000000833	1446
ENSOCUG00000000834	646
ENSOCUG00000000835	757
ENSOCUG00000000836	0
ENSOCUG00000000837	22463
ENSOCUG00000000847	10534
ENSOCUG00000000848	6896
ENSOCUG00000000849	1092
ENSOCUG00000000850	772
ENSOCUG00000000851	13005
ENSOCUG00000000852	1808
ENSOCUG00000000853	131
ENSOCUG00000000854	55
ENSOCUG00000000855	744
ENSOCUG00000000857	726
ENSOCUG00000000859	455
ENSOCUG00000000861	1099
ENSOCUG00000000863	443
ENSOCUG00000000864	13917
ENSOCUG00000000865	1061
ENSOCUG00000000866	1916
ENSOCUG00000000867	683
ENSOCUG00000000868	0
ENSOCUG00000000869	7
ENSOCUG00000000872	0
ENSOCUG00000000874	3020
ENSOCUG00000000875	959
ENSOCUG00000000876	1819
ENSOCUG00000000877	10
ENSOCUG00000000878	2196
ENSOCUG00000000880	10471
ENSOCUG00000000881	226
ENSOCUG00000000882	1266
ENSOCUG00000000883	0
ENSOCUG00000000884	2027
ENSOCUG00000000885	1552
ENSOCUG00000000887	743
ENSOCUG00000000888	231
ENSOCUG00000000889	423
ENSOCUG00000000894	0
ENSOCUG00000000895	47
ENSOCUG00000000896	636
ENSOCUG00000000897	628
ENSOCUG00000000898	1493
ENSOCUG00000000901	12043
ENSOCUG00000000903	93
ENSOCUG00000000905	76
ENSOCUG00000000906	0
ENSOCUG00000000907	1572
ENSOCUG00000000908	0
ENSOCUG00000000909	922
ENSOCUG00000000910	1532
ENSOCUG00000000911	853
ENSOCUG00000000912	0
ENSOCUG00000000915	2422
ENSOCUG00000000916	440
ENSOCUG00000000918	3
ENSOCUG00000000919	1023
ENSOCUG00000000920	387
ENSOCUG00000000921	386
ENSOCUG00000000922	1564
ENSOCUG00000000923	1433
ENSOCUG00000000924	450
ENSOCUG00000000925	3291
ENSOCUG00000000927	401
ENSOCUG00000000928	3372
ENSOCUG00000000929	527
ENSOCUG00000000930	355
ENSOCUG00000000931	528
ENSOCUG00000000932	47
ENSOCUG00000000933	1116
ENSOCUG00000000934	1480
ENSOCUG00000000936	120
ENSOCUG00000000937	2366
ENSOCUG00000000938	1381
ENSOCUG00000000939	817
ENSOCUG00000000940	467
ENSOCUG00000000941	6433
ENSOCUG00000000942	7021
ENSOCUG00000000943	180
ENSOCUG00000000944	862
ENSOCUG00000000945	425
ENSOCUG00000000947	773
ENSOCUG00000000948	1155
ENSOCUG00000000950	3806
ENSOCUG00000000953	1
ENSOCUG00000000956	2877
ENSOCUG00000000957	2
ENSOCUG00000000959	7804
ENSOCUG00000000960	2976
ENSOCUG00000000962	103
ENSOCUG00000000963	1246
ENSOCUG00000000965	1099
ENSOCUG00000000966	1287
ENSOCUG00000000967	10793
ENSOCUG00000000968	320
ENSOCUG00000000969	10
ENSOCUG00000000972	1592
ENSOCUG00000000973	179
ENSOCUG00000000974	38
ENSOCUG00000000977	311
ENSOCUG00000000978	1527
ENSOCUG00000000980	2957
ENSOCUG00000000981	424
ENSOCUG00000000982	975
ENSOCUG00000000983	673
ENSOCUG00000000984	906
ENSOCUG00000000986	18
ENSOCUG00000000987	10236
ENSOCUG00000000988	1742
ENSOCUG00000000989	4275
ENSOCUG00000000990	251
ENSOCUG00000000991	3196
ENSOCUG00000000996	9849
ENSOCUG00000000997	691
ENSOCUG00000000998	233
ENSOCUG00000000999	161
ENSOCUG00000001001	458
ENSOCUG00000001002	726
ENSOCUG00000001004	0
ENSOCUG00000001005	2673
ENSOCUG00000001006	252
ENSOCUG00000001008	964
ENSOCUG00000001009	3589
ENSOCUG00000001011	1918
ENSOCUG00000001012	0
ENSOCUG00000001013	18693
ENSOCUG00000001016	3946
ENSOCUG00000001018	21
ENSOCUG00000001019	21
ENSOCUG00000001020	1634
ENSOCUG00000001021	0
ENSOCUG00000001022	0
ENSOCUG00000001023	9027
ENSOCUG00000001026	1399
ENSOCUG00000001027	5
ENSOCUG00000001028	86
ENSOCUG00000001029	14
ENSOCUG00000001030	590
ENSOCUG00000001031	985
ENSOCUG00000001032	0
ENSOCUG00000001033	7
ENSOCUG00000001034	329
ENSOCUG00000001035	62
ENSOCUG00000001036	0
ENSOCUG00000001037	0
ENSOCUG00000001039	1618
ENSOCUG00000001040	27
ENSOCUG00000001041	22
ENSOCUG00000001042	4543
ENSOCUG00000001043	2058
ENSOCUG00000001045	210
ENSOCUG00000001046	0
ENSOCUG00000001047	2716
ENSOCUG00000001048	1369
ENSOCUG00000001049	203
ENSOCUG00000001050	1874
ENSOCUG00000001051	646
ENSOCUG00000001052	2604
ENSOCUG00000001053	675
ENSOCUG00000001054	778
ENSOCUG00000001055	753
ENSOCUG00000001057	1442
ENSOCUG00000001058	398
ENSOCUG00000001060	5413
ENSOCUG00000001062	555
ENSOCUG00000001063	0
ENSOCUG00000001067	0
ENSOCUG00000001070	0
ENSOCUG00000001071	0
ENSOCUG00000001072	2776
ENSOCUG00000001073	914
ENSOCUG00000001074	0
ENSOCUG00000001075	136
ENSOCUG00000001076	255
ENSOCUG00000001077	1
ENSOCUG00000001078	1392
ENSOCUG00000001081	5380
ENSOCUG00000001082	1455
ENSOCUG00000001083	0
ENSOCUG00000001084	193
ENSOCUG00000001085	404
ENSOCUG00000001086	392
ENSOCUG00000001087	4
ENSOCUG00000001088	496
ENSOCUG00000001089	3133
ENSOCUG00000001090	0
ENSOCUG00000001092	0
ENSOCUG00000001093	752
ENSOCUG00000001094	0
ENSOCUG00000001096	1503
ENSOCUG00000001097	399
ENSOCUG00000001098	39
ENSOCUG00000001099	0
ENSOCUG00000001100	28
ENSOCUG00000001101	4448
ENSOCUG00000001102	8490
ENSOCUG00000001103	21
ENSOCUG00000001104	7100
ENSOCUG00000001105	2
ENSOCUG00000001106	2553
ENSOCUG00000001107	195
ENSOCUG00000001108	4268
ENSOCUG00000001109	4301
ENSOCUG00000001110	2
ENSOCUG00000001111	1744
ENSOCUG00000001112	6649
ENSOCUG00000001113	4265
ENSOCUG00000001114	60
ENSOCUG00000001116	230
ENSOCUG00000001117	38
ENSOCUG00000001119	879
ENSOCUG00000001120	5977
ENSOCUG00000001121	2469
ENSOCUG00000001122	1
ENSOCUG00000001124	1214
ENSOCUG00000001125	1634
ENSOCUG00000001127	462
ENSOCUG00000001129	9
ENSOCUG00000001130	264
ENSOCUG00000001131	633
ENSOCUG00000001134	0
ENSOCUG00000001135	1484
ENSOCUG00000001136	5
ENSOCUG00000001137	1401
ENSOCUG00000001138	1267
ENSOCUG00000001139	60
ENSOCUG00000001142	1397
ENSOCUG00000001144	11229
ENSOCUG00000001145	228
ENSOCUG00000001150	88
ENSOCUG00000001151	17
ENSOCUG00000001152	935
ENSOCUG00000001155	12511
ENSOCUG00000001156	0
ENSOCUG00000001157	0
ENSOCUG00000001158	24
ENSOCUG00000001159	0
ENSOCUG00000001160	5
ENSOCUG00000001161	3351
ENSOCUG00000001162	3148
ENSOCUG00000001164	3707
ENSOCUG00000001165	2592
ENSOCUG00000001166	657
ENSOCUG00000001168	1472
ENSOCUG00000001169	36
ENSOCUG00000001170	879
ENSOCUG00000001171	40
ENSOCUG00000001172	301
ENSOCUG00000001173	372
ENSOCUG00000001174	625
ENSOCUG00000001175	2327
ENSOCUG00000001177	409
ENSOCUG00000001178	395
ENSOCUG00000001179	1392
ENSOCUG00000001180	3089
ENSOCUG00000001181	76
ENSOCUG00000001183	4462
ENSOCUG00000001184	620
ENSOCUG00000001186	1788
ENSOCUG00000001188	50
ENSOCUG00000001190	907
ENSOCUG00000001191	1249
ENSOCUG00000001192	0
ENSOCUG00000001196	512
ENSOCUG00000001197	2048
ENSOCUG00000001200	211
ENSOCUG00000001201	24
ENSOCUG00000001203	1233
ENSOCUG00000001205	1076
ENSOCUG00000001207	767
ENSOCUG00000001208	14
ENSOCUG00000001209	36
ENSOCUG00000001211	224
ENSOCUG00000001212	6076
ENSOCUG00000001215	1953
ENSOCUG00000001216	1180
ENSOCUG00000001217	2580
ENSOCUG00000001218	36
ENSOCUG00000001219	579
ENSOCUG00000001220	3779
ENSOCUG00000001222	171
ENSOCUG00000001223	753
ENSOCUG00000001224	588
ENSOCUG00000001225	165
ENSOCUG00000001227	152
ENSOCUG00000001228	7066
ENSOCUG00000001229	459
ENSOCUG00000001230	297
ENSOCUG00000001231	22
ENSOCUG00000001232	8224
ENSOCUG00000001233	570
ENSOCUG00000001234	40
ENSOCUG00000001235	192
ENSOCUG00000001236	7
ENSOCUG00000001239	673
ENSOCUG00000001241	1543
ENSOCUG00000001242	43
ENSOCUG00000001246	4634
ENSOCUG00000001247	1072
ENSOCUG00000001248	15
ENSOCUG00000001249	2431
ENSOCUG00000001250	80
ENSOCUG00000001254	3317
ENSOCUG00000001255	14
ENSOCUG00000001257	253
ENSOCUG00000001258	44
ENSOCUG00000001259	0
ENSOCUG00000001263	34
ENSOCUG00000001264	21
ENSOCUG00000001265	339
ENSOCUG00000001266	3658
ENSOCUG00000001267	0
ENSOCUG00000001269	8618
ENSOCUG00000001270	712
ENSOCUG00000001271	3884
ENSOCUG00000001272	1777
ENSOCUG00000001277	761
ENSOCUG00000001278	160
ENSOCUG00000001279	31
ENSOCUG00000001280	100540
ENSOCUG00000001281	1488
ENSOCUG00000001284	2174
ENSOCUG00000001286	5968
ENSOCUG00000001288	27279
ENSOCUG00000001289	8890
ENSOCUG00000001290	707
ENSOCUG00000001292	515
ENSOCUG00000001294	1
ENSOCUG00000001295	1706
ENSOCUG00000001296	0
ENSOCUG00000001297	2749
ENSOCUG00000001299	574
ENSOCUG00000001300	507
ENSOCUG00000001301	0
ENSOCUG00000001302	37
ENSOCUG00000001303	4354
ENSOCUG00000001304	1688
ENSOCUG00000001305	19
ENSOCUG00000001306	5264
ENSOCUG00000001307	4093
ENSOCUG00000001309	53
ENSOCUG00000001310	603
ENSOCUG00000001311	1563
ENSOCUG00000001315	4040
ENSOCUG00000001316	0
ENSOCUG00000001317	1254
ENSOCUG00000001319	2904
ENSOCUG00000001320	879
ENSOCUG00000001322	11
ENSOCUG00000001324	22711
ENSOCUG00000001326	780
ENSOCUG00000001327	0
ENSOCUG00000001328	1220
ENSOCUG00000001331	1
ENSOCUG00000001333	331
ENSOCUG00000001334	6633
ENSOCUG00000001335	35
ENSOCUG00000001336	1828
ENSOCUG00000001337	259
ENSOCUG00000001338	764
ENSOCUG00000001341	2
ENSOCUG00000001342	30
ENSOCUG00000001343	9561
ENSOCUG00000001345	1
ENSOCUG00000001346	0
ENSOCUG00000001347	0
ENSOCUG00000001349	1849
ENSOCUG00000001351	30
ENSOCUG00000001352	3368
ENSOCUG00000001353	22624
ENSOCUG00000001355	8
ENSOCUG00000001357	5026
ENSOCUG00000001360	17
ENSOCUG00000001361	0
ENSOCUG00000001362	816
ENSOCUG00000001363	1
ENSOCUG00000001366	19
ENSOCUG00000001367	0
ENSOCUG00000001368	20
ENSOCUG00000001370	29116
ENSOCUG00000001372	16
ENSOCUG00000001373	1389
ENSOCUG00000001374	497
ENSOCUG00000001375	1003
ENSOCUG00000001376	9
ENSOCUG00000001377	0
ENSOCUG00000001378	3
ENSOCUG00000001380	254
ENSOCUG00000001382	1066
ENSOCUG00000001383	1269
ENSOCUG00000001384	396
ENSOCUG00000001385	0
ENSOCUG00000001386	2379
ENSOCUG00000001387	892
ENSOCUG00000001388	0
ENSOCUG00000001389	328
ENSOCUG00000001390	5812
ENSOCUG00000001391	410
ENSOCUG00000001392	676
ENSOCUG00000001393	64
ENSOCUG00000001397	1182
ENSOCUG00000001398	1909
ENSOCUG00000001401	3931
ENSOCUG00000001402	4497
ENSOCUG00000001405	352
ENSOCUG00000001406	1003
ENSOCUG00000001407	1496
ENSOCUG00000001408	18
ENSOCUG00000001409	2844
ENSOCUG00000001410	47
ENSOCUG00000001411	3
ENSOCUG00000001412	2291
ENSOCUG00000001414	7141
ENSOCUG00000001415	60
ENSOCUG00000001418	3372
ENSOCUG00000001419	809
ENSOCUG00000001420	5840
ENSOCUG00000001422	2814
ENSOCUG00000001424	12
ENSOCUG00000001425	2280
ENSOCUG00000001426	616
ENSOCUG00000001427	1207
ENSOCUG00000001428	1887
ENSOCUG00000001429	574
ENSOCUG00000001430	4833
ENSOCUG00000001432	749
ENSOCUG00000001434	561
ENSOCUG00000001435	6115
ENSOCUG00000001436	822
ENSOCUG00000001437	97
ENSOCUG00000001438	682
ENSOCUG00000001439	5286
ENSOCUG00000001440	7
ENSOCUG00000001443	1348
ENSOCUG00000001444	3199
ENSOCUG00000001445	0
ENSOCUG00000001446	561
ENSOCUG00000001447	2090
ENSOCUG00000001448	479
ENSOCUG00000001452	9
ENSOCUG00000001454	10950
ENSOCUG00000001455	37120
ENSOCUG00000001456	3533
ENSOCUG00000001457	0
ENSOCUG00000001459	1503
ENSOCUG00000001460	1731
ENSOCUG00000001461	2021
ENSOCUG00000001462	116
ENSOCUG00000001463	2
ENSOCUG00000001464	4388
ENSOCUG00000001465	195
ENSOCUG00000001466	0
ENSOCUG00000001467	655
ENSOCUG00000001468	27170
ENSOCUG00000001469	1543
ENSOCUG00000001473	17498
ENSOCUG00000001475	1842
ENSOCUG00000001477	1
ENSOCUG00000001478	1121
ENSOCUG00000001479	4126
ENSOCUG00000001480	1574
ENSOCUG00000001481	2239
ENSOCUG00000001484	20601
ENSOCUG00000001485	0
ENSOCUG00000001488	523
ENSOCUG00000001489	61
ENSOCUG00000001490	37
ENSOCUG00000001491	0
ENSOCUG00000001493	0
ENSOCUG00000001495	0
ENSOCUG00000001496	10666
ENSOCUG00000001497	520
ENSOCUG00000001498	1945
ENSOCUG00000001499	893
ENSOCUG00000001500	2371
ENSOCUG00000001501	421
ENSOCUG00000001504	3956
ENSOCUG00000001508	0
ENSOCUG00000001510	1
ENSOCUG00000001512	15
ENSOCUG00000001513	1568
ENSOCUG00000001514	0
ENSOCUG00000001515	0
ENSOCUG00000001517	1433
ENSOCUG00000001518	36
ENSOCUG00000001519	915
ENSOCUG00000001522	0
ENSOCUG00000001523	789
ENSOCUG00000001524	160
ENSOCUG00000001525	384
ENSOCUG00000001526	224
ENSOCUG00000001530	8261
ENSOCUG00000001532	1013
ENSOCUG00000001535	1591
ENSOCUG00000001536	85
ENSOCUG00000001537	467
ENSOCUG00000001539	3348
ENSOCUG00000001540	233
ENSOCUG00000001542	239
ENSOCUG00000001543	515
ENSOCUG00000001545	462
ENSOCUG00000001546	1124
ENSOCUG00000001548	18
ENSOCUG00000001551	16195
ENSOCUG00000001552	433
ENSOCUG00000001553	1084
ENSOCUG00000001554	1489
ENSOCUG00000001555	945
ENSOCUG00000001560	3925
ENSOCUG00000001561	13
ENSOCUG00000001565	2232
ENSOCUG00000001568	619
ENSOCUG00000001569	12
ENSOCUG00000001570	127
ENSOCUG00000001571	3632
ENSOCUG00000001573	422
ENSOCUG00000001574	1827
ENSOCUG00000001575	846
ENSOCUG00000001576	1159
ENSOCUG00000001577	0
ENSOCUG00000001578	4367
ENSOCUG00000001581	536
ENSOCUG00000001582	923
ENSOCUG00000001583	1123
ENSOCUG00000001585	1997
ENSOCUG00000001586	374
ENSOCUG00000001587	387
ENSOCUG00000001588	1176
ENSOCUG00000001590	3442
ENSOCUG00000001591	1557
ENSOCUG00000001592	2954
ENSOCUG00000001594	643
ENSOCUG00000001595	2498
ENSOCUG00000001596	1000
ENSOCUG00000001597	73
ENSOCUG00000001598	9519
ENSOCUG00000001599	509
ENSOCUG00000001601	292
ENSOCUG00000001603	39
ENSOCUG00000001604	565
ENSOCUG00000001605	2034
ENSOCUG00000001606	10521
ENSOCUG00000001607	55
ENSOCUG00000001609	4
ENSOCUG00000001610	1250
ENSOCUG00000001612	0
ENSOCUG00000001613	3243
ENSOCUG00000001616	366
ENSOCUG00000001617	148
ENSOCUG00000001618	306
ENSOCUG00000001620	5593
ENSOCUG00000001622	614
ENSOCUG00000001623	213
ENSOCUG00000001627	2368
ENSOCUG00000001628	1150
ENSOCUG00000001629	2704
ENSOCUG00000001630	0
ENSOCUG00000001631	19
ENSOCUG00000001633	1431
ENSOCUG00000001636	1319
ENSOCUG00000001638	5
ENSOCUG00000001639	0
ENSOCUG00000001641	0
ENSOCUG00000001645	9422
ENSOCUG00000001646	2639
ENSOCUG00000001647	5
ENSOCUG00000001648	1
ENSOCUG00000001651	1248
ENSOCUG00000001652	46
ENSOCUG00000001655	976
ENSOCUG00000001656	1512
ENSOCUG00000001657	73
ENSOCUG00000001659	0
ENSOCUG00000001660	48
ENSOCUG00000001661	5450
ENSOCUG00000001662	417
ENSOCUG00000001663	2
ENSOCUG00000001665	1226
ENSOCUG00000001667	23361
ENSOCUG00000001669	795
ENSOCUG00000001670	2123
ENSOCUG00000001671	32
ENSOCUG00000001672	46
ENSOCUG00000001673	1679
ENSOCUG00000001675	1453
ENSOCUG00000001676	161
ENSOCUG00000001677	1516
ENSOCUG00000001678	12483
ENSOCUG00000001679	0
ENSOCUG00000001680	63
ENSOCUG00000001681	812
ENSOCUG00000001683	1259
ENSOCUG00000001684	684
ENSOCUG00000001685	2860
ENSOCUG00000001686	1919
ENSOCUG00000001687	595
ENSOCUG00000001688	1631
ENSOCUG00000001689	81
ENSOCUG00000001691	705
ENSOCUG00000001692	1407
ENSOCUG00000001693	1328
ENSOCUG00000001694	0
ENSOCUG00000001695	0
ENSOCUG00000001696	944
ENSOCUG00000001697	2110
ENSOCUG00000001698	2831
ENSOCUG00000001699	1175
ENSOCUG00000001701	6
ENSOCUG00000001702	0
ENSOCUG00000001703	56
ENSOCUG00000001704	0
ENSOCUG00000001710	394
ENSOCUG00000001711	3221
ENSOCUG00000001712	973
ENSOCUG00000001714	3
ENSOCUG00000001715	394
ENSOCUG00000001716	0
ENSOCUG00000001717	73
ENSOCUG00000001718	10107
ENSOCUG00000001719	16
ENSOCUG00000001720	0
ENSOCUG00000001722	173
ENSOCUG00000001723	1088
ENSOCUG00000001724	13
ENSOCUG00000001725	959
ENSOCUG00000001726	26
ENSOCUG00000001727	525
ENSOCUG00000001729	4195
ENSOCUG00000001730	10211
ENSOCUG00000001732	1674
ENSOCUG00000001734	4192
ENSOCUG00000001735	16186
ENSOCUG00000001736	999
ENSOCUG00000001738	430
ENSOCUG00000001739	1295
ENSOCUG00000001741	3339
ENSOCUG00000001742	873
ENSOCUG00000001746	61
ENSOCUG00000001748	1232
ENSOCUG00000001750	1910
ENSOCUG00000001751	564
ENSOCUG00000001752	327
ENSOCUG00000001753	3191
ENSOCUG00000001754	1504
ENSOCUG00000001757	4
ENSOCUG00000001758	1392
ENSOCUG00000001759	1
ENSOCUG00000001761	1328
ENSOCUG00000001764	255
ENSOCUG00000001765	360
ENSOCUG00000001766	2
ENSOCUG00000001768	1759
ENSOCUG00000001769	49
ENSOCUG00000001770	0
ENSOCUG00000001772	5793
ENSOCUG00000001776	1311
ENSOCUG00000001777	723
ENSOCUG00000001779	1214
ENSOCUG00000001780	0
ENSOCUG00000001781	1419
ENSOCUG00000001782	1816
ENSOCUG00000001783	711
ENSOCUG00000001785	0
ENSOCUG00000001786	1436
ENSOCUG00000001787	8753
ENSOCUG00000001788	1280
ENSOCUG00000001789	758
ENSOCUG00000001790	4429
ENSOCUG00000001792	0
ENSOCUG00000001793	1
ENSOCUG00000001794	0
ENSOCUG00000001798	1218
ENSOCUG00000001799	18366
ENSOCUG00000001801	149
ENSOCUG00000001802	21
ENSOCUG00000001803	578
ENSOCUG00000001804	1060
ENSOCUG00000001806	575
ENSOCUG00000001807	678
ENSOCUG00000001808	2689
ENSOCUG00000001810	980
ENSOCUG00000001811	1
ENSOCUG00000001812	382
ENSOCUG00000001813	26
ENSOCUG00000001814	4239
ENSOCUG00000001816	2114
ENSOCUG00000001817	2548
ENSOCUG00000001818	3538
ENSOCUG00000001819	275
ENSOCUG00000001820	2961
ENSOCUG00000001821	3161
ENSOCUG00000001822	54
ENSOCUG00000001823	65
ENSOCUG00000001824	93
ENSOCUG00000001825	4751
ENSOCUG00000001826	118
ENSOCUG00000001827	3397
ENSOCUG00000001828	5571
ENSOCUG00000001829	6718
ENSOCUG00000001830	562
ENSOCUG00000001831	4
ENSOCUG00000001832	769
ENSOCUG00000001833	1558
ENSOCUG00000001834	1563
ENSOCUG00000001836	10759
ENSOCUG00000001837	4959
ENSOCUG00000001838	1334
ENSOCUG00000001839	1049
ENSOCUG00000001842	3124
ENSOCUG00000001843	2408
ENSOCUG00000001844	16
ENSOCUG00000001847	20138
ENSOCUG00000001849	12
ENSOCUG00000001850	0
ENSOCUG00000001851	2219
ENSOCUG00000001853	3624
ENSOCUG00000001855	62
ENSOCUG00000001856	72
ENSOCUG00000001857	511
ENSOCUG00000001858	3
ENSOCUG00000001859	249
ENSOCUG00000001860	501
ENSOCUG00000001861	922
ENSOCUG00000001863	7306
ENSOCUG00000001864	7
ENSOCUG00000001866	0
ENSOCUG00000001867	70
ENSOCUG00000001868	2526
ENSOCUG00000001869	1
ENSOCUG00000001870	0
ENSOCUG00000001871	0
ENSOCUG00000001873	6530
ENSOCUG00000001874	667
ENSOCUG00000001875	142
ENSOCUG00000001876	8
ENSOCUG00000001877	11759
ENSOCUG00000001879	491
ENSOCUG00000001880	801
ENSOCUG00000001881	774
ENSOCUG00000001882	827
ENSOCUG00000001883	41
ENSOCUG00000001884	1105
ENSOCUG00000001885	69
ENSOCUG00000001886	2712
ENSOCUG00000001887	1253
ENSOCUG00000001888	1699
ENSOCUG00000001889	2499
ENSOCUG00000001890	61
ENSOCUG00000001891	4
ENSOCUG00000001892	1120
ENSOCUG00000001894	419
ENSOCUG00000001897	1634
ENSOCUG00000001898	18
ENSOCUG00000001901	2
ENSOCUG00000001902	835
ENSOCUG00000001903	75
ENSOCUG00000001904	0
ENSOCUG00000001907	293
ENSOCUG00000001908	1010
ENSOCUG00000001909	198
ENSOCUG00000001910	2174
ENSOCUG00000001911	3205
ENSOCUG00000001912	5570
ENSOCUG00000001913	164
ENSOCUG00000001914	446
ENSOCUG00000001915	2528
ENSOCUG00000001916	24
ENSOCUG00000001918	135
ENSOCUG00000001919	1187
ENSOCUG00000001920	1953
ENSOCUG00000001921	479
ENSOCUG00000001923	284
ENSOCUG00000001924	325
ENSOCUG00000001925	641
ENSOCUG00000001929	10
ENSOCUG00000001931	616
ENSOCUG00000001933	899
ENSOCUG00000001934	0
ENSOCUG00000001935	0
ENSOCUG00000001937	1962
ENSOCUG00000001938	3535
ENSOCUG00000001941	71
ENSOCUG00000001943	3356
ENSOCUG00000001944	12
ENSOCUG00000001945	0
ENSOCUG00000001946	0
ENSOCUG00000001949	713
ENSOCUG00000001950	0
ENSOCUG00000001951	229
ENSOCUG00000001952	252
ENSOCUG00000001954	202
ENSOCUG00000001955	0
ENSOCUG00000001956	1405
ENSOCUG00000001957	4731
ENSOCUG00000001961	35
ENSOCUG00000001962	205
ENSOCUG00000001963	1532
ENSOCUG00000001964	1843
ENSOCUG00000001965	1
ENSOCUG00000001966	330
ENSOCUG00000001967	27
ENSOCUG00000001968	4730
ENSOCUG00000001969	331
ENSOCUG00000001970	149
ENSOCUG00000001971	1899
ENSOCUG00000001972	1164
ENSOCUG00000001973	17
ENSOCUG00000001975	96
ENSOCUG00000001978	0
ENSOCUG00000001979	1341
ENSOCUG00000001980	73
ENSOCUG00000001981	1013
ENSOCUG00000001982	4261
ENSOCUG00000001984	351
ENSOCUG00000001985	334
ENSOCUG00000001986	752
ENSOCUG00000001987	189
ENSOCUG00000001988	0
ENSOCUG00000001989	3255
ENSOCUG00000001990	2448
ENSOCUG00000001991	535
ENSOCUG00000001992	4857
ENSOCUG00000001993	571
ENSOCUG00000001994	450
ENSOCUG00000001995	2989
ENSOCUG00000001996	82
ENSOCUG00000001998	2639
ENSOCUG00000001999	1404
ENSOCUG00000002000	67
ENSOCUG00000002001	4748
ENSOCUG00000002002	0
ENSOCUG00000002003	1169
ENSOCUG00000002004	2460
ENSOCUG00000002006	4372
ENSOCUG00000002007	1941
ENSOCUG00000002008	1531
ENSOCUG00000002009	162
ENSOCUG00000002011	1439
ENSOCUG00000002013	2711
ENSOCUG00000002014	5024
ENSOCUG00000002017	121
ENSOCUG00000002018	2550
ENSOCUG00000002019	0
ENSOCUG00000002020	1546
ENSOCUG00000002021	44
ENSOCUG00000002022	5718
ENSOCUG00000002023	479
ENSOCUG00000002024	15
ENSOCUG00000002025	6470
ENSOCUG00000002026	0
ENSOCUG00000002027	3276
ENSOCUG00000002028	1551
ENSOCUG00000002029	4
ENSOCUG00000002030	8
ENSOCUG00000002031	1336
ENSOCUG00000002032	4
ENSOCUG00000002033	884
ENSOCUG00000002037	4285
ENSOCUG00000002038	2576
ENSOCUG00000002039	0
ENSOCUG00000002040	0
ENSOCUG00000002041	8584
ENSOCUG00000002042	120
ENSOCUG00000002043	2317
ENSOCUG00000002047	525
ENSOCUG00000002050	851
ENSOCUG00000002051	211
ENSOCUG00000002052	973
ENSOCUG00000002053	2806
ENSOCUG00000002054	850
ENSOCUG00000002055	1420
ENSOCUG00000002056	32
ENSOCUG00000002057	0
ENSOCUG00000002058	0
ENSOCUG00000002059	2119
ENSOCUG00000002060	1658
ENSOCUG00000002062	5
ENSOCUG00000002063	17254
ENSOCUG00000002064	13
ENSOCUG00000002065	3486
ENSOCUG00000002066	1338
ENSOCUG00000002069	1
ENSOCUG00000002071	4904
ENSOCUG00000002072	705
ENSOCUG00000002073	4546
ENSOCUG00000002074	8051
ENSOCUG00000002075	848
ENSOCUG00000002076	1172
ENSOCUG00000002078	0
ENSOCUG00000002080	160
ENSOCUG00000002083	139
ENSOCUG00000002084	2019
ENSOCUG00000002085	1499
ENSOCUG00000002086	0
ENSOCUG00000002089	2
ENSOCUG00000002090	243
ENSOCUG00000002093	1076
ENSOCUG00000002094	8597
ENSOCUG00000002095	430
ENSOCUG00000002097	0
ENSOCUG00000002098	662
ENSOCUG00000002099	13042
ENSOCUG00000002100	1891
ENSOCUG00000002102	1247
ENSOCUG00000002103	9
ENSOCUG00000002104	0
ENSOCUG00000002105	1041
ENSOCUG00000002106	517
ENSOCUG00000002107	32272
ENSOCUG00000002108	88
ENSOCUG00000002110	2983
ENSOCUG00000002111	0
ENSOCUG00000002112	25
ENSOCUG00000002114	54
ENSOCUG00000002115	7431
ENSOCUG00000002117	979
ENSOCUG00000002118	528
ENSOCUG00000002119	30
ENSOCUG00000002120	3558
ENSOCUG00000002121	5963
ENSOCUG00000002122	3107
ENSOCUG00000002123	592
ENSOCUG00000002125	16
ENSOCUG00000002126	239
ENSOCUG00000002127	431
ENSOCUG00000002128	173
ENSOCUG00000002129	11341
ENSOCUG00000002131	737
ENSOCUG00000002132	2444
ENSOCUG00000002134	265
ENSOCUG00000002135	2342
ENSOCUG00000002137	2579
ENSOCUG00000002138	0
ENSOCUG00000002139	682
ENSOCUG00000002140	2465
ENSOCUG00000002141	0
ENSOCUG00000002142	15
ENSOCUG00000002143	905
ENSOCUG00000002144	411
ENSOCUG00000002145	483
ENSOCUG00000002146	0
ENSOCUG00000002147	685
ENSOCUG00000002148	2965
ENSOCUG00000002149	748
ENSOCUG00000002150	8414
ENSOCUG00000002151	2766
ENSOCUG00000002152	253
ENSOCUG00000002153	3937
ENSOCUG00000002154	2139
ENSOCUG00000002155	7492
ENSOCUG00000002156	1863
ENSOCUG00000002157	3990
ENSOCUG00000002158	883
ENSOCUG00000002159	1186
ENSOCUG00000002160	2419
ENSOCUG00000002163	2130
ENSOCUG00000002165	2892
ENSOCUG00000002166	2092
ENSOCUG00000002167	1236
ENSOCUG00000002171	1724
ENSOCUG00000002172	631
ENSOCUG00000002173	490
ENSOCUG00000002176	7102
ENSOCUG00000002177	5720
ENSOCUG00000002178	796
ENSOCUG00000002179	2568
ENSOCUG00000002180	3473
ENSOCUG00000002181	3258
ENSOCUG00000002182	1769
ENSOCUG00000002183	1908
ENSOCUG00000002185	680
ENSOCUG00000002186	240
ENSOCUG00000002187	21977
ENSOCUG00000002188	312
ENSOCUG00000002189	1260
ENSOCUG00000002190	181
ENSOCUG00000002192	263
ENSOCUG00000002193	1779
ENSOCUG00000002194	3217
ENSOCUG00000002196	2
ENSOCUG00000002197	3948
ENSOCUG00000002198	333
ENSOCUG00000002199	2
ENSOCUG00000002200	951
ENSOCUG00000002202	562
ENSOCUG00000002203	10934
ENSOCUG00000002204	2481
ENSOCUG00000002205	939
ENSOCUG00000002206	688
ENSOCUG00000002207	344
ENSOCUG00000002208	5
ENSOCUG00000002210	3116
ENSOCUG00000002211	379
ENSOCUG00000002212	1375
ENSOCUG00000002215	2458
ENSOCUG00000002216	82
ENSOCUG00000002217	1417
ENSOCUG00000002218	1687
ENSOCUG00000002219	972
ENSOCUG00000002220	560
ENSOCUG00000002222	13
ENSOCUG00000002223	333
ENSOCUG00000002224	1420
ENSOCUG00000002225	6175
ENSOCUG00000002226	3199
ENSOCUG00000002230	27318
ENSOCUG00000002231	2161
ENSOCUG00000002233	50
ENSOCUG00000002235	921
ENSOCUG00000002236	2192
ENSOCUG00000002237	4
ENSOCUG00000002238	3226
ENSOCUG00000002240	851
ENSOCUG00000002241	3665
ENSOCUG00000002242	146
ENSOCUG00000002243	887
ENSOCUG00000002244	9770
ENSOCUG00000002245	1410
ENSOCUG00000002246	1088
ENSOCUG00000002248	2387
ENSOCUG00000002249	700
ENSOCUG00000002250	6291
ENSOCUG00000002251	65
ENSOCUG00000002253	570
ENSOCUG00000002254	1498
ENSOCUG00000002256	111
ENSOCUG00000002258	419
ENSOCUG00000002259	1345
ENSOCUG00000002260	2009
ENSOCUG00000002261	17
ENSOCUG00000002263	4551
ENSOCUG00000002264	4585
ENSOCUG00000002267	1509
ENSOCUG00000002269	254
ENSOCUG00000002271	5095
ENSOCUG00000002272	157
ENSOCUG00000002278	1229
ENSOCUG00000002279	345
ENSOCUG00000002281	130
ENSOCUG00000002283	1154
ENSOCUG00000002284	56
ENSOCUG00000002285	4085
ENSOCUG00000002287	371
ENSOCUG00000002289	2044
ENSOCUG00000002290	3418
ENSOCUG00000002291	0
ENSOCUG00000002292	4021
ENSOCUG00000002295	634
ENSOCUG00000002296	25
ENSOCUG00000002297	2
ENSOCUG00000002298	2566
ENSOCUG00000002299	1115
ENSOCUG00000002300	1622
ENSOCUG00000002301	177
ENSOCUG00000002302	1911
ENSOCUG00000002303	828
ENSOCUG00000002304	6569
ENSOCUG00000002305	1
ENSOCUG00000002306	3
ENSOCUG00000002309	1902
ENSOCUG00000002310	143
ENSOCUG00000002311	30
ENSOCUG00000002312	813
ENSOCUG00000002313	2973
ENSOCUG00000002314	0
ENSOCUG00000002315	4571
ENSOCUG00000002316	2083
ENSOCUG00000002317	0
ENSOCUG00000002318	412
ENSOCUG00000002319	0
ENSOCUG00000002320	4068
ENSOCUG00000002322	955
ENSOCUG00000002323	4153
ENSOCUG00000002324	5817
ENSOCUG00000002325	3851
ENSOCUG00000002326	3129
ENSOCUG00000002331	0
ENSOCUG00000002332	1642
ENSOCUG00000002334	732
ENSOCUG00000002335	243
ENSOCUG00000002336	84
ENSOCUG00000002337	11
ENSOCUG00000002338	52
ENSOCUG00000002339	597
ENSOCUG00000002341	1368
ENSOCUG00000002342	72
ENSOCUG00000002344	1805
ENSOCUG00000002345	2065
ENSOCUG00000002346	481
ENSOCUG00000002349	22
ENSOCUG00000002350	1118
ENSOCUG00000002352	3937
ENSOCUG00000002353	294
ENSOCUG00000002356	5470
ENSOCUG00000002357	59
ENSOCUG00000002358	131
ENSOCUG00000002360	1248
ENSOCUG00000002361	6699
ENSOCUG00000002363	932
ENSOCUG00000002364	173
ENSOCUG00000002365	0
ENSOCUG00000002366	2
ENSOCUG00000002367	221
ENSOCUG00000002368	1566
ENSOCUG00000002369	19
ENSOCUG00000002371	66
ENSOCUG00000002372	2224
ENSOCUG00000002373	273
ENSOCUG00000002375	534
ENSOCUG00000002376	286
ENSOCUG00000002378	1211
ENSOCUG00000002379	173
ENSOCUG00000002380	1133
ENSOCUG00000002381	141
ENSOCUG00000002383	827
ENSOCUG00000002384	528
ENSOCUG00000002386	1639
ENSOCUG00000002387	1334
ENSOCUG00000002389	2491
ENSOCUG00000002390	1739
ENSOCUG00000002391	1889
ENSOCUG00000002392	3295
ENSOCUG00000002393	394
ENSOCUG00000002394	1028
ENSOCUG00000002395	2961
ENSOCUG00000002396	1490
ENSOCUG00000002397	2494
ENSOCUG00000002398	3589
ENSOCUG00000002399	247
ENSOCUG00000002400	415
ENSOCUG00000002401	3519
ENSOCUG00000002402	0
ENSOCUG00000002403	1131
ENSOCUG00000002404	0
ENSOCUG00000002406	2775
ENSOCUG00000002407	2562
ENSOCUG00000002408	0
ENSOCUG00000002409	618
ENSOCUG00000002410	1631
ENSOCUG00000002411	118
ENSOCUG00000002412	0
ENSOCUG00000002413	0
ENSOCUG00000002414	2813
ENSOCUG00000002417	764
ENSOCUG00000002418	963
ENSOCUG00000002419	8876
ENSOCUG00000002420	0
ENSOCUG00000002421	2109
ENSOCUG00000002424	600
ENSOCUG00000002425	2180
ENSOCUG00000002426	3762
ENSOCUG00000002427	1713
ENSOCUG00000002428	960
ENSOCUG00000002429	9162
ENSOCUG00000002431	484
ENSOCUG00000002432	1046
ENSOCUG00000002433	1476
ENSOCUG00000002434	738
ENSOCUG00000002435	1101
ENSOCUG00000002436	428
ENSOCUG00000002437	492
ENSOCUG00000002438	1138
ENSOCUG00000002439	949
ENSOCUG00000002440	19
ENSOCUG00000002441	5921
ENSOCUG00000002442	1666
ENSOCUG00000002443	13
ENSOCUG00000002444	305
ENSOCUG00000002445	9111
ENSOCUG00000002447	1381
ENSOCUG00000002448	7087
ENSOCUG00000002449	2592
ENSOCUG00000002450	876
ENSOCUG00000002451	9268
ENSOCUG00000002452	36
ENSOCUG00000002453	1
ENSOCUG00000002455	6286
ENSOCUG00000002456	1086
ENSOCUG00000002457	713
ENSOCUG00000002458	131
ENSOCUG00000002461	1792
ENSOCUG00000002462	714
ENSOCUG00000002463	1927
ENSOCUG00000002464	3121
ENSOCUG00000002466	131
ENSOCUG00000002467	7
ENSOCUG00000002468	118
ENSOCUG00000002470	2385
ENSOCUG00000002473	217
ENSOCUG00000002474	0
ENSOCUG00000002476	837
ENSOCUG00000002477	51
ENSOCUG00000002478	3524
ENSOCUG00000002480	451
ENSOCUG00000002481	126
ENSOCUG00000002483	382
ENSOCUG00000002484	1704
ENSOCUG00000002485	1105
ENSOCUG00000002486	0
ENSOCUG00000002487	10
ENSOCUG00000002488	0
ENSOCUG00000002489	1608
ENSOCUG00000002490	0
ENSOCUG00000002492	589
ENSOCUG00000002494	1396
ENSOCUG00000002495	2708
ENSOCUG00000002496	69
ENSOCUG00000002497	917
ENSOCUG00000002498	1751
ENSOCUG00000002500	15
ENSOCUG00000002503	138
ENSOCUG00000002504	886
ENSOCUG00000002505	4264
ENSOCUG00000002506	5781
ENSOCUG00000002507	996
ENSOCUG00000002508	0
ENSOCUG00000002509	727
ENSOCUG00000002510	40837
ENSOCUG00000002512	3903
ENSOCUG00000002513	0
ENSOCUG00000002515	149
ENSOCUG00000002516	0
ENSOCUG00000002518	2754
ENSOCUG00000002519	888
ENSOCUG00000002522	16
ENSOCUG00000002523	1142
ENSOCUG00000002528	1525
ENSOCUG00000002529	7
ENSOCUG00000002530	222
ENSOCUG00000002533	2105
ENSOCUG00000002536	1753
ENSOCUG00000002537	1811
ENSOCUG00000002539	3
ENSOCUG00000002541	9129
ENSOCUG00000002542	0
ENSOCUG00000002543	5174
ENSOCUG00000002546	0
ENSOCUG00000002549	8192
ENSOCUG00000002551	868
ENSOCUG00000002553	91
ENSOCUG00000002554	1821
ENSOCUG00000002555	3936
ENSOCUG00000002556	884
ENSOCUG00000002557	1728
ENSOCUG00000002559	230
ENSOCUG00000002562	989
ENSOCUG00000002563	751
ENSOCUG00000002565	312
ENSOCUG00000002566	18
ENSOCUG00000002567	0
ENSOCUG00000002569	1787
ENSOCUG00000002572	132
ENSOCUG00000002573	2565
ENSOCUG00000002574	39
ENSOCUG00000002575	0
ENSOCUG00000002576	2104
ENSOCUG00000002577	677
ENSOCUG00000002580	678
ENSOCUG00000002581	7891
ENSOCUG00000002582	21
ENSOCUG00000002583	1677
ENSOCUG00000002584	0
ENSOCUG00000002586	0
ENSOCUG00000002587	501
ENSOCUG00000002591	640
ENSOCUG00000002593	4400
ENSOCUG00000002594	9546
ENSOCUG00000002595	2793
ENSOCUG00000002596	357
ENSOCUG00000002598	4667
ENSOCUG00000002599	0
ENSOCUG00000002601	6464
ENSOCUG00000002602	0
ENSOCUG00000002603	422
ENSOCUG00000002605	4
ENSOCUG00000002606	108
ENSOCUG00000002607	0
ENSOCUG00000002609	871
ENSOCUG00000002610	1588
ENSOCUG00000002611	758
ENSOCUG00000002612	0
ENSOCUG00000002613	104
ENSOCUG00000002614	30
ENSOCUG00000002617	232
ENSOCUG00000002619	976
ENSOCUG00000002620	4
ENSOCUG00000002623	406
ENSOCUG00000002624	1
ENSOCUG00000002626	110
ENSOCUG00000002627	1736
ENSOCUG00000002628	545
ENSOCUG00000002629	2556
ENSOCUG00000002630	41
ENSOCUG00000002631	2170
ENSOCUG00000002632	0
ENSOCUG00000002633	6994
ENSOCUG00000002635	89
ENSOCUG00000002636	1927
ENSOCUG00000002637	1239
ENSOCUG00000002638	576
ENSOCUG00000002641	8836
ENSOCUG00000002642	2
ENSOCUG00000002643	2736
ENSOCUG00000002646	0
ENSOCUG00000002647	45
ENSOCUG00000002648	118
ENSOCUG00000002650	0
ENSOCUG00000002652	1971
ENSOCUG00000002653	1310
ENSOCUG00000002654	0
ENSOCUG00000002655	5187
ENSOCUG00000002656	58
ENSOCUG00000002657	6408
ENSOCUG00000002658	271
ENSOCUG00000002660	0
ENSOCUG00000002662	4482
ENSOCUG00000002663	6651
ENSOCUG00000002665	566
ENSOCUG00000002668	1
ENSOCUG00000002669	2269
ENSOCUG00000002670	1924
ENSOCUG00000002671	4861
ENSOCUG00000002672	100
ENSOCUG00000002673	10397
ENSOCUG00000002674	63
ENSOCUG00000002676	1839
ENSOCUG00000002677	8087
ENSOCUG00000002679	3090
ENSOCUG00000002682	295
ENSOCUG00000002683	6233
ENSOCUG00000002684	0
ENSOCUG00000002685	586
ENSOCUG00000002686	3057
ENSOCUG00000002687	0
ENSOCUG00000002688	274
ENSOCUG00000002689	1931
ENSOCUG00000002690	1463
ENSOCUG00000002692	595
ENSOCUG00000002693	0
ENSOCUG00000002694	2576
ENSOCUG00000002695	1246
ENSOCUG00000002696	8242
ENSOCUG00000002697	0
ENSOCUG00000002698	476
ENSOCUG00000002699	290
ENSOCUG00000002701	1377
ENSOCUG00000002702	216
ENSOCUG00000002703	31
ENSOCUG00000002704	3094
ENSOCUG00000002705	893
ENSOCUG00000002706	1303
ENSOCUG00000002707	1009
ENSOCUG00000002710	4
ENSOCUG00000002711	2
ENSOCUG00000002712	5790
ENSOCUG00000002715	933
ENSOCUG00000002716	301
ENSOCUG00000002718	30
ENSOCUG00000002719	78
ENSOCUG00000002720	7925
ENSOCUG00000002722	6143
ENSOCUG00000002723	0
ENSOCUG00000002724	1713
ENSOCUG00000002725	275
ENSOCUG00000002727	3860
ENSOCUG00000002728	2313
ENSOCUG00000002730	280
ENSOCUG00000002732	0
ENSOCUG00000002733	3228
ENSOCUG00000002735	3
ENSOCUG00000002736	786
ENSOCUG00000002737	1266
ENSOCUG00000002738	703
ENSOCUG00000002739	6934
ENSOCUG00000002740	1213
[truncated: 27,592 more rows]
