# Supplementary material for: A bio-functional polymer that prevents retinal scarring through modulation of NRF2 signalling pathway
Source: Nat Commun. 2022 May 19;13:2796. doi: 10.1038/s41467-022-30474-6 (PMC9119969; doi:10.1038/s41467-022-30474-6)
Supplement: Supplementary file 11 — Source data [file 41467_2022_30474_MOESM11_ESM.zip › NCOMMS-21-46079B_zip/Source data 2_RNA-Seq Data/DESeq2/CountFiles/invivo/RT_2M1_sorted.count]

ENSOCUG00000000004	3767
ENSOCUG00000000005	1275
ENSOCUG00000000006	1698
ENSOCUG00000000007	1
ENSOCUG00000000008	5
ENSOCUG00000000009	7649
ENSOCUG00000000010	1858
ENSOCUG00000000012	1568
ENSOCUG00000000013	296
ENSOCUG00000000014	35155
ENSOCUG00000000015	1662
ENSOCUG00000000016	118
ENSOCUG00000000017	1209
ENSOCUG00000000018	355
ENSOCUG00000000020	2942
ENSOCUG00000000021	4057
ENSOCUG00000000022	779
ENSOCUG00000000023	416
ENSOCUG00000000024	180
ENSOCUG00000000025	124
ENSOCUG00000000026	2
ENSOCUG00000000028	1126
ENSOCUG00000000030	387
ENSOCUG00000000031	5
ENSOCUG00000000032	3
ENSOCUG00000000034	808
ENSOCUG00000000036	0
ENSOCUG00000000038	768
ENSOCUG00000000040	441
ENSOCUG00000000041	0
ENSOCUG00000000044	0
ENSOCUG00000000046	1
ENSOCUG00000000049	29
ENSOCUG00000000051	3351
ENSOCUG00000000055	16
ENSOCUG00000000059	175
ENSOCUG00000000060	11342
ENSOCUG00000000061	110
ENSOCUG00000000063	572
ENSOCUG00000000064	2515
ENSOCUG00000000065	371
ENSOCUG00000000066	180
ENSOCUG00000000068	4698
ENSOCUG00000000069	925
ENSOCUG00000000071	547
ENSOCUG00000000072	48
ENSOCUG00000000073	7500
ENSOCUG00000000074	1088
ENSOCUG00000000075	3582
ENSOCUG00000000076	857
ENSOCUG00000000077	40
ENSOCUG00000000079	0
ENSOCUG00000000080	1163
ENSOCUG00000000081	13995
ENSOCUG00000000083	389
ENSOCUG00000000085	1189
ENSOCUG00000000086	6166
ENSOCUG00000000087	276
ENSOCUG00000000089	0
ENSOCUG00000000090	2010
ENSOCUG00000000091	17
ENSOCUG00000000092	320
ENSOCUG00000000093	696
ENSOCUG00000000094	15
ENSOCUG00000000095	1359
ENSOCUG00000000097	1991
ENSOCUG00000000098	67
ENSOCUG00000000100	2752
ENSOCUG00000000101	68
ENSOCUG00000000102	3323
ENSOCUG00000000103	0
ENSOCUG00000000104	8
ENSOCUG00000000105	3546
ENSOCUG00000000107	1971
ENSOCUG00000000108	909
ENSOCUG00000000109	60
ENSOCUG00000000111	472
ENSOCUG00000000114	1698
ENSOCUG00000000116	3402
ENSOCUG00000000117	4
ENSOCUG00000000119	14
ENSOCUG00000000120	414
ENSOCUG00000000121	59
ENSOCUG00000000122	1626
ENSOCUG00000000123	2012
ENSOCUG00000000127	378
ENSOCUG00000000128	595
ENSOCUG00000000129	4319
ENSOCUG00000000131	1035
ENSOCUG00000000133	131
ENSOCUG00000000134	11366
ENSOCUG00000000136	12
ENSOCUG00000000137	8528
ENSOCUG00000000140	1311
ENSOCUG00000000141	1251
ENSOCUG00000000142	103
ENSOCUG00000000143	1
ENSOCUG00000000144	193
ENSOCUG00000000145	945
ENSOCUG00000000146	5795
ENSOCUG00000000148	401
ENSOCUG00000000149	2937
ENSOCUG00000000151	62
ENSOCUG00000000152	1946
ENSOCUG00000000153	1030
ENSOCUG00000000154	3
ENSOCUG00000000155	942
ENSOCUG00000000156	19391
ENSOCUG00000000157	1029
ENSOCUG00000000158	4736
ENSOCUG00000000159	589
ENSOCUG00000000161	1210
ENSOCUG00000000162	345
ENSOCUG00000000163	3546
ENSOCUG00000000164	2106
ENSOCUG00000000166	414
ENSOCUG00000000167	2837
ENSOCUG00000000169	0
ENSOCUG00000000170	1116
ENSOCUG00000000171	32
ENSOCUG00000000172	303
ENSOCUG00000000173	3688
ENSOCUG00000000174	845
ENSOCUG00000000175	45
ENSOCUG00000000176	38
ENSOCUG00000000178	443
ENSOCUG00000000179	6062
ENSOCUG00000000181	786
ENSOCUG00000000182	751
ENSOCUG00000000184	2447
ENSOCUG00000000185	566
ENSOCUG00000000186	1279
ENSOCUG00000000187	1624
ENSOCUG00000000188	989
ENSOCUG00000000191	771
ENSOCUG00000000193	2315
ENSOCUG00000000194	23
ENSOCUG00000000197	7984
ENSOCUG00000000199	1
ENSOCUG00000000200	1624
ENSOCUG00000000201	199
ENSOCUG00000000203	332
ENSOCUG00000000204	0
ENSOCUG00000000205	6
ENSOCUG00000000206	215
ENSOCUG00000000208	294
ENSOCUG00000000210	0
ENSOCUG00000000213	4444
ENSOCUG00000000214	305
ENSOCUG00000000215	509
ENSOCUG00000000218	571
ENSOCUG00000000219	180
ENSOCUG00000000220	3387
ENSOCUG00000000221	0
ENSOCUG00000000222	72
ENSOCUG00000000224	470
ENSOCUG00000000227	828
ENSOCUG00000000228	1150
ENSOCUG00000000229	3918
ENSOCUG00000000230	396
ENSOCUG00000000231	1209
ENSOCUG00000000232	2
ENSOCUG00000000234	2557
ENSOCUG00000000236	665
ENSOCUG00000000237	676
ENSOCUG00000000239	0
ENSOCUG00000000241	1
ENSOCUG00000000242	26
ENSOCUG00000000243	7
ENSOCUG00000000244	1796
ENSOCUG00000000245	3990
ENSOCUG00000000247	1040
ENSOCUG00000000248	1274
ENSOCUG00000000249	844
ENSOCUG00000000250	3
ENSOCUG00000000251	6921
ENSOCUG00000000252	1501
ENSOCUG00000000255	821
ENSOCUG00000000256	316
ENSOCUG00000000258	220
ENSOCUG00000000259	350
ENSOCUG00000000263	240
ENSOCUG00000000264	14041
ENSOCUG00000000265	8617
ENSOCUG00000000266	235
ENSOCUG00000000268	2706
ENSOCUG00000000269	893
ENSOCUG00000000270	2050
ENSOCUG00000000271	108
ENSOCUG00000000272	5130
ENSOCUG00000000274	770
ENSOCUG00000000276	885
ENSOCUG00000000277	1152
ENSOCUG00000000278	1783
ENSOCUG00000000280	1094
ENSOCUG00000000281	597
ENSOCUG00000000285	716
ENSOCUG00000000286	945
ENSOCUG00000000289	1254
ENSOCUG00000000290	284
ENSOCUG00000000291	6351
ENSOCUG00000000292	6476
ENSOCUG00000000293	85
ENSOCUG00000000297	165
ENSOCUG00000000298	4652
ENSOCUG00000000299	3
ENSOCUG00000000300	1314
ENSOCUG00000000301	218
ENSOCUG00000000302	321
ENSOCUG00000000303	0
ENSOCUG00000000304	1077
ENSOCUG00000000305	36
ENSOCUG00000000306	611
ENSOCUG00000000307	1203
ENSOCUG00000000308	51
ENSOCUG00000000309	0
ENSOCUG00000000310	257
ENSOCUG00000000312	1963
ENSOCUG00000000313	0
ENSOCUG00000000315	942
ENSOCUG00000000318	1331
ENSOCUG00000000319	97
ENSOCUG00000000320	103
ENSOCUG00000000321	0
ENSOCUG00000000322	1097
ENSOCUG00000000323	2572
ENSOCUG00000000324	150
ENSOCUG00000000325	3
ENSOCUG00000000326	1392
ENSOCUG00000000328	3614
ENSOCUG00000000329	142
ENSOCUG00000000330	0
ENSOCUG00000000331	794
ENSOCUG00000000333	283
ENSOCUG00000000334	2875
ENSOCUG00000000336	1679
ENSOCUG00000000338	2390
ENSOCUG00000000339	264
ENSOCUG00000000341	335
ENSOCUG00000000342	637
ENSOCUG00000000343	3163
ENSOCUG00000000344	681
ENSOCUG00000000345	199
ENSOCUG00000000346	2526
ENSOCUG00000000347	1269
ENSOCUG00000000348	1034
ENSOCUG00000000349	430
ENSOCUG00000000350	0
ENSOCUG00000000353	820
ENSOCUG00000000354	385
ENSOCUG00000000355	1228
ENSOCUG00000000356	652
ENSOCUG00000000357	805
ENSOCUG00000000358	3236
ENSOCUG00000000359	2575
ENSOCUG00000000360	763
ENSOCUG00000000361	0
ENSOCUG00000000363	0
ENSOCUG00000000364	554
ENSOCUG00000000365	857
ENSOCUG00000000367	2592
ENSOCUG00000000368	661
ENSOCUG00000000370	68
ENSOCUG00000000371	22
ENSOCUG00000000373	0
ENSOCUG00000000374	108
ENSOCUG00000000375	404
ENSOCUG00000000377	113
ENSOCUG00000000378	25
ENSOCUG00000000379	8
ENSOCUG00000000380	158
ENSOCUG00000000381	5388
ENSOCUG00000000382	1392
ENSOCUG00000000383	31
ENSOCUG00000000384	230
ENSOCUG00000000385	1748
ENSOCUG00000000387	3
ENSOCUG00000000388	282
ENSOCUG00000000389	0
ENSOCUG00000000391	187
ENSOCUG00000000392	931
ENSOCUG00000000393	0
ENSOCUG00000000397	462
ENSOCUG00000000398	1282
ENSOCUG00000000399	0
ENSOCUG00000000401	595
ENSOCUG00000000402	58
ENSOCUG00000000403	1137
ENSOCUG00000000404	3366
ENSOCUG00000000405	623
ENSOCUG00000000406	1188
ENSOCUG00000000407	161
ENSOCUG00000000408	2068
ENSOCUG00000000409	503
ENSOCUG00000000410	861
ENSOCUG00000000412	521
ENSOCUG00000000416	3629
ENSOCUG00000000418	23
ENSOCUG00000000421	62
ENSOCUG00000000422	175
ENSOCUG00000000425	3543
ENSOCUG00000000426	298
ENSOCUG00000000427	27
ENSOCUG00000000429	2060
ENSOCUG00000000431	3187
ENSOCUG00000000432	4637
ENSOCUG00000000435	109
ENSOCUG00000000436	3
ENSOCUG00000000437	39
ENSOCUG00000000438	3
ENSOCUG00000000439	4228
ENSOCUG00000000440	719
ENSOCUG00000000441	7
ENSOCUG00000000442	2347
ENSOCUG00000000444	241
ENSOCUG00000000445	93
ENSOCUG00000000446	108
ENSOCUG00000000448	81
ENSOCUG00000000451	100
ENSOCUG00000000454	0
ENSOCUG00000000455	1452
ENSOCUG00000000457	0
ENSOCUG00000000459	1806
ENSOCUG00000000460	2
ENSOCUG00000000461	1645
ENSOCUG00000000462	4865
ENSOCUG00000000463	1401
ENSOCUG00000000464	712
ENSOCUG00000000466	1138
ENSOCUG00000000467	1178
ENSOCUG00000000468	13
ENSOCUG00000000470	1249
ENSOCUG00000000471	39
ENSOCUG00000000472	1194
ENSOCUG00000000473	2909
ENSOCUG00000000474	0
ENSOCUG00000000475	1627
ENSOCUG00000000476	114
ENSOCUG00000000477	1910
ENSOCUG00000000478	586
ENSOCUG00000000479	3064
ENSOCUG00000000481	3329
ENSOCUG00000000482	538
ENSOCUG00000000483	5
ENSOCUG00000000484	1550
ENSOCUG00000000485	877
ENSOCUG00000000486	326
ENSOCUG00000000487	799
ENSOCUG00000000488	27
ENSOCUG00000000489	613
ENSOCUG00000000491	2
ENSOCUG00000000493	3791
ENSOCUG00000000494	868
ENSOCUG00000000495	0
ENSOCUG00000000498	1918
ENSOCUG00000000499	3961
ENSOCUG00000000500	317
ENSOCUG00000000501	4
ENSOCUG00000000502	2995
ENSOCUG00000000503	2856
ENSOCUG00000000504	0
ENSOCUG00000000506	39
ENSOCUG00000000507	854
ENSOCUG00000000508	626
ENSOCUG00000000509	114
ENSOCUG00000000510	1468
ENSOCUG00000000511	2295
ENSOCUG00000000512	3717
ENSOCUG00000000513	29
ENSOCUG00000000515	93
ENSOCUG00000000516	2858
ENSOCUG00000000517	0
ENSOCUG00000000518	1382
ENSOCUG00000000520	629
ENSOCUG00000000521	1592
ENSOCUG00000000522	46
ENSOCUG00000000524	47
ENSOCUG00000000525	2157
ENSOCUG00000000526	685
ENSOCUG00000000527	2328
ENSOCUG00000000528	0
ENSOCUG00000000530	784
ENSOCUG00000000531	1212
ENSOCUG00000000532	48
ENSOCUG00000000533	201
ENSOCUG00000000534	158
ENSOCUG00000000535	107
ENSOCUG00000000536	964
ENSOCUG00000000539	0
ENSOCUG00000000540	385
ENSOCUG00000000541	1305
ENSOCUG00000000543	590
ENSOCUG00000000544	0
ENSOCUG00000000545	189
ENSOCUG00000000547	26
ENSOCUG00000000548	1043
ENSOCUG00000000551	10
ENSOCUG00000000552	5498
ENSOCUG00000000553	483
ENSOCUG00000000554	96
ENSOCUG00000000555	75
ENSOCUG00000000557	836
ENSOCUG00000000558	368
ENSOCUG00000000559	20
ENSOCUG00000000560	13
ENSOCUG00000000562	2170
ENSOCUG00000000563	0
ENSOCUG00000000564	756
ENSOCUG00000000565	428
ENSOCUG00000000566	934
ENSOCUG00000000567	0
ENSOCUG00000000568	1
ENSOCUG00000000569	0
ENSOCUG00000000572	1826
ENSOCUG00000000573	1822
ENSOCUG00000000574	1201
ENSOCUG00000000575	1228
ENSOCUG00000000576	375
ENSOCUG00000000577	813
ENSOCUG00000000578	381
ENSOCUG00000000579	66
ENSOCUG00000000580	59
ENSOCUG00000000581	769
ENSOCUG00000000582	2817
ENSOCUG00000000583	1250
ENSOCUG00000000584	574
ENSOCUG00000000585	739
ENSOCUG00000000586	1244
ENSOCUG00000000587	2453
ENSOCUG00000000588	1808
ENSOCUG00000000590	1419
ENSOCUG00000000591	0
ENSOCUG00000000592	8110
ENSOCUG00000000593	1848
ENSOCUG00000000594	1008
ENSOCUG00000000595	1667
ENSOCUG00000000596	2697
ENSOCUG00000000597	176
ENSOCUG00000000598	2859
ENSOCUG00000000601	2018
ENSOCUG00000000602	257
ENSOCUG00000000603	19
ENSOCUG00000000604	11354
ENSOCUG00000000606	379
ENSOCUG00000000608	907
ENSOCUG00000000611	1400
ENSOCUG00000000612	136
ENSOCUG00000000613	925
ENSOCUG00000000614	1046
ENSOCUG00000000615	1083
ENSOCUG00000000616	52
ENSOCUG00000000617	518
ENSOCUG00000000618	1527
ENSOCUG00000000619	1080
ENSOCUG00000000621	122
ENSOCUG00000000623	6
ENSOCUG00000000624	630
ENSOCUG00000000625	1509
ENSOCUG00000000626	146
ENSOCUG00000000628	1609
ENSOCUG00000000629	737
ENSOCUG00000000630	475
ENSOCUG00000000631	108
ENSOCUG00000000632	1
ENSOCUG00000000633	2345
ENSOCUG00000000634	560
ENSOCUG00000000635	16
ENSOCUG00000000636	3455
ENSOCUG00000000637	220
ENSOCUG00000000638	362
ENSOCUG00000000641	141
ENSOCUG00000000644	0
ENSOCUG00000000645	528
ENSOCUG00000000649	822
ENSOCUG00000000650	109
ENSOCUG00000000651	383
ENSOCUG00000000652	0
ENSOCUG00000000653	3639
ENSOCUG00000000655	351
ENSOCUG00000000656	0
ENSOCUG00000000657	81
ENSOCUG00000000658	62
ENSOCUG00000000659	5
ENSOCUG00000000660	0
ENSOCUG00000000661	2723
ENSOCUG00000000663	0
ENSOCUG00000000664	1377
ENSOCUG00000000666	1
ENSOCUG00000000668	1525
ENSOCUG00000000669	50
ENSOCUG00000000670	879
ENSOCUG00000000671	1099
ENSOCUG00000000672	572
ENSOCUG00000000673	231
ENSOCUG00000000674	3188
ENSOCUG00000000676	5392
ENSOCUG00000000677	15266
ENSOCUG00000000678	259
ENSOCUG00000000679	5599
ENSOCUG00000000680	1719
ENSOCUG00000000681	813
ENSOCUG00000000682	1825
ENSOCUG00000000683	2309
ENSOCUG00000000684	3263
ENSOCUG00000000686	96
ENSOCUG00000000687	1144
ENSOCUG00000000688	708
ENSOCUG00000000689	331
ENSOCUG00000000691	0
ENSOCUG00000000692	2586
ENSOCUG00000000693	0
ENSOCUG00000000694	463
ENSOCUG00000000695	977
ENSOCUG00000000696	39
ENSOCUG00000000697	1552
ENSOCUG00000000698	0
ENSOCUG00000000699	30
ENSOCUG00000000702	0
ENSOCUG00000000703	217
ENSOCUG00000000704	0
ENSOCUG00000000705	0
ENSOCUG00000000706	3443
ENSOCUG00000000707	1857
ENSOCUG00000000708	2685
ENSOCUG00000000709	1713
ENSOCUG00000000711	271
ENSOCUG00000000713	737
ENSOCUG00000000714	961
ENSOCUG00000000715	3917
ENSOCUG00000000716	344
ENSOCUG00000000717	16876
ENSOCUG00000000718	801
ENSOCUG00000000719	789
ENSOCUG00000000720	1581
ENSOCUG00000000721	172
ENSOCUG00000000722	517
ENSOCUG00000000723	398
ENSOCUG00000000724	219
ENSOCUG00000000725	4
ENSOCUG00000000727	1351
ENSOCUG00000000728	280
ENSOCUG00000000730	62
ENSOCUG00000000731	1328
ENSOCUG00000000732	625
ENSOCUG00000000733	389
ENSOCUG00000000734	17255
ENSOCUG00000000736	931
ENSOCUG00000000737	52
ENSOCUG00000000738	426
ENSOCUG00000000739	8
ENSOCUG00000000740	2275
ENSOCUG00000000741	782
ENSOCUG00000000742	4
ENSOCUG00000000743	2356
ENSOCUG00000000744	2219
ENSOCUG00000000749	424
ENSOCUG00000000750	1065
ENSOCUG00000000751	5
ENSOCUG00000000754	589
ENSOCUG00000000755	2030
ENSOCUG00000000756	1935
ENSOCUG00000000757	32
ENSOCUG00000000758	1120
ENSOCUG00000000760	42
ENSOCUG00000000761	315
ENSOCUG00000000763	803
ENSOCUG00000000764	492
ENSOCUG00000000765	1168
ENSOCUG00000000766	0
ENSOCUG00000000769	1339
ENSOCUG00000000771	150
ENSOCUG00000000774	1491
ENSOCUG00000000775	115
ENSOCUG00000000776	1920
ENSOCUG00000000777	0
ENSOCUG00000000778	8084
ENSOCUG00000000779	12
ENSOCUG00000000780	1772
ENSOCUG00000000781	2481
ENSOCUG00000000784	695
ENSOCUG00000000786	310
ENSOCUG00000000787	1384
ENSOCUG00000000788	18
ENSOCUG00000000789	1906
ENSOCUG00000000790	2843
ENSOCUG00000000791	7671
ENSOCUG00000000792	1564
ENSOCUG00000000793	264
ENSOCUG00000000794	292
ENSOCUG00000000795	3184
ENSOCUG00000000796	17
ENSOCUG00000000797	0
ENSOCUG00000000798	485
ENSOCUG00000000799	1
ENSOCUG00000000800	1193
ENSOCUG00000000802	761
ENSOCUG00000000803	779
ENSOCUG00000000804	5011
ENSOCUG00000000805	552
ENSOCUG00000000806	1636
ENSOCUG00000000807	1786
ENSOCUG00000000809	0
ENSOCUG00000000810	443
ENSOCUG00000000811	953
ENSOCUG00000000812	540
ENSOCUG00000000813	6
ENSOCUG00000000814	0
ENSOCUG00000000815	1609
ENSOCUG00000000816	2798
ENSOCUG00000000817	5239
ENSOCUG00000000818	2155
ENSOCUG00000000819	1037
ENSOCUG00000000820	731
ENSOCUG00000000821	1589
ENSOCUG00000000822	4277
ENSOCUG00000000823	734
ENSOCUG00000000824	6032
ENSOCUG00000000825	6
ENSOCUG00000000826	462
ENSOCUG00000000827	5849
ENSOCUG00000000828	1207
ENSOCUG00000000829	1340
ENSOCUG00000000831	1
ENSOCUG00000000832	866
ENSOCUG00000000833	1390
ENSOCUG00000000834	227
ENSOCUG00000000835	705
ENSOCUG00000000836	0
ENSOCUG00000000837	14517
ENSOCUG00000000847	8162
ENSOCUG00000000848	6341
ENSOCUG00000000849	869
ENSOCUG00000000850	1085
ENSOCUG00000000851	5601
ENSOCUG00000000852	1723
ENSOCUG00000000853	115
ENSOCUG00000000854	85
ENSOCUG00000000855	585
ENSOCUG00000000857	652
ENSOCUG00000000859	322
ENSOCUG00000000861	1094
ENSOCUG00000000863	333
ENSOCUG00000000864	13252
ENSOCUG00000000865	1024
ENSOCUG00000000866	1651
ENSOCUG00000000867	680
ENSOCUG00000000868	0
ENSOCUG00000000869	11
ENSOCUG00000000872	0
ENSOCUG00000000874	2734
ENSOCUG00000000875	455
ENSOCUG00000000876	1616
ENSOCUG00000000877	1
ENSOCUG00000000878	1921
ENSOCUG00000000880	8665
ENSOCUG00000000881	123
ENSOCUG00000000882	1090
ENSOCUG00000000883	0
ENSOCUG00000000884	1606
ENSOCUG00000000885	1499
ENSOCUG00000000887	676
ENSOCUG00000000888	154
ENSOCUG00000000889	405
ENSOCUG00000000894	4
ENSOCUG00000000895	44
ENSOCUG00000000896	631
ENSOCUG00000000897	528
ENSOCUG00000000898	1225
ENSOCUG00000000901	9248
ENSOCUG00000000903	77
ENSOCUG00000000905	21
ENSOCUG00000000906	2
ENSOCUG00000000907	1348
ENSOCUG00000000908	0
ENSOCUG00000000909	1158
ENSOCUG00000000910	1496
ENSOCUG00000000911	968
ENSOCUG00000000912	0
ENSOCUG00000000915	2186
ENSOCUG00000000916	472
ENSOCUG00000000918	0
ENSOCUG00000000919	423
ENSOCUG00000000920	343
ENSOCUG00000000921	359
ENSOCUG00000000922	1469
ENSOCUG00000000923	1049
ENSOCUG00000000924	470
ENSOCUG00000000925	2761
ENSOCUG00000000927	315
ENSOCUG00000000928	3565
ENSOCUG00000000929	441
ENSOCUG00000000930	157
ENSOCUG00000000931	380
ENSOCUG00000000932	16
ENSOCUG00000000933	983
ENSOCUG00000000934	1106
ENSOCUG00000000936	325
ENSOCUG00000000937	1908
ENSOCUG00000000938	1348
ENSOCUG00000000939	704
ENSOCUG00000000940	409
ENSOCUG00000000941	4133
ENSOCUG00000000942	6310
ENSOCUG00000000943	134
ENSOCUG00000000944	811
ENSOCUG00000000945	297
ENSOCUG00000000947	646
ENSOCUG00000000948	819
ENSOCUG00000000950	1512
ENSOCUG00000000953	0
ENSOCUG00000000956	2725
ENSOCUG00000000957	1
ENSOCUG00000000959	11419
ENSOCUG00000000960	2316
ENSOCUG00000000962	71
ENSOCUG00000000963	1156
ENSOCUG00000000965	947
ENSOCUG00000000966	1128
ENSOCUG00000000967	9342
ENSOCUG00000000968	50
ENSOCUG00000000969	14
ENSOCUG00000000972	1029
ENSOCUG00000000973	164
ENSOCUG00000000974	43
ENSOCUG00000000977	240
ENSOCUG00000000978	1614
ENSOCUG00000000980	2471
ENSOCUG00000000981	297
ENSOCUG00000000982	818
ENSOCUG00000000983	621
ENSOCUG00000000984	1066
ENSOCUG00000000986	30
ENSOCUG00000000987	9920
ENSOCUG00000000988	2174
ENSOCUG00000000989	4379
ENSOCUG00000000990	274
ENSOCUG00000000991	2941
ENSOCUG00000000996	8442
ENSOCUG00000000997	524
ENSOCUG00000000998	180
ENSOCUG00000000999	785
ENSOCUG00000001001	520
ENSOCUG00000001002	521
ENSOCUG00000001004	2
ENSOCUG00000001005	2328
ENSOCUG00000001006	229
ENSOCUG00000001008	891
ENSOCUG00000001009	3023
ENSOCUG00000001011	1220
ENSOCUG00000001012	1
ENSOCUG00000001013	22424
ENSOCUG00000001016	3352
ENSOCUG00000001018	11
ENSOCUG00000001019	22
ENSOCUG00000001020	1232
ENSOCUG00000001021	0
ENSOCUG00000001022	0
ENSOCUG00000001023	6857
ENSOCUG00000001026	1032
ENSOCUG00000001027	0
ENSOCUG00000001028	91
ENSOCUG00000001029	7
ENSOCUG00000001030	285
ENSOCUG00000001031	701
ENSOCUG00000001032	0
ENSOCUG00000001033	2
ENSOCUG00000001034	313
ENSOCUG00000001035	27
ENSOCUG00000001036	0
ENSOCUG00000001037	0
ENSOCUG00000001039	1307
ENSOCUG00000001040	2
ENSOCUG00000001041	107
ENSOCUG00000001042	4930
ENSOCUG00000001043	1622
ENSOCUG00000001045	205
ENSOCUG00000001046	0
ENSOCUG00000001047	1331
ENSOCUG00000001048	1195
ENSOCUG00000001049	114
ENSOCUG00000001050	2058
ENSOCUG00000001051	1597
ENSOCUG00000001052	2156
ENSOCUG00000001053	720
ENSOCUG00000001054	565
ENSOCUG00000001055	570
ENSOCUG00000001057	1296
ENSOCUG00000001058	335
ENSOCUG00000001060	3690
ENSOCUG00000001062	529
ENSOCUG00000001063	0
ENSOCUG00000001067	0
ENSOCUG00000001070	0
ENSOCUG00000001071	0
ENSOCUG00000001072	158
ENSOCUG00000001073	715
ENSOCUG00000001074	0
ENSOCUG00000001075	139
ENSOCUG00000001076	252
ENSOCUG00000001077	2
ENSOCUG00000001078	941
ENSOCUG00000001081	4905
ENSOCUG00000001082	1757
ENSOCUG00000001083	0
ENSOCUG00000001084	155
ENSOCUG00000001085	342
ENSOCUG00000001086	396
ENSOCUG00000001087	0
ENSOCUG00000001088	486
ENSOCUG00000001089	2483
ENSOCUG00000001090	0
ENSOCUG00000001092	0
ENSOCUG00000001093	713
ENSOCUG00000001094	0
ENSOCUG00000001096	1215
ENSOCUG00000001097	476
ENSOCUG00000001098	3
ENSOCUG00000001099	0
ENSOCUG00000001100	33
ENSOCUG00000001101	5272
ENSOCUG00000001102	4308
ENSOCUG00000001103	32
ENSOCUG00000001104	6749
ENSOCUG00000001105	5
ENSOCUG00000001106	1928
ENSOCUG00000001107	174
ENSOCUG00000001108	3719
ENSOCUG00000001109	3885
ENSOCUG00000001110	0
ENSOCUG00000001111	1443
ENSOCUG00000001112	5895
ENSOCUG00000001113	3977
ENSOCUG00000001114	55
ENSOCUG00000001116	196
ENSOCUG00000001117	33
ENSOCUG00000001119	797
ENSOCUG00000001120	5484
ENSOCUG00000001121	2028
ENSOCUG00000001122	0
ENSOCUG00000001124	814
ENSOCUG00000001125	1546
ENSOCUG00000001127	421
ENSOCUG00000001129	7
ENSOCUG00000001130	184
ENSOCUG00000001131	552
ENSOCUG00000001134	0
ENSOCUG00000001135	2654
ENSOCUG00000001136	12
ENSOCUG00000001137	802
ENSOCUG00000001138	897
ENSOCUG00000001139	52
ENSOCUG00000001142	1205
ENSOCUG00000001144	18542
ENSOCUG00000001145	310
ENSOCUG00000001150	91
ENSOCUG00000001151	28
ENSOCUG00000001152	684
ENSOCUG00000001155	10129
ENSOCUG00000001156	0
ENSOCUG00000001157	0
ENSOCUG00000001158	22
ENSOCUG00000001159	0
ENSOCUG00000001160	1
ENSOCUG00000001161	3315
ENSOCUG00000001162	4163
ENSOCUG00000001164	3119
ENSOCUG00000001165	2623
ENSOCUG00000001166	621
ENSOCUG00000001168	1428
ENSOCUG00000001169	12
ENSOCUG00000001170	683
ENSOCUG00000001171	61
ENSOCUG00000001172	468
ENSOCUG00000001173	333
ENSOCUG00000001174	566
ENSOCUG00000001175	1981
ENSOCUG00000001177	200
ENSOCUG00000001178	484
ENSOCUG00000001179	2079
ENSOCUG00000001180	2817
ENSOCUG00000001181	82
ENSOCUG00000001183	4579
ENSOCUG00000001184	843
ENSOCUG00000001186	1568
ENSOCUG00000001188	4
ENSOCUG00000001190	820
ENSOCUG00000001191	1049
ENSOCUG00000001192	0
ENSOCUG00000001196	610
ENSOCUG00000001197	1135
ENSOCUG00000001200	198
ENSOCUG00000001201	28
ENSOCUG00000001203	1010
ENSOCUG00000001205	687
ENSOCUG00000001207	3427
ENSOCUG00000001208	25
ENSOCUG00000001209	35
ENSOCUG00000001211	42
ENSOCUG00000001212	5439
ENSOCUG00000001215	1882
ENSOCUG00000001216	1135
ENSOCUG00000001217	2209
ENSOCUG00000001218	70
ENSOCUG00000001219	578
ENSOCUG00000001220	3369
ENSOCUG00000001222	61
ENSOCUG00000001223	783
ENSOCUG00000001224	497
ENSOCUG00000001225	104
ENSOCUG00000001227	517
ENSOCUG00000001228	4005
ENSOCUG00000001229	293
ENSOCUG00000001230	170
ENSOCUG00000001231	14
ENSOCUG00000001232	7311
ENSOCUG00000001233	595
ENSOCUG00000001234	23
ENSOCUG00000001235	152
ENSOCUG00000001236	12
ENSOCUG00000001239	576
ENSOCUG00000001241	1078
ENSOCUG00000001242	14
ENSOCUG00000001246	3136
ENSOCUG00000001247	931
ENSOCUG00000001248	16
ENSOCUG00000001249	1734
ENSOCUG00000001250	118
ENSOCUG00000001254	2385
ENSOCUG00000001255	13
ENSOCUG00000001257	132
ENSOCUG00000001258	15
ENSOCUG00000001259	0
ENSOCUG00000001263	13
ENSOCUG00000001264	6
ENSOCUG00000001265	277
ENSOCUG00000001266	3127
ENSOCUG00000001267	0
ENSOCUG00000001269	7309
ENSOCUG00000001270	557
ENSOCUG00000001271	3115
ENSOCUG00000001272	1560
ENSOCUG00000001277	707
ENSOCUG00000001278	199
ENSOCUG00000001279	19
ENSOCUG00000001280	86208
ENSOCUG00000001281	1467
ENSOCUG00000001284	2038
ENSOCUG00000001286	4967
ENSOCUG00000001288	25782
ENSOCUG00000001289	6434
ENSOCUG00000001290	538
ENSOCUG00000001292	474
ENSOCUG00000001294	2
ENSOCUG00000001295	1689
ENSOCUG00000001296	16
ENSOCUG00000001297	1738
ENSOCUG00000001299	407
ENSOCUG00000001300	587
ENSOCUG00000001301	0
ENSOCUG00000001302	19
ENSOCUG00000001303	4513
ENSOCUG00000001304	1653
ENSOCUG00000001305	18
ENSOCUG00000001306	4427
ENSOCUG00000001307	1642
ENSOCUG00000001309	34
ENSOCUG00000001310	559
ENSOCUG00000001311	1401
ENSOCUG00000001315	3907
ENSOCUG00000001316	0
ENSOCUG00000001317	870
ENSOCUG00000001319	2641
ENSOCUG00000001320	848
ENSOCUG00000001322	12
ENSOCUG00000001324	14300
ENSOCUG00000001326	967
ENSOCUG00000001327	0
ENSOCUG00000001328	1080
ENSOCUG00000001331	0
ENSOCUG00000001333	246
ENSOCUG00000001334	5004
ENSOCUG00000001335	39
ENSOCUG00000001336	1647
ENSOCUG00000001337	181
ENSOCUG00000001338	689
ENSOCUG00000001341	6
ENSOCUG00000001342	28
ENSOCUG00000001343	10767
ENSOCUG00000001345	1
ENSOCUG00000001346	0
ENSOCUG00000001347	0
ENSOCUG00000001349	1395
ENSOCUG00000001351	11
ENSOCUG00000001352	4340
ENSOCUG00000001353	16051
ENSOCUG00000001355	7
ENSOCUG00000001357	4767
ENSOCUG00000001360	26
ENSOCUG00000001361	2
ENSOCUG00000001362	730
ENSOCUG00000001363	0
ENSOCUG00000001366	19
ENSOCUG00000001367	0
ENSOCUG00000001368	18
ENSOCUG00000001370	31383
ENSOCUG00000001372	18
ENSOCUG00000001373	1164
ENSOCUG00000001374	269
ENSOCUG00000001375	580
ENSOCUG00000001376	6
ENSOCUG00000001377	0
ENSOCUG00000001378	1
ENSOCUG00000001380	225
ENSOCUG00000001382	1011
ENSOCUG00000001383	1135
ENSOCUG00000001384	416
ENSOCUG00000001385	0
ENSOCUG00000001386	1273
ENSOCUG00000001387	472
ENSOCUG00000001388	0
ENSOCUG00000001389	178
ENSOCUG00000001390	5844
ENSOCUG00000001391	441
ENSOCUG00000001392	684
ENSOCUG00000001393	18
ENSOCUG00000001397	937
ENSOCUG00000001398	1609
ENSOCUG00000001401	3397
ENSOCUG00000001402	3777
ENSOCUG00000001405	306
ENSOCUG00000001406	768
ENSOCUG00000001407	1148
ENSOCUG00000001408	20
ENSOCUG00000001409	2252
ENSOCUG00000001410	27
ENSOCUG00000001411	4
ENSOCUG00000001412	2078
ENSOCUG00000001414	5806
ENSOCUG00000001415	61
ENSOCUG00000001418	3002
ENSOCUG00000001419	582
ENSOCUG00000001420	4941
ENSOCUG00000001422	2428
ENSOCUG00000001424	0
ENSOCUG00000001425	1853
ENSOCUG00000001426	448
ENSOCUG00000001427	1009
ENSOCUG00000001428	1599
ENSOCUG00000001429	417
ENSOCUG00000001430	4039
ENSOCUG00000001432	676
ENSOCUG00000001434	409
ENSOCUG00000001435	5326
ENSOCUG00000001436	578
ENSOCUG00000001437	61
ENSOCUG00000001438	651
ENSOCUG00000001439	3677
ENSOCUG00000001440	0
ENSOCUG00000001443	1301
ENSOCUG00000001444	3356
ENSOCUG00000001445	0
ENSOCUG00000001446	467
ENSOCUG00000001447	1907
ENSOCUG00000001448	502
ENSOCUG00000001452	8
ENSOCUG00000001454	3970
ENSOCUG00000001455	31475
ENSOCUG00000001456	3347
ENSOCUG00000001457	0
ENSOCUG00000001459	1359
ENSOCUG00000001460	1363
ENSOCUG00000001461	1016
ENSOCUG00000001462	139
ENSOCUG00000001463	1
ENSOCUG00000001464	3557
ENSOCUG00000001465	179
ENSOCUG00000001466	0
ENSOCUG00000001467	493
ENSOCUG00000001468	19287
ENSOCUG00000001469	1663
ENSOCUG00000001473	11224
ENSOCUG00000001475	1479
ENSOCUG00000001477	0
ENSOCUG00000001478	788
ENSOCUG00000001479	3207
ENSOCUG00000001480	1409
ENSOCUG00000001481	1951
ENSOCUG00000001484	24242
ENSOCUG00000001485	2
ENSOCUG00000001488	467
ENSOCUG00000001489	22
ENSOCUG00000001490	40
ENSOCUG00000001491	1
ENSOCUG00000001493	2
ENSOCUG00000001495	0
ENSOCUG00000001496	15825
ENSOCUG00000001497	642
ENSOCUG00000001498	1883
ENSOCUG00000001499	427
ENSOCUG00000001500	1776
ENSOCUG00000001501	454
ENSOCUG00000001504	3051
ENSOCUG00000001508	0
ENSOCUG00000001510	1
ENSOCUG00000001512	6
ENSOCUG00000001513	1439
ENSOCUG00000001514	0
ENSOCUG00000001515	0
ENSOCUG00000001517	1271
ENSOCUG00000001518	21
ENSOCUG00000001519	577
ENSOCUG00000001522	5
ENSOCUG00000001523	700
ENSOCUG00000001524	227
ENSOCUG00000001525	142
ENSOCUG00000001526	288
ENSOCUG00000001530	8203
ENSOCUG00000001532	1219
ENSOCUG00000001535	1345
ENSOCUG00000001536	122
ENSOCUG00000001537	359
ENSOCUG00000001539	2995
ENSOCUG00000001540	167
ENSOCUG00000001542	243
ENSOCUG00000001543	386
ENSOCUG00000001545	513
ENSOCUG00000001546	924
ENSOCUG00000001548	5
ENSOCUG00000001551	12638
ENSOCUG00000001552	210
ENSOCUG00000001553	1170
ENSOCUG00000001554	1160
ENSOCUG00000001555	621
ENSOCUG00000001560	3818
ENSOCUG00000001561	11
ENSOCUG00000001565	1840
ENSOCUG00000001568	614
ENSOCUG00000001569	1
ENSOCUG00000001570	198
ENSOCUG00000001571	3633
ENSOCUG00000001573	321
ENSOCUG00000001574	1844
ENSOCUG00000001575	673
ENSOCUG00000001576	1023
ENSOCUG00000001577	0
ENSOCUG00000001578	4146
ENSOCUG00000001581	450
ENSOCUG00000001582	877
ENSOCUG00000001583	869
ENSOCUG00000001585	1735
ENSOCUG00000001586	387
ENSOCUG00000001587	404
ENSOCUG00000001588	943
ENSOCUG00000001590	2791
ENSOCUG00000001591	1570
ENSOCUG00000001592	2329
ENSOCUG00000001594	768
ENSOCUG00000001595	1648
ENSOCUG00000001596	798
ENSOCUG00000001597	105
ENSOCUG00000001598	7080
ENSOCUG00000001599	374
ENSOCUG00000001601	443
ENSOCUG00000001603	26
ENSOCUG00000001604	510
ENSOCUG00000001605	1734
ENSOCUG00000001606	11706
ENSOCUG00000001607	44
ENSOCUG00000001609	2
ENSOCUG00000001610	982
ENSOCUG00000001612	0
ENSOCUG00000001613	1921
ENSOCUG00000001616	421
ENSOCUG00000001617	98
ENSOCUG00000001618	198
ENSOCUG00000001620	4635
ENSOCUG00000001622	571
ENSOCUG00000001623	111
ENSOCUG00000001627	1574
ENSOCUG00000001628	1144
ENSOCUG00000001629	2431
ENSOCUG00000001630	0
ENSOCUG00000001631	11
ENSOCUG00000001633	1114
ENSOCUG00000001636	1149
ENSOCUG00000001638	9
ENSOCUG00000001639	0
ENSOCUG00000001641	0
ENSOCUG00000001645	7335
ENSOCUG00000001646	2347
ENSOCUG00000001647	3
ENSOCUG00000001648	0
ENSOCUG00000001651	865
ENSOCUG00000001652	5
ENSOCUG00000001655	182
ENSOCUG00000001656	1493
ENSOCUG00000001657	48
ENSOCUG00000001659	0
ENSOCUG00000001660	50
ENSOCUG00000001661	4599
ENSOCUG00000001662	393
ENSOCUG00000001663	6
ENSOCUG00000001665	1382
ENSOCUG00000001667	22574
ENSOCUG00000001669	852
ENSOCUG00000001670	2105
ENSOCUG00000001671	30
ENSOCUG00000001672	642
ENSOCUG00000001673	1336
ENSOCUG00000001675	1270
ENSOCUG00000001676	83
ENSOCUG00000001677	1564
ENSOCUG00000001678	10248
ENSOCUG00000001679	0
ENSOCUG00000001680	51
ENSOCUG00000001681	1101
ENSOCUG00000001683	1178
ENSOCUG00000001684	570
ENSOCUG00000001685	2106
ENSOCUG00000001686	1419
ENSOCUG00000001687	436
ENSOCUG00000001688	1288
ENSOCUG00000001689	40
ENSOCUG00000001691	629
ENSOCUG00000001692	1209
ENSOCUG00000001693	1281
ENSOCUG00000001694	0
ENSOCUG00000001695	1
ENSOCUG00000001696	985
ENSOCUG00000001697	1495
ENSOCUG00000001698	1521
ENSOCUG00000001699	1044
ENSOCUG00000001701	3
ENSOCUG00000001702	0
ENSOCUG00000001703	78
ENSOCUG00000001704	0
ENSOCUG00000001710	355
ENSOCUG00000001711	2438
ENSOCUG00000001712	777
ENSOCUG00000001714	0
ENSOCUG00000001715	344
ENSOCUG00000001716	2
ENSOCUG00000001717	45
ENSOCUG00000001718	8613
ENSOCUG00000001719	19
ENSOCUG00000001720	0
ENSOCUG00000001722	209
ENSOCUG00000001723	731
ENSOCUG00000001724	7
ENSOCUG00000001725	601
ENSOCUG00000001726	12
ENSOCUG00000001727	516
ENSOCUG00000001729	3267
ENSOCUG00000001730	7714
ENSOCUG00000001732	1478
ENSOCUG00000001734	3666
ENSOCUG00000001735	17698
ENSOCUG00000001736	814
ENSOCUG00000001738	371
ENSOCUG00000001739	1281
ENSOCUG00000001741	2514
ENSOCUG00000001742	860
ENSOCUG00000001746	88
ENSOCUG00000001748	1129
ENSOCUG00000001750	1618
ENSOCUG00000001751	361
ENSOCUG00000001752	324
ENSOCUG00000001753	2533
ENSOCUG00000001754	1381
ENSOCUG00000001757	1
ENSOCUG00000001758	912
ENSOCUG00000001759	0
ENSOCUG00000001761	742
ENSOCUG00000001764	205
ENSOCUG00000001765	307
ENSOCUG00000001766	3
ENSOCUG00000001768	1788
ENSOCUG00000001769	15
ENSOCUG00000001770	0
ENSOCUG00000001772	3952
ENSOCUG00000001776	938
ENSOCUG00000001777	746
ENSOCUG00000001779	852
ENSOCUG00000001780	0
ENSOCUG00000001781	1016
ENSOCUG00000001782	1681
ENSOCUG00000001783	582
ENSOCUG00000001785	3
ENSOCUG00000001786	1157
ENSOCUG00000001787	7441
ENSOCUG00000001788	1105
ENSOCUG00000001789	704
ENSOCUG00000001790	3316
ENSOCUG00000001792	1
ENSOCUG00000001793	0
ENSOCUG00000001794	0
ENSOCUG00000001798	967
ENSOCUG00000001799	18058
ENSOCUG00000001801	120
ENSOCUG00000001802	35
ENSOCUG00000001803	2372
ENSOCUG00000001804	825
ENSOCUG00000001806	474
ENSOCUG00000001807	605
ENSOCUG00000001808	2207
ENSOCUG00000001810	798
ENSOCUG00000001811	0
ENSOCUG00000001812	369
ENSOCUG00000001813	25
ENSOCUG00000001814	3721
ENSOCUG00000001816	1315
ENSOCUG00000001817	2272
ENSOCUG00000001818	3132
ENSOCUG00000001819	305
ENSOCUG00000001820	2892
ENSOCUG00000001821	2630
ENSOCUG00000001822	46
ENSOCUG00000001823	60
ENSOCUG00000001824	120
ENSOCUG00000001825	4932
ENSOCUG00000001826	156
ENSOCUG00000001827	3243
ENSOCUG00000001828	5178
ENSOCUG00000001829	6175
ENSOCUG00000001830	318
ENSOCUG00000001831	2
ENSOCUG00000001832	647
ENSOCUG00000001833	962
ENSOCUG00000001834	1187
ENSOCUG00000001836	8046
ENSOCUG00000001837	3934
ENSOCUG00000001838	1146
ENSOCUG00000001839	880
ENSOCUG00000001842	3238
ENSOCUG00000001843	2440
ENSOCUG00000001844	15
ENSOCUG00000001847	20531
ENSOCUG00000001849	13
ENSOCUG00000001850	7
ENSOCUG00000001851	1873
ENSOCUG00000001853	3842
ENSOCUG00000001855	15
ENSOCUG00000001856	10
ENSOCUG00000001857	367
ENSOCUG00000001858	3
ENSOCUG00000001859	219
ENSOCUG00000001860	422
ENSOCUG00000001861	998
ENSOCUG00000001863	4444
ENSOCUG00000001864	1
ENSOCUG00000001866	0
ENSOCUG00000001867	49
ENSOCUG00000001868	2357
ENSOCUG00000001869	0
ENSOCUG00000001870	0
ENSOCUG00000001871	0
ENSOCUG00000001873	5248
ENSOCUG00000001874	620
ENSOCUG00000001875	104
ENSOCUG00000001876	8
ENSOCUG00000001877	9960
ENSOCUG00000001879	493
ENSOCUG00000001880	826
ENSOCUG00000001881	618
ENSOCUG00000001882	777
ENSOCUG00000001883	49
ENSOCUG00000001884	927
ENSOCUG00000001885	121
ENSOCUG00000001886	2228
ENSOCUG00000001887	981
ENSOCUG00000001888	1605
ENSOCUG00000001889	2655
ENSOCUG00000001890	47
ENSOCUG00000001891	9
ENSOCUG00000001892	1173
ENSOCUG00000001894	371
ENSOCUG00000001897	1426
ENSOCUG00000001898	9
ENSOCUG00000001901	0
ENSOCUG00000001902	903
ENSOCUG00000001903	34
ENSOCUG00000001904	15
ENSOCUG00000001907	142
ENSOCUG00000001908	674
ENSOCUG00000001909	130
ENSOCUG00000001910	1516
ENSOCUG00000001911	2537
ENSOCUG00000001912	3422
ENSOCUG00000001913	160
ENSOCUG00000001914	453
ENSOCUG00000001915	2487
ENSOCUG00000001916	7
ENSOCUG00000001918	79
ENSOCUG00000001919	1075
ENSOCUG00000001920	1389
ENSOCUG00000001921	514
ENSOCUG00000001923	211
ENSOCUG00000001924	310
ENSOCUG00000001925	597
ENSOCUG00000001929	4
ENSOCUG00000001931	531
ENSOCUG00000001933	823
ENSOCUG00000001934	0
ENSOCUG00000001935	2
ENSOCUG00000001937	1469
ENSOCUG00000001938	3057
ENSOCUG00000001941	62
ENSOCUG00000001943	2978
ENSOCUG00000001944	2
ENSOCUG00000001945	0
ENSOCUG00000001946	1
ENSOCUG00000001949	671
ENSOCUG00000001950	0
ENSOCUG00000001951	169
ENSOCUG00000001952	425
ENSOCUG00000001954	140
ENSOCUG00000001955	0
ENSOCUG00000001956	1449
ENSOCUG00000001957	4272
ENSOCUG00000001961	15
ENSOCUG00000001962	248
ENSOCUG00000001963	833
ENSOCUG00000001964	1437
ENSOCUG00000001965	0
ENSOCUG00000001966	474
ENSOCUG00000001967	46
ENSOCUG00000001968	4524
ENSOCUG00000001969	273
ENSOCUG00000001970	117
ENSOCUG00000001971	1421
ENSOCUG00000001972	1130
ENSOCUG00000001973	7
ENSOCUG00000001975	97
ENSOCUG00000001978	0
ENSOCUG00000001979	1075
ENSOCUG00000001980	50
ENSOCUG00000001981	937
ENSOCUG00000001982	3890
ENSOCUG00000001984	218
ENSOCUG00000001985	324
ENSOCUG00000001986	774
ENSOCUG00000001987	166
ENSOCUG00000001988	0
ENSOCUG00000001989	2816
ENSOCUG00000001990	1914
ENSOCUG00000001991	649
ENSOCUG00000001992	4352
ENSOCUG00000001993	417
ENSOCUG00000001994	307
ENSOCUG00000001995	2507
ENSOCUG00000001996	63
ENSOCUG00000001998	2281
ENSOCUG00000001999	894
ENSOCUG00000002000	33
ENSOCUG00000002001	4727
ENSOCUG00000002002	0
ENSOCUG00000002003	1029
ENSOCUG00000002004	1940
ENSOCUG00000002006	3112
ENSOCUG00000002007	1888
ENSOCUG00000002008	1196
ENSOCUG00000002009	203
ENSOCUG00000002011	1277
ENSOCUG00000002013	2514
ENSOCUG00000002014	3623
ENSOCUG00000002017	88
ENSOCUG00000002018	2355
ENSOCUG00000002019	0
ENSOCUG00000002020	893
ENSOCUG00000002021	31
ENSOCUG00000002022	4140
ENSOCUG00000002023	451
ENSOCUG00000002024	11
ENSOCUG00000002025	5426
ENSOCUG00000002026	0
ENSOCUG00000002027	2802
ENSOCUG00000002028	1382
ENSOCUG00000002029	22
ENSOCUG00000002030	4
ENSOCUG00000002031	679
ENSOCUG00000002032	7
ENSOCUG00000002033	909
ENSOCUG00000002037	5148
ENSOCUG00000002038	3312
ENSOCUG00000002039	1
ENSOCUG00000002040	0
ENSOCUG00000002041	8331
ENSOCUG00000002042	84
ENSOCUG00000002043	2105
ENSOCUG00000002047	305
ENSOCUG00000002050	712
ENSOCUG00000002051	16
ENSOCUG00000002052	1224
ENSOCUG00000002053	2328
ENSOCUG00000002054	668
ENSOCUG00000002055	909
ENSOCUG00000002056	30
ENSOCUG00000002057	0
ENSOCUG00000002058	0
ENSOCUG00000002059	1934
ENSOCUG00000002060	1352
ENSOCUG00000002062	2
ENSOCUG00000002063	14412
ENSOCUG00000002064	14
ENSOCUG00000002065	2445
ENSOCUG00000002066	1205
ENSOCUG00000002069	1
ENSOCUG00000002071	5296
ENSOCUG00000002072	362
ENSOCUG00000002073	3796
ENSOCUG00000002074	5032
ENSOCUG00000002075	670
ENSOCUG00000002076	758
ENSOCUG00000002078	0
ENSOCUG00000002080	191
ENSOCUG00000002083	100
ENSOCUG00000002084	1824
ENSOCUG00000002085	1141
ENSOCUG00000002086	0
ENSOCUG00000002089	0
ENSOCUG00000002090	162
ENSOCUG00000002093	975
ENSOCUG00000002094	12957
ENSOCUG00000002095	490
ENSOCUG00000002097	0
ENSOCUG00000002098	575
ENSOCUG00000002099	17178
ENSOCUG00000002100	1519
ENSOCUG00000002102	998
ENSOCUG00000002103	5
ENSOCUG00000002104	0
ENSOCUG00000002105	1025
ENSOCUG00000002106	345
ENSOCUG00000002107	25708
ENSOCUG00000002108	85
ENSOCUG00000002110	2669
ENSOCUG00000002111	0
ENSOCUG00000002112	25
ENSOCUG00000002114	123
ENSOCUG00000002115	4650
ENSOCUG00000002117	910
ENSOCUG00000002118	420
ENSOCUG00000002119	79
ENSOCUG00000002120	2428
ENSOCUG00000002121	5661
ENSOCUG00000002122	2783
ENSOCUG00000002123	572
ENSOCUG00000002125	7
ENSOCUG00000002126	244
ENSOCUG00000002127	367
ENSOCUG00000002128	238
ENSOCUG00000002129	6671
ENSOCUG00000002131	1112
ENSOCUG00000002132	2409
ENSOCUG00000002134	121
ENSOCUG00000002135	2861
ENSOCUG00000002137	2310
ENSOCUG00000002138	0
ENSOCUG00000002139	946
ENSOCUG00000002140	1579
ENSOCUG00000002141	0
ENSOCUG00000002142	11
ENSOCUG00000002143	800
ENSOCUG00000002144	338
ENSOCUG00000002145	525
ENSOCUG00000002146	0
ENSOCUG00000002147	649
ENSOCUG00000002148	2501
ENSOCUG00000002149	665
ENSOCUG00000002150	7353
ENSOCUG00000002151	1292
ENSOCUG00000002152	205
ENSOCUG00000002153	3088
ENSOCUG00000002154	2126
ENSOCUG00000002155	6668
ENSOCUG00000002156	1699
ENSOCUG00000002157	3001
ENSOCUG00000002158	798
ENSOCUG00000002159	854
ENSOCUG00000002160	2399
ENSOCUG00000002163	2078
ENSOCUG00000002165	2633
ENSOCUG00000002166	1740
ENSOCUG00000002167	1038
ENSOCUG00000002171	1625
ENSOCUG00000002172	992
ENSOCUG00000002173	855
ENSOCUG00000002176	6787
ENSOCUG00000002177	6120
ENSOCUG00000002178	794
ENSOCUG00000002179	2266
ENSOCUG00000002180	3483
ENSOCUG00000002181	2777
ENSOCUG00000002182	1255
ENSOCUG00000002183	2248
ENSOCUG00000002185	627
ENSOCUG00000002186	158
ENSOCUG00000002187	14755
ENSOCUG00000002188	201
ENSOCUG00000002189	861
ENSOCUG00000002190	169
ENSOCUG00000002192	274
ENSOCUG00000002193	1438
ENSOCUG00000002194	2650
ENSOCUG00000002196	1
ENSOCUG00000002197	1254
ENSOCUG00000002198	276
ENSOCUG00000002199	0
ENSOCUG00000002200	953
ENSOCUG00000002202	509
ENSOCUG00000002203	6889
ENSOCUG00000002204	2012
ENSOCUG00000002205	865
ENSOCUG00000002206	392
ENSOCUG00000002207	239
ENSOCUG00000002208	0
ENSOCUG00000002210	2475
ENSOCUG00000002211	280
ENSOCUG00000002212	1197
ENSOCUG00000002215	1868
ENSOCUG00000002216	130
ENSOCUG00000002217	1144
ENSOCUG00000002218	1989
ENSOCUG00000002219	841
ENSOCUG00000002220	643
ENSOCUG00000002222	11
ENSOCUG00000002223	302
ENSOCUG00000002224	1119
ENSOCUG00000002225	5306
ENSOCUG00000002226	2267
ENSOCUG00000002230	21397
ENSOCUG00000002231	1864
ENSOCUG00000002233	76
ENSOCUG00000002235	748
ENSOCUG00000002236	1749
ENSOCUG00000002237	2
ENSOCUG00000002238	2451
ENSOCUG00000002240	684
ENSOCUG00000002241	2846
ENSOCUG00000002242	149
ENSOCUG00000002243	624
ENSOCUG00000002244	7328
ENSOCUG00000002245	1241
ENSOCUG00000002246	1120
ENSOCUG00000002248	2042
ENSOCUG00000002249	851
ENSOCUG00000002250	4788
ENSOCUG00000002251	91
ENSOCUG00000002253	504
ENSOCUG00000002254	1473
ENSOCUG00000002256	124
ENSOCUG00000002258	346
ENSOCUG00000002259	1058
ENSOCUG00000002260	1482
ENSOCUG00000002261	9
ENSOCUG00000002263	4310
ENSOCUG00000002264	5137
ENSOCUG00000002267	1093
ENSOCUG00000002269	250
ENSOCUG00000002271	4528
ENSOCUG00000002272	122
ENSOCUG00000002278	892
ENSOCUG00000002279	194
ENSOCUG00000002281	169
ENSOCUG00000002283	774
ENSOCUG00000002284	118
ENSOCUG00000002285	3106
ENSOCUG00000002287	276
ENSOCUG00000002289	1590
ENSOCUG00000002290	2949
ENSOCUG00000002291	0
ENSOCUG00000002292	2764
ENSOCUG00000002295	583
ENSOCUG00000002296	15
ENSOCUG00000002297	0
ENSOCUG00000002298	2299
ENSOCUG00000002299	889
ENSOCUG00000002300	1505
ENSOCUG00000002301	88
ENSOCUG00000002302	1886
ENSOCUG00000002303	728
ENSOCUG00000002304	6791
ENSOCUG00000002305	0
ENSOCUG00000002306	9
ENSOCUG00000002309	1476
ENSOCUG00000002310	143
ENSOCUG00000002311	36
ENSOCUG00000002312	658
ENSOCUG00000002313	3487
ENSOCUG00000002314	0
ENSOCUG00000002315	3051
ENSOCUG00000002316	1819
ENSOCUG00000002317	0
ENSOCUG00000002318	426
ENSOCUG00000002319	0
ENSOCUG00000002320	3228
ENSOCUG00000002322	773
ENSOCUG00000002323	3735
ENSOCUG00000002324	5454
ENSOCUG00000002325	3051
ENSOCUG00000002326	2640
ENSOCUG00000002331	0
ENSOCUG00000002332	1705
ENSOCUG00000002334	549
ENSOCUG00000002335	127
ENSOCUG00000002336	28
ENSOCUG00000002337	9
ENSOCUG00000002338	31
ENSOCUG00000002339	3103
ENSOCUG00000002341	693
ENSOCUG00000002342	94
ENSOCUG00000002344	1105
ENSOCUG00000002345	1452
ENSOCUG00000002346	385
ENSOCUG00000002349	33
ENSOCUG00000002350	1043
ENSOCUG00000002352	3438
ENSOCUG00000002353	344
ENSOCUG00000002356	6911
ENSOCUG00000002357	29
ENSOCUG00000002358	146
ENSOCUG00000002360	1091
ENSOCUG00000002361	5172
ENSOCUG00000002363	872
ENSOCUG00000002364	13
ENSOCUG00000002365	0
ENSOCUG00000002366	1
ENSOCUG00000002367	96
ENSOCUG00000002368	1286
ENSOCUG00000002369	8
ENSOCUG00000002371	47
ENSOCUG00000002372	2327
ENSOCUG00000002373	203
ENSOCUG00000002375	456
ENSOCUG00000002376	175
ENSOCUG00000002378	956
ENSOCUG00000002379	150
ENSOCUG00000002380	896
ENSOCUG00000002381	41
ENSOCUG00000002383	609
ENSOCUG00000002384	553
ENSOCUG00000002386	2110
ENSOCUG00000002387	1210
ENSOCUG00000002389	1951
ENSOCUG00000002390	1733
ENSOCUG00000002391	1371
ENSOCUG00000002392	6194
ENSOCUG00000002393	430
ENSOCUG00000002394	775
ENSOCUG00000002395	2629
ENSOCUG00000002396	1166
ENSOCUG00000002397	2228
ENSOCUG00000002398	3802
ENSOCUG00000002399	122
ENSOCUG00000002400	321
ENSOCUG00000002401	2719
ENSOCUG00000002402	0
ENSOCUG00000002403	1020
ENSOCUG00000002404	0
ENSOCUG00000002406	3370
ENSOCUG00000002407	1247
ENSOCUG00000002408	2
ENSOCUG00000002409	1224
ENSOCUG00000002410	1286
ENSOCUG00000002411	80
ENSOCUG00000002412	0
ENSOCUG00000002413	0
ENSOCUG00000002414	2072
ENSOCUG00000002417	682
ENSOCUG00000002418	707
ENSOCUG00000002419	7049
ENSOCUG00000002420	0
ENSOCUG00000002421	1676
ENSOCUG00000002424	203
ENSOCUG00000002425	1835
ENSOCUG00000002426	2539
ENSOCUG00000002427	1135
ENSOCUG00000002428	1133
ENSOCUG00000002429	8306
ENSOCUG00000002431	387
ENSOCUG00000002432	1198
ENSOCUG00000002433	1319
ENSOCUG00000002434	696
ENSOCUG00000002435	697
ENSOCUG00000002436	438
ENSOCUG00000002437	473
ENSOCUG00000002438	1269
ENSOCUG00000002439	829
ENSOCUG00000002440	9
ENSOCUG00000002441	4620
ENSOCUG00000002442	1472
ENSOCUG00000002443	11
ENSOCUG00000002444	309
ENSOCUG00000002445	7946
ENSOCUG00000002447	1858
ENSOCUG00000002448	5505
ENSOCUG00000002449	2550
ENSOCUG00000002450	716
ENSOCUG00000002451	8120
ENSOCUG00000002452	51
ENSOCUG00000002453	0
ENSOCUG00000002455	13193
ENSOCUG00000002456	887
ENSOCUG00000002457	257
ENSOCUG00000002458	120
ENSOCUG00000002461	1596
ENSOCUG00000002462	708
ENSOCUG00000002463	1385
ENSOCUG00000002464	2984
ENSOCUG00000002466	144
ENSOCUG00000002467	7
ENSOCUG00000002468	100
ENSOCUG00000002470	817
ENSOCUG00000002473	197
ENSOCUG00000002474	0
ENSOCUG00000002476	754
ENSOCUG00000002477	38
ENSOCUG00000002478	3303
ENSOCUG00000002480	659
ENSOCUG00000002481	22
ENSOCUG00000002483	333
ENSOCUG00000002484	943
ENSOCUG00000002485	771
ENSOCUG00000002486	1
ENSOCUG00000002487	5
ENSOCUG00000002488	0
ENSOCUG00000002489	2168
ENSOCUG00000002490	0
ENSOCUG00000002492	456
ENSOCUG00000002494	1443
ENSOCUG00000002495	2486
ENSOCUG00000002496	20
ENSOCUG00000002497	751
ENSOCUG00000002498	1607
ENSOCUG00000002500	7
ENSOCUG00000002503	130
ENSOCUG00000002504	677
ENSOCUG00000002505	4080
ENSOCUG00000002506	5993
ENSOCUG00000002507	912
ENSOCUG00000002508	0
ENSOCUG00000002509	675
ENSOCUG00000002510	39691
ENSOCUG00000002512	3332
ENSOCUG00000002513	0
ENSOCUG00000002515	121
ENSOCUG00000002516	0
ENSOCUG00000002518	2795
ENSOCUG00000002519	766
ENSOCUG00000002522	23
ENSOCUG00000002523	1053
ENSOCUG00000002528	1346
ENSOCUG00000002529	6
ENSOCUG00000002530	270
ENSOCUG00000002533	1739
ENSOCUG00000002536	1633
ENSOCUG00000002537	1268
ENSOCUG00000002539	1
ENSOCUG00000002541	8837
ENSOCUG00000002542	0
ENSOCUG00000002543	4354
ENSOCUG00000002546	0
ENSOCUG00000002549	6246
ENSOCUG00000002551	775
ENSOCUG00000002553	33
ENSOCUG00000002554	1572
ENSOCUG00000002555	3720
ENSOCUG00000002556	786
ENSOCUG00000002557	1602
ENSOCUG00000002559	339
ENSOCUG00000002562	837
ENSOCUG00000002563	766
ENSOCUG00000002565	287
ENSOCUG00000002566	13
ENSOCUG00000002567	0
ENSOCUG00000002569	2054
ENSOCUG00000002572	72
ENSOCUG00000002573	2218
ENSOCUG00000002574	32
ENSOCUG00000002575	0
ENSOCUG00000002576	928
ENSOCUG00000002577	653
ENSOCUG00000002580	569
ENSOCUG00000002581	7386
ENSOCUG00000002582	13
ENSOCUG00000002583	1528
ENSOCUG00000002584	2
ENSOCUG00000002586	0
ENSOCUG00000002587	303
ENSOCUG00000002591	723
ENSOCUG00000002593	4022
ENSOCUG00000002594	10246
ENSOCUG00000002595	4797
ENSOCUG00000002596	283
ENSOCUG00000002598	4208
ENSOCUG00000002599	0
ENSOCUG00000002601	5208
ENSOCUG00000002602	0
ENSOCUG00000002603	382
ENSOCUG00000002605	0
ENSOCUG00000002606	58
ENSOCUG00000002607	0
ENSOCUG00000002609	829
ENSOCUG00000002610	1041
ENSOCUG00000002611	532
ENSOCUG00000002612	0
ENSOCUG00000002613	95
ENSOCUG00000002614	34
ENSOCUG00000002617	207
ENSOCUG00000002619	1021
ENSOCUG00000002620	11
ENSOCUG00000002623	352
ENSOCUG00000002624	2
ENSOCUG00000002626	67
ENSOCUG00000002627	1533
ENSOCUG00000002628	443
ENSOCUG00000002629	2217
ENSOCUG00000002630	17
ENSOCUG00000002631	1863
ENSOCUG00000002632	1
ENSOCUG00000002633	5555
ENSOCUG00000002635	56
ENSOCUG00000002636	1973
ENSOCUG00000002637	1152
ENSOCUG00000002638	437
ENSOCUG00000002641	7799
ENSOCUG00000002642	1
ENSOCUG00000002643	2455
ENSOCUG00000002646	0
ENSOCUG00000002647	36
ENSOCUG00000002648	123
ENSOCUG00000002650	0
ENSOCUG00000002652	1689
ENSOCUG00000002653	1313
ENSOCUG00000002654	0
ENSOCUG00000002655	2476
ENSOCUG00000002656	86
ENSOCUG00000002657	3578
ENSOCUG00000002658	127
ENSOCUG00000002660	2
ENSOCUG00000002662	2983
ENSOCUG00000002663	4737
ENSOCUG00000002665	489
ENSOCUG00000002668	3
ENSOCUG00000002669	1616
ENSOCUG00000002670	1448
ENSOCUG00000002671	3897
ENSOCUG00000002672	88
ENSOCUG00000002673	9886
ENSOCUG00000002674	44
ENSOCUG00000002676	1729
ENSOCUG00000002677	7079
ENSOCUG00000002679	2897
ENSOCUG00000002682	297
ENSOCUG00000002683	5066
ENSOCUG00000002684	0
ENSOCUG00000002685	550
ENSOCUG00000002686	2130
ENSOCUG00000002687	0
ENSOCUG00000002688	220
ENSOCUG00000002689	1802
ENSOCUG00000002690	1046
ENSOCUG00000002692	275
ENSOCUG00000002693	0
ENSOCUG00000002694	2229
ENSOCUG00000002695	1246
ENSOCUG00000002696	6993
ENSOCUG00000002697	0
ENSOCUG00000002698	393
ENSOCUG00000002699	1083
ENSOCUG00000002701	1001
ENSOCUG00000002702	257
ENSOCUG00000002703	51
ENSOCUG00000002704	2746
ENSOCUG00000002705	787
ENSOCUG00000002706	558
ENSOCUG00000002707	694
ENSOCUG00000002710	0
ENSOCUG00000002711	2
ENSOCUG00000002712	4806
ENSOCUG00000002715	990
ENSOCUG00000002716	181
ENSOCUG00000002718	19
ENSOCUG00000002719	52
ENSOCUG00000002720	4759
ENSOCUG00000002722	4840
ENSOCUG00000002723	0
ENSOCUG00000002724	1393
ENSOCUG00000002725	170
ENSOCUG00000002727	3474
ENSOCUG00000002728	2027
ENSOCUG00000002730	272
ENSOCUG00000002732	0
ENSOCUG00000002733	2391
ENSOCUG00000002735	4
ENSOCUG00000002736	758
ENSOCUG00000002737	1039
ENSOCUG00000002738	726
ENSOCUG00000002739	6628
ENSOCUG00000002740	994
[truncated: 27,592 more rows]
