# Supplementary material for: A bio-functional polymer that prevents retinal scarring through modulation of NRF2 signalling pathway
Source: Nat Commun. 2022 May 19;13:2796. doi: 10.1038/s41467-022-30474-6 (PMC9119969; doi:10.1038/s41467-022-30474-6)
Supplement: Supplementary file 11 — Source data [file 41467_2022_30474_MOESM11_ESM.zip › NCOMMS-21-46079B_zip/Source data 2_RNA-Seq Data/DESeq2/CountFiles/invivo/RT_2M2_sorted.count]

ENSOCUG00000000004	3264
ENSOCUG00000000005	1205
ENSOCUG00000000006	1278
ENSOCUG00000000007	1
ENSOCUG00000000008	8
ENSOCUG00000000009	5580
ENSOCUG00000000010	1336
ENSOCUG00000000012	1177
ENSOCUG00000000013	266
ENSOCUG00000000014	31811
ENSOCUG00000000015	1642
ENSOCUG00000000016	79
ENSOCUG00000000017	977
ENSOCUG00000000018	242
ENSOCUG00000000020	2104
ENSOCUG00000000021	2975
ENSOCUG00000000022	563
ENSOCUG00000000023	407
ENSOCUG00000000024	108
ENSOCUG00000000025	121
ENSOCUG00000000026	0
ENSOCUG00000000028	932
ENSOCUG00000000030	276
ENSOCUG00000000031	0
ENSOCUG00000000032	6
ENSOCUG00000000034	607
ENSOCUG00000000036	0
ENSOCUG00000000038	479
ENSOCUG00000000040	346
ENSOCUG00000000041	1
ENSOCUG00000000044	0
ENSOCUG00000000046	0
ENSOCUG00000000049	19
ENSOCUG00000000051	2358
ENSOCUG00000000055	20
ENSOCUG00000000059	180
ENSOCUG00000000060	8458
ENSOCUG00000000061	76
ENSOCUG00000000063	403
ENSOCUG00000000064	1848
ENSOCUG00000000065	293
ENSOCUG00000000066	155
ENSOCUG00000000068	4130
ENSOCUG00000000069	1044
ENSOCUG00000000071	408
ENSOCUG00000000072	30
ENSOCUG00000000073	6336
ENSOCUG00000000074	730
ENSOCUG00000000075	2830
ENSOCUG00000000076	725
ENSOCUG00000000077	40
ENSOCUG00000000079	0
ENSOCUG00000000080	847
ENSOCUG00000000081	12058
ENSOCUG00000000083	318
ENSOCUG00000000085	896
ENSOCUG00000000086	4065
ENSOCUG00000000087	203
ENSOCUG00000000089	0
ENSOCUG00000000090	2047
ENSOCUG00000000091	16
ENSOCUG00000000092	243
ENSOCUG00000000093	532
ENSOCUG00000000094	13
ENSOCUG00000000095	934
ENSOCUG00000000097	1689
ENSOCUG00000000098	61
ENSOCUG00000000100	2575
ENSOCUG00000000101	38
ENSOCUG00000000102	2140
ENSOCUG00000000103	0
ENSOCUG00000000104	6
ENSOCUG00000000105	3098
ENSOCUG00000000107	1505
ENSOCUG00000000108	590
ENSOCUG00000000109	42
ENSOCUG00000000111	455
ENSOCUG00000000114	1188
ENSOCUG00000000116	2556
ENSOCUG00000000117	6
ENSOCUG00000000119	14
ENSOCUG00000000120	379
ENSOCUG00000000121	52
ENSOCUG00000000122	1338
ENSOCUG00000000123	1610
ENSOCUG00000000127	282
ENSOCUG00000000128	402
ENSOCUG00000000129	3717
ENSOCUG00000000131	724
ENSOCUG00000000133	155
ENSOCUG00000000134	9278
ENSOCUG00000000136	16
ENSOCUG00000000137	6403
ENSOCUG00000000140	1153
ENSOCUG00000000141	770
ENSOCUG00000000142	78
ENSOCUG00000000143	0
ENSOCUG00000000144	157
ENSOCUG00000000145	879
ENSOCUG00000000146	5017
ENSOCUG00000000148	430
ENSOCUG00000000149	3070
ENSOCUG00000000151	43
ENSOCUG00000000152	1796
ENSOCUG00000000153	850
ENSOCUG00000000154	0
ENSOCUG00000000155	775
ENSOCUG00000000156	13558
ENSOCUG00000000157	811
ENSOCUG00000000158	3812
ENSOCUG00000000159	542
ENSOCUG00000000161	1284
ENSOCUG00000000162	264
ENSOCUG00000000163	2611
ENSOCUG00000000164	1768
ENSOCUG00000000166	251
ENSOCUG00000000167	2569
ENSOCUG00000000169	0
ENSOCUG00000000170	915
ENSOCUG00000000171	35
ENSOCUG00000000172	236
ENSOCUG00000000173	2760
ENSOCUG00000000174	584
ENSOCUG00000000175	30
ENSOCUG00000000176	63
ENSOCUG00000000178	393
ENSOCUG00000000179	4615
ENSOCUG00000000181	717
ENSOCUG00000000182	602
ENSOCUG00000000184	1765
ENSOCUG00000000185	582
ENSOCUG00000000186	979
ENSOCUG00000000187	1346
ENSOCUG00000000188	752
ENSOCUG00000000191	881
ENSOCUG00000000193	1903
ENSOCUG00000000194	15
ENSOCUG00000000197	5527
ENSOCUG00000000199	0
ENSOCUG00000000200	1229
ENSOCUG00000000201	184
ENSOCUG00000000203	257
ENSOCUG00000000204	0
ENSOCUG00000000205	9
ENSOCUG00000000206	191
ENSOCUG00000000208	247
ENSOCUG00000000210	0
ENSOCUG00000000213	3249
ENSOCUG00000000214	237
ENSOCUG00000000215	494
ENSOCUG00000000218	433
ENSOCUG00000000219	162
ENSOCUG00000000220	2242
ENSOCUG00000000221	1
ENSOCUG00000000222	70
ENSOCUG00000000224	402
ENSOCUG00000000227	801
ENSOCUG00000000228	1097
ENSOCUG00000000229	3607
ENSOCUG00000000230	252
ENSOCUG00000000231	764
ENSOCUG00000000232	1
ENSOCUG00000000234	2532
ENSOCUG00000000236	710
ENSOCUG00000000237	553
ENSOCUG00000000239	0
ENSOCUG00000000241	6
ENSOCUG00000000242	9
ENSOCUG00000000243	1
ENSOCUG00000000244	1493
ENSOCUG00000000245	3357
ENSOCUG00000000247	885
ENSOCUG00000000248	1015
ENSOCUG00000000249	785
ENSOCUG00000000250	5
ENSOCUG00000000251	5514
ENSOCUG00000000252	1105
ENSOCUG00000000255	727
ENSOCUG00000000256	264
ENSOCUG00000000258	171
ENSOCUG00000000259	336
ENSOCUG00000000263	254
ENSOCUG00000000264	12801
ENSOCUG00000000265	6031
ENSOCUG00000000266	258
ENSOCUG00000000268	1931
ENSOCUG00000000269	586
ENSOCUG00000000270	1432
ENSOCUG00000000271	101
ENSOCUG00000000272	4290
ENSOCUG00000000274	710
ENSOCUG00000000276	950
ENSOCUG00000000277	686
ENSOCUG00000000278	1632
ENSOCUG00000000280	995
ENSOCUG00000000281	357
ENSOCUG00000000285	509
ENSOCUG00000000286	542
ENSOCUG00000000289	1332
ENSOCUG00000000290	239
ENSOCUG00000000291	4548
ENSOCUG00000000292	6179
ENSOCUG00000000293	74
ENSOCUG00000000297	114
ENSOCUG00000000298	3635
ENSOCUG00000000299	3
ENSOCUG00000000300	1145
ENSOCUG00000000301	229
ENSOCUG00000000302	206
ENSOCUG00000000303	0
ENSOCUG00000000304	915
ENSOCUG00000000305	35
ENSOCUG00000000306	459
ENSOCUG00000000307	1053
ENSOCUG00000000308	72
ENSOCUG00000000309	0
ENSOCUG00000000310	224
ENSOCUG00000000312	2202
ENSOCUG00000000313	0
ENSOCUG00000000315	724
ENSOCUG00000000318	1202
ENSOCUG00000000319	63
ENSOCUG00000000320	92
ENSOCUG00000000321	0
ENSOCUG00000000322	880
ENSOCUG00000000323	2136
ENSOCUG00000000324	171
ENSOCUG00000000325	6
ENSOCUG00000000326	1203
ENSOCUG00000000328	3420
ENSOCUG00000000329	131
ENSOCUG00000000330	3
ENSOCUG00000000331	546
ENSOCUG00000000333	203
ENSOCUG00000000334	2211
ENSOCUG00000000336	1304
ENSOCUG00000000338	1778
ENSOCUG00000000339	163
ENSOCUG00000000341	292
ENSOCUG00000000342	410
ENSOCUG00000000343	2896
ENSOCUG00000000344	480
ENSOCUG00000000345	190
ENSOCUG00000000346	1839
ENSOCUG00000000347	868
ENSOCUG00000000348	848
ENSOCUG00000000349	417
ENSOCUG00000000350	0
ENSOCUG00000000353	627
ENSOCUG00000000354	292
ENSOCUG00000000355	1058
ENSOCUG00000000356	674
ENSOCUG00000000357	561
ENSOCUG00000000358	2532
ENSOCUG00000000359	2359
ENSOCUG00000000360	676
ENSOCUG00000000361	4
ENSOCUG00000000363	0
ENSOCUG00000000364	464
ENSOCUG00000000365	574
ENSOCUG00000000367	2089
ENSOCUG00000000368	375
ENSOCUG00000000370	64
ENSOCUG00000000371	42
ENSOCUG00000000373	0
ENSOCUG00000000374	111
ENSOCUG00000000375	325
ENSOCUG00000000377	107
ENSOCUG00000000378	23
ENSOCUG00000000379	5
ENSOCUG00000000380	137
ENSOCUG00000000381	4047
ENSOCUG00000000382	1218
ENSOCUG00000000383	57
ENSOCUG00000000384	211
ENSOCUG00000000385	1432
ENSOCUG00000000387	6
ENSOCUG00000000388	189
ENSOCUG00000000389	0
ENSOCUG00000000391	219
ENSOCUG00000000392	676
ENSOCUG00000000393	0
ENSOCUG00000000397	391
ENSOCUG00000000398	1027
ENSOCUG00000000399	0
ENSOCUG00000000401	440
ENSOCUG00000000402	67
ENSOCUG00000000403	974
ENSOCUG00000000404	3024
ENSOCUG00000000405	546
ENSOCUG00000000406	867
ENSOCUG00000000407	170
ENSOCUG00000000408	1441
ENSOCUG00000000409	478
ENSOCUG00000000410	677
ENSOCUG00000000412	332
ENSOCUG00000000416	3096
ENSOCUG00000000418	17
ENSOCUG00000000421	45
ENSOCUG00000000422	137
ENSOCUG00000000425	2862
ENSOCUG00000000426	244
ENSOCUG00000000427	27
ENSOCUG00000000429	1649
ENSOCUG00000000431	2516
ENSOCUG00000000432	3192
ENSOCUG00000000435	59
ENSOCUG00000000436	8
ENSOCUG00000000437	31
ENSOCUG00000000438	6
ENSOCUG00000000439	2797
ENSOCUG00000000440	494
ENSOCUG00000000441	8
ENSOCUG00000000442	1760
ENSOCUG00000000444	238
ENSOCUG00000000445	72
ENSOCUG00000000446	127
ENSOCUG00000000448	70
ENSOCUG00000000451	90
ENSOCUG00000000454	0
ENSOCUG00000000455	1467
ENSOCUG00000000457	0
ENSOCUG00000000459	1382
ENSOCUG00000000460	4
ENSOCUG00000000461	1150
ENSOCUG00000000462	3211
ENSOCUG00000000463	971
ENSOCUG00000000464	523
ENSOCUG00000000466	845
ENSOCUG00000000467	667
ENSOCUG00000000468	7
ENSOCUG00000000470	947
ENSOCUG00000000471	31
ENSOCUG00000000472	911
ENSOCUG00000000473	2220
ENSOCUG00000000474	0
ENSOCUG00000000475	1507
ENSOCUG00000000476	101
ENSOCUG00000000477	1488
ENSOCUG00000000478	477
ENSOCUG00000000479	2520
ENSOCUG00000000481	2365
ENSOCUG00000000482	490
ENSOCUG00000000483	8
ENSOCUG00000000484	1299
ENSOCUG00000000485	716
ENSOCUG00000000486	257
ENSOCUG00000000487	722
ENSOCUG00000000488	39
ENSOCUG00000000489	496
ENSOCUG00000000491	4
ENSOCUG00000000493	3435
ENSOCUG00000000494	722
ENSOCUG00000000495	0
ENSOCUG00000000498	1169
ENSOCUG00000000499	2703
ENSOCUG00000000500	335
ENSOCUG00000000501	2
ENSOCUG00000000502	2262
ENSOCUG00000000503	2490
ENSOCUG00000000504	1
ENSOCUG00000000506	24
ENSOCUG00000000507	719
ENSOCUG00000000508	396
ENSOCUG00000000509	141
ENSOCUG00000000510	1403
ENSOCUG00000000511	1701
ENSOCUG00000000512	3525
ENSOCUG00000000513	12
ENSOCUG00000000515	124
ENSOCUG00000000516	2421
ENSOCUG00000000517	0
ENSOCUG00000000518	955
ENSOCUG00000000520	353
ENSOCUG00000000521	1436
ENSOCUG00000000522	63
ENSOCUG00000000524	42
ENSOCUG00000000525	1695
ENSOCUG00000000526	550
ENSOCUG00000000527	2322
ENSOCUG00000000528	0
ENSOCUG00000000530	617
ENSOCUG00000000531	979
ENSOCUG00000000532	59
ENSOCUG00000000533	180
ENSOCUG00000000534	155
ENSOCUG00000000535	133
ENSOCUG00000000536	934
ENSOCUG00000000539	0
ENSOCUG00000000540	297
ENSOCUG00000000541	900
ENSOCUG00000000543	480
ENSOCUG00000000544	0
ENSOCUG00000000545	149
ENSOCUG00000000547	13
ENSOCUG00000000548	712
ENSOCUG00000000551	18
ENSOCUG00000000552	4100
ENSOCUG00000000553	359
ENSOCUG00000000554	107
ENSOCUG00000000555	92
ENSOCUG00000000557	895
ENSOCUG00000000558	358
ENSOCUG00000000559	10
ENSOCUG00000000560	13
ENSOCUG00000000562	1733
ENSOCUG00000000563	0
ENSOCUG00000000564	594
ENSOCUG00000000565	401
ENSOCUG00000000566	703
ENSOCUG00000000567	0
ENSOCUG00000000568	2
ENSOCUG00000000569	0
ENSOCUG00000000572	1459
ENSOCUG00000000573	1199
ENSOCUG00000000574	1205
ENSOCUG00000000575	962
ENSOCUG00000000576	257
ENSOCUG00000000577	639
ENSOCUG00000000578	349
ENSOCUG00000000579	37
ENSOCUG00000000580	45
ENSOCUG00000000581	682
ENSOCUG00000000582	2188
ENSOCUG00000000583	858
ENSOCUG00000000584	477
ENSOCUG00000000585	807
ENSOCUG00000000586	892
ENSOCUG00000000587	1869
ENSOCUG00000000588	1182
ENSOCUG00000000590	1227
ENSOCUG00000000591	0
ENSOCUG00000000592	5181
ENSOCUG00000000593	1600
ENSOCUG00000000594	838
ENSOCUG00000000595	1237
ENSOCUG00000000596	2481
ENSOCUG00000000597	145
ENSOCUG00000000598	2019
ENSOCUG00000000601	1591
ENSOCUG00000000602	156
ENSOCUG00000000603	16
ENSOCUG00000000604	8227
ENSOCUG00000000606	238
ENSOCUG00000000608	700
ENSOCUG00000000611	1403
ENSOCUG00000000612	130
ENSOCUG00000000613	741
ENSOCUG00000000614	760
ENSOCUG00000000615	809
ENSOCUG00000000616	32
ENSOCUG00000000617	310
ENSOCUG00000000618	1150
ENSOCUG00000000619	941
ENSOCUG00000000621	103
ENSOCUG00000000623	5
ENSOCUG00000000624	603
ENSOCUG00000000625	1104
ENSOCUG00000000626	93
ENSOCUG00000000628	1245
ENSOCUG00000000629	666
ENSOCUG00000000630	351
ENSOCUG00000000631	131
ENSOCUG00000000632	1
ENSOCUG00000000633	2107
ENSOCUG00000000634	357
ENSOCUG00000000635	12
ENSOCUG00000000636	2265
ENSOCUG00000000637	185
ENSOCUG00000000638	364
ENSOCUG00000000641	143
ENSOCUG00000000644	0
ENSOCUG00000000645	394
ENSOCUG00000000649	498
ENSOCUG00000000650	90
ENSOCUG00000000651	432
ENSOCUG00000000652	3
ENSOCUG00000000653	3048
ENSOCUG00000000655	277
ENSOCUG00000000656	0
ENSOCUG00000000657	79
ENSOCUG00000000658	47
ENSOCUG00000000659	3
ENSOCUG00000000660	0
ENSOCUG00000000661	1887
ENSOCUG00000000663	0
ENSOCUG00000000664	1010
ENSOCUG00000000666	4
ENSOCUG00000000668	1338
ENSOCUG00000000669	19
ENSOCUG00000000670	563
ENSOCUG00000000671	1009
ENSOCUG00000000672	405
ENSOCUG00000000673	165
ENSOCUG00000000674	2490
ENSOCUG00000000676	4036
ENSOCUG00000000677	13125
ENSOCUG00000000678	230
ENSOCUG00000000679	5626
ENSOCUG00000000680	1259
ENSOCUG00000000681	682
ENSOCUG00000000682	1576
ENSOCUG00000000683	1460
ENSOCUG00000000684	2408
ENSOCUG00000000686	82
ENSOCUG00000000687	1009
ENSOCUG00000000688	519
ENSOCUG00000000689	268
ENSOCUG00000000691	0
ENSOCUG00000000692	1980
ENSOCUG00000000693	0
ENSOCUG00000000694	325
ENSOCUG00000000695	862
ENSOCUG00000000696	25
ENSOCUG00000000697	1117
ENSOCUG00000000698	0
ENSOCUG00000000699	21
ENSOCUG00000000702	0
ENSOCUG00000000703	150
ENSOCUG00000000704	0
ENSOCUG00000000705	0
ENSOCUG00000000706	2793
ENSOCUG00000000707	1317
ENSOCUG00000000708	2205
ENSOCUG00000000709	1409
ENSOCUG00000000711	204
ENSOCUG00000000713	455
ENSOCUG00000000714	738
ENSOCUG00000000715	3436
ENSOCUG00000000716	311
ENSOCUG00000000717	10915
ENSOCUG00000000718	521
ENSOCUG00000000719	666
ENSOCUG00000000720	1188
ENSOCUG00000000721	150
ENSOCUG00000000722	415
ENSOCUG00000000723	283
ENSOCUG00000000724	246
ENSOCUG00000000725	0
ENSOCUG00000000727	1026
ENSOCUG00000000728	165
ENSOCUG00000000730	57
ENSOCUG00000000731	1157
ENSOCUG00000000732	528
ENSOCUG00000000733	277
ENSOCUG00000000734	12264
ENSOCUG00000000736	874
ENSOCUG00000000737	59
ENSOCUG00000000738	364
ENSOCUG00000000739	5
ENSOCUG00000000740	2046
ENSOCUG00000000741	682
ENSOCUG00000000742	0
ENSOCUG00000000743	1682
ENSOCUG00000000744	2187
ENSOCUG00000000749	351
ENSOCUG00000000750	694
ENSOCUG00000000751	0
ENSOCUG00000000754	367
ENSOCUG00000000755	1745
ENSOCUG00000000756	1218
ENSOCUG00000000757	23
ENSOCUG00000000758	689
ENSOCUG00000000760	39
ENSOCUG00000000761	227
ENSOCUG00000000763	729
ENSOCUG00000000764	446
ENSOCUG00000000765	932
ENSOCUG00000000766	0
ENSOCUG00000000769	1036
ENSOCUG00000000771	123
ENSOCUG00000000774	1161
ENSOCUG00000000775	113
ENSOCUG00000000776	1462
ENSOCUG00000000777	0
ENSOCUG00000000778	6366
ENSOCUG00000000779	19
ENSOCUG00000000780	1447
ENSOCUG00000000781	2018
ENSOCUG00000000784	673
ENSOCUG00000000786	274
ENSOCUG00000000787	972
ENSOCUG00000000788	21
ENSOCUG00000000789	1298
ENSOCUG00000000790	1714
ENSOCUG00000000791	4565
ENSOCUG00000000792	1162
ENSOCUG00000000793	260
ENSOCUG00000000794	284
ENSOCUG00000000795	2475
ENSOCUG00000000796	24
ENSOCUG00000000797	2
ENSOCUG00000000798	418
ENSOCUG00000000799	1
ENSOCUG00000000800	969
ENSOCUG00000000802	671
ENSOCUG00000000803	762
ENSOCUG00000000804	4336
ENSOCUG00000000805	413
ENSOCUG00000000806	1271
ENSOCUG00000000807	1392
ENSOCUG00000000809	2
ENSOCUG00000000810	366
ENSOCUG00000000811	805
ENSOCUG00000000812	335
ENSOCUG00000000813	10
ENSOCUG00000000814	0
ENSOCUG00000000815	1104
ENSOCUG00000000816	2395
ENSOCUG00000000817	3830
ENSOCUG00000000818	1730
ENSOCUG00000000819	600
ENSOCUG00000000820	494
ENSOCUG00000000821	1466
ENSOCUG00000000822	4365
ENSOCUG00000000823	659
ENSOCUG00000000824	4173
ENSOCUG00000000825	14
ENSOCUG00000000826	337
ENSOCUG00000000827	3901
ENSOCUG00000000828	1567
ENSOCUG00000000829	1011
ENSOCUG00000000831	1
ENSOCUG00000000832	666
ENSOCUG00000000833	1032
ENSOCUG00000000834	221
ENSOCUG00000000835	569
ENSOCUG00000000836	0
ENSOCUG00000000837	12198
ENSOCUG00000000847	6320
ENSOCUG00000000848	5970
ENSOCUG00000000849	836
ENSOCUG00000000850	1011
ENSOCUG00000000851	5113
ENSOCUG00000000852	1279
ENSOCUG00000000853	59
ENSOCUG00000000854	105
ENSOCUG00000000855	539
ENSOCUG00000000857	503
ENSOCUG00000000859	334
ENSOCUG00000000861	976
ENSOCUG00000000863	295
ENSOCUG00000000864	8679
ENSOCUG00000000865	957
ENSOCUG00000000866	1180
ENSOCUG00000000867	421
ENSOCUG00000000868	0
ENSOCUG00000000869	6
ENSOCUG00000000872	0
ENSOCUG00000000874	2395
ENSOCUG00000000875	358
ENSOCUG00000000876	1228
ENSOCUG00000000877	8
ENSOCUG00000000878	1371
ENSOCUG00000000880	8925
ENSOCUG00000000881	98
ENSOCUG00000000882	870
ENSOCUG00000000883	0
ENSOCUG00000000884	1229
ENSOCUG00000000885	1232
ENSOCUG00000000887	484
ENSOCUG00000000888	120
ENSOCUG00000000889	292
ENSOCUG00000000894	1
ENSOCUG00000000895	39
ENSOCUG00000000896	404
ENSOCUG00000000897	342
ENSOCUG00000000898	920
ENSOCUG00000000901	8164
ENSOCUG00000000903	83
ENSOCUG00000000905	28
ENSOCUG00000000906	0
ENSOCUG00000000907	1061
ENSOCUG00000000908	2
ENSOCUG00000000909	642
ENSOCUG00000000910	1244
ENSOCUG00000000911	846
ENSOCUG00000000912	0
ENSOCUG00000000915	1955
ENSOCUG00000000916	380
ENSOCUG00000000918	0
ENSOCUG00000000919	412
ENSOCUG00000000920	323
ENSOCUG00000000921	322
ENSOCUG00000000922	1235
ENSOCUG00000000923	816
ENSOCUG00000000924	304
ENSOCUG00000000925	2134
ENSOCUG00000000927	349
ENSOCUG00000000928	2408
ENSOCUG00000000929	292
ENSOCUG00000000930	126
ENSOCUG00000000931	242
ENSOCUG00000000932	14
ENSOCUG00000000933	818
ENSOCUG00000000934	907
ENSOCUG00000000936	176
ENSOCUG00000000937	1620
ENSOCUG00000000938	1131
ENSOCUG00000000939	506
ENSOCUG00000000940	321
ENSOCUG00000000941	3206
ENSOCUG00000000942	4331
ENSOCUG00000000943	79
ENSOCUG00000000944	625
ENSOCUG00000000945	214
ENSOCUG00000000947	552
ENSOCUG00000000948	531
ENSOCUG00000000950	1340
ENSOCUG00000000953	0
ENSOCUG00000000956	1986
ENSOCUG00000000957	1
ENSOCUG00000000959	9975
ENSOCUG00000000960	2220
ENSOCUG00000000962	57
ENSOCUG00000000963	900
ENSOCUG00000000965	639
ENSOCUG00000000966	915
ENSOCUG00000000967	7304
ENSOCUG00000000968	81
ENSOCUG00000000969	6
ENSOCUG00000000972	1091
ENSOCUG00000000973	142
ENSOCUG00000000974	32
ENSOCUG00000000977	168
ENSOCUG00000000978	1578
ENSOCUG00000000980	2455
ENSOCUG00000000981	323
ENSOCUG00000000982	548
ENSOCUG00000000983	605
ENSOCUG00000000984	704
ENSOCUG00000000986	23
ENSOCUG00000000987	8659
ENSOCUG00000000988	1992
ENSOCUG00000000989	3227
ENSOCUG00000000990	218
ENSOCUG00000000991	2362
ENSOCUG00000000996	6291
ENSOCUG00000000997	457
ENSOCUG00000000998	153
ENSOCUG00000000999	1135
ENSOCUG00000001001	410
ENSOCUG00000001002	397
ENSOCUG00000001004	2
ENSOCUG00000001005	1972
ENSOCUG00000001006	191
ENSOCUG00000001008	774
ENSOCUG00000001009	2284
ENSOCUG00000001011	1159
ENSOCUG00000001012	0
ENSOCUG00000001013	16679
ENSOCUG00000001016	2636
ENSOCUG00000001018	16
ENSOCUG00000001019	19
ENSOCUG00000001020	909
ENSOCUG00000001021	0
ENSOCUG00000001022	0
ENSOCUG00000001023	4475
ENSOCUG00000001026	942
ENSOCUG00000001027	2
ENSOCUG00000001028	82
ENSOCUG00000001029	6
ENSOCUG00000001030	227
ENSOCUG00000001031	678
ENSOCUG00000001032	0
ENSOCUG00000001033	0
ENSOCUG00000001034	262
ENSOCUG00000001035	28
ENSOCUG00000001036	0
ENSOCUG00000001037	0
ENSOCUG00000001039	1244
ENSOCUG00000001040	1
ENSOCUG00000001041	54
ENSOCUG00000001042	3571
ENSOCUG00000001043	1303
ENSOCUG00000001045	191
ENSOCUG00000001046	0
ENSOCUG00000001047	1061
ENSOCUG00000001048	881
ENSOCUG00000001049	117
ENSOCUG00000001050	1350
ENSOCUG00000001051	1042
ENSOCUG00000001052	1790
ENSOCUG00000001053	554
ENSOCUG00000001054	500
ENSOCUG00000001055	639
ENSOCUG00000001057	1316
ENSOCUG00000001058	263
ENSOCUG00000001060	3236
ENSOCUG00000001062	355
ENSOCUG00000001063	1
ENSOCUG00000001067	0
ENSOCUG00000001070	0
ENSOCUG00000001071	0
ENSOCUG00000001072	216
ENSOCUG00000001073	647
ENSOCUG00000001074	0
ENSOCUG00000001075	85
ENSOCUG00000001076	175
ENSOCUG00000001077	3
ENSOCUG00000001078	879
ENSOCUG00000001081	3355
ENSOCUG00000001082	1323
ENSOCUG00000001083	0
ENSOCUG00000001084	123
ENSOCUG00000001085	284
ENSOCUG00000001086	259
ENSOCUG00000001087	0
ENSOCUG00000001088	313
ENSOCUG00000001089	1754
ENSOCUG00000001090	0
ENSOCUG00000001092	0
ENSOCUG00000001093	537
ENSOCUG00000001094	0
ENSOCUG00000001096	882
ENSOCUG00000001097	267
ENSOCUG00000001098	18
ENSOCUG00000001099	1
ENSOCUG00000001100	44
ENSOCUG00000001101	3785
ENSOCUG00000001102	4495
ENSOCUG00000001103	22
ENSOCUG00000001104	5365
ENSOCUG00000001105	3
ENSOCUG00000001106	1730
ENSOCUG00000001107	152
ENSOCUG00000001108	3156
ENSOCUG00000001109	3592
ENSOCUG00000001110	1
ENSOCUG00000001111	1215
ENSOCUG00000001112	4482
ENSOCUG00000001113	3830
ENSOCUG00000001114	37
ENSOCUG00000001116	160
ENSOCUG00000001117	24
ENSOCUG00000001119	633
ENSOCUG00000001120	3821
ENSOCUG00000001121	1616
ENSOCUG00000001122	0
ENSOCUG00000001124	530
ENSOCUG00000001125	1036
ENSOCUG00000001127	302
ENSOCUG00000001129	7
ENSOCUG00000001130	135
ENSOCUG00000001131	412
ENSOCUG00000001134	0
ENSOCUG00000001135	1942
ENSOCUG00000001136	9
ENSOCUG00000001137	656
ENSOCUG00000001138	747
ENSOCUG00000001139	46
ENSOCUG00000001142	803
ENSOCUG00000001144	13246
ENSOCUG00000001145	287
ENSOCUG00000001150	77
ENSOCUG00000001151	14
ENSOCUG00000001152	438
ENSOCUG00000001155	7870
ENSOCUG00000001156	0
ENSOCUG00000001157	0
ENSOCUG00000001158	25
ENSOCUG00000001159	0
ENSOCUG00000001160	0
ENSOCUG00000001161	2630
ENSOCUG00000001162	2961
ENSOCUG00000001164	2477
ENSOCUG00000001165	1909
ENSOCUG00000001166	493
ENSOCUG00000001168	1371
ENSOCUG00000001169	14
ENSOCUG00000001170	664
ENSOCUG00000001171	35
ENSOCUG00000001172	368
ENSOCUG00000001173	271
ENSOCUG00000001174	328
ENSOCUG00000001175	1361
ENSOCUG00000001177	163
ENSOCUG00000001178	426
ENSOCUG00000001179	1548
ENSOCUG00000001180	1797
ENSOCUG00000001181	58
ENSOCUG00000001183	3194
ENSOCUG00000001184	521
ENSOCUG00000001186	1512
ENSOCUG00000001188	9
ENSOCUG00000001190	641
ENSOCUG00000001191	809
ENSOCUG00000001192	1
ENSOCUG00000001196	489
ENSOCUG00000001197	1209
ENSOCUG00000001200	178
ENSOCUG00000001201	32
ENSOCUG00000001203	1046
ENSOCUG00000001205	590
ENSOCUG00000001207	2342
ENSOCUG00000001208	20
ENSOCUG00000001209	13
ENSOCUG00000001211	30
ENSOCUG00000001212	4939
ENSOCUG00000001215	1398
ENSOCUG00000001216	1179
ENSOCUG00000001217	1445
ENSOCUG00000001218	54
ENSOCUG00000001219	360
ENSOCUG00000001220	2925
ENSOCUG00000001222	56
ENSOCUG00000001223	480
ENSOCUG00000001224	418
ENSOCUG00000001225	78
ENSOCUG00000001227	409
ENSOCUG00000001228	3489
ENSOCUG00000001229	211
ENSOCUG00000001230	209
ENSOCUG00000001231	13
ENSOCUG00000001232	5305
ENSOCUG00000001233	412
ENSOCUG00000001234	24
ENSOCUG00000001235	147
ENSOCUG00000001236	9
ENSOCUG00000001239	438
ENSOCUG00000001241	773
ENSOCUG00000001242	15
ENSOCUG00000001246	2851
ENSOCUG00000001247	547
ENSOCUG00000001248	1
ENSOCUG00000001249	1633
ENSOCUG00000001250	105
ENSOCUG00000001254	2041
ENSOCUG00000001255	10
ENSOCUG00000001257	144
ENSOCUG00000001258	15
ENSOCUG00000001259	0
ENSOCUG00000001263	21
ENSOCUG00000001264	19
ENSOCUG00000001265	198
ENSOCUG00000001266	2239
ENSOCUG00000001267	1
ENSOCUG00000001269	5514
ENSOCUG00000001270	426
ENSOCUG00000001271	2800
ENSOCUG00000001272	1075
ENSOCUG00000001277	500
ENSOCUG00000001278	130
ENSOCUG00000001279	18
ENSOCUG00000001280	74692
ENSOCUG00000001281	1065
ENSOCUG00000001284	1337
ENSOCUG00000001286	3864
ENSOCUG00000001288	19443
ENSOCUG00000001289	5027
ENSOCUG00000001290	447
ENSOCUG00000001292	492
ENSOCUG00000001294	1
ENSOCUG00000001295	1161
ENSOCUG00000001296	26
ENSOCUG00000001297	1594
ENSOCUG00000001299	412
ENSOCUG00000001300	364
ENSOCUG00000001301	0
ENSOCUG00000001302	13
ENSOCUG00000001303	3556
ENSOCUG00000001304	1437
ENSOCUG00000001305	15
ENSOCUG00000001306	3280
ENSOCUG00000001307	1529
ENSOCUG00000001309	32
ENSOCUG00000001310	428
ENSOCUG00000001311	1276
ENSOCUG00000001315	3118
ENSOCUG00000001316	0
ENSOCUG00000001317	628
ENSOCUG00000001319	2332
ENSOCUG00000001320	576
ENSOCUG00000001322	6
ENSOCUG00000001324	12979
ENSOCUG00000001326	940
ENSOCUG00000001327	0
ENSOCUG00000001328	760
ENSOCUG00000001331	0
ENSOCUG00000001333	191
ENSOCUG00000001334	4576
ENSOCUG00000001335	39
ENSOCUG00000001336	1403
ENSOCUG00000001337	210
ENSOCUG00000001338	491
ENSOCUG00000001341	0
ENSOCUG00000001342	15
ENSOCUG00000001343	8793
ENSOCUG00000001345	0
ENSOCUG00000001346	0
ENSOCUG00000001347	0
ENSOCUG00000001349	1190
ENSOCUG00000001351	11
ENSOCUG00000001352	3346
ENSOCUG00000001353	12845
ENSOCUG00000001355	7
ENSOCUG00000001357	3523
ENSOCUG00000001360	28
ENSOCUG00000001361	0
ENSOCUG00000001362	602
ENSOCUG00000001363	0
ENSOCUG00000001366	8
ENSOCUG00000001367	0
ENSOCUG00000001368	11
ENSOCUG00000001370	24154
ENSOCUG00000001372	14
ENSOCUG00000001373	880
ENSOCUG00000001374	197
ENSOCUG00000001375	693
ENSOCUG00000001376	12
ENSOCUG00000001377	0
ENSOCUG00000001378	3
ENSOCUG00000001380	227
ENSOCUG00000001382	794
ENSOCUG00000001383	908
ENSOCUG00000001384	285
ENSOCUG00000001385	2
ENSOCUG00000001386	1091
ENSOCUG00000001387	296
ENSOCUG00000001388	0
ENSOCUG00000001389	181
ENSOCUG00000001390	4840
ENSOCUG00000001391	260
ENSOCUG00000001392	420
ENSOCUG00000001393	34
ENSOCUG00000001397	827
ENSOCUG00000001398	1379
ENSOCUG00000001401	2611
ENSOCUG00000001402	2727
ENSOCUG00000001405	335
ENSOCUG00000001406	600
ENSOCUG00000001407	943
ENSOCUG00000001408	27
ENSOCUG00000001409	2136
ENSOCUG00000001410	25
ENSOCUG00000001411	6
ENSOCUG00000001412	1572
ENSOCUG00000001414	5205
ENSOCUG00000001415	61
ENSOCUG00000001418	2093
ENSOCUG00000001419	545
ENSOCUG00000001420	3644
ENSOCUG00000001422	1977
ENSOCUG00000001424	1
ENSOCUG00000001425	1560
ENSOCUG00000001426	449
ENSOCUG00000001427	754
ENSOCUG00000001428	1453
ENSOCUG00000001429	299
ENSOCUG00000001430	3340
ENSOCUG00000001432	658
ENSOCUG00000001434	362
ENSOCUG00000001435	4236
ENSOCUG00000001436	422
ENSOCUG00000001437	73
ENSOCUG00000001438	457
ENSOCUG00000001439	3100
ENSOCUG00000001440	1
ENSOCUG00000001443	1168
ENSOCUG00000001444	2884
ENSOCUG00000001445	0
ENSOCUG00000001446	355
ENSOCUG00000001447	1644
ENSOCUG00000001448	398
ENSOCUG00000001452	11
ENSOCUG00000001454	4801
ENSOCUG00000001455	23672
ENSOCUG00000001456	1955
ENSOCUG00000001457	0
ENSOCUG00000001459	1015
ENSOCUG00000001460	1100
ENSOCUG00000001461	785
ENSOCUG00000001462	115
ENSOCUG00000001463	0
ENSOCUG00000001464	2402
ENSOCUG00000001465	181
ENSOCUG00000001466	0
ENSOCUG00000001467	429
ENSOCUG00000001468	14241
ENSOCUG00000001469	1078
ENSOCUG00000001473	9883
ENSOCUG00000001475	1371
ENSOCUG00000001477	0
ENSOCUG00000001478	577
ENSOCUG00000001479	2735
ENSOCUG00000001480	1071
ENSOCUG00000001481	1578
ENSOCUG00000001484	15400
ENSOCUG00000001485	0
ENSOCUG00000001488	315
ENSOCUG00000001489	20
ENSOCUG00000001490	55
ENSOCUG00000001491	0
ENSOCUG00000001493	0
ENSOCUG00000001495	0
ENSOCUG00000001496	10671
ENSOCUG00000001497	474
ENSOCUG00000001498	1370
ENSOCUG00000001499	371
ENSOCUG00000001500	1454
ENSOCUG00000001501	313
ENSOCUG00000001504	2343
ENSOCUG00000001508	0
ENSOCUG00000001510	2
ENSOCUG00000001512	2
ENSOCUG00000001513	922
ENSOCUG00000001514	1
ENSOCUG00000001515	0
ENSOCUG00000001517	809
ENSOCUG00000001518	14
ENSOCUG00000001519	558
ENSOCUG00000001522	6
ENSOCUG00000001523	539
ENSOCUG00000001524	175
ENSOCUG00000001525	93
ENSOCUG00000001526	223
ENSOCUG00000001530	7376
ENSOCUG00000001532	842
ENSOCUG00000001535	1154
ENSOCUG00000001536	104
ENSOCUG00000001537	347
ENSOCUG00000001539	2182
ENSOCUG00000001540	134
ENSOCUG00000001542	156
ENSOCUG00000001543	303
ENSOCUG00000001545	326
ENSOCUG00000001546	814
ENSOCUG00000001548	9
ENSOCUG00000001551	12470
ENSOCUG00000001552	155
ENSOCUG00000001553	891
ENSOCUG00000001554	1052
ENSOCUG00000001555	639
ENSOCUG00000001560	3102
ENSOCUG00000001561	9
ENSOCUG00000001565	1510
ENSOCUG00000001568	409
ENSOCUG00000001569	2
ENSOCUG00000001570	121
ENSOCUG00000001571	2916
ENSOCUG00000001573	344
ENSOCUG00000001574	1417
ENSOCUG00000001575	718
ENSOCUG00000001576	606
ENSOCUG00000001577	0
ENSOCUG00000001578	3970
ENSOCUG00000001581	369
ENSOCUG00000001582	759
ENSOCUG00000001583	758
ENSOCUG00000001585	1406
ENSOCUG00000001586	301
ENSOCUG00000001587	416
ENSOCUG00000001588	782
ENSOCUG00000001590	2391
ENSOCUG00000001591	1543
ENSOCUG00000001592	2431
ENSOCUG00000001594	608
ENSOCUG00000001595	1304
ENSOCUG00000001596	483
ENSOCUG00000001597	70
ENSOCUG00000001598	5727
ENSOCUG00000001599	319
ENSOCUG00000001601	327
ENSOCUG00000001603	20
ENSOCUG00000001604	374
ENSOCUG00000001605	1260
ENSOCUG00000001606	8384
ENSOCUG00000001607	21
ENSOCUG00000001609	4
ENSOCUG00000001610	681
ENSOCUG00000001612	1
ENSOCUG00000001613	1778
ENSOCUG00000001616	275
ENSOCUG00000001617	98
ENSOCUG00000001618	153
ENSOCUG00000001620	3874
ENSOCUG00000001622	402
ENSOCUG00000001623	117
ENSOCUG00000001627	1395
ENSOCUG00000001628	1123
ENSOCUG00000001629	1785
ENSOCUG00000001630	0
ENSOCUG00000001631	9
ENSOCUG00000001633	1218
ENSOCUG00000001636	898
ENSOCUG00000001638	7
ENSOCUG00000001639	0
ENSOCUG00000001641	0
ENSOCUG00000001645	5708
ENSOCUG00000001646	1840
ENSOCUG00000001647	4
ENSOCUG00000001648	0
ENSOCUG00000001651	631
ENSOCUG00000001652	2
ENSOCUG00000001655	170
ENSOCUG00000001656	984
ENSOCUG00000001657	32
ENSOCUG00000001659	0
ENSOCUG00000001660	53
ENSOCUG00000001661	3673
ENSOCUG00000001662	297
ENSOCUG00000001663	4
ENSOCUG00000001665	918
ENSOCUG00000001667	17069
ENSOCUG00000001669	632
ENSOCUG00000001670	1623
ENSOCUG00000001671	35
ENSOCUG00000001672	413
ENSOCUG00000001673	1149
ENSOCUG00000001675	1073
ENSOCUG00000001676	66
ENSOCUG00000001677	1165
ENSOCUG00000001678	9549
ENSOCUG00000001679	0
ENSOCUG00000001680	71
ENSOCUG00000001681	701
ENSOCUG00000001683	841
ENSOCUG00000001684	469
ENSOCUG00000001685	2000
ENSOCUG00000001686	1170
ENSOCUG00000001687	332
ENSOCUG00000001688	1097
ENSOCUG00000001689	16
ENSOCUG00000001691	611
ENSOCUG00000001692	929
ENSOCUG00000001693	1128
ENSOCUG00000001694	0
ENSOCUG00000001695	2
ENSOCUG00000001696	650
ENSOCUG00000001697	1395
ENSOCUG00000001698	1068
ENSOCUG00000001699	877
ENSOCUG00000001701	6
ENSOCUG00000001702	0
ENSOCUG00000001703	53
ENSOCUG00000001704	0
ENSOCUG00000001710	262
ENSOCUG00000001711	2321
ENSOCUG00000001712	569
ENSOCUG00000001714	0
ENSOCUG00000001715	269
ENSOCUG00000001716	5
ENSOCUG00000001717	47
ENSOCUG00000001718	6218
ENSOCUG00000001719	9
ENSOCUG00000001720	0
ENSOCUG00000001722	230
ENSOCUG00000001723	682
ENSOCUG00000001724	3
ENSOCUG00000001725	555
ENSOCUG00000001726	13
ENSOCUG00000001727	404
ENSOCUG00000001729	3086
ENSOCUG00000001730	6354
ENSOCUG00000001732	1010
ENSOCUG00000001734	3141
ENSOCUG00000001735	13732
ENSOCUG00000001736	664
ENSOCUG00000001738	277
ENSOCUG00000001739	810
ENSOCUG00000001741	2071
ENSOCUG00000001742	616
ENSOCUG00000001746	73
ENSOCUG00000001748	992
ENSOCUG00000001750	1604
ENSOCUG00000001751	323
ENSOCUG00000001752	253
ENSOCUG00000001753	1976
ENSOCUG00000001754	1473
ENSOCUG00000001757	0
ENSOCUG00000001758	718
ENSOCUG00000001759	0
ENSOCUG00000001761	793
ENSOCUG00000001764	172
ENSOCUG00000001765	177
ENSOCUG00000001766	0
ENSOCUG00000001768	1357
ENSOCUG00000001769	12
ENSOCUG00000001770	3
ENSOCUG00000001772	2975
ENSOCUG00000001776	1013
ENSOCUG00000001777	600
ENSOCUG00000001779	640
ENSOCUG00000001780	0
ENSOCUG00000001781	796
ENSOCUG00000001782	1383
ENSOCUG00000001783	562
ENSOCUG00000001785	2
ENSOCUG00000001786	747
ENSOCUG00000001787	7240
ENSOCUG00000001788	741
ENSOCUG00000001789	570
ENSOCUG00000001790	2966
ENSOCUG00000001792	0
ENSOCUG00000001793	1
ENSOCUG00000001794	0
ENSOCUG00000001798	771
ENSOCUG00000001799	13703
ENSOCUG00000001801	70
ENSOCUG00000001802	23
ENSOCUG00000001803	1120
ENSOCUG00000001804	543
ENSOCUG00000001806	271
ENSOCUG00000001807	448
ENSOCUG00000001808	1743
ENSOCUG00000001810	650
ENSOCUG00000001811	3
ENSOCUG00000001812	232
ENSOCUG00000001813	18
ENSOCUG00000001814	2595
ENSOCUG00000001816	1084
ENSOCUG00000001817	1399
ENSOCUG00000001818	2268
ENSOCUG00000001819	171
ENSOCUG00000001820	1883
ENSOCUG00000001821	1859
ENSOCUG00000001822	56
ENSOCUG00000001823	35
ENSOCUG00000001824	99
ENSOCUG00000001825	3441
ENSOCUG00000001826	116
ENSOCUG00000001827	2593
ENSOCUG00000001828	4290
ENSOCUG00000001829	5573
ENSOCUG00000001830	226
ENSOCUG00000001831	1
ENSOCUG00000001832	459
ENSOCUG00000001833	779
ENSOCUG00000001834	894
ENSOCUG00000001836	6983
ENSOCUG00000001837	3266
ENSOCUG00000001838	801
ENSOCUG00000001839	595
ENSOCUG00000001842	2207
ENSOCUG00000001843	1604
ENSOCUG00000001844	28
ENSOCUG00000001847	14894
ENSOCUG00000001849	12
ENSOCUG00000001850	4
ENSOCUG00000001851	2040
ENSOCUG00000001853	2770
ENSOCUG00000001855	23
ENSOCUG00000001856	12
ENSOCUG00000001857	309
ENSOCUG00000001858	0
ENSOCUG00000001859	157
ENSOCUG00000001860	317
ENSOCUG00000001861	752
ENSOCUG00000001863	4099
ENSOCUG00000001864	6
ENSOCUG00000001866	0
ENSOCUG00000001867	56
ENSOCUG00000001868	1781
ENSOCUG00000001869	0
ENSOCUG00000001870	0
ENSOCUG00000001871	0
ENSOCUG00000001873	4566
ENSOCUG00000001874	431
ENSOCUG00000001875	97
ENSOCUG00000001876	3
ENSOCUG00000001877	6946
ENSOCUG00000001879	352
ENSOCUG00000001880	530
ENSOCUG00000001881	441
ENSOCUG00000001882	577
ENSOCUG00000001883	54
ENSOCUG00000001884	784
ENSOCUG00000001885	90
ENSOCUG00000001886	2255
ENSOCUG00000001887	820
ENSOCUG00000001888	923
ENSOCUG00000001889	2180
ENSOCUG00000001890	42
ENSOCUG00000001891	1
ENSOCUG00000001892	759
ENSOCUG00000001894	378
ENSOCUG00000001897	1253
ENSOCUG00000001898	8
ENSOCUG00000001901	1
ENSOCUG00000001902	604
ENSOCUG00000001903	40
ENSOCUG00000001904	4
ENSOCUG00000001907	157
ENSOCUG00000001908	578
ENSOCUG00000001909	174
ENSOCUG00000001910	1231
ENSOCUG00000001911	2088
ENSOCUG00000001912	4147
ENSOCUG00000001913	117
ENSOCUG00000001914	386
ENSOCUG00000001915	2001
ENSOCUG00000001916	4
ENSOCUG00000001918	112
ENSOCUG00000001919	914
ENSOCUG00000001920	1296
ENSOCUG00000001921	390
ENSOCUG00000001923	119
ENSOCUG00000001924	207
ENSOCUG00000001925	417
ENSOCUG00000001929	2
ENSOCUG00000001931	408
ENSOCUG00000001933	821
ENSOCUG00000001934	0
ENSOCUG00000001935	0
ENSOCUG00000001937	1420
ENSOCUG00000001938	2946
ENSOCUG00000001941	45
ENSOCUG00000001943	1967
ENSOCUG00000001944	8
ENSOCUG00000001945	2
ENSOCUG00000001946	2
ENSOCUG00000001949	435
ENSOCUG00000001950	0
ENSOCUG00000001951	142
ENSOCUG00000001952	294
ENSOCUG00000001954	99
ENSOCUG00000001955	0
ENSOCUG00000001956	987
ENSOCUG00000001957	2604
ENSOCUG00000001961	18
ENSOCUG00000001962	149
ENSOCUG00000001963	899
ENSOCUG00000001964	1274
ENSOCUG00000001965	0
ENSOCUG00000001966	379
ENSOCUG00000001967	27
ENSOCUG00000001968	4301
ENSOCUG00000001969	253
ENSOCUG00000001970	80
ENSOCUG00000001971	1099
ENSOCUG00000001972	835
ENSOCUG00000001973	4
ENSOCUG00000001975	59
ENSOCUG00000001978	0
ENSOCUG00000001979	819
ENSOCUG00000001980	57
ENSOCUG00000001981	696
ENSOCUG00000001982	3306
ENSOCUG00000001984	174
ENSOCUG00000001985	194
ENSOCUG00000001986	759
ENSOCUG00000001987	100
ENSOCUG00000001988	0
ENSOCUG00000001989	1904
ENSOCUG00000001990	1349
ENSOCUG00000001991	434
ENSOCUG00000001992	4054
ENSOCUG00000001993	327
ENSOCUG00000001994	237
ENSOCUG00000001995	1704
ENSOCUG00000001996	61
ENSOCUG00000001998	2274
ENSOCUG00000001999	768
ENSOCUG00000002000	22
ENSOCUG00000002001	3749
ENSOCUG00000002002	0
ENSOCUG00000002003	850
ENSOCUG00000002004	1767
ENSOCUG00000002006	2703
ENSOCUG00000002007	1371
ENSOCUG00000002008	1221
ENSOCUG00000002009	222
ENSOCUG00000002011	817
ENSOCUG00000002013	1966
ENSOCUG00000002014	2616
ENSOCUG00000002017	70
ENSOCUG00000002018	1930
ENSOCUG00000002019	0
ENSOCUG00000002020	931
ENSOCUG00000002021	30
ENSOCUG00000002022	3075
ENSOCUG00000002023	394
ENSOCUG00000002024	17
ENSOCUG00000002025	3721
ENSOCUG00000002026	0
ENSOCUG00000002027	2295
ENSOCUG00000002028	1461
ENSOCUG00000002029	26
ENSOCUG00000002030	9
ENSOCUG00000002031	409
ENSOCUG00000002032	6
ENSOCUG00000002033	648
ENSOCUG00000002037	3797
ENSOCUG00000002038	2275
ENSOCUG00000002039	2
ENSOCUG00000002040	0
ENSOCUG00000002041	6577
ENSOCUG00000002042	87
ENSOCUG00000002043	1418
ENSOCUG00000002047	281
ENSOCUG00000002050	453
ENSOCUG00000002051	11
ENSOCUG00000002052	1096
ENSOCUG00000002053	1637
ENSOCUG00000002054	455
ENSOCUG00000002055	886
ENSOCUG00000002056	13
ENSOCUG00000002057	0
ENSOCUG00000002058	0
ENSOCUG00000002059	1462
ENSOCUG00000002060	981
ENSOCUG00000002062	0
ENSOCUG00000002063	11888
ENSOCUG00000002064	5
ENSOCUG00000002065	2180
ENSOCUG00000002066	1024
ENSOCUG00000002069	2
ENSOCUG00000002071	4380
ENSOCUG00000002072	305
ENSOCUG00000002073	3174
ENSOCUG00000002074	3728
ENSOCUG00000002075	540
ENSOCUG00000002076	663
ENSOCUG00000002078	0
ENSOCUG00000002080	191
ENSOCUG00000002083	109
ENSOCUG00000002084	1202
ENSOCUG00000002085	783
ENSOCUG00000002086	0
ENSOCUG00000002089	0
ENSOCUG00000002090	185
ENSOCUG00000002093	730
ENSOCUG00000002094	8123
ENSOCUG00000002095	547
ENSOCUG00000002097	0
ENSOCUG00000002098	599
ENSOCUG00000002099	14344
ENSOCUG00000002100	977
ENSOCUG00000002102	654
ENSOCUG00000002103	0
ENSOCUG00000002104	0
ENSOCUG00000002105	994
ENSOCUG00000002106	264
ENSOCUG00000002107	16303
ENSOCUG00000002108	77
ENSOCUG00000002110	2264
ENSOCUG00000002111	0
ENSOCUG00000002112	25
ENSOCUG00000002114	100
ENSOCUG00000002115	3637
ENSOCUG00000002117	747
ENSOCUG00000002118	389
ENSOCUG00000002119	60
ENSOCUG00000002120	2020
ENSOCUG00000002121	4864
ENSOCUG00000002122	2214
ENSOCUG00000002123	474
ENSOCUG00000002125	11
ENSOCUG00000002126	201
ENSOCUG00000002127	299
ENSOCUG00000002128	177
ENSOCUG00000002129	4469
ENSOCUG00000002131	945
ENSOCUG00000002132	2016
ENSOCUG00000002134	122
ENSOCUG00000002135	2526
ENSOCUG00000002137	1663
ENSOCUG00000002138	0
ENSOCUG00000002139	803
ENSOCUG00000002140	1268
ENSOCUG00000002141	0
ENSOCUG00000002142	12
ENSOCUG00000002143	496
ENSOCUG00000002144	349
ENSOCUG00000002145	379
ENSOCUG00000002146	0
ENSOCUG00000002147	615
ENSOCUG00000002148	2001
ENSOCUG00000002149	502
ENSOCUG00000002150	5471
ENSOCUG00000002151	1074
ENSOCUG00000002152	177
ENSOCUG00000002153	2993
ENSOCUG00000002154	1367
ENSOCUG00000002155	5850
ENSOCUG00000002156	1246
ENSOCUG00000002157	2731
ENSOCUG00000002158	709
ENSOCUG00000002159	635
ENSOCUG00000002160	2105
ENSOCUG00000002163	1927
ENSOCUG00000002165	2357
ENSOCUG00000002166	1431
ENSOCUG00000002167	798
ENSOCUG00000002171	1031
ENSOCUG00000002172	832
ENSOCUG00000002173	745
ENSOCUG00000002176	6897
ENSOCUG00000002177	5262
ENSOCUG00000002178	721
ENSOCUG00000002179	1907
ENSOCUG00000002180	3419
ENSOCUG00000002181	3088
ENSOCUG00000002182	1075
ENSOCUG00000002183	2102
ENSOCUG00000002185	481
ENSOCUG00000002186	133
ENSOCUG00000002187	12811
ENSOCUG00000002188	234
ENSOCUG00000002189	557
ENSOCUG00000002190	146
ENSOCUG00000002192	200
ENSOCUG00000002193	1122
ENSOCUG00000002194	2190
ENSOCUG00000002196	0
ENSOCUG00000002197	1094
ENSOCUG00000002198	211
ENSOCUG00000002199	0
ENSOCUG00000002200	761
ENSOCUG00000002202	415
ENSOCUG00000002203	5662
ENSOCUG00000002204	1615
ENSOCUG00000002205	645
ENSOCUG00000002206	421
ENSOCUG00000002207	178
ENSOCUG00000002208	1
ENSOCUG00000002210	1949
ENSOCUG00000002211	198
ENSOCUG00000002212	926
ENSOCUG00000002215	1413
ENSOCUG00000002216	81
ENSOCUG00000002217	830
ENSOCUG00000002218	1749
ENSOCUG00000002219	688
ENSOCUG00000002220	594
ENSOCUG00000002222	15
ENSOCUG00000002223	297
ENSOCUG00000002224	751
ENSOCUG00000002225	3970
ENSOCUG00000002226	1731
ENSOCUG00000002230	19316
ENSOCUG00000002231	1353
ENSOCUG00000002233	64
ENSOCUG00000002235	548
ENSOCUG00000002236	1468
ENSOCUG00000002237	3
ENSOCUG00000002238	2049
ENSOCUG00000002240	619
ENSOCUG00000002241	2626
ENSOCUG00000002242	144
ENSOCUG00000002243	533
ENSOCUG00000002244	5622
ENSOCUG00000002245	817
ENSOCUG00000002246	808
ENSOCUG00000002248	1597
ENSOCUG00000002249	670
ENSOCUG00000002250	4226
ENSOCUG00000002251	81
ENSOCUG00000002253	440
ENSOCUG00000002254	1255
ENSOCUG00000002256	100
ENSOCUG00000002258	269
ENSOCUG00000002259	868
ENSOCUG00000002260	1199
ENSOCUG00000002261	13
ENSOCUG00000002263	4052
ENSOCUG00000002264	3412
ENSOCUG00000002267	1044
ENSOCUG00000002269	164
ENSOCUG00000002271	3598
ENSOCUG00000002272	127
ENSOCUG00000002278	759
ENSOCUG00000002279	205
ENSOCUG00000002281	137
ENSOCUG00000002283	603
ENSOCUG00000002284	108
ENSOCUG00000002285	2683
ENSOCUG00000002287	206
ENSOCUG00000002289	1343
ENSOCUG00000002290	2438
ENSOCUG00000002291	0
ENSOCUG00000002292	2456
ENSOCUG00000002295	519
ENSOCUG00000002296	17
ENSOCUG00000002297	4
ENSOCUG00000002298	1786
ENSOCUG00000002299	675
ENSOCUG00000002300	1036
ENSOCUG00000002301	59
ENSOCUG00000002302	1615
ENSOCUG00000002303	578
ENSOCUG00000002304	5888
ENSOCUG00000002305	0
ENSOCUG00000002306	7
ENSOCUG00000002309	1205
ENSOCUG00000002310	160
ENSOCUG00000002311	26
ENSOCUG00000002312	733
ENSOCUG00000002313	2657
ENSOCUG00000002314	0
ENSOCUG00000002315	2647
ENSOCUG00000002316	1576
ENSOCUG00000002317	0
ENSOCUG00000002318	396
ENSOCUG00000002319	0
ENSOCUG00000002320	2703
ENSOCUG00000002322	614
ENSOCUG00000002323	2885
ENSOCUG00000002324	5105
ENSOCUG00000002325	2818
ENSOCUG00000002326	1733
ENSOCUG00000002331	0
ENSOCUG00000002332	1287
ENSOCUG00000002334	387
ENSOCUG00000002335	77
ENSOCUG00000002336	34
ENSOCUG00000002337	7
ENSOCUG00000002338	26
ENSOCUG00000002339	2510
ENSOCUG00000002341	660
ENSOCUG00000002342	71
ENSOCUG00000002344	1340
ENSOCUG00000002345	981
ENSOCUG00000002346	390
ENSOCUG00000002349	51
ENSOCUG00000002350	649
ENSOCUG00000002352	2843
ENSOCUG00000002353	250
ENSOCUG00000002356	5860
ENSOCUG00000002357	29
ENSOCUG00000002358	182
ENSOCUG00000002360	1003
ENSOCUG00000002361	4158
ENSOCUG00000002363	615
ENSOCUG00000002364	18
ENSOCUG00000002365	1
ENSOCUG00000002366	2
ENSOCUG00000002367	104
ENSOCUG00000002368	1081
ENSOCUG00000002369	4
ENSOCUG00000002371	48
ENSOCUG00000002372	1411
ENSOCUG00000002373	159
ENSOCUG00000002375	409
ENSOCUG00000002376	180
ENSOCUG00000002378	714
ENSOCUG00000002379	131
ENSOCUG00000002380	708
ENSOCUG00000002381	35
ENSOCUG00000002383	468
ENSOCUG00000002384	505
ENSOCUG00000002386	1882
ENSOCUG00000002387	904
ENSOCUG00000002389	1465
ENSOCUG00000002390	1139
ENSOCUG00000002391	1414
ENSOCUG00000002392	4129
ENSOCUG00000002393	336
ENSOCUG00000002394	745
ENSOCUG00000002395	2210
ENSOCUG00000002396	875
ENSOCUG00000002397	1588
ENSOCUG00000002398	2905
ENSOCUG00000002399	139
ENSOCUG00000002400	291
ENSOCUG00000002401	2254
ENSOCUG00000002402	0
ENSOCUG00000002403	827
ENSOCUG00000002404	0
ENSOCUG00000002406	2289
ENSOCUG00000002407	1305
ENSOCUG00000002408	0
ENSOCUG00000002409	790
ENSOCUG00000002410	1200
ENSOCUG00000002411	53
ENSOCUG00000002412	0
ENSOCUG00000002413	0
ENSOCUG00000002414	1840
ENSOCUG00000002417	563
ENSOCUG00000002418	503
ENSOCUG00000002419	6383
ENSOCUG00000002420	0
ENSOCUG00000002421	1331
ENSOCUG00000002424	151
ENSOCUG00000002425	1497
ENSOCUG00000002426	2087
ENSOCUG00000002427	1051
ENSOCUG00000002428	872
ENSOCUG00000002429	6300
ENSOCUG00000002431	321
ENSOCUG00000002432	807
ENSOCUG00000002433	1163
ENSOCUG00000002434	475
ENSOCUG00000002435	500
ENSOCUG00000002436	258
ENSOCUG00000002437	432
ENSOCUG00000002438	860
ENSOCUG00000002439	558
ENSOCUG00000002440	13
ENSOCUG00000002441	3601
ENSOCUG00000002442	1180
ENSOCUG00000002443	2
ENSOCUG00000002444	215
ENSOCUG00000002445	5914
ENSOCUG00000002447	1295
ENSOCUG00000002448	3274
ENSOCUG00000002449	1750
ENSOCUG00000002450	693
ENSOCUG00000002451	6841
ENSOCUG00000002452	40
ENSOCUG00000002453	0
ENSOCUG00000002455	10298
ENSOCUG00000002456	745
ENSOCUG00000002457	204
ENSOCUG00000002458	102
ENSOCUG00000002461	1096
ENSOCUG00000002462	569
ENSOCUG00000002463	1221
ENSOCUG00000002464	1743
ENSOCUG00000002466	105
ENSOCUG00000002467	2
ENSOCUG00000002468	69
ENSOCUG00000002470	806
ENSOCUG00000002473	205
ENSOCUG00000002474	0
ENSOCUG00000002476	538
ENSOCUG00000002477	34
ENSOCUG00000002478	2935
ENSOCUG00000002480	543
ENSOCUG00000002481	27
ENSOCUG00000002483	245
ENSOCUG00000002484	865
ENSOCUG00000002485	621
ENSOCUG00000002486	1
ENSOCUG00000002487	8
ENSOCUG00000002488	0
ENSOCUG00000002489	1736
ENSOCUG00000002490	0
ENSOCUG00000002492	342
ENSOCUG00000002494	815
ENSOCUG00000002495	1755
ENSOCUG00000002496	11
ENSOCUG00000002497	527
ENSOCUG00000002498	1419
ENSOCUG00000002500	12
ENSOCUG00000002503	123
ENSOCUG00000002504	502
ENSOCUG00000002505	2779
ENSOCUG00000002506	4203
ENSOCUG00000002507	665
ENSOCUG00000002508	0
ENSOCUG00000002509	484
ENSOCUG00000002510	30836
ENSOCUG00000002512	2545
ENSOCUG00000002513	0
ENSOCUG00000002515	136
ENSOCUG00000002516	0
ENSOCUG00000002518	2429
ENSOCUG00000002519	519
ENSOCUG00000002522	8
ENSOCUG00000002523	789
ENSOCUG00000002528	1282
ENSOCUG00000002529	5
ENSOCUG00000002530	227
ENSOCUG00000002533	1348
ENSOCUG00000002536	1059
ENSOCUG00000002537	1198
ENSOCUG00000002539	1
ENSOCUG00000002541	6412
ENSOCUG00000002542	0
ENSOCUG00000002543	3694
ENSOCUG00000002546	0
ENSOCUG00000002549	5541
ENSOCUG00000002551	507
ENSOCUG00000002553	47
ENSOCUG00000002554	898
ENSOCUG00000002555	2570
ENSOCUG00000002556	728
ENSOCUG00000002557	1460
ENSOCUG00000002559	216
ENSOCUG00000002562	768
ENSOCUG00000002563	571
ENSOCUG00000002565	204
ENSOCUG00000002566	11
ENSOCUG00000002567	0
ENSOCUG00000002569	1597
ENSOCUG00000002572	65
ENSOCUG00000002573	1924
ENSOCUG00000002574	28
ENSOCUG00000002575	0
ENSOCUG00000002576	538
ENSOCUG00000002577	457
ENSOCUG00000002580	490
ENSOCUG00000002581	4704
ENSOCUG00000002582	11
ENSOCUG00000002583	984
ENSOCUG00000002584	1
ENSOCUG00000002586	0
ENSOCUG00000002587	307
ENSOCUG00000002591	462
ENSOCUG00000002593	3535
ENSOCUG00000002594	7189
ENSOCUG00000002595	4070
ENSOCUG00000002596	197
ENSOCUG00000002598	3431
ENSOCUG00000002599	0
ENSOCUG00000002601	4539
ENSOCUG00000002602	0
ENSOCUG00000002603	331
ENSOCUG00000002605	3
ENSOCUG00000002606	30
ENSOCUG00000002607	0
ENSOCUG00000002609	660
ENSOCUG00000002610	1015
ENSOCUG00000002611	413
ENSOCUG00000002612	0
ENSOCUG00000002613	145
ENSOCUG00000002614	30
ENSOCUG00000002617	129
ENSOCUG00000002619	795
ENSOCUG00000002620	11
ENSOCUG00000002623	197
ENSOCUG00000002624	0
ENSOCUG00000002626	41
ENSOCUG00000002627	1128
ENSOCUG00000002628	333
ENSOCUG00000002629	1927
ENSOCUG00000002630	17
ENSOCUG00000002631	1494
ENSOCUG00000002632	0
ENSOCUG00000002633	3969
ENSOCUG00000002635	52
ENSOCUG00000002636	1729
ENSOCUG00000002637	915
ENSOCUG00000002638	287
ENSOCUG00000002641	5309
ENSOCUG00000002642	0
ENSOCUG00000002643	1687
ENSOCUG00000002646	0
ENSOCUG00000002647	27
ENSOCUG00000002648	131
ENSOCUG00000002650	0
ENSOCUG00000002652	1419
ENSOCUG00000002653	1135
ENSOCUG00000002654	0
ENSOCUG00000002655	2415
ENSOCUG00000002656	69
ENSOCUG00000002657	3214
ENSOCUG00000002658	163
ENSOCUG00000002660	2
ENSOCUG00000002662	2226
ENSOCUG00000002663	4477
ENSOCUG00000002665	412
ENSOCUG00000002668	0
ENSOCUG00000002669	1363
ENSOCUG00000002670	1052
ENSOCUG00000002671	2980
ENSOCUG00000002672	84
ENSOCUG00000002673	9172
ENSOCUG00000002674	42
ENSOCUG00000002676	1270
ENSOCUG00000002677	7111
ENSOCUG00000002679	2226
ENSOCUG00000002682	233
ENSOCUG00000002683	4332
ENSOCUG00000002684	0
ENSOCUG00000002685	482
ENSOCUG00000002686	1536
ENSOCUG00000002687	1
ENSOCUG00000002688	193
ENSOCUG00000002689	1620
ENSOCUG00000002690	959
ENSOCUG00000002692	245
ENSOCUG00000002693	0
ENSOCUG00000002694	1644
ENSOCUG00000002695	983
ENSOCUG00000002696	6042
ENSOCUG00000002697	0
ENSOCUG00000002698	278
ENSOCUG00000002699	811
ENSOCUG00000002701	896
ENSOCUG00000002702	204
ENSOCUG00000002703	42
ENSOCUG00000002704	2116
ENSOCUG00000002705	683
ENSOCUG00000002706	610
ENSOCUG00000002707	686
ENSOCUG00000002710	0
ENSOCUG00000002711	1
ENSOCUG00000002712	4241
ENSOCUG00000002715	803
ENSOCUG00000002716	218
ENSOCUG00000002718	16
ENSOCUG00000002719	43
ENSOCUG00000002720	4796
ENSOCUG00000002722	4054
ENSOCUG00000002723	0
ENSOCUG00000002724	1099
ENSOCUG00000002725	180
ENSOCUG00000002727	2970
ENSOCUG00000002728	1430
ENSOCUG00000002730	201
ENSOCUG00000002732	0
ENSOCUG00000002733	2127
ENSOCUG00000002735	5
ENSOCUG00000002736	723
ENSOCUG00000002737	915
ENSOCUG00000002738	510
ENSOCUG00000002739	4608
ENSOCUG00000002740	912
[truncated: 27,592 more rows]
