# Supplementary material for: A bio-functional polymer that prevents retinal scarring through modulation of NRF2 signalling pathway
Source: Nat Commun. 2022 May 19;13:2796. doi: 10.1038/s41467-022-30474-6 (PMC9119969; doi:10.1038/s41467-022-30474-6)
Supplement: Supplementary file 11 — Source data [file 41467_2022_30474_MOESM11_ESM.zip › NCOMMS-21-46079B_zip/Source data 2_RNA-Seq Data/DESeq2/CountFiles/invivo/RT_2M3_sorted.count]

ENSOCUG00000000004	3745
ENSOCUG00000000005	1687
ENSOCUG00000000006	1216
ENSOCUG00000000007	0
ENSOCUG00000000008	4
ENSOCUG00000000009	6329
ENSOCUG00000000010	2124
ENSOCUG00000000012	867
ENSOCUG00000000013	358
ENSOCUG00000000014	19710
ENSOCUG00000000015	1535
ENSOCUG00000000016	139
ENSOCUG00000000017	1110
ENSOCUG00000000018	196
ENSOCUG00000000020	3215
ENSOCUG00000000021	3214
ENSOCUG00000000022	581
ENSOCUG00000000023	245
ENSOCUG00000000024	136
ENSOCUG00000000025	32
ENSOCUG00000000026	2
ENSOCUG00000000028	836
ENSOCUG00000000030	382
ENSOCUG00000000031	5
ENSOCUG00000000032	4
ENSOCUG00000000034	720
ENSOCUG00000000036	0
ENSOCUG00000000038	884
ENSOCUG00000000040	417
ENSOCUG00000000041	0
ENSOCUG00000000044	0
ENSOCUG00000000046	0
ENSOCUG00000000049	6
ENSOCUG00000000051	3452
ENSOCUG00000000055	30
ENSOCUG00000000059	117
ENSOCUG00000000060	10493
ENSOCUG00000000061	145
ENSOCUG00000000063	446
ENSOCUG00000000064	2073
ENSOCUG00000000065	320
ENSOCUG00000000066	125
ENSOCUG00000000068	5427
ENSOCUG00000000069	601
ENSOCUG00000000071	633
ENSOCUG00000000072	64
ENSOCUG00000000073	8197
ENSOCUG00000000074	1733
ENSOCUG00000000075	3000
ENSOCUG00000000076	727
ENSOCUG00000000077	26
ENSOCUG00000000079	0
ENSOCUG00000000080	812
ENSOCUG00000000081	14675
ENSOCUG00000000083	440
ENSOCUG00000000085	984
ENSOCUG00000000086	7638
ENSOCUG00000000087	240
ENSOCUG00000000089	0
ENSOCUG00000000090	1801
ENSOCUG00000000091	32
ENSOCUG00000000092	297
ENSOCUG00000000093	580
ENSOCUG00000000094	6
ENSOCUG00000000095	1425
ENSOCUG00000000097	1866
ENSOCUG00000000098	130
ENSOCUG00000000100	2965
ENSOCUG00000000101	75
ENSOCUG00000000102	4588
ENSOCUG00000000103	1
ENSOCUG00000000104	5
ENSOCUG00000000105	3641
ENSOCUG00000000107	1098
ENSOCUG00000000108	841
ENSOCUG00000000109	61
ENSOCUG00000000111	398
ENSOCUG00000000114	1579
ENSOCUG00000000116	3043
ENSOCUG00000000117	4
ENSOCUG00000000119	31
ENSOCUG00000000120	234
ENSOCUG00000000121	75
ENSOCUG00000000122	1708
ENSOCUG00000000123	1270
ENSOCUG00000000127	401
ENSOCUG00000000128	712
ENSOCUG00000000129	4130
ENSOCUG00000000131	978
ENSOCUG00000000133	177
ENSOCUG00000000134	20104
ENSOCUG00000000136	7
ENSOCUG00000000137	8707
ENSOCUG00000000140	1070
ENSOCUG00000000141	1026
ENSOCUG00000000142	120
ENSOCUG00000000143	0
ENSOCUG00000000144	173
ENSOCUG00000000145	727
ENSOCUG00000000146	4013
ENSOCUG00000000148	406
ENSOCUG00000000149	1743
ENSOCUG00000000151	30
ENSOCUG00000000152	2307
ENSOCUG00000000153	364
ENSOCUG00000000154	1
ENSOCUG00000000155	1072
ENSOCUG00000000156	25981
ENSOCUG00000000157	1618
ENSOCUG00000000158	5241
ENSOCUG00000000159	430
ENSOCUG00000000161	950
ENSOCUG00000000162	473
ENSOCUG00000000163	3513
ENSOCUG00000000164	1838
ENSOCUG00000000166	292
ENSOCUG00000000167	1876
ENSOCUG00000000169	0
ENSOCUG00000000170	1367
ENSOCUG00000000171	36
ENSOCUG00000000172	190
ENSOCUG00000000173	3316
ENSOCUG00000000174	660
ENSOCUG00000000175	24
ENSOCUG00000000176	46
ENSOCUG00000000178	280
ENSOCUG00000000179	5000
ENSOCUG00000000181	535
ENSOCUG00000000182	390
ENSOCUG00000000184	2957
ENSOCUG00000000185	432
ENSOCUG00000000186	1834
ENSOCUG00000000187	1333
ENSOCUG00000000188	837
ENSOCUG00000000191	509
ENSOCUG00000000193	2328
ENSOCUG00000000194	8
ENSOCUG00000000197	7349
ENSOCUG00000000199	0
ENSOCUG00000000200	1204
ENSOCUG00000000201	115
ENSOCUG00000000203	194
ENSOCUG00000000204	3
ENSOCUG00000000205	5
ENSOCUG00000000206	40
ENSOCUG00000000208	306
ENSOCUG00000000210	0
ENSOCUG00000000213	4753
ENSOCUG00000000214	314
ENSOCUG00000000215	694
ENSOCUG00000000218	581
ENSOCUG00000000219	97
ENSOCUG00000000220	4753
ENSOCUG00000000221	0
ENSOCUG00000000222	97
ENSOCUG00000000224	527
ENSOCUG00000000227	818
ENSOCUG00000000228	1071
ENSOCUG00000000229	3293
ENSOCUG00000000230	524
ENSOCUG00000000231	890
ENSOCUG00000000232	0
ENSOCUG00000000234	2639
ENSOCUG00000000236	373
ENSOCUG00000000237	580
ENSOCUG00000000239	0
ENSOCUG00000000241	2
ENSOCUG00000000242	15
ENSOCUG00000000243	1
ENSOCUG00000000244	1166
ENSOCUG00000000245	3802
ENSOCUG00000000247	947
ENSOCUG00000000248	1134
ENSOCUG00000000249	425
ENSOCUG00000000250	11
ENSOCUG00000000251	7688
ENSOCUG00000000252	1480
ENSOCUG00000000255	382
ENSOCUG00000000256	333
ENSOCUG00000000258	240
ENSOCUG00000000259	274
ENSOCUG00000000263	330
ENSOCUG00000000264	12369
ENSOCUG00000000265	8650
ENSOCUG00000000266	96
ENSOCUG00000000268	3874
ENSOCUG00000000269	1009
ENSOCUG00000000270	1634
ENSOCUG00000000271	77
ENSOCUG00000000272	4583
ENSOCUG00000000274	646
ENSOCUG00000000276	362
ENSOCUG00000000277	765
ENSOCUG00000000278	3009
ENSOCUG00000000280	795
ENSOCUG00000000281	490
ENSOCUG00000000285	851
ENSOCUG00000000286	1037
ENSOCUG00000000289	707
ENSOCUG00000000290	245
ENSOCUG00000000291	5771
ENSOCUG00000000292	3970
ENSOCUG00000000293	104
ENSOCUG00000000297	91
ENSOCUG00000000298	3844
ENSOCUG00000000299	0
ENSOCUG00000000300	1278
ENSOCUG00000000301	178
ENSOCUG00000000302	243
ENSOCUG00000000303	0
ENSOCUG00000000304	1115
ENSOCUG00000000305	40
ENSOCUG00000000306	498
ENSOCUG00000000307	1698
ENSOCUG00000000308	84
ENSOCUG00000000309	0
ENSOCUG00000000310	194
ENSOCUG00000000312	1682
ENSOCUG00000000313	0
ENSOCUG00000000315	782
ENSOCUG00000000318	1513
ENSOCUG00000000319	38
ENSOCUG00000000320	60
ENSOCUG00000000321	0
ENSOCUG00000000322	806
ENSOCUG00000000323	2631
ENSOCUG00000000324	68
ENSOCUG00000000325	4
ENSOCUG00000000326	1687
ENSOCUG00000000328	3275
ENSOCUG00000000329	119
ENSOCUG00000000330	0
ENSOCUG00000000331	670
ENSOCUG00000000333	306
ENSOCUG00000000334	2903
ENSOCUG00000000336	1249
ENSOCUG00000000338	1637
ENSOCUG00000000339	220
ENSOCUG00000000341	252
ENSOCUG00000000342	325
ENSOCUG00000000343	3057
ENSOCUG00000000344	731
ENSOCUG00000000345	164
ENSOCUG00000000346	2147
ENSOCUG00000000347	864
ENSOCUG00000000348	1056
ENSOCUG00000000349	326
ENSOCUG00000000350	0
ENSOCUG00000000353	575
ENSOCUG00000000354	333
ENSOCUG00000000355	736
ENSOCUG00000000356	493
ENSOCUG00000000357	594
ENSOCUG00000000358	1967
ENSOCUG00000000359	2987
ENSOCUG00000000360	501
ENSOCUG00000000361	9
ENSOCUG00000000363	0
ENSOCUG00000000364	428
ENSOCUG00000000365	630
ENSOCUG00000000367	3126
ENSOCUG00000000368	628
ENSOCUG00000000370	63
ENSOCUG00000000371	41
ENSOCUG00000000373	0
ENSOCUG00000000374	42
ENSOCUG00000000375	422
ENSOCUG00000000377	110
ENSOCUG00000000378	34
ENSOCUG00000000379	5
ENSOCUG00000000380	82
ENSOCUG00000000381	5472
ENSOCUG00000000382	1325
ENSOCUG00000000383	20
ENSOCUG00000000384	258
ENSOCUG00000000385	1732
ENSOCUG00000000387	2
ENSOCUG00000000388	300
ENSOCUG00000000389	0
ENSOCUG00000000391	219
ENSOCUG00000000392	705
ENSOCUG00000000393	0
ENSOCUG00000000397	591
ENSOCUG00000000398	1581
ENSOCUG00000000399	0
ENSOCUG00000000401	559
ENSOCUG00000000402	66
ENSOCUG00000000403	698
ENSOCUG00000000404	3601
ENSOCUG00000000405	552
ENSOCUG00000000406	1461
ENSOCUG00000000407	242
ENSOCUG00000000408	1910
ENSOCUG00000000409	339
ENSOCUG00000000410	405
ENSOCUG00000000412	405
ENSOCUG00000000416	3822
ENSOCUG00000000418	20
ENSOCUG00000000421	72
ENSOCUG00000000422	209
ENSOCUG00000000425	4351
ENSOCUG00000000426	209
ENSOCUG00000000427	59
ENSOCUG00000000429	2634
ENSOCUG00000000431	1735
ENSOCUG00000000432	4162
ENSOCUG00000000435	29
ENSOCUG00000000436	1
ENSOCUG00000000437	11
ENSOCUG00000000438	6
ENSOCUG00000000439	2984
ENSOCUG00000000440	426
ENSOCUG00000000441	6
ENSOCUG00000000442	2463
ENSOCUG00000000444	181
ENSOCUG00000000445	45
ENSOCUG00000000446	112
ENSOCUG00000000448	100
ENSOCUG00000000451	76
ENSOCUG00000000454	0
ENSOCUG00000000455	1420
ENSOCUG00000000457	0
ENSOCUG00000000459	1292
ENSOCUG00000000460	3
ENSOCUG00000000461	1462
ENSOCUG00000000462	3951
ENSOCUG00000000463	1237
ENSOCUG00000000464	848
ENSOCUG00000000466	1052
ENSOCUG00000000467	897
ENSOCUG00000000468	0
ENSOCUG00000000470	963
ENSOCUG00000000471	21
ENSOCUG00000000472	1094
ENSOCUG00000000473	2112
ENSOCUG00000000474	1
ENSOCUG00000000475	1382
ENSOCUG00000000476	109
ENSOCUG00000000477	2171
ENSOCUG00000000478	243
ENSOCUG00000000479	2285
ENSOCUG00000000481	2509
ENSOCUG00000000482	459
ENSOCUG00000000483	1
ENSOCUG00000000484	1572
ENSOCUG00000000485	974
ENSOCUG00000000486	340
ENSOCUG00000000487	860
ENSOCUG00000000488	38
ENSOCUG00000000489	673
ENSOCUG00000000491	1
ENSOCUG00000000493	4289
ENSOCUG00000000494	720
ENSOCUG00000000495	1
ENSOCUG00000000498	1495
ENSOCUG00000000499	2858
ENSOCUG00000000500	289
ENSOCUG00000000501	1
ENSOCUG00000000502	2951
ENSOCUG00000000503	2687
ENSOCUG00000000504	1
ENSOCUG00000000506	29
ENSOCUG00000000507	693
ENSOCUG00000000508	490
ENSOCUG00000000509	132
ENSOCUG00000000510	1701
ENSOCUG00000000511	1939
ENSOCUG00000000512	3070
ENSOCUG00000000513	13
ENSOCUG00000000515	195
ENSOCUG00000000516	3178
ENSOCUG00000000517	0
ENSOCUG00000000518	1461
ENSOCUG00000000520	415
ENSOCUG00000000521	1688
ENSOCUG00000000522	89
ENSOCUG00000000524	59
ENSOCUG00000000525	1891
ENSOCUG00000000526	403
ENSOCUG00000000527	1932
ENSOCUG00000000528	0
ENSOCUG00000000530	621
ENSOCUG00000000531	880
ENSOCUG00000000532	45
ENSOCUG00000000533	129
ENSOCUG00000000534	78
ENSOCUG00000000535	21
ENSOCUG00000000536	623
ENSOCUG00000000539	1
ENSOCUG00000000540	231
ENSOCUG00000000541	493
ENSOCUG00000000543	452
ENSOCUG00000000544	0
ENSOCUG00000000545	96
ENSOCUG00000000547	27
ENSOCUG00000000548	954
ENSOCUG00000000551	7
ENSOCUG00000000552	6029
ENSOCUG00000000553	315
ENSOCUG00000000554	64
ENSOCUG00000000555	80
ENSOCUG00000000557	344
ENSOCUG00000000558	193
ENSOCUG00000000559	19
ENSOCUG00000000560	21
ENSOCUG00000000562	1997
ENSOCUG00000000563	0
ENSOCUG00000000564	876
ENSOCUG00000000565	391
ENSOCUG00000000566	927
ENSOCUG00000000567	0
ENSOCUG00000000568	1
ENSOCUG00000000569	1
ENSOCUG00000000572	1708
ENSOCUG00000000573	1543
ENSOCUG00000000574	1343
ENSOCUG00000000575	876
ENSOCUG00000000576	419
ENSOCUG00000000577	814
ENSOCUG00000000578	463
ENSOCUG00000000579	49
ENSOCUG00000000580	15
ENSOCUG00000000581	513
ENSOCUG00000000582	1662
ENSOCUG00000000583	982
ENSOCUG00000000584	404
ENSOCUG00000000585	270
ENSOCUG00000000586	922
ENSOCUG00000000587	2658
ENSOCUG00000000588	1346
ENSOCUG00000000590	1460
ENSOCUG00000000591	0
ENSOCUG00000000592	11137
ENSOCUG00000000593	2596
ENSOCUG00000000594	1076
ENSOCUG00000000595	1314
ENSOCUG00000000596	1006
ENSOCUG00000000597	111
ENSOCUG00000000598	2204
ENSOCUG00000000601	2330
ENSOCUG00000000602	231
ENSOCUG00000000603	13
ENSOCUG00000000604	9687
ENSOCUG00000000606	404
ENSOCUG00000000608	622
ENSOCUG00000000611	847
ENSOCUG00000000612	104
ENSOCUG00000000613	990
ENSOCUG00000000614	1141
ENSOCUG00000000615	1211
ENSOCUG00000000616	16
ENSOCUG00000000617	521
ENSOCUG00000000618	2157
ENSOCUG00000000619	291
ENSOCUG00000000621	66
ENSOCUG00000000623	14
ENSOCUG00000000624	789
ENSOCUG00000000625	1370
ENSOCUG00000000626	99
ENSOCUG00000000628	1539
ENSOCUG00000000629	449
ENSOCUG00000000630	491
ENSOCUG00000000631	61
ENSOCUG00000000632	1
ENSOCUG00000000633	1784
ENSOCUG00000000634	627
ENSOCUG00000000635	3
ENSOCUG00000000636	2128
ENSOCUG00000000637	60
ENSOCUG00000000638	402
ENSOCUG00000000641	110
ENSOCUG00000000644	0
ENSOCUG00000000645	629
ENSOCUG00000000649	699
ENSOCUG00000000650	79
ENSOCUG00000000651	218
ENSOCUG00000000652	0
ENSOCUG00000000653	3159
ENSOCUG00000000655	181
ENSOCUG00000000656	0
ENSOCUG00000000657	59
ENSOCUG00000000658	37
ENSOCUG00000000659	0
ENSOCUG00000000660	0
ENSOCUG00000000661	2868
ENSOCUG00000000663	0
ENSOCUG00000000664	889
ENSOCUG00000000666	2
ENSOCUG00000000668	1605
ENSOCUG00000000669	23
ENSOCUG00000000670	709
ENSOCUG00000000671	573
ENSOCUG00000000672	479
ENSOCUG00000000673	256
ENSOCUG00000000674	1836
ENSOCUG00000000676	3676
ENSOCUG00000000677	14848
ENSOCUG00000000678	227
ENSOCUG00000000679	5325
ENSOCUG00000000680	887
ENSOCUG00000000681	936
ENSOCUG00000000682	1816
ENSOCUG00000000683	1533
ENSOCUG00000000684	3180
ENSOCUG00000000686	99
ENSOCUG00000000687	1207
ENSOCUG00000000688	611
ENSOCUG00000000689	362
ENSOCUG00000000691	0
ENSOCUG00000000692	2134
ENSOCUG00000000693	0
ENSOCUG00000000694	225
ENSOCUG00000000695	1026
ENSOCUG00000000696	28
ENSOCUG00000000697	1138
ENSOCUG00000000698	0
ENSOCUG00000000699	15
ENSOCUG00000000702	0
ENSOCUG00000000703	146
ENSOCUG00000000704	0
ENSOCUG00000000705	0
ENSOCUG00000000706	4840
ENSOCUG00000000707	3037
ENSOCUG00000000708	2344
ENSOCUG00000000709	1489
ENSOCUG00000000711	260
ENSOCUG00000000713	622
ENSOCUG00000000714	1127
ENSOCUG00000000715	2303
ENSOCUG00000000716	187
ENSOCUG00000000717	22717
ENSOCUG00000000718	1420
ENSOCUG00000000719	688
ENSOCUG00000000720	1274
ENSOCUG00000000721	35
ENSOCUG00000000722	427
ENSOCUG00000000723	200
ENSOCUG00000000724	118
ENSOCUG00000000725	3
ENSOCUG00000000727	1134
ENSOCUG00000000728	249
ENSOCUG00000000730	76
ENSOCUG00000000731	1922
ENSOCUG00000000732	537
ENSOCUG00000000733	377
ENSOCUG00000000734	12907
ENSOCUG00000000736	639
ENSOCUG00000000737	66
ENSOCUG00000000738	363
ENSOCUG00000000739	5
ENSOCUG00000000740	1826
ENSOCUG00000000741	1016
ENSOCUG00000000742	2
ENSOCUG00000000743	2239
ENSOCUG00000000744	1370
ENSOCUG00000000749	110
ENSOCUG00000000750	1964
ENSOCUG00000000751	4
ENSOCUG00000000754	367
ENSOCUG00000000755	1637
ENSOCUG00000000756	1778
ENSOCUG00000000757	31
ENSOCUG00000000758	915
ENSOCUG00000000760	30
ENSOCUG00000000761	213
ENSOCUG00000000763	490
ENSOCUG00000000764	737
ENSOCUG00000000765	1334
ENSOCUG00000000766	0
ENSOCUG00000000769	1007
ENSOCUG00000000771	100
ENSOCUG00000000774	1157
ENSOCUG00000000775	108
ENSOCUG00000000776	2243
ENSOCUG00000000777	0
ENSOCUG00000000778	7352
ENSOCUG00000000779	2
ENSOCUG00000000780	2144
ENSOCUG00000000781	2310
ENSOCUG00000000784	547
ENSOCUG00000000786	186
ENSOCUG00000000787	1050
ENSOCUG00000000788	19
ENSOCUG00000000789	2026
ENSOCUG00000000790	2259
ENSOCUG00000000791	5313
ENSOCUG00000000792	2150
ENSOCUG00000000793	84
ENSOCUG00000000794	361
ENSOCUG00000000795	2676
ENSOCUG00000000796	24
ENSOCUG00000000797	1
ENSOCUG00000000798	371
ENSOCUG00000000799	0
ENSOCUG00000000800	982
ENSOCUG00000000802	358
ENSOCUG00000000803	1075
ENSOCUG00000000804	3637
ENSOCUG00000000805	642
ENSOCUG00000000806	2248
ENSOCUG00000000807	1622
ENSOCUG00000000809	4
ENSOCUG00000000810	373
ENSOCUG00000000811	926
ENSOCUG00000000812	364
ENSOCUG00000000813	14
ENSOCUG00000000814	0
ENSOCUG00000000815	1013
ENSOCUG00000000816	2261
ENSOCUG00000000817	6519
ENSOCUG00000000818	2267
ENSOCUG00000000819	989
ENSOCUG00000000820	825
ENSOCUG00000000821	1198
ENSOCUG00000000822	3067
ENSOCUG00000000823	655
ENSOCUG00000000824	3529
ENSOCUG00000000825	0
ENSOCUG00000000826	412
ENSOCUG00000000827	5137
ENSOCUG00000000828	888
ENSOCUG00000000829	939
ENSOCUG00000000831	1
ENSOCUG00000000832	846
ENSOCUG00000000833	1153
ENSOCUG00000000834	155
ENSOCUG00000000835	418
ENSOCUG00000000836	0
ENSOCUG00000000837	9025
ENSOCUG00000000847	7067
ENSOCUG00000000848	5922
ENSOCUG00000000849	919
ENSOCUG00000000850	730
ENSOCUG00000000851	9641
ENSOCUG00000000852	2710
ENSOCUG00000000853	94
ENSOCUG00000000854	126
ENSOCUG00000000855	387
ENSOCUG00000000857	410
ENSOCUG00000000859	282
ENSOCUG00000000861	711
ENSOCUG00000000863	226
ENSOCUG00000000864	10545
ENSOCUG00000000865	901
ENSOCUG00000000866	1233
ENSOCUG00000000867	551
ENSOCUG00000000868	0
ENSOCUG00000000869	0
ENSOCUG00000000872	0
ENSOCUG00000000874	2440
ENSOCUG00000000875	546
ENSOCUG00000000876	1799
ENSOCUG00000000877	7
ENSOCUG00000000878	1299
ENSOCUG00000000880	5178
ENSOCUG00000000881	84
ENSOCUG00000000882	750
ENSOCUG00000000883	1
ENSOCUG00000000884	1312
ENSOCUG00000000885	1312
ENSOCUG00000000887	478
ENSOCUG00000000888	128
ENSOCUG00000000889	222
ENSOCUG00000000894	0
ENSOCUG00000000895	20
ENSOCUG00000000896	606
ENSOCUG00000000897	684
ENSOCUG00000000898	1113
ENSOCUG00000000901	7908
ENSOCUG00000000903	90
ENSOCUG00000000905	25
ENSOCUG00000000906	0
ENSOCUG00000000907	1454
ENSOCUG00000000908	0
ENSOCUG00000000909	1309
ENSOCUG00000000910	1518
ENSOCUG00000000911	702
ENSOCUG00000000912	0
ENSOCUG00000000915	1933
ENSOCUG00000000916	403
ENSOCUG00000000918	0
ENSOCUG00000000919	510
ENSOCUG00000000920	275
ENSOCUG00000000921	405
ENSOCUG00000000922	1200
ENSOCUG00000000923	696
ENSOCUG00000000924	427
ENSOCUG00000000925	2505
ENSOCUG00000000927	172
ENSOCUG00000000928	3835
ENSOCUG00000000929	435
ENSOCUG00000000930	264
ENSOCUG00000000931	626
ENSOCUG00000000932	77
ENSOCUG00000000933	710
ENSOCUG00000000934	697
ENSOCUG00000000936	571
ENSOCUG00000000937	1793
ENSOCUG00000000938	1202
ENSOCUG00000000939	618
ENSOCUG00000000940	322
ENSOCUG00000000941	3239
ENSOCUG00000000942	4930
ENSOCUG00000000943	81
ENSOCUG00000000944	754
ENSOCUG00000000945	239
ENSOCUG00000000947	650
ENSOCUG00000000948	1397
ENSOCUG00000000950	1393
ENSOCUG00000000953	1
ENSOCUG00000000956	2868
ENSOCUG00000000957	4
ENSOCUG00000000959	14847
ENSOCUG00000000960	2134
ENSOCUG00000000962	76
ENSOCUG00000000963	1265
ENSOCUG00000000965	761
ENSOCUG00000000966	1036
ENSOCUG00000000967	7938
ENSOCUG00000000968	60
ENSOCUG00000000969	11
ENSOCUG00000000972	850
ENSOCUG00000000973	107
ENSOCUG00000000974	17
ENSOCUG00000000977	159
ENSOCUG00000000978	1064
ENSOCUG00000000980	2078
ENSOCUG00000000981	223
ENSOCUG00000000982	624
ENSOCUG00000000983	479
ENSOCUG00000000984	2187
ENSOCUG00000000986	7
ENSOCUG00000000987	13401
ENSOCUG00000000988	2227
ENSOCUG00000000989	3570
ENSOCUG00000000990	189
ENSOCUG00000000991	3184
ENSOCUG00000000996	8621
ENSOCUG00000000997	389
ENSOCUG00000000998	92
ENSOCUG00000000999	46
ENSOCUG00000001001	162
ENSOCUG00000001002	783
ENSOCUG00000001004	2
ENSOCUG00000001005	2539
ENSOCUG00000001006	228
ENSOCUG00000001008	929
ENSOCUG00000001009	2521
ENSOCUG00000001011	639
ENSOCUG00000001012	0
ENSOCUG00000001013	18566
ENSOCUG00000001016	3984
ENSOCUG00000001018	10
ENSOCUG00000001019	12
ENSOCUG00000001020	733
ENSOCUG00000001021	0
ENSOCUG00000001022	0
ENSOCUG00000001023	5874
ENSOCUG00000001026	853
ENSOCUG00000001027	2
ENSOCUG00000001028	80
ENSOCUG00000001029	3
ENSOCUG00000001030	408
ENSOCUG00000001031	835
ENSOCUG00000001032	0
ENSOCUG00000001033	4
ENSOCUG00000001034	183
ENSOCUG00000001035	43
ENSOCUG00000001036	0
ENSOCUG00000001037	0
ENSOCUG00000001039	1191
ENSOCUG00000001040	0
ENSOCUG00000001041	318
ENSOCUG00000001042	4234
ENSOCUG00000001043	1451
ENSOCUG00000001045	199
ENSOCUG00000001046	0
ENSOCUG00000001047	941
ENSOCUG00000001048	1026
ENSOCUG00000001049	96
ENSOCUG00000001050	1948
ENSOCUG00000001051	2959
ENSOCUG00000001052	2522
ENSOCUG00000001053	512
ENSOCUG00000001054	414
ENSOCUG00000001055	935
ENSOCUG00000001057	1127
ENSOCUG00000001058	417
ENSOCUG00000001060	2184
ENSOCUG00000001062	511
ENSOCUG00000001063	2
ENSOCUG00000001067	0
ENSOCUG00000001070	0
ENSOCUG00000001071	0
ENSOCUG00000001072	36
ENSOCUG00000001073	795
ENSOCUG00000001074	0
ENSOCUG00000001075	122
ENSOCUG00000001076	229
ENSOCUG00000001077	0
ENSOCUG00000001078	720
ENSOCUG00000001081	4409
ENSOCUG00000001082	1581
ENSOCUG00000001083	0
ENSOCUG00000001084	175
ENSOCUG00000001085	227
ENSOCUG00000001086	253
ENSOCUG00000001087	0
ENSOCUG00000001088	298
ENSOCUG00000001089	1744
ENSOCUG00000001090	0
ENSOCUG00000001092	0
ENSOCUG00000001093	540
ENSOCUG00000001094	0
ENSOCUG00000001096	1159
ENSOCUG00000001097	350
ENSOCUG00000001098	6
ENSOCUG00000001099	0
ENSOCUG00000001100	46
ENSOCUG00000001101	4760
ENSOCUG00000001102	4379
ENSOCUG00000001103	13
ENSOCUG00000001104	6883
ENSOCUG00000001105	2
ENSOCUG00000001106	1235
ENSOCUG00000001107	104
ENSOCUG00000001108	3871
ENSOCUG00000001109	3680
ENSOCUG00000001110	0
ENSOCUG00000001111	1202
ENSOCUG00000001112	6418
ENSOCUG00000001113	4222
ENSOCUG00000001114	41
ENSOCUG00000001116	170
ENSOCUG00000001117	59
ENSOCUG00000001119	730
ENSOCUG00000001120	4371
ENSOCUG00000001121	1418
ENSOCUG00000001122	0
ENSOCUG00000001124	882
ENSOCUG00000001125	1468
ENSOCUG00000001127	351
ENSOCUG00000001129	8
ENSOCUG00000001130	165
ENSOCUG00000001131	502
ENSOCUG00000001134	0
ENSOCUG00000001135	5759
ENSOCUG00000001136	12
ENSOCUG00000001137	527
ENSOCUG00000001138	865
ENSOCUG00000001139	17
ENSOCUG00000001142	1130
ENSOCUG00000001144	26234
ENSOCUG00000001145	220
ENSOCUG00000001150	62
ENSOCUG00000001151	12
ENSOCUG00000001152	692
ENSOCUG00000001155	8123
ENSOCUG00000001156	0
ENSOCUG00000001157	0
ENSOCUG00000001158	17
ENSOCUG00000001159	0
ENSOCUG00000001160	16
ENSOCUG00000001161	3467
ENSOCUG00000001162	5227
ENSOCUG00000001164	2862
ENSOCUG00000001165	3219
ENSOCUG00000001166	556
ENSOCUG00000001168	1208
ENSOCUG00000001169	15
ENSOCUG00000001170	533
ENSOCUG00000001171	38
ENSOCUG00000001172	279
ENSOCUG00000001173	490
ENSOCUG00000001174	403
ENSOCUG00000001175	1831
ENSOCUG00000001177	120
ENSOCUG00000001178	796
ENSOCUG00000001179	2889
ENSOCUG00000001180	2709
ENSOCUG00000001181	63
ENSOCUG00000001183	4034
ENSOCUG00000001184	944
ENSOCUG00000001186	1710
ENSOCUG00000001188	6
ENSOCUG00000001190	603
ENSOCUG00000001191	860
ENSOCUG00000001192	0
ENSOCUG00000001196	294
ENSOCUG00000001197	972
ENSOCUG00000001200	199
ENSOCUG00000001201	7
ENSOCUG00000001203	912
ENSOCUG00000001205	504
ENSOCUG00000001207	6373
ENSOCUG00000001208	36
ENSOCUG00000001209	23
ENSOCUG00000001211	315
ENSOCUG00000001212	3590
ENSOCUG00000001215	2651
ENSOCUG00000001216	1285
ENSOCUG00000001217	2168
ENSOCUG00000001218	18
ENSOCUG00000001219	617
ENSOCUG00000001220	3377
ENSOCUG00000001222	96
ENSOCUG00000001223	717
ENSOCUG00000001224	476
ENSOCUG00000001225	100
ENSOCUG00000001227	298
ENSOCUG00000001228	2698
ENSOCUG00000001229	284
ENSOCUG00000001230	14
ENSOCUG00000001231	13
ENSOCUG00000001232	6087
ENSOCUG00000001233	858
ENSOCUG00000001234	17
ENSOCUG00000001235	107
ENSOCUG00000001236	4
ENSOCUG00000001239	520
ENSOCUG00000001241	1040
ENSOCUG00000001242	44
ENSOCUG00000001246	2997
ENSOCUG00000001247	1021
ENSOCUG00000001248	15
ENSOCUG00000001249	1637
ENSOCUG00000001250	43
ENSOCUG00000001254	1438
ENSOCUG00000001255	13
ENSOCUG00000001257	74
ENSOCUG00000001258	22
ENSOCUG00000001259	0
ENSOCUG00000001263	11
ENSOCUG00000001264	7
ENSOCUG00000001265	275
ENSOCUG00000001266	2691
ENSOCUG00000001267	0
ENSOCUG00000001269	5163
ENSOCUG00000001270	410
ENSOCUG00000001271	3324
ENSOCUG00000001272	1499
ENSOCUG00000001277	447
ENSOCUG00000001278	212
ENSOCUG00000001279	12
ENSOCUG00000001280	87015
ENSOCUG00000001281	1739
ENSOCUG00000001284	1883
ENSOCUG00000001286	4057
ENSOCUG00000001288	15167
ENSOCUG00000001289	5294
ENSOCUG00000001290	244
ENSOCUG00000001292	183
ENSOCUG00000001294	0
ENSOCUG00000001295	1323
ENSOCUG00000001296	40
ENSOCUG00000001297	948
ENSOCUG00000001299	284
ENSOCUG00000001300	918
ENSOCUG00000001301	0
ENSOCUG00000001302	24
ENSOCUG00000001303	3247
ENSOCUG00000001304	1165
ENSOCUG00000001305	6
ENSOCUG00000001306	2895
ENSOCUG00000001307	1330
ENSOCUG00000001309	18
ENSOCUG00000001310	638
ENSOCUG00000001311	1432
ENSOCUG00000001315	3573
ENSOCUG00000001316	0
ENSOCUG00000001317	661
ENSOCUG00000001319	2989
ENSOCUG00000001320	820
ENSOCUG00000001322	12
ENSOCUG00000001324	11268
ENSOCUG00000001326	608
ENSOCUG00000001327	0
ENSOCUG00000001328	1087
ENSOCUG00000001331	0
ENSOCUG00000001333	173
ENSOCUG00000001334	4087
ENSOCUG00000001335	39
ENSOCUG00000001336	1650
ENSOCUG00000001337	154
ENSOCUG00000001338	495
ENSOCUG00000001341	1
ENSOCUG00000001342	22
ENSOCUG00000001343	12057
ENSOCUG00000001345	0
ENSOCUG00000001346	0
ENSOCUG00000001347	0
ENSOCUG00000001349	919
ENSOCUG00000001351	13
ENSOCUG00000001352	4336
ENSOCUG00000001353	6637
ENSOCUG00000001355	3
ENSOCUG00000001357	4131
ENSOCUG00000001360	22
ENSOCUG00000001361	0
ENSOCUG00000001362	598
ENSOCUG00000001363	0
ENSOCUG00000001366	16
ENSOCUG00000001367	0
ENSOCUG00000001368	20
ENSOCUG00000001370	26292
ENSOCUG00000001372	9
ENSOCUG00000001373	822
ENSOCUG00000001374	115
ENSOCUG00000001375	377
ENSOCUG00000001376	6
ENSOCUG00000001377	0
ENSOCUG00000001378	1
ENSOCUG00000001380	152
ENSOCUG00000001382	1201
ENSOCUG00000001383	961
ENSOCUG00000001384	515
ENSOCUG00000001385	2
ENSOCUG00000001386	1035
ENSOCUG00000001387	609
ENSOCUG00000001388	0
ENSOCUG00000001389	82
ENSOCUG00000001390	7200
ENSOCUG00000001391	545
ENSOCUG00000001392	639
ENSOCUG00000001393	65
ENSOCUG00000001397	801
ENSOCUG00000001398	1373
ENSOCUG00000001401	3788
ENSOCUG00000001402	3195
ENSOCUG00000001405	221
ENSOCUG00000001406	1024
ENSOCUG00000001407	943
ENSOCUG00000001408	14
ENSOCUG00000001409	2057
ENSOCUG00000001410	24
ENSOCUG00000001411	0
ENSOCUG00000001412	1458
ENSOCUG00000001414	5890
ENSOCUG00000001415	90
ENSOCUG00000001418	1977
ENSOCUG00000001419	290
ENSOCUG00000001420	4740
ENSOCUG00000001422	2307
ENSOCUG00000001424	2
ENSOCUG00000001425	1756
ENSOCUG00000001426	258
ENSOCUG00000001427	796
ENSOCUG00000001428	2031
ENSOCUG00000001429	234
ENSOCUG00000001430	3445
ENSOCUG00000001432	681
ENSOCUG00000001434	552
ENSOCUG00000001435	4161
ENSOCUG00000001436	259
ENSOCUG00000001437	58
ENSOCUG00000001438	571
ENSOCUG00000001439	2935
ENSOCUG00000001440	0
ENSOCUG00000001443	1373
ENSOCUG00000001444	3416
ENSOCUG00000001445	0
ENSOCUG00000001446	412
ENSOCUG00000001447	1088
ENSOCUG00000001448	509
ENSOCUG00000001452	14
ENSOCUG00000001454	1464
ENSOCUG00000001455	35037
ENSOCUG00000001456	2545
ENSOCUG00000001457	3
ENSOCUG00000001459	1186
ENSOCUG00000001460	1186
ENSOCUG00000001461	702
ENSOCUG00000001462	151
ENSOCUG00000001463	5
ENSOCUG00000001464	3863
ENSOCUG00000001465	147
ENSOCUG00000001466	0
ENSOCUG00000001467	316
ENSOCUG00000001468	16732
ENSOCUG00000001469	1049
ENSOCUG00000001473	4784
ENSOCUG00000001475	940
ENSOCUG00000001477	0
ENSOCUG00000001478	806
ENSOCUG00000001479	2128
ENSOCUG00000001480	1213
ENSOCUG00000001481	1024
ENSOCUG00000001484	33215
ENSOCUG00000001485	0
ENSOCUG00000001488	423
ENSOCUG00000001489	27
ENSOCUG00000001490	28
ENSOCUG00000001491	0
ENSOCUG00000001493	0
ENSOCUG00000001495	0
ENSOCUG00000001496	25725
ENSOCUG00000001497	420
ENSOCUG00000001498	1539
ENSOCUG00000001499	305
ENSOCUG00000001500	1320
ENSOCUG00000001501	502
ENSOCUG00000001504	2250
ENSOCUG00000001508	0
ENSOCUG00000001510	0
ENSOCUG00000001512	3
ENSOCUG00000001513	1079
ENSOCUG00000001514	3
ENSOCUG00000001515	0
ENSOCUG00000001517	950
ENSOCUG00000001518	18
ENSOCUG00000001519	442
ENSOCUG00000001522	4
ENSOCUG00000001523	536
ENSOCUG00000001524	217
ENSOCUG00000001525	103
ENSOCUG00000001526	278
ENSOCUG00000001530	7426
ENSOCUG00000001532	1517
ENSOCUG00000001535	1588
ENSOCUG00000001536	163
ENSOCUG00000001537	545
ENSOCUG00000001539	2932
ENSOCUG00000001540	93
ENSOCUG00000001542	111
ENSOCUG00000001543	365
ENSOCUG00000001545	410
ENSOCUG00000001546	665
ENSOCUG00000001548	16
ENSOCUG00000001551	8573
ENSOCUG00000001552	285
ENSOCUG00000001553	723
ENSOCUG00000001554	1383
ENSOCUG00000001555	415
ENSOCUG00000001560	4054
ENSOCUG00000001561	4
ENSOCUG00000001565	1419
ENSOCUG00000001568	515
ENSOCUG00000001569	7
ENSOCUG00000001570	77
ENSOCUG00000001571	2439
ENSOCUG00000001573	228
ENSOCUG00000001574	1536
ENSOCUG00000001575	839
ENSOCUG00000001576	869
ENSOCUG00000001577	0
ENSOCUG00000001578	3612
ENSOCUG00000001581	246
ENSOCUG00000001582	606
ENSOCUG00000001583	587
ENSOCUG00000001585	1658
ENSOCUG00000001586	312
ENSOCUG00000001587	192
ENSOCUG00000001588	1099
ENSOCUG00000001590	2994
ENSOCUG00000001591	2098
ENSOCUG00000001592	3389
ENSOCUG00000001594	676
ENSOCUG00000001595	1904
ENSOCUG00000001596	871
ENSOCUG00000001597	39
ENSOCUG00000001598	4358
ENSOCUG00000001599	230
ENSOCUG00000001601	260
ENSOCUG00000001603	9
ENSOCUG00000001604	560
ENSOCUG00000001605	1502
ENSOCUG00000001606	6488
ENSOCUG00000001607	29
ENSOCUG00000001609	3
ENSOCUG00000001610	1180
ENSOCUG00000001612	0
ENSOCUG00000001613	962
ENSOCUG00000001616	437
ENSOCUG00000001617	141
ENSOCUG00000001618	131
ENSOCUG00000001620	2846
ENSOCUG00000001622	527
ENSOCUG00000001623	96
ENSOCUG00000001627	888
ENSOCUG00000001628	1595
ENSOCUG00000001629	2171
ENSOCUG00000001630	0
ENSOCUG00000001631	17
ENSOCUG00000001633	1013
ENSOCUG00000001636	1219
ENSOCUG00000001638	9
ENSOCUG00000001639	0
ENSOCUG00000001641	0
ENSOCUG00000001645	6012
ENSOCUG00000001646	1787
ENSOCUG00000001647	2
ENSOCUG00000001648	0
ENSOCUG00000001651	982
ENSOCUG00000001652	5
ENSOCUG00000001655	558
ENSOCUG00000001656	1259
ENSOCUG00000001657	48
ENSOCUG00000001659	0
ENSOCUG00000001660	56
ENSOCUG00000001661	4076
ENSOCUG00000001662	336
ENSOCUG00000001663	5
ENSOCUG00000001665	1899
ENSOCUG00000001667	25808
ENSOCUG00000001669	631
ENSOCUG00000001670	1824
ENSOCUG00000001671	16
ENSOCUG00000001672	225
ENSOCUG00000001673	1206
ENSOCUG00000001675	1140
ENSOCUG00000001676	143
ENSOCUG00000001677	1447
ENSOCUG00000001678	12284
ENSOCUG00000001679	0
ENSOCUG00000001680	75
ENSOCUG00000001681	1270
ENSOCUG00000001683	979
ENSOCUG00000001684	648
ENSOCUG00000001685	1373
ENSOCUG00000001686	1542
ENSOCUG00000001687	346
ENSOCUG00000001688	435
ENSOCUG00000001689	34
ENSOCUG00000001691	421
ENSOCUG00000001692	1266
ENSOCUG00000001693	1333
ENSOCUG00000001694	0
ENSOCUG00000001695	0
ENSOCUG00000001696	939
ENSOCUG00000001697	1121
ENSOCUG00000001698	1173
ENSOCUG00000001699	1129
ENSOCUG00000001701	11
ENSOCUG00000001702	1
ENSOCUG00000001703	74
ENSOCUG00000001704	0
ENSOCUG00000001710	385
ENSOCUG00000001711	1863
ENSOCUG00000001712	761
ENSOCUG00000001714	1
ENSOCUG00000001715	420
ENSOCUG00000001716	2
ENSOCUG00000001717	35
ENSOCUG00000001718	6694
ENSOCUG00000001719	8
ENSOCUG00000001720	0
ENSOCUG00000001722	218
ENSOCUG00000001723	710
ENSOCUG00000001724	2
ENSOCUG00000001725	400
ENSOCUG00000001726	10
ENSOCUG00000001727	492
ENSOCUG00000001729	2643
ENSOCUG00000001730	5239
ENSOCUG00000001732	1310
ENSOCUG00000001734	3063
ENSOCUG00000001735	17931
ENSOCUG00000001736	614
ENSOCUG00000001738	323
ENSOCUG00000001739	1800
ENSOCUG00000001741	2496
ENSOCUG00000001742	1123
ENSOCUG00000001746	103
ENSOCUG00000001748	382
ENSOCUG00000001750	1912
ENSOCUG00000001751	286
ENSOCUG00000001752	225
ENSOCUG00000001753	3245
ENSOCUG00000001754	763
ENSOCUG00000001757	0
ENSOCUG00000001758	797
ENSOCUG00000001759	36
ENSOCUG00000001761	530
ENSOCUG00000001764	211
ENSOCUG00000001765	378
ENSOCUG00000001766	0
ENSOCUG00000001768	1707
ENSOCUG00000001769	5
ENSOCUG00000001770	0
ENSOCUG00000001772	3578
ENSOCUG00000001776	794
ENSOCUG00000001777	821
ENSOCUG00000001779	611
ENSOCUG00000001780	0
ENSOCUG00000001781	694
ENSOCUG00000001782	1376
ENSOCUG00000001783	644
ENSOCUG00000001785	1
ENSOCUG00000001786	1212
ENSOCUG00000001787	6892
ENSOCUG00000001788	829
ENSOCUG00000001789	853
ENSOCUG00000001790	3564
ENSOCUG00000001792	0
ENSOCUG00000001793	2
ENSOCUG00000001794	0
ENSOCUG00000001798	1231
ENSOCUG00000001799	26891
ENSOCUG00000001801	77
ENSOCUG00000001802	10
ENSOCUG00000001803	3928
ENSOCUG00000001804	690
ENSOCUG00000001806	408
ENSOCUG00000001807	548
ENSOCUG00000001808	2474
ENSOCUG00000001810	485
ENSOCUG00000001811	0
ENSOCUG00000001812	489
ENSOCUG00000001813	25
ENSOCUG00000001814	3317
ENSOCUG00000001816	1344
ENSOCUG00000001817	2057
ENSOCUG00000001818	2590
ENSOCUG00000001819	216
ENSOCUG00000001820	2390
ENSOCUG00000001821	2459
ENSOCUG00000001822	101
ENSOCUG00000001823	41
ENSOCUG00000001824	74
ENSOCUG00000001825	7353
ENSOCUG00000001826	97
ENSOCUG00000001827	3246
ENSOCUG00000001828	4077
ENSOCUG00000001829	6415
ENSOCUG00000001830	478
ENSOCUG00000001831	5
ENSOCUG00000001832	690
ENSOCUG00000001833	650
ENSOCUG00000001834	1118
ENSOCUG00000001836	6760
ENSOCUG00000001837	3871
ENSOCUG00000001838	757
ENSOCUG00000001839	900
ENSOCUG00000001842	3645
ENSOCUG00000001843	2327
ENSOCUG00000001844	9
ENSOCUG00000001847	17849
ENSOCUG00000001849	2
ENSOCUG00000001850	2
ENSOCUG00000001851	1849
ENSOCUG00000001853	2406
ENSOCUG00000001855	16
ENSOCUG00000001856	4
ENSOCUG00000001857	389
ENSOCUG00000001858	2
ENSOCUG00000001859	224
ENSOCUG00000001860	271
ENSOCUG00000001861	1302
ENSOCUG00000001863	3259
ENSOCUG00000001864	11
ENSOCUG00000001866	0
ENSOCUG00000001867	40
ENSOCUG00000001868	2056
ENSOCUG00000001869	2
ENSOCUG00000001870	0
ENSOCUG00000001871	0
ENSOCUG00000001873	7540
ENSOCUG00000001874	692
ENSOCUG00000001875	113
ENSOCUG00000001876	4
ENSOCUG00000001877	10573
ENSOCUG00000001879	392
ENSOCUG00000001880	737
ENSOCUG00000001881	555
ENSOCUG00000001882	652
ENSOCUG00000001883	44
ENSOCUG00000001884	847
ENSOCUG00000001885	62
ENSOCUG00000001886	1486
ENSOCUG00000001887	1116
ENSOCUG00000001888	1401
ENSOCUG00000001889	5186
ENSOCUG00000001890	226
ENSOCUG00000001891	6
ENSOCUG00000001892	1340
ENSOCUG00000001894	269
ENSOCUG00000001897	1309
ENSOCUG00000001898	1
ENSOCUG00000001901	0
ENSOCUG00000001902	722
ENSOCUG00000001903	10
ENSOCUG00000001904	0
ENSOCUG00000001907	127
ENSOCUG00000001908	615
ENSOCUG00000001909	104
ENSOCUG00000001910	1503
ENSOCUG00000001911	1846
ENSOCUG00000001912	2809
ENSOCUG00000001913	114
ENSOCUG00000001914	423
ENSOCUG00000001915	1897
ENSOCUG00000001916	7
ENSOCUG00000001918	140
ENSOCUG00000001919	969
ENSOCUG00000001920	915
ENSOCUG00000001921	478
ENSOCUG00000001923	200
ENSOCUG00000001924	308
ENSOCUG00000001925	508
ENSOCUG00000001929	2
ENSOCUG00000001931	519
ENSOCUG00000001933	618
ENSOCUG00000001934	0
ENSOCUG00000001935	0
ENSOCUG00000001937	1083
ENSOCUG00000001938	2652
ENSOCUG00000001941	67
ENSOCUG00000001943	2592
ENSOCUG00000001944	2
ENSOCUG00000001945	0
ENSOCUG00000001946	0
ENSOCUG00000001949	614
ENSOCUG00000001950	0
ENSOCUG00000001951	102
ENSOCUG00000001952	521
ENSOCUG00000001954	162
ENSOCUG00000001955	1
ENSOCUG00000001956	743
ENSOCUG00000001957	3901
ENSOCUG00000001961	32
ENSOCUG00000001962	255
ENSOCUG00000001963	709
ENSOCUG00000001964	1249
ENSOCUG00000001965	1
ENSOCUG00000001966	581
ENSOCUG00000001967	31
ENSOCUG00000001968	3254
ENSOCUG00000001969	156
ENSOCUG00000001970	122
ENSOCUG00000001971	1471
ENSOCUG00000001972	876
ENSOCUG00000001973	14
ENSOCUG00000001975	67
ENSOCUG00000001978	0
ENSOCUG00000001979	883
ENSOCUG00000001980	32
ENSOCUG00000001981	810
ENSOCUG00000001982	4190
ENSOCUG00000001984	157
ENSOCUG00000001985	405
ENSOCUG00000001986	554
ENSOCUG00000001987	156
ENSOCUG00000001988	0
ENSOCUG00000001989	6312
ENSOCUG00000001990	1611
ENSOCUG00000001991	870
ENSOCUG00000001992	3858
ENSOCUG00000001993	277
ENSOCUG00000001994	241
ENSOCUG00000001995	2114
ENSOCUG00000001996	72
ENSOCUG00000001998	2263
ENSOCUG00000001999	806
ENSOCUG00000002000	34
ENSOCUG00000002001	4913
ENSOCUG00000002002	0
ENSOCUG00000002003	769
ENSOCUG00000002004	1655
ENSOCUG00000002006	3734
ENSOCUG00000002007	1944
ENSOCUG00000002008	1646
ENSOCUG00000002009	71
ENSOCUG00000002011	895
ENSOCUG00000002013	2216
ENSOCUG00000002014	2508
ENSOCUG00000002017	62
ENSOCUG00000002018	2577
ENSOCUG00000002019	0
ENSOCUG00000002020	691
ENSOCUG00000002021	8
ENSOCUG00000002022	3903
ENSOCUG00000002023	459
ENSOCUG00000002024	9
ENSOCUG00000002025	4028
ENSOCUG00000002026	0
ENSOCUG00000002027	2254
ENSOCUG00000002028	1029
ENSOCUG00000002029	11
ENSOCUG00000002030	1
ENSOCUG00000002031	682
ENSOCUG00000002032	7
ENSOCUG00000002033	774
ENSOCUG00000002037	7481
ENSOCUG00000002038	3137
ENSOCUG00000002039	0
ENSOCUG00000002040	0
ENSOCUG00000002041	7382
ENSOCUG00000002042	125
ENSOCUG00000002043	1702
ENSOCUG00000002047	308
ENSOCUG00000002050	654
ENSOCUG00000002051	177
ENSOCUG00000002052	1164
ENSOCUG00000002053	2594
ENSOCUG00000002054	678
ENSOCUG00000002055	744
ENSOCUG00000002056	24
ENSOCUG00000002057	4
ENSOCUG00000002058	0
ENSOCUG00000002059	1455
ENSOCUG00000002060	997
ENSOCUG00000002062	0
ENSOCUG00000002063	12696
ENSOCUG00000002064	2
ENSOCUG00000002065	1701
ENSOCUG00000002066	818
ENSOCUG00000002069	0
ENSOCUG00000002071	6072
ENSOCUG00000002072	270
ENSOCUG00000002073	3816
ENSOCUG00000002074	5193
ENSOCUG00000002075	616
ENSOCUG00000002076	653
ENSOCUG00000002078	0
ENSOCUG00000002080	101
ENSOCUG00000002083	86
ENSOCUG00000002084	1916
ENSOCUG00000002085	943
ENSOCUG00000002086	0
ENSOCUG00000002089	0
ENSOCUG00000002090	116
ENSOCUG00000002093	994
ENSOCUG00000002094	16409
ENSOCUG00000002095	200
ENSOCUG00000002097	0
ENSOCUG00000002098	466
ENSOCUG00000002099	23406
ENSOCUG00000002100	1089
ENSOCUG00000002102	577
ENSOCUG00000002103	6
ENSOCUG00000002104	0
ENSOCUG00000002105	1352
ENSOCUG00000002106	350
ENSOCUG00000002107	18257
ENSOCUG00000002108	97
ENSOCUG00000002110	2156
ENSOCUG00000002111	0
ENSOCUG00000002112	22
ENSOCUG00000002114	20
ENSOCUG00000002115	2426
ENSOCUG00000002117	960
ENSOCUG00000002118	265
ENSOCUG00000002119	31
ENSOCUG00000002120	1814
ENSOCUG00000002121	6001
ENSOCUG00000002122	2202
ENSOCUG00000002123	337
ENSOCUG00000002125	2
ENSOCUG00000002126	268
ENSOCUG00000002127	569
ENSOCUG00000002128	218
ENSOCUG00000002129	5655
ENSOCUG00000002131	374
ENSOCUG00000002132	2707
ENSOCUG00000002134	91
ENSOCUG00000002135	1081
ENSOCUG00000002137	1660
ENSOCUG00000002138	0
ENSOCUG00000002139	290
ENSOCUG00000002140	1242
ENSOCUG00000002141	0
ENSOCUG00000002142	5
ENSOCUG00000002143	820
ENSOCUG00000002144	472
ENSOCUG00000002145	528
ENSOCUG00000002146	0
ENSOCUG00000002147	388
ENSOCUG00000002148	2277
ENSOCUG00000002149	432
ENSOCUG00000002150	6308
ENSOCUG00000002151	1935
ENSOCUG00000002152	263
ENSOCUG00000002153	2643
ENSOCUG00000002154	2053
ENSOCUG00000002155	6347
ENSOCUG00000002156	1934
ENSOCUG00000002157	2661
ENSOCUG00000002158	972
ENSOCUG00000002159	851
ENSOCUG00000002160	2001
ENSOCUG00000002163	2555
ENSOCUG00000002165	3467
ENSOCUG00000002166	1377
ENSOCUG00000002167	1002
ENSOCUG00000002171	1710
ENSOCUG00000002172	1124
ENSOCUG00000002173	124
ENSOCUG00000002176	13158
ENSOCUG00000002177	8826
ENSOCUG00000002178	965
ENSOCUG00000002179	2041
ENSOCUG00000002180	2023
ENSOCUG00000002181	4469
ENSOCUG00000002182	924
ENSOCUG00000002183	1087
ENSOCUG00000002185	695
ENSOCUG00000002186	158
ENSOCUG00000002187	10456
ENSOCUG00000002188	169
ENSOCUG00000002189	579
ENSOCUG00000002190	65
ENSOCUG00000002192	173
ENSOCUG00000002193	1307
ENSOCUG00000002194	2178
ENSOCUG00000002196	0
ENSOCUG00000002197	2641
ENSOCUG00000002198	350
ENSOCUG00000002199	0
ENSOCUG00000002200	544
ENSOCUG00000002202	418
ENSOCUG00000002203	5300
ENSOCUG00000002204	1418
ENSOCUG00000002205	765
ENSOCUG00000002206	284
ENSOCUG00000002207	243
ENSOCUG00000002208	6
ENSOCUG00000002210	2079
ENSOCUG00000002211	193
ENSOCUG00000002212	1214
ENSOCUG00000002215	1038
ENSOCUG00000002216	55
ENSOCUG00000002217	967
ENSOCUG00000002218	1606
ENSOCUG00000002219	865
ENSOCUG00000002220	419
ENSOCUG00000002222	11
ENSOCUG00000002223	377
ENSOCUG00000002224	949
ENSOCUG00000002225	5906
ENSOCUG00000002226	1987
ENSOCUG00000002230	9878
ENSOCUG00000002231	2261
ENSOCUG00000002233	35
ENSOCUG00000002235	918
ENSOCUG00000002236	1856
ENSOCUG00000002237	2
ENSOCUG00000002238	2321
ENSOCUG00000002240	893
ENSOCUG00000002241	2771
ENSOCUG00000002242	102
ENSOCUG00000002243	567
ENSOCUG00000002244	7194
ENSOCUG00000002245	885
ENSOCUG00000002246	1490
ENSOCUG00000002248	2086
ENSOCUG00000002249	497
ENSOCUG00000002250	3829
ENSOCUG00000002251	51
ENSOCUG00000002253	210
ENSOCUG00000002254	1657
ENSOCUG00000002256	106
ENSOCUG00000002258	507
ENSOCUG00000002259	823
ENSOCUG00000002260	1072
ENSOCUG00000002261	4
ENSOCUG00000002263	4822
ENSOCUG00000002264	4913
ENSOCUG00000002267	756
ENSOCUG00000002269	289
ENSOCUG00000002271	5142
ENSOCUG00000002272	118
ENSOCUG00000002278	863
ENSOCUG00000002279	107
ENSOCUG00000002281	166
ENSOCUG00000002283	491
ENSOCUG00000002284	75
ENSOCUG00000002285	2248
ENSOCUG00000002287	186
ENSOCUG00000002289	1389
ENSOCUG00000002290	2561
ENSOCUG00000002291	0
ENSOCUG00000002292	2255
ENSOCUG00000002295	546
ENSOCUG00000002296	12
ENSOCUG00000002297	0
ENSOCUG00000002298	2204
ENSOCUG00000002299	704
ENSOCUG00000002300	1463
ENSOCUG00000002301	47
ENSOCUG00000002302	2380
ENSOCUG00000002303	780
ENSOCUG00000002304	7264
ENSOCUG00000002305	0
ENSOCUG00000002306	4
ENSOCUG00000002309	1231
ENSOCUG00000002310	490
ENSOCUG00000002311	20
ENSOCUG00000002312	490
ENSOCUG00000002313	3471
ENSOCUG00000002314	0
ENSOCUG00000002315	2515
ENSOCUG00000002316	2151
ENSOCUG00000002317	0
ENSOCUG00000002318	205
ENSOCUG00000002319	0
ENSOCUG00000002320	1996
ENSOCUG00000002322	759
ENSOCUG00000002323	3635
ENSOCUG00000002324	5948
ENSOCUG00000002325	3729
ENSOCUG00000002326	2255
ENSOCUG00000002331	0
ENSOCUG00000002332	1950
ENSOCUG00000002334	475
ENSOCUG00000002335	151
ENSOCUG00000002336	11
ENSOCUG00000002337	8
ENSOCUG00000002338	23
ENSOCUG00000002339	887
ENSOCUG00000002341	462
ENSOCUG00000002342	27
ENSOCUG00000002344	540
ENSOCUG00000002345	1546
ENSOCUG00000002346	365
ENSOCUG00000002349	30
ENSOCUG00000002350	1029
ENSOCUG00000002352	2955
ENSOCUG00000002353	273
ENSOCUG00000002356	10894
ENSOCUG00000002357	24
ENSOCUG00000002358	90
ENSOCUG00000002360	979
ENSOCUG00000002361	5063
ENSOCUG00000002363	979
ENSOCUG00000002364	47
ENSOCUG00000002365	0
ENSOCUG00000002366	0
ENSOCUG00000002367	80
ENSOCUG00000002368	1311
ENSOCUG00000002369	3
ENSOCUG00000002371	45
ENSOCUG00000002372	2378
ENSOCUG00000002373	89
ENSOCUG00000002375	251
ENSOCUG00000002376	134
ENSOCUG00000002378	784
ENSOCUG00000002379	129
ENSOCUG00000002380	711
ENSOCUG00000002381	72
ENSOCUG00000002383	314
ENSOCUG00000002384	323
ENSOCUG00000002386	3424
ENSOCUG00000002387	1307
ENSOCUG00000002389	1342
ENSOCUG00000002390	1775
ENSOCUG00000002391	1346
ENSOCUG00000002392	2274
ENSOCUG00000002393	350
ENSOCUG00000002394	769
ENSOCUG00000002395	3431
ENSOCUG00000002396	908
ENSOCUG00000002397	2010
ENSOCUG00000002398	3732
ENSOCUG00000002399	86
ENSOCUG00000002400	396
ENSOCUG00000002401	2285
ENSOCUG00000002402	0
ENSOCUG00000002403	980
ENSOCUG00000002404	0
ENSOCUG00000002406	3506
ENSOCUG00000002407	1561
ENSOCUG00000002408	4
ENSOCUG00000002409	1093
ENSOCUG00000002410	1187
ENSOCUG00000002411	121
ENSOCUG00000002412	0
ENSOCUG00000002413	0
ENSOCUG00000002414	1764
ENSOCUG00000002417	405
ENSOCUG00000002418	625
ENSOCUG00000002419	5910
ENSOCUG00000002420	0
ENSOCUG00000002421	1398
ENSOCUG00000002424	44
ENSOCUG00000002425	1352
ENSOCUG00000002426	1632
ENSOCUG00000002427	923
ENSOCUG00000002428	1242
ENSOCUG00000002429	6249
ENSOCUG00000002431	183
ENSOCUG00000002432	1489
ENSOCUG00000002433	1078
ENSOCUG00000002434	948
ENSOCUG00000002435	1001
ENSOCUG00000002436	387
ENSOCUG00000002437	533
ENSOCUG00000002438	1671
ENSOCUG00000002439	563
ENSOCUG00000002440	11
ENSOCUG00000002441	4573
ENSOCUG00000002442	1417
ENSOCUG00000002443	18
ENSOCUG00000002444	337
ENSOCUG00000002445	7344
ENSOCUG00000002447	2400
ENSOCUG00000002448	7342
ENSOCUG00000002449	2402
ENSOCUG00000002450	609
ENSOCUG00000002451	8204
ENSOCUG00000002452	81
ENSOCUG00000002453	0
ENSOCUG00000002455	5251
ENSOCUG00000002456	818
ENSOCUG00000002457	47
ENSOCUG00000002458	80
ENSOCUG00000002461	1163
ENSOCUG00000002462	859
ENSOCUG00000002463	1193
ENSOCUG00000002464	2313
ENSOCUG00000002466	122
ENSOCUG00000002467	2
ENSOCUG00000002468	222
ENSOCUG00000002470	591
ENSOCUG00000002473	112
ENSOCUG00000002474	0
ENSOCUG00000002476	729
ENSOCUG00000002477	15
ENSOCUG00000002478	3030
ENSOCUG00000002480	539
ENSOCUG00000002481	8
ENSOCUG00000002483	248
ENSOCUG00000002484	2071
ENSOCUG00000002485	226
ENSOCUG00000002486	3
ENSOCUG00000002487	7
ENSOCUG00000002488	0
ENSOCUG00000002489	1088
ENSOCUG00000002490	1
ENSOCUG00000002492	158
ENSOCUG00000002494	1128
ENSOCUG00000002495	2344
ENSOCUG00000002496	12
ENSOCUG00000002497	949
ENSOCUG00000002498	1676
ENSOCUG00000002500	6
ENSOCUG00000002503	10
ENSOCUG00000002504	464
ENSOCUG00000002505	3575
ENSOCUG00000002506	4837
ENSOCUG00000002507	708
ENSOCUG00000002508	0
ENSOCUG00000002509	517
ENSOCUG00000002510	46528
ENSOCUG00000002512	3106
ENSOCUG00000002513	0
ENSOCUG00000002515	88
ENSOCUG00000002516	0
ENSOCUG00000002518	2205
ENSOCUG00000002519	672
ENSOCUG00000002522	10
ENSOCUG00000002523	1076
ENSOCUG00000002528	1549
ENSOCUG00000002529	4
ENSOCUG00000002530	163
ENSOCUG00000002533	1494
ENSOCUG00000002536	1922
ENSOCUG00000002537	1030
ENSOCUG00000002539	0
ENSOCUG00000002541	10272
ENSOCUG00000002542	0
ENSOCUG00000002543	4194
ENSOCUG00000002546	0
ENSOCUG00000002549	4776
ENSOCUG00000002551	1162
ENSOCUG00000002553	24
ENSOCUG00000002554	1549
ENSOCUG00000002555	2474
ENSOCUG00000002556	765
ENSOCUG00000002557	1676
ENSOCUG00000002559	293
ENSOCUG00000002562	912
ENSOCUG00000002563	577
ENSOCUG00000002565	179
ENSOCUG00000002566	8
ENSOCUG00000002567	0
ENSOCUG00000002569	1785
ENSOCUG00000002572	54
ENSOCUG00000002573	2008
ENSOCUG00000002574	10
ENSOCUG00000002575	0
ENSOCUG00000002576	504
ENSOCUG00000002577	775
ENSOCUG00000002580	533
ENSOCUG00000002581	7234
ENSOCUG00000002582	4
ENSOCUG00000002583	1151
ENSOCUG00000002584	1
ENSOCUG00000002586	0
ENSOCUG00000002587	218
ENSOCUG00000002591	892
ENSOCUG00000002593	3906
ENSOCUG00000002594	6469
ENSOCUG00000002595	8854
ENSOCUG00000002596	344
ENSOCUG00000002598	2755
ENSOCUG00000002599	0
ENSOCUG00000002601	4157
ENSOCUG00000002602	0
ENSOCUG00000002603	455
ENSOCUG00000002605	0
ENSOCUG00000002606	36
ENSOCUG00000002607	0
ENSOCUG00000002609	346
ENSOCUG00000002610	1026
ENSOCUG00000002611	445
ENSOCUG00000002612	0
ENSOCUG00000002613	154
ENSOCUG00000002614	15
ENSOCUG00000002617	114
ENSOCUG00000002619	853
ENSOCUG00000002620	6
ENSOCUG00000002623	214
ENSOCUG00000002624	4
ENSOCUG00000002626	64
ENSOCUG00000002627	1906
ENSOCUG00000002628	323
ENSOCUG00000002629	2736
ENSOCUG00000002630	28
ENSOCUG00000002631	1829
ENSOCUG00000002632	1
ENSOCUG00000002633	6804
ENSOCUG00000002635	18
ENSOCUG00000002636	3003
ENSOCUG00000002637	1090
ENSOCUG00000002638	394
ENSOCUG00000002641	6702
ENSOCUG00000002642	4
ENSOCUG00000002643	2738
ENSOCUG00000002646	0
ENSOCUG00000002647	57
ENSOCUG00000002648	139
ENSOCUG00000002650	0
ENSOCUG00000002652	1668
ENSOCUG00000002653	1558
ENSOCUG00000002654	0
ENSOCUG00000002655	2803
ENSOCUG00000002656	54
ENSOCUG00000002657	2173
ENSOCUG00000002658	113
ENSOCUG00000002660	0
ENSOCUG00000002662	2437
ENSOCUG00000002663	5515
ENSOCUG00000002665	474
ENSOCUG00000002668	3
ENSOCUG00000002669	1547
ENSOCUG00000002670	1469
ENSOCUG00000002671	3414
ENSOCUG00000002672	67
ENSOCUG00000002673	3778
ENSOCUG00000002674	32
ENSOCUG00000002676	2185
ENSOCUG00000002677	9231
ENSOCUG00000002679	2764
ENSOCUG00000002682	294
ENSOCUG00000002683	4548
ENSOCUG00000002684	0
ENSOCUG00000002685	463
ENSOCUG00000002686	3138
ENSOCUG00000002687	0
ENSOCUG00000002688	241
ENSOCUG00000002689	1582
ENSOCUG00000002690	574
ENSOCUG00000002692	140
ENSOCUG00000002693	0
ENSOCUG00000002694	2325
ENSOCUG00000002695	1612
ENSOCUG00000002696	6351
ENSOCUG00000002697	0
ENSOCUG00000002698	337
ENSOCUG00000002699	415
ENSOCUG00000002701	592
ENSOCUG00000002702	116
ENSOCUG00000002703	69
ENSOCUG00000002704	2543
ENSOCUG00000002705	449
ENSOCUG00000002706	634
ENSOCUG00000002707	359
ENSOCUG00000002710	0
ENSOCUG00000002711	5
ENSOCUG00000002712	4201
ENSOCUG00000002715	891
ENSOCUG00000002716	125
ENSOCUG00000002718	166
ENSOCUG00000002719	53
ENSOCUG00000002720	5329
ENSOCUG00000002722	3941
ENSOCUG00000002723	0
ENSOCUG00000002724	1269
ENSOCUG00000002725	148
ENSOCUG00000002727	3067
ENSOCUG00000002728	2462
ENSOCUG00000002730	180
ENSOCUG00000002732	0
ENSOCUG00000002733	2036
ENSOCUG00000002735	5
ENSOCUG00000002736	762
ENSOCUG00000002737	641
ENSOCUG00000002738	646
ENSOCUG00000002739	5574
ENSOCUG00000002740	800
[truncated: 27,592 more rows]
