# Supplementary material for: A bio-functional polymer that prevents retinal scarring through modulation of NRF2 signalling pathway
Source: Nat Commun. 2022 May 19;13:2796. doi: 10.1038/s41467-022-30474-6 (PMC9119969; doi:10.1038/s41467-022-30474-6)
Supplement: Supplementary file 11 — Source data [file 41467_2022_30474_MOESM11_ESM.zip › NCOMMS-21-46079B_zip/Source data 2_RNA-Seq Data/DESeq2/CountFiles/invivo/RT_N1_sorted.count]

ENSOCUG00000000004	4573
ENSOCUG00000000005	1759
ENSOCUG00000000006	1250
ENSOCUG00000000007	0
ENSOCUG00000000008	2
ENSOCUG00000000009	7321
ENSOCUG00000000010	4195
ENSOCUG00000000012	715
ENSOCUG00000000013	300
ENSOCUG00000000014	21180
ENSOCUG00000000015	1638
ENSOCUG00000000016	194
ENSOCUG00000000017	1319
ENSOCUG00000000018	281
ENSOCUG00000000020	3698
ENSOCUG00000000021	3973
ENSOCUG00000000022	630
ENSOCUG00000000023	287
ENSOCUG00000000024	169
ENSOCUG00000000025	16
ENSOCUG00000000026	2
ENSOCUG00000000028	935
ENSOCUG00000000030	440
ENSOCUG00000000031	0
ENSOCUG00000000032	0
ENSOCUG00000000034	683
ENSOCUG00000000036	0
ENSOCUG00000000038	943
ENSOCUG00000000040	394
ENSOCUG00000000041	0
ENSOCUG00000000044	0
ENSOCUG00000000046	1
ENSOCUG00000000049	15
ENSOCUG00000000051	4056
ENSOCUG00000000055	36
ENSOCUG00000000059	141
ENSOCUG00000000060	13919
ENSOCUG00000000061	79
ENSOCUG00000000063	433
ENSOCUG00000000064	2667
ENSOCUG00000000065	535
ENSOCUG00000000066	145
ENSOCUG00000000068	7385
ENSOCUG00000000069	664
ENSOCUG00000000071	647
ENSOCUG00000000072	77
ENSOCUG00000000073	8952
ENSOCUG00000000074	2531
ENSOCUG00000000075	3750
ENSOCUG00000000076	979
ENSOCUG00000000077	29
ENSOCUG00000000079	0
ENSOCUG00000000080	1279
ENSOCUG00000000081	17537
ENSOCUG00000000083	441
ENSOCUG00000000085	1095
ENSOCUG00000000086	8873
ENSOCUG00000000087	281
ENSOCUG00000000089	0
ENSOCUG00000000090	1805
ENSOCUG00000000091	22
ENSOCUG00000000092	388
ENSOCUG00000000093	576
ENSOCUG00000000094	4
ENSOCUG00000000095	1791
ENSOCUG00000000097	2218
ENSOCUG00000000098	171
ENSOCUG00000000100	3087
ENSOCUG00000000101	93
ENSOCUG00000000102	5439
ENSOCUG00000000103	0
ENSOCUG00000000104	4
ENSOCUG00000000105	4208
ENSOCUG00000000107	1377
ENSOCUG00000000108	416
ENSOCUG00000000109	149
ENSOCUG00000000111	413
ENSOCUG00000000114	2156
ENSOCUG00000000116	3617
ENSOCUG00000000117	6
ENSOCUG00000000119	7
ENSOCUG00000000120	510
ENSOCUG00000000121	87
ENSOCUG00000000122	2539
ENSOCUG00000000123	1329
ENSOCUG00000000127	514
ENSOCUG00000000128	1494
ENSOCUG00000000129	3611
ENSOCUG00000000131	958
ENSOCUG00000000133	83
ENSOCUG00000000134	21863
ENSOCUG00000000136	21
ENSOCUG00000000137	10226
ENSOCUG00000000140	997
ENSOCUG00000000141	952
ENSOCUG00000000142	61
ENSOCUG00000000143	0
ENSOCUG00000000144	223
ENSOCUG00000000145	1099
ENSOCUG00000000146	2539
ENSOCUG00000000148	657
ENSOCUG00000000149	1111
ENSOCUG00000000151	36
ENSOCUG00000000152	2897
ENSOCUG00000000153	413
ENSOCUG00000000154	0
ENSOCUG00000000155	927
ENSOCUG00000000156	40854
ENSOCUG00000000157	2073
ENSOCUG00000000158	6736
ENSOCUG00000000159	376
ENSOCUG00000000161	490
ENSOCUG00000000162	565
ENSOCUG00000000163	4364
ENSOCUG00000000164	2065
ENSOCUG00000000166	414
ENSOCUG00000000167	2314
ENSOCUG00000000169	0
ENSOCUG00000000170	1645
ENSOCUG00000000171	51
ENSOCUG00000000172	273
ENSOCUG00000000173	3937
ENSOCUG00000000174	809
ENSOCUG00000000175	42
ENSOCUG00000000176	66
ENSOCUG00000000178	449
ENSOCUG00000000179	5336
ENSOCUG00000000181	785
ENSOCUG00000000182	703
ENSOCUG00000000184	4466
ENSOCUG00000000185	352
ENSOCUG00000000186	2522
ENSOCUG00000000187	1639
ENSOCUG00000000188	762
ENSOCUG00000000191	586
ENSOCUG00000000193	2401
ENSOCUG00000000194	11
ENSOCUG00000000197	11283
ENSOCUG00000000199	0
ENSOCUG00000000200	1666
ENSOCUG00000000201	254
ENSOCUG00000000203	264
ENSOCUG00000000204	3
ENSOCUG00000000205	15
ENSOCUG00000000206	20
ENSOCUG00000000208	395
ENSOCUG00000000210	0
ENSOCUG00000000213	4763
ENSOCUG00000000214	395
ENSOCUG00000000215	1368
ENSOCUG00000000218	695
ENSOCUG00000000219	89
ENSOCUG00000000220	7255
ENSOCUG00000000221	3
ENSOCUG00000000222	73
ENSOCUG00000000224	465
ENSOCUG00000000227	520
ENSOCUG00000000228	1132
ENSOCUG00000000229	3887
ENSOCUG00000000230	1285
ENSOCUG00000000231	896
ENSOCUG00000000232	4
ENSOCUG00000000234	3404
ENSOCUG00000000236	458
ENSOCUG00000000237	530
ENSOCUG00000000239	0
ENSOCUG00000000241	4
ENSOCUG00000000242	22
ENSOCUG00000000243	0
ENSOCUG00000000244	1438
ENSOCUG00000000245	4137
ENSOCUG00000000247	1030
ENSOCUG00000000248	1287
ENSOCUG00000000249	666
ENSOCUG00000000250	8
ENSOCUG00000000251	7891
ENSOCUG00000000252	2426
ENSOCUG00000000255	212
ENSOCUG00000000256	436
ENSOCUG00000000258	265
ENSOCUG00000000259	309
ENSOCUG00000000263	234
ENSOCUG00000000264	14187
ENSOCUG00000000265	12808
ENSOCUG00000000266	82
ENSOCUG00000000268	8359
ENSOCUG00000000269	1294
ENSOCUG00000000270	1890
ENSOCUG00000000271	150
ENSOCUG00000000272	5270
ENSOCUG00000000274	2663
ENSOCUG00000000276	287
ENSOCUG00000000277	1421
ENSOCUG00000000278	2599
ENSOCUG00000000280	1489
ENSOCUG00000000281	524
ENSOCUG00000000285	963
ENSOCUG00000000286	1226
ENSOCUG00000000289	648
ENSOCUG00000000290	383
ENSOCUG00000000291	5108
ENSOCUG00000000292	6922
ENSOCUG00000000293	59
ENSOCUG00000000297	199
ENSOCUG00000000298	4728
ENSOCUG00000000299	0
ENSOCUG00000000300	1169
ENSOCUG00000000301	205
ENSOCUG00000000302	313
ENSOCUG00000000303	0
ENSOCUG00000000304	1356
ENSOCUG00000000305	31
ENSOCUG00000000306	478
ENSOCUG00000000307	1343
ENSOCUG00000000308	4
ENSOCUG00000000309	0
ENSOCUG00000000310	418
ENSOCUG00000000312	1283
ENSOCUG00000000313	0
ENSOCUG00000000315	1131
ENSOCUG00000000318	1690
ENSOCUG00000000319	48
ENSOCUG00000000320	92
ENSOCUG00000000321	0
ENSOCUG00000000322	837
ENSOCUG00000000323	2794
ENSOCUG00000000324	63
ENSOCUG00000000325	3
ENSOCUG00000000326	2037
ENSOCUG00000000328	4366
ENSOCUG00000000329	24
ENSOCUG00000000330	0
ENSOCUG00000000331	810
ENSOCUG00000000333	265
ENSOCUG00000000334	3186
ENSOCUG00000000336	1711
ENSOCUG00000000338	1337
ENSOCUG00000000339	203
ENSOCUG00000000341	426
ENSOCUG00000000342	308
ENSOCUG00000000343	3359
ENSOCUG00000000344	872
ENSOCUG00000000345	60
ENSOCUG00000000346	2355
ENSOCUG00000000347	871
ENSOCUG00000000348	1139
ENSOCUG00000000349	453
ENSOCUG00000000350	0
ENSOCUG00000000353	502
ENSOCUG00000000354	241
ENSOCUG00000000355	1233
ENSOCUG00000000356	432
ENSOCUG00000000357	830
ENSOCUG00000000358	2290
ENSOCUG00000000359	3245
ENSOCUG00000000360	663
ENSOCUG00000000361	1
ENSOCUG00000000363	0
ENSOCUG00000000364	486
ENSOCUG00000000365	649
ENSOCUG00000000367	3213
ENSOCUG00000000368	735
ENSOCUG00000000370	77
ENSOCUG00000000371	29
ENSOCUG00000000373	0
ENSOCUG00000000374	84
ENSOCUG00000000375	560
ENSOCUG00000000377	65
ENSOCUG00000000378	33
ENSOCUG00000000379	22
ENSOCUG00000000380	173
ENSOCUG00000000381	8385
ENSOCUG00000000382	1571
ENSOCUG00000000383	17
ENSOCUG00000000384	404
ENSOCUG00000000385	1873
ENSOCUG00000000387	0
ENSOCUG00000000388	278
ENSOCUG00000000389	0
ENSOCUG00000000391	101
ENSOCUG00000000392	802
ENSOCUG00000000393	0
ENSOCUG00000000397	801
ENSOCUG00000000398	2394
ENSOCUG00000000399	0
ENSOCUG00000000401	849
ENSOCUG00000000402	9
ENSOCUG00000000403	679
ENSOCUG00000000404	4682
ENSOCUG00000000405	628
ENSOCUG00000000406	1800
ENSOCUG00000000407	170
ENSOCUG00000000408	2877
ENSOCUG00000000409	283
ENSOCUG00000000410	306
ENSOCUG00000000412	401
ENSOCUG00000000416	3069
ENSOCUG00000000418	2
ENSOCUG00000000421	67
ENSOCUG00000000422	135
ENSOCUG00000000425	4888
ENSOCUG00000000426	378
ENSOCUG00000000427	26
ENSOCUG00000000429	2667
ENSOCUG00000000431	4429
ENSOCUG00000000432	4498
ENSOCUG00000000435	35
ENSOCUG00000000436	1
ENSOCUG00000000437	9
ENSOCUG00000000438	0
ENSOCUG00000000439	2268
ENSOCUG00000000440	470
ENSOCUG00000000441	2
ENSOCUG00000000442	3243
ENSOCUG00000000444	132
ENSOCUG00000000445	81
ENSOCUG00000000446	149
ENSOCUG00000000448	105
ENSOCUG00000000451	117
ENSOCUG00000000454	0
ENSOCUG00000000455	1310
ENSOCUG00000000457	0
ENSOCUG00000000459	1725
ENSOCUG00000000460	0
ENSOCUG00000000461	1205
ENSOCUG00000000462	6155
ENSOCUG00000000463	1551
ENSOCUG00000000464	769
ENSOCUG00000000466	1341
ENSOCUG00000000467	893
ENSOCUG00000000468	5
ENSOCUG00000000470	1144
ENSOCUG00000000471	12
ENSOCUG00000000472	1098
ENSOCUG00000000473	2410
ENSOCUG00000000474	0
ENSOCUG00000000475	1443
ENSOCUG00000000476	98
ENSOCUG00000000477	2798
ENSOCUG00000000478	81
ENSOCUG00000000479	2789
ENSOCUG00000000481	2336
ENSOCUG00000000482	446
ENSOCUG00000000483	5
ENSOCUG00000000484	1689
ENSOCUG00000000485	845
ENSOCUG00000000486	507
ENSOCUG00000000487	1164
ENSOCUG00000000488	50
ENSOCUG00000000489	567
ENSOCUG00000000491	5
ENSOCUG00000000493	6380
ENSOCUG00000000494	809
ENSOCUG00000000495	0
ENSOCUG00000000498	1635
ENSOCUG00000000499	3241
ENSOCUG00000000500	369
ENSOCUG00000000501	3
ENSOCUG00000000502	3857
ENSOCUG00000000503	3006
ENSOCUG00000000504	0
ENSOCUG00000000506	32
ENSOCUG00000000507	993
ENSOCUG00000000508	804
ENSOCUG00000000509	185
ENSOCUG00000000510	1529
ENSOCUG00000000511	2155
ENSOCUG00000000512	3814
ENSOCUG00000000513	68
ENSOCUG00000000515	195
ENSOCUG00000000516	3571
ENSOCUG00000000517	0
ENSOCUG00000000518	1493
ENSOCUG00000000520	473
ENSOCUG00000000521	1955
ENSOCUG00000000522	95
ENSOCUG00000000524	36
ENSOCUG00000000525	2297
ENSOCUG00000000526	274
ENSOCUG00000000527	3127
ENSOCUG00000000528	0
ENSOCUG00000000530	457
ENSOCUG00000000531	863
ENSOCUG00000000532	22
ENSOCUG00000000533	244
ENSOCUG00000000534	12
ENSOCUG00000000535	18
ENSOCUG00000000536	113
ENSOCUG00000000539	5
ENSOCUG00000000540	320
ENSOCUG00000000541	114
ENSOCUG00000000543	468
ENSOCUG00000000544	0
ENSOCUG00000000545	15
ENSOCUG00000000547	31
ENSOCUG00000000548	1029
ENSOCUG00000000551	8
ENSOCUG00000000552	6731
ENSOCUG00000000553	327
ENSOCUG00000000554	61
ENSOCUG00000000555	146
ENSOCUG00000000557	23
ENSOCUG00000000558	40
ENSOCUG00000000559	20
ENSOCUG00000000560	11
ENSOCUG00000000562	1869
ENSOCUG00000000563	0
ENSOCUG00000000564	760
ENSOCUG00000000565	394
ENSOCUG00000000566	1518
ENSOCUG00000000567	0
ENSOCUG00000000568	1
ENSOCUG00000000569	1
ENSOCUG00000000572	1733
ENSOCUG00000000573	1719
ENSOCUG00000000574	2434
ENSOCUG00000000575	845
ENSOCUG00000000576	571
ENSOCUG00000000577	823
ENSOCUG00000000578	934
ENSOCUG00000000579	28
ENSOCUG00000000580	5
ENSOCUG00000000581	650
ENSOCUG00000000582	2946
ENSOCUG00000000583	991
ENSOCUG00000000584	587
ENSOCUG00000000585	259
ENSOCUG00000000586	912
ENSOCUG00000000587	2984
ENSOCUG00000000588	1285
ENSOCUG00000000590	1794
ENSOCUG00000000591	0
ENSOCUG00000000592	13113
ENSOCUG00000000593	2286
ENSOCUG00000000594	1236
ENSOCUG00000000595	1676
ENSOCUG00000000596	1504
ENSOCUG00000000597	202
ENSOCUG00000000598	2215
ENSOCUG00000000601	2800
ENSOCUG00000000602	211
ENSOCUG00000000603	18
ENSOCUG00000000604	12380
ENSOCUG00000000606	346
ENSOCUG00000000608	910
ENSOCUG00000000611	887
ENSOCUG00000000612	109
ENSOCUG00000000613	1040
ENSOCUG00000000614	1567
ENSOCUG00000000615	1226
ENSOCUG00000000616	12
ENSOCUG00000000617	533
ENSOCUG00000000618	3028
ENSOCUG00000000619	48
ENSOCUG00000000621	26
ENSOCUG00000000623	18
ENSOCUG00000000624	1010
ENSOCUG00000000625	1424
ENSOCUG00000000626	88
ENSOCUG00000000628	1789
ENSOCUG00000000629	475
ENSOCUG00000000630	473
ENSOCUG00000000631	19
ENSOCUG00000000632	0
ENSOCUG00000000633	2132
ENSOCUG00000000634	621
ENSOCUG00000000635	12
ENSOCUG00000000636	3950
ENSOCUG00000000637	262
ENSOCUG00000000638	254
ENSOCUG00000000641	77
ENSOCUG00000000644	0
ENSOCUG00000000645	768
ENSOCUG00000000649	860
ENSOCUG00000000650	98
ENSOCUG00000000651	371
ENSOCUG00000000652	0
ENSOCUG00000000653	4754
ENSOCUG00000000655	57
ENSOCUG00000000656	3
ENSOCUG00000000657	108
ENSOCUG00000000658	153
ENSOCUG00000000659	1
ENSOCUG00000000660	0
ENSOCUG00000000661	3494
ENSOCUG00000000663	0
ENSOCUG00000000664	1542
ENSOCUG00000000666	4
ENSOCUG00000000668	2065
ENSOCUG00000000669	75
ENSOCUG00000000670	922
ENSOCUG00000000671	240
ENSOCUG00000000672	939
ENSOCUG00000000673	289
ENSOCUG00000000674	2382
ENSOCUG00000000676	3920
ENSOCUG00000000677	24886
ENSOCUG00000000678	268
ENSOCUG00000000679	5192
ENSOCUG00000000680	1226
ENSOCUG00000000681	985
ENSOCUG00000000682	2138
ENSOCUG00000000683	1419
ENSOCUG00000000684	2977
ENSOCUG00000000686	11
ENSOCUG00000000687	1251
ENSOCUG00000000688	876
ENSOCUG00000000689	413
ENSOCUG00000000691	0
ENSOCUG00000000692	2409
ENSOCUG00000000693	0
ENSOCUG00000000694	165
ENSOCUG00000000695	1023
ENSOCUG00000000696	54
ENSOCUG00000000697	1148
ENSOCUG00000000698	0
ENSOCUG00000000699	21
ENSOCUG00000000702	0
ENSOCUG00000000703	12
ENSOCUG00000000704	0
ENSOCUG00000000705	0
ENSOCUG00000000706	4830
ENSOCUG00000000707	3805
ENSOCUG00000000708	3302
ENSOCUG00000000709	1654
ENSOCUG00000000711	234
ENSOCUG00000000713	805
ENSOCUG00000000714	1694
ENSOCUG00000000715	1257
ENSOCUG00000000716	99
ENSOCUG00000000717	26180
ENSOCUG00000000718	2227
ENSOCUG00000000719	541
ENSOCUG00000000720	1555
ENSOCUG00000000721	95
ENSOCUG00000000722	346
ENSOCUG00000000723	300
ENSOCUG00000000724	22
ENSOCUG00000000725	0
ENSOCUG00000000727	1725
ENSOCUG00000000728	207
ENSOCUG00000000730	58
ENSOCUG00000000731	2761
ENSOCUG00000000732	681
ENSOCUG00000000733	389
ENSOCUG00000000734	16208
ENSOCUG00000000736	1243
ENSOCUG00000000737	76
ENSOCUG00000000738	360
ENSOCUG00000000739	2
ENSOCUG00000000740	1619
ENSOCUG00000000741	1565
ENSOCUG00000000742	4
ENSOCUG00000000743	2992
ENSOCUG00000000744	850
ENSOCUG00000000749	74
ENSOCUG00000000750	821
ENSOCUG00000000751	2
ENSOCUG00000000754	395
ENSOCUG00000000755	2467
ENSOCUG00000000756	2308
ENSOCUG00000000757	63
ENSOCUG00000000758	1135
ENSOCUG00000000760	28
ENSOCUG00000000761	275
ENSOCUG00000000763	267
ENSOCUG00000000764	492
ENSOCUG00000000765	1356
ENSOCUG00000000766	0
ENSOCUG00000000769	1121
ENSOCUG00000000771	17
ENSOCUG00000000774	1864
ENSOCUG00000000775	225
ENSOCUG00000000776	2645
ENSOCUG00000000777	0
ENSOCUG00000000778	13600
ENSOCUG00000000779	7
ENSOCUG00000000780	2707
ENSOCUG00000000781	3193
ENSOCUG00000000784	486
ENSOCUG00000000786	292
ENSOCUG00000000787	1634
ENSOCUG00000000788	21
ENSOCUG00000000789	2369
ENSOCUG00000000790	2876
ENSOCUG00000000791	5337
ENSOCUG00000000792	2628
ENSOCUG00000000793	160
ENSOCUG00000000794	379
ENSOCUG00000000795	3259
ENSOCUG00000000796	53
ENSOCUG00000000797	0
ENSOCUG00000000798	350
ENSOCUG00000000799	5
ENSOCUG00000000800	1123
ENSOCUG00000000802	705
ENSOCUG00000000803	1367
ENSOCUG00000000804	5768
ENSOCUG00000000805	854
ENSOCUG00000000806	1912
ENSOCUG00000000807	2697
ENSOCUG00000000809	3
ENSOCUG00000000810	704
ENSOCUG00000000811	849
ENSOCUG00000000812	328
ENSOCUG00000000813	8
ENSOCUG00000000814	0
ENSOCUG00000000815	1288
ENSOCUG00000000816	3379
ENSOCUG00000000817	7134
ENSOCUG00000000818	2941
ENSOCUG00000000819	1261
ENSOCUG00000000820	784
ENSOCUG00000000821	1688
ENSOCUG00000000822	3957
ENSOCUG00000000823	797
ENSOCUG00000000824	4433
ENSOCUG00000000825	0
ENSOCUG00000000826	535
ENSOCUG00000000827	5822
ENSOCUG00000000828	1091
ENSOCUG00000000829	1544
ENSOCUG00000000831	0
ENSOCUG00000000832	1206
ENSOCUG00000000833	1483
ENSOCUG00000000834	171
ENSOCUG00000000835	511
ENSOCUG00000000836	0
ENSOCUG00000000837	10500
ENSOCUG00000000847	6426
ENSOCUG00000000848	6070
ENSOCUG00000000849	1211
ENSOCUG00000000850	1535
ENSOCUG00000000851	10820
ENSOCUG00000000852	2597
ENSOCUG00000000853	89
ENSOCUG00000000854	199
ENSOCUG00000000855	327
ENSOCUG00000000857	496
ENSOCUG00000000859	361
ENSOCUG00000000861	547
ENSOCUG00000000863	305
ENSOCUG00000000864	13356
ENSOCUG00000000865	879
ENSOCUG00000000866	1590
ENSOCUG00000000867	663
ENSOCUG00000000868	0
ENSOCUG00000000869	4
ENSOCUG00000000872	0
ENSOCUG00000000874	2604
ENSOCUG00000000875	637
ENSOCUG00000000876	1768
ENSOCUG00000000877	3
ENSOCUG00000000878	1451
ENSOCUG00000000880	3767
ENSOCUG00000000881	112
ENSOCUG00000000882	888
ENSOCUG00000000883	3
ENSOCUG00000000884	1346
ENSOCUG00000000885	1390
ENSOCUG00000000887	623
ENSOCUG00000000888	175
ENSOCUG00000000889	215
ENSOCUG00000000894	0
ENSOCUG00000000895	7
ENSOCUG00000000896	715
ENSOCUG00000000897	721
ENSOCUG00000000898	1518
ENSOCUG00000000901	9890
ENSOCUG00000000903	109
ENSOCUG00000000905	40
ENSOCUG00000000906	0
ENSOCUG00000000907	2498
ENSOCUG00000000908	0
ENSOCUG00000000909	998
ENSOCUG00000000910	1835
ENSOCUG00000000911	1105
ENSOCUG00000000912	0
ENSOCUG00000000915	2500
ENSOCUG00000000916	405
ENSOCUG00000000918	1
ENSOCUG00000000919	497
ENSOCUG00000000920	244
ENSOCUG00000000921	359
ENSOCUG00000000922	1485
ENSOCUG00000000923	733
ENSOCUG00000000924	386
ENSOCUG00000000925	2553
ENSOCUG00000000927	135
ENSOCUG00000000928	5433
ENSOCUG00000000929	422
ENSOCUG00000000930	334
ENSOCUG00000000931	431
ENSOCUG00000000932	48
ENSOCUG00000000933	746
ENSOCUG00000000934	1045
ENSOCUG00000000936	1397
ENSOCUG00000000937	2207
ENSOCUG00000000938	1455
ENSOCUG00000000939	602
ENSOCUG00000000940	307
ENSOCUG00000000941	3923
ENSOCUG00000000942	6660
ENSOCUG00000000943	123
ENSOCUG00000000944	1205
ENSOCUG00000000945	321
ENSOCUG00000000947	1232
ENSOCUG00000000948	1965
ENSOCUG00000000950	1502
ENSOCUG00000000953	0
ENSOCUG00000000956	3898
ENSOCUG00000000957	5
ENSOCUG00000000959	14711
ENSOCUG00000000960	2348
ENSOCUG00000000962	47
ENSOCUG00000000963	1535
ENSOCUG00000000965	770
ENSOCUG00000000966	1210
ENSOCUG00000000967	10042
ENSOCUG00000000968	13
ENSOCUG00000000969	8
ENSOCUG00000000972	973
ENSOCUG00000000973	177
ENSOCUG00000000974	30
ENSOCUG00000000977	297
ENSOCUG00000000978	885
ENSOCUG00000000980	2470
ENSOCUG00000000981	293
ENSOCUG00000000982	731
ENSOCUG00000000983	438
ENSOCUG00000000984	2837
ENSOCUG00000000986	19
ENSOCUG00000000987	11632
ENSOCUG00000000988	3158
ENSOCUG00000000989	4123
ENSOCUG00000000990	311
ENSOCUG00000000991	3780
ENSOCUG00000000996	11046
ENSOCUG00000000997	315
ENSOCUG00000000998	270
ENSOCUG00000000999	144
ENSOCUG00000001001	97
ENSOCUG00000001002	799
ENSOCUG00000001004	0
ENSOCUG00000001005	2658
ENSOCUG00000001006	164
ENSOCUG00000001008	1116
ENSOCUG00000001009	2812
ENSOCUG00000001011	893
ENSOCUG00000001012	0
ENSOCUG00000001013	17562
ENSOCUG00000001016	5255
ENSOCUG00000001018	17
ENSOCUG00000001019	28
ENSOCUG00000001020	1022
ENSOCUG00000001021	0
ENSOCUG00000001022	0
ENSOCUG00000001023	6915
ENSOCUG00000001026	995
ENSOCUG00000001027	3
ENSOCUG00000001028	165
ENSOCUG00000001029	6
ENSOCUG00000001030	803
ENSOCUG00000001031	792
ENSOCUG00000001032	0
ENSOCUG00000001033	6
ENSOCUG00000001034	182
ENSOCUG00000001035	47
ENSOCUG00000001036	0
ENSOCUG00000001037	0
ENSOCUG00000001039	1574
ENSOCUG00000001040	0
ENSOCUG00000001041	675
ENSOCUG00000001042	5397
ENSOCUG00000001043	1727
ENSOCUG00000001045	260
ENSOCUG00000001046	0
ENSOCUG00000001047	1016
ENSOCUG00000001048	1074
ENSOCUG00000001049	213
ENSOCUG00000001050	2595
ENSOCUG00000001051	4527
ENSOCUG00000001052	3208
ENSOCUG00000001053	720
ENSOCUG00000001054	447
ENSOCUG00000001055	1296
ENSOCUG00000001057	1052
ENSOCUG00000001058	390
ENSOCUG00000001060	1454
ENSOCUG00000001062	617
ENSOCUG00000001063	0
ENSOCUG00000001067	0
ENSOCUG00000001070	0
ENSOCUG00000001071	0
ENSOCUG00000001072	19
ENSOCUG00000001073	1071
ENSOCUG00000001074	0
ENSOCUG00000001075	94
ENSOCUG00000001076	345
ENSOCUG00000001077	1
ENSOCUG00000001078	1080
ENSOCUG00000001081	4964
ENSOCUG00000001082	2227
ENSOCUG00000001083	0
ENSOCUG00000001084	167
ENSOCUG00000001085	386
ENSOCUG00000001086	258
ENSOCUG00000001087	0
ENSOCUG00000001088	269
ENSOCUG00000001089	2791
ENSOCUG00000001090	0
ENSOCUG00000001092	0
ENSOCUG00000001093	573
ENSOCUG00000001094	0
ENSOCUG00000001096	1048
ENSOCUG00000001097	487
ENSOCUG00000001098	5
ENSOCUG00000001099	0
ENSOCUG00000001100	24
ENSOCUG00000001101	6602
ENSOCUG00000001102	4387
ENSOCUG00000001103	5
ENSOCUG00000001104	7287
ENSOCUG00000001105	3
ENSOCUG00000001106	1299
ENSOCUG00000001107	75
ENSOCUG00000001108	3935
ENSOCUG00000001109	4710
ENSOCUG00000001110	2
ENSOCUG00000001111	1440
ENSOCUG00000001112	7691
ENSOCUG00000001113	5228
ENSOCUG00000001114	31
ENSOCUG00000001116	192
ENSOCUG00000001117	90
ENSOCUG00000001119	777
ENSOCUG00000001120	4603
ENSOCUG00000001121	1196
ENSOCUG00000001122	1
ENSOCUG00000001124	1223
ENSOCUG00000001125	1448
ENSOCUG00000001127	280
ENSOCUG00000001129	13
ENSOCUG00000001130	171
ENSOCUG00000001131	599
ENSOCUG00000001134	0
ENSOCUG00000001135	10472
ENSOCUG00000001136	5
ENSOCUG00000001137	590
ENSOCUG00000001138	663
ENSOCUG00000001139	32
ENSOCUG00000001142	1381
ENSOCUG00000001144	43305
ENSOCUG00000001145	405
ENSOCUG00000001150	4
ENSOCUG00000001151	0
ENSOCUG00000001152	758
ENSOCUG00000001155	8388
ENSOCUG00000001156	0
ENSOCUG00000001157	0
ENSOCUG00000001158	16
ENSOCUG00000001159	0
ENSOCUG00000001160	0
ENSOCUG00000001161	3135
ENSOCUG00000001162	5621
ENSOCUG00000001164	2804
ENSOCUG00000001165	3996
ENSOCUG00000001166	616
ENSOCUG00000001168	1277
ENSOCUG00000001169	23
ENSOCUG00000001170	542
ENSOCUG00000001171	66
ENSOCUG00000001172	1124
ENSOCUG00000001173	734
ENSOCUG00000001174	472
ENSOCUG00000001175	2756
ENSOCUG00000001177	26
ENSOCUG00000001178	698
ENSOCUG00000001179	2973
ENSOCUG00000001180	2944
ENSOCUG00000001181	114
ENSOCUG00000001183	6563
ENSOCUG00000001184	1853
ENSOCUG00000001186	1848
ENSOCUG00000001188	3
ENSOCUG00000001190	763
ENSOCUG00000001191	912
ENSOCUG00000001192	0
ENSOCUG00000001196	381
ENSOCUG00000001197	880
ENSOCUG00000001200	196
ENSOCUG00000001201	13
ENSOCUG00000001203	1158
ENSOCUG00000001205	846
ENSOCUG00000001207	8965
ENSOCUG00000001208	129
ENSOCUG00000001209	19
ENSOCUG00000001211	396
ENSOCUG00000001212	3522
ENSOCUG00000001215	4934
ENSOCUG00000001216	820
ENSOCUG00000001217	2720
ENSOCUG00000001218	25
ENSOCUG00000001219	832
ENSOCUG00000001220	3595
ENSOCUG00000001222	125
ENSOCUG00000001223	911
ENSOCUG00000001224	611
ENSOCUG00000001225	174
ENSOCUG00000001227	244
ENSOCUG00000001228	3998
ENSOCUG00000001229	215
ENSOCUG00000001230	18
ENSOCUG00000001231	24
ENSOCUG00000001232	6088
ENSOCUG00000001233	893
ENSOCUG00000001234	10
ENSOCUG00000001235	166
ENSOCUG00000001236	15
ENSOCUG00000001239	592
ENSOCUG00000001241	1315
ENSOCUG00000001242	11
ENSOCUG00000001246	3512
ENSOCUG00000001247	1194
ENSOCUG00000001248	27
ENSOCUG00000001249	2299
ENSOCUG00000001250	97
ENSOCUG00000001254	1886
ENSOCUG00000001255	18
ENSOCUG00000001257	126
ENSOCUG00000001258	23
ENSOCUG00000001259	0
ENSOCUG00000001263	20
ENSOCUG00000001264	21
ENSOCUG00000001265	428
ENSOCUG00000001266	3491
ENSOCUG00000001267	0
ENSOCUG00000001269	5888
ENSOCUG00000001270	477
ENSOCUG00000001271	3423
ENSOCUG00000001272	1464
ENSOCUG00000001277	906
ENSOCUG00000001278	221
ENSOCUG00000001279	28
ENSOCUG00000001280	120775
ENSOCUG00000001281	2531
ENSOCUG00000001284	2205
ENSOCUG00000001286	5074
ENSOCUG00000001288	15963
ENSOCUG00000001289	5797
ENSOCUG00000001290	553
ENSOCUG00000001292	113
ENSOCUG00000001294	2
ENSOCUG00000001295	1421
ENSOCUG00000001296	55
ENSOCUG00000001297	1081
ENSOCUG00000001299	526
ENSOCUG00000001300	1164
ENSOCUG00000001301	0
ENSOCUG00000001302	26
ENSOCUG00000001303	3770
ENSOCUG00000001304	2150
ENSOCUG00000001305	16
ENSOCUG00000001306	3063
ENSOCUG00000001307	1908
ENSOCUG00000001309	23
ENSOCUG00000001310	680
ENSOCUG00000001311	1622
ENSOCUG00000001315	3179
ENSOCUG00000001316	0
ENSOCUG00000001317	944
ENSOCUG00000001319	3439
ENSOCUG00000001320	705
ENSOCUG00000001322	22
ENSOCUG00000001324	13457
ENSOCUG00000001326	598
ENSOCUG00000001327	0
ENSOCUG00000001328	1459
ENSOCUG00000001331	0
ENSOCUG00000001333	191
ENSOCUG00000001334	3897
ENSOCUG00000001335	34
ENSOCUG00000001336	1785
ENSOCUG00000001337	211
ENSOCUG00000001338	534
ENSOCUG00000001341	0
ENSOCUG00000001342	28
ENSOCUG00000001343	18672
ENSOCUG00000001345	0
ENSOCUG00000001346	0
ENSOCUG00000001347	0
ENSOCUG00000001349	1377
ENSOCUG00000001351	1
ENSOCUG00000001352	6724
ENSOCUG00000001353	4281
ENSOCUG00000001355	8
ENSOCUG00000001357	4687
ENSOCUG00000001360	9
ENSOCUG00000001361	0
ENSOCUG00000001362	622
ENSOCUG00000001363	0
ENSOCUG00000001366	7
ENSOCUG00000001367	0
ENSOCUG00000001368	18
ENSOCUG00000001370	37293
ENSOCUG00000001372	17
ENSOCUG00000001373	1220
ENSOCUG00000001374	160
ENSOCUG00000001375	382
ENSOCUG00000001376	4
ENSOCUG00000001377	0
ENSOCUG00000001378	1
ENSOCUG00000001380	222
ENSOCUG00000001382	1349
ENSOCUG00000001383	1202
ENSOCUG00000001384	633
ENSOCUG00000001385	0
ENSOCUG00000001386	1145
ENSOCUG00000001387	940
ENSOCUG00000001388	0
ENSOCUG00000001389	112
ENSOCUG00000001390	9302
ENSOCUG00000001391	619
ENSOCUG00000001392	813
ENSOCUG00000001393	81
ENSOCUG00000001397	1106
ENSOCUG00000001398	1621
ENSOCUG00000001401	4325
ENSOCUG00000001402	3730
ENSOCUG00000001405	167
ENSOCUG00000001406	1249
ENSOCUG00000001407	1194
ENSOCUG00000001408	7
ENSOCUG00000001409	2371
ENSOCUG00000001410	20
ENSOCUG00000001411	0
ENSOCUG00000001412	2678
ENSOCUG00000001414	7375
ENSOCUG00000001415	113
ENSOCUG00000001418	1355
ENSOCUG00000001419	250
ENSOCUG00000001420	6211
ENSOCUG00000001422	3005
ENSOCUG00000001424	45
ENSOCUG00000001425	1996
ENSOCUG00000001426	598
ENSOCUG00000001427	698
ENSOCUG00000001428	3303
ENSOCUG00000001429	352
ENSOCUG00000001430	4190
ENSOCUG00000001432	549
ENSOCUG00000001434	780
ENSOCUG00000001435	4127
ENSOCUG00000001436	324
ENSOCUG00000001437	18
ENSOCUG00000001438	661
ENSOCUG00000001439	5261
ENSOCUG00000001440	0
ENSOCUG00000001443	1643
ENSOCUG00000001444	3953
ENSOCUG00000001445	0
ENSOCUG00000001446	515
ENSOCUG00000001447	1214
ENSOCUG00000001448	713
ENSOCUG00000001452	37
ENSOCUG00000001454	689
ENSOCUG00000001455	41524
ENSOCUG00000001456	3133
ENSOCUG00000001457	0
ENSOCUG00000001459	1175
ENSOCUG00000001460	1373
ENSOCUG00000001461	866
ENSOCUG00000001462	260
ENSOCUG00000001463	0
ENSOCUG00000001464	3991
ENSOCUG00000001465	458
ENSOCUG00000001466	0
ENSOCUG00000001467	454
ENSOCUG00000001468	20721
ENSOCUG00000001469	1103
ENSOCUG00000001473	6819
ENSOCUG00000001475	1297
ENSOCUG00000001477	0
ENSOCUG00000001478	923
ENSOCUG00000001479	2182
ENSOCUG00000001480	1421
ENSOCUG00000001481	1914
ENSOCUG00000001484	34686
ENSOCUG00000001485	0
ENSOCUG00000001488	498
ENSOCUG00000001489	32
ENSOCUG00000001490	62
ENSOCUG00000001491	0
ENSOCUG00000001493	0
ENSOCUG00000001495	0
ENSOCUG00000001496	31099
ENSOCUG00000001497	270
ENSOCUG00000001498	1475
ENSOCUG00000001499	91
ENSOCUG00000001500	1503
ENSOCUG00000001501	858
ENSOCUG00000001504	2267
ENSOCUG00000001508	0
ENSOCUG00000001510	0
ENSOCUG00000001512	2
ENSOCUG00000001513	1213
ENSOCUG00000001514	0
ENSOCUG00000001515	0
ENSOCUG00000001517	1145
ENSOCUG00000001518	21
ENSOCUG00000001519	719
ENSOCUG00000001522	3
ENSOCUG00000001523	659
ENSOCUG00000001524	266
ENSOCUG00000001525	49
ENSOCUG00000001526	192
ENSOCUG00000001530	6274
ENSOCUG00000001532	1755
ENSOCUG00000001535	2054
ENSOCUG00000001536	123
ENSOCUG00000001537	564
ENSOCUG00000001539	4198
ENSOCUG00000001540	130
ENSOCUG00000001542	68
ENSOCUG00000001543	597
ENSOCUG00000001545	299
ENSOCUG00000001546	780
ENSOCUG00000001548	9
ENSOCUG00000001551	11131
ENSOCUG00000001552	286
ENSOCUG00000001553	740
ENSOCUG00000001554	1921
ENSOCUG00000001555	515
ENSOCUG00000001560	4757
ENSOCUG00000001561	13
ENSOCUG00000001565	1638
ENSOCUG00000001568	521
ENSOCUG00000001569	3
ENSOCUG00000001570	66
ENSOCUG00000001571	2549
ENSOCUG00000001573	583
ENSOCUG00000001574	1955
ENSOCUG00000001575	1180
ENSOCUG00000001576	1098
ENSOCUG00000001577	0
ENSOCUG00000001578	4368
ENSOCUG00000001581	223
ENSOCUG00000001582	769
ENSOCUG00000001583	461
ENSOCUG00000001585	1900
ENSOCUG00000001586	314
ENSOCUG00000001587	35
ENSOCUG00000001588	1199
ENSOCUG00000001590	4030
ENSOCUG00000001591	3031
ENSOCUG00000001592	3608
ENSOCUG00000001594	1682
ENSOCUG00000001595	2513
ENSOCUG00000001596	1210
ENSOCUG00000001597	30
ENSOCUG00000001598	4272
ENSOCUG00000001599	344
ENSOCUG00000001601	384
ENSOCUG00000001603	10
ENSOCUG00000001604	766
ENSOCUG00000001605	1469
ENSOCUG00000001606	6221
ENSOCUG00000001607	27
ENSOCUG00000001609	4
ENSOCUG00000001610	1079
ENSOCUG00000001612	0
ENSOCUG00000001613	365
ENSOCUG00000001616	471
ENSOCUG00000001617	90
ENSOCUG00000001618	76
ENSOCUG00000001620	2778
ENSOCUG00000001622	566
ENSOCUG00000001623	130
ENSOCUG00000001627	1742
ENSOCUG00000001628	1829
ENSOCUG00000001629	2371
ENSOCUG00000001630	0
ENSOCUG00000001631	18
ENSOCUG00000001633	774
ENSOCUG00000001636	1219
ENSOCUG00000001638	7
ENSOCUG00000001639	0
ENSOCUG00000001641	0
ENSOCUG00000001645	7053
ENSOCUG00000001646	1880
ENSOCUG00000001647	6
ENSOCUG00000001648	0
ENSOCUG00000001651	1672
ENSOCUG00000001652	0
ENSOCUG00000001655	226
ENSOCUG00000001656	1314
ENSOCUG00000001657	24
ENSOCUG00000001659	0
ENSOCUG00000001660	44
ENSOCUG00000001661	3762
ENSOCUG00000001662	354
ENSOCUG00000001663	5
ENSOCUG00000001665	1784
ENSOCUG00000001667	26415
ENSOCUG00000001669	591
ENSOCUG00000001670	1727
ENSOCUG00000001671	24
ENSOCUG00000001672	236
ENSOCUG00000001673	1358
ENSOCUG00000001675	1386
ENSOCUG00000001676	173
ENSOCUG00000001677	1298
ENSOCUG00000001678	12897
ENSOCUG00000001679	0
ENSOCUG00000001680	95
ENSOCUG00000001681	1864
ENSOCUG00000001683	1176
ENSOCUG00000001684	662
ENSOCUG00000001685	1619
ENSOCUG00000001686	1854
ENSOCUG00000001687	198
ENSOCUG00000001688	256
ENSOCUG00000001689	43
ENSOCUG00000001691	594
ENSOCUG00000001692	1547
ENSOCUG00000001693	1547
ENSOCUG00000001694	0
ENSOCUG00000001695	0
ENSOCUG00000001696	1402
ENSOCUG00000001697	1570
ENSOCUG00000001698	1394
ENSOCUG00000001699	1316
ENSOCUG00000001701	3
ENSOCUG00000001702	0
ENSOCUG00000001703	45
ENSOCUG00000001704	0
ENSOCUG00000001710	230
ENSOCUG00000001711	1862
ENSOCUG00000001712	983
ENSOCUG00000001714	0
ENSOCUG00000001715	471
ENSOCUG00000001716	0
ENSOCUG00000001717	47
ENSOCUG00000001718	7068
ENSOCUG00000001719	5
ENSOCUG00000001720	0
ENSOCUG00000001722	292
ENSOCUG00000001723	1098
ENSOCUG00000001724	13
ENSOCUG00000001725	462
ENSOCUG00000001726	15
ENSOCUG00000001727	600
ENSOCUG00000001729	2333
ENSOCUG00000001730	10495
ENSOCUG00000001732	1367
ENSOCUG00000001734	5416
ENSOCUG00000001735	24703
ENSOCUG00000001736	694
ENSOCUG00000001738	325
ENSOCUG00000001739	2912
ENSOCUG00000001741	3441
ENSOCUG00000001742	1451
ENSOCUG00000001746	179
ENSOCUG00000001748	955
ENSOCUG00000001750	2258
ENSOCUG00000001751	358
ENSOCUG00000001752	460
ENSOCUG00000001753	3364
ENSOCUG00000001754	883
ENSOCUG00000001757	0
ENSOCUG00000001758	749
ENSOCUG00000001759	0
ENSOCUG00000001761	238
ENSOCUG00000001764	208
ENSOCUG00000001765	334
ENSOCUG00000001766	3
ENSOCUG00000001768	2163
ENSOCUG00000001769	10
ENSOCUG00000001770	0
ENSOCUG00000001772	3401
ENSOCUG00000001776	482
ENSOCUG00000001777	900
ENSOCUG00000001779	751
ENSOCUG00000001780	1
ENSOCUG00000001781	980
ENSOCUG00000001782	1769
ENSOCUG00000001783	827
ENSOCUG00000001785	1
ENSOCUG00000001786	1248
ENSOCUG00000001787	8666
ENSOCUG00000001788	1487
ENSOCUG00000001789	890
ENSOCUG00000001790	3014
ENSOCUG00000001792	1
ENSOCUG00000001793	0
ENSOCUG00000001794	0
ENSOCUG00000001798	1787
ENSOCUG00000001799	31578
ENSOCUG00000001801	118
ENSOCUG00000001802	11
ENSOCUG00000001803	5447
ENSOCUG00000001804	894
ENSOCUG00000001806	616
ENSOCUG00000001807	602
ENSOCUG00000001808	2538
ENSOCUG00000001810	536
ENSOCUG00000001811	0
ENSOCUG00000001812	449
ENSOCUG00000001813	18
ENSOCUG00000001814	4336
ENSOCUG00000001816	1190
ENSOCUG00000001817	2385
ENSOCUG00000001818	2709
ENSOCUG00000001819	239
ENSOCUG00000001820	2046
ENSOCUG00000001821	2927
ENSOCUG00000001822	41
ENSOCUG00000001823	58
ENSOCUG00000001824	106
ENSOCUG00000001825	14641
ENSOCUG00000001826	145
ENSOCUG00000001827	3357
ENSOCUG00000001828	6052
ENSOCUG00000001829	7453
ENSOCUG00000001830	817
ENSOCUG00000001831	0
ENSOCUG00000001832	786
ENSOCUG00000001833	927
ENSOCUG00000001834	1151
ENSOCUG00000001836	8565
ENSOCUG00000001837	4663
ENSOCUG00000001838	1008
ENSOCUG00000001839	792
ENSOCUG00000001842	4135
ENSOCUG00000001843	3239
ENSOCUG00000001844	15
ENSOCUG00000001847	22854
ENSOCUG00000001849	5
ENSOCUG00000001850	0
ENSOCUG00000001851	1565
ENSOCUG00000001853	3975
ENSOCUG00000001855	0
ENSOCUG00000001856	0
ENSOCUG00000001857	530
ENSOCUG00000001858	1
ENSOCUG00000001859	296
ENSOCUG00000001860	103
ENSOCUG00000001861	1329
ENSOCUG00000001863	4167
ENSOCUG00000001864	11
ENSOCUG00000001866	0
ENSOCUG00000001867	29
ENSOCUG00000001868	2102
ENSOCUG00000001869	0
ENSOCUG00000001870	0
ENSOCUG00000001871	0
ENSOCUG00000001873	9527
ENSOCUG00000001874	616
ENSOCUG00000001875	26
ENSOCUG00000001876	0
ENSOCUG00000001877	10144
ENSOCUG00000001879	318
ENSOCUG00000001880	719
ENSOCUG00000001881	551
ENSOCUG00000001882	682
ENSOCUG00000001883	37
ENSOCUG00000001884	1007
ENSOCUG00000001885	6
ENSOCUG00000001886	2062
ENSOCUG00000001887	1379
ENSOCUG00000001888	1566
ENSOCUG00000001889	7844
ENSOCUG00000001890	157
ENSOCUG00000001891	7
ENSOCUG00000001892	1821
ENSOCUG00000001894	457
ENSOCUG00000001897	1999
ENSOCUG00000001898	15
ENSOCUG00000001901	0
ENSOCUG00000001902	750
ENSOCUG00000001903	53
ENSOCUG00000001904	0
ENSOCUG00000001907	71
ENSOCUG00000001908	631
ENSOCUG00000001909	127
ENSOCUG00000001910	2933
ENSOCUG00000001911	2069
ENSOCUG00000001912	3520
ENSOCUG00000001913	82
ENSOCUG00000001914	430
ENSOCUG00000001915	2592
ENSOCUG00000001916	23
ENSOCUG00000001918	121
ENSOCUG00000001919	839
ENSOCUG00000001920	1096
ENSOCUG00000001921	716
ENSOCUG00000001923	206
ENSOCUG00000001924	367
ENSOCUG00000001925	684
ENSOCUG00000001929	1
ENSOCUG00000001931	507
ENSOCUG00000001933	698
ENSOCUG00000001934	0
ENSOCUG00000001935	0
ENSOCUG00000001937	1301
ENSOCUG00000001938	3056
ENSOCUG00000001941	36
ENSOCUG00000001943	2626
ENSOCUG00000001944	8
ENSOCUG00000001945	0
ENSOCUG00000001946	0
ENSOCUG00000001949	655
ENSOCUG00000001950	0
ENSOCUG00000001951	99
ENSOCUG00000001952	1283
ENSOCUG00000001954	224
ENSOCUG00000001955	0
ENSOCUG00000001956	1104
ENSOCUG00000001957	5653
ENSOCUG00000001961	36
ENSOCUG00000001962	291
ENSOCUG00000001963	1210
ENSOCUG00000001964	1346
ENSOCUG00000001965	0
ENSOCUG00000001966	904
ENSOCUG00000001967	29
ENSOCUG00000001968	4218
ENSOCUG00000001969	312
ENSOCUG00000001970	132
ENSOCUG00000001971	2380
ENSOCUG00000001972	914
ENSOCUG00000001973	17
ENSOCUG00000001975	72
ENSOCUG00000001978	0
ENSOCUG00000001979	1205
ENSOCUG00000001980	44
ENSOCUG00000001981	947
ENSOCUG00000001982	5002
ENSOCUG00000001984	117
ENSOCUG00000001985	778
ENSOCUG00000001986	400
ENSOCUG00000001987	322
ENSOCUG00000001988	0
ENSOCUG00000001989	8391
ENSOCUG00000001990	1553
ENSOCUG00000001991	1211
ENSOCUG00000001992	3684
ENSOCUG00000001993	433
ENSOCUG00000001994	303
ENSOCUG00000001995	3391
ENSOCUG00000001996	106
ENSOCUG00000001998	2362
ENSOCUG00000001999	979
ENSOCUG00000002000	78
ENSOCUG00000002001	4600
ENSOCUG00000002002	0
ENSOCUG00000002003	902
ENSOCUG00000002004	2397
ENSOCUG00000002006	3867
ENSOCUG00000002007	2351
ENSOCUG00000002008	1843
ENSOCUG00000002009	63
ENSOCUG00000002011	1079
ENSOCUG00000002013	2685
ENSOCUG00000002014	3846
ENSOCUG00000002017	66
ENSOCUG00000002018	3617
ENSOCUG00000002019	0
ENSOCUG00000002020	638
ENSOCUG00000002021	52
ENSOCUG00000002022	4163
ENSOCUG00000002023	448
ENSOCUG00000002024	12
ENSOCUG00000002025	4768
ENSOCUG00000002026	0
ENSOCUG00000002027	2157
ENSOCUG00000002028	1938
ENSOCUG00000002029	11
ENSOCUG00000002030	0
ENSOCUG00000002031	596
ENSOCUG00000002032	1
ENSOCUG00000002033	759
ENSOCUG00000002037	9668
ENSOCUG00000002038	3367
ENSOCUG00000002039	0
ENSOCUG00000002040	0
ENSOCUG00000002041	9696
ENSOCUG00000002042	85
ENSOCUG00000002043	1646
ENSOCUG00000002047	271
ENSOCUG00000002050	934
ENSOCUG00000002051	105
ENSOCUG00000002052	1622
ENSOCUG00000002053	2320
ENSOCUG00000002054	678
ENSOCUG00000002055	691
ENSOCUG00000002056	30
ENSOCUG00000002057	1
ENSOCUG00000002058	0
ENSOCUG00000002059	1577
ENSOCUG00000002060	1203
ENSOCUG00000002062	3
ENSOCUG00000002063	15363
ENSOCUG00000002064	8
ENSOCUG00000002065	2538
ENSOCUG00000002066	1212
ENSOCUG00000002069	2
ENSOCUG00000002071	7400
ENSOCUG00000002072	256
ENSOCUG00000002073	5081
ENSOCUG00000002074	6032
ENSOCUG00000002075	639
ENSOCUG00000002076	965
ENSOCUG00000002078	0
ENSOCUG00000002080	115
ENSOCUG00000002083	44
ENSOCUG00000002084	1876
ENSOCUG00000002085	1224
ENSOCUG00000002086	0
ENSOCUG00000002089	4
ENSOCUG00000002090	83
ENSOCUG00000002093	883
ENSOCUG00000002094	19753
ENSOCUG00000002095	134
ENSOCUG00000002097	0
ENSOCUG00000002098	296
ENSOCUG00000002099	33965
ENSOCUG00000002100	1384
ENSOCUG00000002102	669
ENSOCUG00000002103	1
ENSOCUG00000002104	0
ENSOCUG00000002105	2287
ENSOCUG00000002106	374
ENSOCUG00000002107	22331
ENSOCUG00000002108	98
ENSOCUG00000002110	2570
ENSOCUG00000002111	0
ENSOCUG00000002112	48
ENSOCUG00000002114	6
ENSOCUG00000002115	2727
ENSOCUG00000002117	962
ENSOCUG00000002118	514
ENSOCUG00000002119	3
ENSOCUG00000002120	2249
ENSOCUG00000002121	6135
ENSOCUG00000002122	2632
ENSOCUG00000002123	805
ENSOCUG00000002125	7
ENSOCUG00000002126	252
ENSOCUG00000002127	697
ENSOCUG00000002128	106
ENSOCUG00000002129	5420
ENSOCUG00000002131	63
ENSOCUG00000002132	2908
ENSOCUG00000002134	136
ENSOCUG00000002135	344
ENSOCUG00000002137	1829
ENSOCUG00000002138	0
ENSOCUG00000002139	38
ENSOCUG00000002140	1563
ENSOCUG00000002141	0
ENSOCUG00000002142	9
ENSOCUG00000002143	984
ENSOCUG00000002144	714
ENSOCUG00000002145	728
ENSOCUG00000002146	0
ENSOCUG00000002147	302
ENSOCUG00000002148	2390
ENSOCUG00000002149	413
ENSOCUG00000002150	7394
ENSOCUG00000002151	3126
ENSOCUG00000002152	349
ENSOCUG00000002153	2888
ENSOCUG00000002154	2610
ENSOCUG00000002155	6491
ENSOCUG00000002156	2044
ENSOCUG00000002157	3283
ENSOCUG00000002158	977
ENSOCUG00000002159	819
ENSOCUG00000002160	1878
ENSOCUG00000002163	2892
ENSOCUG00000002165	3454
ENSOCUG00000002166	1702
ENSOCUG00000002167	1098
ENSOCUG00000002171	1595
ENSOCUG00000002172	1739
ENSOCUG00000002173	326
ENSOCUG00000002176	11527
ENSOCUG00000002177	8386
ENSOCUG00000002178	1323
ENSOCUG00000002179	2527
ENSOCUG00000002180	2144
ENSOCUG00000002181	4819
ENSOCUG00000002182	1014
ENSOCUG00000002183	732
ENSOCUG00000002185	861
ENSOCUG00000002186	153
ENSOCUG00000002187	14659
ENSOCUG00000002188	133
ENSOCUG00000002189	568
ENSOCUG00000002190	119
ENSOCUG00000002192	361
ENSOCUG00000002193	1357
ENSOCUG00000002194	2349
ENSOCUG00000002196	1
ENSOCUG00000002197	2790
ENSOCUG00000002198	549
ENSOCUG00000002199	0
ENSOCUG00000002200	891
ENSOCUG00000002202	485
ENSOCUG00000002203	4849
ENSOCUG00000002204	3230
ENSOCUG00000002205	1132
ENSOCUG00000002206	307
ENSOCUG00000002207	279
ENSOCUG00000002208	1
ENSOCUG00000002210	2436
ENSOCUG00000002211	215
ENSOCUG00000002212	1478
ENSOCUG00000002215	1313
ENSOCUG00000002216	3
ENSOCUG00000002217	1317
ENSOCUG00000002218	2291
ENSOCUG00000002219	1063
ENSOCUG00000002220	317
ENSOCUG00000002222	1
ENSOCUG00000002223	436
ENSOCUG00000002224	1029
ENSOCUG00000002225	6798
ENSOCUG00000002226	2329
ENSOCUG00000002230	9451
ENSOCUG00000002231	4064
ENSOCUG00000002233	52
ENSOCUG00000002235	986
ENSOCUG00000002236	2540
ENSOCUG00000002237	5
ENSOCUG00000002238	2946
ENSOCUG00000002240	782
ENSOCUG00000002241	3602
ENSOCUG00000002242	148
ENSOCUG00000002243	870
ENSOCUG00000002244	8720
ENSOCUG00000002245	1533
ENSOCUG00000002246	2437
ENSOCUG00000002248	2187
ENSOCUG00000002249	522
ENSOCUG00000002250	4759
ENSOCUG00000002251	17
ENSOCUG00000002253	147
ENSOCUG00000002254	1949
ENSOCUG00000002256	63
ENSOCUG00000002258	830
ENSOCUG00000002259	1053
ENSOCUG00000002260	1699
ENSOCUG00000002261	1
ENSOCUG00000002263	6103
ENSOCUG00000002264	6415
ENSOCUG00000002267	862
ENSOCUG00000002269	339
ENSOCUG00000002271	5352
ENSOCUG00000002272	130
ENSOCUG00000002278	957
ENSOCUG00000002279	91
ENSOCUG00000002281	226
ENSOCUG00000002283	952
ENSOCUG00000002284	80
ENSOCUG00000002285	1846
ENSOCUG00000002287	220
ENSOCUG00000002289	1768
ENSOCUG00000002290	3233
ENSOCUG00000002291	0
ENSOCUG00000002292	2348
ENSOCUG00000002295	477
ENSOCUG00000002296	22
ENSOCUG00000002297	1
ENSOCUG00000002298	2255
ENSOCUG00000002299	877
ENSOCUG00000002300	1523
ENSOCUG00000002301	243
ENSOCUG00000002302	2541
ENSOCUG00000002303	1115
ENSOCUG00000002304	8124
ENSOCUG00000002305	2
ENSOCUG00000002306	8
ENSOCUG00000002309	1256
ENSOCUG00000002310	892
ENSOCUG00000002311	12
ENSOCUG00000002312	903
ENSOCUG00000002313	3802
ENSOCUG00000002314	0
ENSOCUG00000002315	2411
ENSOCUG00000002316	2209
ENSOCUG00000002317	0
ENSOCUG00000002318	215
ENSOCUG00000002319	0
ENSOCUG00000002320	2240
ENSOCUG00000002322	701
ENSOCUG00000002323	4701
ENSOCUG00000002324	6917
ENSOCUG00000002325	4221
ENSOCUG00000002326	2578
ENSOCUG00000002331	0
ENSOCUG00000002332	2911
ENSOCUG00000002334	472
ENSOCUG00000002335	96
ENSOCUG00000002336	12
ENSOCUG00000002337	10
ENSOCUG00000002338	5
ENSOCUG00000002339	103
ENSOCUG00000002341	404
ENSOCUG00000002342	27
ENSOCUG00000002344	495
ENSOCUG00000002345	1817
ENSOCUG00000002346	412
ENSOCUG00000002349	12
ENSOCUG00000002350	1249
ENSOCUG00000002352	3163
ENSOCUG00000002353	317
ENSOCUG00000002356	12286
ENSOCUG00000002357	2
ENSOCUG00000002358	19
ENSOCUG00000002360	1161
ENSOCUG00000002361	5710
ENSOCUG00000002363	1015
ENSOCUG00000002364	2
ENSOCUG00000002365	0
ENSOCUG00000002366	5
ENSOCUG00000002367	64
ENSOCUG00000002368	1396
ENSOCUG00000002369	0
ENSOCUG00000002371	50
ENSOCUG00000002372	2664
ENSOCUG00000002373	98
ENSOCUG00000002375	304
ENSOCUG00000002376	126
ENSOCUG00000002378	750
ENSOCUG00000002379	157
ENSOCUG00000002380	876
ENSOCUG00000002381	51
ENSOCUG00000002383	424
ENSOCUG00000002384	364
ENSOCUG00000002386	5013
ENSOCUG00000002387	1421
ENSOCUG00000002389	1157
ENSOCUG00000002390	2158
ENSOCUG00000002391	2061
ENSOCUG00000002392	2098
ENSOCUG00000002393	392
ENSOCUG00000002394	766
ENSOCUG00000002395	4765
ENSOCUG00000002396	981
ENSOCUG00000002397	2398
ENSOCUG00000002398	3414
ENSOCUG00000002399	125
ENSOCUG00000002400	575
ENSOCUG00000002401	3382
ENSOCUG00000002402	0
ENSOCUG00000002403	1073
ENSOCUG00000002404	0
ENSOCUG00000002406	4944
ENSOCUG00000002407	1048
ENSOCUG00000002408	1
ENSOCUG00000002409	1540
ENSOCUG00000002410	1451
ENSOCUG00000002411	285
ENSOCUG00000002412	0
ENSOCUG00000002413	0
ENSOCUG00000002414	2030
ENSOCUG00000002417	415
ENSOCUG00000002418	700
ENSOCUG00000002419	8668
ENSOCUG00000002420	0
ENSOCUG00000002421	1427
ENSOCUG00000002424	5
ENSOCUG00000002425	1828
ENSOCUG00000002426	2616
ENSOCUG00000002427	1483
ENSOCUG00000002428	1546
ENSOCUG00000002429	7185
ENSOCUG00000002431	479
ENSOCUG00000002432	1337
ENSOCUG00000002433	1788
ENSOCUG00000002434	1210
ENSOCUG00000002435	1808
ENSOCUG00000002436	424
ENSOCUG00000002437	513
ENSOCUG00000002438	2625
ENSOCUG00000002439	529
ENSOCUG00000002440	9
ENSOCUG00000002441	5958
ENSOCUG00000002442	1451
ENSOCUG00000002443	30
ENSOCUG00000002444	280
ENSOCUG00000002445	7439
ENSOCUG00000002447	1907
ENSOCUG00000002448	8942
ENSOCUG00000002449	2680
ENSOCUG00000002450	689
ENSOCUG00000002451	10688
ENSOCUG00000002452	66
ENSOCUG00000002453	0
ENSOCUG00000002455	1514
ENSOCUG00000002456	937
ENSOCUG00000002457	24
ENSOCUG00000002458	100
ENSOCUG00000002461	957
ENSOCUG00000002462	1650
ENSOCUG00000002463	1107
ENSOCUG00000002464	2631
ENSOCUG00000002466	190
ENSOCUG00000002467	0
ENSOCUG00000002468	170
ENSOCUG00000002470	446
ENSOCUG00000002473	116
ENSOCUG00000002474	0
ENSOCUG00000002476	928
ENSOCUG00000002477	22
ENSOCUG00000002478	3409
ENSOCUG00000002480	90
ENSOCUG00000002481	7
ENSOCUG00000002483	516
ENSOCUG00000002484	2416
ENSOCUG00000002485	506
ENSOCUG00000002486	2
ENSOCUG00000002487	12
ENSOCUG00000002488	0
ENSOCUG00000002489	411
ENSOCUG00000002490	0
ENSOCUG00000002492	80
ENSOCUG00000002494	1749
ENSOCUG00000002495	2468
ENSOCUG00000002496	4
ENSOCUG00000002497	1435
ENSOCUG00000002498	1928
ENSOCUG00000002500	11
ENSOCUG00000002503	179
ENSOCUG00000002504	541
ENSOCUG00000002505	3745
ENSOCUG00000002506	4892
ENSOCUG00000002507	808
ENSOCUG00000002508	0
ENSOCUG00000002509	459
ENSOCUG00000002510	61649
ENSOCUG00000002512	5034
ENSOCUG00000002513	0
ENSOCUG00000002515	134
ENSOCUG00000002516	0
ENSOCUG00000002518	1939
ENSOCUG00000002519	782
ENSOCUG00000002522	6
ENSOCUG00000002523	1171
ENSOCUG00000002528	1991
ENSOCUG00000002529	4
ENSOCUG00000002530	88
ENSOCUG00000002533	1590
ENSOCUG00000002536	2550
ENSOCUG00000002537	962
ENSOCUG00000002539	0
ENSOCUG00000002541	12383
ENSOCUG00000002542	0
ENSOCUG00000002543	4346
ENSOCUG00000002546	0
ENSOCUG00000002549	4719
ENSOCUG00000002551	560
ENSOCUG00000002553	15
ENSOCUG00000002554	1829
ENSOCUG00000002555	3422
ENSOCUG00000002556	824
ENSOCUG00000002557	833
ENSOCUG00000002559	246
ENSOCUG00000002562	1088
ENSOCUG00000002563	559
ENSOCUG00000002565	296
ENSOCUG00000002566	12
ENSOCUG00000002567	0
ENSOCUG00000002569	2103
ENSOCUG00000002572	60
ENSOCUG00000002573	2437
ENSOCUG00000002574	2
ENSOCUG00000002575	0
ENSOCUG00000002576	918
ENSOCUG00000002577	777
ENSOCUG00000002580	653
ENSOCUG00000002581	9216
ENSOCUG00000002582	2
ENSOCUG00000002583	1441
ENSOCUG00000002584	1
ENSOCUG00000002586	0
ENSOCUG00000002587	332
ENSOCUG00000002591	1301
ENSOCUG00000002593	4261
ENSOCUG00000002594	7636
ENSOCUG00000002595	15352
ENSOCUG00000002596	333
ENSOCUG00000002598	1852
ENSOCUG00000002599	0
ENSOCUG00000002601	4810
ENSOCUG00000002602	0
ENSOCUG00000002603	442
ENSOCUG00000002605	2
ENSOCUG00000002606	61
ENSOCUG00000002607	0
ENSOCUG00000002609	915
ENSOCUG00000002610	1390
ENSOCUG00000002611	865
ENSOCUG00000002612	0
ENSOCUG00000002613	52
ENSOCUG00000002614	39
ENSOCUG00000002617	175
ENSOCUG00000002619	781
ENSOCUG00000002620	16
ENSOCUG00000002623	319
ENSOCUG00000002624	1
ENSOCUG00000002626	102
ENSOCUG00000002627	2036
ENSOCUG00000002628	394
ENSOCUG00000002629	2980
ENSOCUG00000002630	32
ENSOCUG00000002631	1726
ENSOCUG00000002632	0
ENSOCUG00000002633	7566
ENSOCUG00000002635	32
ENSOCUG00000002636	4392
ENSOCUG00000002637	1502
ENSOCUG00000002638	382
ENSOCUG00000002641	7144
ENSOCUG00000002642	6
ENSOCUG00000002643	3592
ENSOCUG00000002646	3
ENSOCUG00000002647	14
ENSOCUG00000002648	272
ENSOCUG00000002650	0
ENSOCUG00000002652	1669
ENSOCUG00000002653	1779
ENSOCUG00000002654	0
ENSOCUG00000002655	1540
ENSOCUG00000002656	98
ENSOCUG00000002657	2407
ENSOCUG00000002658	181
ENSOCUG00000002660	1
ENSOCUG00000002662	2243
ENSOCUG00000002663	5789
ENSOCUG00000002665	425
ENSOCUG00000002668	0
ENSOCUG00000002669	2100
ENSOCUG00000002670	1554
ENSOCUG00000002671	2867
ENSOCUG00000002672	77
ENSOCUG00000002673	6131
ENSOCUG00000002674	54
ENSOCUG00000002676	2780
ENSOCUG00000002677	9783
ENSOCUG00000002679	3208
ENSOCUG00000002682	340
ENSOCUG00000002683	5024
ENSOCUG00000002684	0
ENSOCUG00000002685	586
ENSOCUG00000002686	3519
ENSOCUG00000002687	0
ENSOCUG00000002688	111
ENSOCUG00000002689	1777
ENSOCUG00000002690	635
ENSOCUG00000002692	256
ENSOCUG00000002693	0
ENSOCUG00000002694	2993
ENSOCUG00000002695	1535
ENSOCUG00000002696	8513
ENSOCUG00000002697	0
ENSOCUG00000002698	388
ENSOCUG00000002699	65
ENSOCUG00000002701	651
ENSOCUG00000002702	171
ENSOCUG00000002703	59
ENSOCUG00000002704	3073
ENSOCUG00000002705	525
ENSOCUG00000002706	319
ENSOCUG00000002707	488
ENSOCUG00000002710	1
ENSOCUG00000002711	8
ENSOCUG00000002712	5844
ENSOCUG00000002715	1030
ENSOCUG00000002716	243
ENSOCUG00000002718	38
ENSOCUG00000002719	42
ENSOCUG00000002720	5973
ENSOCUG00000002722	4008
ENSOCUG00000002723	0
ENSOCUG00000002724	1262
ENSOCUG00000002725	135
ENSOCUG00000002727	3313
ENSOCUG00000002728	2698
ENSOCUG00000002730	243
ENSOCUG00000002732	0
ENSOCUG00000002733	4010
ENSOCUG00000002735	3
ENSOCUG00000002736	967
ENSOCUG00000002737	1012
ENSOCUG00000002738	675
ENSOCUG00000002739	7006
ENSOCUG00000002740	1091
[truncated: 27,592 more rows]
