# Supplementary material for: A bio-functional polymer that prevents retinal scarring through modulation of NRF2 signalling pathway
Source: Nat Commun. 2022 May 19;13:2796. doi: 10.1038/s41467-022-30474-6 (PMC9119969; doi:10.1038/s41467-022-30474-6)
Supplement: Supplementary file 11 — Source data [file 41467_2022_30474_MOESM11_ESM.zip › NCOMMS-21-46079B_zip/Source data 2_RNA-Seq Data/DESeq2/CountFiles/invivo/RT_N2_sorted.count]

ENSOCUG00000000004	3753
ENSOCUG00000000005	1119
ENSOCUG00000000006	1108
ENSOCUG00000000007	0
ENSOCUG00000000008	2
ENSOCUG00000000009	6619
ENSOCUG00000000010	5576
ENSOCUG00000000012	1249
ENSOCUG00000000013	268
ENSOCUG00000000014	17357
ENSOCUG00000000015	1365
ENSOCUG00000000016	112
ENSOCUG00000000017	1153
ENSOCUG00000000018	199
ENSOCUG00000000020	2467
ENSOCUG00000000021	3142
ENSOCUG00000000022	498
ENSOCUG00000000023	247
ENSOCUG00000000024	106
ENSOCUG00000000025	6
ENSOCUG00000000026	2
ENSOCUG00000000028	932
ENSOCUG00000000030	376
ENSOCUG00000000031	1
ENSOCUG00000000032	1
ENSOCUG00000000034	615
ENSOCUG00000000036	0
ENSOCUG00000000038	654
ENSOCUG00000000040	364
ENSOCUG00000000041	0
ENSOCUG00000000044	0
ENSOCUG00000000046	1
ENSOCUG00000000049	4
ENSOCUG00000000051	2671
ENSOCUG00000000055	51
ENSOCUG00000000059	61
ENSOCUG00000000060	9570
ENSOCUG00000000061	127
ENSOCUG00000000063	378
ENSOCUG00000000064	2355
ENSOCUG00000000065	329
ENSOCUG00000000066	118
ENSOCUG00000000068	5413
ENSOCUG00000000069	506
ENSOCUG00000000071	507
ENSOCUG00000000072	85
ENSOCUG00000000073	8243
ENSOCUG00000000074	1826
ENSOCUG00000000075	3316
ENSOCUG00000000076	756
ENSOCUG00000000077	19
ENSOCUG00000000079	0
ENSOCUG00000000080	966
ENSOCUG00000000081	13039
ENSOCUG00000000083	420
ENSOCUG00000000085	939
ENSOCUG00000000086	7695
ENSOCUG00000000087	265
ENSOCUG00000000089	0
ENSOCUG00000000090	1512
ENSOCUG00000000091	33
ENSOCUG00000000092	375
ENSOCUG00000000093	396
ENSOCUG00000000094	7
ENSOCUG00000000095	1305
ENSOCUG00000000097	1646
ENSOCUG00000000098	116
ENSOCUG00000000100	2716
ENSOCUG00000000101	38
ENSOCUG00000000102	4144
ENSOCUG00000000103	0
ENSOCUG00000000104	4
ENSOCUG00000000105	3327
ENSOCUG00000000107	1150
ENSOCUG00000000108	421
ENSOCUG00000000109	95
ENSOCUG00000000111	439
ENSOCUG00000000114	2156
ENSOCUG00000000116	3477
ENSOCUG00000000117	3
ENSOCUG00000000119	11
ENSOCUG00000000120	288
ENSOCUG00000000121	80
ENSOCUG00000000122	2305
ENSOCUG00000000123	909
ENSOCUG00000000127	362
ENSOCUG00000000128	763
ENSOCUG00000000129	3152
ENSOCUG00000000131	897
ENSOCUG00000000133	64
ENSOCUG00000000134	16162
ENSOCUG00000000136	14
ENSOCUG00000000137	9271
ENSOCUG00000000140	793
ENSOCUG00000000141	911
ENSOCUG00000000142	49
ENSOCUG00000000143	0
ENSOCUG00000000144	166
ENSOCUG00000000145	928
ENSOCUG00000000146	2265
ENSOCUG00000000148	494
ENSOCUG00000000149	850
ENSOCUG00000000151	21
ENSOCUG00000000152	2142
ENSOCUG00000000153	415
ENSOCUG00000000154	2
ENSOCUG00000000155	842
ENSOCUG00000000156	26853
ENSOCUG00000000157	1488
ENSOCUG00000000158	5589
ENSOCUG00000000159	425
ENSOCUG00000000161	340
ENSOCUG00000000162	360
ENSOCUG00000000163	3367
ENSOCUG00000000164	1787
ENSOCUG00000000166	328
ENSOCUG00000000167	1880
ENSOCUG00000000169	0
ENSOCUG00000000170	1247
ENSOCUG00000000171	44
ENSOCUG00000000172	233
ENSOCUG00000000173	2684
ENSOCUG00000000174	641
ENSOCUG00000000175	41
ENSOCUG00000000176	57
ENSOCUG00000000178	343
ENSOCUG00000000179	5261
ENSOCUG00000000181	792
ENSOCUG00000000182	619
ENSOCUG00000000184	3005
ENSOCUG00000000185	296
ENSOCUG00000000186	1476
ENSOCUG00000000187	1461
ENSOCUG00000000188	776
ENSOCUG00000000191	568
ENSOCUG00000000193	2178
ENSOCUG00000000194	11
ENSOCUG00000000197	8739
ENSOCUG00000000199	0
ENSOCUG00000000200	1212
ENSOCUG00000000201	183
ENSOCUG00000000203	150
ENSOCUG00000000204	3
ENSOCUG00000000205	9
ENSOCUG00000000206	7
ENSOCUG00000000208	183
ENSOCUG00000000210	1
ENSOCUG00000000213	4528
ENSOCUG00000000214	377
ENSOCUG00000000215	1291
ENSOCUG00000000218	495
ENSOCUG00000000219	83
ENSOCUG00000000220	4902
ENSOCUG00000000221	0
ENSOCUG00000000222	62
ENSOCUG00000000224	564
ENSOCUG00000000227	714
ENSOCUG00000000228	1013
ENSOCUG00000000229	2801
ENSOCUG00000000230	955
ENSOCUG00000000231	908
ENSOCUG00000000232	1
ENSOCUG00000000234	2756
ENSOCUG00000000236	492
ENSOCUG00000000237	415
ENSOCUG00000000239	0
ENSOCUG00000000241	0
ENSOCUG00000000242	26
ENSOCUG00000000243	0
ENSOCUG00000000244	1119
ENSOCUG00000000245	3688
ENSOCUG00000000247	919
ENSOCUG00000000248	1136
ENSOCUG00000000249	659
ENSOCUG00000000250	3
ENSOCUG00000000251	7076
ENSOCUG00000000252	1900
ENSOCUG00000000255	291
ENSOCUG00000000256	347
ENSOCUG00000000258	142
ENSOCUG00000000259	219
ENSOCUG00000000263	324
ENSOCUG00000000264	8475
ENSOCUG00000000265	10340
ENSOCUG00000000266	58
ENSOCUG00000000268	4264
ENSOCUG00000000269	917
ENSOCUG00000000270	1641
ENSOCUG00000000271	162
ENSOCUG00000000272	4351
ENSOCUG00000000274	609
ENSOCUG00000000276	266
ENSOCUG00000000277	1116
ENSOCUG00000000278	2570
ENSOCUG00000000280	1247
ENSOCUG00000000281	444
ENSOCUG00000000285	841
ENSOCUG00000000286	1051
ENSOCUG00000000289	549
ENSOCUG00000000290	276
ENSOCUG00000000291	4647
ENSOCUG00000000292	3863
ENSOCUG00000000293	72
ENSOCUG00000000297	133
ENSOCUG00000000298	4277
ENSOCUG00000000299	1
ENSOCUG00000000300	1101
ENSOCUG00000000301	115
ENSOCUG00000000302	212
ENSOCUG00000000303	0
ENSOCUG00000000304	1137
ENSOCUG00000000305	12
ENSOCUG00000000306	454
ENSOCUG00000000307	1741
ENSOCUG00000000308	84
ENSOCUG00000000309	0
ENSOCUG00000000310	286
ENSOCUG00000000312	958
ENSOCUG00000000313	0
ENSOCUG00000000315	819
ENSOCUG00000000318	1159
ENSOCUG00000000319	15
ENSOCUG00000000320	77
ENSOCUG00000000321	0
ENSOCUG00000000322	624
ENSOCUG00000000323	2195
ENSOCUG00000000324	56
ENSOCUG00000000325	2
ENSOCUG00000000326	1488
ENSOCUG00000000328	3863
ENSOCUG00000000329	26
ENSOCUG00000000330	0
ENSOCUG00000000331	801
ENSOCUG00000000333	185
ENSOCUG00000000334	2504
ENSOCUG00000000336	1513
ENSOCUG00000000338	1317
ENSOCUG00000000339	216
ENSOCUG00000000341	306
ENSOCUG00000000342	238
ENSOCUG00000000343	2662
ENSOCUG00000000344	659
ENSOCUG00000000345	73
ENSOCUG00000000346	2058
ENSOCUG00000000347	820
ENSOCUG00000000348	815
ENSOCUG00000000349	433
ENSOCUG00000000350	0
ENSOCUG00000000353	559
ENSOCUG00000000354	242
ENSOCUG00000000355	1038
ENSOCUG00000000356	373
ENSOCUG00000000357	629
ENSOCUG00000000358	2333
ENSOCUG00000000359	2727
ENSOCUG00000000360	481
ENSOCUG00000000361	1
ENSOCUG00000000363	0
ENSOCUG00000000364	481
ENSOCUG00000000365	657
ENSOCUG00000000367	2649
ENSOCUG00000000368	615
ENSOCUG00000000370	71
ENSOCUG00000000371	18
ENSOCUG00000000373	0
ENSOCUG00000000374	48
ENSOCUG00000000375	401
ENSOCUG00000000377	42
ENSOCUG00000000378	4
ENSOCUG00000000379	19
ENSOCUG00000000380	107
ENSOCUG00000000381	5962
ENSOCUG00000000382	1268
ENSOCUG00000000383	11
ENSOCUG00000000384	290
ENSOCUG00000000385	1695
ENSOCUG00000000387	0
ENSOCUG00000000388	254
ENSOCUG00000000389	0
ENSOCUG00000000391	88
ENSOCUG00000000392	570
ENSOCUG00000000393	0
ENSOCUG00000000397	731
ENSOCUG00000000398	1825
ENSOCUG00000000399	0
ENSOCUG00000000401	772
ENSOCUG00000000402	14
ENSOCUG00000000403	519
ENSOCUG00000000404	3382
ENSOCUG00000000405	591
ENSOCUG00000000406	1522
ENSOCUG00000000407	66
ENSOCUG00000000408	2067
ENSOCUG00000000409	445
ENSOCUG00000000410	303
ENSOCUG00000000412	333
ENSOCUG00000000416	3205
ENSOCUG00000000418	5
ENSOCUG00000000421	66
ENSOCUG00000000422	211
ENSOCUG00000000425	3682
ENSOCUG00000000426	220
ENSOCUG00000000427	47
ENSOCUG00000000429	2205
ENSOCUG00000000431	3183
ENSOCUG00000000432	3921
ENSOCUG00000000435	17
ENSOCUG00000000436	1
ENSOCUG00000000437	8
ENSOCUG00000000438	0
ENSOCUG00000000439	2096
ENSOCUG00000000440	392
ENSOCUG00000000441	5
ENSOCUG00000000442	2088
ENSOCUG00000000444	199
ENSOCUG00000000445	70
ENSOCUG00000000446	131
ENSOCUG00000000448	70
ENSOCUG00000000451	101
ENSOCUG00000000454	0
ENSOCUG00000000455	1312
ENSOCUG00000000457	0
ENSOCUG00000000459	1552
ENSOCUG00000000460	0
ENSOCUG00000000461	1441
ENSOCUG00000000462	4727
ENSOCUG00000000463	1262
ENSOCUG00000000464	738
ENSOCUG00000000466	1022
ENSOCUG00000000467	812
ENSOCUG00000000468	3
ENSOCUG00000000470	1003
ENSOCUG00000000471	11
ENSOCUG00000000472	947
ENSOCUG00000000473	2282
ENSOCUG00000000474	0
ENSOCUG00000000475	1257
ENSOCUG00000000476	78
ENSOCUG00000000477	2611
ENSOCUG00000000478	52
ENSOCUG00000000479	2452
ENSOCUG00000000481	2296
ENSOCUG00000000482	399
ENSOCUG00000000483	4
ENSOCUG00000000484	1630
ENSOCUG00000000485	879
ENSOCUG00000000486	435
ENSOCUG00000000487	910
ENSOCUG00000000488	14
ENSOCUG00000000489	494
ENSOCUG00000000491	2
ENSOCUG00000000493	4710
ENSOCUG00000000494	678
ENSOCUG00000000495	0
ENSOCUG00000000498	1441
ENSOCUG00000000499	3014
ENSOCUG00000000500	333
ENSOCUG00000000501	4
ENSOCUG00000000502	3502
ENSOCUG00000000503	2399
ENSOCUG00000000504	0
ENSOCUG00000000506	16
ENSOCUG00000000507	791
ENSOCUG00000000508	637
ENSOCUG00000000509	150
ENSOCUG00000000510	1360
ENSOCUG00000000511	1922
ENSOCUG00000000512	3226
ENSOCUG00000000513	28
ENSOCUG00000000515	170
ENSOCUG00000000516	2934
ENSOCUG00000000517	0
ENSOCUG00000000518	1206
ENSOCUG00000000520	373
ENSOCUG00000000521	1542
ENSOCUG00000000522	86
ENSOCUG00000000524	34
ENSOCUG00000000525	1992
ENSOCUG00000000526	204
ENSOCUG00000000527	2615
ENSOCUG00000000528	0
ENSOCUG00000000530	702
ENSOCUG00000000531	755
ENSOCUG00000000532	37
ENSOCUG00000000533	190
ENSOCUG00000000534	27
ENSOCUG00000000535	34
ENSOCUG00000000536	185
ENSOCUG00000000539	1
ENSOCUG00000000540	309
ENSOCUG00000000541	88
ENSOCUG00000000543	375
ENSOCUG00000000544	0
ENSOCUG00000000545	29
ENSOCUG00000000547	11
ENSOCUG00000000548	925
ENSOCUG00000000551	7
ENSOCUG00000000552	5686
ENSOCUG00000000553	324
ENSOCUG00000000554	52
ENSOCUG00000000555	118
ENSOCUG00000000557	25
ENSOCUG00000000558	61
ENSOCUG00000000559	19
ENSOCUG00000000560	10
ENSOCUG00000000562	1799
ENSOCUG00000000563	0
ENSOCUG00000000564	740
ENSOCUG00000000565	329
ENSOCUG00000000566	1017
ENSOCUG00000000567	0
ENSOCUG00000000568	0
ENSOCUG00000000569	2
ENSOCUG00000000572	1442
ENSOCUG00000000573	1508
ENSOCUG00000000574	1341
ENSOCUG00000000575	666
ENSOCUG00000000576	386
ENSOCUG00000000577	662
ENSOCUG00000000578	677
ENSOCUG00000000579	36
ENSOCUG00000000580	1
ENSOCUG00000000581	509
ENSOCUG00000000582	1789
ENSOCUG00000000583	838
ENSOCUG00000000584	471
ENSOCUG00000000585	265
ENSOCUG00000000586	830
ENSOCUG00000000587	2046
ENSOCUG00000000588	1326
ENSOCUG00000000590	1520
ENSOCUG00000000591	0
ENSOCUG00000000592	9372
ENSOCUG00000000593	2496
ENSOCUG00000000594	859
ENSOCUG00000000595	1258
ENSOCUG00000000596	1286
ENSOCUG00000000597	107
ENSOCUG00000000598	2155
ENSOCUG00000000601	2218
ENSOCUG00000000602	227
ENSOCUG00000000603	24
ENSOCUG00000000604	11159
ENSOCUG00000000606	325
ENSOCUG00000000608	756
ENSOCUG00000000611	689
ENSOCUG00000000612	78
ENSOCUG00000000613	457
ENSOCUG00000000614	1052
ENSOCUG00000000615	1113
ENSOCUG00000000616	12
ENSOCUG00000000617	400
ENSOCUG00000000618	2137
ENSOCUG00000000619	14
ENSOCUG00000000621	36
ENSOCUG00000000623	5
ENSOCUG00000000624	801
ENSOCUG00000000625	1402
ENSOCUG00000000626	75
ENSOCUG00000000628	1449
ENSOCUG00000000629	395
ENSOCUG00000000630	437
ENSOCUG00000000631	34
ENSOCUG00000000632	0
ENSOCUG00000000633	2017
ENSOCUG00000000634	502
ENSOCUG00000000635	5
ENSOCUG00000000636	3237
ENSOCUG00000000637	111
ENSOCUG00000000638	347
ENSOCUG00000000641	106
ENSOCUG00000000644	0
ENSOCUG00000000645	590
ENSOCUG00000000649	693
ENSOCUG00000000650	76
ENSOCUG00000000651	386
ENSOCUG00000000652	0
ENSOCUG00000000653	5291
ENSOCUG00000000655	40
ENSOCUG00000000656	1
ENSOCUG00000000657	78
ENSOCUG00000000658	104
ENSOCUG00000000659	2
ENSOCUG00000000660	0
ENSOCUG00000000661	2397
ENSOCUG00000000663	0
ENSOCUG00000000664	1356
ENSOCUG00000000666	2
ENSOCUG00000000668	1891
ENSOCUG00000000669	9
ENSOCUG00000000670	749
ENSOCUG00000000671	194
ENSOCUG00000000672	804
ENSOCUG00000000673	310
ENSOCUG00000000674	1803
ENSOCUG00000000676	3028
ENSOCUG00000000677	16962
ENSOCUG00000000678	188
ENSOCUG00000000679	4043
ENSOCUG00000000680	1077
ENSOCUG00000000681	792
ENSOCUG00000000682	1605
ENSOCUG00000000683	1471
ENSOCUG00000000684	2595
ENSOCUG00000000686	40
ENSOCUG00000000687	1164
ENSOCUG00000000688	723
ENSOCUG00000000689	354
ENSOCUG00000000691	0
ENSOCUG00000000692	2215
ENSOCUG00000000693	0
ENSOCUG00000000694	174
ENSOCUG00000000695	801
ENSOCUG00000000696	47
ENSOCUG00000000697	961
ENSOCUG00000000698	0
ENSOCUG00000000699	9
ENSOCUG00000000702	0
ENSOCUG00000000703	8
ENSOCUG00000000704	0
ENSOCUG00000000705	0
ENSOCUG00000000706	3107
ENSOCUG00000000707	3452
ENSOCUG00000000708	2343
ENSOCUG00000000709	1415
ENSOCUG00000000711	279
ENSOCUG00000000713	562
ENSOCUG00000000714	1276
ENSOCUG00000000715	832
ENSOCUG00000000716	89
ENSOCUG00000000717	22521
ENSOCUG00000000718	1268
ENSOCUG00000000719	838
ENSOCUG00000000720	1391
ENSOCUG00000000721	92
ENSOCUG00000000722	434
ENSOCUG00000000723	251
ENSOCUG00000000724	43
ENSOCUG00000000725	2
ENSOCUG00000000727	1161
ENSOCUG00000000728	223
ENSOCUG00000000730	56
ENSOCUG00000000731	1452
ENSOCUG00000000732	661
ENSOCUG00000000733	334
ENSOCUG00000000734	14476
ENSOCUG00000000736	785
ENSOCUG00000000737	38
ENSOCUG00000000738	356
ENSOCUG00000000739	0
ENSOCUG00000000740	1806
ENSOCUG00000000741	1060
ENSOCUG00000000742	3
ENSOCUG00000000743	2528
ENSOCUG00000000744	825
ENSOCUG00000000749	81
ENSOCUG00000000750	702
ENSOCUG00000000751	0
ENSOCUG00000000754	329
ENSOCUG00000000755	1950
ENSOCUG00000000756	1700
ENSOCUG00000000757	42
ENSOCUG00000000758	895
ENSOCUG00000000760	9
ENSOCUG00000000761	304
ENSOCUG00000000763	104
ENSOCUG00000000764	357
ENSOCUG00000000765	1288
ENSOCUG00000000766	0
ENSOCUG00000000769	1043
ENSOCUG00000000771	63
ENSOCUG00000000774	1283
ENSOCUG00000000775	90
ENSOCUG00000000776	2270
ENSOCUG00000000777	0
ENSOCUG00000000778	8994
ENSOCUG00000000779	2
ENSOCUG00000000780	1712
ENSOCUG00000000781	2648
ENSOCUG00000000784	939
ENSOCUG00000000786	174
ENSOCUG00000000787	1130
ENSOCUG00000000788	25
ENSOCUG00000000789	1924
ENSOCUG00000000790	2640
ENSOCUG00000000791	6074
ENSOCUG00000000792	2128
ENSOCUG00000000793	98
ENSOCUG00000000794	334
ENSOCUG00000000795	2334
ENSOCUG00000000796	48
ENSOCUG00000000797	0
ENSOCUG00000000798	302
ENSOCUG00000000799	7
ENSOCUG00000000800	1098
ENSOCUG00000000802	767
ENSOCUG00000000803	908
ENSOCUG00000000804	4352
ENSOCUG00000000805	582
ENSOCUG00000000806	1584
ENSOCUG00000000807	1811
ENSOCUG00000000809	6
ENSOCUG00000000810	462
ENSOCUG00000000811	901
ENSOCUG00000000812	289
ENSOCUG00000000813	11
ENSOCUG00000000814	0
ENSOCUG00000000815	871
ENSOCUG00000000816	2492
ENSOCUG00000000817	5394
ENSOCUG00000000818	2414
ENSOCUG00000000819	1285
ENSOCUG00000000820	858
ENSOCUG00000000821	1464
ENSOCUG00000000822	3265
ENSOCUG00000000823	679
ENSOCUG00000000824	3958
ENSOCUG00000000825	2
ENSOCUG00000000826	336
ENSOCUG00000000827	4642
ENSOCUG00000000828	471
ENSOCUG00000000829	1320
ENSOCUG00000000831	0
ENSOCUG00000000832	943
ENSOCUG00000000833	1140
ENSOCUG00000000834	124
ENSOCUG00000000835	508
ENSOCUG00000000836	0
ENSOCUG00000000837	9714
ENSOCUG00000000847	3627
ENSOCUG00000000848	4779
ENSOCUG00000000849	930
ENSOCUG00000000850	1168
ENSOCUG00000000851	10593
ENSOCUG00000000852	2120
ENSOCUG00000000853	100
ENSOCUG00000000854	98
ENSOCUG00000000855	269
ENSOCUG00000000857	328
ENSOCUG00000000859	362
ENSOCUG00000000861	440
ENSOCUG00000000863	249
ENSOCUG00000000864	11790
ENSOCUG00000000865	749
ENSOCUG00000000866	1603
ENSOCUG00000000867	548
ENSOCUG00000000868	0
ENSOCUG00000000869	5
ENSOCUG00000000872	0
ENSOCUG00000000874	2353
ENSOCUG00000000875	344
ENSOCUG00000000876	1623
ENSOCUG00000000877	0
ENSOCUG00000000878	1503
ENSOCUG00000000880	2571
ENSOCUG00000000881	106
ENSOCUG00000000882	991
ENSOCUG00000000883	0
ENSOCUG00000000884	1177
ENSOCUG00000000885	1208
ENSOCUG00000000887	441
ENSOCUG00000000888	158
ENSOCUG00000000889	162
ENSOCUG00000000894	1
ENSOCUG00000000895	9
ENSOCUG00000000896	571
ENSOCUG00000000897	577
ENSOCUG00000000898	1248
ENSOCUG00000000901	8276
ENSOCUG00000000903	64
ENSOCUG00000000905	142
ENSOCUG00000000906	0
ENSOCUG00000000907	1787
ENSOCUG00000000908	0
ENSOCUG00000000909	1114
ENSOCUG00000000910	1412
ENSOCUG00000000911	796
ENSOCUG00000000912	0
ENSOCUG00000000915	2123
ENSOCUG00000000916	313
ENSOCUG00000000918	0
ENSOCUG00000000919	371
ENSOCUG00000000920	238
ENSOCUG00000000921	320
ENSOCUG00000000922	1312
ENSOCUG00000000923	669
ENSOCUG00000000924	316
ENSOCUG00000000925	2005
ENSOCUG00000000927	111
ENSOCUG00000000928	4204
ENSOCUG00000000929	361
ENSOCUG00000000930	216
ENSOCUG00000000931	844
ENSOCUG00000000932	48
ENSOCUG00000000933	758
ENSOCUG00000000934	937
ENSOCUG00000000936	840
ENSOCUG00000000937	1856
ENSOCUG00000000938	1078
ENSOCUG00000000939	667
ENSOCUG00000000940	298
ENSOCUG00000000941	3322
ENSOCUG00000000942	5648
ENSOCUG00000000943	103
ENSOCUG00000000944	814
ENSOCUG00000000945	251
ENSOCUG00000000947	518
ENSOCUG00000000948	1476
ENSOCUG00000000950	1258
ENSOCUG00000000953	0
ENSOCUG00000000956	2686
ENSOCUG00000000957	11
ENSOCUG00000000959	11480
ENSOCUG00000000960	1623
ENSOCUG00000000962	54
ENSOCUG00000000963	1192
ENSOCUG00000000965	700
ENSOCUG00000000966	1097
ENSOCUG00000000967	9290
ENSOCUG00000000968	8
ENSOCUG00000000969	7
ENSOCUG00000000972	679
ENSOCUG00000000973	175
ENSOCUG00000000974	31
ENSOCUG00000000977	255
ENSOCUG00000000978	721
ENSOCUG00000000980	1711
ENSOCUG00000000981	364
ENSOCUG00000000982	633
ENSOCUG00000000983	428
ENSOCUG00000000984	2278
ENSOCUG00000000986	17
ENSOCUG00000000987	9946
ENSOCUG00000000988	1732
ENSOCUG00000000989	3868
ENSOCUG00000000990	242
ENSOCUG00000000991	2726
ENSOCUG00000000996	8391
ENSOCUG00000000997	350
ENSOCUG00000000998	189
ENSOCUG00000000999	104
ENSOCUG00000001001	86
ENSOCUG00000001002	633
ENSOCUG00000001004	0
ENSOCUG00000001005	2257
ENSOCUG00000001006	157
ENSOCUG00000001008	906
ENSOCUG00000001009	2089
ENSOCUG00000001011	786
ENSOCUG00000001012	0
ENSOCUG00000001013	20212
ENSOCUG00000001016	3469
ENSOCUG00000001018	16
ENSOCUG00000001019	16
ENSOCUG00000001020	939
ENSOCUG00000001021	0
ENSOCUG00000001022	0
ENSOCUG00000001023	5680
ENSOCUG00000001026	737
ENSOCUG00000001027	0
ENSOCUG00000001028	205
ENSOCUG00000001029	5
ENSOCUG00000001030	310
ENSOCUG00000001031	809
ENSOCUG00000001032	0
ENSOCUG00000001033	1
ENSOCUG00000001034	179
ENSOCUG00000001035	27
ENSOCUG00000001036	0
ENSOCUG00000001037	0
ENSOCUG00000001039	1225
ENSOCUG00000001040	0
ENSOCUG00000001041	536
ENSOCUG00000001042	5080
ENSOCUG00000001043	1367
ENSOCUG00000001045	210
ENSOCUG00000001046	0
ENSOCUG00000001047	814
ENSOCUG00000001048	944
ENSOCUG00000001049	135
ENSOCUG00000001050	2203
ENSOCUG00000001051	3059
ENSOCUG00000001052	2397
ENSOCUG00000001053	507
ENSOCUG00000001054	288
ENSOCUG00000001055	880
ENSOCUG00000001057	737
ENSOCUG00000001058	301
ENSOCUG00000001060	1501
ENSOCUG00000001062	395
ENSOCUG00000001063	0
ENSOCUG00000001067	0
ENSOCUG00000001070	0
ENSOCUG00000001071	0
ENSOCUG00000001072	10
ENSOCUG00000001073	642
ENSOCUG00000001074	0
ENSOCUG00000001075	89
ENSOCUG00000001076	262
ENSOCUG00000001077	1
ENSOCUG00000001078	719
ENSOCUG00000001081	3762
ENSOCUG00000001082	1508
ENSOCUG00000001083	0
ENSOCUG00000001084	165
ENSOCUG00000001085	259
ENSOCUG00000001086	190
ENSOCUG00000001087	0
ENSOCUG00000001088	251
ENSOCUG00000001089	2224
ENSOCUG00000001090	0
ENSOCUG00000001092	0
ENSOCUG00000001093	581
ENSOCUG00000001094	0
ENSOCUG00000001096	767
ENSOCUG00000001097	469
ENSOCUG00000001098	7
ENSOCUG00000001099	0
ENSOCUG00000001100	22
ENSOCUG00000001101	6018
ENSOCUG00000001102	3337
ENSOCUG00000001103	6
ENSOCUG00000001104	6433
ENSOCUG00000001105	7
ENSOCUG00000001106	1169
ENSOCUG00000001107	65
ENSOCUG00000001108	4304
ENSOCUG00000001109	3656
ENSOCUG00000001110	2
ENSOCUG00000001111	1270
ENSOCUG00000001112	4933
ENSOCUG00000001113	3845
ENSOCUG00000001114	13
ENSOCUG00000001116	181
ENSOCUG00000001117	32
ENSOCUG00000001119	674
ENSOCUG00000001120	4149
ENSOCUG00000001121	1124
ENSOCUG00000001122	0
ENSOCUG00000001124	967
ENSOCUG00000001125	1288
ENSOCUG00000001127	257
ENSOCUG00000001129	5
ENSOCUG00000001130	175
ENSOCUG00000001131	419
ENSOCUG00000001134	0
ENSOCUG00000001135	6732
ENSOCUG00000001136	8
ENSOCUG00000001137	479
ENSOCUG00000001138	573
ENSOCUG00000001139	28
ENSOCUG00000001142	1027
ENSOCUG00000001144	30057
ENSOCUG00000001145	264
ENSOCUG00000001150	1
ENSOCUG00000001151	3
ENSOCUG00000001152	605
ENSOCUG00000001155	7473
ENSOCUG00000001156	0
ENSOCUG00000001157	0
ENSOCUG00000001158	13
ENSOCUG00000001159	0
ENSOCUG00000001160	3
ENSOCUG00000001161	3305
ENSOCUG00000001162	5004
ENSOCUG00000001164	2611
ENSOCUG00000001165	2056
ENSOCUG00000001166	506
ENSOCUG00000001168	938
ENSOCUG00000001169	15
ENSOCUG00000001170	546
ENSOCUG00000001171	32
ENSOCUG00000001172	525
ENSOCUG00000001173	516
ENSOCUG00000001174	597
ENSOCUG00000001175	2074
ENSOCUG00000001177	24
ENSOCUG00000001178	531
ENSOCUG00000001179	2445
ENSOCUG00000001180	2817
ENSOCUG00000001181	58
ENSOCUG00000001183	5415
ENSOCUG00000001184	1153
ENSOCUG00000001186	1582
ENSOCUG00000001188	6
ENSOCUG00000001190	761
ENSOCUG00000001191	710
ENSOCUG00000001192	0
ENSOCUG00000001196	296
ENSOCUG00000001197	659
ENSOCUG00000001200	132
ENSOCUG00000001201	13
ENSOCUG00000001203	646
ENSOCUG00000001205	703
ENSOCUG00000001207	7254
ENSOCUG00000001208	58
ENSOCUG00000001209	26
ENSOCUG00000001211	372
ENSOCUG00000001212	3666
ENSOCUG00000001215	2844
ENSOCUG00000001216	763
ENSOCUG00000001217	1880
ENSOCUG00000001218	41
ENSOCUG00000001219	612
ENSOCUG00000001220	3044
ENSOCUG00000001222	71
ENSOCUG00000001223	631
ENSOCUG00000001224	560
ENSOCUG00000001225	77
ENSOCUG00000001227	182
ENSOCUG00000001228	3051
ENSOCUG00000001229	178
ENSOCUG00000001230	14
ENSOCUG00000001231	8
ENSOCUG00000001232	6763
ENSOCUG00000001233	681
ENSOCUG00000001234	22
ENSOCUG00000001235	117
ENSOCUG00000001236	4
ENSOCUG00000001239	584
ENSOCUG00000001241	1211
ENSOCUG00000001242	2
ENSOCUG00000001246	3036
ENSOCUG00000001247	1168
ENSOCUG00000001248	17
ENSOCUG00000001249	1809
ENSOCUG00000001250	55
ENSOCUG00000001254	1891
ENSOCUG00000001255	14
ENSOCUG00000001257	56
ENSOCUG00000001258	6
ENSOCUG00000001259	0
ENSOCUG00000001263	11
ENSOCUG00000001264	3
ENSOCUG00000001265	288
ENSOCUG00000001266	3151
ENSOCUG00000001267	0
ENSOCUG00000001269	5157
ENSOCUG00000001270	399
ENSOCUG00000001271	3013
ENSOCUG00000001272	1245
ENSOCUG00000001277	706
ENSOCUG00000001278	143
ENSOCUG00000001279	15
ENSOCUG00000001280	89779
ENSOCUG00000001281	1833
ENSOCUG00000001284	1969
ENSOCUG00000001286	4577
ENSOCUG00000001288	15867
ENSOCUG00000001289	4944
ENSOCUG00000001290	428
ENSOCUG00000001292	75
ENSOCUG00000001294	2
ENSOCUG00000001295	1301
ENSOCUG00000001296	5
ENSOCUG00000001297	861
ENSOCUG00000001299	448
ENSOCUG00000001300	811
ENSOCUG00000001301	0
ENSOCUG00000001302	33
ENSOCUG00000001303	3558
ENSOCUG00000001304	1927
ENSOCUG00000001305	8
ENSOCUG00000001306	2564
ENSOCUG00000001307	1919
ENSOCUG00000001309	27
ENSOCUG00000001310	635
ENSOCUG00000001311	1297
ENSOCUG00000001315	2880
ENSOCUG00000001316	0
ENSOCUG00000001317	694
ENSOCUG00000001319	2288
ENSOCUG00000001320	714
ENSOCUG00000001322	8
ENSOCUG00000001324	10894
ENSOCUG00000001326	645
ENSOCUG00000001327	0
ENSOCUG00000001328	1050
ENSOCUG00000001331	0
ENSOCUG00000001333	183
ENSOCUG00000001334	3097
ENSOCUG00000001335	35
ENSOCUG00000001336	1445
ENSOCUG00000001337	187
ENSOCUG00000001338	471
ENSOCUG00000001341	3
ENSOCUG00000001342	29
ENSOCUG00000001343	12794
ENSOCUG00000001345	0
ENSOCUG00000001346	0
ENSOCUG00000001347	0
ENSOCUG00000001349	968
ENSOCUG00000001351	0
ENSOCUG00000001352	6117
ENSOCUG00000001353	4221
ENSOCUG00000001355	3
ENSOCUG00000001357	4190
ENSOCUG00000001360	10
ENSOCUG00000001361	0
ENSOCUG00000001362	599
ENSOCUG00000001363	0
ENSOCUG00000001366	13
ENSOCUG00000001367	0
ENSOCUG00000001368	8
ENSOCUG00000001370	32432
ENSOCUG00000001372	9
ENSOCUG00000001373	1149
ENSOCUG00000001374	139
ENSOCUG00000001375	277
ENSOCUG00000001376	8
ENSOCUG00000001377	0
ENSOCUG00000001378	3
ENSOCUG00000001380	167
ENSOCUG00000001382	1040
ENSOCUG00000001383	1073
ENSOCUG00000001384	386
ENSOCUG00000001385	0
ENSOCUG00000001386	1039
ENSOCUG00000001387	703
ENSOCUG00000001388	0
ENSOCUG00000001389	88
ENSOCUG00000001390	5592
ENSOCUG00000001391	560
ENSOCUG00000001392	617
ENSOCUG00000001393	50
ENSOCUG00000001397	1048
ENSOCUG00000001398	1290
ENSOCUG00000001401	4350
ENSOCUG00000001402	2825
ENSOCUG00000001405	121
ENSOCUG00000001406	932
ENSOCUG00000001407	897
ENSOCUG00000001408	8
ENSOCUG00000001409	1971
ENSOCUG00000001410	11
ENSOCUG00000001411	4
ENSOCUG00000001412	2513
ENSOCUG00000001414	6055
ENSOCUG00000001415	56
ENSOCUG00000001418	1286
ENSOCUG00000001419	269
ENSOCUG00000001420	4392
ENSOCUG00000001422	2340
ENSOCUG00000001424	23
ENSOCUG00000001425	1589
ENSOCUG00000001426	412
ENSOCUG00000001427	642
ENSOCUG00000001428	2181
ENSOCUG00000001429	174
ENSOCUG00000001430	3572
ENSOCUG00000001432	484
ENSOCUG00000001434	458
ENSOCUG00000001435	3730
ENSOCUG00000001436	269
ENSOCUG00000001437	21
ENSOCUG00000001438	575
ENSOCUG00000001439	2687
ENSOCUG00000001440	1
ENSOCUG00000001443	1187
ENSOCUG00000001444	2815
ENSOCUG00000001445	0
ENSOCUG00000001446	393
ENSOCUG00000001447	824
ENSOCUG00000001448	435
ENSOCUG00000001452	12
ENSOCUG00000001454	307
ENSOCUG00000001455	41476
ENSOCUG00000001456	2818
ENSOCUG00000001457	0
ENSOCUG00000001459	1029
ENSOCUG00000001460	1192
ENSOCUG00000001461	664
ENSOCUG00000001462	193
ENSOCUG00000001463	1
ENSOCUG00000001464	3568
ENSOCUG00000001465	232
ENSOCUG00000001466	0
ENSOCUG00000001467	348
ENSOCUG00000001468	18636
ENSOCUG00000001469	1105
ENSOCUG00000001473	4609
ENSOCUG00000001475	1064
ENSOCUG00000001477	0
ENSOCUG00000001478	741
ENSOCUG00000001479	2153
ENSOCUG00000001480	1238
ENSOCUG00000001481	1754
ENSOCUG00000001484	25632
ENSOCUG00000001485	1
ENSOCUG00000001488	406
ENSOCUG00000001489	24
ENSOCUG00000001490	27
ENSOCUG00000001491	0
ENSOCUG00000001493	0
ENSOCUG00000001495	0
ENSOCUG00000001496	25802
ENSOCUG00000001497	446
ENSOCUG00000001498	1383
ENSOCUG00000001499	55
ENSOCUG00000001500	1063
ENSOCUG00000001501	484
ENSOCUG00000001504	2233
ENSOCUG00000001508	0
ENSOCUG00000001510	0
ENSOCUG00000001512	4
ENSOCUG00000001513	1189
ENSOCUG00000001514	0
ENSOCUG00000001515	0
ENSOCUG00000001517	1043
ENSOCUG00000001518	22
ENSOCUG00000001519	660
ENSOCUG00000001522	0
ENSOCUG00000001523	527
ENSOCUG00000001524	210
ENSOCUG00000001525	45
ENSOCUG00000001526	220
ENSOCUG00000001530	5210
ENSOCUG00000001532	2017
ENSOCUG00000001535	1492
ENSOCUG00000001536	180
ENSOCUG00000001537	433
ENSOCUG00000001539	3509
ENSOCUG00000001540	125
ENSOCUG00000001542	54
ENSOCUG00000001543	535
ENSOCUG00000001545	348
ENSOCUG00000001546	750
ENSOCUG00000001548	16
ENSOCUG00000001551	9281
ENSOCUG00000001552	386
ENSOCUG00000001553	891
ENSOCUG00000001554	1234
ENSOCUG00000001555	644
ENSOCUG00000001560	4097
ENSOCUG00000001561	2
ENSOCUG00000001565	1430
ENSOCUG00000001568	441
ENSOCUG00000001569	1
ENSOCUG00000001570	62
ENSOCUG00000001571	2117
ENSOCUG00000001573	348
ENSOCUG00000001574	1528
ENSOCUG00000001575	908
ENSOCUG00000001576	899
ENSOCUG00000001577	1
ENSOCUG00000001578	3164
ENSOCUG00000001581	207
ENSOCUG00000001582	563
ENSOCUG00000001583	477
ENSOCUG00000001585	1638
ENSOCUG00000001586	294
ENSOCUG00000001587	28
ENSOCUG00000001588	986
ENSOCUG00000001590	3413
ENSOCUG00000001591	2321
ENSOCUG00000001592	2853
ENSOCUG00000001594	1438
ENSOCUG00000001595	1903
ENSOCUG00000001596	952
ENSOCUG00000001597	32
ENSOCUG00000001598	3783
ENSOCUG00000001599	342
ENSOCUG00000001601	315
ENSOCUG00000001603	18
ENSOCUG00000001604	559
ENSOCUG00000001605	1403
ENSOCUG00000001606	8403
ENSOCUG00000001607	15
ENSOCUG00000001609	2
ENSOCUG00000001610	866
ENSOCUG00000001612	0
ENSOCUG00000001613	194
ENSOCUG00000001616	371
ENSOCUG00000001617	71
ENSOCUG00000001618	42
ENSOCUG00000001620	2417
ENSOCUG00000001622	563
ENSOCUG00000001623	94
ENSOCUG00000001627	1619
ENSOCUG00000001628	1140
ENSOCUG00000001629	2107
ENSOCUG00000001630	0
ENSOCUG00000001631	14
ENSOCUG00000001633	743
ENSOCUG00000001636	1031
ENSOCUG00000001638	6
ENSOCUG00000001639	0
ENSOCUG00000001641	0
ENSOCUG00000001645	6204
ENSOCUG00000001646	1885
ENSOCUG00000001647	2
ENSOCUG00000001648	0
ENSOCUG00000001651	806
ENSOCUG00000001652	1
ENSOCUG00000001655	254
ENSOCUG00000001656	1137
ENSOCUG00000001657	31
ENSOCUG00000001659	0
ENSOCUG00000001660	56
ENSOCUG00000001661	3262
ENSOCUG00000001662	176
ENSOCUG00000001663	10
ENSOCUG00000001665	1793
ENSOCUG00000001667	24561
ENSOCUG00000001669	692
ENSOCUG00000001670	1582
ENSOCUG00000001671	17
ENSOCUG00000001672	187
ENSOCUG00000001673	1038
ENSOCUG00000001675	1020
ENSOCUG00000001676	154
ENSOCUG00000001677	1112
ENSOCUG00000001678	10036
ENSOCUG00000001679	0
ENSOCUG00000001680	54
ENSOCUG00000001681	1401
ENSOCUG00000001683	1008
ENSOCUG00000001684	629
ENSOCUG00000001685	1309
ENSOCUG00000001686	1240
ENSOCUG00000001687	256
ENSOCUG00000001688	124
ENSOCUG00000001689	44
ENSOCUG00000001691	402
ENSOCUG00000001692	1392
ENSOCUG00000001693	953
ENSOCUG00000001694	0
ENSOCUG00000001695	0
ENSOCUG00000001696	850
ENSOCUG00000001697	1412
ENSOCUG00000001698	1087
ENSOCUG00000001699	827
ENSOCUG00000001701	6
ENSOCUG00000001702	1
ENSOCUG00000001703	52
ENSOCUG00000001704	0
ENSOCUG00000001710	314
ENSOCUG00000001711	1611
ENSOCUG00000001712	795
ENSOCUG00000001714	0
ENSOCUG00000001715	409
ENSOCUG00000001716	2
ENSOCUG00000001717	26
ENSOCUG00000001718	5720
ENSOCUG00000001719	2
ENSOCUG00000001720	0
ENSOCUG00000001722	119
ENSOCUG00000001723	567
ENSOCUG00000001724	8
ENSOCUG00000001725	418
ENSOCUG00000001726	8
ENSOCUG00000001727	432
ENSOCUG00000001729	1784
ENSOCUG00000001730	6387
ENSOCUG00000001732	1086
ENSOCUG00000001734	3794
ENSOCUG00000001735	21630
ENSOCUG00000001736	571
ENSOCUG00000001738	253
ENSOCUG00000001739	2027
ENSOCUG00000001741	3012
ENSOCUG00000001742	843
ENSOCUG00000001746	124
ENSOCUG00000001748	393
ENSOCUG00000001750	1847
ENSOCUG00000001751	339
ENSOCUG00000001752	255
ENSOCUG00000001753	2165
ENSOCUG00000001754	712
ENSOCUG00000001757	0
ENSOCUG00000001758	689
ENSOCUG00000001759	0
ENSOCUG00000001761	214
ENSOCUG00000001764	162
ENSOCUG00000001765	287
ENSOCUG00000001766	2
ENSOCUG00000001768	1859
ENSOCUG00000001769	9
ENSOCUG00000001770	0
ENSOCUG00000001772	3071
ENSOCUG00000001776	313
ENSOCUG00000001777	794
ENSOCUG00000001779	543
ENSOCUG00000001780	0
ENSOCUG00000001781	695
ENSOCUG00000001782	1605
ENSOCUG00000001783	608
ENSOCUG00000001785	3
ENSOCUG00000001786	1056
ENSOCUG00000001787	7049
ENSOCUG00000001788	1202
ENSOCUG00000001789	821
ENSOCUG00000001790	2984
ENSOCUG00000001792	0
ENSOCUG00000001793	0
ENSOCUG00000001794	0
ENSOCUG00000001798	1077
ENSOCUG00000001799	22181
ENSOCUG00000001801	100
ENSOCUG00000001802	22
ENSOCUG00000001803	4721
ENSOCUG00000001804	564
ENSOCUG00000001806	428
ENSOCUG00000001807	433
ENSOCUG00000001808	1649
ENSOCUG00000001810	450
ENSOCUG00000001811	0
ENSOCUG00000001812	277
ENSOCUG00000001813	11
ENSOCUG00000001814	3945
ENSOCUG00000001816	909
ENSOCUG00000001817	1725
ENSOCUG00000001818	2578
ENSOCUG00000001819	202
ENSOCUG00000001820	1994
ENSOCUG00000001821	2225
ENSOCUG00000001822	45
ENSOCUG00000001823	27
ENSOCUG00000001824	72
ENSOCUG00000001825	7722
ENSOCUG00000001826	92
ENSOCUG00000001827	2949
ENSOCUG00000001828	5484
ENSOCUG00000001829	4838
ENSOCUG00000001830	528
ENSOCUG00000001831	0
ENSOCUG00000001832	642
ENSOCUG00000001833	835
ENSOCUG00000001834	986
ENSOCUG00000001836	5886
ENSOCUG00000001837	3781
ENSOCUG00000001838	772
ENSOCUG00000001839	723
ENSOCUG00000001842	3666
ENSOCUG00000001843	2493
ENSOCUG00000001844	8
ENSOCUG00000001847	21270
ENSOCUG00000001849	4
ENSOCUG00000001850	0
ENSOCUG00000001851	1488
ENSOCUG00000001853	3558
ENSOCUG00000001855	0
ENSOCUG00000001856	3
ENSOCUG00000001857	357
ENSOCUG00000001858	8
ENSOCUG00000001859	217
ENSOCUG00000001860	95
ENSOCUG00000001861	961
ENSOCUG00000001863	3635
ENSOCUG00000001864	4
ENSOCUG00000001866	0
ENSOCUG00000001867	17
ENSOCUG00000001868	1908
ENSOCUG00000001869	1
ENSOCUG00000001870	0
ENSOCUG00000001871	0
ENSOCUG00000001873	7004
ENSOCUG00000001874	487
ENSOCUG00000001875	22
ENSOCUG00000001876	0
ENSOCUG00000001877	8837
ENSOCUG00000001879	250
ENSOCUG00000001880	719
ENSOCUG00000001881	513
ENSOCUG00000001882	647
ENSOCUG00000001883	25
ENSOCUG00000001884	699
ENSOCUG00000001885	19
ENSOCUG00000001886	1911
ENSOCUG00000001887	1026
ENSOCUG00000001888	1616
ENSOCUG00000001889	8026
ENSOCUG00000001890	95
ENSOCUG00000001891	3
ENSOCUG00000001892	1362
ENSOCUG00000001894	690
ENSOCUG00000001897	1438
ENSOCUG00000001898	4
ENSOCUG00000001901	1
ENSOCUG00000001902	689
ENSOCUG00000001903	22
ENSOCUG00000001904	0
ENSOCUG00000001907	63
ENSOCUG00000001908	479
ENSOCUG00000001909	108
ENSOCUG00000001910	1933
ENSOCUG00000001911	1809
ENSOCUG00000001912	2770
ENSOCUG00000001913	77
ENSOCUG00000001914	418
ENSOCUG00000001915	2185
ENSOCUG00000001916	4
ENSOCUG00000001918	41
ENSOCUG00000001919	877
ENSOCUG00000001920	944
ENSOCUG00000001921	517
ENSOCUG00000001923	172
ENSOCUG00000001924	251
ENSOCUG00000001925	592
ENSOCUG00000001929	0
ENSOCUG00000001931	472
ENSOCUG00000001933	363
ENSOCUG00000001934	0
ENSOCUG00000001935	0
ENSOCUG00000001937	1006
ENSOCUG00000001938	2775
ENSOCUG00000001941	47
ENSOCUG00000001943	2264
ENSOCUG00000001944	5
ENSOCUG00000001945	0
ENSOCUG00000001946	0
ENSOCUG00000001949	608
ENSOCUG00000001950	0
ENSOCUG00000001951	84
ENSOCUG00000001952	861
ENSOCUG00000001954	169
ENSOCUG00000001955	0
ENSOCUG00000001956	699
ENSOCUG00000001957	4561
ENSOCUG00000001961	19
ENSOCUG00000001962	282
ENSOCUG00000001963	721
ENSOCUG00000001964	1127
ENSOCUG00000001965	0
ENSOCUG00000001966	583
ENSOCUG00000001967	38
ENSOCUG00000001968	3819
ENSOCUG00000001969	271
ENSOCUG00000001970	94
ENSOCUG00000001971	1386
ENSOCUG00000001972	857
ENSOCUG00000001973	16
ENSOCUG00000001975	66
ENSOCUG00000001978	0
ENSOCUG00000001979	910
ENSOCUG00000001980	39
ENSOCUG00000001981	740
ENSOCUG00000001982	3874
ENSOCUG00000001984	111
ENSOCUG00000001985	413
ENSOCUG00000001986	407
ENSOCUG00000001987	215
ENSOCUG00000001988	0
ENSOCUG00000001989	6698
ENSOCUG00000001990	1425
ENSOCUG00000001991	913
ENSOCUG00000001992	3287
ENSOCUG00000001993	283
ENSOCUG00000001994	258
ENSOCUG00000001995	2833
ENSOCUG00000001996	69
ENSOCUG00000001998	1905
ENSOCUG00000001999	871
ENSOCUG00000002000	47
ENSOCUG00000002001	3797
ENSOCUG00000002002	0
ENSOCUG00000002003	836
ENSOCUG00000002004	2091
ENSOCUG00000002006	3946
ENSOCUG00000002007	1952
ENSOCUG00000002008	1461
ENSOCUG00000002009	64
ENSOCUG00000002011	954
ENSOCUG00000002013	2254
ENSOCUG00000002014	3179
ENSOCUG00000002017	71
ENSOCUG00000002018	2107
ENSOCUG00000002019	0
ENSOCUG00000002020	537
ENSOCUG00000002021	36
ENSOCUG00000002022	4071
ENSOCUG00000002023	391
ENSOCUG00000002024	8
ENSOCUG00000002025	4179
ENSOCUG00000002026	0
ENSOCUG00000002027	2356
ENSOCUG00000002028	718
ENSOCUG00000002029	20
ENSOCUG00000002030	3
ENSOCUG00000002031	470
ENSOCUG00000002032	2
ENSOCUG00000002033	709
ENSOCUG00000002037	6157
ENSOCUG00000002038	3146
ENSOCUG00000002039	1
ENSOCUG00000002040	0
ENSOCUG00000002041	8380
ENSOCUG00000002042	67
ENSOCUG00000002043	1609
ENSOCUG00000002047	195
ENSOCUG00000002050	766
ENSOCUG00000002051	159
ENSOCUG00000002052	908
ENSOCUG00000002053	1976
ENSOCUG00000002054	747
ENSOCUG00000002055	499
ENSOCUG00000002056	17
ENSOCUG00000002057	2
ENSOCUG00000002058	0
ENSOCUG00000002059	1284
ENSOCUG00000002060	1100
ENSOCUG00000002062	0
ENSOCUG00000002063	12515
ENSOCUG00000002064	7
ENSOCUG00000002065	1875
ENSOCUG00000002066	849
ENSOCUG00000002069	0
ENSOCUG00000002071	5724
ENSOCUG00000002072	354
ENSOCUG00000002073	3593
ENSOCUG00000002074	4179
ENSOCUG00000002075	665
ENSOCUG00000002076	754
ENSOCUG00000002078	0
ENSOCUG00000002080	82
ENSOCUG00000002083	40
ENSOCUG00000002084	1676
ENSOCUG00000002085	869
ENSOCUG00000002086	0
ENSOCUG00000002089	0
ENSOCUG00000002090	62
ENSOCUG00000002093	1104
ENSOCUG00000002094	16480
ENSOCUG00000002095	139
ENSOCUG00000002097	0
ENSOCUG00000002098	301
ENSOCUG00000002099	25750
ENSOCUG00000002100	1085
ENSOCUG00000002102	659
ENSOCUG00000002103	4
ENSOCUG00000002104	0
ENSOCUG00000002105	1414
ENSOCUG00000002106	390
ENSOCUG00000002107	21522
ENSOCUG00000002108	89
ENSOCUG00000002110	2119
ENSOCUG00000002111	0
ENSOCUG00000002112	18
ENSOCUG00000002114	5
ENSOCUG00000002115	1958
ENSOCUG00000002117	933
ENSOCUG00000002118	387
ENSOCUG00000002119	4
ENSOCUG00000002120	2066
ENSOCUG00000002121	5143
ENSOCUG00000002122	2540
ENSOCUG00000002123	639
ENSOCUG00000002125	6
ENSOCUG00000002126	182
ENSOCUG00000002127	531
ENSOCUG00000002128	77
ENSOCUG00000002129	5324
ENSOCUG00000002131	43
ENSOCUG00000002132	2777
ENSOCUG00000002134	88
ENSOCUG00000002135	269
ENSOCUG00000002137	1835
ENSOCUG00000002138	0
ENSOCUG00000002139	27
ENSOCUG00000002140	1089
ENSOCUG00000002141	0
ENSOCUG00000002142	9
ENSOCUG00000002143	740
ENSOCUG00000002144	456
ENSOCUG00000002145	510
ENSOCUG00000002146	0
ENSOCUG00000002147	329
ENSOCUG00000002148	2093
ENSOCUG00000002149	398
ENSOCUG00000002150	7327
ENSOCUG00000002151	2813
ENSOCUG00000002152	276
ENSOCUG00000002153	2357
ENSOCUG00000002154	2131
ENSOCUG00000002155	5182
ENSOCUG00000002156	1767
ENSOCUG00000002157	2673
ENSOCUG00000002158	804
ENSOCUG00000002159	674
ENSOCUG00000002160	1734
ENSOCUG00000002163	2170
ENSOCUG00000002165	3218
ENSOCUG00000002166	1445
ENSOCUG00000002167	858
ENSOCUG00000002171	1622
ENSOCUG00000002172	1622
ENSOCUG00000002173	191
ENSOCUG00000002176	9247
ENSOCUG00000002177	6722
ENSOCUG00000002178	890
ENSOCUG00000002179	2194
ENSOCUG00000002180	1907
ENSOCUG00000002181	2958
ENSOCUG00000002182	891
ENSOCUG00000002183	524
ENSOCUG00000002185	547
ENSOCUG00000002186	98
ENSOCUG00000002187	12509
ENSOCUG00000002188	148
ENSOCUG00000002189	461
ENSOCUG00000002190	94
ENSOCUG00000002192	247
ENSOCUG00000002193	1271
ENSOCUG00000002194	1976
ENSOCUG00000002196	0
ENSOCUG00000002197	1997
ENSOCUG00000002198	365
ENSOCUG00000002199	0
ENSOCUG00000002200	688
ENSOCUG00000002202	416
ENSOCUG00000002203	4365
ENSOCUG00000002204	2218
ENSOCUG00000002205	800
ENSOCUG00000002206	277
ENSOCUG00000002207	249
ENSOCUG00000002208	0
ENSOCUG00000002210	2070
ENSOCUG00000002211	165
ENSOCUG00000002212	1195
ENSOCUG00000002215	1294
ENSOCUG00000002216	20
ENSOCUG00000002217	959
ENSOCUG00000002218	1655
ENSOCUG00000002219	831
ENSOCUG00000002220	343
ENSOCUG00000002222	1
ENSOCUG00000002223	382
ENSOCUG00000002224	898
ENSOCUG00000002225	5094
ENSOCUG00000002226	1961
ENSOCUG00000002230	9671
ENSOCUG00000002231	2684
ENSOCUG00000002233	48
ENSOCUG00000002235	700
ENSOCUG00000002236	1758
ENSOCUG00000002237	8
ENSOCUG00000002238	2489
ENSOCUG00000002240	852
ENSOCUG00000002241	3408
ENSOCUG00000002242	85
ENSOCUG00000002243	545
ENSOCUG00000002244	7799
ENSOCUG00000002245	1218
ENSOCUG00000002246	2374
ENSOCUG00000002248	2060
ENSOCUG00000002249	453
ENSOCUG00000002250	4091
ENSOCUG00000002251	10
ENSOCUG00000002253	157
ENSOCUG00000002254	1549
ENSOCUG00000002256	63
ENSOCUG00000002258	449
ENSOCUG00000002259	935
ENSOCUG00000002260	1314
ENSOCUG00000002261	2
ENSOCUG00000002263	4663
ENSOCUG00000002264	5952
ENSOCUG00000002267	630
ENSOCUG00000002269	207
ENSOCUG00000002271	4979
ENSOCUG00000002272	112
ENSOCUG00000002278	798
ENSOCUG00000002279	109
ENSOCUG00000002281	146
ENSOCUG00000002283	603
ENSOCUG00000002284	68
ENSOCUG00000002285	1559
ENSOCUG00000002287	215
ENSOCUG00000002289	1443
ENSOCUG00000002290	2722
ENSOCUG00000002291	0
ENSOCUG00000002292	2370
ENSOCUG00000002295	514
ENSOCUG00000002296	20
ENSOCUG00000002297	0
ENSOCUG00000002298	1955
ENSOCUG00000002299	623
ENSOCUG00000002300	1381
ENSOCUG00000002301	33
ENSOCUG00000002302	2052
ENSOCUG00000002303	817
ENSOCUG00000002304	5983
ENSOCUG00000002305	0
ENSOCUG00000002306	6
ENSOCUG00000002309	1275
ENSOCUG00000002310	744
ENSOCUG00000002311	21
ENSOCUG00000002312	389
ENSOCUG00000002313	3813
ENSOCUG00000002314	1
ENSOCUG00000002315	2194
ENSOCUG00000002316	1778
ENSOCUG00000002317	0
ENSOCUG00000002318	178
ENSOCUG00000002319	0
ENSOCUG00000002320	2057
ENSOCUG00000002322	644
ENSOCUG00000002323	3690
ENSOCUG00000002324	5299
ENSOCUG00000002325	2899
ENSOCUG00000002326	2105
ENSOCUG00000002331	0
ENSOCUG00000002332	2520
ENSOCUG00000002334	448
ENSOCUG00000002335	141
ENSOCUG00000002336	8
ENSOCUG00000002337	7
ENSOCUG00000002338	0
ENSOCUG00000002339	89
ENSOCUG00000002341	267
ENSOCUG00000002342	27
ENSOCUG00000002344	434
ENSOCUG00000002345	1489
ENSOCUG00000002346	408
ENSOCUG00000002349	5
ENSOCUG00000002350	1011
ENSOCUG00000002352	2736
ENSOCUG00000002353	224
ENSOCUG00000002356	10170
ENSOCUG00000002357	15
ENSOCUG00000002358	21
ENSOCUG00000002360	1010
ENSOCUG00000002361	5463
ENSOCUG00000002363	904
ENSOCUG00000002364	2
ENSOCUG00000002365	0
ENSOCUG00000002366	1
ENSOCUG00000002367	44
ENSOCUG00000002368	1281
ENSOCUG00000002369	0
ENSOCUG00000002371	31
ENSOCUG00000002372	2579
ENSOCUG00000002373	108
ENSOCUG00000002375	252
ENSOCUG00000002376	119
ENSOCUG00000002378	725
ENSOCUG00000002379	130
ENSOCUG00000002380	827
ENSOCUG00000002381	72
ENSOCUG00000002383	407
ENSOCUG00000002384	310
ENSOCUG00000002386	3939
ENSOCUG00000002387	1331
ENSOCUG00000002389	1437
ENSOCUG00000002390	1606
ENSOCUG00000002391	1521
ENSOCUG00000002392	2316
ENSOCUG00000002393	289
ENSOCUG00000002394	595
ENSOCUG00000002395	3982
ENSOCUG00000002396	782
ENSOCUG00000002397	1818
ENSOCUG00000002398	2742
ENSOCUG00000002399	116
ENSOCUG00000002400	476
ENSOCUG00000002401	2928
ENSOCUG00000002402	0
ENSOCUG00000002403	983
ENSOCUG00000002404	0
ENSOCUG00000002406	2596
ENSOCUG00000002407	851
ENSOCUG00000002408	0
ENSOCUG00000002409	1411
ENSOCUG00000002410	1332
ENSOCUG00000002411	147
ENSOCUG00000002412	0
ENSOCUG00000002413	0
ENSOCUG00000002414	1640
ENSOCUG00000002417	449
ENSOCUG00000002418	550
ENSOCUG00000002419	6890
ENSOCUG00000002420	0
ENSOCUG00000002421	1209
ENSOCUG00000002424	3
ENSOCUG00000002425	1090
ENSOCUG00000002426	2321
ENSOCUG00000002427	1090
ENSOCUG00000002428	1305
ENSOCUG00000002429	6397
ENSOCUG00000002431	353
ENSOCUG00000002432	1157
ENSOCUG00000002433	1256
ENSOCUG00000002434	978
ENSOCUG00000002435	929
ENSOCUG00000002436	405
ENSOCUG00000002437	491
ENSOCUG00000002438	2013
ENSOCUG00000002439	452
ENSOCUG00000002440	4
ENSOCUG00000002441	4339
ENSOCUG00000002442	1363
ENSOCUG00000002443	24
ENSOCUG00000002444	291
ENSOCUG00000002445	7020
ENSOCUG00000002447	3038
ENSOCUG00000002448	6763
ENSOCUG00000002449	2598
ENSOCUG00000002450	702
ENSOCUG00000002451	7887
ENSOCUG00000002452	62
ENSOCUG00000002453	0
ENSOCUG00000002455	1288
ENSOCUG00000002456	870
ENSOCUG00000002457	25
ENSOCUG00000002458	82
ENSOCUG00000002461	1056
ENSOCUG00000002462	998
ENSOCUG00000002463	1091
ENSOCUG00000002464	2377
ENSOCUG00000002466	143
ENSOCUG00000002467	2
ENSOCUG00000002468	153
ENSOCUG00000002470	421
ENSOCUG00000002473	99
ENSOCUG00000002474	0
ENSOCUG00000002476	674
ENSOCUG00000002477	28
ENSOCUG00000002478	3717
ENSOCUG00000002480	21
ENSOCUG00000002481	2
ENSOCUG00000002483	362
ENSOCUG00000002484	2070
ENSOCUG00000002485	20
ENSOCUG00000002486	1
ENSOCUG00000002487	5
ENSOCUG00000002488	0
ENSOCUG00000002489	490
ENSOCUG00000002490	0
ENSOCUG00000002492	104
ENSOCUG00000002494	1335
ENSOCUG00000002495	2280
ENSOCUG00000002496	4
ENSOCUG00000002497	905
ENSOCUG00000002498	1716
ENSOCUG00000002500	9
ENSOCUG00000002503	114
ENSOCUG00000002504	479
ENSOCUG00000002505	3297
ENSOCUG00000002506	5514
ENSOCUG00000002507	789
ENSOCUG00000002508	0
ENSOCUG00000002509	368
ENSOCUG00000002510	56299
ENSOCUG00000002512	3513
ENSOCUG00000002513	0
ENSOCUG00000002515	125
ENSOCUG00000002516	0
ENSOCUG00000002518	1662
ENSOCUG00000002519	736
ENSOCUG00000002522	9
ENSOCUG00000002523	1116
ENSOCUG00000002528	1634
ENSOCUG00000002529	4
ENSOCUG00000002530	65
ENSOCUG00000002533	1461
ENSOCUG00000002536	2063
ENSOCUG00000002537	717
ENSOCUG00000002539	1
ENSOCUG00000002541	10832
ENSOCUG00000002542	0
ENSOCUG00000002543	3649
ENSOCUG00000002546	0
ENSOCUG00000002549	4451
ENSOCUG00000002551	440
ENSOCUG00000002553	19
ENSOCUG00000002554	1428
ENSOCUG00000002555	3000
ENSOCUG00000002556	809
ENSOCUG00000002557	451
ENSOCUG00000002559	223
ENSOCUG00000002562	957
ENSOCUG00000002563	434
ENSOCUG00000002565	265
ENSOCUG00000002566	8
ENSOCUG00000002567	0
ENSOCUG00000002569	1546
ENSOCUG00000002572	40
ENSOCUG00000002573	1836
ENSOCUG00000002574	4
ENSOCUG00000002575	0
ENSOCUG00000002576	747
ENSOCUG00000002577	618
ENSOCUG00000002580	650
ENSOCUG00000002581	8052
ENSOCUG00000002582	1
ENSOCUG00000002583	1229
ENSOCUG00000002584	5
ENSOCUG00000002586	0
ENSOCUG00000002587	219
ENSOCUG00000002591	987
ENSOCUG00000002593	3560
ENSOCUG00000002594	7463
ENSOCUG00000002595	9042
ENSOCUG00000002596	191
ENSOCUG00000002598	1607
ENSOCUG00000002599	0
ENSOCUG00000002601	4184
ENSOCUG00000002602	0
ENSOCUG00000002603	409
ENSOCUG00000002605	2
ENSOCUG00000002606	67
ENSOCUG00000002607	0
ENSOCUG00000002609	686
ENSOCUG00000002610	680
ENSOCUG00000002611	770
ENSOCUG00000002612	0
ENSOCUG00000002613	42
ENSOCUG00000002614	43
ENSOCUG00000002617	132
ENSOCUG00000002619	607
ENSOCUG00000002620	3
ENSOCUG00000002623	262
ENSOCUG00000002624	0
ENSOCUG00000002626	105
ENSOCUG00000002627	1478
ENSOCUG00000002628	317
ENSOCUG00000002629	2011
ENSOCUG00000002630	49
ENSOCUG00000002631	1590
ENSOCUG00000002632	0
ENSOCUG00000002633	5847
ENSOCUG00000002635	27
ENSOCUG00000002636	2669
ENSOCUG00000002637	1195
ENSOCUG00000002638	336
ENSOCUG00000002641	6424
ENSOCUG00000002642	2
ENSOCUG00000002643	2920
ENSOCUG00000002646	7
ENSOCUG00000002647	17
ENSOCUG00000002648	122
ENSOCUG00000002650	0
ENSOCUG00000002652	1449
ENSOCUG00000002653	1395
ENSOCUG00000002654	0
ENSOCUG00000002655	1475
ENSOCUG00000002656	10
ENSOCUG00000002657	2723
ENSOCUG00000002658	135
ENSOCUG00000002660	1
ENSOCUG00000002662	1892
ENSOCUG00000002663	5331
ENSOCUG00000002665	406
ENSOCUG00000002668	0
ENSOCUG00000002669	1297
ENSOCUG00000002670	1027
ENSOCUG00000002671	2179
ENSOCUG00000002672	48
ENSOCUG00000002673	3043
ENSOCUG00000002674	77
ENSOCUG00000002676	1601
ENSOCUG00000002677	8493
ENSOCUG00000002679	2859
ENSOCUG00000002682	270
ENSOCUG00000002683	4435
ENSOCUG00000002684	0
ENSOCUG00000002685	461
ENSOCUG00000002686	2838
ENSOCUG00000002687	2
ENSOCUG00000002688	155
ENSOCUG00000002689	1435
ENSOCUG00000002690	512
ENSOCUG00000002692	219
ENSOCUG00000002693	0
ENSOCUG00000002694	2285
ENSOCUG00000002695	1476
ENSOCUG00000002696	7292
ENSOCUG00000002697	0
ENSOCUG00000002698	308
ENSOCUG00000002699	45
ENSOCUG00000002701	539
ENSOCUG00000002702	128
ENSOCUG00000002703	82
ENSOCUG00000002704	2551
ENSOCUG00000002705	429
ENSOCUG00000002706	533
ENSOCUG00000002707	387
ENSOCUG00000002710	0
ENSOCUG00000002711	4
ENSOCUG00000002712	4162
ENSOCUG00000002715	1105
ENSOCUG00000002716	168
ENSOCUG00000002718	17
ENSOCUG00000002719	78
ENSOCUG00000002720	5030
ENSOCUG00000002722	3544
ENSOCUG00000002723	0
ENSOCUG00000002724	1211
ENSOCUG00000002725	135
ENSOCUG00000002727	2790
ENSOCUG00000002728	1980
ENSOCUG00000002730	206
ENSOCUG00000002732	0
ENSOCUG00000002733	2704
ENSOCUG00000002735	4
ENSOCUG00000002736	885
ENSOCUG00000002737	878
ENSOCUG00000002738	563
ENSOCUG00000002739	5762
ENSOCUG00000002740	958
[truncated: 27,592 more rows]
