# Supplementary material for: A bio-functional polymer that prevents retinal scarring through modulation of NRF2 signalling pathway
Source: Nat Commun. 2022 May 19;13:2796. doi: 10.1038/s41467-022-30474-6 (PMC9119969; doi:10.1038/s41467-022-30474-6)
Supplement: Supplementary file 11 — Source data [file 41467_2022_30474_MOESM11_ESM.zip › NCOMMS-21-46079B_zip/Source data 2_RNA-Seq Data/DESeq2/CountFiles/invivo/RT_N3_sorted.count]

ENSOCUG00000000004	4005
ENSOCUG00000000005	2003
ENSOCUG00000000006	1119
ENSOCUG00000000007	0
ENSOCUG00000000008	1
ENSOCUG00000000009	6523
ENSOCUG00000000010	4274
ENSOCUG00000000012	1014
ENSOCUG00000000013	307
ENSOCUG00000000014	14851
ENSOCUG00000000015	1333
ENSOCUG00000000016	202
ENSOCUG00000000017	1135
ENSOCUG00000000018	201
ENSOCUG00000000020	4154
ENSOCUG00000000021	3716
ENSOCUG00000000022	569
ENSOCUG00000000023	238
ENSOCUG00000000024	172
ENSOCUG00000000025	13
ENSOCUG00000000026	1
ENSOCUG00000000028	801
ENSOCUG00000000030	355
ENSOCUG00000000031	10
ENSOCUG00000000032	3
ENSOCUG00000000034	753
ENSOCUG00000000036	0
ENSOCUG00000000038	966
ENSOCUG00000000040	385
ENSOCUG00000000041	0
ENSOCUG00000000044	1
ENSOCUG00000000046	3
ENSOCUG00000000049	7
ENSOCUG00000000051	4638
ENSOCUG00000000055	56
ENSOCUG00000000059	222
ENSOCUG00000000060	10934
ENSOCUG00000000061	129
ENSOCUG00000000063	535
ENSOCUG00000000064	2400
ENSOCUG00000000065	364
ENSOCUG00000000066	143
ENSOCUG00000000068	4920
ENSOCUG00000000069	496
ENSOCUG00000000071	653
ENSOCUG00000000072	82
ENSOCUG00000000073	7625
ENSOCUG00000000074	3535
ENSOCUG00000000075	3006
ENSOCUG00000000076	1502
ENSOCUG00000000077	24
ENSOCUG00000000079	0
ENSOCUG00000000080	975
ENSOCUG00000000081	16215
ENSOCUG00000000083	420
ENSOCUG00000000085	1078
ENSOCUG00000000086	9016
ENSOCUG00000000087	318
ENSOCUG00000000089	0
ENSOCUG00000000090	1903
ENSOCUG00000000091	22
ENSOCUG00000000092	289
ENSOCUG00000000093	533
ENSOCUG00000000094	5
ENSOCUG00000000095	1702
ENSOCUG00000000097	1991
ENSOCUG00000000098	120
ENSOCUG00000000100	2916
ENSOCUG00000000101	89
ENSOCUG00000000102	5672
ENSOCUG00000000103	1
ENSOCUG00000000104	1
ENSOCUG00000000105	4077
ENSOCUG00000000107	1307
ENSOCUG00000000108	628
ENSOCUG00000000109	128
ENSOCUG00000000111	715
ENSOCUG00000000114	1751
ENSOCUG00000000116	3406
ENSOCUG00000000117	7
ENSOCUG00000000119	5
ENSOCUG00000000120	402
ENSOCUG00000000121	92
ENSOCUG00000000122	2089
ENSOCUG00000000123	1323
ENSOCUG00000000127	397
ENSOCUG00000000128	774
ENSOCUG00000000129	3045
ENSOCUG00000000131	879
ENSOCUG00000000133	146
ENSOCUG00000000134	16865
ENSOCUG00000000136	4
ENSOCUG00000000137	8076
ENSOCUG00000000140	933
ENSOCUG00000000141	988
ENSOCUG00000000142	44
ENSOCUG00000000143	1
ENSOCUG00000000144	251
ENSOCUG00000000145	856
ENSOCUG00000000146	2872
ENSOCUG00000000148	329
ENSOCUG00000000149	929
ENSOCUG00000000151	22
ENSOCUG00000000152	3021
ENSOCUG00000000153	449
ENSOCUG00000000154	0
ENSOCUG00000000155	949
ENSOCUG00000000156	33831
ENSOCUG00000000157	1546
ENSOCUG00000000158	5747
ENSOCUG00000000159	424
ENSOCUG00000000161	297
ENSOCUG00000000162	484
ENSOCUG00000000163	4034
ENSOCUG00000000164	1674
ENSOCUG00000000166	414
ENSOCUG00000000167	1451
ENSOCUG00000000169	0
ENSOCUG00000000170	1854
ENSOCUG00000000171	42
ENSOCUG00000000172	236
ENSOCUG00000000173	3936
ENSOCUG00000000174	796
ENSOCUG00000000175	42
ENSOCUG00000000176	75
ENSOCUG00000000178	473
ENSOCUG00000000179	5092
ENSOCUG00000000181	683
ENSOCUG00000000182	631
ENSOCUG00000000184	3293
ENSOCUG00000000185	329
ENSOCUG00000000186	2711
ENSOCUG00000000187	1219
ENSOCUG00000000188	781
ENSOCUG00000000191	457
ENSOCUG00000000193	2243
ENSOCUG00000000194	11
ENSOCUG00000000197	9887
ENSOCUG00000000199	0
ENSOCUG00000000200	1526
ENSOCUG00000000201	270
ENSOCUG00000000203	184
ENSOCUG00000000204	5
ENSOCUG00000000205	5
ENSOCUG00000000206	8
ENSOCUG00000000208	300
ENSOCUG00000000210	0
ENSOCUG00000000213	5130
ENSOCUG00000000214	317
ENSOCUG00000000215	1024
ENSOCUG00000000218	755
ENSOCUG00000000219	79
ENSOCUG00000000220	7038
ENSOCUG00000000221	0
ENSOCUG00000000222	67
ENSOCUG00000000224	483
ENSOCUG00000000227	729
ENSOCUG00000000228	898
ENSOCUG00000000229	3271
ENSOCUG00000000230	1387
ENSOCUG00000000231	1058
ENSOCUG00000000232	3
ENSOCUG00000000234	2872
ENSOCUG00000000236	411
ENSOCUG00000000237	495
ENSOCUG00000000239	0
ENSOCUG00000000241	2
ENSOCUG00000000242	17
ENSOCUG00000000243	6
ENSOCUG00000000244	1110
ENSOCUG00000000245	3625
ENSOCUG00000000247	886
ENSOCUG00000000248	1184
ENSOCUG00000000249	476
ENSOCUG00000000250	4
ENSOCUG00000000251	7669
ENSOCUG00000000252	1747
ENSOCUG00000000255	196
ENSOCUG00000000256	467
ENSOCUG00000000258	320
ENSOCUG00000000259	167
ENSOCUG00000000263	313
ENSOCUG00000000264	16238
ENSOCUG00000000265	10999
ENSOCUG00000000266	126
ENSOCUG00000000268	6746
ENSOCUG00000000269	1349
ENSOCUG00000000270	1851
ENSOCUG00000000271	137
ENSOCUG00000000272	4999
ENSOCUG00000000274	1705
ENSOCUG00000000276	273
ENSOCUG00000000277	1405
ENSOCUG00000000278	2567
ENSOCUG00000000280	927
ENSOCUG00000000281	572
ENSOCUG00000000285	1044
ENSOCUG00000000286	1427
ENSOCUG00000000289	570
ENSOCUG00000000290	325
ENSOCUG00000000291	5234
ENSOCUG00000000292	5653
ENSOCUG00000000293	47
ENSOCUG00000000297	159
ENSOCUG00000000298	3927
ENSOCUG00000000299	0
ENSOCUG00000000300	1118
ENSOCUG00000000301	131
ENSOCUG00000000302	198
ENSOCUG00000000303	0
ENSOCUG00000000304	1081
ENSOCUG00000000305	12
ENSOCUG00000000306	401
ENSOCUG00000000307	1848
ENSOCUG00000000308	49
ENSOCUG00000000309	0
ENSOCUG00000000310	299
ENSOCUG00000000312	1085
ENSOCUG00000000313	0
ENSOCUG00000000315	1218
ENSOCUG00000000318	1613
ENSOCUG00000000319	46
ENSOCUG00000000320	61
ENSOCUG00000000321	0
ENSOCUG00000000322	866
ENSOCUG00000000323	2722
ENSOCUG00000000324	36
ENSOCUG00000000325	5
ENSOCUG00000000326	1681
ENSOCUG00000000328	3156
ENSOCUG00000000329	52
ENSOCUG00000000330	0
ENSOCUG00000000331	906
ENSOCUG00000000333	254
ENSOCUG00000000334	3092
ENSOCUG00000000336	1563
ENSOCUG00000000338	1528
ENSOCUG00000000339	285
ENSOCUG00000000341	422
ENSOCUG00000000342	303
ENSOCUG00000000343	2998
ENSOCUG00000000344	952
ENSOCUG00000000345	78
ENSOCUG00000000346	2129
ENSOCUG00000000347	755
ENSOCUG00000000348	1552
ENSOCUG00000000349	306
ENSOCUG00000000350	0
ENSOCUG00000000353	515
ENSOCUG00000000354	376
ENSOCUG00000000355	878
ENSOCUG00000000356	406
ENSOCUG00000000357	682
ENSOCUG00000000358	2191
ENSOCUG00000000359	2940
ENSOCUG00000000360	640
ENSOCUG00000000361	2
ENSOCUG00000000363	2
ENSOCUG00000000364	427
ENSOCUG00000000365	731
ENSOCUG00000000367	3148
ENSOCUG00000000368	880
ENSOCUG00000000370	69
ENSOCUG00000000371	32
ENSOCUG00000000373	0
ENSOCUG00000000374	53
ENSOCUG00000000375	548
ENSOCUG00000000377	101
ENSOCUG00000000378	14
ENSOCUG00000000379	13
ENSOCUG00000000380	110
ENSOCUG00000000381	7816
ENSOCUG00000000382	1343
ENSOCUG00000000383	12
ENSOCUG00000000384	343
ENSOCUG00000000385	1530
ENSOCUG00000000387	0
ENSOCUG00000000388	325
ENSOCUG00000000389	0
ENSOCUG00000000391	168
ENSOCUG00000000392	886
ENSOCUG00000000393	0
ENSOCUG00000000397	931
ENSOCUG00000000398	2133
ENSOCUG00000000399	0
ENSOCUG00000000401	788
ENSOCUG00000000402	10
ENSOCUG00000000403	788
ENSOCUG00000000404	4230
ENSOCUG00000000405	628
ENSOCUG00000000406	1588
ENSOCUG00000000407	87
ENSOCUG00000000408	2655
ENSOCUG00000000409	436
ENSOCUG00000000410	259
ENSOCUG00000000412	371
ENSOCUG00000000416	3285
ENSOCUG00000000418	7
ENSOCUG00000000421	41
ENSOCUG00000000422	116
ENSOCUG00000000425	4883
ENSOCUG00000000426	163
ENSOCUG00000000427	72
ENSOCUG00000000429	2936
ENSOCUG00000000431	3479
ENSOCUG00000000432	4431
ENSOCUG00000000435	23
ENSOCUG00000000436	1
ENSOCUG00000000437	24
ENSOCUG00000000438	0
ENSOCUG00000000439	2262
ENSOCUG00000000440	422
ENSOCUG00000000441	6
ENSOCUG00000000442	3126
ENSOCUG00000000444	152
ENSOCUG00000000445	77
ENSOCUG00000000446	98
ENSOCUG00000000448	82
ENSOCUG00000000451	67
ENSOCUG00000000454	0
ENSOCUG00000000455	1231
ENSOCUG00000000457	0
ENSOCUG00000000459	1485
ENSOCUG00000000460	1
ENSOCUG00000000461	1134
ENSOCUG00000000462	5617
ENSOCUG00000000463	1593
ENSOCUG00000000464	884
ENSOCUG00000000466	1429
ENSOCUG00000000467	1107
ENSOCUG00000000468	0
ENSOCUG00000000470	904
ENSOCUG00000000471	28
ENSOCUG00000000472	1228
ENSOCUG00000000473	2229
ENSOCUG00000000474	0
ENSOCUG00000000475	1368
ENSOCUG00000000476	107
ENSOCUG00000000477	2530
ENSOCUG00000000478	147
ENSOCUG00000000479	2278
ENSOCUG00000000481	2361
ENSOCUG00000000482	387
ENSOCUG00000000483	11
ENSOCUG00000000484	1571
ENSOCUG00000000485	1145
ENSOCUG00000000486	457
ENSOCUG00000000487	845
ENSOCUG00000000488	43
ENSOCUG00000000489	630
ENSOCUG00000000491	5
ENSOCUG00000000493	3903
ENSOCUG00000000494	835
ENSOCUG00000000495	0
ENSOCUG00000000498	1997
ENSOCUG00000000499	3377
ENSOCUG00000000500	298
ENSOCUG00000000501	0
ENSOCUG00000000502	3139
ENSOCUG00000000503	2696
ENSOCUG00000000504	0
ENSOCUG00000000506	14
ENSOCUG00000000507	810
ENSOCUG00000000508	681
ENSOCUG00000000509	154
ENSOCUG00000000510	1464
ENSOCUG00000000511	1950
ENSOCUG00000000512	3375
ENSOCUG00000000513	46
ENSOCUG00000000515	171
ENSOCUG00000000516	3193
ENSOCUG00000000517	0
ENSOCUG00000000518	1521
ENSOCUG00000000520	460
ENSOCUG00000000521	1820
ENSOCUG00000000522	130
ENSOCUG00000000524	28
ENSOCUG00000000525	1791
ENSOCUG00000000526	258
ENSOCUG00000000527	2220
ENSOCUG00000000528	0
ENSOCUG00000000530	499
ENSOCUG00000000531	1024
ENSOCUG00000000532	27
ENSOCUG00000000533	178
ENSOCUG00000000534	22
ENSOCUG00000000535	19
ENSOCUG00000000536	119
ENSOCUG00000000539	0
ENSOCUG00000000540	346
ENSOCUG00000000541	101
ENSOCUG00000000543	445
ENSOCUG00000000544	0
ENSOCUG00000000545	16
ENSOCUG00000000547	45
ENSOCUG00000000548	1115
ENSOCUG00000000551	9
ENSOCUG00000000552	6110
ENSOCUG00000000553	323
ENSOCUG00000000554	65
ENSOCUG00000000555	109
ENSOCUG00000000557	24
ENSOCUG00000000558	66
ENSOCUG00000000559	18
ENSOCUG00000000560	25
ENSOCUG00000000562	1954
ENSOCUG00000000563	1
ENSOCUG00000000564	541
ENSOCUG00000000565	380
ENSOCUG00000000566	1461
ENSOCUG00000000567	0
ENSOCUG00000000568	0
ENSOCUG00000000569	0
ENSOCUG00000000572	1497
ENSOCUG00000000573	1774
ENSOCUG00000000574	1949
ENSOCUG00000000575	854
ENSOCUG00000000576	515
ENSOCUG00000000577	811
ENSOCUG00000000578	827
ENSOCUG00000000579	43
ENSOCUG00000000580	13
ENSOCUG00000000581	455
ENSOCUG00000000582	1913
ENSOCUG00000000583	939
ENSOCUG00000000584	515
ENSOCUG00000000585	261
ENSOCUG00000000586	845
ENSOCUG00000000587	3366
ENSOCUG00000000588	1166
ENSOCUG00000000590	1545
ENSOCUG00000000591	0
ENSOCUG00000000592	12668
ENSOCUG00000000593	2419
ENSOCUG00000000594	1301
ENSOCUG00000000595	1279
ENSOCUG00000000596	930
ENSOCUG00000000597	222
ENSOCUG00000000598	2191
ENSOCUG00000000601	2867
ENSOCUG00000000602	248
ENSOCUG00000000603	8
ENSOCUG00000000604	10577
ENSOCUG00000000606	462
ENSOCUG00000000608	854
ENSOCUG00000000611	471
ENSOCUG00000000612	67
ENSOCUG00000000613	766
ENSOCUG00000000614	1505
ENSOCUG00000000615	1422
ENSOCUG00000000616	7
ENSOCUG00000000617	569
ENSOCUG00000000618	3036
ENSOCUG00000000619	25
ENSOCUG00000000621	38
ENSOCUG00000000623	17
ENSOCUG00000000624	970
ENSOCUG00000000625	1423
ENSOCUG00000000626	138
ENSOCUG00000000628	1609
ENSOCUG00000000629	553
ENSOCUG00000000630	484
ENSOCUG00000000631	20
ENSOCUG00000000632	0
ENSOCUG00000000633	1916
ENSOCUG00000000634	614
ENSOCUG00000000635	4
ENSOCUG00000000636	3192
ENSOCUG00000000637	108
ENSOCUG00000000638	235
ENSOCUG00000000641	81
ENSOCUG00000000644	0
ENSOCUG00000000645	659
ENSOCUG00000000649	897
ENSOCUG00000000650	92
ENSOCUG00000000651	294
ENSOCUG00000000652	0
ENSOCUG00000000653	3641
ENSOCUG00000000655	76
ENSOCUG00000000656	1
ENSOCUG00000000657	87
ENSOCUG00000000658	88
ENSOCUG00000000659	2
ENSOCUG00000000660	0
ENSOCUG00000000661	3836
ENSOCUG00000000663	0
ENSOCUG00000000664	1395
ENSOCUG00000000666	2
ENSOCUG00000000668	2254
ENSOCUG00000000669	87
ENSOCUG00000000670	662
ENSOCUG00000000671	153
ENSOCUG00000000672	860
ENSOCUG00000000673	353
ENSOCUG00000000674	1605
ENSOCUG00000000676	3853
ENSOCUG00000000677	27268
ENSOCUG00000000678	268
ENSOCUG00000000679	4631
ENSOCUG00000000680	1337
ENSOCUG00000000681	932
ENSOCUG00000000682	1919
ENSOCUG00000000683	1592
ENSOCUG00000000684	3326
ENSOCUG00000000686	18
ENSOCUG00000000687	1052
ENSOCUG00000000688	731
ENSOCUG00000000689	387
ENSOCUG00000000691	0
ENSOCUG00000000692	2300
ENSOCUG00000000693	0
ENSOCUG00000000694	212
ENSOCUG00000000695	1080
ENSOCUG00000000696	20
ENSOCUG00000000697	1227
ENSOCUG00000000698	0
ENSOCUG00000000699	20
ENSOCUG00000000702	0
ENSOCUG00000000703	9
ENSOCUG00000000704	0
ENSOCUG00000000705	0
ENSOCUG00000000706	5127
ENSOCUG00000000707	2677
ENSOCUG00000000708	3000
ENSOCUG00000000709	1376
ENSOCUG00000000711	249
ENSOCUG00000000713	599
ENSOCUG00000000714	1228
ENSOCUG00000000715	1317
ENSOCUG00000000716	140
ENSOCUG00000000717	30040
ENSOCUG00000000718	2245
ENSOCUG00000000719	526
ENSOCUG00000000720	1434
ENSOCUG00000000721	101
ENSOCUG00000000722	432
ENSOCUG00000000723	265
ENSOCUG00000000724	27
ENSOCUG00000000725	0
ENSOCUG00000000727	1640
ENSOCUG00000000728	240
ENSOCUG00000000730	67
ENSOCUG00000000731	2591
ENSOCUG00000000732	554
ENSOCUG00000000733	483
ENSOCUG00000000734	13690
ENSOCUG00000000736	821
ENSOCUG00000000737	77
ENSOCUG00000000738	386
ENSOCUG00000000739	9
ENSOCUG00000000740	1758
ENSOCUG00000000741	1854
ENSOCUG00000000742	2
ENSOCUG00000000743	2540
ENSOCUG00000000744	925
ENSOCUG00000000749	83
ENSOCUG00000000750	753
ENSOCUG00000000751	0
ENSOCUG00000000754	329
ENSOCUG00000000755	2014
ENSOCUG00000000756	2208
ENSOCUG00000000757	32
ENSOCUG00000000758	1060
ENSOCUG00000000760	10
ENSOCUG00000000761	281
ENSOCUG00000000763	192
ENSOCUG00000000764	756
ENSOCUG00000000765	1300
ENSOCUG00000000766	0
ENSOCUG00000000769	1145
ENSOCUG00000000771	43
ENSOCUG00000000774	1528
ENSOCUG00000000775	188
ENSOCUG00000000776	2536
ENSOCUG00000000777	0
ENSOCUG00000000778	8376
ENSOCUG00000000779	5
ENSOCUG00000000780	2165
ENSOCUG00000000781	2669
ENSOCUG00000000784	872
ENSOCUG00000000786	237
ENSOCUG00000000787	1502
ENSOCUG00000000788	21
ENSOCUG00000000789	2206
ENSOCUG00000000790	2614
ENSOCUG00000000791	7163
ENSOCUG00000000792	2576
ENSOCUG00000000793	189
ENSOCUG00000000794	303
ENSOCUG00000000795	3172
ENSOCUG00000000796	28
ENSOCUG00000000797	0
ENSOCUG00000000798	309
ENSOCUG00000000799	2
ENSOCUG00000000800	1073
ENSOCUG00000000802	615
ENSOCUG00000000803	1397
ENSOCUG00000000804	5071
ENSOCUG00000000805	737
ENSOCUG00000000806	1731
ENSOCUG00000000807	2401
ENSOCUG00000000809	5
ENSOCUG00000000810	560
ENSOCUG00000000811	891
ENSOCUG00000000812	377
ENSOCUG00000000813	10
ENSOCUG00000000814	0
ENSOCUG00000000815	1065
ENSOCUG00000000816	2528
ENSOCUG00000000817	9773
ENSOCUG00000000818	2617
ENSOCUG00000000819	1333
ENSOCUG00000000820	856
ENSOCUG00000000821	1297
ENSOCUG00000000822	2972
ENSOCUG00000000823	763
ENSOCUG00000000824	4129
ENSOCUG00000000825	1
ENSOCUG00000000826	477
ENSOCUG00000000827	5703
ENSOCUG00000000828	916
ENSOCUG00000000829	1429
ENSOCUG00000000831	0
ENSOCUG00000000832	780
ENSOCUG00000000833	1462
ENSOCUG00000000834	176
ENSOCUG00000000835	391
ENSOCUG00000000836	0
ENSOCUG00000000837	10279
ENSOCUG00000000847	5553
ENSOCUG00000000848	5612
ENSOCUG00000000849	1188
ENSOCUG00000000850	895
ENSOCUG00000000851	8905
ENSOCUG00000000852	3067
ENSOCUG00000000853	74
ENSOCUG00000000854	145
ENSOCUG00000000855	260
ENSOCUG00000000857	494
ENSOCUG00000000859	267
ENSOCUG00000000861	398
ENSOCUG00000000863	222
ENSOCUG00000000864	12602
ENSOCUG00000000865	837
ENSOCUG00000000866	1377
ENSOCUG00000000867	530
ENSOCUG00000000868	0
ENSOCUG00000000869	4
ENSOCUG00000000872	0
ENSOCUG00000000874	2290
ENSOCUG00000000875	692
ENSOCUG00000000876	1785
ENSOCUG00000000877	5
ENSOCUG00000000878	1346
ENSOCUG00000000880	3995
ENSOCUG00000000881	74
ENSOCUG00000000882	872
ENSOCUG00000000883	3
ENSOCUG00000000884	1463
ENSOCUG00000000885	1154
ENSOCUG00000000887	556
ENSOCUG00000000888	239
ENSOCUG00000000889	160
ENSOCUG00000000894	0
ENSOCUG00000000895	12
ENSOCUG00000000896	688
ENSOCUG00000000897	887
ENSOCUG00000000898	1368
ENSOCUG00000000901	8119
ENSOCUG00000000903	137
ENSOCUG00000000905	26
ENSOCUG00000000906	0
ENSOCUG00000000907	2227
ENSOCUG00000000908	0
ENSOCUG00000000909	1356
ENSOCUG00000000910	1633
ENSOCUG00000000911	1027
ENSOCUG00000000912	0
ENSOCUG00000000915	1695
ENSOCUG00000000916	381
ENSOCUG00000000918	0
ENSOCUG00000000919	426
ENSOCUG00000000920	270
ENSOCUG00000000921	322
ENSOCUG00000000922	1101
ENSOCUG00000000923	629
ENSOCUG00000000924	351
ENSOCUG00000000925	2474
ENSOCUG00000000927	133
ENSOCUG00000000928	5097
ENSOCUG00000000929	434
ENSOCUG00000000930	330
ENSOCUG00000000931	480
ENSOCUG00000000932	94
ENSOCUG00000000933	762
ENSOCUG00000000934	725
ENSOCUG00000000936	1661
ENSOCUG00000000937	1912
ENSOCUG00000000938	1132
ENSOCUG00000000939	670
ENSOCUG00000000940	387
ENSOCUG00000000941	3506
ENSOCUG00000000942	5798
ENSOCUG00000000943	123
ENSOCUG00000000944	925
ENSOCUG00000000945	250
ENSOCUG00000000947	1290
ENSOCUG00000000948	1624
ENSOCUG00000000950	1353
ENSOCUG00000000953	1
ENSOCUG00000000956	3267
ENSOCUG00000000957	25
ENSOCUG00000000959	16080
ENSOCUG00000000960	2244
ENSOCUG00000000962	34
ENSOCUG00000000963	1462
ENSOCUG00000000965	906
ENSOCUG00000000966	1129
ENSOCUG00000000967	9092
ENSOCUG00000000968	11
ENSOCUG00000000969	13
ENSOCUG00000000972	917
ENSOCUG00000000973	224
ENSOCUG00000000974	22
ENSOCUG00000000977	215
ENSOCUG00000000978	636
ENSOCUG00000000980	2362
ENSOCUG00000000981	266
ENSOCUG00000000982	622
ENSOCUG00000000983	425
ENSOCUG00000000984	2608
ENSOCUG00000000986	11
ENSOCUG00000000987	10840
ENSOCUG00000000988	2285
ENSOCUG00000000989	3559
ENSOCUG00000000990	319
ENSOCUG00000000991	3724
ENSOCUG00000000996	10234
ENSOCUG00000000997	263
ENSOCUG00000000998	136
ENSOCUG00000000999	135
ENSOCUG00000001001	103
ENSOCUG00000001002	659
ENSOCUG00000001004	0
ENSOCUG00000001005	2965
ENSOCUG00000001006	213
ENSOCUG00000001008	955
ENSOCUG00000001009	2395
ENSOCUG00000001011	718
ENSOCUG00000001012	0
ENSOCUG00000001013	14887
ENSOCUG00000001016	5875
ENSOCUG00000001018	13
ENSOCUG00000001019	8
ENSOCUG00000001020	908
ENSOCUG00000001021	0
ENSOCUG00000001022	0
ENSOCUG00000001023	6958
ENSOCUG00000001026	807
ENSOCUG00000001027	3
ENSOCUG00000001028	132
ENSOCUG00000001029	2
ENSOCUG00000001030	878
ENSOCUG00000001031	902
ENSOCUG00000001032	0
ENSOCUG00000001033	6
ENSOCUG00000001034	233
ENSOCUG00000001035	42
ENSOCUG00000001036	0
ENSOCUG00000001037	2
ENSOCUG00000001039	1141
ENSOCUG00000001040	1
ENSOCUG00000001041	569
ENSOCUG00000001042	4443
ENSOCUG00000001043	1625
ENSOCUG00000001045	187
ENSOCUG00000001046	0
ENSOCUG00000001047	1028
ENSOCUG00000001048	1190
ENSOCUG00000001049	175
ENSOCUG00000001050	2557
ENSOCUG00000001051	4043
ENSOCUG00000001052	3366
ENSOCUG00000001053	531
ENSOCUG00000001054	446
ENSOCUG00000001055	1026
ENSOCUG00000001057	1214
ENSOCUG00000001058	294
ENSOCUG00000001060	1927
ENSOCUG00000001062	673
ENSOCUG00000001063	0
ENSOCUG00000001067	0
ENSOCUG00000001070	0
ENSOCUG00000001071	0
ENSOCUG00000001072	20
ENSOCUG00000001073	1375
ENSOCUG00000001074	0
ENSOCUG00000001075	114
ENSOCUG00000001076	274
ENSOCUG00000001077	6
ENSOCUG00000001078	997
ENSOCUG00000001081	4621
ENSOCUG00000001082	2214
ENSOCUG00000001083	0
ENSOCUG00000001084	126
ENSOCUG00000001085	363
ENSOCUG00000001086	276
ENSOCUG00000001087	0
ENSOCUG00000001088	324
ENSOCUG00000001089	2568
ENSOCUG00000001090	0
ENSOCUG00000001092	0
ENSOCUG00000001093	524
ENSOCUG00000001094	0
ENSOCUG00000001096	1025
ENSOCUG00000001097	502
ENSOCUG00000001098	8
ENSOCUG00000001099	1
ENSOCUG00000001100	22
ENSOCUG00000001101	5107
ENSOCUG00000001102	3493
ENSOCUG00000001103	0
ENSOCUG00000001104	6759
ENSOCUG00000001105	4
ENSOCUG00000001106	956
ENSOCUG00000001107	63
ENSOCUG00000001108	3879
ENSOCUG00000001109	3788
ENSOCUG00000001110	1
ENSOCUG00000001111	1060
ENSOCUG00000001112	7977
ENSOCUG00000001113	4682
ENSOCUG00000001114	29
ENSOCUG00000001116	179
ENSOCUG00000001117	37
ENSOCUG00000001119	871
ENSOCUG00000001120	4887
ENSOCUG00000001121	1322
ENSOCUG00000001122	2
ENSOCUG00000001124	1153
ENSOCUG00000001125	1505
ENSOCUG00000001127	243
ENSOCUG00000001129	8
ENSOCUG00000001130	251
ENSOCUG00000001131	577
ENSOCUG00000001134	0
ENSOCUG00000001135	9877
ENSOCUG00000001136	10
ENSOCUG00000001137	579
ENSOCUG00000001138	641
ENSOCUG00000001139	32
ENSOCUG00000001142	1667
ENSOCUG00000001144	35260
ENSOCUG00000001145	317
ENSOCUG00000001150	8
ENSOCUG00000001151	4
ENSOCUG00000001152	934
ENSOCUG00000001155	7400
ENSOCUG00000001156	0
ENSOCUG00000001157	0
ENSOCUG00000001158	21
ENSOCUG00000001159	0
ENSOCUG00000001160	3
ENSOCUG00000001161	2768
ENSOCUG00000001162	5739
ENSOCUG00000001164	2593
ENSOCUG00000001165	4581
ENSOCUG00000001166	575
ENSOCUG00000001168	1188
ENSOCUG00000001169	5
ENSOCUG00000001170	493
ENSOCUG00000001171	64
ENSOCUG00000001172	322
ENSOCUG00000001173	641
ENSOCUG00000001174	328
ENSOCUG00000001175	2302
ENSOCUG00000001177	15
ENSOCUG00000001178	788
ENSOCUG00000001179	3693
ENSOCUG00000001180	3311
ENSOCUG00000001181	77
ENSOCUG00000001183	5625
ENSOCUG00000001184	1382
ENSOCUG00000001186	1636
ENSOCUG00000001188	13
ENSOCUG00000001190	673
ENSOCUG00000001191	777
ENSOCUG00000001192	0
ENSOCUG00000001196	353
ENSOCUG00000001197	637
ENSOCUG00000001200	232
ENSOCUG00000001201	9
ENSOCUG00000001203	884
ENSOCUG00000001205	754
ENSOCUG00000001207	8926
ENSOCUG00000001208	76
ENSOCUG00000001209	18
ENSOCUG00000001211	176
ENSOCUG00000001212	3763
ENSOCUG00000001215	4211
ENSOCUG00000001216	1185
ENSOCUG00000001217	2874
ENSOCUG00000001218	13
ENSOCUG00000001219	874
ENSOCUG00000001220	3815
ENSOCUG00000001222	78
ENSOCUG00000001223	882
ENSOCUG00000001224	553
ENSOCUG00000001225	139
ENSOCUG00000001227	135
ENSOCUG00000001228	2978
ENSOCUG00000001229	329
ENSOCUG00000001230	15
ENSOCUG00000001231	12
ENSOCUG00000001232	6427
ENSOCUG00000001233	1066
ENSOCUG00000001234	15
ENSOCUG00000001235	99
ENSOCUG00000001236	5
ENSOCUG00000001239	724
ENSOCUG00000001241	1170
ENSOCUG00000001242	6
ENSOCUG00000001246	2759
ENSOCUG00000001247	1675
ENSOCUG00000001248	43
ENSOCUG00000001249	1852
ENSOCUG00000001250	95
ENSOCUG00000001254	1840
ENSOCUG00000001255	11
ENSOCUG00000001257	126
ENSOCUG00000001258	7
ENSOCUG00000001259	0
ENSOCUG00000001263	24
ENSOCUG00000001264	16
ENSOCUG00000001265	396
ENSOCUG00000001266	3659
ENSOCUG00000001267	0
ENSOCUG00000001269	5312
ENSOCUG00000001270	459
ENSOCUG00000001271	3511
ENSOCUG00000001272	1565
ENSOCUG00000001277	928
ENSOCUG00000001278	249
ENSOCUG00000001279	27
ENSOCUG00000001280	86067
ENSOCUG00000001281	2184
ENSOCUG00000001284	2255
ENSOCUG00000001286	4023
ENSOCUG00000001288	13647
ENSOCUG00000001289	5814
ENSOCUG00000001290	389
ENSOCUG00000001292	85
ENSOCUG00000001294	1
ENSOCUG00000001295	1436
ENSOCUG00000001296	10
ENSOCUG00000001297	685
ENSOCUG00000001299	435
ENSOCUG00000001300	1323
ENSOCUG00000001301	0
ENSOCUG00000001302	23
ENSOCUG00000001303	3235
ENSOCUG00000001304	1551
ENSOCUG00000001305	15
ENSOCUG00000001306	2662
ENSOCUG00000001307	1932
ENSOCUG00000001309	29
ENSOCUG00000001310	689
ENSOCUG00000001311	1683
ENSOCUG00000001315	2664
ENSOCUG00000001316	0
ENSOCUG00000001317	992
ENSOCUG00000001319	3300
ENSOCUG00000001320	915
ENSOCUG00000001322	19
ENSOCUG00000001324	11048
ENSOCUG00000001326	657
ENSOCUG00000001327	0
ENSOCUG00000001328	1736
ENSOCUG00000001331	0
ENSOCUG00000001333	170
ENSOCUG00000001334	3383
ENSOCUG00000001335	19
ENSOCUG00000001336	1598
ENSOCUG00000001337	177
ENSOCUG00000001338	534
ENSOCUG00000001341	1
ENSOCUG00000001342	44
ENSOCUG00000001343	14913
ENSOCUG00000001345	0
ENSOCUG00000001346	0
ENSOCUG00000001347	0
ENSOCUG00000001349	1323
ENSOCUG00000001351	0
ENSOCUG00000001352	5885
ENSOCUG00000001353	3978
ENSOCUG00000001355	2
ENSOCUG00000001357	4775
ENSOCUG00000001360	22
ENSOCUG00000001361	0
ENSOCUG00000001362	564
ENSOCUG00000001363	0
ENSOCUG00000001366	16
ENSOCUG00000001367	0
ENSOCUG00000001368	21
ENSOCUG00000001370	27568
ENSOCUG00000001372	5
ENSOCUG00000001373	1005
ENSOCUG00000001374	231
ENSOCUG00000001375	263
ENSOCUG00000001376	6
ENSOCUG00000001377	0
ENSOCUG00000001378	3
ENSOCUG00000001380	252
ENSOCUG00000001382	1028
ENSOCUG00000001383	1064
ENSOCUG00000001384	691
ENSOCUG00000001385	0
ENSOCUG00000001386	1121
ENSOCUG00000001387	1025
ENSOCUG00000001388	0
ENSOCUG00000001389	86
ENSOCUG00000001390	8441
ENSOCUG00000001391	551
ENSOCUG00000001392	687
ENSOCUG00000001393	65
ENSOCUG00000001397	868
ENSOCUG00000001398	1624
ENSOCUG00000001401	4152
ENSOCUG00000001402	4155
ENSOCUG00000001405	190
ENSOCUG00000001406	987
ENSOCUG00000001407	1084
ENSOCUG00000001408	13
ENSOCUG00000001409	2189
ENSOCUG00000001410	20
ENSOCUG00000001411	7
ENSOCUG00000001412	2431
ENSOCUG00000001414	6248
ENSOCUG00000001415	93
ENSOCUG00000001418	1479
ENSOCUG00000001419	225
ENSOCUG00000001420	6183
ENSOCUG00000001422	2434
ENSOCUG00000001424	7
ENSOCUG00000001425	1956
ENSOCUG00000001426	341
ENSOCUG00000001427	846
ENSOCUG00000001428	2072
ENSOCUG00000001429	249
ENSOCUG00000001430	3201
ENSOCUG00000001432	470
ENSOCUG00000001434	720
ENSOCUG00000001435	3723
ENSOCUG00000001436	292
ENSOCUG00000001437	13
ENSOCUG00000001438	572
ENSOCUG00000001439	4905
ENSOCUG00000001440	0
ENSOCUG00000001443	1673
ENSOCUG00000001444	3419
ENSOCUG00000001445	0
ENSOCUG00000001446	515
ENSOCUG00000001447	982
ENSOCUG00000001448	432
ENSOCUG00000001452	8
ENSOCUG00000001454	262
ENSOCUG00000001455	40124
ENSOCUG00000001456	3037
ENSOCUG00000001457	0
ENSOCUG00000001459	981
ENSOCUG00000001460	1134
ENSOCUG00000001461	588
ENSOCUG00000001462	183
ENSOCUG00000001463	0
ENSOCUG00000001464	3360
ENSOCUG00000001465	343
ENSOCUG00000001466	0
ENSOCUG00000001467	405
ENSOCUG00000001468	20151
ENSOCUG00000001469	1128
ENSOCUG00000001473	6085
ENSOCUG00000001475	1012
ENSOCUG00000001477	0
ENSOCUG00000001478	921
ENSOCUG00000001479	2031
ENSOCUG00000001480	1443
ENSOCUG00000001481	1752
ENSOCUG00000001484	36535
ENSOCUG00000001485	0
ENSOCUG00000001488	460
ENSOCUG00000001489	17
ENSOCUG00000001490	48
ENSOCUG00000001491	0
ENSOCUG00000001493	1
ENSOCUG00000001495	0
ENSOCUG00000001496	31934
ENSOCUG00000001497	429
ENSOCUG00000001498	1510
ENSOCUG00000001499	75
ENSOCUG00000001500	1247
ENSOCUG00000001501	731
ENSOCUG00000001504	2455
ENSOCUG00000001508	0
ENSOCUG00000001510	0
ENSOCUG00000001512	4
ENSOCUG00000001513	1217
ENSOCUG00000001514	0
ENSOCUG00000001515	0
ENSOCUG00000001517	1135
ENSOCUG00000001518	13
ENSOCUG00000001519	521
ENSOCUG00000001522	4
ENSOCUG00000001523	647
ENSOCUG00000001524	178
ENSOCUG00000001525	81
ENSOCUG00000001526	232
ENSOCUG00000001530	6458
ENSOCUG00000001532	1872
ENSOCUG00000001535	1849
ENSOCUG00000001536	66
ENSOCUG00000001537	510
ENSOCUG00000001539	3437
ENSOCUG00000001540	120
ENSOCUG00000001542	59
ENSOCUG00000001543	532
ENSOCUG00000001545	302
ENSOCUG00000001546	639
ENSOCUG00000001548	11
ENSOCUG00000001551	8099
ENSOCUG00000001552	530
ENSOCUG00000001553	535
ENSOCUG00000001554	1537
ENSOCUG00000001555	570
ENSOCUG00000001560	3864
ENSOCUG00000001561	14
ENSOCUG00000001565	1393
ENSOCUG00000001568	490
ENSOCUG00000001569	11
ENSOCUG00000001570	56
ENSOCUG00000001571	2194
ENSOCUG00000001573	495
ENSOCUG00000001574	1418
ENSOCUG00000001575	840
ENSOCUG00000001576	1144
ENSOCUG00000001577	0
ENSOCUG00000001578	3857
ENSOCUG00000001581	189
ENSOCUG00000001582	648
ENSOCUG00000001583	398
ENSOCUG00000001585	1942
ENSOCUG00000001586	272
ENSOCUG00000001587	43
ENSOCUG00000001588	1180
ENSOCUG00000001590	3619
ENSOCUG00000001591	2635
ENSOCUG00000001592	3702
ENSOCUG00000001594	1362
ENSOCUG00000001595	1893
ENSOCUG00000001596	851
ENSOCUG00000001597	46
ENSOCUG00000001598	3729
ENSOCUG00000001599	300
ENSOCUG00000001601	313
ENSOCUG00000001603	16
ENSOCUG00000001604	732
ENSOCUG00000001605	1263
ENSOCUG00000001606	6558
ENSOCUG00000001607	23
ENSOCUG00000001609	0
ENSOCUG00000001610	1232
ENSOCUG00000001612	0
ENSOCUG00000001613	294
ENSOCUG00000001616	430
ENSOCUG00000001617	135
ENSOCUG00000001618	89
ENSOCUG00000001620	2402
ENSOCUG00000001622	565
ENSOCUG00000001623	146
ENSOCUG00000001627	1716
ENSOCUG00000001628	1629
ENSOCUG00000001629	2249
ENSOCUG00000001630	0
ENSOCUG00000001631	10
ENSOCUG00000001633	1016
ENSOCUG00000001636	1004
ENSOCUG00000001638	8
ENSOCUG00000001639	0
ENSOCUG00000001641	0
ENSOCUG00000001645	5995
ENSOCUG00000001646	1690
ENSOCUG00000001647	4
ENSOCUG00000001648	0
ENSOCUG00000001651	1982
ENSOCUG00000001652	4
ENSOCUG00000001655	357
ENSOCUG00000001656	1356
ENSOCUG00000001657	30
ENSOCUG00000001659	0
ENSOCUG00000001660	50
ENSOCUG00000001661	3607
ENSOCUG00000001662	417
ENSOCUG00000001663	7
ENSOCUG00000001665	2383
ENSOCUG00000001667	27240
ENSOCUG00000001669	596
ENSOCUG00000001670	1561
ENSOCUG00000001671	16
ENSOCUG00000001672	23
ENSOCUG00000001673	1195
ENSOCUG00000001675	1104
ENSOCUG00000001676	252
ENSOCUG00000001677	1366
ENSOCUG00000001678	12477
ENSOCUG00000001679	0
ENSOCUG00000001680	65
ENSOCUG00000001681	1788
ENSOCUG00000001683	1038
ENSOCUG00000001684	591
ENSOCUG00000001685	1579
ENSOCUG00000001686	1709
ENSOCUG00000001687	247
ENSOCUG00000001688	164
ENSOCUG00000001689	28
ENSOCUG00000001691	439
ENSOCUG00000001692	1449
ENSOCUG00000001693	1924
ENSOCUG00000001694	0
ENSOCUG00000001695	0
ENSOCUG00000001696	1238
ENSOCUG00000001697	1543
ENSOCUG00000001698	1563
ENSOCUG00000001699	1255
ENSOCUG00000001701	3
ENSOCUG00000001702	0
ENSOCUG00000001703	33
ENSOCUG00000001704	0
ENSOCUG00000001710	294
ENSOCUG00000001711	1603
ENSOCUG00000001712	945
ENSOCUG00000001714	0
ENSOCUG00000001715	381
ENSOCUG00000001716	0
ENSOCUG00000001717	42
ENSOCUG00000001718	6198
ENSOCUG00000001719	3
ENSOCUG00000001720	0
ENSOCUG00000001722	308
ENSOCUG00000001723	984
ENSOCUG00000001724	16
ENSOCUG00000001725	412
ENSOCUG00000001726	8
ENSOCUG00000001727	426
ENSOCUG00000001729	1853
ENSOCUG00000001730	7772
ENSOCUG00000001732	1413
ENSOCUG00000001734	3560
ENSOCUG00000001735	18073
ENSOCUG00000001736	568
ENSOCUG00000001738	389
ENSOCUG00000001739	3340
ENSOCUG00000001741	2643
ENSOCUG00000001742	1555
ENSOCUG00000001746	123
ENSOCUG00000001748	667
ENSOCUG00000001750	1998
ENSOCUG00000001751	394
ENSOCUG00000001752	415
ENSOCUG00000001753	3157
ENSOCUG00000001754	611
ENSOCUG00000001757	0
ENSOCUG00000001758	867
ENSOCUG00000001759	0
ENSOCUG00000001761	271
ENSOCUG00000001764	141
ENSOCUG00000001765	283
ENSOCUG00000001766	2
ENSOCUG00000001768	1893
ENSOCUG00000001769	5
ENSOCUG00000001770	0
ENSOCUG00000001772	3458
ENSOCUG00000001776	432
ENSOCUG00000001777	837
ENSOCUG00000001779	677
ENSOCUG00000001780	0
ENSOCUG00000001781	1051
ENSOCUG00000001782	1324
ENSOCUG00000001783	727
ENSOCUG00000001785	1
ENSOCUG00000001786	1622
ENSOCUG00000001787	6879
ENSOCUG00000001788	1147
ENSOCUG00000001789	925
ENSOCUG00000001790	3237
ENSOCUG00000001792	0
ENSOCUG00000001793	1
ENSOCUG00000001794	0
ENSOCUG00000001798	2111
ENSOCUG00000001799	31394
ENSOCUG00000001801	124
ENSOCUG00000001802	8
ENSOCUG00000001803	7413
ENSOCUG00000001804	942
ENSOCUG00000001806	656
ENSOCUG00000001807	549
ENSOCUG00000001808	2409
ENSOCUG00000001810	438
ENSOCUG00000001811	0
ENSOCUG00000001812	436
ENSOCUG00000001813	18
ENSOCUG00000001814	2994
ENSOCUG00000001816	1296
ENSOCUG00000001817	2385
ENSOCUG00000001818	2680
ENSOCUG00000001819	245
ENSOCUG00000001820	2176
ENSOCUG00000001821	3223
ENSOCUG00000001822	44
ENSOCUG00000001823	39
ENSOCUG00000001824	85
ENSOCUG00000001825	12703
ENSOCUG00000001826	118
ENSOCUG00000001827	2969
ENSOCUG00000001828	4321
ENSOCUG00000001829	8900
ENSOCUG00000001830	711
ENSOCUG00000001831	0
ENSOCUG00000001832	722
ENSOCUG00000001833	926
ENSOCUG00000001834	1256
ENSOCUG00000001836	6599
ENSOCUG00000001837	3617
ENSOCUG00000001838	772
ENSOCUG00000001839	763
ENSOCUG00000001842	4391
ENSOCUG00000001843	2958
ENSOCUG00000001844	8
ENSOCUG00000001847	21561
ENSOCUG00000001849	13
ENSOCUG00000001850	0
ENSOCUG00000001851	1457
ENSOCUG00000001853	4993
ENSOCUG00000001855	0
ENSOCUG00000001856	1
ENSOCUG00000001857	550
ENSOCUG00000001858	2
ENSOCUG00000001859	151
ENSOCUG00000001860	61
ENSOCUG00000001861	1813
ENSOCUG00000001863	3040
ENSOCUG00000001864	9
ENSOCUG00000001866	0
ENSOCUG00000001867	18
ENSOCUG00000001868	2277
ENSOCUG00000001869	0
ENSOCUG00000001870	0
ENSOCUG00000001871	0
ENSOCUG00000001873	8723
ENSOCUG00000001874	753
ENSOCUG00000001875	25
ENSOCUG00000001876	1
ENSOCUG00000001877	11033
ENSOCUG00000001879	261
ENSOCUG00000001880	862
ENSOCUG00000001881	614
ENSOCUG00000001882	745
ENSOCUG00000001883	10
ENSOCUG00000001884	913
ENSOCUG00000001885	12
ENSOCUG00000001886	1843
ENSOCUG00000001887	1478
ENSOCUG00000001888	1725
ENSOCUG00000001889	8319
ENSOCUG00000001890	82
ENSOCUG00000001891	15
ENSOCUG00000001892	1604
ENSOCUG00000001894	495
ENSOCUG00000001897	1130
ENSOCUG00000001898	3
ENSOCUG00000001901	0
ENSOCUG00000001902	753
ENSOCUG00000001903	12
ENSOCUG00000001904	1
ENSOCUG00000001907	77
ENSOCUG00000001908	608
ENSOCUG00000001909	97
ENSOCUG00000001910	1968
ENSOCUG00000001911	1886
ENSOCUG00000001912	2838
ENSOCUG00000001913	117
ENSOCUG00000001914	288
ENSOCUG00000001915	2269
ENSOCUG00000001916	16
ENSOCUG00000001918	59
ENSOCUG00000001919	873
ENSOCUG00000001920	925
ENSOCUG00000001921	715
ENSOCUG00000001923	253
ENSOCUG00000001924	339
ENSOCUG00000001925	649
ENSOCUG00000001929	7
ENSOCUG00000001931	416
ENSOCUG00000001933	490
ENSOCUG00000001934	0
ENSOCUG00000001935	0
ENSOCUG00000001937	892
ENSOCUG00000001938	3310
ENSOCUG00000001941	74
ENSOCUG00000001943	2804
ENSOCUG00000001944	8
ENSOCUG00000001945	0
ENSOCUG00000001946	0
ENSOCUG00000001949	679
ENSOCUG00000001950	0
ENSOCUG00000001951	103
ENSOCUG00000001952	1108
ENSOCUG00000001954	121
ENSOCUG00000001955	0
ENSOCUG00000001956	1013
ENSOCUG00000001957	4936
ENSOCUG00000001961	29
ENSOCUG00000001962	241
ENSOCUG00000001963	692
ENSOCUG00000001964	1212
ENSOCUG00000001965	2
ENSOCUG00000001966	685
ENSOCUG00000001967	22
ENSOCUG00000001968	3389
ENSOCUG00000001969	199
ENSOCUG00000001970	162
ENSOCUG00000001971	2296
ENSOCUG00000001972	744
ENSOCUG00000001973	8
ENSOCUG00000001975	93
ENSOCUG00000001978	0
ENSOCUG00000001979	966
ENSOCUG00000001980	59
ENSOCUG00000001981	851
ENSOCUG00000001982	4591
ENSOCUG00000001984	150
ENSOCUG00000001985	515
ENSOCUG00000001986	443
ENSOCUG00000001987	216
ENSOCUG00000001988	0
ENSOCUG00000001989	6636
ENSOCUG00000001990	1697
ENSOCUG00000001991	1115
ENSOCUG00000001992	3500
ENSOCUG00000001993	397
ENSOCUG00000001994	360
ENSOCUG00000001995	2514
ENSOCUG00000001996	84
ENSOCUG00000001998	2007
ENSOCUG00000001999	934
ENSOCUG00000002000	50
ENSOCUG00000002001	4610
ENSOCUG00000002002	0
ENSOCUG00000002003	781
ENSOCUG00000002004	1826
ENSOCUG00000002006	4122
ENSOCUG00000002007	2273
ENSOCUG00000002008	1988
ENSOCUG00000002009	66
ENSOCUG00000002011	1059
ENSOCUG00000002013	2208
ENSOCUG00000002014	3364
ENSOCUG00000002017	42
ENSOCUG00000002018	3269
ENSOCUG00000002019	1
ENSOCUG00000002020	600
ENSOCUG00000002021	64
ENSOCUG00000002022	4252
ENSOCUG00000002023	422
ENSOCUG00000002024	8
ENSOCUG00000002025	4648
ENSOCUG00000002026	0
ENSOCUG00000002027	2252
ENSOCUG00000002028	1300
ENSOCUG00000002029	2
ENSOCUG00000002030	1
ENSOCUG00000002031	761
ENSOCUG00000002032	0
ENSOCUG00000002033	759
ENSOCUG00000002037	8342
ENSOCUG00000002038	2781
ENSOCUG00000002039	1
ENSOCUG00000002040	0
ENSOCUG00000002041	8146
ENSOCUG00000002042	75
ENSOCUG00000002043	1724
ENSOCUG00000002047	220
ENSOCUG00000002050	713
ENSOCUG00000002051	174
ENSOCUG00000002052	1333
ENSOCUG00000002053	2148
ENSOCUG00000002054	756
ENSOCUG00000002055	649
ENSOCUG00000002056	34
ENSOCUG00000002057	2
ENSOCUG00000002058	0
ENSOCUG00000002059	1902
ENSOCUG00000002060	1122
ENSOCUG00000002062	6
ENSOCUG00000002063	12316
ENSOCUG00000002064	4
ENSOCUG00000002065	2037
ENSOCUG00000002066	799
ENSOCUG00000002069	0
ENSOCUG00000002071	5979
ENSOCUG00000002072	247
ENSOCUG00000002073	3875
ENSOCUG00000002074	5446
ENSOCUG00000002075	620
ENSOCUG00000002076	736
ENSOCUG00000002078	0
ENSOCUG00000002080	90
ENSOCUG00000002083	69
ENSOCUG00000002084	2168
ENSOCUG00000002085	1515
ENSOCUG00000002086	0
ENSOCUG00000002089	0
ENSOCUG00000002090	109
ENSOCUG00000002093	1179
ENSOCUG00000002094	20738
ENSOCUG00000002095	123
ENSOCUG00000002097	0
ENSOCUG00000002098	299
ENSOCUG00000002099	31647
ENSOCUG00000002100	1338
ENSOCUG00000002102	704
ENSOCUG00000002103	3
ENSOCUG00000002104	0
ENSOCUG00000002105	2558
ENSOCUG00000002106	420
ENSOCUG00000002107	22227
ENSOCUG00000002108	84
ENSOCUG00000002110	2218
ENSOCUG00000002111	0
ENSOCUG00000002112	46
ENSOCUG00000002114	7
ENSOCUG00000002115	2658
ENSOCUG00000002117	973
ENSOCUG00000002118	342
ENSOCUG00000002119	6
ENSOCUG00000002120	2033
ENSOCUG00000002121	5050
ENSOCUG00000002122	2073
ENSOCUG00000002123	573
ENSOCUG00000002125	4
ENSOCUG00000002126	272
ENSOCUG00000002127	854
ENSOCUG00000002128	75
ENSOCUG00000002129	5779
ENSOCUG00000002131	48
ENSOCUG00000002132	2349
ENSOCUG00000002134	85
ENSOCUG00000002135	233
ENSOCUG00000002137	1588
ENSOCUG00000002138	0
ENSOCUG00000002139	21
ENSOCUG00000002140	1233
ENSOCUG00000002141	0
ENSOCUG00000002142	13
ENSOCUG00000002143	989
ENSOCUG00000002144	670
ENSOCUG00000002145	738
ENSOCUG00000002146	0
ENSOCUG00000002147	272
ENSOCUG00000002148	2631
ENSOCUG00000002149	339
ENSOCUG00000002150	6446
ENSOCUG00000002151	2532
ENSOCUG00000002152	358
ENSOCUG00000002153	2584
ENSOCUG00000002154	2807
ENSOCUG00000002155	6179
ENSOCUG00000002156	1942
ENSOCUG00000002157	3149
ENSOCUG00000002158	1239
ENSOCUG00000002159	776
ENSOCUG00000002160	1952
ENSOCUG00000002163	2463
ENSOCUG00000002165	3519
ENSOCUG00000002166	1370
ENSOCUG00000002167	1194
ENSOCUG00000002171	1733
ENSOCUG00000002172	1373
ENSOCUG00000002173	226
ENSOCUG00000002176	8681
ENSOCUG00000002177	8138
ENSOCUG00000002178	1133
ENSOCUG00000002179	2064
ENSOCUG00000002180	1939
ENSOCUG00000002181	4466
ENSOCUG00000002182	1263
ENSOCUG00000002183	460
ENSOCUG00000002185	651
ENSOCUG00000002186	173
ENSOCUG00000002187	9943
ENSOCUG00000002188	116
ENSOCUG00000002189	612
ENSOCUG00000002190	105
ENSOCUG00000002192	369
ENSOCUG00000002193	1442
ENSOCUG00000002194	2259
ENSOCUG00000002196	0
ENSOCUG00000002197	2365
ENSOCUG00000002198	460
ENSOCUG00000002199	0
ENSOCUG00000002200	712
ENSOCUG00000002202	409
ENSOCUG00000002203	4563
ENSOCUG00000002204	2051
ENSOCUG00000002205	999
ENSOCUG00000002206	278
ENSOCUG00000002207	283
ENSOCUG00000002208	0
ENSOCUG00000002210	2005
ENSOCUG00000002211	233
ENSOCUG00000002212	1379
ENSOCUG00000002215	1319
ENSOCUG00000002216	23
ENSOCUG00000002217	1359
ENSOCUG00000002218	1787
ENSOCUG00000002219	938
ENSOCUG00000002220	292
ENSOCUG00000002222	4
ENSOCUG00000002223	361
ENSOCUG00000002224	1113
ENSOCUG00000002225	5967
ENSOCUG00000002226	2309
ENSOCUG00000002230	7515
ENSOCUG00000002231	3612
ENSOCUG00000002233	27
ENSOCUG00000002235	924
ENSOCUG00000002236	2139
ENSOCUG00000002237	3
ENSOCUG00000002238	2359
ENSOCUG00000002240	1082
ENSOCUG00000002241	3296
ENSOCUG00000002242	102
ENSOCUG00000002243	653
ENSOCUG00000002244	8229
ENSOCUG00000002245	1531
ENSOCUG00000002246	2602
ENSOCUG00000002248	2193
ENSOCUG00000002249	457
ENSOCUG00000002250	3664
ENSOCUG00000002251	9
ENSOCUG00000002253	118
ENSOCUG00000002254	2011
ENSOCUG00000002256	67
ENSOCUG00000002258	868
ENSOCUG00000002259	916
ENSOCUG00000002260	1351
ENSOCUG00000002261	4
ENSOCUG00000002263	5413
ENSOCUG00000002264	5675
ENSOCUG00000002267	697
ENSOCUG00000002269	387
ENSOCUG00000002271	5277
ENSOCUG00000002272	129
ENSOCUG00000002278	872
ENSOCUG00000002279	81
ENSOCUG00000002281	259
ENSOCUG00000002283	953
ENSOCUG00000002284	91
ENSOCUG00000002285	2264
ENSOCUG00000002287	182
ENSOCUG00000002289	1418
ENSOCUG00000002290	2498
ENSOCUG00000002291	0
ENSOCUG00000002292	2240
ENSOCUG00000002295	364
ENSOCUG00000002296	32
ENSOCUG00000002297	0
ENSOCUG00000002298	2223
ENSOCUG00000002299	733
ENSOCUG00000002300	1242
ENSOCUG00000002301	148
ENSOCUG00000002302	2365
ENSOCUG00000002303	851
ENSOCUG00000002304	7379
ENSOCUG00000002305	3
ENSOCUG00000002306	2
ENSOCUG00000002309	1480
ENSOCUG00000002310	1488
ENSOCUG00000002311	20
ENSOCUG00000002312	633
ENSOCUG00000002313	3265
ENSOCUG00000002314	0
ENSOCUG00000002315	2342
ENSOCUG00000002316	2042
ENSOCUG00000002317	0
ENSOCUG00000002318	131
ENSOCUG00000002319	0
ENSOCUG00000002320	2196
ENSOCUG00000002322	781
ENSOCUG00000002323	4018
ENSOCUG00000002324	5648
ENSOCUG00000002325	3629
ENSOCUG00000002326	2621
ENSOCUG00000002331	0
ENSOCUG00000002332	2631
ENSOCUG00000002334	478
ENSOCUG00000002335	119
ENSOCUG00000002336	9
ENSOCUG00000002337	8
ENSOCUG00000002338	3
ENSOCUG00000002339	117
ENSOCUG00000002341	298
ENSOCUG00000002342	38
ENSOCUG00000002344	550
ENSOCUG00000002345	1678
ENSOCUG00000002346	326
ENSOCUG00000002349	8
ENSOCUG00000002350	1196
ENSOCUG00000002352	2809
ENSOCUG00000002353	273
ENSOCUG00000002356	14148
ENSOCUG00000002357	23
ENSOCUG00000002358	14
ENSOCUG00000002360	859
ENSOCUG00000002361	5079
ENSOCUG00000002363	1061
ENSOCUG00000002364	8
ENSOCUG00000002365	0
ENSOCUG00000002366	1
ENSOCUG00000002367	87
ENSOCUG00000002368	1391
ENSOCUG00000002369	0
ENSOCUG00000002371	28
ENSOCUG00000002372	2236
ENSOCUG00000002373	83
ENSOCUG00000002375	189
ENSOCUG00000002376	129
ENSOCUG00000002378	709
ENSOCUG00000002379	133
ENSOCUG00000002380	760
ENSOCUG00000002381	48
ENSOCUG00000002383	427
ENSOCUG00000002384	335
ENSOCUG00000002386	3947
ENSOCUG00000002387	1276
ENSOCUG00000002389	1167
ENSOCUG00000002390	2255
ENSOCUG00000002391	1444
ENSOCUG00000002392	2295
ENSOCUG00000002393	348
ENSOCUG00000002394	844
ENSOCUG00000002395	4060
ENSOCUG00000002396	981
ENSOCUG00000002397	2501
ENSOCUG00000002398	3078
ENSOCUG00000002399	111
ENSOCUG00000002400	428
ENSOCUG00000002401	2922
ENSOCUG00000002402	0
ENSOCUG00000002403	998
ENSOCUG00000002404	1
ENSOCUG00000002406	4892
ENSOCUG00000002407	839
ENSOCUG00000002408	1
ENSOCUG00000002409	1802
ENSOCUG00000002410	1279
ENSOCUG00000002411	270
ENSOCUG00000002412	0
ENSOCUG00000002413	0
ENSOCUG00000002414	2030
ENSOCUG00000002417	348
ENSOCUG00000002418	966
ENSOCUG00000002419	6595
ENSOCUG00000002420	0
ENSOCUG00000002421	1410
ENSOCUG00000002424	2
ENSOCUG00000002425	2080
ENSOCUG00000002426	2322
ENSOCUG00000002427	1258
ENSOCUG00000002428	1468
ENSOCUG00000002429	5818
ENSOCUG00000002431	325
ENSOCUG00000002432	1215
ENSOCUG00000002433	1395
ENSOCUG00000002434	1159
ENSOCUG00000002435	566
ENSOCUG00000002436	472
ENSOCUG00000002437	503
ENSOCUG00000002438	2189
ENSOCUG00000002439	539
ENSOCUG00000002440	8
ENSOCUG00000002441	6119
ENSOCUG00000002442	1394
ENSOCUG00000002443	23
ENSOCUG00000002444	275
ENSOCUG00000002445	7566
ENSOCUG00000002447	1938
ENSOCUG00000002448	8353
ENSOCUG00000002449	2005
ENSOCUG00000002450	608
ENSOCUG00000002451	8622
ENSOCUG00000002452	71
ENSOCUG00000002453	0
ENSOCUG00000002455	1343
ENSOCUG00000002456	897
ENSOCUG00000002457	37
ENSOCUG00000002458	96
ENSOCUG00000002461	1158
ENSOCUG00000002462	1542
ENSOCUG00000002463	1124
ENSOCUG00000002464	2526
ENSOCUG00000002466	121
ENSOCUG00000002467	0
ENSOCUG00000002468	366
ENSOCUG00000002470	606
ENSOCUG00000002473	100
ENSOCUG00000002474	0
ENSOCUG00000002476	1059
ENSOCUG00000002477	16
ENSOCUG00000002478	2574
ENSOCUG00000002480	39
ENSOCUG00000002481	4
ENSOCUG00000002483	414
ENSOCUG00000002484	1587
ENSOCUG00000002485	209
ENSOCUG00000002486	0
ENSOCUG00000002487	7
ENSOCUG00000002488	0
ENSOCUG00000002489	422
ENSOCUG00000002490	0
ENSOCUG00000002492	114
ENSOCUG00000002494	1459
ENSOCUG00000002495	2572
ENSOCUG00000002496	21
ENSOCUG00000002497	1498
ENSOCUG00000002498	1647
ENSOCUG00000002500	12
ENSOCUG00000002503	245
ENSOCUG00000002504	522
ENSOCUG00000002505	3778
ENSOCUG00000002506	4984
ENSOCUG00000002507	687
ENSOCUG00000002508	0
ENSOCUG00000002509	541
ENSOCUG00000002510	41474
ENSOCUG00000002512	4252
ENSOCUG00000002513	0
ENSOCUG00000002515	80
ENSOCUG00000002516	0
ENSOCUG00000002518	1932
ENSOCUG00000002519	708
ENSOCUG00000002522	13
ENSOCUG00000002523	1248
ENSOCUG00000002528	1630
ENSOCUG00000002529	2
ENSOCUG00000002530	85
ENSOCUG00000002533	1388
ENSOCUG00000002536	2609
ENSOCUG00000002537	1096
ENSOCUG00000002539	0
ENSOCUG00000002541	12220
ENSOCUG00000002542	0
ENSOCUG00000002543	4076
ENSOCUG00000002546	0
ENSOCUG00000002549	5277
ENSOCUG00000002551	886
ENSOCUG00000002553	11
ENSOCUG00000002554	1766
ENSOCUG00000002555	2398
ENSOCUG00000002556	734
ENSOCUG00000002557	937
ENSOCUG00000002559	307
ENSOCUG00000002562	860
ENSOCUG00000002563	460
ENSOCUG00000002565	212
ENSOCUG00000002566	8
ENSOCUG00000002567	0
ENSOCUG00000002569	1602
ENSOCUG00000002572	42
ENSOCUG00000002573	2047
ENSOCUG00000002574	8
ENSOCUG00000002575	0
ENSOCUG00000002576	893
ENSOCUG00000002577	840
ENSOCUG00000002580	684
ENSOCUG00000002581	9082
ENSOCUG00000002582	5
ENSOCUG00000002583	1139
ENSOCUG00000002584	0
ENSOCUG00000002586	1
ENSOCUG00000002587	318
ENSOCUG00000002591	1108
ENSOCUG00000002593	4039
ENSOCUG00000002594	6906
ENSOCUG00000002595	11559
ENSOCUG00000002596	369
ENSOCUG00000002598	1574
ENSOCUG00000002599	0
ENSOCUG00000002601	4527
ENSOCUG00000002602	0
ENSOCUG00000002603	480
ENSOCUG00000002605	1
ENSOCUG00000002606	73
ENSOCUG00000002607	0
ENSOCUG00000002609	602
ENSOCUG00000002610	993
ENSOCUG00000002611	881
ENSOCUG00000002612	0
ENSOCUG00000002613	105
ENSOCUG00000002614	28
ENSOCUG00000002617	140
ENSOCUG00000002619	842
ENSOCUG00000002620	0
ENSOCUG00000002623	255
ENSOCUG00000002624	4
ENSOCUG00000002626	92
ENSOCUG00000002627	2122
ENSOCUG00000002628	281
ENSOCUG00000002629	2415
ENSOCUG00000002630	48
ENSOCUG00000002631	1682
ENSOCUG00000002632	1
ENSOCUG00000002633	6081
ENSOCUG00000002635	34
ENSOCUG00000002636	5060
ENSOCUG00000002637	1131
ENSOCUG00000002638	514
ENSOCUG00000002641	6655
ENSOCUG00000002642	4
ENSOCUG00000002643	3041
ENSOCUG00000002646	1
ENSOCUG00000002647	21
ENSOCUG00000002648	233
ENSOCUG00000002650	0
ENSOCUG00000002652	1635
ENSOCUG00000002653	2041
ENSOCUG00000002654	0
ENSOCUG00000002655	1375
ENSOCUG00000002656	62
ENSOCUG00000002657	2153
ENSOCUG00000002658	130
ENSOCUG00000002660	0
ENSOCUG00000002662	1862
ENSOCUG00000002663	6769
ENSOCUG00000002665	480
ENSOCUG00000002668	1
ENSOCUG00000002669	1831
ENSOCUG00000002670	1338
ENSOCUG00000002671	2455
ENSOCUG00000002672	65
ENSOCUG00000002673	5076
ENSOCUG00000002674	60
ENSOCUG00000002676	3130
ENSOCUG00000002677	9507
ENSOCUG00000002679	2518
ENSOCUG00000002682	284
ENSOCUG00000002683	4252
ENSOCUG00000002684	0
ENSOCUG00000002685	427
ENSOCUG00000002686	3696
ENSOCUG00000002687	0
ENSOCUG00000002688	124
ENSOCUG00000002689	1556
ENSOCUG00000002690	431
ENSOCUG00000002692	201
ENSOCUG00000002693	3
ENSOCUG00000002694	2861
ENSOCUG00000002695	2016
ENSOCUG00000002696	7216
ENSOCUG00000002697	0
ENSOCUG00000002698	496
ENSOCUG00000002699	75
ENSOCUG00000002701	515
ENSOCUG00000002702	126
ENSOCUG00000002703	51
ENSOCUG00000002704	2726
ENSOCUG00000002705	429
ENSOCUG00000002706	886
ENSOCUG00000002707	389
ENSOCUG00000002710	1
ENSOCUG00000002711	1
ENSOCUG00000002712	4511
ENSOCUG00000002715	1336
ENSOCUG00000002716	153
ENSOCUG00000002718	28
ENSOCUG00000002719	65
ENSOCUG00000002720	5606
ENSOCUG00000002722	4571
ENSOCUG00000002723	0
ENSOCUG00000002724	1362
ENSOCUG00000002725	130
ENSOCUG00000002727	3524
ENSOCUG00000002728	2709
ENSOCUG00000002730	261
ENSOCUG00000002732	0
ENSOCUG00000002733	2718
ENSOCUG00000002735	5
ENSOCUG00000002736	740
ENSOCUG00000002737	757
ENSOCUG00000002738	732
ENSOCUG00000002739	5673
ENSOCUG00000002740	892
[truncated: 27,592 more rows]
