# Supplementary material for: A bio-functional polymer that prevents retinal scarring through modulation of NRF2 signalling pathway
Source: Nat Commun. 2022 May 19;13:2796. doi: 10.1038/s41467-022-30474-6 (PMC9119969; doi:10.1038/s41467-022-30474-6)
Supplement: Supplementary file 11 — Source data [file 41467_2022_30474_MOESM11_ESM.zip › NCOMMS-21-46079B_zip/Source data 2_RNA-Seq Data/DESeq2/Novogene_meta_invitro.csv]

Sample	New	Cells	Time
A1_24h_sorted.count	Untreated1_24h	A	24h
A1_8h_sorted.count	Untreated1_8h	A	8h
A2_24h_sorted.count	Untreated2_24h	A	24h
A2_8h_sorted.count	Untreated2_8h	A	8h
A3_24h_sorted.count	Untreated3_24h	A	24h
A3_8h_sorted.count	Untreated3_8h	A	8h
B1_24h_sorted.count	Polymer1_24h	B	24h
B1_8h_sorted.count	Polymer1_8h	B	8h
B2_24h_sorted.count	Polymer2_24h	B	24h
B2_8h_sorted.count	Polymer2_8h	B	8h
B3_24h_sorted.count	Polymer3_24h	B	24h
B3_8h_sorted.count	Polymer3_8h	B	8h
C1_24h_sorted.count	TNT1_24h	C	24h
C1_8h_sorted.count	TNT1_8h	C	8h
C2_24h_sorted.count	TNT2_24h	C	24h
C2_8h_sorted.count	TNT2_8h	C	8h
C3_24h_sorted.count	TNT3_24h	C	24h
C3_8h_sorted.count	TNT3_8h	C	8h
D1_24h_sorted.count	PolymerTNT1_24h	D	24h
D1_8h_sorted.count	PolymerTNT1_8h	D	8h
D2_24h_sorted.count	PolymerTNT2_24h	D	24h
D2_8h_sorted.count	PolymerTNT2_8h	D	8h
D3_24h_sorted.count	PolymerTNT3_24h	D	24h
D3_8h_sorted.count	PolymerTNT3_8h	D	8h
