# Supplementary material for: A bio-functional polymer that prevents retinal scarring through modulation of NRF2 signalling pathway
Source: Nat Commun. 2022 May 19;13:2796. doi: 10.1038/s41467-022-30474-6 (PMC9119969; doi:10.1038/s41467-022-30474-6)
Supplement: Supplementary file 11 — Source data [file 41467_2022_30474_MOESM11_ESM.zip › NCOMMS-21-46079B_zip/Source data 2_RNA-Seq Data/DESeq2/Novogene_meta_invivo.csv]

file	sample	cell	time
RP_1M1_sorted.count	RP_1M1	RPE	1M
RP_1M2_sorted.count	RP_1M2	RPE	1M
RP_1M3_sorted.count	RP_1M3	RPE	1M
RP_2M1_sorted.count	RP_2M1	RPE	2M
RP_2M2_sorted.count	RP_2M2	RPE	2M
RP_2M3_sorted.count	RP_2M3	RPE	2M
RP_N1_sorted.count	RP_N1	RPE	0M
RP_N2_2_sorted.count	RP_N2_2	RPE	0M
RP_N3_sorted.count	RP_N3	RPE	0M
RT_1M1_sorted.count	RT_1M1	Retina	1M
RT_1M2_sorted.count	RT_1M2	Retina	1M
RT_1M3_sorted.count	RT_1M3	Retina	1M
RT_2M1_sorted.count	RT_2M1	Retina	2M
RT_2M2_sorted.count	RT_2M2	Retina	2M
RT_2M3_sorted.count	RT_2M3	Retina	2M
RT_N1_sorted.count	RT_N1	Retina	0M
RT_N2_sorted.count	RT_N2	Retina	0M
RT_N3_sorted.count	RT_N3	Retina	0M
