# Supplementary material for: A bio-functional polymer that prevents retinal scarring through modulation of NRF2 signalling pathway
Source: Nat Commun. 2022 May 19;13:2796. doi: 10.1038/s41467-022-30474-6 (PMC9119969; doi:10.1038/s41467-022-30474-6)
Supplement: Supplementary file 11 — Source data [file 41467_2022_30474_MOESM11_ESM.zip › NCOMMS-21-46079B_zip/Source data 2_RNA-Seq Data/GeneSets/Human_AllPathways_symbol_wiki.gmt]

DOPAMINERGIC NEUROGENESIS%WIKIPATHWAYS_20200610%WP2855%HOMO SAPIENS	Dopaminergic Neurogenesis	FOXA2	RET	CDKN1C	DDC	ASCL1	GLI1	SLC6A3	GLI2	NEUROD1	SOX2	SHH	FGF8	GBX2	OTX2	MSX1	NKX6-1	WNT1	SLC18A2	PITX3	NKX2-2	TGFB1	STAT3	EN2	EN1	NR4A2	LMX1A	TH	ALDH1A1	LMX1B	NEUROG2	
IRINOTECAN PATHWAY%WIKIPATHWAYS_20200610%WP229%HOMO SAPIENS	Irinotecan Pathway	BCHE	ABCC1	ABCC2	UGT1A1	CYP3A4	CYP3A5	SLCO1B1	NPC1	UGT1A9	CES2	CES1	ABCG2	UGT1A10	
PPAR SIGNALING PATHWAY%WIKIPATHWAYS_20200610%WP3942%HOMO SAPIENS	PPAR signaling pathway	SLC27A1	CYP4A22	AQP7	ILK	DBI	FADS2	ACADL	SCP2	CPT2	ME1	OLR1	HMGCS2	CD36	ACADM	ACAA1	CPT1A	MMP1	PDPK1	ACSL1	ADIPOQ	CYP4A11	APOA2	ACSL6	ACSL5	APOA1	ACSL4	ACSL3	CPT1C	APOA5	CPT1B	CYP27A1	ACOX2	ACOX1	EHHADH	SLC27A6	ACSBG1	PPARG	ACOX3	PLIN1	ANGPTL4	PPARA	SLC27A2	ACSBG2	SLC27A5	SLC27A4	PPARD	UCP1	LPL	CYP7A1	GK2	RXRB	RXRA	PCK1	PLTP	RXRG	PCK2	APOC3	NR1H3	SORBS1	CYP8B1	FABP1	FABP2	FABP3	FABP4	FABP5	FABP6	SCD	FABP7	
VEGFA-VEGFR2 SIGNALING PATHWAY%WIKIPATHWAYS_20200610%WP3888%HOMO SAPIENS	VEGFA-VEGFR2 Signaling Pathway	STAT3	NR4A2	PDPK1	ATF2	RPL5	ARPC5L	EPRS	ELK1	RPL7	GJA1	PSMD4	AKT1	LUC7L	IER5	VPS39	ACOT9	MEF2C	PRKCI	PRKCB	PRKCE	CACNA2D1	PRKCD	PRKCA	FRS2	DKK1	SND1	EWSR1	BIN1	MYL2	TXNIP	RPL27	PRKD2	PRKD1	RPL26	ATF6	ATF4	SET	MAPKAP1	FLII	IQGAP1	PLA2G5	GATA2	PRKCZ	GIGYF2	PRDX2	LDHA	MYO6	PLCG1	CREBBP	JUN	JAG1	FN1	EIF2AK3	TRIP4	NFATC2	PRRC2C	LARP7	NFATC1	PRDX6	GLUD1	MOV10	CYP2C8	GIPC1	NOX4	HYOU1	FARSB	ARF4	KCNC3	CLTC	SRP54	SHB	EEA1	TUBA1C	CSRP2	CSRP1	TMSB4X	PBK	RPLP2	SH3BGRL3	CGNL1	TEAD4	SLC2A14	DUSP5	ANXA1	SSR4	SSR3	F3	MMP10	PLCB3	MMP14	TAL1	RAPGEF1	TKT	ENG	HBEGF	ARF6	KANK1	PTGS2	SLC7A1	APOLD1	LMAN1	FGD5	AP2S1	RICTOR	FLNB	STAT6	BRD4	STAT1	TAOK2	HSPA1A	NCF1	NCF2	CTNND1	PLOD3	RPL10A	SLC8A1	CTGF	TUBB8	CDH5	CFL1	GRB10	TMSB10	MAP3K5	MAP2K3	MAP2K4	MAP2K1	MAP2K2	TPM3	SEMA6D	IGFBP3	RPS6	SARS	PGD	PGF	ARMCX1	RAB37	NCL	MAPKAPK2	FSCN1	ADAM9	MAPKAPK5	ERG	ZNF555	DSC1	LRRC59	SHC2	CNP	SHC1	NOTCH4	FOXO4	FOXO3	FOXO1	RAP1B	STIP1	RAP1A	ABL1	PGK1	IGFBP7	MAP2K7	TXNDC5	MAP2K6	KL	RAB4A	SDF2L1	TNFRSF10C	NFKB1	QKI	RCAN1	TFCP2	SYNJ1	P4HA2	RCAN2	ALB	BCL2	MDM2	SPIRE1	TPP1	RAB5A	EIF4G2	BCL2L1	EIF4G1	ITGB1	BMP10	FLT1	ITGB5	ITGB3	FHL2	NRARP	ARRB2	CYR61	CAPZB	ADAMTS1	ITGAV	ADAMTS9	ACP1	PRKG1	NCK1	HSP90AA1	GPX1	TRPC3	TRPC1	ARNT	RPL13A	PIK3CA	NUMB	BIRC5	TNFRSF25	CRK	GAPDH	SLC25A11	HDAC4	HDAC5	PRKAA1	PRKAA2	ROCK1	HDAC1	SRC	ROCK2	SRF	PBXIP1	HDAC9	MLLT4	HDAC7	PPM1G	CDC42	PTPRZ1	DNAJB4	DNAJB9	CCL2	FYN	CSK	ASCC3	WASF1	EIF4E	SLC25A25	PTPN1	PTPN11	CDC42BPB	PTPN14	MTOR	TPCN2	DNAJA1	MYO1C	PTPN9	EIF3H	PTPN6	EIF3F	P4HB	EIF3D	BCAR1	TRAF3IP2	ICAM1	RPS6KA5	PNP	RPL18A	BSG	KDR	UBAP2L	CHAC1	EPHB2	ATP6V1E1	RPS11	EIF2A	TMEM170A	INPP4B	KATNAL2	TFAM	ATP6V0D1	PFN1	EZR	EPHA2	EPB41	SH2D2A	PIK3R2	PIK3R1	TXN	MIR4329	FXR2	DHX36	INPP5K	FADD	DECR1	EGR1	EGR3	SIAH2	MICAL2	STAM	SMARCA2	PTK2	SRPK1	OCLN	MIR7705	CALU	GRB2	DHX29	CALR	NRP2	FAF1	CCDC124	AP2A1	PTPRJ	HBD	HERPUD1	PPP3CA	RAC1	HRAS	CLIC1	GAB1	RHOC	RHOA	VAV2	RHOJ	PABPC1	ALDOA	PTMA	FJX1	NAPA	TNXB	NEXN	CRIP2	AKAP2	RELA	CAMKK2	PPP2CA	PAK1	GPC1	CTNNA1	TCEB3	TCEB1	CCT7	EPS15	PAK2	RAB11A	VEGFA	PPP1CA	ITCH	PRKRA	CTNNB1	FAS	COPG1	FHOD1	ETS1	AMOT	ACTG1	CCND1	PLAU	CCRL2	CAPN2	TMOD1	FBXW11	TMOD3	ADAM10	CYBB	OCRL	PDIA6	ERN1	DPM1	DOK1	HGS	RAF1	VCL	PSMD11	PXN	HTRA1	ADRB2	NDRG1	ACACB	FUT1	ACACA	SCUBE2	SDCBP	MYH11	ZC3H15	CAV1	IDH2	TBCA	SELE	GNB2L1	NFKBIA	NR4A1	BMP2	NR4A3	CYCS	GRSF1	C15orf39	YWHAE	GSK3B	CXCL8	HSPB1	LDB2	HMGB1	RND1	MLST8	LRRFIP2	FGB	FGA	ARHGEF15	MMP2	FGG	PLAUR	SHROOM2	PLA2G4A	EPN1	RCN1	CREB1	AKT1S1	MMRN2	MYH9	CASC10	USP10	CBL	DLL4	MAPK9	MAPK8	HLX	MKNK1	FAM120A	S1PR1	MAPK1	PTK2B	ABCF2	MAPK3	RBM39	NOS3	LIMK1	PDE4DIP	NAP1L1	MAPK14	SOD2	MAPK12	FMNL3	RPS6KB1	ACKR3	
NEPHROTIC SYNDROME%WIKIPATHWAYS_20200610%WP4758%HOMO SAPIENS	Nephrotic syndrome	NPHS2	CYP11B2	COL4A4	COL4A3	COL4A5	ADCK4	MYH9	SCARB2	SMARCAL1	CD151	ITGB4	PTPRO	ZMPSTE24	PODXL	ARHGDIA	TTC21B	LMNA	PLCE1	PDSS2	CTLA4	E2F3	GPC5	SYNPO	APOL1	YARS	CUBN	TRPC6	LAMB2	ITGA3	PMM2	EMP2	ACTN4	ALG1	WDR73	ARHGAP24	COQ6	PAX2	CD2AP	MYO1E	ANLN	COQ2	INF2	NPHS1	LMX1B	WT1	
OVERVIEW OF INTERFERONS-MEDIATED SIGNALING PATHWAY%WIKIPATHWAYS_20200610%WP4558%HOMO SAPIENS	Overview of interferons-mediated signaling pathway	IFNA13	IFNA14	IL10RB	IFNGR1	IFNB1	IFNA16	STAT2	IFNGR2	IFNA17	IFNLR1	PIK3CA	TYK2	IFNW1	IFNG	IFNE	IFNK	IRF9	PIK3R1	IFNA10	IFNAR1	PRKCA	STAT1	IFNA5	IFNA4	IFNA7	IFNA6	IFNA1	IFNA2	IFNA8	IFNL2	IFNL1	IFNL4	JAK2	IFNL3	IFNA21	JAK1	IFNAR2	
PROSTAGLANDIN SYNTHESIS AND REGULATION%WIKIPATHWAYS_20200610%WP98%HOMO SAPIENS	Prostaglandin Synthesis and Regulation	EDNRB	CYP11A1	TBXA2R	ANXA6	SOX9	PTGFRN	PTGDS	PPARGC1A	PPARGC1B	S100A10	PTGDR	CBR1	ABCC4	PTGIR	EDN1	PTGIS	PLA2G4A	ANXA2	ANXA1	ANXA3	ANXA4	AKR1C1	ANXA5	AKR1C3	AKR1C2	MITF	SCGB1A1	TBXAS1	S100A6	PTGES	PPARG	PTGS2	PTGER4	PTGFR	HPGD	PTGER1	PTGER2	PTGER3	AKR1B1	PRL	PTGS1	HSD11B1	HSD11B2	HPGDS	EDNRA	
WNT/BETA-CATENIN SIGNALING PATHWAY IN LEUKEMIA%WIKIPATHWAYS_20200610%WP3658%HOMO SAPIENS	Wnt/beta-catenin Signaling Pathway in Leukemia	GSK3B	FLT3	LEF1	LRP5	LRP6	WIF1	AKT1	MYC	SALL4	RUNX1T1	JUP	CSNK1A1	ZBTB16	CTNNB1	FZD6	AXIN2	PML	PYGO1	BCL9	APC	CCND1	DKK1	RARA	TCF3	PPARD	WNT1	
SELENIUM MICRONUTRIENT NETWORK%WIKIPATHWAYS_20200610%WP15%HOMO SAPIENS	Selenium Micronutrient Network	GPX1	IFNG	PTGS2	CCL2	SCARB1	SERPINE1	HBB	PLAT	MTR	MPO	TNF	GGTLC2	GGTLC1	FLAD1	KYNU	RFK	MIR6886	GGT1	ICAM1	SEPHS2	GGT2	GGTLC3	PTGS1	GPX2	GPX4	GPX3	GPX6	DIO1	DIO2	DIO3	HBA1	KMO	F2	SEPP1	F7	FGB	IL1B	FGA	CAT	VIMP	CRP	FGG	SAA3P	SAA4	SEPW1	PLG	INS	APOA1	TXN	PRDX3	C11orf31	PRDX5	SEPN1	PRDX4	CBS	PRDX1	ALOX5	PNPO	APOB	LDLR	XDH	ABCA1	TXNRD3	TXNRD2	TXNRD1	INSR	GSR	EPT1	NFKB1	MTHFR	SOD3	ALOX15B	SOD1	NFKB2	IL6	PRDX2	SOD2	CTH	ALB	ALOX5AP	SAA1	SAA2	MSRB1	RELA	
B CELL RECEPTOR SIGNALING PATHWAY%WIKIPATHWAYS_20200610%WP23%HOMO SAPIENS	B Cell Receptor Signaling Pathway	MEF2D	MAPK4	PTPN18	TEC	PIK3AP1	MYC	ETS1	RAPGEF1	RAF1	E2F3	NFKBIA	MAP2K1	MAP2K2	GSK3B	PDPK1	SHC1	CREB1	FOXO1	CBL	MAPK9	MAPK8	MAP2K6	MAPK1	NFKB1	MAPK14	NCK1	CRK	CDC42	FYN	PTPN11	PTPN6	ATF2	ELK1	AKT1	CD81	MEF2C	CRKL	PIK3R2	RPS6KA1	PRKCB	PIK3R1	MAP3K7	GTF2I	PRKCD	ILF2	BTK	CARD11	BLK	MAX	DAPP1	BCL10	RASGRP3	CD79B	CD79A	INPP5D	CD19	PLCG2	PIP5K1A	PIP5K1B	PIP5K1C	LYN	GRB2	NFATC3	BRAF	PTPRC	BCL6	REL	CD22	MIR5196	GSK3A	PIK3CG	PLCG1	IKBKB	BLNK	RAC1	JUN	RAC2	HRAS	IKBKG	MAP4K1	GAB1	KLF11	CR2	NFATC2	CHUK	VAV2	SYK	GAB2	VAV1	LAT2	IRF4	LCK	HCLS1	SOS1	CAMK2A	MALT1	RELA	SH3BP2	
INHIBITION OF EXOSOME BIOGENESIS AND SECRETION BY MANUMYCIN A IN CRPC CELLS%WIKIPATHWAYS_20200610%WP4301%HOMO SAPIENS	Inhibition of exosome biogenesis and secretion by Manumycin A in CRPC cells	RRAS2	MAPK1	NRAS	MRAS	RRAS	MAPK3	HNRNPH1	HGS	BRAF	KRAS	RAF1	RAB5A	HRAS	RAB5B	PDCD6IP	RAB5C	ARAF	RAB27A	
PATHOGENIC ESCHERICHIA COLI INFECTION%WIKIPATHWAYS_20200610%WP2272%HOMO SAPIENS	Pathogenic Escherichia coli infection	NCK1	TUBA1C	CTNNB1	ROCK1	ACTG1	ROCK2	CDC42	FYN	TUBB8	ARPC5L	NCL	EZR	ARPC1B	ARPC1A	WASL	CLDN1	PRKCA	ACTB	TUBB6	TUBA1B	TUBA1A	YWHAQ	ABL1	CDH1	TUBB3	TUBB1	NCK2	TUBB	YWHAZ	TUBA4A	OCLN	TUBB2B	TUBB2A	CTTN	ARHGEF2	TLR5	TLR4	TUBAL3	WAS	LY96	TUBA3E	TUBA3D	TUBA3C	CD14	ARPC4	ARPC5	TUBB4B	TUBB4A	KRT18	ITGB1	RHOA	ARPC2	ARPC3	TUBA8	HCLS1	
ZINC HOMEOSTASIS%WIKIPATHWAYS_20200610%WP3529%HOMO SAPIENS	Zinc homeostasis	MT1L	MT1M	MT1X	SLC30A10	MT2A	SLC39A9	SLC39A6	SLC39A5	SLC39A8	SLC39A7	SLC39A2	SLC39A1	SLC39A4	SLC39A3	SLC30A7	SLC30A6	SLC30A9	SLC30A8	SLC30A3	SLC30A2	SLC30A5	SLC30A4	SLC39A11	SLC39A10	SLC39A13	SLC30A1	SLC39A12	MT4	MT3	SLC39A14	MT1A	MTF1	MT1F	MT1G	MT1H	MT1B	MT1E	
CORI CYCLE%WIKIPATHWAYS_20200610%WP1946%HOMO SAPIENS	Cori Cycle	GPI	G6PD	TPI1	PGAM1	SLC2A1	TALDO1	SLC2A2	GPT	SLC2A4	LDHA	HK1	PGK2	GAPDH	PFKP	INS	ALDOA	PGK1	
MICRORNAS IN CARDIOMYOCYTE HYPERTROPHY%WIKIPATHWAYS_20200610%WP1544%HOMO SAPIENS	MicroRNAs in cardiomyocyte hypertrophy	AKT2	NPPA	MAPK4	CISH	MIR15B	WNT5A	MIR133B	IL6ST	PIK3R3	LRP5	GATA4	LRP6	DVL1	MAP2K5	EIF2B5	FZD1	FZD2	WNT3A	LIF	CTNNB1	IGF1	NFATC4	CDK9	MIR199A2	CDK7	MIR199A1	CALM3	TAB1	CALM1	MAP3K14	CALM2	FGFR2	PIK3CD	PIK3CB	PPP3CB	MIR103A2	MIR103A1	IKBKE	MIR23A	NRG1	MIR3960	RAF1	PLCB2	CAMK2D	CTF1	MAPK7	MYEF2	EGF	PLA2G2A	AGT	MIR6808	MIR125B1	MIR125B2	MIR140	TNF	MAP2K3	MAP2K4	MAP2K1	MAP2K2	GSK3B	PDPK1	MAPK8	MAP2K7	MAP2K6	MAPK1	NFKB1	MAPK3	RCAN1	MAPK14	PRKG1	PIK3CA	HDAC4	HDAC5	ROCK1	ROCK2	HDAC9	HDAC7	MTOR	AKT1	EDN1	PIK3R2	PRKCB	PIK3R1	PIK3CG	IKBKB	PPP3CA	RAC1	IKBKG	RHOA	CHUK	TGFB1	STAT3	FGF2	MYLK3	IGF1R	MYLK	NPPB	
GPCRS, CLASS B SECRETIN-LIKE%WIKIPATHWAYS_20200610%WP334%HOMO SAPIENS	GPCRs, Class B Secretin-like	GLP2R	SCTR	PTH2R	PTH1R	CRHR1	CRHR2	ADGRE1	ADGRE2	GHRHR	CALCR	ADGRG2	ADGRE5	ADGRL1	ADGRL4	ADGRL2	ADGRL3	GLP1R	ADCYAP1R1	VIPR1	VIPR2	CALCRL	GIPR	GCGR	
IL-18 SIGNALING PATHWAY%WIKIPATHWAYS_20200610%WP4754%HOMO SAPIENS	IL-18 signaling pathway	NPPA	TMSB4X	NFATC4	MMP14	ARF6	PTGS2	NCF1	NCF2	PLOD3	TNF	SEMA6D	IL1B	MAP2K7	NFKB1	NFKB2	IL6	BCL2	BCL2L1	SPON1	ZDHHC7	ENO1	CSN2	FAM110A	EPS8	RUSC1	ZC3H12A	STMN1	TNFSF11	LONP2	IL12B	PRKAA1	B2M	IER3	MEF2A	IMP3	ECH1	RUNX2	MIR3917	LARS2	CLDN4	CLDN3	RFX5	NSMF	TP53	PTPRZ1	ATF3	CETP	NRN1	CCL2	SDC4	ANP32A	TSHZ1	MEPCE	PLA2G7	GATA1	HMOX1	TRPM7	ZBTB7A	ZNF143	NCAPH2	NR0B2	GRIN2B	COL1A1	TF	COL1A2	UCK1	MIR6732	PPT2	HOXD8	NOX1	AARS	ICAM1	ITM2C	PYGB	BTG2	PIGT	BSG	PHF20	IL18BP	PTMS	RPTOR	TIMP3	TIMP1	RPS11	ACADS	IL10	PARP1	ARG1	IL13	IL18	TACR1	FOS	KRT31	BAZ1B	EPB41	IL17RC	MMP13	CD81	CLDN15	PIK3R1	CLDN12	KIFC3	MAP3K7	STK40	GRN	TOMM40	CENPB	FADD	TMEM165	SPP1	CCL19	CCL18	BID	RAE1	CA11	IL37	CCL20	KITLG	COL3A1	CCDC9	ZNF219	HDGF	PKN1	APBA2	CDK5R2	IL18R1	REL	MTCH1	CD83	ITGA2B	MUM1	CXCL16	IKBKB	IL18RAP	FAM186B	HADH	ZNF444	TGM2	UGT2B10	KCNH2	SEMA6C	CHUK	PRM1	TICAM2	USP5	FBXW7	MIR718	TRPC4AP	LCK	COX17	TNFRSF11B	KLC1	PLD1	RELA	HCAR2	CCNB2	SOCS3	IRAK1	HPS1	FOXN3	EEF2	NACA	SP1	IL9	CNTN2	ULBP2	VEGFA	NFKBIE	MYD88	HSPB8	TNFAIP2	CTNNB1	PTEN	FAS	TNFAIP3	FASLG	RND2	CXCL3	ELAVL1	CXCL2	LMNB2	WISP1	IRG1	ADAMTS5	CASP8	ABHD16A	GRM7	PPP1R13L	CASP3	NFKBIZ	LRRFIP1	TRPC2	MMP3	NDUFC1	BPGM	TRAF1	RANGAP1	MMP8	MMP9	ARFGAP1	ARFGAP2	TNFRSF1A	ACACB	ACTA2	FUT1	CCNA2	ARL4D	ACTA1	ALS2	RASA3	IRF1	TRAF6	IRF6	LTB	MYH6	BIRC3	NFKBIA	MYH7	NR4A1	AGPAT6	BMP2	CEBPB	STOML1	CYCS	HDAC3	RGS16	PRCC	CCL5	GSK3B	TBX21	CXCL8	CCL4	HSPB1	CCL3	CCL1	MIR7114	CD36	UGGT1	S1PR4	ABCF1	CPT1A	MBTPS1	MMP1	SLC12A3	NOS2	MMP2	BAD	ADIPOQ	DEK	CFLAR	KLF2	SLC4A7	CRYGC	DES	MIR7108	SYT10	CLDN1	IL2RA	TNIP3	BAX	PTX3	PTPN7	SNTB1	MAPK9	MAPK1	MAPK3	RXRB	RPS6KB1	NR1H3	IFNG	PRKCB	PRKCD	PRKCA	BIN1	PLCG1	JUN	FN1	NPPB	
NOVEL INTRACELLULAR COMPONENTS OF RIG-I-LIKE RECEPTOR (RLR) PATHWAY%WIKIPATHWAYS_20200610%WP3865%HOMO SAPIENS	Novel intracellular components of RIG-I-like receptor (RLR) pathway	IFNB1	IFNG	IFNE	IFNK	CASP8	IKBKE	DDX3Y	OTUD5	DDX3X	TRADD	IFIH1	MIR3614	TBK1	CASP10	DHX58	TNF	TRIM25	AZI2	DDX17	TRAF6	DDX58	TRAF2	TMEM173	ATG12	SIKE1	NFKBIA	RNF125	IRF3	TRAF3	IRF7	NLRX1	TANK	TKFC	RIPK1	CXCL8	ATG5	MAP3K1	ISG15	MAPK13	MAPK10	CXCL10	MAPK11	CYLD	MAVS	CXCL12	SNW1	PIN1	TBKBP1	NFKBIB	MAP3K7	FADD	MAPK9	MAPK8	NFKB1	MAPK14	MAPK12	IKBKB	IKBKG	CHUK	IFNA1	RELA	
GANGLIO SPHINGOLIPID METABOLISM%WIKIPATHWAYS_20200610%WP1423%HOMO SAPIENS	Ganglio Sphingolipid Metabolism	ST6GALNAC6	FUT1	ST8SIA1	SLC33A1	ST8SIA3	B3GALT4	B3GALT1	ST8SIA5	ST3GAL5	B4GALNT1	A3GALT2	ST3GAL1	ST3GAL2	
SEROTONIN RECEPTOR 4/6/7 AND NR3C SIGNALING%WIKIPATHWAYS_20200610%WP734%HOMO SAPIENS	Serotonin Receptor 4/6/7 and NR3C Signaling	MAPK1	MAPK3	BRAF	ELK1	MAPKAPK2	ATF1	HTR4	NR3C1	ELK4	HTR6	CREB1	HTR7	GNAS	EGR1	SRF	RAP1A	RPS6KA5	MAP2K1	MAP2K2	
GLOBO SPHINGOLIPID METABOLISM%WIKIPATHWAYS_20200610%WP1424%HOMO SAPIENS	Globo Sphingolipid Metabolism	ST6GAL1	ST6GALNAC6	ST6GAL2	ST6GALNAC2	GALNT2	GCNT1	B3GALT5	FUT2	ABO	GBGT1	FUT9	A4GALT	ST6GALNAC3	ST6GALNAC4	FUT1	ST6GALNAC5	ST8SIA1	B3GALNT1	ST3GAL1	ST6GALNAC1	ST3GAL2	
NICOTINE ACTIVITY ON CHROMAFFIN CELLS%WIKIPATHWAYS_20200610%WP1603%HOMO SAPIENS	Nicotine Activity on Chromaffin Cells	CHRNB4	CACNA1C	CACNA1G	CHRNA3	
HIPPO-MERLIN SIGNALING DYSREGULATION%WIKIPATHWAYS_20200610%WP4541%HOMO SAPIENS	Hippo-Merlin Signaling Dysregulation	LATS2	ITGAD	CDH10	PAK1	KIT	CDH11	CTNNA1	FLT3	ITGA8	CDH12	CDH13	ITGA7	ITGA6	PAK2	MYC	CDH15	ITGA5	CDH16	PPP1CA	MET	TEAD4	CDH17	CDH18	CTNNB1	VGLL4	CD44	CDH19	ITGA9	AMOT	VPRBP	EGFR	CCND1	PAK7	PAK6	PAK3	PAK4	NTRK1	FGFR2	NTRK2	PPP1R14A	YY1AP1	ITGB4	CUL4A	TEK	ITGA3	CTGF	CDH5	NRAS	KRAS	CXCL10	CDH1	INSR	ITGB1	FLT1	ITGB5	ITGB3	ITGAV	KDR	CDH9	CDH8	CDH7	CDH6	PPP1CB	PPP1CC	EPHA2	CDH4	CDH3	CDH2	PRKACG	PRKACA	PRKACB	MIR4329	PDGFRB	PDGFRA	RBX1	PRKAR1B	PRKAR1A	AJUBA	CSF1R	STK3	SAV1	PRKAR2B	CDH20	PRKAR2A	PTK2	CDH22	CDH24	NGFR	LIN28B	ITGA10	ITGA11	NF2	FGFR4	FGFR3	FGFR1	ITGAM	ITGA2B	FLT4	ITGB2	MIR98	ITGAE	ITGAL	TAZ	HRAS	FOXM1	ITGAX	ITGB8	ITGB7	ITGB6	TEAD1	TEAD2	TEAD3	PPP1R12A	ITGA4	ITGA2	ITGA1	MST1	IGF1R	DDB1	LATS1	PLCB4	
SEROTONIN RECEPTOR 2 AND ELK-SRF/GATA4 SIGNALING%WIKIPATHWAYS_20200610%WP732%HOMO SAPIENS	Serotonin Receptor 2 and ELK-SRF/GATA4 signaling	MAPK1	NRAS	MAPK3	ELK1	KRAS	RAF1	MAPKAPK2	GATA4	HRAS	ELK4	SRF	RASGRF1	HTR2B	MAP2K1	ITPR1	MAP2K2	HTR2C	HTR2A	RASGRP1	GNAQ	
CANNABINOID RECEPTOR SIGNALING%WIKIPATHWAYS_20200610%WP3869%HOMO SAPIENS	Cannabinoid receptor signaling	MAPK13	MAPK10	FAAH	MAPK11	DAGLA	AHR	ADCY1	CYP2C19	ADCY7	CNR2	CNR1	CYP2C9	PRKACG	ADORA2A	PRKACA	CYP1A1	PRKACB	NAPEPLD	DAGLB	PRKAR1B	PRKAR1A	MAPK9	MAPK8	PRKAR2B	MAPK1	MAPK3	CYP3A4	MAPK14	MAPK12	
NON-GENOMIC ACTIONS OF 1,25 DIHYDROXYVITAMIN D3%WIKIPATHWAYS_20200610%WP4341%HOMO SAPIENS	Non-genomic actions of 1,25 dihydroxyvitamin D3	STAT2	SP1	TYK2	IFNG	ETS1	PLCB3	IFI27L2	CD40	CCL2	IFI44L	CAMP	PLCE1	PRKCG	PLCB2	MED1	CAMK2D	PRKCH	RSAD2	MAPK7	OAS2	STAT1	TLR8	TNFRSF1A	PRKCQ	DEFB4A	PLCB1	TLR2	CAMK2B	NOD2	TNF	RELB	CYP27B1	CAMK2G	CAV1	VDR	CYP24A1	CD40LG	SP3	PLCD1	CXCL8	NRAS	ISG15	MAPK13	KRAS	MAPK11	PRKCB	PRKCE	PRKCD	PRKCA	MAPK9	MAPK8	PLCG2	MAPK1	MAPK3	NFKB1	TLR4	PRKCZ	NFKB2	MAPK14	IL6	RXRB	MAPK12	RXRA	IKBKB	HRAS	RXRG	JUN	IFNA2	CAMK2A	JAK1	PLCB4	
EXTRACELLULAR VESICLE-MEDIATED SIGNALING IN RECIPIENT CELLS%WIKIPATHWAYS_20200610%WP2870%HOMO SAPIENS	Extracellular vesicle-mediated signaling in recipient cells	NRAS	WNT5A	KRAS	AKT1	MET	WNT3A	CTNNB1	TGFA	PIK3R5	TSPAN8	ERBB2	EGFR	PROM1	APC	SMAD2	TGFB2	SMAD4	SMAD3	TGFB3	HGF	AXIN1	TGFBR1	TGFBR2	DKK4	TGFBR3	MFGE8	RAF1	MTOR	HRAS	TGFB1	
OXIDATIVE STRESS%WIKIPATHWAYS_20200610%WP408%HOMO SAPIENS	Oxidative Stress	GPX1	MAPK10	SP1	CAT	FOS	CYP1A1	MT1X	XDH	CYBB	TXNRD2	TXNRD1	GSR	NFKB1	SOD3	SOD1	HMOX1	MAPK14	SOD2	NFIX	MAOA	MGST1	GSTT2	TXN2	NOX1	JUNB	UGT1A6	NQO1	GCLC	NOX3	NOX4	NOX5	GPX3	NFE2L2	
APOPTOSIS MODULATION AND SIGNALING%WIKIPATHWAYS_20200610%WP1772%HOMO SAPIENS	Apoptosis Modulation and Signaling	IRAK1	HRK	BIRC5	TNFRSF6B	TNFRSF25	MYD88	BBC3	CASP9	PIDD1	CASP7	FAS	FASLG	CAPNS1	AIFM1	CASP6	AIFM2	PEA15	CASP4	CASP1	TNFSF10	CASP2	MAP3K14	CASP8	BOK	DFFB	DAXX	DFFA	CASP3	ENDOG	APAF1	TP53	IL1R1	IL1R2	TNFRSF1B	SEPT4	PTRH2	MIR7846	MADD	BIRC6	BIRC7	NAIP	BIRC2	TRADD	TNFRSF1A	MIR3191	HSPA1A	BCL2A1	DIABLO	MIR3190	CASP10	HTRA2	XIAP	BCL2L10	BCL2L11	TRAF6	BAG3	PMAIP1	BMF	BAK1	BIRC3	MCL1	MAP3K5	CRADD	NFKBIA	BIK	CDKN2A	TRAF3	BNIP3	TNFRSF10B	CYCS	TNFRSF10A	PTPN13	TNFRSF10D	RIPK1	TOLLIP	BCL2L2	FOS	BAD	CFLAR	BLK	FADD	BAX	BID	MAPK8	PRKD1	TNFRSF10C	MAPK3	NFKB1	BCL2	IKBKB	JUN	BCL2L1	MIR718	TNFRSF11B	
1Q21.1 COPY NUMBER VARIATION SYNDROME%WIKIPATHWAYS_20200610%WP4905%HOMO SAPIENS	1q21.1 copy number variation syndrome	GJA5	GJA8	AMELX	PRKAB2	KIRREL	NBPF12	CHD1L	GJA1	FMO5	PRKAB1	TJP1	PYGO2	LINC00624	TJP3	TJP2	CTNNB1	PRKAA1	PRKAA2	PYGO1	BCL9	MLLT4	OCLN	NOTCH2	NOTCH2NL	PRKAG1	PRKAG2	F11R	PRKAG3	GJA3	ACP6	
GPCRS, CLASS C METABOTROPIC GLUTAMATE, PHEROMONE%WIKIPATHWAYS_20200610%WP501%HOMO SAPIENS	GPCRs, Class C Metabotropic glutamate, pheromone	GABBR2	CASR	GABBR1	MIR614	GRM1	GRM3	GRM2	GRM5	GPRC5B	GRM4	GPRC5A	GRM6	GRM8	GPRC5D	GPRC5C	GRM7	
MOLYBDENUM COFACTOR (MOCO) BIOSYNTHESIS%WIKIPATHWAYS_20200610%WP4507%HOMO SAPIENS	Molybdenum cofactor (Moco) biosynthesis	MOCS2	MARC2	AOX1	SUOX	MOCS1	XDH	GPHN	
MAMMARY GLAND DEVELOPMENT PATHWAY - PUBERTY (STAGE 2 OF 4)%WIKIPATHWAYS_20200610%WP2814%HOMO SAPIENS	Mammary gland development pathway - Puberty (Stage 2 of 4)	TIMP1	EGF	MYC	FN1	STAT5A	ERBB2	AREG	ESR1	CCND1	FOSL1	NRIP1	PGR	VIM	
AGE/RAGE PATHWAY%WIKIPATHWAYS_20200610%WP2324%HOMO SAPIENS	AGE/RAGE pathway	SP1	MYD88	CASP9	ROCK1	EGFR	SRC	MMP14	CASP8	CASP3	CDC42	RAF1	MMP9	STAT1	NCF1	NFKBIA	MAP2K1	CYCS	ATF2	AKT1	NOS2	MMP2	EZR	MMP13	PLA2G4A	PRKCB	INS	SHC1	PRKCD	FOXO4	PRKCA	STAT5A	FOXO1	SMAD2	SMAD3	MAPK9	MAPK8	MAPK1	INSR	IRS1	LGALS3	MAPK3	NFKB1	MMP7	IRAK4	NOS3	DDOST	TIRAP	SOD1	PRKCZ	AGER	HIF1A	MAPK14	MSR1	STAT5B	MSN	IKBKB	INHBB	RAC1	DIAPH1	JUN	ALPL	RHOA	CHUK	STAT3	JAK2	RELA	
CHEMOKINE SIGNALING PATHWAY%WIKIPATHWAYS_20200610%WP3929%HOMO SAPIENS	Chemokine signaling pathway	PREX1	AKT2	AKT3	TIAM2	PAK1	TIAM1	ADCY9	PARD3	ELMO1	SHC4	PIK3R3	SHC3	RASGRP2	GNG10	GRK5	GRK4	GRK6	CCR10	CCR1	XCR1	PPBP	GNG12	GNG11	CXCL3	GNG13	CXCL11	GNB2	PLCB3	GNB1	GNB4	GNB3	GNB5	ITK	CXCL9	PIK3CD	ARRB1	PIK3CB	CXCL5	CX3CL1	GNGT1	GNGT2	MIR197	CCR9	CCR8	RAF1	CCR7	PLCB2	CCR6	CCR4	PXN	JAK3	CCR3	STAT1	CCR2	VAV3	NCF1	FGR	HCK	XCL1	DOCK2	SOS2	CX3CR1	CCL11	ADCY4	GNAI3	CXCR5	ADCY3	CXCR4	NFKBIA	ADCY2	PRKX	CXCR6	MAP2K1	ADCY8	GNAI1	ADCY6	GNAI2	ADCY5	CCL5	GSK3B	GNG3	NRAS	GNG2	CCL4	CCL7	CCL3	GNG5	CCL1	GNG4	ADRBK1	KRAS	CXCL10	GNG7	CXCR3	CXCR2	GNG8	CXCL12	CCL17	CCL15	CCL25	CCL24	NFKBIB	CCL22	SHC2	CCL21	CCL28	SHC1	CCL27	PF4	WASL	CCL26	FOXO3	RAP1B	RAP1A	MAPK1	PTK2B	NFKB1	MAPK3	WAS	ARRB2	JAK2	STAT2	PIK3CA	ADCY1	ADCY7	CRK	ROCK1	ROCK2	CDC42	CSK	PLCB1	BCAR1	AKT1	CRKL	PIK3R2	PRKACG	PRKCB	PIK3R1	PRKACB	PIK3R5	PRKCD	CCL19	PTK2	CCL20	LYN	GRB2	BRAF	PRKCZ	STAT5B	CXCL16	PIK3CG	IKBKB	RAC1	RAC2	HRAS	IKBKG	CHUK	VAV2	VAV1	STAT3	SOS1	CXCL13	CXCL14	PLCB4	RELA	
ONCOSTATIN M SIGNALING PATHWAY%WIKIPATHWAYS_20200610%WP2374%HOMO SAPIENS	Oncostatin M Signaling Pathway	SOCS3	IL6ST	TYK2	VEGFA	CASP7	SRC	CASP3	TP53	MMP3	CCL2	RAF1	RICTOR	PRKCH	JAK3	PXN	CDKN1B	STAT1	PIAS3	PTPN11	LIFR	SERPINE1	OSMR	JUND	MTOR	OSM	CDK2	MIR6886	NFKBIA	CEBPB	MAP2K1	MAP2K2	RPS6	TIMP3	KRAS	AKT1	MMP1	FOS	MMP13	PRKCB	PIK3R1	PRKCE	SHC1	CREB1	PRKCD	PRKCA	EGR1	MAPK9	MAPK8	LDLR	MAPK1	PTK2B	IRS1	MAPK3	NFKB1	GRB2	HIF1A	MAPK14	STAT5B	HRAS	STAT3	JUNB	CYR61	JAK2	SOS1	JAK1	RELA	
DEGRADATION PATHWAY OF SPHINGOLIPIDS, INCLUDING DISEASES%WIKIPATHWAYS_20200610%WP4153%HOMO SAPIENS	Degradation pathway of sphingolipids, including diseases	GLA	NEU2	ARSA	NEU3	NEU4	GM2A	GLB1	HEXB	HEXA	NEU1	
COMPLEMENT AND COAGULATION CASCADES%WIKIPATHWAYS_20200610%WP558%HOMO SAPIENS	Complement and Coagulation Cascades	CLTC	F3	PLAU	LMAN1	SERPINE1	PLAT	F2	F7	FGB	SERPINA1	PROS1	CLU	PLAUR	SERPINA5	C4B	PLG	THBD	C8G	C3AR1	MIR6843	BDKRB1	CR1	VWF	SERPINF2	F2R	F5	F8	F9	SERPING1	MASP2	MASP1	CD46	CFB	C1QB	CFD	C1QA	CPB2	C1S	CFH	SERPINC1	C1R	C5AR1	CFI	TFPI	KNG1	C2	C3	C6	C7	C9	CD55	CR2	SERPIND1	F10	F12	PROC	F13B	KLKB1	C1QC	
TYPE III INTERFERON SIGNALING%WIKIPATHWAYS_20200610%WP2113%HOMO SAPIENS	Type III interferon signaling	IL10RB	STAT2	IFNL2	IFNL1	STAT1	IFNLR1	TYK2	IFNL3	JAK1	IRF9	
SEROTONIN RECEPTOR 2 AND STAT3 SIGNALING%WIKIPATHWAYS_20200610%WP733%HOMO SAPIENS	Serotonin Receptor 2 and STAT3 Signaling	STAT3	JAK2	HTR2A	GNAQ	
HEDGEHOG SIGNALING PATHWAY%WIKIPATHWAYS_20200610%WP4249%HOMO SAPIENS	Hedgehog Signaling Pathway	SMO	GPR161	SPOPL	GAS1	CSNK1G2	ADRBK1	CSNK1A1L	CSNK1G1	CSNK1A1	PRKACG	PRKACA	PRKACB	CCND1	ARRB1	GLI1	DHH	CUL3	GLI2	HHIP	IHH	BCL2	LRP2	SHH	GLI3	CCND2	ADRBK2	KIF3A	SUFU	BOC	SPOP	CDON	EVC2	CSNK1G3	SMURF2	SMURF1	PTCH1	ARRB2	PTCH2	FBXL17	CSNK1D	CSNK1E	KIF7	EVC	
MITOCHONDRIAL COMPLEX I ASSEMBLY MODEL OXPHOS SYSTEM%WIKIPATHWAYS_20200610%WP4324%HOMO SAPIENS	Mitochondrial complex I assembly model OXPHOS system	NDUFB6	NDUFB5	NDUFB11	NDUFB4	NDUFB3	NDUFB2	NDUFB1	FOXRED1	TMEM70	NDUFV3	NDUFV2	NDUFV1	NDUFA8	NDUFA7	COA1	TIMMDC1	NDUFA6	NDUFA5	NUBPL	NDUFA2	NDUFA1	NDUFAF6	NDUFAF7	NDUFAF4	NDUFAB1	NDUFAF2	NDUFAF3	NDUFAF1	NDUFC1	MT-ND6	MT-ND4L	NDUFA13	MT-ND4	MT-ND5	NDUFA12	NDUFA10	TMEM261	ECSIT	MT-ND2	TMEM186	MT-ND1	ATP5SL	ACAD9	NDUFC2	NDUFS6	NDUFS5	NDUFS4	NDUFS3	NDUFS2	NDUFS1	TMEM126B	NDUFB9	NDUFB8	NDUFB7	NDUFB10	
APOPTOSIS%WIKIPATHWAYS_20200610%WP254%HOMO SAPIENS	Apoptosis	MYC	HRK	BIRC5	NFKBIE	TNFRSF25	BBC3	CASP9	CASP7	IGF1	FAS	FASLG	CASP6	CASP4	CASP1	TNFSF10	CASP2	CASP8	BOK	DFFB	DFFA	CASP3	APAF1	TP53	TNFRSF1B	TRAF1	MIR7846	BIRC2	TRADD	TNFRSF1A	MIR3191	DIABLO	MIR3190	CASP10	XIAP	TNF	IRF1	BCL2L11	IRF6	PMAIP1	TRAF2	BAK1	BIRC3	MCL1	CRADD	NFKBIA	MAP2K4	IRF3	CDKN2A	TRAF3	IRF7	TNFRSF10B	CYCS	RIPK1	BCL2L2	MAP3K1	MAPK10	AKT1	BAD	CFLAR	NFKBIB	PIK3R1	PRF1	TP63	HELLS	BNIP3L	FADD	BAX	SCAF11	IRF2	LTA	IRF5	BID	TNFRSF21	IGF2	GZMB	TP73	NFKB1	BCL2	MDM2	IKBKB	JUN	IKBKG	BCL2L1	CHUK	IRF4	IGF1R	RELA	
IRON METABOLISM IN PLACENTA%WIKIPATHWAYS_20200610%WP2007%HOMO SAPIENS	Iron metabolism in placenta	IREB2	TF	SLC11A2	SLC40A1	ACO1	MCOLN1	HAMP	STEAP3	HEPHL1	TFRC	TFR2	FTH1	
FOLLICLE STIMULATING HORMONE (FSH) SIGNALING PATHWAY%WIKIPATHWAYS_20200610%WP2035%HOMO SAPIENS	Follicle Stimulating Hormone (FSH) signaling pathway	RPS6	CYP19A1	EIF4EBP1	CGA	APPL1	BDNF	FSHB	TSC2	RHEB	AKT1	FSHR	HIST3H3	RPS6KB2	SGK1	GRK6	PRKACA	CREB1	PRKCA	AREG	FOXO1	SRC	MAPK1	MAPK3	RAF1	MAPK14	MTOR	RPS6KB1	
TYPE I INTERFERON INDUCTION AND SIGNALING DURING SARS-COV-2 INFECTION%WIKIPATHWAYS_20200610%WP4868%HOMO SAPIENS	Type I Interferon Induction and Signaling During SARS-CoV-2 Infection	STAT2	TYK2	FOS	MYD88	IRF9	MAP3K7	IFNAR1	EIF2AK2	OAS1	MAPK8	TREML4	OAS3	TLR7	IKBKE	NFKB1	STAT1	MAPK14	OAS2	IKBKB	TBK1	JUN	IKBKG	TRAF6	CHUK	NFKBIA	IRF3	TRAF3	JAK1	IFNAR2	
ACRYLAMIDE BIOTRANSFORMATION AND EXPOSURE BIOMARKERS%WIKIPATHWAYS_20200610%WP4233%HOMO SAPIENS	Acrylamide Biotransformation and Exposure Biomarkers	CYP2E1	
HUMAN COMPLEMENT SYSTEM%WIKIPATHWAYS_20200610%WP2806%HOMO SAPIENS	Human Complement System	CSNK1A1	MIR197	FCN1	FCN2	CLEC4M	ICAM2	F13A1	C4BPA	C4A	RPS19	LRP2	IBSP	VSIG4	CD93	FKBP2	C5AR2	FPR1	CFP	VTN	GNAI3	C5	ELANE	SELE	PRNP	SELP	SELL	ADM	LAMC1	C8A	FCGR3A	C1QBP	GNAI2	MBL2	DCN	FCER2	LAMA5	APCS	SELPLG	SFTPA2	THBS1	CPN1	FGB	GNA15	FGA	CD59	F11	CRP	LAMB1	ADIPOQ	FGG	MIR4758	PLAUR	CFHR2	CFHR4	PLG	SFTPA1	APOA1	PTX3	WAS	ALB	ITGB3	ARRB2	CD40	TLR2	ICAM1	PROS1	PRKACA	TXN	C3AR1	PRKCA	CR1	SPP1	SERPING1	MASP2	MASP1	CD19	CD46	CFB	CFD	CALR	C1S	CFH	C1R	C5AR1	ITGA2B	CFI	ITGB2	C2	C3	C6	C7	C9	ITGAX	CD55	CR2	F10	F12	KLKB1	ITGA2	
DUAL HIJACK MODEL OF VIF IN HIV INFECTION%WIKIPATHWAYS_20200610%WP3300%HOMO SAPIENS	Dual hijack model of Vif in HIV infection	RBX1	TCEB1	CBFB	CUL5	APOBEC3G	UBB	TCEB2	RUNX1	
INSULIN SIGNALING%WIKIPATHWAYS_20200610%WP481%HOMO SAPIENS	Insulin Signaling	AKT2	SOCS3	MAPK4	EIF4EBP1	TSC2	PIK3R3	SHC3	RHEB	MAP2K5	RPS6KB2	SGK1	PTEN	MAP3K14	RAPGEF1	PIK3CD	PIK3CB	ARF6	RAF1	MAPK7	KIF3A	SOS2	GRB10	MAP3K5	MAP2K3	MAP2K4	MAP2K1	MAP2K2	GSK3B	MAP3K1	MAPK13	MAPK10	MAPK11	PDPK1	SHC2	SHC1	FOXO3	FOXO1	CBL	MAPK9	MAPK8	MAP2K7	MAP2K6	RAB4A	MAPK1	INSR	MAPK3	MAPK14	MAPK12	RPS6KB1	SORBS1	REG1A	INPPL1	IRS4	CBLC	PIK3CA	IRS2	CBLB	RPS6KA4	LIPE	CRK	RPS6KA3	RPS6KA6	GRB14	KIF5B	RPS6KA2	PRKAA1	ENPP1	PRKAA2	MAP3K8	MAP3K9	MAP3K6	GYG1	MAP3K4	SRF	TSC1	INPP4A	TRIB3	STXBP3	RRAD	STXBP4	STXBP1	STXBP2	PIK3R4	PPP1R3A	SOCS1	XBP1	EHD1	ARHGAP33	PRKCH	EHD2	EIF4E	MAP3K10	MIR3620	PTPN1	MAP3K13	PTPN11	PRKCQ	MAP3K11	MAP3K12	SNAP25	MTOR	ARF1	SNAP23	PIK3C2G	MYO1C	PIK3C2A	PTPRF	GYS2	GYS1	FLOT1	FLOT2	CAP1	MAP4K2	MINK1	RPS6KA5	TBC1D4	SGK3	PIK3C3	SGK2	VAMP2	RHOQ	CYTH3	STX4	MAP4K5	MAPK6	SH2B2	ELK1	MAP4K3	MAP4K4	MAP3K2	MAP3K3	AKT1	PFKL	FOS	PFKM	PRKCI	PIK3R2	RPS6KA1	PRKCB	PIK3R1	MAP3K7	PRKCD	PRKCA	EGR1	IRS1	GRB2	SLC2A1	PRKCZ	GSK3A	SLC2A4	PIK3CG	IKBKB	RAC1	JUN	RAC2	HRAS	MAP4K1	GAB1	RHOJ	SOS1	IGF1R	
PREIMPLANTATION EMBRYO%WIKIPATHWAYS_20200610%WP3527%HOMO SAPIENS	Preimplantation Embryo	TEAD4	ELAVL1	NANOGNB	CELF3	AQP9	AQP3	NR3C2	FOXQ1	DNMT3L	ZFP36	KHSRP	SIX3	SOX8	MYBL1	BATF3	FOXD1	SOX11	POU5F1	ZAR1	ARGFX	DPPA3	DDIT3	ZFP42	DLX2	PADI6	ATP1A1	GATA3	BARX2	ZFP36L2	MIR302A	LEUTX	NLRP5	NKX2-1	E2F5	MTA3	ESRRA	TFAP2B	TCF7L1	IRX5	CDX2	HMGA1	TPRX1	KLF4	HNRNPAB	PBX1	TBX3	SMARCA4	MOS	DPRX	H2AFY2	MIR3940	ZSCAN4	FOSB	NANOG	MXD1	EGR1	CDH1	GATA2	SOX2	IRF4	
DOWNREGULATION OF ACE2 EXPRESSION BY SARS-COV INFECTION AND SARS-COV SPIKE PROTEIN.%WIKIPATHWAYS_20200610%WP4799%HOMO SAPIENS	Downregulation of ACE2 expression by SARS-CoV infection and SARS-CoV Spike protein.	ACE2	ACE	AGTR1	AGTR2	
INTERACTOME OF POLYCOMB REPRESSIVE COMPLEX 2 (PRC2) %WIKIPATHWAYS_20200610%WP2916%HOMO SAPIENS	Interactome of polycomb repressive complex 2 (PRC2)	SUZ12	MORC3	ELL	EED	SETX	BCLAF1	AEBP2	RBBP4	THRAP3	MTF2	STK38	TRIM35	MIR6755	RBBP7	JARID2	EZH1	EZH2	
NUCLEAR RECEPTORS IN LIPID METABOLISM AND TOXICITY%WIKIPATHWAYS_20200610%WP299%HOMO SAPIENS	Nuclear Receptors in Lipid Metabolism and Toxicity	CYP4A11	CYP2C9	RARA	ABCA1	PPARG	PPARA	ABCC2	CYP2E1	CYP3A4	PPARD	RARG	CYP7A1	ABCD2	ABCD3	ABCB1	ABCB4	NR1I3	NR1I2	ABCB11	CYP2B6	CYP27B1	ABCC3	NR1H3	ABCG5	MIR33B	VDR	CYP8B1	MIR33A	CYP24A1	NR1H4	CYP4B1	CYP26A1	CYP1A2	CYP4A22	RARB	ABCG1	
ENDOCHONDRAL OSSIFICATION WITH SKELETAL DYSPLASIAS%WIKIPATHWAYS_20200610%WP4808%HOMO SAPIENS	Endochondral Ossification with Skeletal Dysplasias	VEGFA	HDAC4	IGF1	ENPP1	CALM3	PLAU	RUNX2	CALM1	ADAMTS5	CALM2	MMP9	STAT1	IHH	GLI3	PLAT	KIF3A	PTCH1	TIMP3	SOX9	AKT1	THRA	CTSV	MEF2C	MMP13	ADAMTS4	GHR	COL10A1	PRKACA	SOX6	NKX3-2	SOX5	MIR6073	HMGCS1	RUNX3	SPP1	TGFB2	IFT88	COL2A1	DDR2	CAB39	PTH	IGF2	CST5	PTHLH	ACAN	SCIN	CHST11	FRZB	PTH1R	SERPINH1	CDKN1C	SLC38A2	BMP7	BMP6	GH1	FGFR3	MGP	FGFR1	FGF18	BMPR1A	STAT5B	ALPL	TGFB1	FGF2	IGF1R	ADAMTS1	
HOST-PATHOGEN INTERACTION OF HUMAN CORONA VIRUSES - INTERFERON INDUCTION%WIKIPATHWAYS_20200610%WP4880%HOMO SAPIENS	Host-pathogen interaction of human corona viruses - Interferon induction	RIPK1	STAT2	MAVS	TYK2	FOS	MYD88	TICAM1	IRF9	MAP3K7	IFNAR1	EIF2AK2	OAS1	MAPK8	OAS3	TLR7	IKBKE	NFKB1	STAT1	MAPK14	OAS2	IFIH1	IKBKB	TBK1	JUN	IKBKG	TRAF6	CHUK	DDX58	NFKBIA	IRF3	TRAF3	JAK1	IFNAR2	
MIR-222 IN EXERCISE-INDUCED CARDIAC GROWTH%WIKIPATHWAYS_20200610%WP3938%HOMO SAPIENS	miR-222 in Exercise-Induced Cardiac Growth	HMBOX1	HIPK1	HIPK2	CDKN1B	
MAMMARY GLAND DEVELOPMENT PATHWAY - INVOLUTION (STAGE 4 OF 4)%WIKIPATHWAYS_20200610%WP2815%HOMO SAPIENS	Mammary gland development pathway - Involution (Stage 4 of 4)	SOCS3	E2F1	BAX	IL6ST	STAT3	CHI3L1	MMP9	CDH1	MYC	TP53	
DEREGULATION OF RAB AND RAB EFFECTOR GENES IN BLADDER CANCER%WIKIPATHWAYS_20200610%WP2291%HOMO SAPIENS	Deregulation of Rab and Rab Effector Genes in Bladder Cancer	SYTL4	SYTL3	UNC13D	SYTL2	RPH3A	MLPH	MADD	TBC1D10A	EXPH5	RPH3AL	SYTL1	GCC2	RAB27B	MYRIP	RAB27A	SYTL5	
INSULIN SIGNALLING IN HUMAN ADIPOCYTES (NORMAL CONDITION)%WIKIPATHWAYS_20200610%WP3634%HOMO SAPIENS	Insulin signalling in human adipocytes (normal condition)	AKT2	RPS6	INSR	IRS1	TBC1D4	SLC2A4	RPS6KB1	MTOR	
MYOMETRIAL RELAXATION AND CONTRACTION PATHWAYS%WIKIPATHWAYS_20200610%WP289%HOMO SAPIENS	Myometrial Relaxation and Contraction Pathways	ADCY9	SP1	GRK5	GRK4	GRK6	GNG12	GNG11	GNG13	ACTG1	GNB2	CALM3	PLCB3	GNB1	GNB4	CALM1	GNB3	GNB5	CALM2	ARRB1	GNGT1	CAMK2D	ACTA2	ACTA1	SLC8A1	ADCY4	MYLK2	ADCY3	OXTR	CRCP	ADCY2	GABPB1	RXFP1	ADM	RXFP2	ADCY8	ETS2	RGS4	RGS16	ADCY6	RGS5	RGS2	IGFBP3	YWHAE	ADCY5	RGS3	GNG3	RGS1	GNG2	RGS9	RGS6	GNG5	RGS7	GNG4	GUCY1A3	IGFBP1	GNG7	IGFBP5	IGFBP4	IL1B	IGFBP2	GNG8	DGKZ	MYL4	CACNB3	ATF5	CALCA	LPAR1	ITPR2	ITPR3	CNN2	CREB1	CNN1	CALD1	ACTB	SFN	IGFBP6	PKIB	PKIA	GPR182	YWHAQ	MAFF	RLN1	PKIG	RYR1	RYR2	YWHAB	YWHAZ	ATP2A3	ATP2A2	OXT	NFKB1	RYR3	CRHR1	PDE4B	NOS1	NOS3	YWHAG	GABPA	YWHAH	IL6	GSTO1	PDE4D	CREB3	CRH	RGS18	RGS17	ACKR3	RAMP2	RAMP3	RGS19	ATF6B	RGS14	RGS20	CORIN	GUCA2B	GUCA2A	ACTC1	MIR4751	ARRB2	RGS10	ITPR1	RGS11	RAMP1	GNAQ	ADCY1	ADCY7	ATF1	GNAS	ATF3	PRKCG	PRKCH	PRKCQ	CAMK2B	CAMK2G	PLCD1	ATF2	GJA1	FOS	PRKCB	PRKACA	PRKCE	PRKACB	PRKCD	PRKCA	PRKAR1B	PRKAR1A	MYL2	PRKAR2B	PRKD1	PRKAR2A	PLCG2	ATF4	PRKCZ	PLCG1	JUN	CAMK2A	
PROTEOGLYCAN BIOSYNTHESIS%WIKIPATHWAYS_20200610%WP4784%HOMO SAPIENS	Proteoglycan biosynthesis	CSGALNACT1	SLC35B3	SLC35B2	SLC26A2	CANT1	B3GAT3	XYLT2	XYLT1	B3GALT6	PAPSS2	EXT1	EXT2	CHSY1	IMPAD1	MIR4647	CHST14	EXTL3	B4GALT7	CHST3	
IL-10 ANTI-INFLAMMATORY SIGNALING PATHWAY %WIKIPATHWAYS_20200610%WP4495%HOMO SAPIENS	IL-10 Anti-inflammatory Signaling Pathway	IL10RB	IL10	STAT2	STAT3	IL1A	IL6	STAT1	HMOX1	IL10RA	BLVRB	BLVRA	JAK1	
FRAGILE X SYNDROME %WIKIPATHWAYS_20200610%WP4549%HOMO SAPIENS	Fragile X Syndrome	DICER1	GRIP2	GABRG2	CLTC	ALDH3A2	EEF1A1	ARC	BDNF	MAP1B	TSC2	HOXB8	TELO2	RHEB	GRIA1	GRIA2	AGAP2	RAP1GAP	PPP1CA	GRIN2A	CLTCL1	EIF4EBP2	PTEN	HOMER1	ARHGAP32	DLG4	AGO2	MIR5004	NF1	GABRB2	KCNC1	TECR	CLTB	CLTA	SLC6A1	NTRK2	MECP2	PIK3CB	DLGAP3	DUSP3	KCND2	PPP2R5B	MIR639	DNM1	TTI1	DNM2	AP2S1	RAF1	ALDH5A1	TBC1D7	PICK1	MMP9	SHANK1	AKAP5	EPS8L1	GABRD	GABRA1	SLC16A1	GAD1	AP2B1	TARBP2	GRIN1	CAMK4	CAMK1	PTPN5	HCN1	CDKN2A	MAP2K1	MAP2K2	ARAF	KRAS	MLST8	CPT1A	SHC1	CREB1	AKT1S1	MKNK1	MAPK1	RPS6KB1	EIF4G1	ITPR1	CNR1	SRC	TSC1	FYN	EIF4E	PTPN11	ABCD3	PLCB1	MTOR	GRM1	GRIN2B	CAMK2B	GRM5	RPTOR	AKT1	GPHN	PRKACA	PRKCA	PRKAR1A	GRB2	BRAF	AP2A1	PLCG1	PPP3CA	CYFIP2	GAB1	CYFIP1	EIF4A1	SH3GL3	APP	FMR1	ABAT	GRIP1	SYNGAP1	DEPTOR	DAG1	AP2M1	SOS1	SH3GL1	CAMK2A	PDK1	EPHA4	
LNCRNA-MEDIATED MECHANISMS OF THERAPEUTIC RESISTANCE%WIKIPATHWAYS_20200610%WP3672%HOMO SAPIENS	LncRNA-mediated mechanisms of therapeutic resistance	UCA1	LINC-ROR	BCL2L1	LINC00970	HIF1A	MEG3	HOTAIR	ABCB1	VLDLR-AS1	WNT6	CDKN1A	TP53	
VITAMIN B6-DEPENDENT AND RESPONSIVE DISORDERS%WIKIPATHWAYS_20200610%WP4228%HOMO SAPIENS	Vitamin B6-dependent and responsive disorders	ALPI	ALDH7A1	PIGV	AASS	PNPO	
DEVELOPMENT AND HETEROGENEITY OF THE ILC FAMILY%WIKIPATHWAYS_20200610%WP3893%HOMO SAPIENS	Development and heterogeneity of the ILC family	TBX21	IL13	IL18	IL1B	IL9	AHR	IFNG	IL22	IL25	GFI1	ZBTB16	RORA	NFIL3	IL12B	IL12A	EOMES	IL33	AREG	TSLP	BCL11B	IL15	HNF1A	IL4	IL5	IL23A	IL7	ID2	TOX	IL17A	IL6	GATA3	TNF	
MECP2 AND ASSOCIATED RETT SYNDROME%WIKIPATHWAYS_20200610%WP3584%HOMO SAPIENS	MECP2 and Associated Rett Syndrome	BDNF	SP1	CSRP1	GRIA1	SGK1	PTEN	IGF1	HDAC1	NF1	E2F1	EZH2	MECP2	MTOR	GAD1	GRIN1	PSIP1	UBE3A	CDON	YBX1	CTCF	SMC3	SP3	FGF3	FGF4	FGF5	GABRR2	SIN3A	GAMT	RBFOX1	GRID1	RPS6	TET2	TAP1	TET1	POU3F2	MYT1	HNRNPH1	MAG	NCOR1	GPRIN1	TET3	AKT1	FKBP5	ARHGEF26	CEBPD	DHX9	DLX5	MEF2C	FOXG1	DLX6	CNP	TAF1L	NREP	CREB1	FUT8	MBP	GRIA3	GRIA4	MPP1	PRPF38A	FUS	OPRK1	POU4F1	REST	IGF2	SST	HNRNPF	TARDBP	TAF1	BCL6	FGF2	IGF1R	CAMK2A	
DNA REPLICATION%WIKIPATHWAYS_20200610%WP466%HOMO SAPIENS	DNA Replication	UBA52	MCM2	PRIM2	PCNA	MCM7	PRIM1	GMNN	MCM10	ORC5	POLD3	ORC4	POLD4	ORC6	CDC45	ORC1	POLD1	ORC3	POLD2	ORC2	UBC	POLE	RFC5	CDT1	RFC3	RFC4	CDK2	RFC1	RFC2	RPA1	RPA2	CDC7	CDC6	POLA1	POLA2	DBF4	RPA3	POLE2	RPA4	MCM3	MCM4	MCM5	MCM6	
SMALL LIGAND GPCRS%WIKIPATHWAYS_20200610%WP247%HOMO SAPIENS	Small Ligand GPCRs	TBXA2R	S1PR4	PTGDR	PTAFR	GPR50	PTGIR	MTNR1A	CNR2	MTNR1B	CNR1	LPAR1	S1PR3	S1PR2	PTGER4	PTGFR	PTGER1	PTGER2	PTGER3	S1PR1	
MIR-509-3P ALTERATION OF YAP1/ECM AXIS%WIKIPATHWAYS_20200610%WP3967%HOMO SAPIENS	miR-509-3p alteration of YAP1/ECM axis	COL3A1	TEAD4	COL1A1	FN1	TEAD1	TEAD2	YAP1	BCAR1	TEAD3	SPARC	PBX3	TWIST1	THBS2	COL5A1	SNAI2	GPC6	EDNRA	MIR509-3	
CONTROL OF IMMUNE TOLERANCE BY VASOACTIVE INTESTINAL PEPTIDE%WIKIPATHWAYS_20200610%WP4484%HOMO SAPIENS	Control of immune tolerance by vasoactive intestinal peptide	IL10	CTLA4	CD86	CD80	IL2	CD28	IFNG	VIP	FAS	IL12A	TGFB1	IL4	IL5	
CHROMOSOMAL AND MICROSATELLITE INSTABILITY IN COLORECTAL CANCER %WIKIPATHWAYS_20200610%WP4216%HOMO SAPIENS	Chromosomal and microsatellite instability in colorectal cancer	AKT2	AKT3	APPL1	LEF1	MYC	BIRC5	BBC3	CASP9	CSNK1A1	CTNNB1	AXIN2	RAC3	POLK	APC2	DCC	APC	CCND1	DDB2	MSH6	MSH2	MSH3	EXOC2	RALA	RALB	TCF7	CASP3	NTN1	TP53	PTGS2	RALGDS	TCF7L2	GADD45B	GADD45A	MLH1	GADD45G	RAF1	MIR3191	TBK1	MIR3190	BCL2L11	PMAIP1	BAK1	TCF7L1	MAP2K1	CYCS	ARAF	GSK3B	MAPK10	KRAS	CSNK1A1L	AKT1	FOS	BAD	SMAD2	BAX	TGFB2	SMAD4	SMAD3	MAPK9	TGFB3	MAPK8	AXIN1	TGFBR1	TGFBR2	MAPK1	MAPK3	BRAF	REL	BCL2	RAC1	RAC2	JUN	RHOA	TGFB1	CDKN1A	
IL-2 SIGNALING PATHWAY%WIKIPATHWAYS_20200610%WP49%HOMO SAPIENS	IL-2 Signaling Pathway	RPS6	SOCS3	CISH	AKT1	MYC	FOS	IL2	RPS6KB2	CRKL	PIK3R1	SHC1	FOXO3	STAT5A	IL2RA	CBL	MAPK1	PTK2B	FYN	MAPK3	GRB2	RAF1	JAK3	STAT1	PTPN11	STAT5B	BCL2	RPS6KB1	CCND2	HRAS	JUN	SYK	GAB2	STAT3	IL2RG	NMI	LCK	IL2RB	MAP2K1	MAPT	MAP2K2	SOS1	JAK1	
WNT SIGNALING IN KIDNEY DISEASE%WIKIPATHWAYS_20200610%WP4150%HOMO SAPIENS	Wnt Signaling in Kidney Disease	INVS	WNT2B	WNT11	DVL2	DVL3	WNT5A	WNT2	MAPK10	MIR4683	LRP5	WNT4	LRP6	WNT10B	DVL1	FZD3	WNT10A	WNT5B	FZD1	FZD5	FZD2	FZD4	WNT3A	WNT7B	FZD7	CTNNB1	FZD6	FZD9	WNT9B	WNT3	FZD8	WNT7A	WNT16	MAPK9	MAPK8	MIR6808	WNT1	RHOA	WNT6	
JOUBERT SYNDROME%WIKIPATHWAYS_20200610%WP4656%HOMO SAPIENS	Joubert Syndrome	RPGRIP1L	TMEM138	RP2	TMEM216	ANKS6	CEP104	ARL3	ARL2	ARL13B	RHEB	TMEM67	DVL1	INPP5E	NPHP1	PDE6D	NPHP3	FLNA	PDE6B	NPHP4	PDE6A	PCNT	ZNF423	PIBF1	NEK8	BBS2	BBS1	PDE6G	RAB3IP	MRE11A	MYO5A	TMEM231	AHI1	RAD50	TTC8	NIN	TMEM17	KIAA0586	TMEM237	MKS1	UNC119	ATM	B9D1	CEP41	B9D2	MTOR	MIR6808	SUFU	INVS	DVL3	PARP1	ATF4	CETN1	CETN2	CEP120	CEP164	SHH	MYO6	CCP110	ARR3	C5orf42	PCM1	KAT5	TCTN3	TCTN2	RHOA	CSPP1	TCTN1	BBS9	BBS7	CEP97	CC2D2A	BBS5	CEP290	RAB8A	BBS4	OFD1	ARMC9	
PHOTODYNAMIC THERAPY-INDUCED NFE2L2 (NRF2) SURVIVAL SIGNALING%WIKIPATHWAYS_20200610%WP3612%HOMO SAPIENS	Photodynamic therapy-induced NFE2L2 (NRF2) survival signaling	ABCC2	MAPK13	MAPK11	MAPK14	HMOX1	FOS	CES1	NQO2	MAPK12	ABCG2	ABCC4	SRXN1	GSTP1	EPHX1	JUN	ABCC6	KEAP1	GCLM	ABCC3	NQO1	GCLC	MAPK8	NFE2L2	
ACETYLCHOLINE SYNTHESIS%WIKIPATHWAYS_20200610%WP528%HOMO SAPIENS	Acetylcholine Synthesis	ACHE	PDHA2	PCYT1A	PDHA1	CHKA	CHAT	PEMT	
PEPTIDE GPCRS%WIKIPATHWAYS_20200610%WP24%HOMO SAPIENS	Peptide GPCRs	AGTR1	AGTR2	NPY6R	ATP8A1	NPY2R	FSHR	GRPR	BRS3	MC4R	CCKAR	BDKRB2	CCR10	GNRHR	CCR1	CCR5	GHSR	LHCGR	AVPR1B	NPY5R	AVPR2	NPY1R	TACR2	TACR3	OPRM1	AVPR1A	SSTR1	SSTR2	SSTR3	SSTR4	TRHR	SSTR5	MC3R	CCKBR	CCR9	OPRD1	CCR8	NPY4R	CCR7	OPRL1	CCR6	FPR3	CCR4	FPR2	MC2R	CCR3	CXCR1	CCR2	GALR3	GALR2	GALR1	TAC4	NTSR1	NTSR2	NMBR	CX3CR1	HCRTR2	FPR1	TSHR	HCRTR1	MC1R	CXCR5	MC5R	ACKR1	OXTR	CXCR4	CXCR6	EDNRA	EDNRB	CXCR3	CXCR2	TACR1	C3AR1	BDKRB1	OPRK1	C5AR1	
GLYCOGEN SYNTHESIS AND DEGRADATION%WIKIPATHWAYS_20200610%WP500%HOMO SAPIENS	Glycogen Synthesis and Degradation	GSK3B	PPP2R2C	PPP2CA	PPP2R2B	HKDC1	CALM3	GYG1	CALM1	CALM2	PPP2R5B	GBE1	PPP2R2A	PYGM	PYGL	GSK3A	HK2	HK1	HK3	PPP2CB	UGP2	PPP2R4	PHKG1	PPP2R1B	PPP2R5E	GYS2	PPP2R1A	GYS1	PHKG2	GYG2	PGM1	AGL	PPP2R5A	PPP2R5D	PYGB	PPP2R3B	PHKA1	PHKB	PPP2R3A	PPP2R5C	PHKA2	
PHOTODYNAMIC THERAPY-INDUCED HIF-1 SURVIVAL SIGNALING%WIKIPATHWAYS_20200610%WP3614%HOMO SAPIENS	Photodynamic therapy-induced HIF-1 survival signaling	IGFBP1	ARNT	IGFBP2	PFKL	NOS2	VEGFA	BIRC5	EDN1	TGFA	BNIP3L	BAX	PGK1	BID	TGFB3	EPO	PTGS2	TP53	SLC2A3	HIF1AN	EGLN1	ANGPT2	ANGPT1	PKM	SLC2A1	HIF1A	LDHA	BCL2A1	SERPINE1	HK1	SLC16A1	BCL2L1	PMAIP1	BAK1	MCL1	BNIP3	PDHA1	IGFBP3	
SEROTONIN TRANSPORTER ACTIVITY%WIKIPATHWAYS_20200610%WP1455%HOMO SAPIENS	Serotonin Transporter Activity	IL1R1	SLC6A4	SCAMP2	MAOA	NOS1	ITGB3	IL1B	TPH2	PPP2CB	TGFB1I1	STX1A	
RETT SYNDROME CAUSING GENES%WIKIPATHWAYS_20200610%WP4312%HOMO SAPIENS	Rett syndrome causing genes	CECR2	TAF1B	SMARCA4	TBL1X	HIVEP2	SCN1A	SRRM3	KCNJ10	NCOR1	CDKL5	EIF2B2	ACTL6B	GABRA3	SMC1A	SMARCA1	GRIN2A	NCOR2	CRK	FOXG1	MEF2C	GNAO1	XAB2	TBL1XR1	HDAC5	SCN8A	IMPDH2	TCF4	MIR5004	HAP1	HDAC1	SCN2A	MECP2	SMARCA2	STXBP1	BRAF	GABBR2	GABRD	GRIN2B	KDM5B	TRRAP	SATB2	SYNGAP1	HTT	GPS2	CHD4	HDAC8	SYNE2	RHOBTB2	
THE HUMAN IMMUNE RESPONSE TO TUBERCULOSIS%WIKIPATHWAYS_20200610%WP4197%HOMO SAPIENS	The human immune response to tuberculosis	TAP1	IFNGR1	SOCS1	STAT2	IFNGR2	STAT1	TYK2	IRF9	IFNAR1	IRF1	IFITM1	MX1	IFI35	IFIT1	OAS1	IFIT3	JAK2	PSMB8	PIAS1	MED14	JAK1	IFNAR2	PTPN2	
BENZO(A)PYRENE METABOLISM%WIKIPATHWAYS_20200610%WP696%HOMO SAPIENS	Benzo(a)pyrene metabolism	CYP1A1	AKR1C1	CYP3A4	AKR1C3	AKR1C2	AKR1A1	CYP1B1	AKR1C4	EPHX1	
NUCLEOTIDE EXCISION REPAIR%WIKIPATHWAYS_20200610%WP4753%HOMO SAPIENS	Nucleotide Excision Repair	GTF2H2C	CCNH	XPA	XPC	GTF2H2C_2	LIG1	CDK7	RAD23A	RBX1	GTF2H1	DDB2	GTF2H2	GTF2H3	RAD23B	PCNA	GTF2H4	GTF2H5	POLE4	ERCC3	CUL4A	ERCC4	ERCC1	POLD3	POLE3	ERCC2	POLD4	ERCC8	ERCC5	ERCC6	MNAT1	POLD1	CUL4B	POLD2	CETN2	POLE	RFC5	RFC3	RFC4	RFC1	RFC2	RPA1	RPA2	RPA3	POLE2	DDB1	
UREA CYCLE AND ASSOCIATED PATHWAYS%WIKIPATHWAYS_20200610%WP4595%HOMO SAPIENS	Urea cycle and associated pathways	MDH1	GOT1	MDH2	GLS2	GOT2	PYCR1	ARG1	ASS1	ALDH4A1	SLC25A15	LDHB	NOS2	GPT	CPS1	ASL	NAGS	SLC25A13	OTC	GLUD1	FH	OAT	
DISORDERS OF FOLATE METABOLISM AND TRANSPORT%WIKIPATHWAYS_20200610%WP4259%HOMO SAPIENS	Disorders of Folate Metabolism and Transport	SLC46A1	ALDH1L1	SHMT2	MTHFS	MTHFR	TYMS	FTCD	DHFR	ATIC	MTHFD1	FOLR1	GART	MTR	
GPR40 PATHWAY%WIKIPATHWAYS_20200610%WP3958%HOMO SAPIENS	GPR40 Pathway	PLCE1	PLCB2	PLCG1	PLCB1	ITPR3	PLCL1	PLCB3	PKD1	PLCZ1	PLCD1	MIR6511B1	GNA11	PLCH1	FFAR1	PLCD3	PLCG2	
ULTRACONSERVED REGION 339 MODULATION OF TUMOR SUPPRESSOR MICRORNAS IN CANCER%WIKIPATHWAYS_20200610%WP4284%HOMO SAPIENS	Ultraconserved region 339 modulation of tumor suppressor microRNAs in cancer	CCNE2	MIR663B	MIR95	TP53	
AUTOPHAGY%WIKIPATHWAYS_20200610%WP4923%HOMO SAPIENS	Autophagy	RPTOR	ATG5	PRKAB2	MLST8	PRKAB1	BECN1	AMBRA1	MAP1LC3B	ATG101	RB1CC1	ATG7	UVRAG	ATG3	ATG9A	PRKAA1	WIPI2	PRKAA2	ATG14	AKT1S1	ATG13	ATG16L1	ULK1	PIK3R4	MTOR	ATG12	PRKAG1	DEPTOR	PRKAG2	PIK3C3	PRKAG3	
PHOTODYNAMIC THERAPY-INDUCED UNFOLDED PROTEIN RESPONSE%WIKIPATHWAYS_20200610%WP3613%HOMO SAPIENS	Photodynamic therapy-induced unfolded protein response	EIF2A	BBC3	TRIB3	PDIA6	ATF6	ATF3	DNAJB9	ERN1	ATF4	XBP1	PPP1R15A	CALR	HSP90B1	NARS	SULT1E1	DDIT3	MIR3652	WARS	MIR3191	HSPA5	EDEM1	UBE2E1	MIR3190	ASNS	DNAJC3	DNAJB11	ERP27	BCL2L11	EIF2AK3	NFE2L2	
HYPOXIA-MEDIATED EMT AND STEMNESS%WIKIPATHWAYS_20200610%WP2943%HOMO SAPIENS	Hypoxia-mediated EMT and Stemness	DICER1	ZEB1	
POLYOL PATHWAY%WIKIPATHWAYS_20200610%WP690%HOMO SAPIENS	Polyol Pathway	SORD	ALDOB	KHK	AKR1B1	
OVARIAN INFERTILITY GENES%WIKIPATHWAYS_20200610%WP34%HOMO SAPIENS	Ovarian Infertility Genes	CYP19A1	SMPD1	NCOR1	GJA4	TBP	FIGLA	FSHR	PRLR	ESR2	DAZL	NR5A1	GDF9	CDK4	DMC1	MSH5	LHCGR	ZP3	BMPR1B	INHA	ZP2	NRIP1	EGR1	SMAD3	PGR	MLH1	ATM	CDKN1B	CCND2	VDR	PTGER2	CEBPB	SYNE2	
MELATONIN METABOLISM AND EFFECTS%WIKIPATHWAYS_20200610%WP3298%HOMO SAPIENS	Melatonin metabolism and effects	GSK3B	IRAK1	CYP1B1	CYP2C19	EDN1	CYP1A1	PRKCA	FOXO1	CALM3	CALM1	CALM2	NFKB1	ASMT	MIR146A	ADRB1	ECE1	ARNTL	SULT1A1	AANAT	MAP2	MTNR1A	CYP2D6	MTNR1B	APOE	MIR6883	SIRT1	PER2	MIR126	TRAF6	MAOA	PER1	PER3	CRY2	CRY1	CLOCK	ACHE	MIR718	CYP1A2	CSNK1D	CAMK2A	CSNK1E	
INFLAMMATORY RESPONSE PATHWAY%WIKIPATHWAYS_20200610%WP453%HOMO SAPIENS	Inflammatory Response Pathway	LAMA5	THBS1	CD86	CD80	IL5RA	LAMC2	IL2	THBS3	LAMB1	CD28	IL4R	MIR4758	IFNG	ZAP70	IL2RA	IL4	IL5	COL3A1	CD40	TNFRSF1B	MIR7846	TNFRSF1A	LAMB2	COL1A1	FN1	COL1A2	VTN	CD40LG	IL2RG	LCK	IL2RB	LAMC1	
AMINO ACID METABOLISM PATHWAY EXCERPT (HISTIDINE CATABOLISM EXTENSION)%WIKIPATHWAYS_20200610%WP4661%HOMO SAPIENS	Amino Acid Metabolism Pathway Excerpt (Histidine catabolism extension)	HAL	UROC1	AMDHD1	FTCD	GPT2	GLUD1	
TRYPTOPHAN METABOLISM%WIKIPATHWAYS_20200610%WP465%HOMO SAPIENS	Tryptophan metabolism	CYP19A1	ALDH3A2	AOX1	CAT	CYP1B1	CYP1A1	GCDH	TPH1	ECHS1	MAOB	HAAO	HSD17B10	CYP2C18	ACMSD	ACAT1	CYP2E1	CYP3A4	CYP2A13	DDC	ALDH2	ASMT	TDO2	AFMID	CYP2F1	CYP2J2	AOC1	WARS	AADAT	AANAT	PRMT1	DHCR24	CYP7B1	HADH	CYP4F12	INMT	ALDH1A2	OGDH	ALDH9A1	IDO1	KYNU	CYP1A2	ALDH1A1	
MODEL FOR REGULATION OF MSMP EXPRESSION IN CANCER CELLS AND ITS PROANGIOGENIC ROLE IN OVARIAN TUMORS%WIKIPATHWAYS_20200610%WP4397%HOMO SAPIENS	Model for regulation of MSMP expression in cancer cells and its proangiogenic role in ovarian tumors	CTCF	CCR2	MSMP	
TGF-BETA RECEPTOR SIGNALING%WIKIPATHWAYS_20200610%WP560%HOMO SAPIENS	TGF-beta Receptor Signaling	LEF1	IFNG	LIF	CTNNB1	ZNF423	RUNX2	ENG	STAT1	EGF	SERPINE1	MIR302A	TNF	THBS1	FOS	ZFYVE9	EP300	TGIF1	LEFTY1	FST	FOXH1	SMAD2	NOG	RUNX3	SPP1	TFE3	SMAD4	ZEB2	SMAD3	LTBP1	MAPK9	MIR6869	LEFTY2	TGFBR1	SKIL	TGFBR2	SMAD1	SMAD9	TGFBR3	INHBA	SMAD6	SMAD5	MAPK3	NFKB1	SMAD7	SKI	BMP4	FKBP1A	BAMBI	MIR1281	CREBBP	HRAS	JUN	WNT1	ITGB6	TGFB1	STAT3	JAK1	
CATALYTIC CYCLE OF MAMMALIAN FLAVIN-CONTAINING MONOOXYGENASES (FMOS)%WIKIPATHWAYS_20200610%WP688%HOMO SAPIENS	Catalytic cycle of mammalian Flavin-containing MonoOxygenases (FMOs)	FMO2	FMO3	FMO4	FMO5	FMO1	
THYROXINE (THYROID HORMONE) PRODUCTION%WIKIPATHWAYS_20200610%WP1981%HOMO SAPIENS	Thyroxine (Thyroid Hormone) Production	TSHR	CGA	TPO	TG	TRH	SLC5A5	
NRF2 PATHWAY%WIKIPATHWAYS_20200610%WP2884%HOMO SAPIENS	NRF2 pathway	SLC5A5	SLC6A19	SLC2A14	SLC6A18	SLC6A17	SLC6A16	SLC6A15	SLC6A14	SLC6A13	SLC6A11	SLC5A6	SLC5A7	ALDH3A1	SLC5A8	SLC5A9	SLC6A1	CES3	HBEGF	SQSTM1	EPHA3	FTL	MGST3	SLC2A3	PDGFB	MGST2	ABCC2	SLC5A1	UGT1A1	NRG1	ADH7	SLC6A20	SLC5A2	CES5A	SLC5A3	UGT1A9	CES2	SLC5A4	CES1	GSTM4	GSTM3	HSPA1A	GSTM2	GSTM1	SLC2A9	SLC6A5	SLC6A6	SLC6A4	SLC6A7	SLC6A8	GGTLC2	SLC6A9	GGTLC1	MAFG	FGF13	GSTM5	HSP90AB1	GGT1	SLC7A11	SLC2A5	GGT2	CYP4A22	SLC2A6	SLC6A2	GGTLC3	SLC2A7	GPX2	SLC2A8	SLC2A11	GPX3	SLC2A10	ABCC5	SLC2A13	PGD	ME1	SLC2A12	PTGR1	CES4A	CYP2A6	UGT2B7	SLC5A11	SLC5A12	SLC5A10	DNAJB1	UGT1A4	UGT1A3	CYP4A11	UGT1A7	CBR3	GSTA5	GSTA4	GSTA3	GSTA2	GSTA1	PRDX1	MAFF	TXNRD3	TXNRD1	GSR	SOD3	PPARD	SRXN1	RXRA	GSTP1	KEAP1	GCLM	HSP90AA1	SLC39A9	SLC39A6	SLC39A5	SLC39A8	SLC39A7	SLC39A2	SLC39A1	SLC39A4	SLC39A3	HMOX1	SLC39A11	SLC39A10	ABCC3	SLC39A13	SLC39A12	SLC39A14	SERPINA1	CBR1	EPHA2	ABCC4	TGFA	TXN	TGFB2	EGR1	HGF	TGFBR2	G6PD	SLC2A1	AGER	SLC6A3	SLC2A2	SLC2A4	BLVRB	FTH1	GSTT2	TGFB1	PRDX6	UGT1A6	NQO1	GCLC	NFE2L2	
OSTEOCLAST SIGNALING%WIKIPATHWAYS_20200610%WP12%HOMO SAPIENS	Osteoclast Signaling	ACP5	PDGFB	IFNB1	TNFSF11	IFNAR1	ITGB3	SPP1	ATP6V1G1	GPR68	TNFRSF11A	MAPK8	TNFRSF11B	SLC9A1	AIMP2	CTSK	TRPV5	
H19 ACTION RB-E2F1 SIGNALING AND CDK-BETA-CATENIN ACTIVITY%WIKIPATHWAYS_20200610%WP3969%HOMO SAPIENS	H19 action Rb-E2F1 signaling and CDK-Beta-catenin activity	MED1	CSRP2	RB1	H2AFY	TULP3	CDK8	H19	SOX4	CDK4	CTNNB1	JAG1	PMAIP1	CCND1	E2F1	CDH1	
ERBB SIGNALING PATHWAY%WIKIPATHWAYS_20200610%WP673%HOMO SAPIENS	ErbB Signaling Pathway	AKT2	AKT3	NCK1	PAK1	EIF4EBP1	SHC4	PIK3R3	SHC3	PIK3CA	PAK2	MYC	CBLB	RPS6KB2	CRK	EGFR	CCND1	SRC	PAK7	PAK6	PAK3	PAK4	PIK3CD	HBEGF	PIK3CB	TP53	NRG1	PRKCG	RAF1	CAMK2D	CDKN1B	EGF	MTOR	CAMK2B	SOS2	BCL2L11	CAMK2G	NRG2	EREG	BTC	NRG3	NRG4	ERBB3	MAP2K4	ERBB4	MAP2K1	ABL2	MAP2K2	ARAF	GSK3B	NRAS	ELK1	MAPK10	KRAS	AKT1	PDPK1	BAD	CRKL	SHC2	PIK3R2	PRKCB	PIK3R1	SHC1	TGFA	PRKCA	ERBB2	STAT5A	AREG	FOXO1	CBL	ABL1	MAPK9	MAPK8	MAP2K7	NCK2	PTK2	PLCG2	MAPK1	MAPK3	GRB2	BRAF	STAT5B	MDM2	PLCG1	RPS6KB1	HRAS	JUN	GAB1	SOS1	CAMK2A	CDKN1A	
FGF23 SIGNALLING IN HYPOPHOSPHATEMIC RICKETS%WIKIPATHWAYS_20200610%WP4790%HOMO SAPIENS	FGF23 signalling in Hypophosphatemic rickets	CYP11B2	NFKB1	SLC34A3	GALNT3	SLC34A1	DMP1	FGFR3	PHEX	NFKB2	FAM20C	ROS1	FGF23	ALPL	CYP27B1	ENPP1	CYP24A1	CCND1	SPP1	FGFR2	PTH	KL	CDKN1A	
ENDODERM DIFFERENTIATION%WIKIPATHWAYS_20200610%WP2853%HOMO SAPIENS	Endoderm Differentiation	PAF1	FOXA2	NODAL	TRIM71	SCHIP1	FOXN3	NCAPG2	ONECUT1	PHF6	LEF1	HOXC11	GATA4	CDC73	IQCJ-SCHIP1	HHEX	TRIM5	ZIC3	DNMT3B	DUSP4	DUSP2	CTNNB1	DUSP5	PAX3	NME1	WNT3	PARP8	TOX3	ELAVL1	DDAH1	PAX9	APC	AHDC1	WNT8A	BTAF1	CAND1	TCEAL2	MIR373	LEO1	KDM4A	ZNF462	ZIC5	ELP4	GRHL2	LRPPRC	MAD2L2	POU5F1	TNRC6C	MIR141	CEBPZ	TAF5	NAA15	STAT1	MIXL1	VAV3	ACACA	NKX2-1	TCF7L1	MAP2K3	LAMC1	C1QBP	PBX1	TBX21	SLC2A12	NANOG	TCF4	FOXO1	PBX3	RGS10	PIAS1	AEBP2	NR3C1	ELK4	MTF2	EOMES	JARID2	EZH2	TCF7	TOX	ASCC3	CUL4B	RARG	TET1	EXT1	FOXA1	CRTC1	WWC1	FOXH1	DKK1	SMAD2	SOX21	NOG	SOX17	SMAD4	SESN1	SMAD3	CEP250	SIAH2	HOXA1	DIP2A	SOX7	CER1	PTHLH	WDHD1	SFMBT1	ZNF281	MIR7705	HNF1B	CDYL	SFRP1	RFX7	BMP7	RAB38	HPRT1	WDFY2	BCORL1	GLI2	NOTCH1	BMPR1A	SOX2	CTBP2	CTR9	GATA6	PRDM14	RTF1	OTX2	NLK	MBTD1	EPB41L5	C11orf30	UBR5	APP	BPTF	ZBTB17	TGFB1	PABPC1	ATP8B2	GDF3	ZFHX4	TRERF1	DAB2	PLCH1	LHX1	SP4	NABP2	TAF4B	
SOMITOGENESIS IN THE CONTEXT OF SPONDYLOCOSTAL DYSOSTOSIS%WIKIPATHWAYS_20200610%WP4785%HOMO SAPIENS	Somitogenesis in the context of spondylocostal dysostosis	RIPPLY2	TBX6	DLL1	DLL3	NOTCH1	HES7	MESP2	LFNG	EPHA4	
NICOTINE METABOLISM%WIKIPATHWAYS_20200610%WP1600%HOMO SAPIENS	Nicotine Metabolism	CYP2B6	FMO3	CYP2A6	UGT1A9	AOX1	UGT1A4	
SIGNAL TRANSDUCTION OF S1P RECEPTOR%WIKIPATHWAYS_20200610%WP26%HOMO SAPIENS	Signal Transduction of S1P Receptor	AKT2	AKT3	MAPK4	MAPK6	AKT1	ASAH1	PIK3C2B	SMPD2	RACGAP1	S1PR5	SPHK2	SPHK1	PLCB3	S1PR1	MAPK1	MIR197	MAPK3	PLCB2	MAPK7	MAPK12	PLCB1	S1PR3	S1PR2	GNAI3	GNAI1	GNAI2	
SCFA AND SKELETAL MUSCLE SUBSTRATE METABOLISM%WIKIPATHWAYS_20200610%WP4030%HOMO SAPIENS	SCFA and skeletal muscle substrate metabolism	PPARD	PYY	FFAR3	FFAR2	SLC2A4	GCG	
PHOTODYNAMIC THERAPY-INDUCED AP-1 SURVIVAL SIGNALING.%WIKIPATHWAYS_20200610%WP3611%HOMO SAPIENS	Photodynamic therapy-induced AP-1 survival signaling.	HSP90AA1	IL2	IFNG	FAS	FASLG	EGFR	CCND1	TNFSF10	HBEGF	TP53	FGF7	CCNE1	TRAF5	MIR8085	BCL3	RB1	TNFRSF1A	CCNA2	TNF	BCL2L11	TRAF6	TRAF2	BMF	BAK1	MCL1	MAP3K5	MAP2K3	MAP2K4	CDKN2A	ATF2	MAPK13	ELK1	MAPK11	FOS	MMP2	CFLAR	PDGFRA	BAX	BID	MAPK8	MAP2K7	MAP2K6	MAPK14	IL6	MAPK12	BCL2	JUN	BCL2L1	JUNB	NFE2L2	CDKN1A	
KENNEDY PATHWAY FROM SPHINGOLIPIDS%WIKIPATHWAYS_20200610%WP3933%HOMO SAPIENS	Kennedy pathway from Sphingolipids	PCYT1B	CHKB	PCYT2	PISD	PTDSS2	SGPL1	PTDSS1	ETNK2	ETNK1	MIR7109	CHPT1	CEPT1	PCYT1A	CHKA	PEMT	
MBDNF AND PROBDNF REGULATION OF GABA NEUROTRANSMISSION%WIKIPATHWAYS_20200610%WP4829%HOMO SAPIENS	mBDNF and proBDNF regulation of GABA neurotransmission	GABRB3	GABRB1	GABRG2	CREM	AP2A2	GABRE	BDNF	GABRA2	PIK3R3	GABRQ	GABRP	SLC12A5	PIK3CA	GABRA6	GABRA3	GABRA5	GABRA4	GABRG3	GABRG1	PTEN	PIK3R2	MIR224	PIK3R1	SHC1	CREB1	ROCK1	GABRB2	NTRK2	PIK3CB	NGFR	AP2A1	GABRD	PIK3CG	GABRA1	PLCG1	AP2B1	RHOA	STAT3	JAK2	
SIMPLIFIED INTERACTION MAP BETWEEN LOXL4 AND OXIDATIVE STRESS PATHWAY%WIKIPATHWAYS_20200610%WP3670%HOMO SAPIENS	Simplified Interaction Map Between LOXL4 and Oxidative Stress Pathway	SUV39H1	LOXL4	FGF7	NRF1	CDC37	MIR4640	EXOC6	ECSIT	FN1	SIRT1	ANXA5	TGFB1	PKD1	COL2A1	MIR6511B1	NQO1	BMP2	IGFBP7	DDR1	NFE2L2	MIR1181	
SYNTHESIS AND DEGRADATION OF KETONE BODIES%WIKIPATHWAYS_20200610%WP311%HOMO SAPIENS	Synthesis and Degradation of Ketone Bodies	ACAT1	HMGCS2	HMGCL	BDH1	OXCT1	
CELL DIFFERENTIATION - INDEX EXPANDED%WIKIPATHWAYS_20200610%WP2023%HOMO SAPIENS	Cell Differentiation - Index expanded	MEF2D	MIR222	MIR145	MIR221	TLX3	PAX7	MIR133B	TLX2	TLX1	MYOD1	MIR181B1	MIR181D	MIR181B2	MEF2C	HDAC5	MIR199A2	LEFTY1	MEF2A	MIR199A1	SRF	RUNX2	EZH2	LEFTY2	ID2	SOX2	MIR302A	MIR302D	MIR302C	MIR302E	MIR203A	MIR1-1	MIR16-1	STAT3	MIR3074	MIR181A2	MIR181A1	MIR181C	MEF2B	MIR26A1	KLF4	MIR26A2	MIR16-2	
CONSTITUTIVE ANDROSTANE RECEPTOR PATHWAY%WIKIPATHWAYS_20200610%WP2875%HOMO SAPIENS	Constitutive Androstane Receptor Pathway	HSP90AA1	CYP2A6	PPARGC1A	SP1	CYP2C19	UGT1A4	SMC1A	UGT1A3	CYP4A11	CYP2C9	ALAS1	SULT2A1	GSTA2	NCOA1	NCOA2	FOXO1	NCOA6	DNAJC7	EHHADH	ABCC2	UGT1A1	CYP3A4	CYP3A5	UGT1A9	SULT1A1	ABCB1	RXRA	NR1I3	PPP2R4	CYP2B6	ABCC3	UGT1A6	CYP4A22	
MACROPHAGE MARKERS%WIKIPATHWAYS_20200610%WP4146%HOMO SAPIENS	Macrophage markers	CD68	F3	CD86	CD83	CD74	CD14	CD163	RAC2	LYZ	
G PROTEIN SIGNALING PATHWAYS%WIKIPATHWAYS_20200610%WP35%HOMO SAPIENS	G Protein Signaling Pathways	ADCY9	ADCY1	GNG10	ADCY7	GNG12	GNG11	GNAS	GNG13	PLCB3	GNB2	CALM3	GNB1	CALM1	GNB3	GNB5	CALM2	SLC9A1	GNGT1	GNGT2	MIR197	AKAP12	PRKCG	AKAP13	AKAP10	PRKCH	AKAP11	PPP3CC	AKAP5	PDE4A	PDE8B	PRKCQ	PDE8A	PDE4C	PRKD3	AKAP9	ARHGEF1	GNAZ	PDE1C	PDE1B	ADCY4	PDE1A	GNAI3	AKAP8	ADCY3	AKAP7	AKAP6	ADCY2	AKAP4	AKAP3	AKAP1	ADCY8	GNA13	GNAI1	GNA14	ADCY6	GNA12	GNAI2	KCNJ3	ADCY5	MIR7706	GNG3	GNAL	NRAS	PDE7B	PDE7A	GNG5	RRAS	GNG4	KRAS	GNG7	GNA15	GNG8	GNAO1	PRKCI	PRKACG	PRKCB	PRKACA	PRKCE	PRKACB	PRKCD	PRKCA	PRKAR1B	PRKAR1A	PRKAR2B	PRKD1	PRKAR2A	PDE4B	PRKCZ	PDE4D	PPP3CA	HRAS	RHOA	GNA11	ITPR1	AKAP2	GNAQ	
PI3K/AKT/MTOR - VITD3 SIGNALLING%WIKIPATHWAYS_20200610%WP4141%HOMO SAPIENS	PI3K/AKT/mTOR - VitD3 Signalling	GSK3B	SLC2A3	PFKFB4	HLA-DRA	IL10	TSC2	CD86	CD80	PIK3CA	AKT1	MYC	LDHA	HK3	RXRA	MTOR	IL12A	PRKAA2	VDR	CYP24A1	TSC1	PDHA1	RELA	
SMALL CELL LUNG CANCER%WIKIPATHWAYS_20200610%WP4658%HOMO SAPIENS	Small cell lung cancer	AKT2	AKT3	CCNE2	PIK3R3	ITGA6	MYC	CASP9	PTEN	CCND1	E2F1	CASP8	PIK3CD	PIK3CB	CASP3	APAF1	PTGS2	TRAF1	BIRC7	E2F3	BIRC2	LAMB2	ITGA3	TRAF6	TRAF2	BAK1	BIRC3	NFKBIA	LAMC1	TRAF3	CYCS	COL4A4	LAMA5	COL4A3	COL4A5	NOS2	LAMB1	MIR4758	NFKBIB	CDK4	BAX	NFKB1	SKP1	COL4A2	COL4A1	COL4A6	BIRC8	FHIT	CDK6	BCL2	RXRB	MIR4260	RXRA	LAMC3	CKS1B	TRAF4	RXRG	CKS2	BCL2L1	LAMA2	LAMA1	ITGB1	LAMA4	LAMA3	E2F2	CDKN2B	LAMB3	LAMB4	ITGAV	CDKN1A	PIK3CA	LAMC2	POLK	DDB2	TP53	GADD45B	CCNE1	GADD45A	TRAF5	GADD45G	RB1	CDKN1B	CDK2	RARB	AKT1	PIK3R2	PIK3R1	MAX	BID	PTK2	CDKN1C	ITGA2B	IKBKB	IKBKG	FN1	CHUK	ZBTB17	ITGA2	RELA	
HOST-PATHOGEN INTERACTION OF HUMAN CORONA VIRUSES - AUTOPHAGY%WIKIPATHWAYS_20200610%WP4863%HOMO SAPIENS	Host-pathogen interaction of human corona viruses - autophagy	PIK3R4	ATG5	BECN1	ATG10	WIPI1	MTOR	RB1CC1	ZFYVE1	ATG7	MAP1LC3A	ATG3	ATG16L2	ULK2	ATG4A	ATG13	ATG16L1	ULK1	ATG12	PIK3C3	
MIR-517 RELATIONSHIP WITH ARCN1 AND USP1%WIKIPATHWAYS_20200610%WP3596%HOMO SAPIENS	miR-517 relationship with ARCN1 and USP1	ID1	USP1	ARCN1	ID2	CDKN1A	
TYPE II DIABETES MELLITUS%WIKIPATHWAYS_20200610%WP1584%HOMO SAPIENS	Type II diabetes mellitus	SURF1	MAPK1	KCNJ11	INSR	GK	IRS1	PDX1	CACNA1A	MAFA	INS-IGF2	SOCS4	PRKCZ	SLC2A2	SLC2A4	ADIPOQ	MTOR	IKBKB	TNF	PIK3R5	PRKCD	MAPK8	PHKA2	
MITOCHONDRIAL CII ASSEMBLY%WIKIPATHWAYS_20200610%WP4920%HOMO SAPIENS	Mitochondrial CII Assembly	SDHAF2	SDHAF3	SDHAF1	SDHC	SDHAF4	SDHD	SDHA	SDHB	
LEPTIN SIGNALING PATHWAY%WIKIPATHWAYS_20200610%WP2034%HOMO SAPIENS	Leptin signaling pathway	SOCS3	CISH	EIF4EBP1	SP1	PTEN	PRKAA1	NCOA1	PRKAA2	ROCK1	CCND1	SRC	ROCK2	CDC42	FYN	RAF1	EIF4E	PTPN1	STAT1	PTPN11	ACACB	MTOR	ACACA	MAP2K1	MAP2K2	GSK3B	IL1RN	RPS6	PDE3B	CFL2	LEPR	KPNA4	ELK1	KHDRBS1	SOCS2	SOCS7	IL1B	SH2B1	AKT1	LEP	BAD	PIK3R2	RPS6KA1	PIK3R1	SHC1	CREB1	ERBB2	FOXO1	ESR1	BAX	MAPK8	PTK2	PLCG2	MAPK1	IRS1	MAPK3	NFKB1	GRB2	NOS3	REL	MAPK14	GSK3A	STAT5B	IKBKB	PLCG1	RPS6KB1	RAC1	HRAS	IKBKG	BCL2L1	RHOA	CHUK	STAT3	JAK2	SOS1	JAK1	RELA	
METABOLIC PATHWAY OF LDL, HDL AND TG, INCLUDING DISEASES%WIKIPATHWAYS_20200610%WP4522%HOMO SAPIENS	Metabolic pathway of LDL, HDL and TG, including diseases	CETP	LPL	SCARB1	APOA2	APOE	ANXA2	APOA1	MTTP	LCAT	PCSK9	LIPC	MIR6886	LIPG	LDLRAP1	APOB	LDLR	ABCA1	
MEVALONATE PATHWAY%WIKIPATHWAYS_20200610%WP3963%HOMO SAPIENS	Mevalonate pathway	FDPS	MVK	PMVK	MVD	HMGCR	ACAT2	HMGCS1	
BDNF-TRKB SIGNALING%WIKIPATHWAYS_20200610%WP3676%HOMO SAPIENS	BDNF-TrkB Signaling	NRAS	EIF4EBP1	TRPC3	BDNF	ARC	KRAS	TSC2	RHEB	AKT1	ADCY1	RPS6KA1	HOMER1	SHC1	CREB1	DLG4	TSC1	NTRK2	MKNK1	MAPK1	GRB2	BRAF	PIK3CG	EEF2K	PLCG1	MTOR	RPS6KB1	TRPC6	HRAS	GAB1	GRIN1	GAB2	MAP2K1	SOS1	
INITIATION OF TRANSCRIPTION AND TRANSLATION ELONGATION AT THE HIV-1 LTR%WIKIPATHWAYS_20200610%WP3414%HOMO SAPIENS	Initiation of transcription and translation elongation at the HIV-1 LTR	SP1	HDAC4	HDAC5	NFATC4	EP300	CDK9	HDAC1	HDAC9	HDAC7	PPP3CB	NFKB1	NFATC3	MIR3960	MIR1281	PPP3CC	PPP3CA	HDAC2	CREBBP	CCNT1	SUPT4H1	MIR943	PPP3R1	PPP3R2	MIR1236	NFATC2	NELFB	NELFCD	NELFA	NFATC1	NELFE	NFKBIA	HEXIM1	SUPT5H	HDAC3	HDAC8	RELA	
DICLOFENAC METABOLIC PATHWAY%WIKIPATHWAYS_20200610%WP2491%HOMO SAPIENS	Diclofenac Metabolic Pathway	CYP2B6	CYP2C18	CYP2C8	CYP2C19	
KETOGENESIS AND KETOLYSIS%WIKIPATHWAYS_20200610%WP4742%HOMO SAPIENS	Ketogenesis and Ketolysis	CPT2	ACAT1	UCP2	SLC2A1	SLC25A20	SLC16A1	BDH1	OXCT1	
DNA DAMAGE RESPONSE (ONLY ATM DEPENDENT)%WIKIPATHWAYS_20200610%WP710%HOMO SAPIENS	DNA Damage Response (only ATM dependent)	AKT2	AKT3	WNT5A	LEF1	PIK3R3	DVL1	CCND3	MYC	FRAT1	G6PC	MLKL	BBC3	WNT3A	RBL2	PTEN	CCNG2	CTNNB1	FASLG	WNT3	APC	CCND1	PLAU	PIK3CD	PIK3CB	ATM	MIR3191	MIR6808	CCND2	MIR3190	SOS2	BCL2L11	PMAIP1	BAK1	MIR6886	TCF7L1	BIK	CDKN2A	SCP2	GSK3B	NRAS	MAP3K1	HMGB1	MAPK10	KRAS	CAT	BAD	SHC1	FOXO3	BAX	ABL1	MAPK9	MAPK8	LDLR	MAPK1	INSR	NFKB1	NFKB2	SOD2	BCL2	MDM2	PCK2	WNT6	CDKN1A	PIK3CA	PIK3C2B	RAC3	MAP3K4	TCF7	CDC42	TP53	TCF7L2	PIK3R4	CDKN1B	PIK3C2G	PIK3C2A	PIK3C3	WNT2B	WNT11	DVL2	DVL3	WNT2	WNT4	WNT10B	AKT1	WNT10A	WNT5B	WNT7B	PIK3R2	PIK3R1	MAP3K7	PIK3R5	WNT7A	WNT16	ERBB2	FOSL1	SMAD4	SMAD3	AXIN1	TP73	IRS1	GRB2	BCL6	PIK3CG	RAC1	JUN	RAC2	HRAS	WNT1	PPP2R5E	RHOA	TGFB1	SOS1	PDK1	PPP2R5C	
KIT RECEPTOR SIGNALING PATHWAY%WIKIPATHWAYS_20200610%WP304%HOMO SAPIENS	Kit receptor signaling pathway	KIT	TEC	CRK	RPS6KA3	MATK	SRC	GRB7	SOCS6	TBX2	SNAI1	DOK1	SOCS1	FYN	RAF1	STAT1	PTPN11	PTPN6	GRB10	MAP2K1	MAPT	MAP2K2	RPS6	SH2B2	AKT1	FOS	BAD	CRKL	PIK3R2	RPS6KA1	PRKCB	PIK3R1	SHC1	EP300	PRKCA	BTK	FOXO3	STAT5A	MITF	CBL	MAPK8	INPP5D	KITLG	MAPK1	MAPK3	LYN	GRB2	MIR1281	MAPK14	STAT5B	BCL2	PLCG1	RPS6KB1	HRAS	GAB2	VAV1	STAT3	JUNB	JAK2	SOS1	SNAI2	
NON-SMALL CELL LUNG CANCER%WIKIPATHWAYS_20200610%WP4255%HOMO SAPIENS	Non-small cell lung cancer	AKT2	AKT3	PIK3R3	PIK3CA	CASP9	POLK	EGFR	CCND1	DDB2	E2F1	CASP8	PIK3CD	PIK3CB	CASP3	TP53	ALK	RASSF1	GADD45B	RASSF5	GADD45A	EML4	CRABP2	GADD45G	PRKCG	RAF1	CRABP1	STK4	JAK3	E2F3	RB1	EGF	SOS2	BAK1	RARB	CDKN2A	MAP2K1	MAP2K2	CYCS	ARAF	NRAS	KRAS	AKT1	BAD	PIK3R2	CDK4	PRKCB	PIK3R1	TGFA	PRKCA	FOXO3	ERBB2	STAT5A	BAX	BID	PLCG2	MAPK1	MAPK3	GRB2	BRAF	FHIT	RXRB	STAT5B	CDK6	RXRA	PLCG1	HRAS	RXRG	E2F2	STAT3	SOS1	PDK1	CDKN1A	
22Q11.2 DELETION SYNDROME%WIKIPATHWAYS_20200610%WP4657%HOMO SAPIENS	22q11.2 Deletion Syndrome	FOXA2	CLTCL1	PAX3	EGFR	SRF	FGFR2	CDC42	CDC45	RAF1	ACTA2	SLC25A1	UFD1L	TSKS	LRRC74B	ALDH1A2	EMC10	ZDHHC8	COMT	C22orf29	MED15	AIFM3	CYP26B1	CYP26A1	MRPL40	DGCR8	DGCR6L	GSC2	DGCR6	SCARF2	PITX2	OAT	SNAP29	LINC00896	DGCR2	GP1BB	TANGO2	GP1BA	C22orf39	SEPT5	ALDH4A1	SLC7A4	HIC2	CLDN5	PPP1CB	CYP26C1	THAP7	HAND2	GNB1L	CRKL	TSSK2	ASF1A	RTN4R	FOXC2	FOXC1	DGCR14	MIR3198-2	VWF	CHRD	TRMT2A	HIRA	ARVCF	HIRIP3	DROSHA	MIR4761	HES1	SHOC2	DRD2	TXNRD2	NKX2-5	PRODH	TBX1	RANBP1	CBX5	KLHL22	MIR3618	GP5	GP9	FGFR1	P2RX6	MIR6816	SLC2A4	ZNF74	SHH	PI4KA	FGF8	LZTR1	GBX2	FGF10	SERPIND1	ACTC1	GLUD1	
NANOPARTICLE-MEDIATED ACTIVATION OF RECEPTOR SIGNALING%WIKIPATHWAYS_20200610%WP2643%HOMO SAPIENS	Nanoparticle-mediated activation of receptor signaling	NRAS	AKT3	MAPK13	MAPK10	KRAS	MAPK11	AREG	EGFR	SRC	MAPK9	MAPK8	PIK3CD	PTK2	MAPK1	GRB2	RAF1	PXN	MAPK14	MAPK12	MIR6852	HRAS	TLN1	COL1A1	FN1	ITGB1	MAP2K1	ITGA1	MAP2K2	SOS1	
EBV LMP1 SIGNALING%WIKIPATHWAYS_20200610%WP262%HOMO SAPIENS	EBV LMP1 signaling	MAPK1	CXCL8	IRAK1	HSP90AA1	NFKB1	IFNB1	TRAF1	MAP3K3	NFKB2	TRADD	IKBKB	IKBKG	TNF	MAP3K7	PDLIM7	TRAF6	CHUK	NFKBIA	MIR718	MAP3K14	MAPK8	CCL20	RELA	CCL5	
ETHANOL EFFECTS ON HISTONE MODIFICATIONS%WIKIPATHWAYS_20200610%WP3996%HOMO SAPIENS	Ethanol effects on histone modifications	HAT1	ATF2	HDAC4	HDAC5	HDAC1	HDAC9	HDAC7	CYP2E1	TYMS	MTHFR	ALDH2	DHFR	HDAC2	MTR	ALDH1A2	ACSS2	AHCY	HDAC10	ADH1C	ADH1B	ADH1A	EHMT2	HDAC6	SLC19A1	HDAC3	ELP3	HDAC8	MAT1A	ALDH1A1	KAT2B	ALDH1A3	
GABA RECEPTOR SIGNALING%WIKIPATHWAYS_20200610%WP4159%HOMO SAPIENS	GABA receptor Signaling	GABRB3	GABRB1	GABRG2	AP2A2	GABRE	GABRA2	GABRQ	GABRP	GABRA6	GABRA3	GABRA5	GPHN	GABRA4	GABRG3	GABRG1	SLC32A1	MIR224	GAD2	GABRB2	SLC6A11	SLC6A1	AP2S1	AP2A1	GABBR2	GABRD	GABRA1	GABBR1	GAD1	AP2B1	ALDH9A1	ABAT	AP2M1	
RENIN ANGIOTENSIN ALDOSTERONE SYSTEM (RAAS)%WIKIPATHWAYS_20200610%WP4756%HOMO SAPIENS	Renin Angiotensin Aldosterone System (RAAS)	ATF2	CYP11A1	ACE	CYP11B2	AGTR1	AGTR2	ATF1	ITPR2	ITPR3	CREB1	CALML5	CALML6	CALML3	CALML4	CALM3	CREB3L3	CREB3L4	CALM1	CREB3L1	CREB3L2	CALM2	CTSG	CAMK1D	HSD3B2	CMA1	HSD3B1	STAR	CYP21A2	ATF4	REN	CAMK1G	CREB5	PLCB2	CAMK2D	CREB3	AGT	CAMK2B	ATF6B	CAMK4	CAMK2G	CAMK1	ITPR1	CAMK2A	GNAQ	
PATHOGENESIS OF SARS-COV-2 MEDIATED BY NSP9/NSP10 COMPLEX%WIKIPATHWAYS_20200610%WP4884%HOMO SAPIENS	Pathogenesis of SARS-CoV-2 Mediated by nsp9/nsp10 Complex	NKRF	CXCL8	CD8A	HLA-DRA	LBP	FYN	CD247	HLA-DRB1	IL6	CRP	ZAP70	HLA-DRB5	CD3G	PRG3	CD3E	LCK	CD2	CD4	MMP25	CD8B	IGLL1	
MAPK CASCADE%WIKIPATHWAYS_20200610%WP422%HOMO SAPIENS	MAPK Cascade	NRAS	MAP3K1	RRAS	ELK1	MAPK10	KRAS	MAP3K2	MAP3K3	MBP	PLCB3	MAP2K7	MAP2K6	LAMTOR3	MAPK1	SIPA1	MAPK3	GRB2	BRAF	RAF1	MAPK14	MAPK12	MAP3K12	MAP2	HRAS	JUN	SOS2	RASA3	MAP2K3	MAP2K4	MAP2K1	MAP2K2	SOS1	ARAF	
THE INFLUENCE OF LAMINOPATHIES ON WNT SIGNALING%WIKIPATHWAYS_20200610%WP4844%HOMO SAPIENS	The influence of laminopathies on Wnt signaling	GSK3B	DICER1	CSNK1A1L	LEF1	WNT10B	CEBPD	ADIPOQ	CSNK1A1	CTNNB1	AGO2	APC	CCND1	SPP1	RUNX2	AXIN1	TCF7	HES1	PPARG	ZMPSTE24	TCF7L2	CEBPA	TOR1AIP1	LMNA	FNTA	MIR4763	EMD	HES5	SREBF1	MIRLET7BHG	SLC2A4	TLE1	CDK6	ICMT	HMGA2	MIRLET7B	TARBP2	MIR33B	TCF7L1	CEBPB	
APOPTOSIS MODULATION BY HSP70%WIKIPATHWAYS_20200610%WP384%HOMO SAPIENS	Apoptosis Modulation by HSP70	RIPK1	MAP3K1	NFKB1	MAPK10	TNFRSF1A	HSPA1A	CASP9	CASP7	FAS	FASLG	AIFM1	CASP6	FADD	CASP2	CASP8	BID	CYCS	CASP3	APAF1	
ELECTRON TRANSPORT CHAIN (OXPHOS SYSTEM IN MITOCHONDRIA)%WIKIPATHWAYS_20200610%WP111%HOMO SAPIENS	Electron Transport Chain (OXPHOS system in mitochondria)	UCP2	NDUFC1	MT-CO1	ATP5C1	COX6A1	COX6A2	MT-ND3	COX6B1	ATP5J2	COX7A2L	SCO1	UQCRC1	MT-CO2	MT-CO3	UQCRC2	MIR4691	ATP5S	UQCRB	COX15	ATP5J	COX7A2	ATP5I	ATP5H	ATP5O	COX7A1	UQCRH	ATP5L	ATP5B	ATP5E	ATP5D	COX11	UQCRQ	MT-CYB	COX7B	COX4I1	ATP5G3	ATP5G2	ATP5G1	COX7C	MT-ATP6	UQCRFS1	COX8A	ATPIF1	ATP5F1	NDUFS8	NDUFS7	SLC25A5	SLC25A4	MT-ND6	SLC25A14	MT-ND4L	SLC25A6	UCP1	ATP5A1	MT-ND4	UQCR11	MT-ND5	UQCR10	NDUFA12	COX5B	NDUFA10	COX5A	SLC25A27	UCP3	MT-ND2	MIR7113	NDUFA9	MT-ND1	NDUFA4	COX6C	MT-ATP8	NDUFC2	NDUFS6	NDUFS5	NDUFS4	NDUFS3	NDUFS2	NDUFS1	NDUFB9	NDUFB8	NDUFB7	NDUFB10	NDUFB6	NDUFB5	NDUFB4	NDUFB3	NDUFB2	NDUFB1	NDUFV3	NDUFV2	NDUFV1	NDUFA8	NDUFA7	NDUFA6	NDUFA5	NDUFA2	NDUFA1	NDUFAB1	SURF1	SDHC	SDHD	SDHA	SDHB	COX17	
TNF RELATED WEAK INDUCER OF APOPTOSIS (TWEAK) SIGNALING PATHWAY%WIKIPATHWAYS_20200610%WP2036%HOMO SAPIENS	TNF related weak inducer of apoptosis (TWEAK) Signaling Pathway	GSK3B	AKT2	RIPK1	AKT1	NFKBIB	CTNNB1	CASP7	MAP3K7	HDAC1	FADD	MAP3K14	MAPK9	CASP8	MAPK8	CASP3	MAPK1	CCL2	MAPK3	NFKB1	TRAF5	TRAF1	RAF1	MMP9	NFKB2	MAPK14	IL6	BIRC2	IKBKB	RAC1	JUN	TNF	RELB	TRIM63	TNFRSF12A	CHUK	TNFSF12	TRAF2	BIRC3	NFKBIA	TRAF3	RELA	CCL5	
MONOAMINE TRANSPORT%WIKIPATHWAYS_20200610%WP727%HOMO SAPIENS	Monoamine Transport	PVRL2	TSC2	IL1B	RBL2	ADORA2A	SLC5A7	SLC6A1	IL1R1	NOS1	TDO2	SLC6A3	MAPK14	AGT	TPH2	PPP2CB	TGFB1I1	STX1A	SLC6A4	TNF	SCAMP2	ITGB3	ACHE	DBH	HRH3	SLC6A2	UNC13B	TNFRSF11B	FBXO32	TH	CDC25C	SYN1	AMPH	
VITAMIN D IN INFLAMMATORY DISEASES%WIKIPATHWAYS_20200610%WP4482%HOMO SAPIENS	Vitamin D in inflammatory diseases	MAP3K1	NFKB1	DUSP1	MAPK14	IL6	RXRA	IKBKB	PPP3CA	NR3C1	IKBKG	TNF	PPP3R1	CHUK	VDR	NFATC1	SMAD4	NFKBIA	MAP2K3	SMAD3	MED14	MAP2K6	RELA	
GLYCEROLIPIDS AND GLYCEROPHOSPHOLIPIDS%WIKIPATHWAYS_20200610%WP4722%HOMO SAPIENS	Glycerolipids and Glycerophospholipids	DGKZ	CDS1	CHKB	DGAT2	PCYT2	DGAT1	PISD	PLA2G1B	PTDSS2	CRLS1	AGPAT4	PTDSS1	MIR6848	GPAM	ETNK1	MIR7109	PNPLA3	CHPT1	CDIPT	PNPLA2	AGPAT6	PCYT1A	PLD1	PEMT	
STEROL REGULATORY ELEMENT-BINDING PROTEINS (SREBP) SIGNALLING%WIKIPATHWAYS_20200610%WP1982%HOMO SAPIENS	Sterol Regulatory Element-Binding Proteins (SREBP) signalling	MBTPS2	PRKAB2	SP1	PRKAB1	PIK3CA	PRKAA1	PRKAA2	CAMP	SREBF1	SCARB1	CDK8	MTOR	ACACA	MIR33B	MIR33A	MED15	MIR6886	DBI	MDH1	PPARGC1B	MBTPS1	AKT1	INS	PRKACA	CREB1	GPAM	HMGCS1	LDLR	PPARG	YY1	ATF6	FDPS	SEC13	LSS	SREBF2	MVD	ACLY	HMGCR	RBP4	KPNB1	IDI1	SEC23A	LPL	SAR1A	SAR1B	GSK3A	INSIG2	INSIG1	RNF139	SCAP	ACSS1	SEC23B	SIRT1	SEC31B	SEC31A	FDFT1	FGF21	SEC24B	SEC24A	NFYA	NR1H2	AMFR	PRKAG1	CYP51A1	PRKAG2	SQLE	SCD	FASN	PRKAG3	SEC24D	LPIN1	SEC24C	
TFS REGULATE MIRNAS RELATED TO CARDIAC HYPERTROPHY%WIKIPATHWAYS_20200610%WP1559%HOMO SAPIENS	TFs Regulate miRNAs related to cardiac hypertrophy	AKT2	PPP3R1	NFKB1	MIR133B	MIR1-1	TGFB1	STAT3	MYEF2	RASGRF1	AKT1	MIR125B1	MIR125B2	
INFLUENZA A VIRUS INFECTION%WIKIPATHWAYS_20200610%WP1438%HOMO SAPIENS	Influenza A virus infection	BCL2	
VITAMIN A AND CAROTENOID METABOLISM%WIKIPATHWAYS_20200610%WP716%HOMO SAPIENS	Vitamin A and Carotenoid Metabolism	CD36	DGAT1	MIR6848	RARA	MAPK1	RETSAT	RDH8	CYP2E1	CRABP2	RLBP1	CRABP1	ADH4	RBP4	SDR16C5	RDH12	LPL	NPC1L1	RARG	AWAT2	RDH10	SCARB1	RXRB	SULT1A1	LRAT	RXRA	BCO2	BCO1	ABCG8	RXRG	DHRS3	RPE65	SULT2B1	ALDH1A2	RBP7	ABCG5	RBP2	RBP1	RDH5	ADH1A	CYP26B1	CYP26A1	RARB	ALDH1A1	ALDH1A3	
TCA CYCLE NUTRIENT UTILIZATION AND INVASIVENESS OF OVARIAN CANCER%WIKIPATHWAYS_20200610%WP2868%HOMO SAPIENS	TCA Cycle Nutrient Utilization and Invasiveness of Ovarian Cancer	MAPK1	MAPK3	EGFR	STAT3	JAK1	
HIF1A AND PPARG REGULATION OF GLYCOLYSIS%WIKIPATHWAYS_20200610%WP2456%HOMO SAPIENS	HIF1A and PPARG regulation of glycolysis	TPI1	SLC2A1	HIF1A	LDHA	AGPAT9	GPD1	PPARG	GAPDH	
COMMON PATHWAYS UNDERLYING DRUG ADDICTION%WIKIPATHWAYS_20200610%WP2636%HOMO SAPIENS	Common Pathways Underlying Drug Addiction	GRIA1	GRIA2	ADCY1	PPP1CB	PPP1CC	PPP1CA	GRIN2A	ACTG2	PRKACG	DRD1	PRKCB	PRKACA	DRD4	PRKACB	GJB1	CREB1	PPP1R1A	GNAS	GRIA3	PRKCA	ACTB	ACTG1	GRIA4	RAP1B	CALM3	RAP1A	CALM1	CALM2	DRD2	MAPK1	MAPK3	PRKCG	RAF1	GRM1	GRM5	GRIN1	CAMK4	ADCY8	MAP2K1	GNAI1	MAP2K2	CAMK2A	ARAF	
LDLRAD4 AND WHAT WE KNOW ABOUT IT%WIKIPATHWAYS_20200610%WP4904%HOMO SAPIENS	LDLRAD4 and what we know about it	ATG16L1	SMAD2	NEDD4	PMEPA1	LDLRAD4	LDLRAD4-AS1	TGFBR1	TGFBR2	
MICROGLIA PATHOGEN PHAGOCYTOSIS PATHWAY%WIKIPATHWAYS_20200610%WP3937%HOMO SAPIENS	Microglia Pathogen Phagocytosis Pathway	PIK3R3	PIK3CA	PIK3R2	PIK3R1	ARPC1B	RAC3	PIK3CD	PIK3CB	CYBB	PLCG2	NCF4	C1QB	TREM2	TREM1	C1QA	PIK3R6	LYN	NCKAP1L	FCGR1A	FCER1G	CYBA	TYROBP	ITGAM	SIGLEC7	LAT	ITGB2	VAV3	NCF1	PIK3CG	NCF2	HCK	RAC1	RAC2	PIK3C2A	PTPN6	VAV2	SYK	VAV1	C1QC	PIK3C3	
KISSPEPTIN/KISSPEPTIN RECEPTOR SYSTEM IN THE OVARY%WIKIPATHWAYS_20200610%WP4871%HOMO SAPIENS	Kisspeptin/Kisspeptin Receptor System in the Ovary	AKT2	NRAS	CYP11A1	KRAS	AKT1	PIK3CA	FSHR	GDF9	PRKCB	PRKCE	PRKCD	PRKCA	PLCB3	PIK3CD	ARRB1	PIK3CB	HSD3B1	MAPK1	STAR	MAPK3	NFKB1	PRKCG	RAF1	PLCB2	PRKCH	MMP9	PRKCQ	PIK3CG	PLCB1	HRAS	BMP15	KISS1R	MIR4321	AMH	ARRB2	KISS1	MAP2K1	MAP2K2	PDK1	PLCB4	
HYPOTHETICAL CRANIOFACIAL DEVELOPMENT PATHWAY%WIKIPATHWAYS_20200610%WP3655%HOMO SAPIENS	Hypothetical Craniofacial Development Pathway	FGD5P1	ARHGAP29	WNT1	RHOA	IRF6	TP63	TGFB3	TFAP2A	
BRAIN-DERIVED NEUROTROPHIC FACTOR (BDNF) SIGNALING PATHWAY%WIKIPATHWAYS_20200610%WP2380%HOMO SAPIENS	Brain-Derived Neurotrophic Factor (BDNF) signaling pathway	PPP2CA	EIF4EBP1	TIAM1	BDNF	EEF2	TSC2	SHC4	SHC3	GRIA1	GRIA2	MAP2K5	CTNNB1	NFATC4	APC	NTRK1	NTRK2	SQSTM1	CASP3	RAF1	MAPK7	STAT1	VAV3	NCF1	ACACB	NCF2	GRIN1	BCL2L11	CAMK4	TRAF6	CAMK1	CFL1	GNB2L1	NFKBIA	BMP2	MAP2K1	MAP2K2	RPS6	GSK3B	MAP3K1	MAPK10	CDKL5	PDPK1	BAD	SHC2	SHC1	CREB1	FOXO3	RAP1A	MAPK9	MAPK8	NCK2	MAPK1	PTK2B	NFKB1	MAPK3	MAPK14	RPS6KB1	RASGRF1	JAK2	NCK1	RAB3A	DPYSL2	SIRPA	NSF	CSNK2A1	FRS3	IRS2	ADAM17	DOK5	KCNN2	EGR2	RPS6KA3	EIF2S2	CNR1	EIF2S1	DLG1	CDK5	DOCK3	PRKAA1	KSR1	PRKAA2	RHOG	MEF2A	NGF	SRC	KCNA3	NTF3	IGF2BP1	NCAM1	LINGO1	KIDINS220	SORT1	NTRK3	CDC42	RANBP9	MARCKS	CDK5R1	FYN	EIF4E	PTPN11	MTOR	GRIN2B	PTPRF	YBX1	RPS6KA5	MAPT	SYN1	GABRB3	SH2B2	ELK1	MAP3K2	SH2B1	AKT1	FOS	MEF2C	CDH2	PIK3R2	RPS6KA1	PIK3R1	PRKCD	GRIA3	STAT5A	CRTC1	FRS2	SPP1	EGR1	NGFR	IRS1	GRB2	STAT5B	PLCG1	IKBKB	RAC1	JUN	ALPL	HRAS	IKBKG	CYFIP1	CHUK	VAV2	STAT3	GRIP1	CAMK2A	RELA	
STRIATED MUSCLE CONTRACTION PATHWAY%WIKIPATHWAYS_20200610%WP383%HOMO SAPIENS	Striated Muscle Contraction Pathway	TNNI1	TNNI2	TNNI3	DMD	MYBPC3	MYBPC1	MYBPC2	TPM4	ACTN3	ACTN2	TPM2	TNNC1	MYL4	TPM1	TNNC2	NEB	MYH3	TNNT1	DES	MYL1	TNNT2	TNNT3	MYL3	ACTG1	MYH8	TCAP	MYL9	TMOD1	MYL2	VIM	ACTA2	ACTA1	ACTN4	MYH6	ACTC1	TPM3	MYOM1	TTN	
STEROID BIOSYNTHESIS%WIKIPATHWAYS_20200610%WP496%HOMO SAPIENS	Steroid Biosynthesis	HSD17B1	HSD17B2	HSD17B3	HSD17B4	HSD17B7	F13B	CPN1	CYP17A1	HSD3B2	HSD3B1	
SEROTONIN AND ANXIETY-RELATED EVENTS%WIKIPATHWAYS_20200610%WP3944%HOMO SAPIENS	Serotonin and anxiety-related events	HTR1A	GRIN2D	PLCD4	CRHR1	ARC	FOS	CRH	PPP3CA	PRKCB	HTR2C	HTR2A	NLGN1	PLEK	
EBOLA VIRUS PATHWAY ON HOST%WIKIPATHWAYS_20200610%WP4217%HOMO SAPIENS	Ebola Virus Pathway on Host	SOCS3	CLTC	PAK1	TIAM1	HLA-DRB1	PIK3R3	CLEC10A	EPS15	ICAM3	ITGA6	HLA-DOA	HLA-DOB	ITGA5	KPNA1	VPS18	CD300A	CLTCL1	FLNA	PRKRA	ACTN1	VPS33A	HLA-B	HLA-C	TIMD4	HLA-A	ACTG1	HLA-F	EGFR	HLA-G	HLA-E	TYRO3	CLEC4G	EIF2AK2	CLTB	TSG101	CLTA	VPS11	HLA-DQA2	PIK3CD	HLA-DQA1	PIK3CB	VPS16	CAV3	CAV2	MIR4709	IKBKE	BST2	CD209	CLEC6A	ASGR1	CTSL	FLNB	CLEC4M	HAVCR1	NPC1	ICAM2	CTSB	HLA-DPA1	STAT1	HAVCR2	RHOB	NPC2	RASA2	TBK1	TOP1	GAS6	RFC1	ITGA3	HLA-DQB2	HLA-DQB1	RAB7A	ACTN4	CAV1	VPS4A	DDX58	HLA-DMA	HLA-DMB	FLNC	GSN	DAB2IP	MERTK	IRF3	AXL	VPS41	IRF7	HLA-DPB1	RAB9A	C1QBP	MBL2	ACTB	NEDD4	MAPK1	HLA-DRA	NFKB1	MAPK3	TLR4	NFKB2	RAB5A	ITGB1	ITGB3	ITGAV	TFAP2A	PIK3CA	ADAM17	EIF2S1	IL4	CDC42	TPCN2	RELB	AKT1	VPS39	PIK3R2	PIK3R1	EP300	SCIN	MFGE8	IQGAP1	REL	MIR1281	FOLR1	CREBBP	RAC1	RHOC	RHOA	VAV2	HLA-DRB5	ITGA4	ITGA2	ITGA1	IGF1R	RELA	
CARDIAC HYPERTROPHIC RESPONSE%WIKIPATHWAYS_20200610%WP2795%HOMO SAPIENS	Cardiac Hypertrophic Response	AKT2	NPPA	PRKG1	MAP2K5	HDAC4	IGF1	HDAC5	CDK9	CDK7	MEF2A	CALM3	CALM1	MAP3K14	HDAC9	CALM2	FGFR2	HDAC7	IKBKE	NRG1	MIR3960	RAF1	CAMK2D	MAPK7	EGF	TNFRSF1A	PLA2G2A	MTOR	TNF	GUCA1A	MAP2K3	MAP2K4	MAP2K1	MAP2K2	GSK3B	MAP3K1	AKT1	PDPK1	MAP3K7	PRKCA	MAPK8	MAP2K7	TGFBR1	PRKD1	MAP2K6	MAPK1	MAPK3	NFKB1	MAPK14	IKBKB	PPP3CA	RAC1	IKBKG	MAP4K1	CHUK	NFATC2	TGFB1	FGF2	
REGULATION OF TOLL-LIKE RECEPTOR SIGNALING PATHWAY%WIKIPATHWAYS_20200610%WP1449%HOMO SAPIENS	Regulation of toll-like receptor signaling pathway	AKT2	AKT3	CISH	IRAK1	LBP	PIK3R3	MYD88	TICAM1	TNFAIP3	CXCL11	TAB1	CASP8	CXCL9	PIK3CD	SQSTM1	PIK3CB	TLR7	IKBKE	OTUD5	STAT1	TBK1	TNF	TRAF6	NFKBIA	MAP2K3	MAP2K4	IRF3	MAP2K1	TRAF3	MAP2K2	IRF7	MBL2	CCL5	RIPK1	TOLLIP	CXCL8	CCL4	CCL3	MAPK13	SFTPA2	MAPK10	CXCL10	MLST8	MAPK11	CYLD	IL1B	MAPK9	MAPK8	MAP2K7	MAP2K6	MAPK1	TREM1	NFKB1	MAPK3	TLR5	TLR4	NFKB2	LY96	IL6	MAPK14	MAPK12	CD14	IFNA5	IFNA4	IFNA7	IFNA6	IFNA1	IFNA2	IFNA8	IFNA21	IFNAR2	IFNA13	IFNA14	IFNB1	IFNA16	CD86	IFNA17	CD80	PIK3CA	IFNA10	IFNAR1	IL12B	IL12A	MAP3K8	CD40	SOCS1	TLR8	TLR2	PTPN6	USP7	FBXW5	CD180	TRAFD1	RNF41	SIGIRR	RBCK1	RNF216	IRAK2	MIR6502	PLK1	TAB3	TAB2	CUEDC2	TMED7	SFTPD	IRAK3	AKT1	TLR1	FOS	MIR105-1	TLR9	PELI1	TLR6	ZMYND11	PIK3R2	TLR3	PIK3R1	RNF31	MAP3K7	PELI3	PIK3R5	PELI2	TIFA	BTK	CTNNAL1	SARM1	FADD	SPP1	IRF5	SMAD6	IRAK4	TIRAP	MIR98	PIK3CG	IKBKB	RAC1	JUN	IKBKG	CHUK	SYK	TICAM2	MIR718	RELA	
HEPATITIS B INFECTION%WIKIPATHWAYS_20200610%WP4666%HOMO SAPIENS	Hepatitis B infection	AKT2	AKT3	IRAK1	PIK3R3	MYC	MYD88	TICAM1	CASP9	FAS	NFATC4	FASLG	TAB1	CASP8	PCNA	PIK3CD	PIK3CB	CASP3	APAF1	IKBKE	RAF1	STAT6	JAK3	MMP9	STAT1	DDX3X	IFIH1	TBK1	CASP10	SOS2	TNF	TRAF6	DDX58	MAP2K3	MAP2K4	IRF3	MAP2K1	TRAF3	MAP2K2	CYCS	IRF7	ARAF	CXCL8	NRAS	MAP3K1	MAPK13	MAPK10	KRAS	MAPK11	MAVS	BAD	CREB1	BAX	YWHAQ	MAPK9	MAPK8	MAP2K7	MAP2K6	YWHAB	YWHAZ	MAPK1	PTK2B	NFKB1	MAPK3	TLR4	IL6	MAPK14	BCL2	CREB3	MAPK12	IFNA5	IFNA4	ATF6B	IFNA7	IFNA6	IFNA1	IFNA2	IFNA8	JAK2	IFNA21	JAK1	CDKN1A	IFNA13	IFNA14	IFNB1	IFNA16	STAT2	IFNA17	PIK3CA	TYK2	BIRC5	EGR2	IFNA10	IFNAR1	DDB2	SRC	PRKCG	TLR2	ATF2	TAB2	ELK1	AKT1	FOS	PIK3R2	TLR3	PRKCB	PIK3R1	MAP3K7	EP300	PRKCA	STAT5A	FADD	SMAD2	CREB3L3	TGFB2	CREB3L4	SMAD4	CREB3L1	SMAD3	EGR3	CREB3L2	TGFB3	BID	TGFBR1	TGFBR2	ATF4	GRB2	NFATC3	CREB5	BRAF	IRAK4	TIRAP	MIR1281	STAT5B	IKBKB	CREBBP	JUN	HRAS	IKBKG	HSPG2	VDAC3	SLC10A1	NFATC2	CHUK	CASP12	TICAM2	TGFB1	ATP6AP1	NFATC1	STAT4	STAT3	MIR718	SOS1	DDB1	RELA	
ECTODERM DIFFERENTIATION%WIKIPATHWAYS_20200610%WP2858%HOMO SAPIENS	Ectoderm Differentiation	CELSR2	FOXA2	TSKU	NARS2	PIM1	MIR15B	SCHIP1	KRT6A	ANKS1B	KCNK10	MIR1469	HIST1H2BH	ROR2	IQCJ-SCHIP1	MYC	MZF1	ASTN1	LY6E	CTBP1	JUP	ARX	EDA	STC1	ZBTB16	CTNNB1	ARHGAP15	PAX3	ZBTB2	TRPM2	PLXNA2	TOX3	HESX1	ST8SIA4	RHPN1	GAS2L1	TCF3	ZBTB7B	TFAP2C	GREB1	NR2F2	FGFR2	POU2F2	MECP2	PAN2	AHI1	PLCXD3	PTPRB	PPFIBP2	PODXL	MAFB	CCDC88C	CCDC130	MKS1	OGT	NUMA1	HMGB2	EDA2R	PHF8	WDR44	SIX6	UBTF	RAB8B	GLI3	BCAS3	ELOVL4	TSC22D1	SDCBP	ELOVL2	SORCS1	BOC	PAX6	FOXL1	CDON	BAZ1A	AES	RGMA	SERPINB6	SMURF1	CLDN11	TCF7L1	ARHGAP10	ARHGEF9	GRAMD1B	STX16	RRBP1	JAKMIP1	PTPN13	CTNNA2	SNCA	CAP2	TBL1X	CLVS1	PDE7A	LDB2	TTC14	C1GALT1	KIAA1161	VAX2	RIT1	SGSM3	SPRY2	BCOR	TRIM33	PPARD	PI4KA	FHL2	PRKAG2	TFAP2A	CCL2	FYN	HDAC10	HDAC6	GLB1	DMD	SOCS2	MIR4683	CDH8	CDH6	FZD5	ABCC4	FZD4	KIFC3	FZD8	SMAD4	SKIL	ZNF219	BMP4	NF2	BMPR1A	SOX2	SHH	GATA6	NLK	WNT1	PGM1	NFATC1	ZFHX4	TNFRSF11B	LHX1	CTNND2	NLGN1	ARHGDIG	
METABOLISM OF TETRAHYDROCANNABINOL (THC)%WIKIPATHWAYS_20200610%WP4174%HOMO SAPIENS	Metabolism of Tetrahydrocannabinol (THC)	CYP3A4	CYP2C9	
EXTRACELLULAR VESICLES IN THE CROSSTALK OF CARDIAC CELLS%WIKIPATHWAYS_20200610%WP4300%HOMO SAPIENS	Extracellular vesicles in the crosstalk of cardiac cells	HSPB1	GATA4	BIRC5	CD81	PTEN	IGF1	EGFR	SPP1	CD63	MIR20A	MIR17	MIR320A	PDLIM5	MIR19B1	SORBS2	MIR19A	MIR92A1	MIR17HG	TLR4	SOD1	MMP9	IL6	EGF	STAT3	ETS2	KDR	
ALPHA 6 BETA 4 SIGNALING PATHWAY%WIKIPATHWAYS_20200610%WP244%HOMO SAPIENS	Alpha 6 Beta 4 signaling pathway	LAMA5	EIF4EBP1	AKT1	ITGA6	LAMC2	IRS2	LAMB1	MIR4758	PIK3R2	PIK3R1	SHC1	PRKCD	PRKCA	SRC	ITGB4	PTK2	MAPK1	IRS1	MAPK3	GRB2	MAPK14	PTPN11	MIR4260	MTOR	RAC1	HRAS	LAMB2	LAMA2	GAB1	LAMA1	RHOA	LAMA3	LAMB3	LAMC1	SOS1	
FOCAL ADHESION%WIKIPATHWAYS_20200610%WP306%HOMO SAPIENS	Focal Adhesion	AKT2	PIK3R3	CCND3	FLNA	IGF1	RAPGEF1	PIK3CD	PIK3CB	FLNB	BIRC2	EGF	CCND2	XIAP	MAP2K1	PGF	MAPK10	SHC2	SHC1	RAP1B	RAP1A	BCL2	ITGB1	FLT1	ITGB5	ITGB3	ITGAV	PIK3CA	LAMC2	THBS3	CRK	ROCK1	SRC	ROCK2	CDC42	FYN	MIR6852	TLN1	COL1A1	COL1A2	BCAR1	KDR	PPP1CB	PPP1CC	CRKL	PIK3R2	PIK3R1	PDGFRB	PDGFRA	TESK2	BLK	MYL5	MYL9	SPP1	MYL7	TLN2	COL2A1	TXK	PDGFA	MYL12A	MYL12B	PDGFD	PTK2	PDGFC	MYL10	VASP	PIP5K1C	SRMS	PARVA	GRB2	ITGA10	PTK6	ITGA11	BRAF	PARVB	MYLPF	PARVG	ARHGAP5	FIGF	RELN	ITGA2B	VEGFB	VEGFC	ZYX	RAC1	TNC	DIAPH1	RAC2	HRAS	ARHGAP35	MYLK4	COMP	TNN	ITGB8	RHOA	TNR	ITGB7	VAV2	CHAD	ITGB6	TNK2	TNK1	VAV1	COL5A3	COL5A2	PPP1R12A	ITGA4	COL6A2	ITGA2	PPP1R12B	TNXB	ITGA1	PPP1R12C	SOS1	DOCK1	THBS4	STYK1	AKT3	PAK1	ITGA8	SHC4	SHC3	ITGA7	PAK2	ITGA6	VEGFA	ITGA5	PPP1CA	MET	ACTN1	CTNNB1	PTEN	ITGA9	EGFR	ACTG1	CCND1	PAK6	PAK3	PAK4	CAPN2	ITGB4	CAV3	CAV2	PDGFB	RAF1	VCL	PXN	VAV3	FGR	HCK	IBSP	LAMB2	ITGA3	ACTN4	CAV1	VTN	FLNC	MYLK2	BIRC3	LAMC1	ILK	GSK3B	COL4A4	LAMA5	THBS1	PDPK1	BAD	LAMB1	MIR4758	ACTB	MAPK9	MAPK8	MAPK1	MAPK3	COL4A2	COL4A1	COL4A6	MIR4260	LAMC3	LAMA2	LAMA1	LAMA4	LAMA3	LAMB3	RASGRF1	THBS2	RAC3	PRKCG	ELK1	AKT1	PRKCB	PRKCA	ERBB2	VWF	MYL2	HGF	JUN	FN1	MYLK3	IGF1R	MYLK	
SEROTONIN AND ANXIETY%WIKIPATHWAYS_20200610%WP3947%HOMO SAPIENS	Serotonin and anxiety	HTR1A	PLCD4	ARC	TRPV1	FOS	ADRA1A	POMC	GABRA1	CRH	PPP3CA	GRM1	CAMK2B	PRKCB	FMR1	HTR2C	HTR2A	PLEK	
THYMIC STROMAL LYMPHOPOIETIN (TSLP) SIGNALING PATHWAY%WIKIPATHWAYS_20200610%WP2203%HOMO SAPIENS	Thymic Stromal LymphoPoietin (TSLP) Signaling Pathway	RPS6	CXCL8	EIF4EBP1	CISH	TEC	AKT1	PIK3CA	MYC	STAT5A	IL2RA	BTK	TSLP	SRC	MAPK9	MAPK8	MAPK1	FYN	MAPK3	LYN	NFKB1	STAT6	NFKB2	STAT1	MAPK14	IL6	PTPN11	STAT5B	MTOR	HCK	YES1	FES	RELB	TNFSF4	CCL11	IL7R	PI4K2A	CRLF2	GAB2	STAT4	STAT3	NFKBIA	LCK	JAK2	MAP2K1	MAP2K2	JAK1	RELA	
THYROID HORMONES PRODUCTION AND THEIR PERIPHERAL DOWNSTREAM SIGNALLING EFFECTS REGARDING CONGENITAL HYPOTHYROIDISM%WIKIPATHWAYS_20200610%WP4746%HOMO SAPIENS	Thyroid hormones production and their peripheral downstream signalling effects regarding congenital hypothyroidism	AKT3	NPPA	TSC2	TPO	TG	RHEB	TRH	PIK3CA	SLC5A5	MC4R	CASP9	RPS6KA6	CTNNB1	SRC	TSC1	TP53	RAF1	MAFA	PRKCQ	POMC	PLCB1	MTOR	TSHR	ADCY3	TBC1D4	KLB	AQP7	MAP2K1	ADCY8	THRB	KDM1A	TTF2	TTF1	GSK3B	RPTOR	NHSL1	DIO1	RPS6	ATF2	IYD	DIO2	DUOXA2	DIO3	MAP4K5	PRKG2	SLC16A2	TSHB	MLST8	SECISBP2L	SIRT6	PPARGC1A	WNT4	SLCO1C1	ACTL6B	ADRB3	MAPKAPK3	PAX8	BAD	ZNF516	THRA	MGLL	PFKFB2	KDM3B	NPR1	ITPR2	PRKACA	NPY	PRDM16	AKT1S1	DUOX2	SLC16A10	FRS2	FOXO1	AGRP	PNPLA2	SLC26A4	PPARG	PLIN1	MAPK1	GRB2	UCP1	FGFR1	MAPK14	NOTCH1	CREB3	SHH	RXRA	MDM2	RPS6KB1	HRAS	FGF21	ITGB3	SOS1	ITGAV	NPPB	
BASE EXCISION REPAIR%WIKIPATHWAYS_20200610%WP4752%HOMO SAPIENS	Base Excision Repair	XRCC1	LIG3	SMUG1	NEIL3	HMGB1	NEIL2	PARP1	APEX1	LIG1	PCNA	POLE4	POLD3	POLE3	POLD4	POLD1	POLD2	POLE	FEN1	MPG	PNKP	OGG1	UNG	POLB	NTHL1	TDG	POLE2	POLL	MUTYH	MBD4	PARP2	APEX2	
FBXL10 ENHANCEMENT OF MAP/ERK SIGNALING IN DIFFUSE LARGE B-CELL LYMPHOMA%WIKIPATHWAYS_20200610%WP4553%HOMO SAPIENS	FBXL10 enhancement of MAP/ERK signaling in diffuse large B-cell lymphoma	H2AFY2	SUZ12	BCOR	EED	MIR6755	EZH2	H2AFB1	H2AFB2	HIST1H3J	RNF2	HIST1H3A	H2AFJ	HIST1H3F	PCGF1	MAPK1	HIST1H3G	HIST1H3H	HIST1H3I	MAPK3	HIST1H3B	HIST1H3C	HIST1H3D	HIST1H3E	BCL6	KDM2B	H3F3B	H2AFY	H2AFZ	H2AFX	H2AFV	DUSP6	HIST2H3A	MIR4738	MIR7107	H2AFB3	HIST2H3D	HIST2H3C	H3F3A	
PHOSPHODIESTERASES IN NEURONAL FUNCTION%WIKIPATHWAYS_20200610%WP4222%HOMO SAPIENS	Phosphodiesterases in neuronal function	GRIN2D	ADCY9	GRIA1	ADCY1	ADCY7	PDE6D	GRIN2A	PDE6B	ADORA2A	PDE6A	PDE6G	PDE4A	PDE8B	PDE8A	PDE4C	GRIN2B	GRIN1	PDE1C	PDE1B	ADCY4	PDE1A	ADCY3	ADCY2	ADCY8	ADCY6	ADCY5	GUCY1B3	GUCY1B2	PDE3B	PDE7B	GUCY1A2	PDE7A	PDE12	PDE5A	GUCY1A3	PDE9A	CHRNA7	PDE11A	PDE6C	PDE6H	PDE2A	GRIN2C	ADCY10	PDE10A	PPP1R1B	PDE3A	DRD1	CHRFAM7A	CREB1	DRD2	PDE4B	NOS1	PDE4D	
PHYSIOLOGICAL AND PATHOLOGICAL HYPERTROPHY  OF THE HEART%WIKIPATHWAYS_20200610%WP1528%HOMO SAPIENS	Physiological and Pathological Hypertrophy  of the Heart	IL6ST	MAPK11	GATA4	FOS	EDN1	PRKCB	PRKCE	NFATC4	CALM3	CALM1	CALM2	MAPK8	PPP3CB	MAPK1	CAMK2D	CTF1	MYEF2	MAPK14	LIFR	AGT	PPP3CA	RAC1	JUN	RHOA	STAT3	MAP2K3	
THIAMINE METABOLIC PATHWAYS%WIKIPATHWAYS_20200610%WP4297%HOMO SAPIENS	Thiamine metabolic pathways	BCKDHA	BCKDK	OGDH	TPK1	SLC25A19	SLC19A3	SLC19A2	TKT	PDHA1	
MEVALONATE ARM OF CHOLESTEROL BIOSYNTHESIS PATHWAY WITH INHIBITORS%WIKIPATHWAYS_20200610%WP4189%HOMO SAPIENS	Mevalonate arm of cholesterol biosynthesis pathway with inhibitors	MVD	HMGCR	
MIRNA REGULATION OF P53 PATHWAY IN PROSTATE CANCER%WIKIPATHWAYS_20200610%WP3982%HOMO SAPIENS	miRNA regulation of p53 pathway in prostate cancer	BBC3	CASP9	PTEN	DDB2	BAX	CASP8	BID	MIR320A	CASP3	APAF1	TP53	ATM	MIR3191	SERPINE1	MDM2	EI24	MIR3190	MIR548C	TP53AIP1	SESN3	ZMAT3	CHEK2	PERP	PMAIP1	MIR4482	MIR4491	SIAH1	SHISA5	CYS1	MIR548B	MIR1305	MIR182	TNFRSF10B	
RANKL/RANK (RECEPTOR ACTIVATOR OF NFKB (LIGAND)) SIGNALING PATHWAY%WIKIPATHWAYS_20200610%WP2018%HOMO SAPIENS	RANKL/RANK (Receptor activator of NFKB (ligand)) Signaling Pathway	AKT2	SPI1	VCAM1	TNFSF11	SRC	TAB1	TNFRSF11A	SQSTM1	CTSK	CDC42	ACP5	TRAF5	TRAF1	STAT1	MTOR	RELB	TRAF6	TRAF2	NFKBIA	ICAM1	MAP2K1	TRAF3	TAB2	AKT1	FOS	PAPSS2	PIK3R2	PIK3R1	MAP3K7	MITF	CBL	MAPK9	MAPK8	MAP2K7	MAP2K6	PTK2	MAPK1	MAPK3	LYN	NFKB1	NFKB2	CALCR	MAPK14	IKBKB	PLCG1	RAC1	JUN	IKBKG	CHUK	SYK	GAB2	NFATC1	FHL2	TNFRSF11B	RELA	
ESTROGEN METABOLISM%WIKIPATHWAYS_20200610%WP697%HOMO SAPIENS	Estrogen metabolism	UGT1A1	CYP3A4	UGT2B7	SULT1E1	UGT1A9	STS	CYP1B1	ARSD	SULT1A1	ARSE	UGT1A3	GSTM1	CYP1A1	GSTA1	COMT	CYP1A2	UGT1A6	NQO1	MIR4761	
CYTOSINE METHYLATION%WIKIPATHWAYS_20200610%WP3585%HOMO SAPIENS	Cytosine methylation	DNMT1	TET2	IDH1	TET1	IDH2	TET3	TDG	MECP2	MBD3	
LEPTIN AND ADIPONECTIN%WIKIPATHWAYS_20200610%WP3934%HOMO SAPIENS	Leptin and adiponectin	PRKAA1	LEPR	ADIPOR1	ADIPOR2	CPT1A	PRKAB1	LEP	PRKAG1	ADIPOQ	ACACA	
IL-3 SIGNALING PATHWAY%WIKIPATHWAYS_20200610%WP286%HOMO SAPIENS	IL-3 Signaling Pathway	CD86	IL5RA	SRC	ENPP3	RAPGEF1	IL3RA	CSF2RB	PIK3CD	IL3	CD69	FYN	RAF1	CCR3	PTPN11	HCK	PTPN6	MAP2K1	CXCL8	AKT1	FOS	BAD	CRKL	PIK3R2	PIK3R1	PRKACA	SHC1	STAT5A	CBL	YWHAQ	MAPK8	INPP5D	YWHAB	MAPK1	MAPK3	LYN	GRB2	STAT5B	BCL2	HRAS	JUN	BCL2L1	SYK	GAB2	TGFB1	VAV1	STAT3	JAK2	SOS1	JAK1	
DDX1 AS A REGULATORY COMPONENT OF THE DROSHA MICROPROCESSOR%WIKIPATHWAYS_20200610%WP2942%HOMO SAPIENS	DDX1 as a regulatory component of the Drosha microprocessor	DDX1	NBN	ATM	MIR3618	MRE11A	DGCR8	DROSHA	RAD50	
LTF DANGER SIGNAL RESPONSE PATHWAY%WIKIPATHWAYS_20200610%WP4478%HOMO SAPIENS	LTF danger signal response pathway	MAPK1	CXCL8	TREM1	IRAK1	NFKB1	IFNB1	IRAK4	TLR4	LTF	AGER	IL1B	IL1A	IL6	MYD88	CD14	TLR2	TNF	TRAF6	IFNA1	MIR718	
BIOSYNTHESIS AND REGENERATION OF TETRAHYDROBIOPTERIN (BH4) AND CATABOLISM OF PHENYLALANINE, INCLUDING DISEASES%WIKIPATHWAYS_20200610%WP4156%HOMO SAPIENS	Biosynthesis and regeneration of tetrahydrobiopterin (BH4) and catabolism of phenylalanine, including diseases	GCH1	PTS	
CELL CYCLE%WIKIPATHWAYS_20200610%WP179%HOMO SAPIENS	Cell Cycle	CCNB2	CCNE2	CCND3	MYC	RBL2	CDK7	CCND1	E2F1	PCNA	MCM7	ORC5	ORC4	ORC6	MAD2L2	CDC45	ORC1	ATM	ORC3	E2F3	ORC2	CDC14A	CCNA2	CDC14B	CCND2	CDC20	CDC23	PTTG1	PTTG2	CHEK1	CDC27	CDC7	E2F5	SKP2	CDC6	ANAPC7	CDC25A	CDC25B	DBF4	ANAPC4	ANAPC5	CDKN2A	MAD1L1	ANAPC1	MCM3	ANAPC2	MCM4	ANAPC13	MCM5	PRKDC	YWHAE	MCM6	CUL1	GSK3B	PKMYT1	MCM2	ANAPC10	ANAPC11	CCNB3	CCNB1	RAD21	STAG1	STAG2	CDC16	CDK1	ATR	SMC1A	MIR3610	SMC1B	RBL1	CDK4	TFDP1	ESPL1	TFDP2	TTK	FZR1	BUB3	SFN	E2F4	BUB1	CDKN2D	CDKN2C	ABL1	YWHAQ	WEE1	WEE2	YWHAB	YWHAZ	SKP1	YWHAG	YWHAH	CDK6	MDM2	E2F2	CDKN2B	CDKN1A	CCNH	HDAC1	TP53	GADD45B	CCNE1	GADD45A	GADD45G	RB1	CDKN1B	CDK2	SMC3	CCNA1	CDC25C	PLK1	EP300	RBX1	SMAD2	TGFB2	SMAD4	SMAD3	TGFB3	CDKN1C	MIR1281	HDAC2	CHEK2	ZBTB17	TGFB1	
VITAMIN D METABOLISM%WIKIPATHWAYS_20200610%WP1531%HOMO SAPIENS	Vitamin D Metabolism	CYP27B1	VDR	CYP24A1	CYP27A1	CYP2R1	DHCR7	GC	RXRB	RXRA	PTH	
TRANSCRIPTION FACTOR REGULATION IN ADIPOGENESIS%WIKIPATHWAYS_20200610%WP3599%HOMO SAPIENS	Transcription factor regulation in adipogenesis	INSR	IRS1	CEBPA	PPARGC1A	IL6	LEP	IRS2	CEBPD	SLC2A4	ADIPOQ	RXRA	NR3C1	PCK2	TNF	CREB1	FOXO1	NRIP1	CEBPB	TWIST1	MAPK8	PPARG	LPIN1	
MONOAMINE GPCRS%WIKIPATHWAYS_20200610%WP58%HOMO SAPIENS	Monoamine GPCRs	HTR1A	ADRB3	CHRM2	HTR4	CHRM3	CHRM1	DRD1	CHRM4	HTR6	DRD4	CHRM5	HTR7	ADRA1D	ADRA1B	HRH1	HRH2	DRD3	DRD5	HTR1E	HTR1F	HTR1D	HTR1B	HTR5A	ADRA2C	DRD2	ADRA2B	ADRA2A	ADRB1	ADRB2	ADRA1A	HTR2B	HTR2C	HTR2A	
FOLATE-ALCOHOL AND CANCER PATHWAY HYPOTHESES%WIKIPATHWAYS_20200610%WP1589%HOMO SAPIENS	Folate-Alcohol and Cancer Pathway Hypotheses	ALDH1L1	CREB1	CYP2E1	MTHFR	ADH5	CBS	CEBPB	ALDH1A1	MTR	
PHYTOCHEMICAL ACTIVITY ON NRF2 TRANSCRIPTIONAL ACTIVATION%WIKIPATHWAYS_20200610%WP3%HOMO SAPIENS	Phytochemical activity on NRF2 transcriptional activation	EPHB2	PIK3CA	HMOX1	KEAP1	GCLM	GSTA2	PRKCA	MAF	SLC7A11	NQO1	CEBPB	GCLC	MAPK8	AIMP2	NFE2L2	
LNCRNA INVOLVEMENT IN CANONICAL WNT SIGNALING AND COLORECTAL CANCER%WIKIPATHWAYS_20200610%WP4258%HOMO SAPIENS	LncRNA involvement in canonical Wnt signaling and colorectal cancer	WNT5A	LEF1	LRP5	LRP6	ROR2	DVL1	WIF1	CCND3	MYC	FRAT1	FZD1	CTBP1	FZD2	WNT3A	CSNK1A1	CTNNB1	FZD6	AXIN2	WNT3	APC	CCND1	PLAU	TCF3	MIR6808	CCND2	TCF7L1	CSNK1E	GSK3B	H2AFY2	CSNK1A1L	CDK6	WNT6	TFAP2A	CSNK2A1	APC2	EZH2	TCF7	ATF3	TCF7L2	CDK8	H19	RUVBL1	HNRNPU	FZD10	FRAT2	CSNK2A3	SERPINF1	CSNK2A2	CTNNBIP1	DKK2	SFRP4	SFRP2	WNT2B	SFRP5	WNT11	CSNK2B	DVL2	ROR1	DVL3	PORCN	WNT2	MIR4683	HNRNPK	WNT4	MIR34A	WNT10B	CHD8	FZD3	SOST	WNT10A	KREMEN1	WNT5B	MIR7-1	FZD5	SENP2	CXXC4	NKD1	WNT7B	FZD7	NKD2	FZD9	RYK	MAP3K7	NOTUM	FZD8	WNT7A	WNT16	DKK1	FOSL1	SOX17	AXIN1	CER1	DKK4	SFRP1	CTBP2	JUN	NLK	WNT1	MIR16-1	MIR16-2	
TOLL-LIKE RECEPTOR SIGNALING PATHWAY%WIKIPATHWAYS_20200610%WP75%HOMO SAPIENS	Toll-like Receptor Signaling Pathway	AKT2	AKT3	IRAK1	LBP	PIK3R3	MYD88	TICAM1	CXCL11	TAB1	CASP8	CXCL9	PIK3CD	PIK3CB	TLR7	IKBKE	STAT1	TBK1	TNF	TRAF6	NFKBIA	MAP2K3	MAP2K4	IRF3	MAP2K1	TRAF3	MAP2K2	IRF7	CCL5	RIPK1	TOLLIP	CXCL8	CCL4	CCL3	MAPK13	MAPK10	CXCL10	MAPK11	IL1B	NFKBIB	MAPK9	MAPK8	MAP2K7	MAP2K6	MAPK1	NFKB1	MAPK3	TLR5	TLR4	LY96	IL6	MAPK14	MAPK12	CD14	IFNA5	IFNA4	IFNA7	IFNA6	IFNA1	IFNA2	IFNA8	IFNA21	IFNAR2	IFNA13	IFNA14	IFNB1	IFNA16	CD86	IFNA17	CD80	PIK3CA	IFNA10	IFNAR1	IL12B	IL12A	MAP3K8	CD40	TLR8	TLR2	TAB3	TAB2	AKT1	TLR1	FOS	TLR9	TLR6	PIK3R2	TLR3	PIK3R1	MAP3K7	PIK3R5	FADD	SPP1	IRF5	IRAK4	TIRAP	PIK3CG	IKBKB	RAC1	JUN	IKBKG	CHUK	TICAM2	MIR718	RELA	
CORTICOTROPIN-RELEASING HORMONE SIGNALING PATHWAY%WIKIPATHWAYS_20200610%WP2355%HOMO SAPIENS	Corticotropin-releasing hormone signaling pathway	HSP90AA1	SP1	IL2	GRK6	JUP	CASP9	CTNNB1	SULT2A1	PRKAA2	GNAS	NCOA2	GNB2	GNB1	GNB3	GNB5	ARRB1	CASP3	ERN1	RAF1	PRKCQ	POMC	JUND	ACACA	ADRBK2	GNAZ	MAP3K5	NFKBIA	NR4A1	MAP2K1	GNAI1	GNAI2	GSK3B	CXCL8	CYP11A1	ELK1	PARP1	GJA1	FOSB	IL18	AKT1	FOS	GNAO1	PRKCI	PRKCB	CREB1	PRKCD	TCF4	PRKCA	RAP1B	FOSL1	MAPK9	MAPK8	HSD3B2	PTK2	PLCG2	HSD3B1	MAPK1	STAR	CYP21A2	MAPK3	NFKB1	CRHR1	CRHR2	NOS3	BRAF	TLR4	ECE1	MAPK14	BCL2	CRH	CRHBP	PLCG1	TRIM28	KRT1	RAPGEF3	IVL	CACNA1H	RHOA	TBX19	FOSL2	CASP12	CYP11B1	TGFB1	KRT14	JUNB	ARRB2	GNA11	NR4A2	CAMK2A	RELA	TFAP2A	GNAQ	
VITAMIN D-SENSITIVE CALCIUM SIGNALING IN DEPRESSION%WIKIPATHWAYS_20200610%WP4698%HOMO SAPIENS	Vitamin D-sensitive calcium signaling in depression	KDM3A	CACNA1C	GRIN2D	KDM1B	CALB1	KDM6B	ATP2B4	ATP2B3	ATP2B2	ATP2B1	KCNQ2	KCNQ3	GRIN2C	PVALB	GRIN2A	CHRM1	ITPR2	ITPR3	CYP27A1	TPH1	GSR	G6PD	BCL2	RXRA	TPH2	GRIN2B	SLC8A1	GRM5	GRIN1	GGTLC2	CYP27B1	GGTLC1	VDR	GGT1	GGT2	ITPR1	GGTLC3	GCLC	KDM1A	GPX4	NFE2L2	
DIRECT REVERSAL REPAIR%WIKIPATHWAYS_20200610%WP4931%HOMO SAPIENS	Direct Reversal Repair	ALKBH3	ALKBH2	MGMT	
ROLE OF OSX AND MIRNAS IN TOOTH DEVELOPMENT%WIKIPATHWAYS_20200610%WP3971%HOMO SAPIENS	Role of Osx and miRNAs in tooth development	MIRLET7A2	DSPP	MIR145	MIR586	MIRLET7F2	MIR211	BMP7	MIR143	SP7	MIR34A	DMP1	SOST	NOTCH1	ALPL	CTNNB1	NOTCH4	DKK1	NOTCH2	HNF1A	RUNX2	MIR29B1	KLF4	NOTCH3	MIR32	
OMEGA-9 FA SYNTHESIS%WIKIPATHWAYS_20200610%WP4724%HOMO SAPIENS	Omega-9 FA synthesis	ELOVL1	ELOVL5	ACSL1	SCD5	ELOVL3	MIR1908	ELOVL6	ELOVL2	MIR6734	ACOT2	ACSL4	FADS1	ACSL3	SCD	FASN	FADS2	
TGF-BETA SIGNALING PATHWAY%WIKIPATHWAYS_20200610%WP366%HOMO SAPIENS	TGF-beta Signaling Pathway	CCNB2	MAPK4	SP1	PAK2	MYC	MET	ITCH	RBL2	PML	ETS1	CCND1	TAB1	ITGB4	HGS	RAF1	TGFB1I1	CAV1	TRAF6	E2F5	SMURF2	SMURF1	MAP2K3	SNIP1	MAP2K4	BTRC	MAP2K1	RNF111	MAP2K2	NUP214	FOXP3	ZEB1	PIAS2	EID2	CUL1	ZFYVE16	SIK1	NEDD4L	TERT	SPTBN1	TRAP1	THBS1	UBE2I	FOSB	NUP153	COPS5	MMP1	CDK1	DCP1A	SNW1	CITED1	SUMO1	KLF10	UCHL5	RBL1	PJA1	TFDP1	MMP12	SHC1	PPM1A	STRAP	NEDD9	PARD6A	STAMBPL1	E2F4	LIMK2	WWP1	KLF6	MAPK9	MAPK8	MAP2K6	MAPK1	SKP1	MAPK14	ITGB1	CDKN2B	ITGB3	YAP1	PIAS1	CDKN1A	ROCK1	MEF2A	HDAC1	SRC	RUNX2	CDC42	TP53	ATF3	JUND	COL1A2	BCAR1	SIN3A	ATF2	AKT1	FOS	MEF2C	PIK3R2	PIK3R1	ZFYVE9	MAP3K7	EP300	TGIF1	RBX1	FOXH1	SMAD2	SMAD4	SMAD3	ZEB2	AXIN1	SKIL	TGFBR1	PRKAR2A	PTK2	TGFBR2	TGFBR3	SMAD7	GRB2	SKI	MIR1281	TNC	CREBBP	RAC1	JUN	FN1	MAP4K1	KLF11	RHOA	APP	TGFB1	JUNB	ITGA2	DAB2	SOS1	PDK1	
SARS CORONAVIRUS AND INNATE IMMUNITY%WIKIPATHWAYS_20200610%WP4912%HOMO SAPIENS	SARS coronavirus and innate immunity	IFNA13	ACE2	IFNA14	IFNB1	IFNA16	STAT2	IFNA17	MAVS	TYK2	TICAM1	IRF9	TLR3	IFNA10	IFNAR1	IKBKE	STAT1	IFIH1	TBK1	IFNA5	IFNA4	IFNA7	IFNA6	DDX58	IFNA1	IFNA2	IFNA8	IRF3	TRAF3	IFNA21	JAK1	IFNAR2	
HISTONE MODIFICATIONS%WIKIPATHWAYS_20200610%WP2369%HOMO SAPIENS	Histone Modifications	SETD6	SETD7	EHMT1	PRDM2	SUV420H1	MIR555	SETMAR	ASH1L	SETBP1	KMT2E	KMT2D	EED	KMT2A	SMYD5	KMT2C	AEBP2	DOT1L	KMT2B	NSD1	SMYD2	SMYD1	SMYD4	MIR6755	SMYD3	HIST1H4K	SETDB1	HIST1H4L	EZH1	SETD1B	EZH2	SETD1A	SETDB2	HIST1H3J	HIST1H4A	HIST1H4B	HIST1H3A	HIST1H4G	HIST1H4H	HIST1H3F	HIST1H4I	HIST1H4J	HIST1H3G	HIST1H4C	HIST1H3H	HIST1H4D	HIST1H3I	HIST1H4E	HIST1H3B	HIST1H4F	HIST1H3C	HIST1H3D	HIST1H3E	H3F3B	HIST2H3A	MIR4738	HIST2H3D	HIST2H3C	H3F3A	EHMT2	HIST4H4	SUV39H1	SET	SETD4	SUV420H2	SETD5	SUV39H2	SETD2	SETD3	SETD8	SETD9	
TRANS-SULFURATION PATHWAY%WIKIPATHWAYS_20200610%WP2333%HOMO SAPIENS	Trans-sulfuration pathway	DNMT1	GOT1	GCLM	AHCY	MPST	CBS	MAT2B	CSAD	CTH	MTR	
MIRNA TARGETS IN ECM AND MEMBRANE RECEPTORS%WIKIPATHWAYS_20200610%WP2911%HOMO SAPIENS	miRNA targets in ECM and membrane receptors	MIR15B	THBS1	MIR30B	SDC2	MIR429	MIR30C1	MIR107	MIR589	MIR148B	MIR532	MIR219A1	MIR548AA1	MIR30D	MIR548D1	MIR25	COL6A1	COL6A3	COL3A1	ITGA11	MIR141	COL4A2	COL4A1	LAMB2	FN1	COL1A2	LAMA4	ITGB6	ITGB5	COL5A3	COL5A2	COL6A2	TNXB	LAMC1	THBS2	ITGA1	COL5A1	
ROLE OF ALTERED GLYCOLYSATION OF MUC1 IN TUMOUR MICROENVIRONMENT%WIKIPATHWAYS_20200610%WP4480%HOMO SAPIENS	Role of Altered Glycolysation of MUC1 in Tumour Microenvironment	IKBKG	TNF	NFKB1	CHUK	NFKBIA	IL6	IKBKB	MUC1	RELA	
MICRORNA FOR TARGETING CANCER GROWTH AND VASCULARIZATION IN GLIOBLASTOMA%WIKIPATHWAYS_20200610%WP3593%HOMO SAPIENS	MicroRNA for Targeting Cancer Growth and Vascularization in Glioblastoma	HEY1	MIR31	HIF1AN	HIF1A	VEGFB	VEGFA	VEGFC	HES1	
ID SIGNALING PATHWAY%WIKIPATHWAYS_20200610%WP53%HOMO SAPIENS	ID signaling pathway	CCNE1	PAX5	ELK3	ELK1	ID3	MYOD1	RB1	SREBF1	PAX8	RBL2	RBL1	CDK2	ELK4	PAX2	ID1	ID2	
BLADDER CANCER%WIKIPATHWAYS_20200610%WP2828%HOMO SAPIENS	Bladder Cancer	CXCL8	NRAS	KRAS	THBS1	MMP1	MYC	MMP2	VEGFA	PIK3R2	CDK4	PIK3R1	ERBB2	EGFR	SRC	CCND1	E2F1	CDH1	HBEGF	TP53	MAPK1	RASSF1	BRAF	RAF1	FGFR3	MMP9	RB1	TYMP	EGF	DAPK1	DAPK2	DAPK3	MDM2	MIR637	UPK3A	HRAS	RPS6KA5	CDKN2A	MAP2K1	MAP2K2	ARAF	CDKN1A	
COCAINE METABOLISM%WIKIPATHWAYS_20200610%WP2826%HOMO SAPIENS	Cocaine metabolism	BCHE	CYP3A4	CES2	CES1	
PATHWAYS REGULATING HIPPO SIGNALING%WIKIPATHWAYS_20200610%WP4540%HOMO SAPIENS	Pathways Regulating Hippo Signaling	LATS2	CDH10	KIT	CDH11	FLT3	CDH12	LEF1	CDH13	CDH15	CDH16	MET	TEAD4	CDH17	CDH18	CTNNB1	CDH19	EGFR	PLCB3	NTRK1	FGFR2	NTRK2	YY1AP1	TEK	MIR197	PLCB2	PRKD3	CDH5	GNAI3	TCF7L1	GNAI2	GNAL	CDH1	INSR	FLT1	PRKAG1	PRKAG2	PRKAG3	GNAQ	PRKAB2	PRKAB1	PRKAA1	GNAS	PRKAA2	TCF7	CDC42	TCF7L2	PRKCG	PRKCH	PRKCQ	PLCB1	MTOR	KDR	CDH9	CDH8	CDH7	CDH6	EPHA2	CDH4	CDH3	CDH2	PRKCI	PRKACG	PRKCB	PRKACA	PRKCE	PRKACB	PDGFRB	PRKCD	PDGFRA	PRKCA	PRKAR1B	SMAD2	PRKAR1A	CSF1R	SMAD3	STK3	PRKAR2B	CDH20	PRKAR2A	CDH22	CDH24	NGFR	NF2	FGFR4	FGFR3	PRKCZ	FGFR1	FLT4	RAC1	TAZ	RHOA	TEAD1	TEAD2	TEAD3	GNA11	MST1	IGF1R	LATS1	PLCB4	
MFAP5 EFFECT ON PERMEABILITY AND MOTILITY OF ENDOTHELIAL CELLS VIA CYTOSKELETON REARRANGEMENT%WIKIPATHWAYS_20200610%WP4560%HOMO SAPIENS	MFAP5 effect on permeability and motility of endothelial cells via cytoskeleton rearrangement	MAPK1	MAPK3	VCL	PXN	TJP1	PRKCQ	PLCG1	JUN	ACTN1	CREB1	LPP	MFAP5	ITGB3	MYL2	ITPR1	PTK2	MYLK	ITGAV	
HYPOTHESIZED PATHWAYS IN PATHOGENESIS OF CARDIOVASCULAR DISEASE%WIKIPATHWAYS_20200610%WP3668%HOMO SAPIENS	Hypothesized Pathways in Pathogenesis of Cardiovascular Disease	AGTR1	FLNA	SHC1	SMAD2	SMAD4	RUNX2	SMAD3	LTBP1	MAPK8	ENG	TGFBR1	TGFBR2	MAPK1	TGFBR3	MAPK3	ANGPT2	MAPK14	SERPINE1	CTGF	FBN2	FBN3	LTBP2	NR2C2	POSTN	FBN1	
P38 MAPK SIGNALING PATHWAY%WIKIPATHWAYS_20200610%WP400%HOMO SAPIENS	p38 MAPK Signaling Pathway	RIPK1	MEF2D	ATF2	HSPB1	MAP3K1	HMGN1	ELK1	MAPKAPK2	MYC	MAPKAPK5	PLA2G4A	SHC1	MAP3K7	CREB1	MAP3K9	MAX	TGFB2	DAXX	MKNK1	TGFBR1	CDC42	MAP2K6	GRB2	DDIT3	STAT1	MAPK14	TRADD	RAC1	HRAS	TRAF2	MAP3K5	RASGRF1	RPS6KA5	MAP2K4	
PEROXIREDOXIN 2 INDUCED OVARIAN FAILURE%WIKIPATHWAYS_20200610%WP4873%HOMO SAPIENS	Peroxiredoxin 2 induced ovarian failure	STAR	CYP11A1	MAPK10	BAX	PRDX2	HSD3B2	PARP2	CASP3	
G1 TO S CELL CYCLE CONTROL%WIKIPATHWAYS_20200610%WP45%HOMO SAPIENS	G1 to S cell cycle control	CCNE2	CCND3	MYC	CCNG2	CCNH	CDK7	CCND1	E2F1	PRIM2	PCNA	MCM7	PRIM1	TP53	ORC5	ORC4	CCNE1	GADD45A	ORC6	CDC45	ORC1	MNAT1	ATM	ORC3	E2F3	RB1	CDKN1B	ORC2	POLE	CCND2	CDK2	RPA1	RPA2	CDC25A	CCNA1	POLA2	RPA3	CDKN2A	POLE2	MCM3	MCM4	MCM5	MCM6	MCM2	MYT1	CCNB1	CDK1	TFDP1	CDK4	TFDP2	CREB1	CREB3L3	CDKN2D	CREB3L4	CDKN2C	CREB3L1	WEE1	CDKN1C	CREB3	CDK6	MDM2	ATF6B	E2F2	CDKN2B	CDKN1A	
SOMATIC SEX DETERMINATION%WIKIPATHWAYS_20200610%WP4814%HOMO SAPIENS	Somatic Sex determination	SOX9	DMRT1	PTGDS	FOXL2	WNT4	DHH	GATA4	FGF9	RSPO1	SRY	NR5A1	MIR4321	AMH	WT1	SOX8	
VITAMIN D RECEPTOR PATHWAY%WIKIPATHWAYS_20200610%WP2877%HOMO SAPIENS	Vitamin D Receptor Pathway	HLA-DRB1	LRP5	ATP2B1	STS	MYC	SALL4	LPGAT1	TNFAIP3	STEAP4	SOSTDC1	CCNC	SULT2A1	GXYLT2	PRDM1	CLDN2	CCND1	LGALS9	EPHB4	KRT71	SLC34A2	ADAMTS5	S100A2	MED9	CDKAL1	HLA-DQA2	LCE1F	HLA-DQA1	ALPPL2	LCE1D	LCE2B	CDC34	NINJ1	S100A4	CEBPA	MIR6872	CYP3A4	S100A9	CYP3A5	S100A8	COL13A1	CTLA4	CLEC16A	EFNA5	ADRB2	MEG8	KLK6	CRACR2A	CRACR2B	DND1	BTLA	KRTAP4-1	SLC8A1	SLC37A2	TNFSF4	KRTAP12-2	KRTAP8-1	ABCA11P	TRPV6	CYP2S1	PNOC	ID4	IGSF9B	CLPTM1L	CDX2	CDKN2A	ZNF257	SPRR1B	CD200	KLF4	ORM1	IGFBP3	HILPDA	ORM2	SULT1C2	CASP14	DUSP10	CASP5	DNER	IGFBP1	DACT2	IGFBP5	TIMP2	CA9	MXD1	KRTAP5-1	ABCD1	SERPINB1	KRTAP5-4	KRT34	CEACAM1	KRT38	IRF8	COLEC11	SATB1	SEMA3B	ASAP2	FOXO1	ATP2C2	TRAK1	CBS	CST6	CDKN2D	IL1RL1	ALOX5	CDKN2C	CST1	BGLAP	CLMN	CREG2	LRRC25	S100G	KL	KRTAP10-2	KRTAP10-4	KRTAP10-7	TREM1	MX2	KRTAP10-9	KRT13	G0S2	PPARD	MYO9B	DEFB132	KRT16	CYP7A1	CD9	ADGRE5	RXRA	CD14	CYP2D6	CDKN2B	RASGRP1	CDKN1A	ALPI	IL25	CYP2C9	TNFSF11	CYP1A1	IL12A	ADRA1B	HNF1A	ID1	TRPV5	CCNE1	GADD45A	CD40	CAMP	CDKN1B	PRKCQ	ABCB1	DEFB4A	CDK2	CYP2B6	CYP27B1	PTGER4	VDR	CYP24A1	NOX1	TIMP3	FGF23	TPM1	THBD	BDKRB1	TGFB2	SPP1	NRIP1	S100A6	IRF5	STAM	PTH	PTHLH	G6PD	SFRP1	BMP6	BCL6	HIF1A	ITGAM	SLC2A4	KNG1	HSD17B2	NFATC2	TGFB1	JUNB	IRF4	TNFRSF11B	
GENES TARGETED BY MIRNAS IN ADIPOCYTES%WIKIPATHWAYS_20200610%WP1992%HOMO SAPIENS	Genes targeted by miRNAs in adipocytes	HCN4	KCNE1	MIR133A1HG	MIR133B	PTBP2	MIR133A1	GJA1	MIR133A2	KCNQ1	TMSB4X	HCN2	KCNJ2	ERG	HAND2	HDAC4	IGF1	MIR1-1	SRF	
T-CELL ANTIGEN RECEPTOR (TCR)  SIGNALING PATHWAY%WIKIPATHWAYS_20200610%WP69%HOMO SAPIENS	T-Cell antigen Receptor (TCR)  Signaling Pathway	CD8A	NCK1	PAK1	CD247	IL9	CBLB	CD28	ZAP70	CRK	CCR5	FAS	MAP3K8	OPRM1	MAP3K14	ITK	CDC42	IL17A	FYN	RAF1	PTPN11	VAV3	PRKCQ	GATA3	TRAF6	NFKBIA	MAP2K1	MAP2K2	ATF2	IL1B	AKT1	PDPK1	FOS	CRKL	PIK3R2	PIK3R1	MAP3K7	SHC1	CD3D	CREB1	PSTPIP1	PRKCD	GRAP2	IL15RA	CARD11	DBNL	RIPK2	MIR6837	CBL	LCP2	BCL10	SKAP1	MAPK9	VIM	FYB	MAPK8	ICOS	SH2B3	TNFRSF9	MAPK1	PTK2B	MAPK3	NFKB1	GRB2	WAS	REL	CD83	IL1A	MAPK14	IL6	LAT	IKBKB	PLCG1	HRAS	JUN	IKBKG	MAP4K1	CHUK	NFATC2	GAB2	TGFB1	VAV1	NFATC1	CD3G	IRF4	CD3E	LCK	ITPR1	SOS1	CD4	MALT1	RELA	
TCA CYCLE AND DEFICIENCY OF PYRUVATE DEHYDROGENASE COMPLEX (PDHC)%WIKIPATHWAYS_20200610%WP2453%HOMO SAPIENS	TCA Cycle and Deficiency of Pyruvate Dehydrogenase complex (PDHc)	MDH1	ACLY	DLST	CS	PC	PCK1	SUCLG2	DLAT	DLD	IDH1	IDH3A	OGDH	ACO1	SDHA	PDHA1	FH	
4-HYDROXYTAMOXIFEN, DEXAMETHASONE, AND RETINOIC ACIDS REGULATION OF P27 EXPRESSION%WIKIPATHWAYS_20200610%WP3879%HOMO SAPIENS	4-hydroxytamoxifen, Dexamethasone, and Retinoic Acids Regulation of p27 Expression	MAPK1	EIF4EBP1	MAPK3	RAF1	EIF4E	AKT1	PBK	MAP3K11	MTOR	PRKAA1	MAP3K5	MAP2K3	TSC1	MKNK2	MAP2K1	MAP2K2	MKNK1	MAP2K6	
RELATIONSHIP BETWEEN INFLAMMATION, COX-2 AND EGFR%WIKIPATHWAYS_20200610%WP4483%HOMO SAPIENS	Relationship between inflammation, COX-2 and EGFR	AKT2	CYP19A1	NRAS	AKT3	KRAS	AKT1	MMP1	PIK3CA	EGFR	SRC	ESR1	PIK3CD	PIK3CB	PTGS2	MAPK1	MAPK3	BRAF	PIK3CG	HRAS	PTGER4	PTGER1	PTGER2	PTGER3	PTGES2	PLA1A	
CYTOSOLIC DNA-SENSING PATHWAY%WIKIPATHWAYS_20200610%WP4655%HOMO SAPIENS	Cytosolic DNA-sensing pathway	ADAR	IFNA13	PYCARD	IFNA14	MB21D1	ZBP1	RIPK3	IFNB1	IFNA16	AIM2	POLR1C	POLR1D	IFNA17	POLR2E	POLR2F	POLR2H	POLR2K	POLR2L	POLR3GL	TREX1	POLR3A	IFNA10	POLR3B	POLR3C	POLR3D	POLR3E	IL33	POLR3F	POLR3G	POLR3H	CASP1	POLR3K	CASP8	IKBKE	TRADD	MIR3614	TBK1	CASP10	TRIM25	DDX58	TMEM173	ATG12	NFKBIA	RNF125	IRF3	IRF7	NLRX1	CCL5	RIPK1	CCL4	ATG5	ISG15	CXCL10	IL18	IL1B	CYLD	MAVS	NFKBIB	FADD	NFKB1	IL6	IKBKB	IKBKG	IFNA5	IFNA4	IFNA7	IFNA6	CHUK	IFNA1	IFNA2	IFNA8	IFNA21	CCL4L2	RELA	
COVID-19, THROMBOSIS AND ANTICOAGULATION%WIKIPATHWAYS_20200610%WP4927%HOMO SAPIENS	COVID-19, thrombosis and anticoagulation	F2	F13B	FGB	FGA	F13A1	FGG	PLG	
MED AND PSEUDOACHONDROPLASIA GENES%WIKIPATHWAYS_20200610%WP4789%HOMO SAPIENS	MED and Pseudoachondroplasia genes	COMP	COL9A1	MATN1	COL9A3	COL9A2	MATN3	
INSULIN SIGNALLING IN HUMAN ADIPOCYTES (DIABETIC CONDITION)%WIKIPATHWAYS_20200610%WP3635%HOMO SAPIENS	Insulin signalling in human adipocytes (diabetic condition)	AKT2	RPS6	INSR	IRS1	TBC1D4	SLC2A4	RPS6KB1	MTOR	
3Q29 COPY NUMBER VARIATION SYNDROME%WIKIPATHWAYS_20200610%WP4906%HOMO SAPIENS	3q29 copy number variation syndrome	PAK2	DLG1	FYN	ATM	TF	NRROS	HFE	CEP19	PIGZ	PIGX	SENP5	UBXN7	SMCO1	DYNC2H1	DYNLT1	NCBP2	LINC01063	DYNLT3	SLC51A	AKT1	SLC51B	WDR34	DYNLL1	DYNLL2	RNF168	AR	LINC00885	MFI2-AS1	MFI2	FBXO45	DYNC2LI1	MIR6829	ERBB2	ZDHHC19	TCTEX1D2	TM4SF19-AS1	MUC4	DLG1-AS1	WWOX	TM4SF19	SDHAP1	WDR53	WDR60	DYNLRB2	MIR4797	DYNLRB1	GRB2	HIF1A	TFRC	SLC40A1	TNK2	HAMP	PCYT1A	
PTF1A RELATED REGULATORY PATHWAY%WIKIPATHWAYS_20200610%WP4147%HOMO SAPIENS	PTF1A related regulatory pathway	RBPJL	NKX6-1	PROX1	PDX1	RBPJ	PTF1A	NOTCH1	HES1	KAT2B	FGF10	CTNNB1	
ANGIOPOIETIN LIKE PROTEIN 8 REGULATORY PATHWAY%WIKIPATHWAYS_20200610%WP3915%HOMO SAPIENS	Angiopoietin Like Protein 8 Regulatory Pathway	AKT2	MAPK4	EIF4EBP1	TSC2	PIK3R3	SHC3	RHEB	MAP2K5	RPS6KB2	G6PC	MAP3K14	RAPGEF1	PIK3CD	PIK3CB	CYP3A4	RAF1	RICTOR	MAPK7	SREBF1	ABCG8	SOS2	MAP3K5	MAP2K3	MAP2K4	MAP2K1	MAP2K2	THRB	GSK3B	DIO2	MAP3K1	SLC16A2	MAPK13	MAPK10	MLST8	MAPK11	SLCO1C1	PDPK1	SHC2	INS	SHC1	FOXO3	FOXO1	CBL	MAPK9	MAPK8	MAP2K7	MAP2K6	MAPK1	INSR	MAPK3	LPL	CYP7A1	MAPK14	MAPK12	RXRA	PCK1	RPS6KB1	NR1H3	PRKAG1	PRKAG2	SCD	PRKAG3	PRKAB2	IRS4	PRKAB1	CBLC	MLXIPL	PIK3CA	IRS2	EXOC7	CBLB	FBP1	RPS6KA4	C19orf80	CRK	TRIP10	RPS6KA3	RPS6KA6	RPS6KA2	PRKAA1	PRKAA2	MAP3K8	MAP3K9	MAP3K6	MAP3K4	TSC1	PIK3R4	EIF4E	MAP3K10	PTPN1	MAP3K13	MAP3K11	MAP3K12	MTOR	PIK3C2G	CYP2B6	PIK3C2A	ABCG5	GYS1	FLOT1	FLOT2	CAP1	MAP4K2	MINK1	RPS6KA5	PIK3C3	RHOQ	RPTOR	MAP4K5	MAPK6	MAP4K3	MAP4K4	MAP3K2	MAP3K3	AKT1	THRA	PIK3R2	RPS6KA1	PIK3R1	MAP3K7	IRS1	MAPKAP1	SREBF2	SLC2A1	GSK3A	SLC2A4	PIK3CG	HRAS	SESN3	MAP4K1	FASN	SOS1	
CILIARY LANDSCAPE%WIKIPATHWAYS_20200610%WP4352%HOMO SAPIENS	Ciliary landscape	RPGR	IFT52	MIR6847	CEP170	ANKS6	IFT57	IQCB1	EIF5B	RBM14	NUP133	ARFGAP3	IFT43	RABEP2	EFHC2	IFT46	CCDC40	TSSC1	ANKS3	USH1C	AGPAT2	EHBP1	RAB21	NEK8	RMND5B	APC	BBS2	CALM3	IFT74	BBS1	RMND5A	CALM1	DNPEP	TFAP2C	STOM	CALM2	SNRPB2	DCAF11	RNGTT	LCA5	CEP170P1	TTC8	RAB14	MFAP1	VAPB	LRPPRC	XPNPEP3	RQCD1	MKS1	MIR5047	CLUAP1	HTRA2	TFAP2B	SNAP29	CBS	WEE1	NFKB1	TFAP2A	NDUFA5	HDAC1	ECHS1	RANBP9	H3F3A	IFT88	VIM	EXOC6	RAC1	CAMK2A	CTNNB1	MCM7	MCM10	ARHGDIA	VPS4A	MCM3	MCM4	MCM5	MCM6	MCM2	DYNLT1	DYNLT3	COPS5	WDR34	DYNLL1	DYNLL2	ACSL3	TCTEX1D2	WDR60	DYNLRB2	DYNLRB1	NDUFA9	COX6C	YAP1	EXOC7	TRAF3IP1	IFT172	SMC4	DCAF7	PSMD8	PSMD7	MSH2	IFT80	ARMC8	EXOC2	AFG3L2	DYNC1LI1	RALB	MYL6	IFT81	CD2BP2	POM121	INTU	COPS7B	COPS7A	IQGAP2	IQGAP3	NUP88	CDR2	AAR2	RB1	CTSA	EXOC6B	BBIP1	AIMP1	EHD3	WNK1	RANBP10	GDI1	MYL6B	HSPB11	TNKS1BP1	NEFL	TMED1	NEFM	DFNB31	NINL	ZYG11B	NUDC	TBC1D4	CNOT6L	EXOC8	GLB1	IFT140	RAB3IL1	NME8	EXOC4	GLA	EXOC3	EXOC5	MAPRE2	EXOC1	DVL3	PAFAH1B1	DYNC1I2	WDR26	SSNA1	EXOSC7	PGRMC2	EXOSC4	EXOSC9	EXOSC2	DYNC1H1	MKLN1	GID4	PSMC6	TTC30B	PSMC4	TTC30A	GID8	YPEL5	DGKE	UBE2D2	EFTUD2	MAEA	APMAP	RAB2A	LZTFL1	TIPRL	ERF	ARL8B	DDX5	PSMD12	PSMD13	SPATA7	IQGAP1	CDH23	UBE2H	TFAP2D	TFAP2E	RHBDD2	UQCC1	CTBP2	NEK7	IFT122	CNOT10	CREBBP	FUZ	HDAC2	LSM4	COPS4	IFT20	COPS3	IFT22	COPS6	CNOT1	BBS9	COPS2	BBS7	LCN2	CEP97	IFT27	MIR3064	BBS5	COPS8	DOCK5	CEP290	RAB8A	TTC26	BBS4	ZMYND19	MCM8	MCM9	
MET IN TYPE 1 PAPILLARY RENAL CELL CARCINOMA%WIKIPATHWAYS_20200610%WP4205%HOMO SAPIENS	MET in type 1 papillary renal cell carcinoma	AKT2	AKT3	PAK1	TCEB3	PIK3R3	PIK3CA	PAK2	CRK	MET	ETS1	SRC	PAK7	PAK6	PAK3	RAPGEF1	PAK4	PIK3CD	PIK3CB	CDC42	ALK	RAF1	JAK3	PTPN11	SOS2	INSL3	RPL11	C8orf34	STRN	MAP2K1	MAP2K2	ARAF	PRCC	NRAS	KRAS	AKT1	BAD	CRKL	PIK3R2	PIK3R1	RAP1B	TFE3	CBL	RAP1A	HGF	MAPK8	PTK2	MAPK1	MAPK3	GRB2	BRAF	PLCG1	RAC1	HRAS	JUN	GAB1	STAT3	SOS1	CDKN1A	
ONE CARBON METABOLISM AND RELATED PATHWAYS%WIKIPATHWAYS_20200610%WP3940%HOMO SAPIENS	One carbon metabolism and related pathways	GPX1	DNM1	PCYT1B	CHKB	PCYT2	GAD1	MTR	ETNK2	ETNK1	CHPT1	CEPT1	GPX2	GPX4	MAT1A	DMGDH	GPX3	AHCYL1	GPX6	DHFRL1	BHMT2	GPX5	DNMT3A	GPX7	BAAT	CHDH	BCAT1	CSAD	BCAT2	SHMT1	MAT2A	AGXT2	GSS	GNMT	BHMT	MIR6778	GAD2	SARDH	CDO1	CBS	SHMT2	GSR	TYMS	MTHFR	SOD3	SOD1	SOD2	CTH	GCLM	PCYT1A	GCLC	CHKA	PLD1	PEMT	
VITAMIN B12 DISORDERS%WIKIPATHWAYS_20200610%WP4271%HOMO SAPIENS	Vitamin B12 Disorders	AMN	MTRR	MMAA	MMAB	GIF	MUT	TCN2	TCN1	CUBN	MMACHC	MMADHC	MTR	CD320	
NUCLEOTIDE-BINDING OLIGOMERIZATION DOMAIN (NOD) PATHWAY%WIKIPATHWAYS_20200610%WP1433%HOMO SAPIENS	Nucleotide-binding Oligomerization Domain (NOD) pathway	NLRP2	PYCARD	NLRP3	NLRP1	AAMP	HSP90AA1	CASP5	CARD8	CARD9	AIM2	CARD6	ERBB2IP	IL18	NLRP12	IL1B	ACAP1	NLRP10	SUGT1	CASP9	CASP7	DUOX2	PRDM1	CASP1	RIPK2	CASP8	NDUFA13	NAIP	IKBKB	RAC1	XIAP	NOD2	IKBKG	CHUK	COPS6	NFKBIA	NOD1	NLRC4	MEFV	NLRP7	RELA	NLRP4	
NOTCH1 REGULATION OF HUMAN ENDOTHELIAL CELL CALCIFICATION%WIKIPATHWAYS_20200610%WP3413%HOMO SAPIENS	NOTCH1 regulation of human endothelial cell calcification	GJA5	DLL1	CALU	DLL3	FGFR3	MGP	NOTCH1	VEGFA	PLAT	LPAR1	ALPL	JAG1	SOX6	MIR6073	DLL4	ITGA1	JAG2	SAT1	
CIRCADIAN RHYTHM RELATED GENES%WIKIPATHWAYS_20200610%WP3594%HOMO SAPIENS	Circadian rhythm related genes	HOMER1	PML	SIX3	KCND2	OGT	MIR5047	SERPINE1	NKX2-1	ID4	CSNK1D	CSNK1E	PRKDC	CUL1	MAPK10	F7	CDK4	DRD1	DRD4	DRD2	IL6	ARNTL	AANAT	MIR6883	SIRT1	PER2	PER1	PER3	CRY2	CRY1	CLOCK	ARNT	NPY2R	SETX	CHRM1	RORA	THRAP3	NFIL3	HTR7	PRKAA1	PRKAA2	HDAC1	DRD3	ROCK2	EZH2	CLDN4	TPH1	ID2	NTRK3	TP53	MC3R	OPRL1	TOP2A	HCRTR2	HCRTR1	AHCY	UBE3A	HNRNPU	SIN3A	CREM	NCOR1	PPP1CB	DHX9	PPP1CC	EP300	PRF1	EGR1	NRIP1	EGR3	STAR	SUV39H1	NGFR	DDC	MIR1281	TH	NLGN1	PPP1CA	PTEN	FAS	NCOA2	NTRK1	FBXW11	CCAR2	NAMPT	PROK2	PROK1	CCRN4L	UTS2R	METTL3	SOX14	MAGED1	SREBF1	PRKCDBP	UBC	NR1D2	NR1D1	TPH2	NR2F6	NMS	TOP1	HNRNPD	FBXL3	SLC6A4	ADA	BHLHE41	PRMT5	SFTPC	PAX4	KCNMA1	AVP	PHLPP1	CIPC	ARNTL2	BTRC	NPS	CST3	HDAC3	PROKR2	RPS27A	MIR5572	UBA52	ARNT2	GSK3B	PASD1	SIK1	MYBBP1A	GHRH	PRKG2	GHRL	LGR4	RORC	RORB	CPT1A	NAGLU	ADORA1	CHRNB2	NOS2	KCNH7	USP2	ADIPOQ	ATF5	DYRK1A	KLF10	CARTPT	SLC9A3	PSPC1	TIMELESS	UTS2	CREB1	MAGEL2	NPAS2	AGRP	RAI1	ZFHX3	OPN4	OPN3	NONO	GFPT1	MAPK9	BTBD9	MAPK8	BHLHE40	PPARG	KDM5A	HEBP1	RBM4	DBP	PPARA	SFPQ	CRX	RBM4B	CIART	SKP1	ATOH7	MTA1	HS3ST2	KLF9	CRH	MTNR1A	MTNR1B	NR1H3	MIR4751	SUV39H2	GNAQ	PROX1	AHR	ADCY1	KMT2A	ADORA2A	TNFRSF11A	PRKCG	JUND	RELB	PTGDS	PPARGC1A	LEP	MTTP	CRTC1	ATF4	DDX5	HNF1B	TYMS	ID3	HDAC2	JUN	MIR3064	GNA11	
TGF-B SIGNALING IN THYROID CELLS FOR EPITHELIAL-MESENCHYMAL TRANSITION%WIKIPATHWAYS_20200610%WP3859%HOMO SAPIENS	TGF-B Signaling in Thyroid Cells for Epithelial-Mesenchymal Transition	MAPK1	MAPK3	AKT1	CDH6	CDH16	TNC	CDH2	FN1	SMAD2	TGFB1	SMAD4	RUNX2	SMAD3	CDH1	ID1	SNAI1	VIM	SNAI2	
PKC-GAMMA CALCIUM SIGNALING PATHWAY IN ATAXIA%WIKIPATHWAYS_20200610%WP4760%HOMO SAPIENS	PKC-gamma calcium signaling pathway in ataxia	RYR3	CACNA1A	PRKCG	TRPC3	PLCB2	ATP2B2	GNA15	GRIA1	GRIA2	PLCB1	GRM1	HOMER3	CA8	GRIA3	GRIA4	PLCB3	GNA11	ITPR1	GNA14	PDK1	PLCB4	GNAQ	
GLYCINE METABOLISM%WIKIPATHWAYS_20200610%WP1495%HOMO SAPIENS	Glycine Metabolism	SHMT2	MTHFR	SHMT1	MIR6778	
SPLICING FACTOR NOVA REGULATED SYNAPTIC PROTEINS%WIKIPATHWAYS_20200610%WP4148%HOMO SAPIENS	Splicing factor NOVA regulated synaptic proteins	NTNG1	MAPK4	CADM3	KCNJ6	GABRG2	CADM1	APLP2	CASK	ANK3	DAB1	ATP2B1	TERF2IP	KCNQ2	AGRN	SNW1	GPHN	RAP1GAP	EPB41	CDH2	MAPK9	STXBP2	CAV2	PRKCZ	EFNA5	GABBR2	GRIN2B	GRIN1	CAMK2G	CLSTN1	CSN3	GRIK2	KCNMA1	CHL1	EPB41L1	EPB41L2	EPB41L3	MAP4	NCDN	STX2	NEO1	CLASP1	PLCB4	
SPINAL CORD INJURY%WIKIPATHWAYS_20200610%WP2431%HOMO SAPIENS	Spinal Cord Injury	FCGR2A	CCNG1	BDNF	MYC	ANXA1	PLXNA2	CXCL2	EGFR	CCND1	E2F1	ZFP36	CASP3	PTGS2	IL1R1	MMP9	CCR2	RHOB	PLA2G2A	TNF	GRIN1	E2F5	C5	LTB	RGMA	SELP	NR4A1	CXCL8	CXCL10	IL1B	CDK1	NOS2	CDK4	MMP12	RTN4R	FOXO3	MAPK1	MAPK3	NOS1	TLR4	COL4A1	IL6	APEX1	IL2	IFNG	ROCK2	IL4	NTN1	CDC42	TP53	PTPRZ1	GADD45A	CCL2	RB1	CDKN1B	CDK2	ICAM1	BTG2	SOX9	MAG	ARG1	GJA1	TACR1	LEP	ROS1	FOS	XYLT1	MBP	PRKCA	EGR1	COL2A1	VIM	MIR6869	ACAN	AQP4	AQP1	CHST11	NGFR	C1QB	SEMA6A	LGALS3	OMG	MIF	PDYN	BCAN	PLA2G5	FKBP1A	PLA2G6	KLK8	RTN4	IL1A	EFNB2	TNFSF13	GFAP	GDNF	PPP3CA	PTPRA	RAC1	CSPG4	NCAN	CXCL1	LTB4R	RHOC	TNFSF13B	RHOA	PRB1	MIR23B	TGFB1	VCAN	GAP43	CD47	LILRA6	AIF1	SLIT1	SLIT3	NOX4	SLIT2	LILRB2	EPHA4	LILRB3	
WNT SIGNALING%WIKIPATHWAYS_20200610%WP428%HOMO SAPIENS	Wnt Signaling	WNT5A	LEF1	LRP5	LRP6	ROR2	DVL1	WIF1	CCND3	MYC	FRAT1	FZD1	CTBP1	FZD2	WNT3A	CSNK1A1	CTNNB1	FZD6	NFATC4	WNT3	APC	CCND1	PLCB3	PLAU	PPP3CB	DAAM1	PLCB2	DAAM2	CAMK2D	VANGL1	VANGL2	PPP3CC	PRICKLE2	PRICKLE1	GPC4	MIR6808	CCND2	TCF7L1	CSNK1E	GSK3B	CSNK1A1L	MAPK9	MAPK8	WNT6	CSNK2A1	ROCK2	TCF7	TCF7L2	PRKCG	PLCB1	CAMK2B	CAMK2G	FZD10	FRAT2	CSNK2A3	SERPINF1	CSNK2A2	CTNNBIP1	DKK2	SFRP4	INVS	SFRP2	WNT2B	SFRP5	WNT11	CSNK2B	DVL2	ROR1	DVL3	PORCN	WNT2	MIR4683	WNT4	WNT10B	CHD8	FZD3	SOST	WNT10A	KREMEN1	WNT5B	FZD5	SENP2	CXXC4	NKD1	WNT7B	FZD7	NKD2	PRKCB	FZD9	RYK	MAP3K7	NOTUM	FZD8	WNT7A	PRKCA	WNT16	DKK1	FOSL1	SOX17	AXIN1	CER1	DKK4	SFRP1	NFATC3	CTBP2	PPP3CA	RAC1	JUN	NLK	PPP3R1	WNT1	PPP3R2	RHOA	NFATC2	NFATC1	CAMK2A	PLCB4	
MAMMARY GLAND DEVELOPMENT PATHWAY - EMBRYONIC DEVELOPMENT (STAGE 1 OF 4)%WIKIPATHWAYS_20200610%WP2813%HOMO SAPIENS	Mammary gland development pathway - Embryonic development (Stage 1 of 4)	SFRP1	TERT	AKT1	ITGA6	MYC	MIR429	ALPL	TNF	ITGB1	TGFB1	CCND1	NRG3	ZEB2	ERBB4	CDH1	CLDN4	
ENDOPLASMIC RETICULUM (ER) STRESS RESPONSE IN CORONAVIRUS INFECTION%WIKIPATHWAYS_20200610%WP4861%HOMO SAPIENS	Endoplasmic reticulum (ER) stress response in Coronavirus infection	PPP1R16A	MBTPS2	PPP1R3G	PPP1R3F	PPP1R3C	PPP1R3B	PPP1R1C	PPP1R3E	PPP1R3D	MBTPS1	PPP1R14D	PPP1CB	PPP1CC	PPP1CA	PPP1R1B	MAP1LC3A	EIF2S1	PPP1R1A	EIF2AK2	MAPK8	PPP1R14A	ATF6	ERN1	ATF4	PPP1R3A	XBP1	PPP1R15A	DDIT3	HSPA5	BCL2	EIF2AK3	PPP1R15B	PPP1R13B	PPP1R11	PPP1R10	PPP1R9A	PPP1R9B	PPP1R12A	PPP1R2	PPP1R7	PPP1R12B	PPP1R8	PPP1R12C	PPP1R16B	PPP1R14B	PPP1R14C	EIF2AK1	
THE EFFECT OF PROGERIN ON THE INVOLVED GENES IN HUTCHINSON-GILFORD PROGERIA SYNDROME%WIKIPATHWAYS_20200610%WP4320%HOMO SAPIENS	The effect of progerin on the involved genes in Hutchinson-Gilford Progeria Syndrome	LEF1	RBBP4	MBD3	HDAC1	MIR3198-2	INPP5K	RBBP7	E2F1	HIST1H3J	HIST1H3A	CHD3	HIST1H3F	TP53	SUV39H1	MTA2	HIST1H3G	CBX3	HIST1H3H	CBX1	HIST1H3I	MBD2	HIST1H3B	CBX5	HIST1H3C	MTA1	HIST1H3D	HIST1H3E	RB1	SREBF1	H3F3B	HDAC2	HIST2H3A	MIR4738	HIST2H3D	HIST2H3C	H3F3A	MTA3	CHD4	KDM1A	
BLOOD CLOTTING CASCADE%WIKIPATHWAYS_20200610%WP272%HOMO SAPIENS	Blood Clotting Cascade	F2	F7	FGB	FGA	F8A1	SERPINB2	F11	KLK1	SERPINE1	FGG	PLAT	PLG	F10	F3	F12	VWF	SERPINF2	PLAU	F13B	KLKB1	F5	F8	F9	
ENDOMETRIAL CANCER%WIKIPATHWAYS_20200610%WP4155%HOMO SAPIENS	Endometrial cancer	AKT2	AKT3	CTNNA1	LEF1	PIK3R3	PIK3CA	MYC	CASP9	PTEN	CTNNB1	AXIN2	POLK	APC2	EGFR	APC	CCND1	DDB2	FGFR2	PIK3CD	PIK3CB	TCF7	TP53	TCF7L2	GADD45B	GADD45A	GADD45G	RAF1	EGF	SOS2	BAK1	TCF7L1	MAP2K1	ILK	MAP2K2	ARAF	CTNNA2	GSK3B	NRAS	ELK1	KRAS	AKT1	PDPK1	FOS	BAD	PIK3R2	PIK3R1	FOXO3	ERBB2	BAX	CDH1	AXIN1	MAPK1	MAPK3	GRB2	BRAF	FGFR3	FGFR1	FGF1	HRAS	CTNNA3	FGF2	SOS1	CDKN1A	
PATHWAYS AFFECTED IN ADENOID CYSTIC CARCINOMA%WIKIPATHWAYS_20200610%WP3651%HOMO SAPIENS	Pathways Affected in Adenoid Cystic Carcinoma	ATRX	ARID5B	ARID1A	IL17RD	KDM6B	FOXP2	MORF4L1	MYCN	ERBB2IP	KAT6A	MAML3	PIK3CA	MYCBP	MYC	SRCAP	UHRF1	DTX4	CTBP1	KMT2C	SMARCE1	CNTN6	PTEN	MGA	NSD1	FGF16	KANSL1	NFIB	TP53	MYBL1	CEBPA	RAF1	ATM	CHEK1	MAP2K2	PRKDC	NCOR1	AKT1	BCOR	SMC1A	EP300	FOXO3	ERBB2	MAX	SMARCA2	FGFR4	MIR1281	BCORL1	NOTCH1	CREBBP	HRAS	CHEK2	JMJD1C	ARID4B	BRCA1	MYB	HIST1H1E	TLK1	FBXW7	CMTR2	KDM6A	MAGI1	SETD2	HIST1H2AL	BRD1	MAGI2	INSRR	
ERK PATHWAY IN HUNTINGTON'S DISEASE%WIKIPATHWAYS_20200610%WP3853%HOMO SAPIENS	ERK Pathway in Huntington's Disease	MAPK1	BDNF	ELK1	RAF1	EGF	GRM1	HRAS	CASP7	CREB1	EGFR	HTT	RPS6KA5	NTRK2	MAP2K7	CASP3	
MFAP5-MEDIATED OVARIAN CANCER CELL MOTILITY AND INVASIVENESS%WIKIPATHWAYS_20200610%WP3301%HOMO SAPIENS	MFAP5-mediated ovarian cancer cell motility and invasiveness	MAPK1	RYR3	MAPK3	TNNC1	PRKCQ	PLCG1	JUN	ITPR3	CREB1	MFAP5	ITGB3	PTK2	ITGAV	
CYTOKINES AND INFLAMMATORY RESPONSE%WIKIPATHWAYS_20200610%WP530%HOMO SAPIENS	Cytokines and Inflammatory Response	IL10	IFNB1	HLA-DRB1	IL13	IL1B	IL2	IFNG	IL12B	CXCL2	IL15	IL4	IL5	PDGFA	IL3	IL7	HLA-DRA	IL1A	IL6	CXCL1	TNF	CSF3	CSF2	CSF1	IL11	TGFB1	CD4	
THERMOGENESIS%WIKIPATHWAYS_20200610%WP4321%HOMO SAPIENS	Thermogenesis	KDM3A	ADCY9	TSC2	SLC25A20	RHEB	RPS6KB2	ACTG1	SOS2	ADCY4	ADCY3	MAP3K5	ADCY2	MAP2K3	KLB	ADCY8	KDM1A	ADCY6	ADCY5	RPS6	SMARCA4	CPT2	NRAS	PRKG2	MAPK13	KRAS	MLST8	SIRT6	MAPK11	CPT1A	ACTL6B	ADRB3	ACSL1	ZNF516	MGLL	ACSL6	KDM3B	ACSL5	NPR1	ACSL4	PRDM16	CREB1	ACSL3	AKT1S1	CPT1C	ACTB	CPT1B	PPARG	PLIN1	UCP1	MAPK14	CREB3	MAPK12	RPS6KB1	PRKAG1	PRKAG2	PRKAG3	PRKG1	ARID1A	PRKAB2	PRKAB1	ADCY1	ADCY7	LIPE	SMARCE1	RPS6KA3	CNR1	RPS6KA6	RPS6KA2	PRKAA1	GNAS	PRKAA2	TSC1	GCG	MTOR	ACTL6A	SMARCB1	DPF1	DPF3	SMARCC1	SMARCC2	RPTOR	ARID1B	ATF2	SMARCD1	SMARCD2	SMARCD3	SLC25A29	BMP8A	BMP8B	PPARGC1A	ADCY10	PRKACG	RPS6KA1	PRKACA	PRKACB	FRS2	PNPLA2	CREB3L3	CREB3L4	CREB3L1	CREB3L2	SMARCA2	GRB2	CREB5	FGFR1	HRAS	FGF21	SOS1	
STRUCTURAL PATHWAY OF INTERLEUKIN 1 (IL-1)%WIKIPATHWAYS_20200610%WP2637%HOMO SAPIENS	Structural Pathway of Interleukin 1 (IL-1)	IRAK1	MYC	MYD88	MAP3K8	TAB1	MAP3K14	IL1R1	EIF4E	TRAF6	NFKBIA	MAP2K3	RPS6KA5	MAP2K4	MAP2K1	MAP2K2	IRF7	TANK	IRAK2	TOLLIP	ATF2	MAP3K1	TAB3	TAB2	ELK1	MAPK10	MAPKAPK2	MAPK11	MAP3K3	FOS	NFKBIB	MAP3K7	IL1RAP	MBP	SAFB	MAPK9	MAPK8	MAP2K7	MKNK1	MAP2K6	MAPK1	MAPK3	NFKB1	IRAK4	IL1A	MAPK14	IKBKB	CHUK	MIR718	MKNK2	RELA	
NEURAL CREST CELL MIGRATION IN CANCER%WIKIPATHWAYS_20200610%WP4565%HOMO SAPIENS	Neural Crest Cell Migration in Cancer	AKT2	AKT3	EPHB2	PAK1	TIAM1	CDH11	BDNF	PIK3R3	AKT1	PAK2	PIK3CA	FOS	MMP2	PIK3R5	PAK7	EPHB6	PAK6	EPHB4	TRIO	PAK3	EPHB1	PAK4	EPHB3	NTRK2	KIDINS220	F2RL2	PIK3CD	SORT1	NGEF	PIK3CB	PIK3R4	NGFR	PIK3R6	MMP8	MMP9	MIR3620	PIK3CG	ARF1	RAC1	JUN	RHOA	STAT3	TWIST1	
HEAD AND NECK SQUAMOUS CELL CARCINOMA%WIKIPATHWAYS_20200610%WP4674%HOMO SAPIENS	Head and Neck Squamous Cell Carcinoma	AKT2	AKT3	EIF4EBP1	TSC2	RHEB	PIK3CA	NUMB	VEGFA	RPS6KB2	PTEN	CTNNB1	PRKAA1	PRKAA2	EGFR	CCND1	E2F1	TSC1	CASP8	FGFR2	PIK3CB	TP53	RICTOR	EIF4E	RB1	CUL3	BIRC2	MTOR	IRF6	CDKN2A	TRAF3	RPTOR	RPS6	NRAS	TERT	KRAS	MLST8	AKT1	PDPK1	PIK3R2	CDK4	PIK3R1	PIK3R5	TP63	ERBB2	FADD	AJUBA	SMAD4	SESN1	MIR6869	TGFBR2	MAPKAP1	NFKB1	FKBP1A	MAML1	FGFR3	STK11	NFKB2	REL	FGFR1	SESN2	DDIT4	NOTCH1	CSMD3	CDK6	PIK3CG	FAT1	HRAS	KEAP1	GAB1	NOTCH2	IGF1R	NFE2L2	CDKN1A	RELA	
TP53 NETWORK%WIKIPATHWAYS_20200610%WP1742%HOMO SAPIENS	TP53 Network	GADD45A	ATM	MYC	MIR3191	BCL2	SUMO1	MDM2	BBC3	MIR3190	OTX2	PMAIP1	TP63	BAX	TNFSF10	ABL1	CDKN2A	BID	BOK	TP73	CDKN1A	TP53	
ARYLAMINE METABOLISM%WIKIPATHWAYS_20200610%WP694%HOMO SAPIENS	Arylamine metabolism	NAT2	SULT1A2	UGT1A9	CYP1A2	SULT1A1	UGT1A4	
AMINO ACID METABOLISM%WIKIPATHWAYS_20200610%WP3925%HOMO SAPIENS	Amino Acid metabolism	GLUL	HIBCH	PDHX	ARG2	SDS	MARS2	CAD	ALDH7A1	MCCC1	TPO	SMS	SUCLG1	PPM1L	HDC	ODC1	SRM	AOC3	FAH	G6PC2	IDH1	IARS	ACO2	HAL	ALDH18A1	GPT2	LARS2	TPH1	ADH7	PKM	ADH4	TDO2	WARS	ASNS	OGDH	ADH5	SDHA	ADH1C	DBH	FH	OAT	MDH1	GOT1	MDH2	EPRS	HMGCS2	GOT2	PYCR1	ACADM	ARG1	MPST	ASS1	ACAA1	BCAT1	CPS1	GSS	BHMT	OTC	CBS	EHHADH	GSR	ACLY	FTCD	DDC	P4HA2	MUT	CTH	DLST	LDHA	HMGCL	CS	PCK1	PC	HADH	ACSS1	DLD	GCLM	MAOA	PNMT	HIBADH	VARS	GLUD1	TAT	HNMT	GLS	PDHA1	TH	AUH	ALDH1A1	RARS	PDK4	FARSB	
MTHFR DEFICIENCY%WIKIPATHWAYS_20200610%WP4288%HOMO SAPIENS	MTHFR deficiency	GRIN2D	EHMT1	DNMT3A	CHDH	ALDH7A1	GRIN2A	DNMT3B	CASP9	BHMT	DNMT1	NDUFAF7	MIR4761	CASP3	MTHFR	ASMT	SGMS1	GRIN1	MIR6758	MARS	COMT	CHPT1	EHMT2	HNMT	PCYT1A	CYCS	CHKA	PEMT	
METAPATHWAY BIOTRANSFORMATION PHASE I AND II%WIKIPATHWAYS_20200610%WP702%HOMO SAPIENS	Metapathway biotransformation Phase I and II	FMO2	CYP19A1	FMO3	FMO4	SULT2A1	UGT1A10	MGST3	MGST2	CYP2E1	UGT1A1	CYP3A4	CYP3A5	SULT1E1	UGT1A9	GSTM4	GSTM3	GSTM2	GSTM1	SULT2B1	COMT	CYP2S1	GSTM5	CYP26B1	TPMT	CYP46A1	HS6ST1	GPX2	HS6ST2	GPX4	HS6ST3	GPX3	NDST2	NDST1	CYP4Z1	CYP11B2	SULT1C2	AKR7A2	AKR7A3	NDST4	NDST3	CYP2A6	GSTK1	UGT2B7	UGT2B11	UGT2B15	UGT2B17	CYP39A1	CYP2U1	CYP26C1	UGT1A4	SULT6B1	UGT1A3	HS3ST3A1	UGT1A7	NNMT	GSTCD	GSTA5	GLYAT	GSTA4	CYP4F22	GSTA3	CYP4X1	GSTA2	CHST12	GSTA1	CHST10	CHST13	SULT1A4	CYP27A1	GSTT2B	SULT1A3	NAA50	GLYATL2	GLYATL1	CYP4F2	MIR4761	EPHX2	CYP4F3	CYP4F8	CYP4F11	SULT1B1	NAT6	GSR	CYP27C1	AKR1B10	NAT8	NAT9	GAL3ST1	HS3ST2	NAA40	NAT10	GSTO1	CYP7A1	NAT14	SULT1A1	HS2ST1	SULT1C3	CYP4V2	GSTP1	CYP2D6	EPHX1	UGT2A3	UGT2A2	UGT2A1	GAL3ST2	SULT4A1	GAL3ST3	GAL3ST4	CYP8B1	SULT1C4	HS3ST3B1	CHST8	CHST9	NAA30	CHST6	CHST7	GSTO2	CYP3A43	KCNAB1	KCNAB2	KCNAB3	CYP2A7	CHST1	UGT2B4	NAT8L	CHST4	CHST5	CHST2	FMO5	CYP2R1	NAA20	AKR1A1	AKR1D1	CYP1B1	UGT2B28	CYP2C19	CYP3A7	AKR1C4	UGT1A5	HS3ST5	HS3ST6	CYP2C9	HS3ST4	HS3ST1	CYP1A1	GSTZ1	CYP2W1	CYP20A1	SLX1A-SULT1A3	CYP2C18	CYP2A13	CYP2F1	CYP2J2	CYP7B1	CYP4F12	INMT	CYP2B6	CYP27B1	CYP24A1	CYP4B1	CYP26A1	CYP1A2	AKR1B1	CYP11A1	GPX5	BAAT	GSS	CHST14	AKR1C1	AKR1C3	CHST3	AKR1C2	CHST11	CYP21A2	UGT2B10	NAT2	SULT1A2	MGST1	CYP11B1	GSTT2	CYP17A1	UGT1A6	CYP51A1	HNMT	CYP2C8	FMO1	
COMPUTATIONAL MODEL OF AEROBIC GLYCOLYSIS%WIKIPATHWAYS_20200610%WP4629%HOMO SAPIENS	Computational Model of Aerobic Glycolysis	GPI	PKM	TPI1	SLC2A1	ALDOA	ENO1	PGK1	PFKM	LDHA	HK1	GAPDH	PGAM2	
MAPK SIGNALING PATHWAY%WIKIPATHWAYS_20200610%WP382%HOMO SAPIENS	MAPK Signaling Pathway	AKT2	TAOK3	TAOK1	HSPA1B	FGF6	CACNB1	CACNB2	CACNB4	CACNA1B	FGF9	CACNA1D	CACNA1F	MYC	CACNA1E	MAP2K5	RASGRP4	CACNA1I	FGF20	DUSP4	FLNA	CACNA1S	DUSP2	FGF22	HSPA8	HSPA6	HSPA2	FGF17	FGF14	FGF19	NF1	FGF12	TAB1	FGF11	RASGRF2	MAP3K14	LRRK2	DUSP16	FGFR2	PLA2G4F	DAXX	PLA2G4D	PLA2G4E	PPP3CB	DUSP3	PLA2G4B	PLA2G4C	IL1R1	PPM1B	IL1R2	RASA1	CACNG6	CACNG7	CACNG8	MIR4523	FLNB	STK4	CACNG1	CACNG2	DDIT3	MAPK7	CACNG3	CACNG4	TAOK2	CACNG5	EGF	HSPA1A	MIR935	TNF	PTPN5	TRAF2	MAP3K5	CDC25B	MAP2K3	MAP2K4	MAP2K1	MAP2K2	MAP3K1	DUSP10	MAPK13	MAPK10	MAPKAPK2	MAPK11	IL1B	MAPKAPK5	RAP1B	RAP1A	MAP2K7	MAP2K6	NFKB1	NFKB2	ECSIT	FGF10	FGF1	ARRB2	CRK	STMN1	ELK4	FGF16	NGF	NTF3	SRF	MIR3917	CDC42	TP53	FGF7	FGF3	FGF4	RPS6KA5	FGF5	CACNA1C	CACNA1G	FOS	CRKL	PRKACG	PRKACA	MAP3K7	PRKACB	PDGFRB	MAX	RASGRP3	STK3	PDGFA	GRB2	NFATC3	BRAF	FGFR4	FGFR3	FGFR1	FGF18	IKBKB	PPP3CA	FGF8	RAC1	RAC2	HRAS	IKBKG	MAP4K1	CACNA1H	CHUK	TGFB1	MKNK2	SOS1	RELA	AKT3	PAK1	BDNF	PAK2	RASGRP2	FAS	FASLG	GNG12	EGFR	NTRK1	NTRK2	ARRB1	CASP3	LAMTOR3	PDGFB	RAF1	PPP3CC	TNFRSF1A	RASA2	SOS2	TRAF6	FGF13	FLNC	NR4A1	GNA12	ARAF	RRAS2	NRAS	MRAS	HSPB1	RRAS	KRAS	MAPKAPK3	CACNB3	PLA2G4A	PPM1A	PTPN7	MAPK9	MAPK8	MKNK1	MAPK1	MAPK3	MAPK14	MAPK12	CD14	RASGRF1	RASGRP1	RPS6KA4	RPS6KA3	RAC3	MAP3K8	MAP3K6	MAP3K4	GADD45A	CACNA1A	PRKCG	MAP3K13	MAP3K11	MAP3K12	JUND	DUSP6	RELB	MAP4K2	MAPT	ATF2	TAB2	ELK1	MAP4K3	MAP4K4	MAP3K2	AKT1	DUSP1	FGF23	MEF2C	CACNA2D1	PRKCD	PRKCA	TGFB2	TGFB3	TGFBR1	TGFBR2	ATF4	IL1A	JUN	NLK	PPP5D1	CACNA2D3	PPP3R1	CACNA2D2	PPP3R2	CACNA2D4	FGF21	MAPK8IP2	MAPK8IP3	MAPK8IP1	NFATC1	PPP5C	PTPRR	DUSP8	DUSP9	FGF2	DUSP7	RAPGEF2	NTF4	HSPA1L	
HIJACK OF UBIQUITINATION BY SARS-COV-2%WIKIPATHWAYS_20200610%WP4860%HOMO SAPIENS	Hijack of Ubiquitination by SARS-CoV-2	CUL2	RBX1	UBA3	TCEB1	NAE1	ZYG11B	CBFB	TCEB2	
GUT-LIVER INDOLE METABOLISM %WIKIPATHWAYS_20200610%WP3627%HOMO SAPIENS	Gut-Liver Indole Metabolism	CYP2E1	
OXIDATIVE PHOSPHORYLATION%WIKIPATHWAYS_20200610%WP623%HOMO SAPIENS	Oxidative phosphorylation	NDUFB6	NDUFB5	NDUFB4	NDUFB2	NDUFB1	NDUFV3	NDUFV2	NDUFV1	NDUFA8	NDUFA7	NDUFA6	NDUFA5	NDUFA2	NDUFAB1	NDUFC1	MT-ND3	ATP5J2	MIR4691	ATP5S	ATP5J	ATP5I	ATP5H	ATP5O	ATP5L	ATP5B	ATP5E	ATP5D	ATP5G3	ATP5G2	ATP5G1	MT-ATP6	GZMB	ATP5F1	NDUFS8	NDUFS7	MT-ND6	MT-ND4L	ATP5A1	MT-ND4	MT-ND5	NDUFA11	NDUFA10	ATP6AP2	NDUFA4L2	MT-ND2	MIR7113	NDUFA9	MT-ND1	NDUFA4	NDUFC2	NDUFS6	ATP6AP1	NDUFS5	NDUFS4	NDUFS3	NDUFS2	NDUFS1	NDUFB9	NDUFB8	NDUFB7	NDUFB10	
TRANS-SULFURATION AND ONE CARBON METABOLISM%WIKIPATHWAYS_20200610%WP2525%HOMO SAPIENS	Trans-sulfuration and one carbon metabolism	DHFRL1	DNMT3A	MAT2B	SHMT1	MAT2A	GSS	DNMT3B	BHMT	MIR6778	DNMT1	CBS	DNMT3L	SHMT2	TYMS	MTHFR	DHFR	MTHFD1	CTH	MTR	AHCYL2	GCLM	MTHFD1L	PHGDH	AHCY	PSPH	AMT	PSAT1	MTHFD2	MTHFD2L	GCLC	MAT1A	AHCYL1	
CEREBRAL ORGANIC ACIDURIAS, INCLUDING DISEASES%WIKIPATHWAYS_20200610%WP4519%HOMO SAPIENS	Cerebral Organic Acidurias, including diseases	ADHFE1	MDH2	D2HGDH	L2HGDH	IDH2	ALDH7A1	GCDH	
UREA CYCLE AND METABOLISM OF AMINO GROUPS%WIKIPATHWAYS_20200610%WP497%HOMO SAPIENS	Urea cycle and metabolism of amino groups	ARG2	PYCR1	ARG1	ASS1	PYCRL	CKM	SMS	ACY1	GATM	CPS1	ASL	CKB	ODC1	NAGS	SRM	OTC	SARDH	ALDH18A1	GLUD1	GAMT	OAT	
DEVELOPMENT OF PULMONARY DENDRITIC CELLS AND MACROPHAGE SUBSETS%WIKIPATHWAYS_20200610%WP3892%HOMO SAPIENS	Development of pulmonary dendritic cells and macrophage subsets	BATF3	SPI1	TPO	IRF8	FLT3LG	IKZF1	TCF4	CSF2	CSF1	STAT3	RUNX2	IRF4	ID2	
LIVER X RECEPTOR PATHWAY%WIKIPATHWAYS_20200610%WP2874%HOMO SAPIENS	Liver X Receptor Pathway	CYP2B6	NR1H3	ABCG5	CYP3A4	SREBF1	CYP7A1	SCD	RXRA	FASN	ABCG8	
PHASE I BIOTRANSFORMATIONS, NON P450%WIKIPATHWAYS_20200610%WP136%HOMO SAPIENS	Phase I biotransformations, non P450	PON3	PON2	PON1	CES5A	ESD	LIPA	CES2	CES1	
GASTRIC ACID PRODUCTION%WIKIPATHWAYS_20200610%WP2596%HOMO SAPIENS	Gastric acid production	SCT	GAST	CCK	MUC6	GIF	VIP	GRP	
NOTCH SIGNALING PATHWAY NETPATH%WIKIPATHWAYS_20200610%WP61%HOMO SAPIENS	Notch Signaling Pathway Netpath	DLL1	RBPJ	DLL3	MAML3	MYC	ADAM17	NUMB	ITCH	HDAC1	CCND1	SRC	JAG2	NOTCH3	HES5	TLE1	GATA3	MAPT	GSK3B	CUL1	NCOR1	AKT1	SNW1	NCOR2	PIK3R2	PIK3R1	EP300	NOTCH4	DLL4	HES1	HEY1	NFKB1	SKP1	MAML1	MIR1281	HIF1A	NOTCH1	MAML2	FHL1	HDAC2	HEY2	MAGEA1	JAG1	CIR1	PSENEN	PTCRA	HES6	RING1	SAP30	NUMBL	STAT3	FBXW7	NOTCH2	PSEN2	DTX1	LCK	PSEN1	JAK2	APH1A	NCSTN	APH1B	SPEN	CDKN1A	
NEURODEGENERATION WITH BRAIN IRON ACCUMULATION (NBIA) SUBTYPES PATHWAY%WIKIPATHWAYS_20200610%WP4577%HOMO SAPIENS	Neurodegeneration with brain iron accumulation (NBIA) subtypes pathway	RPTOR	SCP2	ATG5	MLST8	TSC2	RHEB	BECN1	ATG101	ATG10	RB1CC1	WIPI1	ATG7	MAP1LC3A	ATG3	PANK2	PRKAA1	WDR45	WIPI2	ATG4A	DCAF17	ATG14	AKT1S1	SPTLC1	ATG13	C19orf12	ATG16L1	GTPBP2	ULK1	CP	COASY	TSC1	FA2H	ATG2A	ATP13A2	MECP2	FTL	PIK3R4	PLA2G6	STK11	MTOR	ACACA	ATG12	DEPTOR	PIK3C3	
EPITHELIAL TO MESENCHYMAL TRANSITION IN COLORECTAL CANCER%WIKIPATHWAYS_20200610%WP4239%HOMO SAPIENS	Epithelial to mesenchymal transition in colorectal cancer	AKT2	LATS2	MEF2D	AKT3	PAK1	WNT5A	PIK3R3	LRP5	LRP6	ITGA5	FZD1	FZD2	JUP	WNT3A	CTNNB1	FZD6	WNT3	CLDN2	WNT8A	FOXQ1	SNAI1	PIK3CD	JAG2	PIK3CB	NOTCH3	RAF1	TUSC3	CDKL2	MMP9	CLDN6	CLDN9	CLDN8	CLDN7	PKP2	PKP1	EIF5A2	TWIST2	SOS2	CLDN22	CLDN20	CLDN24	TRAF6	VTN	CLDN23	DSP	WNT9A	CLDN10	CLDN11	CTDSP1	MAP2K3	CLDN14	MAP2K4	MMP15	MAP2K1	CLDN19	MAP2K2	CLDN18	CLDN17	ZEB1	CLDN16	TMPRSS4	GSK3B	WNT8B	GDF15	COL4A4	MPP5	COL4A3	DLK1	COL4A5	MAPK13	FMNL2	KRAS	CRB3	MAPK11	CLDN5	MMP2	SHC1	NOTCH4	STRAP	FOXC2	CLDN1	DLL4	CDH1	MAPK8	MAP2K6	MAPK1	MAPK3	COL4A2	COL4A1	COL4A6	MAPK14	MAPK12	SPARC	NOTCH2	TWIST1	SNAI2	WNT6	PROX1	DLL1	RBPJ	DLL3	SUZ12	PIK3CA	TJP1	EED	RBBP4	NUBPL	MIR6755	EZH2	ID1	CLDN4	CLDN3	ID2	TP53	FZD10	WNT2B	WNT11	WNT2	MIR4683	WNT4	WNT10B	AKT1	FZD3	WNT10A	WNT5B	FZD5	FZD4	WNT7B	CDH2	PIK3R2	FZD7	CLDN15	PIK3R1	FZD9	CLDN12	WNT9B	FZD8	WNT7A	WNT16	SMAD2	TGFB2	SMAD4	SMAD3	ZEB2	TGFB3	TGFBR1	TGFBR2	OCLN	GRB2	NRP2	HIF1A	NOTCH1	HRAS	JAG1	FOXM1	FN1	WNT1	TGFB1	PKD1	MIR6511B1	NR2C2	SOS1	
CYSTEINE AND METHIONINE CATABOLISM%WIKIPATHWAYS_20200610%WP4504%HOMO SAPIENS	Cysteine and methionine catabolism	GOT1	SQRDL	MPST	ETHE1	CSAD	SUOX	CTH	GSS	BHMT	MTR	CDO1	AHCY	CBS	GCLC	MAT1A	
TYPE I COLLAGEN SYNTHESIS IN THE CONTEXT OF OSTEOGENESIS IMPERFECTA%WIKIPATHWAYS_20200610%WP4786%HOMO SAPIENS	Type I collagen synthesis in the context of Osteogenesis imperfecta	MBTPS2	LRP5	LRP6	MBTPS1	FZD1	TNFSF11	BMP1	CREB3L1	TNFRSF11A	SERPINH1	SP7	P4HA2	FKBP10	MIA3	PLOD2	PLOD1	ADAMTS2	TMEM38B	COLGALT1	IFITM5	COL1A1	CRTAP	WNT1	P3H2	COL1A2	P3H1	P4HA1	LOX	P4HB	PPIB	ITPR1	TNFRSF11B	SERPINF1	
SENESCENCE AND AUTOPHAGY IN CANCER%WIKIPATHWAYS_20200610%WP615%HOMO SAPIENS	Senescence and Autophagy in Cancer	IL6ST	BECN1	AMBRA1	MAP1LC3B	RB1CC1	ATG7	UVRAG	PTEN	ATG3	IGF1	CD44	ATG14	ATG13	ATG16L1	ULK1	E2F1	PLAU	MMP14	PCNA	IL3	SQSTM1	RAF1	SERPINE1	PLAT	IRF1	VTN	ATG12	GSN	CDC25B	MAP2K3	BMP2	CEBPB	CDKN2A	MAP2K1	HMGA1	IRF7	IGFBP3	GSK3B	ATG5	CXCL8	CCL3	MLST8	THBS1	IGFBP5	IL1B	INS	AKT1S1	IGFBP7	MAPK1	IL6	MAPK14	SERPINB2	BCL2	MDM2	SPARC	CDKN1A	IFNB1	LAMP1	LAMP2	IL6R	SH3GLB1	GABARAPL2	GABARAPL1	FKBP8	KMT2A	ATG10	GABARAP	IFNG	TNFSF15	MIR29B2	IL24	MAP1LC3A	BMI1	ING1	ING2	MAP1LC3C	RNASEL	IFI16	SRC	CREG1	RSL1D1	TP53	SLC39A2	SLC39A1	SLC39A4	SLC39A3	RB1	CDKN1B	MTOR	COL1A1	PIK3C3	COL10A1	SMAD4	SMAD3	IRF5	INHBA	COL3A1	BRAF	IL1A	JUN	HRAS	FN1	CXCL1	TGFB1	IGF1R	CXCL14	
SIGNALING PATHWAYS IN GLIOBLASTOMA%WIKIPATHWAYS_20200610%WP2261%HOMO SAPIENS	Signaling Pathways in Glioblastoma	AKT2	AKT3	TSC2	PIK3CA	MAP2K5	PIK3C2B	MET	PTEN	EGFR	NF1	CCND1	SRC	E2F1	MSH6	TSC1	FGFR2	PIK3CD	PIK3CB	TP53	CCNE1	PRKCG	RAF1	ATM	PRKCH	RB1	CDKN1B	ERRFI1	BRCA2	PRKCQ	MDM4	CCND2	CDK2	PIK3C2G	PIK3C2A	MAP2K3	ERBB3	MAP2K4	CDKN2A	MAP2K1	MAP2K2	ARAF	NRAS	KRAS	AKT1	SPRY2	PDPK1	PRKCI	PIK3R2	CDK4	PRKCB	PIK3R1	EP300	PDGFRB	PRKCD	FOXO4	PDGFRA	PRKCA	FOXO3	ERBB2	FOXO1	CBL	CDKN2C	MAP2K7	MAP2K6	PLCG2	MAPK1	IRS1	MAPK3	GRB2	BRAF	PRKCZ	MIR1281	FGFR1	CDK6	PIK3CG	MDM2	PLCG1	HRAS	GAB1	BRCA1	CDKN2B	IGF1R	CDKN1A	
IL-9 SIGNALING PATHWAY%WIKIPATHWAYS_20200610%WP22%HOMO SAPIENS	IL-9 Signaling Pathway	MAPK1	GRB2	MAPK3	MIR3960	IL9	JAK3	STAT1	STAT5B	PIK3R2	PIK3R1	IL9R	CDK9	STAT5A	STAT3	IL2RG	MAP2K1	MAP2K2	JAK1	
TYROBP CAUSAL NETWORK%WIKIPATHWAYS_20200610%WP3945%HOMO SAPIENS	TYROBP Causal Network	PYCARD	GPX1	MIR4709	TNFRSF1B	MIR7846	NPC2	NCF2	ZFP36L2	CD84	FKBP15	GIMAP2	LOXL3	TCIRG1	MAF	PPP1R18	LYL1	CD37	IL13RA1	NRROS	RNASE6	LGALS9C	LGALS9B	APBB1IP	SLC7A7	BIN2	RGS1	ELF4	DPYD	SFT2D2	TMEM106A	RBM47	IGSF6	KCNE3	IL18	CAPG	SLC1A5	SAMSN1	ADAP2	ABCC4	CYTL1	LHFPL2	GAPT	RPS6KA1	STAT5A	RUNX3	SPP1	CREB3L2	HLX	TGFBR1	SH2B3	NCKAP1L	TYROBP	ITGAM	IL10RA	ITGB2	CXCL16	C3	ITGAX	GAL3ST4	C1QC	HCLS1	CD4	PLEK	
DNA MISMATCH REPAIR%WIKIPATHWAYS_20200610%WP531%HOMO SAPIENS	DNA Mismatch Repair	POLD3	POLE3	POLD4	MLH1	POLD1	POLD2	POLE	RFC5	RFC3	RFC4	RFC1	EXO1	RFC2	PMS2	RPA1	RPA2	LIG1	MSH6	MSH2	RPA3	PCNA	POLE2	POLE4	
NLR PROTEINS%WIKIPATHWAYS_20200610%WP288%HOMO SAPIENS	NLR Proteins	IKBKG	EPHB2	MAP3K7	CD40	CHUK	ERBB2IP	MAPK8	IKBKB	RELA	
EGFR TYROSINE KINASE INHIBITOR RESISTANCE%WIKIPATHWAYS_20200610%WP4806%HOMO SAPIENS	EGFR Tyrosine Kinase Inhibitor Resistance	AKT2	AKT3	EIF4EBP1	IL6R	SHC4	PIK3R3	SHC3	PIK3CA	MYC	VEGFA	RPS6KB2	MET	PTEN	IGF1	EGFR	NF1	CCND1	SRC	FGFR2	PIK3CD	PIK3CB	PDGFB	NRG1	PRKCG	RAF1	EIF4E	EGF	MTOR	GAS6	SOS2	BCL2L11	NRG2	ERBB3	AXL	MAP2K1	MAP2K2	ARAF	KDR	GSK3B	RPS6	RRAS2	NRAS	MRAS	RRAS	KRAS	AKT1	PDPK1	BAD	SHC2	PIK3R2	PRKCB	PIK3R1	SHC1	TGFA	PDGFRB	PDGFRA	PRKCA	FOXO3	ERBB2	BAX	HGF	PDGFA	PDGFD	PDGFC	PLCG2	MAPK1	MAPK3	GRB2	BRAF	FGFR3	IL6	BCL2	PLCG1	RPS6KB1	HRAS	GAB1	BCL2L1	EIF4E2	STAT3	FGF2	JAK2	SOS1	IGF1R	JAK1	
GPCRS, CLASS A RHODOPSIN-LIKE%WIKIPATHWAYS_20200610%WP455%HOMO SAPIENS	GPCRs, Class A Rhodopsin-like	NPBWR1	NPBWR2	OR6B1	GPR17	GPR15	GPR12	OR2J3	OR2J2	LPAR5	LPAR6	OR6A2	RGL4	OR7C2	OR7C1	GPR18	GPR19	GPR27	OR10J1	GPR25	PTGDR2	GPR21	GPR22	GPR20	OPN1LW	GPR39	OR5F1	GPR37	GPR34	GPR35	GPR32	GPR31	OR5V1	OPN1MW	OR3A3	OR3A2	OR3A1	OR10H1	RABGAP1	OR10H3	GPR45	OR10H2	OR2AG1	RHO	P2RY12	P2RY13	P2RY10	P2RY11	P2RY14	GPR52	GPR1	GPR4	GPR3	GPR6	MAS1	F2RL1	F2RL3	OR1C1	GPR65	GPR63	CYSLTR1	CYSLTR2	ADORA3	OR2D2	GPR75	OR2T1	GPR161	APLNR	OR1A2	OR1A1	OR2C1	SUCNR1	OR5I1	GPR87	GPR85	GPR83	MCHR1	OR2S2	HCAR3	OR1Q1	HCAR1	OR2B6	DRD1	OR2B3	DRD4	OR2B2	NMUR2	NMUR1	OR2A4	OR7A10	OR14J1	OR1G1	MLNR	GPER1	PRLHR	OR8D2	OR7A17	OR1F1	OR2H2	DRD2	OR2H1	ADORA2B	OR7A5	OR10A4	OR10A5	OR1E2	OR1E1	P2RY6	P2RY4	ADRB1	OR8B8	P2RY2	OR2W1	P2RY1	OR12D3	OR1D5	MAS1L	OR1D4	OR1D2	OR2F2	OR2F1	OPN1SW	ACKR4	ACKR2	OR11A1	AGTR1	AGTR2	NPY6R	NPY2R	GRPR	BRS3	MC4R	CCKAR	HTR4	CHRM2	BDKRB2	CHRM3	CCR5	CHRM1	HTR6	CHRM4	GHSR	HTR7	CHRM5	LHCGR	AVPR1B	ADRA1D	ADRA1B	NPY5R	HRH1	AVPR2	NPY1R	HRH2	DRD3	DRD5	HTR1E	OPRM1	FFAR3	AVPR1A	HTR1F	FFAR2	HTR1D	SSTR1	HTR1B	SSTR2	SSTR3	HTR5A	ADRA2C	SSTR4	TRHR	ADRA2B	ADRA2A	SSTR5	MC3R	CCKBR	OPRD1	NPY4R	OPRL1	FPR3	FPR2	MC2R	CXCR1	GALR3	GALR2	GALR1	NTSR1	NTSR2	NMBR	HCRTR2	HCRTR1	MC1R	MC5R	OPRK1	F2RL2	HTR1A	FSHR	CCR10	CCR1	XCR1	CCRL2	CCR9	CCR8	CCR7	CCR6	CCR4	CCR3	CCR2	ADRB2	ADRA1A	C5AR2	CX3CR1	FPR1	CXCR5	OXTR	CXCR4	CXCR3	CXCR2	ADRB3	ADORA1	OPN4	OPN3	PTAFR	GPR50	MTNR1A	MTNR1B	ACKR3	HTR2B	HTR2C	HTR2A	CNR2	CNR1	ADORA2A	GPR68	PTGER4	PTGFR	PTGER1	PTGER2	PTGER3	HRH3	EDNRA	EDNRB	TBXA2R	PTGDR	PTGIR	C3AR1	BDKRB1	F2R	LTB4R	NPFFR2	NPFFR1	RRH	GPR174	GPR173	GPR171	CMKLR1	FFAR1	GPR37L1	OR1I1	LPAR4	
METHIONINE METABOLISM LEADING TO SULPHUR AMINO ACIDS AND RELATED DISORDERS%WIKIPATHWAYS_20200610%WP4292%HOMO SAPIENS	Methionine metabolism leading to Sulphur Amino Acids and related disorders	CDO1	AHCY	CBS	MAT2B	ADK	CSAD	CTH	MAT1A	GNMT	BHMT	MTR	
NANOMATERIAL INDUCED APOPTOSIS%WIKIPATHWAYS_20200610%WP2507%HOMO SAPIENS	Nanomaterial induced apoptosis	BCL2	DIABLO	CFLAR	CASP9	HTRA2	CASP7	FAS	FASLG	AIFM1	PRF1	CASP6	BAX	FADD	BAK1	CASP8	BID	CYCS	ENDOG	CASP3	APAF1	
FACTORS AND PATHWAYS AFFECTING INSULIN-LIKE GROWTH FACTOR (IGF1)-AKT SIGNALING%WIKIPATHWAYS_20200610%WP3850%HOMO SAPIENS	Factors and pathways affecting insulin-like growth factor (IGF1)-Akt signaling	GSK3B	RPTOR	MLST8	PPARGC1A	IGFBP5	EIF2B2	PRKAB1	AKT1	NEB	PTEN	MAP1LC3A	IGF1	WASL	AKT1S1	SMAD2	SMAD3	IRS1	MAPKAP1	NFKB1	RICTOR	EIF4E	TNFRSF1A	PIK3CG	MTOR	RPS6KB1	ITGB1	TRIM63	MSTN	DEPTOR	ACVR2B	ILK	FBXO32	JKAMP	IGF1R	TNFSF9	PLD1	PDK1	
OXIDATION BY CYTOCHROME P450%WIKIPATHWAYS_20200610%WP43%HOMO SAPIENS	Oxidation by Cytochrome P450	CYP2A7	CYP19A1	POR	MIR4651	CYB5R2	CYB5R1	CYB5R4	CYB5R3	CYP2R1	CYB5B	CYB5A	CYP1B1	CYP2G1P	CYP2C19	CYP3A7	CYP2C9	CYP1A1	CYP2W1	CYP20A1	CYP2C18	CYP2E1	CYP3A4	CYP2A13	CYP3A5	CYP2F1	CYP2J2	CYP7B1	CYP4F12	CYP2B6	CYP27B1	CYP24A1	CYP2S1	CYP4B1	CYP26B1	CYP26A1	CYP1A2	CYP4A22	CYP46A1	CYP4Z1	CYP11A1	CYP11B2	CYP2A6	CYP39A1	CYP26C1	CYP2U1	CYP4A11	CYP4F22	CYP4X1	CYP27A1	CYP4F2	CYP4F3	CYP4F8	CYP4F11	CYP27C1	CYP7A1	CYP4V2	CYP2D6	CYP8B1	CYP11B1	CYP17A1	CYP51A1	CYP2C8	CYP3A43	
IL1 AND MEGAKARYOCYTES IN OBESITY%WIKIPATHWAYS_20200610%WP2865%HOMO SAPIENS	IL1 and megakaryocytes in obesity	NLRP3	IRAK1	TIMP1	F2	TIMP2	IL18	IL1B	TLR1	PIK3CA	IFNG	MYD88	SELENBP1	FCER1A	F2R	HBEGF	IL1R1	CCL2	NFKB1	S100A9	PLA2G7	MMP9	CCR3	TLR2	ICAM1	MIR718	
COMPLEMENT ACTIVATION%WIKIPATHWAYS_20200610%WP545%HOMO SAPIENS	Complement Activation	CFB	C1QB	CFD	C1QA	C1S	C1R	C4A	C2	C3	C4B	C6	C7	C8G	C9	CD55	CFP	C5	C8B	C1QC	C8A	MASP2	MASP1	
IL17 SIGNALING PATHWAY%WIKIPATHWAYS_20200610%WP2112%HOMO SAPIENS	IL17 signaling pathway	GSK3B	IL17RD	SP1	AKT1	PIK3CA	CEBPD	IL17RC	IL25	NFKBIB	MAP3K7	IL17RE	MAP3K14	IL17RB	IL17RA	IL17F	IL17D	IL17C	IL17B	IL17A	MAPK1	MAPK3	NFKB1	IKBKB	IKBKG	TRAF6	STAT3	TRAF3IP2	CEBPB	JAK2	TRAF3	JAK1	RELA	
HEART DEVELOPMENT%WIKIPATHWAYS_20200610%WP1591%HOMO SAPIENS	Heart Development	FOXA2	MIR145	GATA4	VEGFA	HAND2	MEF2C	CTNNB1	NFATC4	FOXC2	SMYD1	FOXC1	FOXH1	SRF	SMAD4	TBX2	BHLHE40	SMAD1	HEY1	MAPK1	NKX2-5	TBX1	NFATC3	BMP4	BMPR2	TBX20	IRX4	NOTCH1	PTPN11	TBX5	BMPR1A	VEGFB	ISL1	SHH	VEGFC	HAND1	GATA6	FGF8	FGF10	HEY2	BMP10	NFATC2	MIR1-1	NFATC1	ERBB3	BMP2	PITX2	
REGULATION OF APOPTOSIS BY PARATHYROID HORMONE-RELATED PROTEIN%WIKIPATHWAYS_20200610%WP3872%HOMO SAPIENS	Regulation of Apoptosis by Parathyroid Hormone-related Protein	GSK3B	BCL2L2	AKT1	ITGA6	MYC	GSK3A	BCL2	BCL2A1	PIK3CG	BCL2L10	BCL2L1	BCL2L12	BCL2L13	BCL2L14	BAX	BAK1	BCL2L15	MCL1	BID	BOK	ITGB4	PTHLH	
NANOPARTICLE TRIGGERED AUTOPHAGIC CELL DEATH%WIKIPATHWAYS_20200610%WP2509%HOMO SAPIENS	Nanoparticle triggered autophagic cell death	INSR	ATG5	TSC2	SH3GLB1	BECN1	AMBRA1	BCL2	ATG10	ATG7	UVRAG	MAP1LC3A	ATG3	INS	ULK2	ATG4A	ATG14	ATG16L1	ULK1	ATG12	TSC1	ATG9B	MIR21	VMP1	CHAF1A	
OXYSTEROLS DERIVED FROM CHOLESTEROL%WIKIPATHWAYS_20200610%WP4545%HOMO SAPIENS	Oxysterols derived from cholesterol	CH25H	GPR183	RORC	CYP7A1	DHCR7	ESR2	IL25	CYP7B1	ESR1	CYP27A1	NR1H2	CYP46A1	IL17F	EPHX2	IL17D	IL17C	IL17B	IL17A	
EXRNA MECHANISM OF ACTION AND BIOGENESIS%WIKIPATHWAYS_20200610%WP2805%HOMO SAPIENS	exRNA mechanism of action and biogenesis	DICER1	AGO2	ERI1	MIR3618	XPO5	DGCR8	DROSHA	
EFFECTS OF NITRIC OXIDE%WIKIPATHWAYS_20200610%WP1995%HOMO SAPIENS	Effects of Nitric Oxide	HBA1	NOS3	NOS1	MT-CO1	AOX1	NOS2	MB	XDH	
EIF5A REGULATION IN RESPONSE TO INHIBITION OF THE NUCLEAR EXPORT SYSTEM%WIKIPATHWAYS_20200610%WP3302%HOMO SAPIENS	eIF5A regulation in response to inhibition of the nuclear export system	IGF2BP1	EIF5A	XPO1	XPO4	
TRIACYLGLYCERIDE SYNTHESIS%WIKIPATHWAYS_20200610%WP325%HOMO SAPIENS	Triacylglyceride Synthesis	DGAT2	GPD1	LIPE	DGAT1	AGPAT4	MIR6848	AGPAT5	AGPAT2	GPAM	MOGAT3	MOGAT2	MOGAT1	PNPLA2	PPAP2C	AGPAT1	LIPC	AGPAT3	LIPF	MIR6721	GNPAT	PPAP2B	PPAP2A	AGPS	GK	LPL	GK2	
GENES INVOLVED IN MALE INFERTILITY%WIKIPATHWAYS_20200610%WP4673%HOMO SAPIENS	Genes involved in male infertility	KDM3A	HIST3H3	FAS	FASLG	CDK9	AGO2	MIR3960	ATM	LTF	MMP9	DND1	MTR	RFC1	TNF	CYP26B1	HMGA1	RGS9	THBS1	CAT	NOS2	ESR2	MMP2	DAZL	AR	GNAO1	MSH5	APOB	INSR	HLA-DRA	MTHFR	NOS1	NOS3	SOD3	ARNTL	SOD2	CCNK	BCL2	PRDM9	MDM2	CCNT2	SIRPG	MAS1L	EPSTI1	SLC16A7	MIR4467	EPPIN	RAG1	NANOS1	USP8	VCX3A	PSAT1	PRM2	LIG4	CLOCK	POLB	PRM3	SPATA17	FOLH1	MSH4	TSSK6	TSSK4	DDX4	PEMT	MIR5090	DAZ4	DAZ3	VCX	UBR2	GPX1	DAZ2	SIRPA	DAZ1	KLK2	STRA8	AHR	UBD	MOV10L1	TMEM132E	UBE2B	XRCC4	SRD5A2	XRCC5	XRCC2	XRCC3	CYP1A1	XPC	TAS2R38	PUM2	PIWIL2	CRISP2	PIWIL1	PON2	PIWIL4	PON1	PIWIL3	SPO11	YBX2	HIST1H4A	CHD2	HORMAD2	HORMAD1	MIR3175	MSMB	ERCC1	POLG	PRMT6	ERCC2	PACRG	CCDC36	MLH1	TEX15	ETV5	H2BFWT	AHRR	DDX20	CXXC1	ABLIM1	BRCA2	OR2W3	ABCB1	USP26	SEPT12	PEX10	LRWD1	CDC42BPA	REC8	MLH3	CTCFL	SEMG1	TRIP13	BRDT	CCNA1	PARP1	SHMT1	CLU	BHMT	MIR6778	EP300	MIR6843	SOX5	ESR1	SLC46A1	MTRR	MTHFD1	MIR1281	TCN2	CREBBP	CCNT1	PMS2	PRM1	CYP17A1	NQO1	NFE2L2	
MITOCHONDRIAL CIII ASSEMBLY%WIKIPATHWAYS_20200610%WP4921%HOMO SAPIENS	Mitochondrial CIII assembly	UQCC3	UQCC2	UQCRC1	BCS1L	TTC19	LYRM7	UQCRC2	CYC1	UQCRB	UQCR11	UQCC1	UQCR10	UQCRH	UQCRQ	MT-CYB	UQCRFS1	
FOCAL ADHESION-PI3K-AKT-MTOR-SIGNALING PATHWAY%WIKIPATHWAYS_20200610%WP3932%HOMO SAPIENS	Focal Adhesion-PI3K-Akt-mTOR-signaling pathway	AKT2	FGF6	LPAR5	FGF9	LPAR6	TCL1B	TCL1A	FGF20	PELO	CASP9	EPAS1	FGF22	LPAR2	IGF1	LPAR3	CAB39L	HIF3A	FGF17	STRADA	FGF14	PHLPP2	FGF19	ULK1	COL11A1	FGF12	COL11A2	FGF11	CSHL1	RAB11B	CRTC2	IL3RA	CSF3R	FGFR2	EIF4E1B	PIK3CD	PFKFB1	PIK3CB	PFKFB3	CSH1	RAB14	EFNA4	PPP2R5B	EFNA1	EFNA3	EFNA2	TBC1D1	PPP2R3C	HSP90B1	EIF4B	ANGPT4	EPOR	MIR3652	EFNA5	RAB10	EGF	PIK3IP1	PPP2R2D	MAP2K1	MAP2K2	RPS6	PGF	PRLR	INS	FOXO3	FOXO1	INSR	MDM2	FGF10	FGF1	ITGB1	FLT1	ITGB5	ITGB3	ITGAV	CDKN1A	HSP90AA1	PIK3CA	LAMC2	THBS3	IL4R	PIK3C2B	CHRM2	CHRM1	FGF16	PRKAA1	PRKAA2	NGF	FGF7	EIF4E	MTOR	COL1A1	COL1A2	CSF3	CSF1	FGF3	FGF4	KDR	RPTOR	EPHA2	PIK3R2	PIK3R1	GHR	PDGFRB	PDGFRA	CREB3L3	SPP1	CREB3L4	CREB3L1	COL2A1	CSF1R	CREB3L2	PDGFA	CAB39	PDGFD	PTK2	MIR1181	PDGFC	KITLG	COL3A1	NGFR	IRS1	CDC37	GRB2	ITGA10	ITGA11	CREB5	FGFR4	FGFR3	STK11	FGFR1	HIF1A	FIGF	FGF18	DDIT4	RELN	ITGA2B	FLT4	VEGFB	ITGB2	VEGFC	PIK3CG	IKBKB	PPP2CB	FGF8	ITGAE	TNC	ITGAL	HRAS	IKBKG	PPP2R1B	COMP	ITGAX	TNN	PPP2R5E	ITGB8	PPP2R1A	TNR	ITGB7	CHAD	ITGB6	COL5A3	COL5A2	PPP2R5A	ITGA4	PPP2R5D	COL6A2	ITGA2	TNXB	SOS1	THBS4	PPP2R3A	PPP2R5C	PPP2R2C	AKT3	PPP2CA	ITGAD	PPP2R2B	EIF4EBP1	KIT	ITGA8	TSC2	RHEB	ITGA7	ITGA6	GNG10	VEGFA	ITGA5	RPS6KB2	MET	PTEN	GNG12	GNG11	ITGA9	GNG13	ELAVL1	EGFR	GNB2	GNB1	GNB4	GNB3	ITGB4	EPO	TEK	GNGT1	SLC2A3	PDGFB	GNGT2	ANGPT2	ANGPT1	RAF1	JAK3	SREBF1	IBSP	ACACA	LAMB2	ITGA3	IL7R	VTN	FGF13	HSP90AB1	PHLPP1	LAMC1	GSK3B	GNG3	NRAS	GNG2	COL4A4	LAMA5	GNG5	GNG4	KRAS	MLST8	THBS1	GNG7	GNG8	PDPK1	NOS2	BAD	LAMB1	MIR4758	PFKFB2	LPAR1	CREB1	AKT1S1	IL2RA	MAPK1	PFKFB4	MAPK3	NOS1	NOS3	COL4A2	COL4A1	COL4A6	CREB3	MIR4260	LAMC3	RPS6KB1	LAMA2	ATF6B	LAMA1	IFNA7	LAMA4	LAMA3	LAMB3	JAK2	THBS2	COL5A1	JAK1	IFNAR2	IFNB1	IL6R	IRS4	IRS2	IL2	LIPE	IFNAR1	TSC1	PIK3R4	CDKN1B	OSMR	OSM	PIK3C2A	GYS2	GYS1	IL2RG	PRL	IL2RB	ATF2	PPARGC1A	AKT1	PIK3R5	FOXA1	VWF	F2R	HGF	RAB2A	ATF4	SLC2A1	SLC2A2	SLC2A4	FN1	FGF21	EIF4E2	FGF2	RAB8A	IGF1R	LPAR4	
NUCLEOTIDE METABOLISM%WIKIPATHWAYS_20200610%WP404%HOMO SAPIENS	Nucleotide Metabolism	POLG	DHFR	POLD1	HPRT1	PRPS2	PRPS1	SRM	ADSL	RRM1	RRM2	OAZ1	NME1-NME2	RRM2B	IMPDH1	ADSS	POLA1	MTHFD2	POLB	SAT1	
LUNG FIBROSIS%WIKIPATHWAYS_20200610%WP3624%HOMO SAPIENS	Lung fibrosis	IGF1	IL12B	CXCL2	PLAU	IL4	IL5	MECP2	MT2A	FGF7	PDGFB	CCL2	MMP9	CCR3	HMOX1	CCR2	EGF	TNF	CTGF	CCL11	CSF3	CSF2	SFTPC	DSP	CEBPB	CYSLTR2	CCL5	CXCL8	CCL4	TIMP1	CCL3	TERT	SFTPA2	IL13	IL1B	SERPINA1	MMP2	EDN1	CALCA	SFTPA1	TGFA	SPP1	PTX3	HGF	PDGFA	SKIL	CMA1	ELN	FAM13A	OBFC1	SMAD7	ELMOD2	ATP11A	BMP7	GREM1	RTEL1	PARN	DPP9	IL6	MUC5B	FGF1	TGFB1	FGF2	NFE2L2	
NANOPARTICLE TRIGGERED REGULATED NECROSIS%WIKIPATHWAYS_20200610%WP2513%HOMO SAPIENS	Nanoparticle triggered regulated necrosis	RIPK1	TNF	RIPK3	PARP1	FADD	CASP8	MAPK8	TRADD	TNFRSF1A	TICAM1	PLA2G4A	FTL	
INTERACTIONS BETWEEN IMMUNE CELLS AND MICRORNAS IN TUMOR MICROENVIRONMENT%WIKIPATHWAYS_20200610%WP4559%HOMO SAPIENS	Interactions between immune cells and microRNAs in tumor microenvironment	CXCL10	CD86	CD80	IL4R	IL2RA	TGFB2	IL4	TGFB3	TLR7	TGFBR2	CCL2	MIR23A	SOCS1	NFKB1	IRAK4	TLR4	CTLA4	STAT6	NFKB2	PIAS3	TLR8	TRAF6	CD274	MIR203A	MIR212	TGFB1	MIR210	STAT3	IL2RG	MIR138-1	MIR27A	IL2RB	PDCD1	CCL5	
SYNAPTIC SIGNALING PATHWAYS ASSOCIATED WITH AUTISM SPECTRUM DISORDER%WIKIPATHWAYS_20200610%WP4539%HOMO SAPIENS	Synaptic signaling pathways associated with autism spectrum disorder	AKT2	AKT3	GRIN2D	EIF4EBP1	PRKAB2	ARC	BDNF	TSC2	PIK3R3	PRKAB1	RHEB	PIK3CA	GRIN2A	PTEN	HOMER1	PRKAA1	DLG4	PRKAA2	MIR5004	NF1	TSC1	NTRK2	PIK3CD	PIK3CB	MTOR	GRM1	CAMK2B	GRIN2B	GRIN1	CAMK4	UBE3A	GSK3B	RPTOR	CACNA1C	NRAS	KRAS	AKT1	GRIN2C	PIK3R2	PIK3R1	MAPK1	MAPK3	RPS6KB1	HRAS	SYNGAP1	PRKAG1	PRKAG2	PRKAG3	GRIN3B	GRIN3A	
REGUCALCIN IN PROXIMAL TUBULE EPITHELIAL KIDNEY CELLS%WIKIPATHWAYS_20200610%WP4838%HOMO SAPIENS	Regucalcin in proximal tubule epithelial kidney cells	G3BP1	SEC16B	RGN	MCU	AKT1	PIK3CA	CALCA	CASP9	TNFSF11	SMAD2	BAX	SMAD4	CASP8	FFAR3	PTH	TGFBR1	CASP3	APAF1	TRPV5	MAPK1	NOS1	BRAF	RAF1	TNFRSF1A	PRKCQ	ACTA2	MTOR	PPP3R1	PDE1B	BAK1	TGFB1	MAP3K5	RELA	
CAFFEINE AND THEOBROMINE METABOLISM%WIKIPATHWAYS_20200610%WP3633%HOMO SAPIENS	Caffeine and Theobromine metabolism	NAT2	CYP2A6	CYP1A2	XDH	
MRNA PROCESSING%WIKIPATHWAYS_20200610%WP411%HOMO SAPIENS	mRNA Processing	DICER1	SRP54	SNRPB2	RNGTT	DDX1	METTL3	HNRNPD	SPOP	HNRNPAB	HNRNPH1	NCBP2	SMC1A	NONO	SFPQ	RBM39	HNRNPR	SNRPD2	MIR1234	SNRPD1	CLP1	MIR4745	PAPOLA	SNRPD3	TXNL4A	PSKH1	SNRPN	PRPF4B	CDC40	SRRM1	PRPF4	PRPF6	PRPF3	XRN2	SNRPG	SRSF2	SRSF3	PPM1G	SNRPE	CD2BP2	SRSF4	SNRPF	SREK1	SRSF5	SRSF6	SRSF7	SNRPA	SNRPB	SRSF9	RNU2-1	DDX20	TMED10	DHX8	CSTF3	CSTF2	PRMT1	PRPF8	PCBP2	CSTF1	DHX38	SRPK2	CPSF4	CPSF1	CPSF3	CPSF2	YBX1	CLK4	CLK3	HNRNPU	CLK2	LSM2	CLK1	HNRNPL	HNRNPM	LSM7	RNPS1	HNRNPC	CLASRP	SUGP2	SUGP1	CELF1	CELF2	CELF4	PTBP2	HNRNPK	PTBP1	MIR6849	SNRNP70	DHX15	DHX16	RBM5	MIR7-1	DHX9	RBM17	NCBP1	PRMT2	PRPF40A	MIR636	PRPF18	NHP2L1	SNRPA1	HNRNPH2	DNAJC8	SF3B4	SF3B5	FUS	SF3B2	EFTUD2	SF3B3	SFSWAP	RNMT	SRSF1	CSTF2T	U2AF1	SRPK1	NXF1	POLR2A	PABPN1	U2AF2	TRA2B	HNRNPA1	SRSF10	SF3B1	SF3A3	SF3A1	SF3A2	MIR939	NUDT21	SNRNP40	PHF5A	HNRNPA2B1	RBMX	SUPT5H	
NUCLEOTIDE GPCRS%WIKIPATHWAYS_20200610%WP80%HOMO SAPIENS	Nucleotide GPCRs	ADORA2A	ADORA2B	LTB4R	P2RY6	P2RY4	LPAR6	P2RY2	ADORA1	P2RY1	ADORA3	LPAR4	
MIRNA REGULATION OF DNA DAMAGE RESPONSE%WIKIPATHWAYS_20200610%WP1530%HOMO SAPIENS	miRNA Regulation of DNA Damage Response	CCNB2	MIR222	MIR145	CCNG1	MIR221	CCNE2	CCND3	MYC	BBC3	CASP9	PIDD1	FAS	CDK5	PML	CCND1	DDB2	E2F1	CASP8	MIR20A	MRE11A	MIR17	MCM7	MIR373	CASP3	MIR19B1	RAD50	APAF1	TP53	MIR19A	GADD45B	MIR92A1	CCNE1	MIR17HG	GADD45A	NBN	GADD45G	ATM	RB1	CDKN1B	H2AFX	MIR3191	CCND2	MIR3190	CDK2	RFC1	CHEK1	RPA2	PMAIP1	CDC25A	TNFRSF10B	CYCS	CDC25C	PRKDC	CCNB3	CCNB1	CDK1	SMC1A	ATR	CDK4	HUS1B	MIR106B	CREB1	TLK2	RRM2B	CDC20B	MIR449B	SFN	MIR449A	BAX	FANCD2	ATRIP	SESN1	ABL1	RAD52	BID	RAD51	RAD17	RAD1	RAD9A	CDK6	MDM2	TP53AIP1	CHEK2	BRCA1	MIR203A	MIR16-1	MIR210	TLK1	MIR181A1	CDKN1A	
PROPROTEIN CONVERTASE SUBTILISIN/KEXIN TYPE 9 (PCSK9) MEDIATED LDL RECEPTOR DEGRADATION%WIKIPATHWAYS_20200610%WP2846%HOMO SAPIENS	Proprotein convertase subtilisin/kexin type 9 (PCSK9) mediated LDL receptor degradation	PCSK9	MIR6886	LDLR	
SLEEP REGULATION%WIKIPATHWAYS_20200610%WP3591%HOMO SAPIENS	Sleep regulation	GHRH	GHRL	PTGDS	IL18	NPY2R	ADORA1	PTGDR	CHRNB2	FOS	CACNA1I	GRIN2A	DRD1	ADORA2A	UTS2	NPAS2	DRD3	BTBD9	DRD2	STAR	OXT	UTS2R	MRGPRX2	IL6	SLC29A1	CRH	MTNR1B	DLAT	HCRTR2	ADA	HCRTR1	AHCY	PER3	OXTR	NPS	CST3	TH	HTR2A	NLGN1	
HIPK2 IN KIDNEY FIBROSIS%WIKIPATHWAYS_20200610%WP4751%HOMO SAPIENS	HIPK2 in kidney fibrosis	HIPK2	SIAH1	
TOLL-LIKE RECEPTOR SIGNALING RELATED TO MYD88%WIKIPATHWAYS_20200610%WP3858%HOMO SAPIENS	Toll-like Receptor Signaling related to MyD88	TOLLIP	IRAK1	TLR1	TLR9	MYD88	TLR6	TICAM1	TLR3	TLR7	MAPK1	IKBKE	NFKB1	IRAK4	TLR5	TLR4	TIRAP	NFKB2	REL	TLR8	IKBKB	TBK1	TLR2	IKBKG	RELB	TRAF6	CHUK	TICAM2	MIR718	IRF3	TRAF3	IRF7	RELA	
TNF ALPHA SIGNALING PATHWAY%WIKIPATHWAYS_20200610%WP231%HOMO SAPIENS	TNF alpha Signaling Pathway	GLUL	PPP2CA	HSP90AA1	RIPK3	CSNK2A1	NFKBIE	SMPD2	CASP9	TNFAIP3	CASP7	KSR1	MAP3K8	TAB1	MAP3K14	CASP8	FBXW11	CASP3	APAF1	TNFRSF1B	CCL2	TRAF1	MIR7846	RAF1	MADD	BIRC2	TRADD	TNFRSF1A	DIABLO	TBK1	TNF	TRAF2	RFK	SELE	BIRC3	NOX1	MAP3K5	MAP4K2	NFKBIA	MAP2K3	MAP2K4	BTRC	TANK	CUL1	RIPK1	NRAS	MAP3K1	PLK1	TAB3	TAB2	KRAS	TRAP1	MAP3K3	AKT1	BAD	CFLAR	NFKBIB	MAP3K7	TXN	FADD	BAX	MAPK9	BID	MAPK8	MAP2K7	MAP2K6	MIR1181	MAPK1	CDC37	MAPK3	NFKB1	GRB2	SKP1	CYBA	PRKCZ	NFKB2	REL	IL6	PYGL	OTUD7B	IKBKB	PSMD2	RAC1	KSR2	CREBBP	HRAS	PTPRCAP	JUN	IKBKG	NSMAF	NOXO1	BCL2L1	RFFL	CHUK	SOS1	
REGULATORY CIRCUITS OF THE STAT3 SIGNALING PATHWAY%WIKIPATHWAYS_20200610%WP4538%HOMO SAPIENS	Regulatory circuits of the STAT3 signaling pathway	IL20RB	SETD7	CSF2RA	SOCS3	MAPK4	AGTR1	IL21R	IL10RB	IFNGR1	AGTR2	IL12RB2	MAPK15	PTPRD	IL6ST	IL22RA1	IL6R	IFNGR2	IL5RA	IFNLR1	TYK2	STMN1	DUSP2	IFNAR1	EGFR	SRC	MIR3917	IL3RA	CSF3R	CSF2RB	RICTOR	CTF1	JAK3	MAPK7	PIAS3	LIFR	OSMR	MTOR	IL9R	IL7R	F2RL3	IL2RG	IL2RB	RPTOR	MAPK6	MAPK13	MAPK10	MLST8	MAPK11	GHR	PRKCB	PDGFRB	AKT1S1	PDGFRA	IL2RA	IL15RA	F2R	MAPK9	MAPK8	F2RL2	MAPK1	MAPKAP1	MAPK3	PTPRC	MAPK14	IL10RA	MAPK12	TRIM28	CREBBP	STAT3	PTPRT	DEPTOR	CNTFR	JAK2	MPL	IL27RA	JAK1	IL11RA	IFNAR2	IL20RA	
ESC PLURIPOTENCY PATHWAYS%WIKIPATHWAYS_20200610%WP3931%HOMO SAPIENS	ESC Pluripotency Pathways	AKT2	AKT3	MAPK4	FGF6	WNT5A	IL6ST	LRP5	FGF9	LRP6	DVL1	MAP2K5	FZD1	FGF20	FZD2	WNT3A	FGF22	LIF	PTEN	CTNNB1	FZD6	WNT3	FGF17	FGF14	FGF19	EGFR	APC	FGF12	FGF11	FGFR2	PIK3CD	PDGFB	RAF1	BMPR2	MAPK7	EGF	MIR6808	FGF13	MAP2K3	MAP2K1	MAP2K2	ARAF	GSK3B	SEPP1	BMPR1B	MAP2K6	MAPK1	MAPK12	MDM2	FGF10	FGF1	WNT6	JAK1	FGF16	ACVR1	ACTR2	ERAS	HNF1A	FGF7	PTPN11	LIFR	MTOR	FGF3	FGF4	FGF5	WNT2B	WNT11	DVL2	MAPK6	DVL3	ELK1	WNT2	MIR4683	WNT4	WNT10B	AKT1	FZD3	WNT10A	FOS	WNT5B	FGF23	FZD5	FZD4	WNT7B	PIK3R2	FZD7	FZD9	WNT9B	FZD8	PDGFRB	WNT7A	PDGFRA	WNT16	NOG	SMAD4	PDGFA	AXIN1	SMAD1	SMAD9	SMAD6	SMAD5	SMAD7	GRB2	BRAF	BMP4	FGFR4	FGFR3	FGFR1	FGF18	BMPR1A	FGF8	JUN	HRAS	GAB1	WNT1	FGF21	STAT3	FGF2	SOS1	
INTEGRIN-MEDIATED CELL ADHESION%WIKIPATHWAYS_20200610%WP185%HOMO SAPIENS	Integrin-mediated Cell Adhesion	AKT2	AKT3	ITGAD	MAPK4	PAK1	ITGA8	SHC3	ITGA7	ITGA6	PAK2	MAP2K5	ITGA5	CAPNS1	ITGA9	PAK6	PAK3	CAPN2	RAPGEF1	PAK4	ITGB4	CAV3	CAV2	RAF1	VCL	PXN	MAPK7	RHO	VAV3	ITGA3	CAV1	MYLK2	MAP2K3	MAP2K1	MAP2K2	ILK	ARAF	MAPK10	SEPP1	PDPK1	SHC1	RAP1B	RAP1A	MAP2K6	MAPK1	MAPK12	ITGB1	SORBS1	ITGB5	ITGB3	ITGAV	CRK	RAC3	ROCK1	SRC	ROCK2	CAPN9	CAPN6	CAPN7	CAPN5	CAPN3	CDC42	CAPN1	TNS1	MYPN	ARHGEF7	FYN	GIT2	CSK	CAPN11	CAPN10	MIR6852	TLN1	BCAR1	MAPK6	AKT1	PIK3R2	PTK2	VASP	ITGA10	GRB2	ITGA11	BRAF	ITGAM	ITGA2B	ITGB2	ITGAE	ZYX	ITGAL	RAC1	RAC2	HRAS	ITGAX	ITGB8	ITGB7	ITGB6	VAV2	ITGA4	ITGA2	ITGA1	SOS1	DOCK1	
SARS-COV-2 AND ANGIOTENSIN-CONVERTING ENZYME 2 (ACE2) RECEPTOR: MOLECULAR MECHANISMS AND POTENTIAL THERAPEUTIC TARGET%WIKIPATHWAYS_20200610%WP4883%HOMO SAPIENS	SARS-CoV-2 and Angiotensin-converting enzyme 2 (ACE2) receptor: Molecular mechanisms and potential therapeutic target	ACE2	ACE	AGTR1	TMPRSS2	REN	MAS1	AGT	
DNA IR-DAMAGE AND CELLULAR RESPONSE VIA ATR%WIKIPATHWAYS_20200610%WP4016%HOMO SAPIENS	DNA IR-damage and cellular response via ATR	SP1	XRCC5	XPA	PML	E2F1	MSH2	PCNA	MRE11A	USP1	SMARCAL1	RAD50	TP53	MLH1	NBN	CDC45	ATM	BRCA2	H2AFX	CDK2	RPA1	CHEK1	RPA2	MDC1	DCLRE1A	UBE2D3	HERC2	UIMC1	CLK2	MIR4741	TOPBP1	UPF1	RMI1	TOP3A	CDC25C	RECQL	SMARCC2	HUS1	PRKDC	EEF1E1	MCPH1	MCM2	BRCC3	PLK1	PPM1D	BRIP1	PARP1	WRN	RECQL5	RBBP8	TP53BP1	CLSPN	BARD1	CDK1	SMC1A	FANCI	ATR	POLN	SHFM1	FANCA	PALB2	TDP1	RFWD3	FAM175A	FANCD2	ATRIP	RAD52	RAD51	RAD17	RAD1	RAD9A	BCL6	CEP164	MDM2	TRIM28	FOXM1	EXO1	IKBKG	CHEK2	FEN1	BRCA1	POLB	
BUTYRATE-INDUCED HISTONE ACETYLATION%WIKIPATHWAYS_20200610%WP2366%HOMO SAPIENS	Butyrate-induced histone acetylation	ACLY	AKT1	
BMP SIGNALING PATHWAY IN EYELID DEVELOPMENT%WIKIPATHWAYS_20200610%WP3927%HOMO SAPIENS	BMP Signaling Pathway in Eyelid Development	MAP3K1	SMAD5	MAPK3	SFRP1	BMP4	NOTCH1	SHH	INHBB	FGF10	JUN	TGFA	FOXC2	FOXC1	EGFR	SMAD4	MAPK9	FGFR2	SMAD1	DKK2	PITX2	
PROTEASOME DEGRADATION%WIKIPATHWAYS_20200610%WP183%HOMO SAPIENS	Proteasome Degradation	PSMA1	PSMA2	PSME3	PSME1	PSME2	PSMD10	UBA7	RPN2	RPN1	PSMB10	PSMA7	PSMB6	IFNG	PSMB7	UBE2B	PSMB4	PSMB5	PSMB2	PSMB3	HLA-B	PSMB1	HLA-C	PSMB9	PSMC5	HLA-A	PSMC3	HLA-F	PSMC1	HLA-G	MIR7703	PSMD8	HLA-E	PSMC2	PSMD7	UBA1	PSMD11	H2AFZ	UBC	H2AFX	UBE2D3	PSMD4	PSMC6	PSMC4	UBE2D2	NEDD4	PSMD12	PSMD13	PSMD2	MIR5193	UBE2D1	PSMD9	UCHL1	PSMD6	PSMD5	PSMD3	PSMD1	HIST1H2AB	UCHL3	PSMA5	PSMB8	PSMA6	UBB	PSMA3	PSMA4	
LIDOCAINE METABOLISM%WIKIPATHWAYS_20200610%WP2646%HOMO SAPIENS	Lidocaine metabolism	CYP3A4	CYP1A2	
MITOCHONDRIAL CIV ASSEMBLY%WIKIPATHWAYS_20200610%WP4922%HOMO SAPIENS	Mitochondrial CIV Assembly	TACO1	COX18	HIGD1A	MT-CO2	PET117	MT-CO3	COX14	COA6	COX10	COA3	COX15	PET100	CMC1	COX7A2	TMEM177	PNKD	SCO2	SMIM20	COX20	COX11	COX7B	COX4I1	COX7C	COX8A	SURF1	COX5B	COX5A	NDUFA4	COX6C	MT-CO1	COX6A1	COX17	COX6B1	COX19	COX16	
HEPATITIS C AND HEPATOCELLULAR CARCINOMA%WIKIPATHWAYS_20200610%WP3646%HOMO SAPIENS	Hepatitis C and Hepatocellular Carcinoma	LEF1	IL6R	MYC	BIRC5	VEGFA	CASP9	CASP7	FASLG	CD44	CCND1	HNF1A	CASP3	TP53	PTGS2	PODXL	CXCR1	PTPN11	BIRC3	CXCL8	AKT1	MMP1	NOS2	RRM2	SMAD4	SMAD3	MAPK8	TGFBR1	MIR744	MYOF	FRZB	CTTN	MAPK3	NFKB1	GRB2	COL4A2	HIF1A	MAPK14	IL6	RAC1	JUN	BCL2L1	VAV2	BRCA1	UCHL1	E2F2	TGFB1	STAT3	SOS1	JAK1	CDKN1A	
MELANOMA%WIKIPATHWAYS_20200610%WP4685%HOMO SAPIENS	Melanoma	AKT2	AKT3	PAK1	KIT	PIK3R3	PIK3CA	GRIN2A	PTEN	ETS1	POLK	NF1	CCND1	DDB2	E2F1	CALM3	CALM1	CALM2	PIK3CD	PIK3CB	TP53	LAMTOR3	GADD45B	GADD45A	GADD45G	RAF1	VCL	E2F3	RB1	GRM3	SOS2	BAK1	ERBB4	CDKN2A	MAP2K1	MAP2K2	ARAF	KDR	NRAS	ELK1	KRAS	AKT1	FOS	BAD	SHC2	PIK3R2	CDK4	PIK3R1	CREB1	CALML5	CALML6	CALML3	CALML4	BAX	MITF	CDH1	MAPK1	STK19	MAPK3	GRB2	PREX2	BRAF	CDK6	MDM2	RAC1	HRAS	E2F2	SOS1	CDKN1A	
EICOSANOID METABOLISM VIA LIPO OXYGENASES (LOX)%WIKIPATHWAYS_20200610%WP4721%HOMO SAPIENS	Eicosanoid metabolism via Lipo Oxygenases (LOX)	PTGR1	ACAA1	CYP4A11	ALOX5	ACOX2	ACOX1	EHHADH	CYP4F2	ACOX3	PPARA	ALOX15B	PPARD	ALOX15	FPR2	ALOX12	LTC4S	TRPV1	LTA4H	GGT5	TRPA1	PTGR2	LTB4R2	CYP4F12	DPEP1	LTB4R	HPGD	CYP4A22	CYSLTR1	CYSLTR2	
HOST-PATHOGEN INTERACTION OF HUMAN CORONA VIRUSES - MAPK SIGNALING%WIKIPATHWAYS_20200610%WP4877%HOMO SAPIENS	Host-pathogen interaction of human corona viruses - MAPK signaling	ATF2	MAP3K1	MAPK13	MAPK10	MAPK11	FOS	RPS6KA3	RPS6KA1	RPS6KA2	MAP3K9	MAP3K4	MAPK9	MAPK8	MAP2K7	MAP2K6	MAPK1	BST2	MAPK3	RAF1	EIF4E	DDIT3	MAP3K10	MAPK14	MAPK12	BCL2	MAP3K11	JUN	IFITM1	JUNB	IFITM3	MAP2K3	IFITM2	MAP2K4	MAP2K1	IFI27	MAP2K2	
GASTRIC CANCER NETWORK 2%WIKIPATHWAYS_20200610%WP2363%HOMO SAPIENS	Gastric Cancer Network 2	AHCTF1	DSCC1	CHTF18	MTDH	MYC	PLAC8	FANCI	CHTF8	BRIX1	LBR	ATAD2	CTNNB1	CACYBP	FAM91A1	RNF144B	MIR7108	UBE2T	SNURF	EGFR	CD48	LMNB2	S100A6	RAD17	TP53	TOP2A	CEBPZ	OTUD5	RFC3	RFC4	COL9A1	UBE2C	COL9A3	
PYRIMIDINE METABOLISM AND RELATED DISEASES%WIKIPATHWAYS_20200610%WP4225%HOMO SAPIENS	Pyrimidine metabolism and related diseases	DPYD	GLS2	TYMS	DPYS	CAD	UPB1	DHODH	TYMP	NT5C3A	NT5C	CPS1	TK2	UMPS	OTC	RRM1	RRM2	RRM2B	
MATRIX METALLOPROTEINASES%WIKIPATHWAYS_20200610%WP129%HOMO SAPIENS	Matrix Metalloproteinases	MMP19	TIMP3	TIMP1	TIMP2	MMP1	MMP2	MMP13	MMP12	MMP10	MMP14	MMP3	MMP7	MMP8	MMP9	TNF	TCF20	MMP21	MMP20	MMP24	MMP27	MMP26	MMP28	MMP15	TIMP4	MMP11	MMP25	BSG	MMP16	MMP23B	MMP17	
EXERCISE-INDUCED CIRCADIAN REGULATION%WIKIPATHWAYS_20200610%WP410%HOMO SAPIENS	Exercise-induced Circadian Regulation	HSPA8	GSTM3	NR1D2	DNAJA1	HLA-DMA	CEBPB	PPP1R3C	TAB2	CLDN5	SUMO1	DAZAP2	NCKAP1	FAM47E-STBD1	BTG1	SUMO3	ERC2	NCOA4	ZFR	GFRA1	ETV6	PIGF	HIST1H2BN	TOB1	TUBB3	PURA	RBPMS	AZIN1	VAPA	MYF6	CBX3	QKI	G0S2	IDI1	SF3A3	KLF9	ARNTL	HERPUD1	GSTP1	PPP2CB	UGP2	UCP3	MIR6883	EIF4G2	PER2	PER1	CRY2	CRY1	CLOCK	PSMA4	
TRANSCRIPTION CO-FACTORS SKI AND SKIL PROTEIN PARTNERS%WIKIPATHWAYS_20200610%WP4533%HOMO SAPIENS	Transcription co-factors SKI and SKIL protein partners	LATS2	SKI	TEAD4	ING2	PRMT5	HDAC1	NF1	TEAD1	TEAD2	TEAD3	SATB2	MERTK	STK3	HDAC3	MECP2	SIN3A	SKIL	LATS1	
ALANINE AND ASPARTATE METABOLISM%WIKIPATHWAYS_20200610%WP106%HOMO SAPIENS	Alanine and aspartate metabolism	GAD2	GOT1	DARS	AGXT	GOT2	ASPA	ASS1	ABAT	GPT	ASL	PC	GAD1	
NUCLEAR RECEPTORS%WIKIPATHWAYS_20200610%WP170%HOMO SAPIENS	Nuclear Receptors	ROR1	RORC	MIR1469	ESR2	THRA	NR5A1	AR	NR3C1	RORA	ESR1	RARA	PGR	NR2F2	PPARG	PPARA	PPARD	RARG	RXRB	NR1D2	RXRA	NR2F6	NR1I3	NR1I2	RXRG	NR1H3	VDR	ESRRA	NR2E1	NR1H2	HNF4A	NR4A1	ESRRB	NR4A2	RARB	NR2C2	NR2F1	THRB	NR0B1	NR5A2	
MAMMARY GLAND DEVELOPMENT PATHWAY - PREGNANCY AND LACTATION (STAGE 3 OF 4)%WIKIPATHWAYS_20200610%WP2817%HOMO SAPIENS	Mammary gland development pathway - Pregnancy and lactation (Stage 3 of 4)	PNCK	USF2	TTC9	GJB2	GAL	ELF5	CSN2	MYC	PRLR	ESR2	NR3C1	TNFSF11	ERBB2	ATP2C2	EGFR	CCND1	ESR1	PGR	TNFRSF11A	YY1	CEBPA	EIF4E	PTPN1	BCL2L1	CAV1	CHUK	ERBB3	CEBPB	PRL	ERBB4	JAK2	TPM3	
CANCER IMMUNOTHERAPY BY PD-1 BLOCKADE%WIKIPATHWAYS_20200610%WP4585%HOMO SAPIENS	Cancer immunotherapy by PD-1 blockade	CD8A	NFKB1	NFATC3	HLA-DRB1	PTPN11	IFNG	ZAP70	JUN	NFAT5	PDCD1LG2	NFATC4	CD3D	BATF	NFATC2	HLA-A	CD274	STAT3	NFATC1	CD3G	CD3E	LCK	PDCD1	CD8B	
STATIN PATHWAY%WIKIPATHWAYS_20200610%WP430%HOMO SAPIENS	Statin Pathway	DGAT1	APOA2	MIR6848	APOA1	MTTP	LCAT	APOA5	LRP1	APOC4-APOC2	LIPC	PDIA2	APOA4	APOB	SOAT1	LDLR	APOC1	ABCA1	CETP	HMGCR	LPL	CYP7A1	SCARB1	PLTP	ABCG8	APOE	ACSS1	APOC3	FDFT1	ABCG5	MIR33B	MIR33A	MIR6886	SQLE	
INTRAFLAGELLAR TRANSPORT PROTEINS BINDING TO DYNEIN%WIKIPATHWAYS_20200610%WP4532%HOMO SAPIENS	Intraflagellar transport proteins binding to dynein	DYNC2H1	DYNLT1	DYNC1I2	DYNLT3	WDR34	IFT43	DYNLL1	DYNLL2	IFT46	DYNC1H1	DYNC2LI1	TCTEX1D2	IFT80	DYNC1LI1	WDR60	IFT81	DYNLRB2	DYNLRB1	DYNC1I1	WDR19	WDR35	DYNC1LI2	IFT122	HSPB11	IFT22	IFT27	IFT140	
GLUCOSE HOMEOSTASIS%WIKIPATHWAYS_20200610%WP661%HOMO SAPIENS	Glucose Homeostasis	INS	
AFLATOXIN B1 METABOLISM%WIKIPATHWAYS_20200610%WP699%HOMO SAPIENS	Aflatoxin B1 metabolism	AKR7A2	AKR7A3	CYP2A13	CYP3A4	CYP1A2	GSTM1	EPHX1	
GASTRIN SIGNALING PATHWAY%WIKIPATHWAYS_20200610%WP4659%HOMO SAPIENS	Gastrin Signaling Pathway	MEF2D	EIF4EBP1	PAK1	KIT	PIK3R3	SP1	MYC	HDC	VEGFA	CTNNB1	CD44	ELAVL1	EGFR	CCND1	ARRB1	CASP3	PTGS2	LAMTOR3	RAF1	PXN	BIRC2	ARHGEF28	RHOB	SERPINE1	RHOD	TFF2	CHGA	YES1	BIRC3	NFKBIA	BMP2	CDKN2A	MAP2K1	KLF4	RPS6	GSK3B	CXCL8	KRAS	BAD	SLC9A3	SHC1	CREB1	TCF4	CLDN1	FOXO3	FOXO1	CDH1	MAPK9	MAPK8	PPARG	MAPK1	NFKB1	MAPK3	MAPK14	SERPINB2	RPS6KB1	BCL2L1	ITGB1	ARRB2	JAK2	GNAQ	CDKN1A	PIK3CA	TJP1	IL2	BIRC5	CRK	ROCK1	SRC	SLC9A1	HDAC7	CDC42	GAST	CCKBR	FYN	PRKCH	CDKN1B	PTPN11	PRKCQ	MAP3K11	MTOR	BCAR1	ATF2	ELK1	AKT1	FOS	MEF2C	PIK3R2	PIK3R1	ANXA2	PRKACA	PRKCE	PRKCD	PRKCA	EGR1	PRKD2	PRKD1	PTK2	IRS1	GRB2	MMP7	PLCG1	IKBKB	RAC1	JUN	HRAS	JAG1	KAT5	RHOA	CHUK	STAT3	MEF2B	SOS1	RELA	
GPCRS, OTHER%WIKIPATHWAYS_20200610%WP117%HOMO SAPIENS	GPCRs, Other	CELSR2	GPR17	FSHR	GRPR	CHRM2	CNR1	GPR18	CHRM3	GNRHR	CCR5	ADORA2A	HTR7	ADRA1D	DRD3	HTR1F	SSTR2	OR3A3	CCKBR	OR3A1	UTS2R	CXCR1	ADRB2	P2RY13	GRM1	NTSR1	P2RY11	C5AR2	PTGFR	GRM8	ACKR1	RXFP1	ADORA3	PROKR2	EDNRA	SMO	GPR183	OR2M4	CXCR3	GPR61	CXCR2	GPR62	GPR83	CELSR1	CELSR3	RXFP3	GPR132	GPR176	ADGRE3	OR2B6	GPR135	ADGRV1	DRD4	ALG6	TAAR5	TAAR2	OR2A4	TAAR3	OR1N1	OR1G1	GPR162	F2R	OR5AC2	ADGRF5	VN1R1	OR10A2	OR7A17	OR6C3	OR1F1	OR6C2	OR8G1	OR2H1	OR2A9P	S1PR1	GPR88	GPR84	MCHR2	OR10A5	ADGRG1	HRH4	OR1E1	GPR55	ADGRD1	ADGRE2	GPR143	GHRHR	OR2A20P	LGR6	OR2A5	MIR4793	OR7E24	LTB4R2	ADGRL2	ADGRL3	OR2F1	HTR2A	
THE ALTERNATIVE PATHWAY OF FETAL ANDROGEN SYNTHESIS%WIKIPATHWAYS_20200610%WP4524%HOMO SAPIENS	The alternative pathway of fetal androgen synthesis	STAR	HSD17B6	CYP11A1	POR	MIR4651	HSD17B3	AKR1C2	CYP17A1	CYB5A	AKR1C4	HSD3B2	SRD5A2	
EICOSANOID SYNTHESIS%WIKIPATHWAYS_20200610%WP167%HOMO SAPIENS	Eicosanoid Synthesis	PTGDS	PTGIS	PLA2G4A	PNPLA8	PNPLA3	ALOX5	TBXAS1	PTGES	PLA2G4B	PTGS2	PLA2G5	ALOX15B	ALOX15	PLA2G6	ALOX12	LTC4S	LTA4H	PLA2G2A	ALOX5AP	DPEP1	GGTLC2	GGTLC1	GGT1	GGT2	PTGS1	GGTLC3	PTGES2	
AMINO ACID CONJUGATION OF BENZOIC ACID%WIKIPATHWAYS_20200610%WP521%HOMO SAPIENS	Amino acid conjugation of benzoic acid	GLYAT	ACSS2	GLYATL2	GLYATL1	
METHIONINE DE NOVO AND SALVAGE PATHWAY%WIKIPATHWAYS_20200610%WP3580%HOMO SAPIENS	Methionine De Novo and Salvage Pathway	CHDH	MAT2B	SMS	MAT2A	ODC1	SRM	BHMT	MTR	TXN	AHCY	AMD1	APIP	MRI1	MSRA	IL4I1	MTAP	TAT	ADI1	MSRB2	MSRB3	MAT1A	ENOPH1	
LEPTIN INSULIN OVERLAP%WIKIPATHWAYS_20200610%WP3935%HOMO SAPIENS	Leptin Insulin Overlap	INSR	SOCS3	IRS1	SOCS1	LEPR	SOCS2	PIK3R3	IRS4	LEP	AKT1	PDPK1	IRS2	DGKZ	PIK3CG	INS	STAT3	JAK2	
NEOVASCULARISATION PROCESSES%WIKIPATHWAYS_20200610%WP4331%HOMO SAPIENS	Neovascularisation processes	EPHB2	KIT	AKT1	CXCL12	NOTCH4	SMAD2	EPHB4	TGFB2	DLL4	SMAD3	MAPK9	TGFB3	MAPK8	TGFBR1	NOTCH3	SMAD1	SMAD9	KITLG	MAPK1	PDGFB	SMAD5	MAPK3	NFKB1	ANGPT1	ACVRL1	MMP9	NFKB2	REL	HIF1A	NOTCH1	FLT4	JAG1	RELB	TGFB1	CXCR4	KDR	RELA	
HIPPO-YAP SIGNALING PATHWAY%WIKIPATHWAYS_20200610%WP4537%HOMO SAPIENS	Hippo-Yap signaling pathway	LATS2	RASSF1	NF2	MAP4K3	CXCL10	MAP4K4	STK38L	NDRG1	TNIK	TEAD4	TAZ	MAP4K1	TEAD1	TEAD2	TEAD3	MAP4K2	MINK1	YWHAQ	STK3	SAV1	MST1	YY1AP1	LATS1	
INTERFERON TYPE I SIGNALING PATHWAYS%WIKIPATHWAYS_20200610%WP585%HOMO SAPIENS	Interferon type I signaling pathways	SOCS3	EIF4EBP1	STAT2	IRS2	TYK2	RPS6KA4	ZAP70	CRK	IRF9	IFNAR1	RAPGEF1	PIK3CD	SOCS1	FYN	EIF4B	EIF4E	STAT1	PIAS3	PTPN11	PRMT1	MTOR	MIR4680	PDCD4	PTPN6	GNB2L1	MAP2K3	RPS6KA5	RPTOR	RPS6	MAP3K1	MLST8	CRKL	PIK3R2	PIK3R1	CREB1	STAT5A	CBL	RAP1A	MAP2K6	IRS1	MAPKAP1	PTPRC	REL	MAPK14	RPS6KB1	RAC1	EIF4A1	GAB2	VAV1	STAT4	STAT3	LCK	PIAS1	JAK1	IFNAR2	
SECRETION OF HYDROCHLORIC ACID IN PARIETAL CELLS%WIKIPATHWAYS_20200610%WP2597%HOMO SAPIENS	Secretion of Hydrochloric Acid in Parietal Cells	CHRM1	ATP4A	GAST	CCKBR	HRH2	
SPHINGOLIPID PATHWAY%WIKIPATHWAYS_20200610%WP1422%HOMO SAPIENS	Sphingolipid pathway	CERS5	PPP2CA	CERS6	SGPP2	ACER1	SERINC1	B4GALT6	CERS2	ASAH1	PPP1CA	SPHK2	SPHK1	SPTLC1	PPAP2A	GAL3ST1	SGPL1	SGMS1	ASAH2	CERK	GBA	SGMS2	GBA2	UGT8	UGCG	COL4A3BP	SPTLC2	SPTLC3	KDSR	CERS3	CERS4	
PPAR ALPHA PATHWAY%WIKIPATHWAYS_20200610%WP2878%HOMO SAPIENS	PPAR Alpha Pathway	SCP2	CPT2	ACADM	ACAA1	CPT1A	MYC	CDK1	CYP4A11	APOA2	CDK4	APOA1	APOA5	CCND1	EHHADH	KLK15	PPARA	UGT1A9	CYP7A1	RXRA	PLTP	APOC3	NR1H3	CYP8B1	FABP1	SLC27A1	CYP4A22	DBI	
CELLULAR PROTEOSTASIS%WIKIPATHWAYS_20200610%WP4918%HOMO SAPIENS	Cellular Proteostasis	PFDN2	PFDN4	PFDN5	PFDN6	VBP1	MIR6834	PFDN1	
MIRNAS INVOLVED IN DNA DAMAGE RESPONSE%WIKIPATHWAYS_20200610%WP1545%HOMO SAPIENS	miRNAs involved in DNA damage response	MIR222	MIR145	MIR221	MIR15B	MIR181B1	CCND3	MYC	MIR106B	CREB1	MIR449B	CCND1	E2F1	MIR449A	MIR25	ABL1	RAD52	MIR373	TP53	MIR23A	CCNE1	ATM	CDKN1B	MIR449C	MIR503	H2AFX	CDK6	MIR93	MIR372	MIR371A	MIR100	MIR203A	MIR23B	MIR16-1	MIR210	CDC25A	MIR3074	MIR27A	MIR181A1	CDKN1A	
NAD BIOSYNTHESIS II (FROM TRYPTOPHAN)%WIKIPATHWAYS_20200610%WP2485%HOMO SAPIENS	NAD Biosynthesis II (from tryptophan)	NMNAT1	QPRT	NADSYN1	KMO	KYNU	TDO2	AFMID	HAAO	
OSTEOBLAST DIFFERENTIATION%WIKIPATHWAYS_20200610%WP4787%HOMO SAPIENS	Osteoblast differentiation	MAPK4	FGF6	WNT5A	PIK3R3	MYOD1	LRP5	FGF9	LRP6	FZD1	FZD2	WNT3A	CTNNB1	FZD6	WNT3	WNT8A	FGFR2	PIK3CD	JAG2	PIK3CB	NOTCH3	BMPR2	MAPK7	STAT1	IHH	GLI3	WNT9A	PTCH1	BMP2	PRKDC	SMO	WNT8B	MAPK13	MAPK10	MAPK11	NOTCH4	BMPR1B	DLL4	MAPK9	MAPK8	PPARG	MAPK1	PIK3R6	MAPK3	MAPK14	MAPK12	FGF10	FGF1	NOTCH2	WNT6	DLL1	RBPJ	DLL3	PIK3CA	PIK3C2B	RUNX2	FGF7	PIK3R4	PRKCG	PRKCH	PRKCQ	PIK3C2G	PIK3C2A	FGF3	FZD10	FGF4	FGF5	PIK3C3	WNT2B	WNT11	MAPK6	SOX9	WNT2	MIR4683	WNT4	WNT10B	FZD3	WNT10A	WNT5B	FZD5	FZD4	WNT7B	PRKCI	PIK3R2	FZD7	PRKCB	PIK3R1	FZD9	PRKCE	WNT9B	PIK3R5	FZD8	PRKCD	WNT7A	PRKCA	WNT16	SMAD4	PRKD1	SMAD1	SMAD9	HEY1	SMAD5	BMP4	FGFR4	FGFR3	PRKCZ	FGFR1	FGF18	GLI2	NOTCH1	BMPR1A	PIK3CG	FGF8	HEY2	JAG1	WNT1	HES6	HES3	HES2	FGF2	
IMATINIB AND CHRONIC MYELOID LEUKEMIA%WIKIPATHWAYS_20200610%WP3640%HOMO SAPIENS	Imatinib and Chronic Myeloid Leukemia	GADD45A	KIT	PIM1	CDKN1B	MYC	ABCG2	ABCB1	PDGFRB	PDGFRA	FOXO3	FLT1	SKP2	GAB2	LYL1	CSF1R	ABL1	NOP2	BCR	SPRED2	MIR1204	PIM2	
ESTROGEN SIGNALING PATHWAY%WIKIPATHWAYS_20200610%WP712%HOMO SAPIENS	Estrogen signaling pathway	GNGT1	MAPK1	NFKB1	BRAF	ELK1	SP1	MAPK14	PIK3CA	AKT1	FOS	BCL2	IKBKB	JUN	IKBKG	PRKACA	CREB1	GNAS	CHUK	ESR1	GNB1	GPER1	MAPK9	MAP2K1	
NAD+ METABOLISM%WIKIPATHWAYS_20200610%WP3644%HOMO SAPIENS	NAD+ metabolism	NAMPT	NRK	SIRT4	PARP1	SIRT5	NMNAT3	SIRT6	NMNAT2	SIRT7	SIRT2	SIRT3	NT5E	CD38	NADK	NMNAT1	SIRT1	
GLUCURONIDATION%WIKIPATHWAYS_20200610%WP698%HOMO SAPIENS	Glucuronidation	UGT2B4	UGT2B7	UGT2B11	UGT2B15	UGT2B17	UGT2B28	UGT1A4	UGT1A5	UGT1A3	UGT1A7	PGM3	PGM2	PGM5	UGT1A8	UGDH	UGT1A10	UGT1A1	UGT1A9	HK1	UGP2	UGT2A3	UGT2A2	UGT2A1	UGT2B10	PGM1	UGT1A6	
T-CELL RECEPTOR AND CO-STIMULATORY SIGNALING%WIKIPATHWAYS_20200610%WP2583%HOMO SAPIENS	T-Cell Receptor and Co-stimulatory Signaling	GSK3B	CD8A	AKT1	IL2	CD28	DYRK1A	ZAP70	CSNK1A1	PTEN	PRKCA	CALM3	CALM1	CALM2	ITK	RASA1	DYRK2	FYN	NFKB1	CTLA4	GSK3A	PPP3CA	PLCG1	PTPN6	NFATC2	NFKBIA	LCK	PDCD1	RASGRP1	PDK1	CD8B	
MAPK  AND NFKB SIGNALLING PATHWAYS INHIBITED BY YERSINIA YOPJ%WIKIPATHWAYS_20200610%WP3849%HOMO SAPIENS	MAPK  and NFkB Signalling Pathways Inhibited by Yersinia YopJ	MAPK1	IKBKG	MAP3K1	RRAS	TRAF6	NFKB1	CHUK	RAF1	NFKBIA	MAP3K14	IKBKB	MAP2K6	
DIFFERENTIATION OF WHITE AND BROWN ADIPOCYTE   %WIKIPATHWAYS_20200610%WP2895%HOMO SAPIENS	Differentiation of white and brown adipocyte	PPARGC1A	PPARGC1B	LEP	PLAC8	ADIPOQ	PRDM16	ZNF423	PPARG	SMAD1	SMAD9	SMAD5	CEBPA	HSPB7	BMP7	BMP4	CEBPG	SLC7A10	ZIC1	HOXC9	HOXC8	MPZL2	CIDEA	EBF3	CEBPB	BMP2	
DIFFERENTIATION PATHWAY%WIKIPATHWAYS_20200610%WP2848%HOMO SAPIENS	Differentiation Pathway	WNT2B	NODAL	KIT	WNT5A	WNT2	TPO	IL6R	NT5E	VEGFA	WNT3A	WNT7B	INS	TNFSF11	IGF1	FLT3LG	LEFTY1	FST	DKK1	NOG	CSF1R	TGFB3	PDGFA	HGF	IL3	EPO	KITLG	ALK	INHBA	PDGFB	BMP4	CXCR1	IL6	NOTCH1	EGF	SHH	FGF8	FGF10	FGF1	TF	WNT1	CSF1	IL11	TGFB1	CNTF	GDF5	FGF4	FGF2	NTF4	
GDNF/RET SIGNALLING AXIS%WIKIPATHWAYS_20200610%WP4830%HOMO SAPIENS	GDNF/RET signalling axis	RET	SOX11	AGTR2	BMP4	GREM1	GATA3	GLI3	GDNF	CTNNB1	FOXC2	HSPB11	FOXC1	GFRA1	PAX2	SOX17	IFT27	ROBO2	EYA1	LHX1	SALL1	SLIT2	SPRY1	FAT4	
TYPE 2 PAPILLARY RENAL CELL CARCINOMA%WIKIPATHWAYS_20200610%WP4241%HOMO SAPIENS	Type 2 papillary renal cell carcinoma	ARNT2	DVL2	VHL	TCEB1	EGLN3	EGLN2	ARNT	CADM2	TFEB	COL21A1	VEGFA	EPAS1	TGFA	EP300	RBX1	TGFB2	TFE3	TGFB3	CTSK	PDGFB	SFPQ	EGLN1	CUL2	SLC2A1	BIRC7	MIR1281	HIF1A	CREBBP	DIAPH1	TGFB1	SETD2	FH	PRCC	TCEB2	CDKN1A	MIR5572	
FOLATE METABOLISM%WIKIPATHWAYS_20200610%WP176%HOMO SAPIENS	Folate Metabolism	GPX1	IL2	IFNG	IL4	TP53	CCL2	SCARB1	SERPINE1	HBB	PLAT	MTR	MPO	TNF	FLAD1	AHCY	CSF1	RFK	MIR6886	ICAM1	SLC19A1	GPX2	GPX4	MAT1A	GPX3	GPX6	HBA1	F2	F7	FGB	IL1B	FGA	CAT	SHMT1	CRP	FGG	SAA3P	SAA4	PLG	MIR6778	INS	APOA1	IZUMO1R	FOLR3	FOLR2	CBS	APOB	LDLR	ABCA1	SLC46A1	INSR	SHMT2	MTHFS	NFKB1	MTHFR	NOS1	SOD3	MTRR	DHFR	SOD1	MTHFD1	NFKB2	IL6	FOLR1	GART	SOD2	CTH	ALB	SAA1	SAA2	MTHFD2	RELA	
NEUROTRANSMITTER DISORDERS%WIKIPATHWAYS_20200610%WP4220%HOMO SAPIENS	Neurotransmitter Disorders	MAOA	DDC	DBH	TH	
MIRNA BIOGENESIS%WIKIPATHWAYS_20200610%WP2338%HOMO SAPIENS	miRNA Biogenesis	DICER1	TARBP2	MIR3618	XPO5	RAN	DGCR8	DROSHA	
NRF2-ARE REGULATION%WIKIPATHWAYS_20200610%WP4357%HOMO SAPIENS	NRF2-ARE regulation	GSK3B	INSR	EPHB2	FYN	CUL3	PIK3CA	HMOX1	YES1	KEAP1	GCLM	GSTA2	PRKCA	RBX1	SRC	MAF	SLC7A11	PGAM5	NQO1	CEBPB	GCLC	MAPK8	AIMP2	NFE2L2	
RAC1/PAK1/P38/MMP2 PATHWAY%WIKIPATHWAYS_20200610%WP3303%HOMO SAPIENS	RAC1/PAK1/p38/MMP2 Pathway	NCK1	PAK1	EIF4EBP1	PIK3CA	MYC	BIRC5	CRK	CASP9	STMN1	CTNNB1	CASP7	GRB14	EGFR	SRC	GRB7	MSH2	MIR3917	TP53	TEK	RASA1	ANGPT2	ANGPT1	ANGPT4	PXN	PTPN11	NFKBIA	NRAS	MAPK13	KRAS	MAPK11	AKT1	NOS2	MMP2	BAD	PIK3R1	ERBB2	STAT5A	FOXO1	TNIP3	BAX	MAPK9	RAD51	RS1	MAPK8	DOK2	ANGPTL1	TIE1	PTK2	TNIP1	MAPK1	TNIP2	MAPK3	NFKB1	GRB2	NOS1	MAPK14	STAT5B	MAPK12	IKBKB	RAC1	HRAS	IKBKG	FN1	ITGB1	CHUK	YAP1	STAT3	SOS1	RELA	
LET-7 INHIBITION OF ES CELL REPROGRAMMING%WIKIPATHWAYS_20200610%WP3299%HOMO SAPIENS	let-7 inhibition of ES cell reprogramming	MIRLET7A2	TRIM71	MIRLET7F2	POU5F1	EGR1	MYC	SOX2	KLF4	
BIOGENIC AMINE SYNTHESIS%WIKIPATHWAYS_20200610%WP550%HOMO SAPIENS	Biogenic Amine Synthesis	DDC	ASMT	PAH	HDC	AANAT	GAD1	GAD2	MAOA	COMT	PNMT	ACHE	DBH	TPH1	TH	MIR4761	CHAT	
WNT SIGNALING PATHWAY (NETPATH)%WIKIPATHWAYS_20200610%WP363%HOMO SAPIENS	Wnt Signaling Pathway (Netpath)	LEF1	TSC2	LRP5	LRP6	ROR2	DVL1	MYC	FRAT1	CTBP1	CSNK1A1	CTNNB1	AXIN2	BCL9	APC	CCND1	TCF3	TSC1	TEK	TCF7L2	PRKCG	MTOR	MIR6808	PI4K2A	CSNK1D	CSNK1E	GSK3B	DVL2	ROR1	DVL3	CSNK1G1	GJA1	AKT1	PRKCB	RYK	MAP3K7	TCF4	PRKCA	MAPK9	MAPK8	AXIN1	PPARG	MAPK1	PIP5K1B	SOX1	GCKR	GSK3A	CDK6	RAC1	NLK	RHOA	NFATC2	ARRB2	
EGF/EGFR SIGNALING PATHWAY%WIKIPATHWAYS_20200610%WP437%HOMO SAPIENS	EGF/EGFR Signaling Pathway	MEF2D	MAPK4	EIF4EBP1	PAK1	SP1	EPS15	MAP2K5	ITCH	PTEN	EGFR	E2F1	PCNA	ARF6	CAV2	RASA1	DNM1	HGS	AP2S1	PLCE1	RAF1	RICTOR	MAPK7	STAT1	EGF	VAV3	AP2B1	ARHGEF1	SOS2	CAV1	PTPN5	CFL1	GRB10	MAP2K1	MAP2K2	MT-CO2	MAP3K1	KRAS	FOSB	SPRY2	PDPK1	EPN1	SHC1	CREB1	FOXO4	FOXO1	LIMK2	RAP1A	CBL	ABL1	NEDD4	MAPK9	MAPK8	DOK2	NCK2	MAPK1	PTK2B	NOS3	SYNJ1	NDUFA13	MAPK14	USP6NL	RPS6KB1	PEBP1	SH3GL2	RAB5A	RALBP1	STAMBP	RIN1	STAM2	PLD2	USP8	ATXN2	IQSEC1	SH3KBP1	NCOA3	EPS15L1	TWIST1	PLSCR1	JAK2	PXDN	NEDD8	ASAP1	JAK1	REPS2	PTPN12	ABI1	NCK1	INPPL1	CBLC	CBLB	EPS8	PIK3C2B	ATF1	CRK	RPS6KA3	STMN1	ELK4	RPS6KA2	ROCK1	MEF2A	SRC	MAP3K4	MIR3917	RALA	RALB	CDC42	STXBP1	RALGDS	CSK	ERRFI1	PIAS3	PTPN11	AURKA	JUND	MTOR	MYBL2	BCAR1	RPS6KA5	ELK1	GJA1	MAP3K2	MAP3K3	AKT1	FOS	MEF2C	SH2D2A	CRKL	PRKCI	PIK3R2	RPS6KA1	PRKCB	PIK3R1	PRKCD	PRKCA	STAT5A	ERBB2	STAM	INPP5D	PTK2	GRB2	PTK6	IQGAP1	BRAF	PRKCZ	AP2A1	STAT5B	PLCG1	RAC1	JUN	HRAS	MAP4K1	GAB1	SH3GL3	VAV2	TNK2	GAB2	VAV1	STAT3	PTPRR	AP2M1	SOS1	CAMK2A	PLD1	
TARGET OF RAPAMYCIN (TOR) SIGNALING%WIKIPATHWAYS_20200610%WP1471%HOMO SAPIENS	Target Of Rapamycin (TOR) Signaling	RPTOR	EIF4EBP1	PRKAB2	MLST8	TSC2	PRKAB1	RHEB	AKT1	ULK2	PRKAA1	PRKAA2	AKT1S1	PRKCA	PRR5	PRR5L	ULK1	DDIT4L	RRAGA	TSC1	RRAGC	RRAGB	MIR6869	RRAGD	ULK3	CDC42	MAPKAP1	HMGCR	RICTOR	FKBP1A	IDI1	DDIT4	MTOR	RPS6KB1	RAC1	PRKAG1	PRKAG2	PRKAG3	
ACTIVATION OF NLRP3 INFLAMMASOME BY SARS-COV-2%WIKIPATHWAYS_20200610%WP4876%HOMO SAPIENS	Activation of NLRP3 Inflammasome by SARS-CoV-2	PYCARD	NLRP3	NFKB1	CASP1	IL1B	TRAF3	RELA	
WHITE FAT CELL DIFFERENTIATION%WIKIPATHWAYS_20200610%WP4149%HOMO SAPIENS	White fat cell differentiation	CTNNA1	MIR1469	WNT10B	CEBPD	EGR2	KLF2	NR3C1	RORA	INS	CREB1	ZNF423	STAT5A	FOXO1	RARA	NR2F2	PPARG	CEBPA	MECOM	TLE3	GATA2	EBF1	KLF15	DDIT3	SREBF1	KLF5	STAT5B	GATA3	NR1H3	TCF7L1	IRF4	CEBPB	IRF3	KLF4	
PRIMARY FOCAL SEGMENTAL GLOMERULOSCLEROSIS FSGS%WIKIPATHWAYS_20200610%WP2572%HOMO SAPIENS	Primary Focal Segmental Glomerulosclerosis FSGS	NCK1	LRP5	LRP6	CD80	CTNNB1	PCNA	SCARB2	SMARCAL1	CD151	ITGB4	PTPRO	PODXL	DNM1	FYN	PLCE1	CTSL	VCL	CDKN1B	SYNPO	TRPC6	MIR6852	MKI67	TLN1	CAMK2B	LAMB2	KIRREL3	ITGA3	KIRREL2	MME	KRT8	ACTN4	IRF6	UTRN	VTN	LIMS3L	LIMS3	LIMS1	PAX2	CD2AP	MYO1E	ILK	INF2	NPHS1	WT1	NPHS2	COL4A4	LAMA5	COL4A3	COL4A5	AKT1	AGRN	MIR4758	PLAUR	CDH2	CLDN1	CR1	MYH9	DKK1	YWHAQ	VIM	PTK2	PARVA	CDKN1C	TLR4	NOTCH1	FAT1	PLCG1	JAG1	WNT1	ITGB1	TGFB1	ITGB3	DAG1	ITGAV	LMX1B	CDKN1A	
METASTATIC BRAIN TUMOR%WIKIPATHWAYS_20200610%WP2249%HOMO SAPIENS	Metastatic brain tumor	MIRLET7A2	MIR101-1	MIRLET7F2	MIR4763	E2F3	MIRLET7BHG	MYC	CDK6	MIR29B2	MIRLET7B	PIK3R1	MIR148B	MIR29B1	CDC42	TP53	
HEMATOPOIETIC STEM CELL GENE REGULATION BY GABP ALPHA/BETA COMPLEX%WIKIPATHWAYS_20200610%WP3657%HOMO SAPIENS	Hematopoietic Stem Cell Gene Regulation by GABP alpha/beta Complex	SMARCA4	ZFX	DNMT3A	TERF2	FLT3	ATM	GABPA	MIR1281	BCL2	DNMT3B	CREBBP	PTEN	DNMT1	BCL2L1	EP300	FOXO3	ETV6	MCL1	SMAD4	GABPB1	GZMB	
FLUOROPYRIMIDINE ACTIVITY%WIKIPATHWAYS_20200610%WP1601%HOMO SAPIENS	Fluoropyrimidine Activity	ABCC5	SMUG1	DPYD	CYP2A6	CDA	PPAT	FPGS	UPP2	TK1	UPP1	ABCC4	GGH	UCK2	SLC22A7	RRM1	RRM2	XRCC3	TP53	ERCC2	TYMS	MTHFR	DPYS	DHFR	UPB1	TYMP	SLC29A1	CES2	CES1	ABCG2	UMPS	ABCC3	UCK1	TDG	
COPPER HOMEOSTASIS%WIKIPATHWAYS_20200610%WP3286%HOMO SAPIENS	Copper homeostasis	SP1	PIK3CA	ADAM17	PTEN	STEAP4	MTF2	APC	CCND1	MT1L	MT1X	ADAM10	MT2A	CASP3	TP53	XIAP	MT4	MT3	PRNP	MT1A	MTF1	MT1F	MT1G	MAPT	MT1H	MT1B	MT1E	GSK3B	SCO1	AKT1	ADAM9	SCO2	FOXO3	COX11	FOXO1	ATP7B	ATP7A	COMMD1	BACE1	STEAP1	STEAP2	MT1JP	SLC31A2	SLC31A1	ATOX1	CCS	XAF1	SOD3	SOD1	STEAP3	MDM2	JUN	SLC11A2	APP	COX17	
ONE CARBON METABOLISM%WIKIPATHWAYS_20200610%WP241%HOMO SAPIENS	One Carbon Metabolism	DNMT3A	CHDH	MAT2B	SHMT1	DNMT3B	BHMT	MIR6778	DNMT1	ALDH1L1	SHMT2	MTHFS	TYMS	MTHFR	FTCD	MTRR	DHFR	ATIC	MTHFD1	GART	TCN2	MTFMT	MTR	GLRX	AHCYL2	MTHFD1L	AHCY	AMT	MTHFD2	FOLH1	MAT1A	
BIOMARKERS FOR PYRIMIDINE METABOLISM DISORDERS%WIKIPATHWAYS_20200610%WP4584%HOMO SAPIENS	Biomarkers for pyrimidine metabolism disorders	DPYD	TYMS	DPYS	UPB1	DHODH	TYMP	NT5C3A	NT5C	TK2	CKB	UMPS	RRM1	RRM2	PUS1	RRM2B	
PDGF PATHWAY%WIKIPATHWAYS_20200610%WP2526%HOMO SAPIENS	PDGF Pathway	PAK1	MAP3K1	MT-CO2	TIAM1	ELK1	FOS	PLA2G4A	PIK3R1	SHC1	WASL	PDGFRB	SRC	SRF	PDGFA	MAPK8	CDC42	MAPK1	PDGFB	RASA1	MAPK3	NFKB1	GRB2	RAF1	STAT1	PTPN11	PLCG1	RAC1	HRAS	JUN	RHOA	CHUK	VAV2	ARFIP2	STAT3	VAV1	NFKBIA	MAP2K4	MAP2K1	SOS1	JAK1	
VALPROIC ACID PATHWAY%WIKIPATHWAYS_20200610%WP3871%HOMO SAPIENS	Valproic acid pathway	HSD17B10	CYP2A6	UGT1A3	CYP2C9	CYP2B6	HDAC1	ACSM1	ABAT	ACADSB	HADHB	HADHA	EHHADH	IVD	
HEROIN METABOLISM%WIKIPATHWAYS_20200610%WP2645%HOMO SAPIENS	Heroin metabolism	BCHE	CES2	CES1	
FERROPTOSIS%WIKIPATHWAYS_20200610%WP4313%HOMO SAPIENS	Ferroptosis	SLC3A2	ATG5	SAT2	FTMT	PCBP1	LPCAT3	VDAC2	MAP1LC3B	ACSL1	GSS	ATG7	MAP1LC3A	ACSL6	ACSL5	ACSL4	MAP1LC3C	ACSL3	NCOA4	CP	SAT1	CYBB	TP53	FTL	SLC39A8	ALOX15	HMOX1	STEAP3	TFRC	PCBP2	FTH1	SLC11A2	TF	GCLM	SLC40A1	VDAC3	PRNP	SLC39A14	SLC7A11	GCLC	GPX4	
NEURAL CREST DIFFERENTIATION%WIKIPATHWAYS_20200610%WP2064%HOMO SAPIENS	Neural Crest Differentiation	PAX7	TLX2	DVL1	MYC	HDAC11	MPZ	WNT3A	MIA	CTNNB1	SOX10	PAX3	HOXB1	AXIN2	PHOX2B	ETS1	LHX5	DMBX1	FGF19	FOXD3	OLIG3	OLIG1	COL11A2	WNT8A	OLIG2	DCT	SNAI1	PRTG	FGFR2	PMP22	NEUROG1	NOTCH3	ZIC5	ZIC1	HES5	ISL1	RHOB	HAND1	MIR6808	TFAP2B	TCF7L1	HDAC3	HDAC8	GSK3B	NOTCH4	GJB1	TCF4	DLL4	CDH1	HES1	NFKB1	NFKB2	ITGB1	MYB	NOTCH2	TWIST1	SNAI2	TFAP2A	TBX6	DLL1	RBPJ	DLL3	HDAC4	HDAC5	HDAC1	ID1	HDAC9	HDAC7	MSX2	HDAC10	HDAC6	DVL2	SOX9	DVL3	LHX2	CDH7	FZD3	CDH6	DLX5	CDH2	MBP	SOX5	MITF	COL2A1	HOXA1	AXIN1	SMAD1	BMP7	BMP4	ASCL1	FGFR3	FGFR1	NOTCH1	CTBP2	GFAP	FGF8	HDAC2	GBX2	HEY2	MSX1	WNT1	FGF2	LHX1	
SPHINGOLIPID METABOLISM (GENERAL OVERVIEW)%WIKIPATHWAYS_20200610%WP4725%HOMO SAPIENS	Sphingolipid Metabolism (general overview)	CERS6	SGPP2	SMPD1	CERS2	ASAH1	SGPP1	DEGS1	SGPL1	DEGS2	SPHK2	CERS1	SGMS1	SPHK1	CERK	SPTLC1	SGMS2	UGT8	UGCG	SPTLC2	PPAP2B	KDSR	CERS3	CERS4	
AMYOTROPHIC LATERAL SCLEROSIS (ALS)%WIKIPATHWAYS_20200610%WP2447%HOMO SAPIENS	Amyotrophic lateral sclerosis (ALS)	GPX1	GRIA1	CAT	BAD	CASP9	TOMM40	BAX	CASP1	BID	DAXX	PPP3CB	CASP3	MAP2K6	APAF1	TP53	CCS	NOS1	SOD1	PPP3CC	MAPK14	TNFRSF1A	BCL2	PPP3CA	RAC1	RAB5A	ALS2	TNF	BCL2L1	NEFL	DERL1	CASP12	SLC1A2	NEFM	NEFH	MAP3K5	PRPH	CST3	MAP2K2	
NETRIN-UNC5B SIGNALING PATHWAY%WIKIPATHWAYS_20200610%WP4747%HOMO SAPIENS	Netrin-UNC5B signaling Pathway	VCAM1	PIK3CA	AGAP2	PPP1CA	SRC	ITGB4	CASP3	NTN1	TP53	CCL2	FYN	RAF1	PTPN11	COL1A1	TNF	CTGF	CDH5	RGMA	SELE	ICAM1	MAP2K1	MAP2K2	ROBO4	KDR	NEO1	ARHGEF12	UNC5B	DCSTAMP	NTN4	RLF	NTN3	IL10	KIAA1524	PLEKHH1	MYF5	AKT1	PRKCA	INPP5D	PTK2	MAPK1	PTK2B	MAPK3	IL1A	MAPK14	DAPK1	RAC1	PPP2R4	JUN	ALPL	PPP2R1B	RHOA	YAP1	
PI3K-AKT SIGNALING PATHWAY%WIKIPATHWAYS_20200610%WP4172%HOMO SAPIENS	PI3K-Akt Signaling Pathway	AKT2	FGF6	CCNE2	FLT3	PIK3R3	LPAR5	FGF9	LPAR6	MYC	CCND3	TCL1B	G6PC	TCL1A	FGF20	CASP9	RBL2	FGF22	LPAR2	IGF1	LPAR3	FGF17	FGF14	PHLPP2	FGF19	FGF12	FGF11	CSHL1	IL3RA	CSF3R	FGFR2	EIF4E1B	IL3	PIK3CD	PIK3CB	CSH1	EFNA4	PPP2R5B	EFNA1	EFNA3	EFNA2	PPP2R3C	HSP90B1	EIF4B	ANGPT4	EPOR	MIR3652	EFNA5	EGF	PPP2R2D	CCND2	BCL2L11	MCL1	MAP2K1	MAP2K2	RPS6	PGF	PRLR	CDK4	INS	FOXO3	INSR	PIK3R6	NFKB1	IL6	BCL2	MDM2	FGF10	FGF1	BCL2L1	ITGB1	BRCA1	FLT1	MYB	ITGB5	ITGB3	ITGAV	CDKN1A	HSP90AA1	PIK3CA	LAMC2	THBS3	IL4R	CHRM2	CHRM1	FLT3LG	PRKAA1	PRKAA2	NGF	NTF3	IL4	IL7	TP53	FGF7	CCNE1	EIF4E	MTOR	COL1A1	COL1A2	CSF3	CSF1	FGF3	FGF4	FGF5	KDR	RPTOR	EPHA2	PIK3R2	PIK3R1	GHR	PDGFRB	PDGFRA	CREB3L3	SPP1	CREB3L4	CREB3L1	COL2A1	CSF1R	CREB3L2	PDGFA	IGF2	CD19	PDGFD	PTK2	MIR1181	PDGFC	KITLG	NGFR	IRS1	CDC37	GRB2	ITGA10	PKN1	ITGA11	CREB5	FGFR4	GH1	FGFR3	PPP2R2A	STK11	FGFR1	FIGF	FGF18	DDIT4	RELN	ITGA2B	FLT4	VEGFB	VEGFC	PIK3CG	IKBKB	PPP2CB	FGF8	RAC1	TNC	HRAS	IKBKG	PPP2R1B	COMP	TNN	PPP2R5E	ITGB8	PPP2R1A	TNR	ITGB7	CHAD	ITGB6	CHUK	SYK	PPP2R5A	ITGA4	PPP2R5D	COL6A2	ITGA2	PPP2R3B	TNXB	ITGA1	SOS1	THBS4	PPP2R3A	PPP2R5C	RELA	PPP2R2C	AKT3	PPP2CA	PPP2R2B	EIF4EBP1	KIT	PIK3AP1	BDNF	ITGA8	TSC2	RHEB	ITGA7	ITGA6	GNG10	VEGFA	ITGA5	RPS6KB2	SGK1	MET	PTEN	G6PC2	FASLG	GNG12	GNG11	ITGA9	GNG13	EGFR	CCND1	GNB2	GNB1	GNB4	GNB3	GNB5	NTRK1	NTRK2	ITGB4	EPO	TEK	GNGT1	PDGFB	GNGT2	ANGPT2	ANGPT1	RAF1	JAK3	IBSP	LAMB2	ITGA3	SOS2	COL9A1	IL7R	COL9A3	COL9A2	VTN	FGF13	HSP90AB1	PHLPP1	LAMC1	GSK3B	GNG3	NRAS	GNG2	COL4A4	LAMA5	COL4A3	GNG5	COL4A5	GNG4	KRAS	MLST8	THBS1	GNG7	GNG8	PDPK1	BAD	LAMB1	MIR4758	LPAR1	C8orf44-SGK3	PKN3	CREB1	PKN2	CSH2	IL2RA	THEM4	GH2	G6PC3	COL6A6	COL6A5	MAPK1	MAPK3	NOS3	TLR4	COL4A2	COL4A1	COL4A6	CDK6	CREB3	MIR4260	PCK1	LAMC3	RPS6KB1	PCK2	IFNA5	LAMA2	IFNA4	ATF6B	LAMA1	IFNA7	LAMA4	IFNA6	LAMA3	IFNA1	IFNA2	IFNA8	LAMB3	LAMB4	JAK2	THBS2	IFNA21	JAK1	IFNAR2	IFNA13	IFNA14	IFNB1	IFNA16	IL6R	IFNA17	IL2	IFNA10	IFNAR1	TSC1	CDKN1B	OSMR	TLR2	OSM	CDK2	GYS2	GYS1	IL2RG	PRL	IL2RB	SGK3	SGK2	ATF2	AKT1	FGF23	TGFA	PIK3R5	PRKCA	VWF	F2R	COL6A1	COL6A3	HGF	ATF4	FN1	FGF21	EIF4E2	FGF2	IGF1R	NTF4	LPAR4	
ARACHIDONATE EPOXYGENASE / EPOXIDE HYDROLASE%WIKIPATHWAYS_20200610%WP678%HOMO SAPIENS	Arachidonate Epoxygenase / Epoxide Hydrolase	CYP2J2	CYP2C8	COX5A	EPHX2	GSTP1	COX8A	CYP2C9	
NO/CGMP/PKG MEDIATED NEUROPROTECTION%WIKIPATHWAYS_20200610%WP4008%HOMO SAPIENS	NO/cGMP/PKG mediated Neuroprotection	NPPA	GRIN2D	IFNG	GRIN2A	CASP9	DLG4	CALM3	CALM1	CALM2	CAMK2D	AKAP9	CAMK2B	GRIN2B	XIAP	TNF	GRIN1	CAMK2G	NEFL	NFKBIA	CYCS	GUCY1B3	GUCY1B2	GUCY1A2	PRKG2	GUCY1A3	IL1B	ACTN2	NOS2	PDE2A	BAD	GRIN2C	PDE3A	NPR1	CREB1	CNGA1	NFKB1	CNGA2	TSPO	NOS1	NOS3	CNGA3	CNGA4	CNGB3	PPID	CNGB1	BCL2	CAMK2A	NPPB	RELA	
RALA DOWNSTREAM REGULATED GENES%WIKIPATHWAYS_20200610%WP2290%HOMO SAPIENS	RalA downstream regulated genes	RALBP1	NRAS	RAC3	YBX3	KRAS	EXOC2	RALA	EXOC8	CDC42	RAC1	RAC2	HRAS	
ARYL HYDROCARBON RECEPTOR PATHWAY%WIKIPATHWAYS_20200610%WP2873%HOMO SAPIENS	Aryl Hydrocarbon Receptor Pathway	CAP2	HSP90AA1	IGFBP1	ARNT	IL1B	AHR	CYP1B1	IL2	UGT1A4	UGT1A3	IFNG	UGT1A7	CYP1A1	EP300	IL12B	IL12A	GSTA2	POLK	NCOA1	EGFR	SRC	BAX	ALDH3A1	CES3	HES1	MIR1181	IL17B	MYOF	UGT1A1	CDC37	AHRR	UGT1A9	MIR1281	CDKN1B	SERPINB2	JUND	JUN	TNF	MGST1	TGFB1	PTGES3	AIP	JUNB	SLC7A5	UGT1A6	CYP1A2	NQO1	NFE2L2	
EPO RECEPTOR SIGNALING%WIKIPATHWAYS_20200610%WP581%HOMO SAPIENS	EPO Receptor Signaling	CISH	AKT1	IRS2	SHC1	STAT5A	SRC	EPO	MAPK1	RASA1	IRS1	SOCS1	MAPK3	GRB2	RAF1	PTPRC	EPOR	STAT1	STAT5B	PIK3CG	STAT3	JAK2	MAP2K1	PTPRU	MAP2K2	SOS1	PDK1	
SRF AND MIRS IN SMOOTH MUSCLE DIFFERENTIATION AND PROLIFERATION%WIKIPATHWAYS_20200610%WP1991%HOMO SAPIENS	SRF and miRs in Smooth Muscle Differentiation and Proliferation	NKX2-5	MEF2D	MIR145	ELK1	CAMK2D	MEF2C	CCND2	MEF2A	MIR199A1	SRF	MEF2B	KLF4	MYOCD	
APOPTOSIS-RELATED NETWORK DUE TO ALTERED NOTCH3 IN OVARIAN CANCER%WIKIPATHWAYS_20200610%WP2864%HOMO SAPIENS	Apoptosis-related network due to altered Notch3 in ovarian cancer	NGFRAP1	CARD14	SOCS3	RNF7	HSPD1	CTNNA1	NET1	SERBP1	PAK2	BIRC5	CASP7	ETS1	IER3	HDAC1	SQSTM1	ERN1	NRG1	MIR8085	TRAF1	BCL3	CDKN1B	VAV3	HSPA5	JUND	TNF	IL7R	ERBB3	TNFRSF10B	CUL1	HSPB1	THBS1	AKT1	ANXA5	HELLS	RIPK2	F2R	ABL1	VIM	TNFRSF21	AXIN1	PTK2	MAPK1	PTK2B	NFKB1	SMAD7	PKN1	RPS6KB1	APOE	YBX3	APP	NQO1	CUL5	GCLC	CDKN1A	
MAP3K1 ROLE IN PROMOTING AND BLOCKING GONADAL DETERMINATION%WIKIPATHWAYS_20200610%WP4872%HOMO SAPIENS	MAP3K1 role in promoting and blocking gonadal determination	GSK3B	MAPK1	MAP3K1	GADD45G	SOX9	FOXL2	MAPK11	WNT4	FGF9	SRY	FRAT1	CTNNB1	RHOA	ROCK1	MAP3K4	FGFR2	AXIN1	
TRYPTOPHAN CATABOLISM LEADING TO NAD+ PRODUCTION%WIKIPATHWAYS_20200610%WP4210%HOMO SAPIENS	Tryptophan catabolism leading to NAD+ production	NAMPT	KMO	NMNAT3	TDO2	NMNAT2	AFMID	AADAT	NMRK2	NAPRT	NMRK1	NMNAT1	QPRT	NADSYN1	IDO1	KYNU	HAAO	
BMP2-WNT4-FOXO1 PATHWAY IN HUMAN PRIMARY ENDOMETRIAL STROMAL CELL DIFFERENTIATION%WIKIPATHWAYS_20200610%WP3876%HOMO SAPIENS	BMP2-WNT4-FOXO1 Pathway in Human Primary Endometrial Stromal Cell Differentiation	DCN	SMAD5	SFRP1	WNT4	CTNNB1	BCL2L11	FOXO1	DKK1	BMP2	SST	LEFTY2	SMAD1	SMAD9	
CALORIC RESTRICTION AND AGING%WIKIPATHWAYS_20200610%WP4191%HOMO SAPIENS	Caloric restriction and aging	IGF1	SIRT1	NAMPT	PRKAB2	PPARGC1A	AKT1	MTOR	TP53	
CELL-TYPE DEPENDENT SELECTIVITY OF CCK2R SIGNALING%WIKIPATHWAYS_20200610%WP3679%HOMO SAPIENS	Cell-type Dependent Selectivity of CCK2R Signaling	CCK	CCKBR	RYR3	TRPC1	DAGLA	CD38	PLCB1	CNR1	ITPR1	GNAI1	RYR1	RYR2	GNAQ	
SPHINGOLIPID METABOLISM (INTEGRATED PATHWAY)%WIKIPATHWAYS_20200610%WP4726%HOMO SAPIENS	Sphingolipid Metabolism (integrated pathway)	CERS5	CERS6	SGPP2	SMPD1	CERS2	ASAH1	SGPP1	DEGS1	SGPL1	DEGS2	SPHK2	CERS1	SGMS1	SPHK1	CERK	SPTLC1	SGMS2	UGT8	UGCG	SPTLC2	PPAP2B	KDSR	CERS3	CERS4	
EICOSANOID METABOLISM VIA CYCLO OXYGENASES (COX)%WIKIPATHWAYS_20200610%WP4719%HOMO SAPIENS	Eicosanoid metabolism via Cyclo Oxygenases (COX)	TBXA2R	PTGR1	PTGDS	ACAA1	PTGDR	PTGIR	CYP4A11	PTGIS	PLA2G4A	FAM213B	PTGDR2	ACOX2	ACOX1	TBXAS1	EHHADH	PTGES	CYP4F2	PLA2G4B	ACOX3	PTGS2	PLA2G5	PPARD	PLA2G6	PTGR2	CYP4F12	PTGFR	HPGD	AKR1B1	CYP4A22	PTGS1	
OXIDATIVE DAMAGE%WIKIPATHWAYS_20200610%WP3941%HOMO SAPIENS	Oxidative Damage	MAP3K1	MAPK13	MAPK10	BAD	NFKBIE	CASP9	C4B	C3AR1	BAG4	MAP3K9	TDP2	PCNA	CDC42	CASP3	APAF1	C1QB	GADD45A	TNFRSF1B	C1QA	NFKB1	CDKN1C	C1S	TRAF1	MIR7846	C1R	CDKN1B	C5AR1	BCL2	C2	TNF	CR2	TRAF6	C5	TNK2	TRAF2	BAK1	C1QC	MAP2K4	TRAF3	CYCS	CDKN1A	
ANDROGEN RECEPTOR SIGNALING PATHWAY%WIKIPATHWAYS_20200610%WP138%HOMO SAPIENS	Androgen receptor signaling pathway	SP1	SMARCE1	FLNA	PTEN	CTNNB1	NCOA1	NCOA2	ROCK1	HDAC1	EGFR	CCND1	SRC	ROCK2	PAK6	RNF14	RUNX2	EFCAB6	PARK7	ZMIZ1	KAT7	DAXX	PIAS4	ZNF318	CDC42	FKBP4	KLK3	RNF6	CCNE1	RNF4	PSMC3IP	BAG1	ETV5	PATZ1	DSTN	CARM1	STUB1	RB1	PIAS3	RHOB	TGFB1I1	NR0B2	CAV1	UBE3A	AES	BMF	GNB2L1	SIN3A	KDM1A	KAT2B	PIAS2	GSK3B	NCOR1	UBE2I	AKT1	SUMO1	NCOR2	AR	PIK3R2	PIK3R1	EP300	CREB1	TGIF1	NCOA4	FOXO1	LIMK2	PRDX1	RAN	SMAD4	SMAD3	RLN1	PPAP2A	RAD9A	PTK2	CALR	MIR1281	MDM2	RAC1	CREBBP	JUN	KAT5	SIRT1	RHOA	BRCA1	STAT3	FHL2	NCOA3	NR2C2	PIAS1	CDKN1A	RELA	
TLR4 SIGNALING AND TOLERANCE%WIKIPATHWAYS_20200610%WP3851%HOMO SAPIENS	TLR4 Signaling and Tolerance	RIPK1	CXCL8	MIR6502	IRAK1	IFNB1	TAB2	IRAK3	MYD88	TICAM1	MAP3K7	TAB1	INPP5D	IKBKE	NFKB1	IRAK4	TLR4	TIRAP	IL6	IKBKB	TBK1	IKBKG	TNF	TRAF6	CHUK	NFKBIA	MIR718	TRAM1	IRF3	TRAF3	IRF7	
EICOSANOID METABOLISM VIA CYTOCHROME P450 MONO-OXYGENASES (CYP) PATHWAY%WIKIPATHWAYS_20200610%WP4720%HOMO SAPIENS	Eicosanoid metabolism via Cytochrome P450 Mono-Oxygenases (CYP) pathway	PPARA	CYP2C18	CYP4A22	CYP2C8	CYP4F2	EPHX2	CYP4A11	PPARG	CYP4F12	
MAMMALIAN DISORDER OF SEXUAL DEVELOPMENT%WIKIPATHWAYS_20200610%WP4842%HOMO SAPIENS	Mammalian disorder of sexual development	CBX2	SOX9	PTGDS	DMRT1	WNT4	FOXL2	MAPK11	GATA4	FGF9	RSPO1	SRY	NR5A1	CTNNB1	FST	FGFR2	SOX8	DHH	INSL3	MIR4321	AMH	AMHR2	EMX2	RBFOX2	SRD5A1	PBX1	WT1	
MICRORNA NETWORK ASSOCIATED WITH CHRONIC LYMPHOCYTIC LEUKEMIA%WIKIPATHWAYS_20200610%WP4399%HOMO SAPIENS	MicroRNA network associated with chronic lymphocytic leukemia	MIR16-1	MCL1	BCL2	ZAP70	TP53	
TRANSCRIPTIONAL CASCADE REGULATING ADIPOGENESIS%WIKIPATHWAYS_20200610%WP4211%HOMO SAPIENS	Transcriptional cascade regulating adipogenesis	CEBPA	CEBPG	GATA2	KLF15	DDIT3	SREBF1	KLF5	CEBPD	EGR2	GATA3	KLF2	CEBPB	PPARG	
NOTCH SIGNALING%WIKIPATHWAYS_20200610%WP268%HOMO SAPIENS	Notch Signaling	RBPJL	DLL1	RBPJ	DLL3	DVL2	DVL3	DTX2	DTX3	RFNG	MAML3	DVL1	KCNJ5	DTX3L	ADAM17	NUMB	KAT2A	DTX4	MFNG	CTBP1	NCOR2	NOTCH4	HDAC1	INPP5K	DLL4	HES1	JAG2	NOTCH3	MAML1	HES5	NOTCH1	CTBP2	MIR6808	HDAC2	CREBBP	JAG1	PTCRA	NUMBL	NOTCH2	PSEN2	DTX1	PSEN1	APH1A	NCSTN	APH1B	KAT2B	LFNG	
MITOCHONDRIAL LC-FATTY ACID BETA-OXIDATION%WIKIPATHWAYS_20200610%WP368%HOMO SAPIENS	Mitochondrial LC-Fatty Acid Beta-Oxidation	SCP2	CPT2	ACADS	ACADM	SLC25A20	CPT1A	ACSL1	HADH	ACSL4	ACSL3	PECR	ACADVL	ECI1	ACSF2	HADHA	EHHADH	ACADL	
DOPAMINE METABOLISM%WIKIPATHWAYS_20200610%WP2436%HOMO SAPIENS	Dopamine metabolism	PPP2CA	DDC	SOD1	PPP2CB	PRKACG	PRKACA	PRKACB	MAOA	COMT	NQO1	TYR	TH	MIR4761	MAOB	
T-CELL ANTIGEN RECEPTOR (TCR) PATHWAY DURING STAPHYLOCOCCUS AUREUS INFECTION%WIKIPATHWAYS_20200610%WP3863%HOMO SAPIENS	T-Cell antigen Receptor (TCR) pathway during Staphylococcus aureus infection	CD8A	NCK1	PAK1	PIK3CA	IL2	CD28	IFNG	ZAP70	DLG1	MAP3K8	CALM3	CALM1	IL4	MAP3K14	IL5	CALM2	ITK	FYN	RAF1	CTLA4	PRKCQ	TNF	PTPN6	CSF2	CD40LG	NFKBIA	MAP2K1	MAP2K2	GSK3B	RRAS	IL10	AKT1	FOS	CDK4	MAP3K7	CD3D	GRAP2	CARD11	CBL	LCP2	BCL10	MAPK9	MAP2K7	ICOS	CHP1	AHSA1	MAPK3	NFKB1	GRB2	PTPRC	LAT	IKBKB	PLCG1	JUN	IKBKG	CHUK	NFATC2	LCK	PDCD1	SOS1	CD4	PDK1	MALT1	
PANCREATIC ADENOCARCINOMA PATHWAY%WIKIPATHWAYS_20200610%WP4263%HOMO SAPIENS	Pancreatic adenocarcinoma pathway	AKT2	AKT3	PAK1	TIAM1	PIK3R3	PIK3CA	PAK2	VEGFA	RPS6KB2	CASP9	RAC3	POLK	EGFR	CCND1	DDB2	E2F1	PAK7	PAK6	PAK3	PAK4	RALA	PIK3CD	RALB	PIK3CB	CDC42	TP53	RALGDS	GADD45B	GADD45A	GADD45G	RAF1	E2F3	RB1	STAT1	EGF	BRCA2	DUSP6	MTOR	BAK1	CDKN2A	MAP2K1	MAP2K2	ARAF	MAPK10	KRAS	AKT1	BAD	PIK3R2	CDK4	PIK3R1	TGFA	PRKCD	ERBB2	SMAD2	BAX	TGFB2	SMAD4	SMAD3	MAPK9	TGFB3	RAD51	MAPK8	TGFBR1	TGFBR2	MAPK1	RIPK4	ARHGEF6	MAPK3	NFKB1	BRAF	CDK6	IKBKB	RPS6KB1	PEBP1	RAC1	RAC2	IKBKG	RALBP1	BCL2L1	RHOA	CHUK	E2F2	TGFB1	STAT3	JAK1	PLD1	CDKN1A	RELA	
CELL MIGRATION AND INVASION THROUGH P75NTR%WIKIPATHWAYS_20200610%WP4561%HOMO SAPIENS	Cell migration and invasion through p75NTR	AKT2	AKT3	PAK1	TIAM1	CDH11	BDNF	PARD3	AKT1	MMP2	TRIO	NTRK2	KIDINS220	EFNA4	NGFR	EFNA1	EFNA3	EFNA2	EFNB1	ADAMTS13	MMP8	EFNB3	MMP9	EFNA5	MIR3620	EFNB2	ARF1	RAC1	JUN	RHOA	STAT3	TWIST1	
INTEGRATED BREAST CANCER PATHWAY%WIKIPATHWAYS_20200610%WP1984%HOMO SAPIENS	Integrated Breast Cancer Pathway	FER	CYP19A1	NOXA1	PIGR	PAK1	USP38	DHTKD1	IMPA1	RASGEF1A	TSC2	SP1	DCAKD	RHEB	ITPKC	USP15	MYC	USP16	RAD54L	VEGFA	ODC1	USP21	FILIP1	CASP9	FAU	EDAR	PTEN	CTNNB1	ANXA1	PML	HIPK2	CDK7	NF1	EGFR	CCND1	E2F1	TAB1	CASP8	MRE11A	CASP3	RAD50	ATM	BMPR2	STAT1	RHO	TRADD	CHEK1	BAK1	CDC25A	CDC25B	CSNK1D	ZNF655	ARAF	JAKMIP1	SMARCA4	RRAS	KRAS	MMP1	ATR	BAD	AR	CDK4	CREB1	FOXO1	BAX	RAP1A	PKIA	ABL1	WEE1	CDH1	RAD51	MAPK1	NFKB1	BCL2	MDM2	SIRT1	BRCA1	NCOA3	APOBEC3G	PIAS1	JAK1	AHR	ATF1	XRCC3	HDAC1	MSH6	MSH2	TSC1	ZMIZ1	RALA	CDC42	TP53	GADD45A	RB1	MAP3K13	BRCA2	AURKA	MTOR	CDK2	GDI1	CERK	PLK1	MYT1	AKT1	BARD1	PIK3R2	EP300	GRN	FADD	SMAD2	ESR1	MAX	FOSL1	SMAD4	RASGRP3	BID	TGFBR1	SMAD1	TGFBR2	SMAD6	IRS1	SMAD7	HMGCR	BRAF	STK11	MIR1281	BMPR1A	GSK3A	TFPI	SMEK1	NAB1	ZMYND8	RAC1	SMEK2	JUN	MAP3K7CL	BACH1	CHEK2	ALKBH1	MIR6125	RPP38	FOSL2	CHUK	RALGAPA1	CCNB1IP1	LGALS13	BLM	MYCBP2	PHB	DAG1	NUP85	TPR	UBE2F	PLK3	ERAL1	
ROBO4 AND VEGF SIGNALING PATHWAYS CROSSTALK%WIKIPATHWAYS_20200610%WP3943%HOMO SAPIENS	Robo4 and VEGF Signaling Pathways Crosstalk	SRC	VEGFA	ROBO4	SLIT2	KDR	RAC1	
HOST-PATHOGEN INTERACTION OF HUMAN CORONA VIRUSES - APOPTOSIS%WIKIPATHWAYS_20200610%WP4864%HOMO SAPIENS	Host-pathogen interaction of human corona viruses - apoptosis	MAPK13	MAPK11	MAPK14	AKT1	MIR3191	BAD	MAPK12	BCL2	BBC3	MIR3190	CASP9	CASP7	FASLG	TNF	BCL2L1	BCL2L11	BAX	FADD	MCL1	CASP8	BID	CASP3	APAF1	
HOMOLOGOUS RECOMBINATION%WIKIPATHWAYS_20200610%WP186%HOMO SAPIENS	Homologous recombination	POLD3	POLD4	NBN	POLD1	ATM	POLD2	BRCA2	RPA1	RAD54B	RAD52	MRE11A	RAD51	RAD50	
AMP-ACTIVATED PROTEIN KINASE (AMPK) SIGNALING%WIKIPATHWAYS_20200610%WP1403%HOMO SAPIENS	AMP-activated Protein Kinase (AMPK) Signaling	AKT2	CAMKK2	EIF4EBP1	PRKAB2	EEF2	TSC2	PIK3R3	PRKAB1	PIK3CA	RPS6KB2	LIPE	PRKAA1	PRKAA2	ADRA1B	ELAVL1	STRADA	ADIPOR1	ADIPOR2	TSC1	CRTC2	PIK3CD	PIK3CB	PFKFB3	TP53	INS-IGF2	SREBF1	ADRA1A	ACACB	CCNA2	PLCB1	MTOR	ACACA	GYS2	GYS1	STRADB	MEF2BNB-MEF2B	CAMKK1	CCNA1	SLC2A4RG	PIK3C3	RPTOR	LEPR	CCNB1	CPT1A	PPARGC1B	AKT1	LEP	ADIPOQ	PIK3R2	PRKACG	PIK3R1	PRKACB	CPT1C	CPT1B	CAB39	INSR	HMGCR	STK11	SLC2A4	PIK3CG	EEF2K	RPS6KB1	HNF4A	PRKAG1	PRKAG2	FASN	PRKAG3	CDKN1A	
LIPID METABOLISM PATHWAY%WIKIPATHWAYS_20200610%WP3965%HOMO SAPIENS	Lipid Metabolism Pathway	AKT2	AKT3	PRKAB2	PRKAB1	AKT1	LIPE	PRKACG	PRKACA	PRKAA1	PRKACB	PRKAA2	PNPLA2	PRKAR1B	PRKAR1A	PRKAR2B	ACSBG1	PRKAR2A	PLIN1	BCKDHA	ACLY	ACACA	ACSS2	PRKAG1	PRKAG2	PDHA1	FASN	ABHD5	PRKAG3	HILPDA	
PROXIMAL TUBULE TRANSPORT%WIKIPATHWAYS_20200610%WP4917%HOMO SAPIENS	Proximal tubule transport	SLC3A2	SLC5A5	SLC6A19	SLC6A18	ATP6V1G1	SLC5A8	ABCC2	SLC5A1	SLC6A20	SLC5A2	ABCG2	ABCB1	ATP1A1	SLC4A2	SLC7A7	SLC4A4	CA2	CA4	ATP6V1E1	SLC22A11	SLC34A3	SLC13A3	ATP6V0B	ATP6V0E1	SLC34A1	SLC36A2	ATP1B1	SLC7A8	SLC7A9	ATP6V0D2	ABCC4	ATP6V0C	ATP6V1B1	ATP6V1A	SLC22A7	SLC9A3	SLC47A2	SLC22A6	SLC47A1	SLC20A2	SLC22A2	SLC1A1	SLC16A10	SLC3A1	TMEM27	MIR6824	ATP6V1H	ATP6V0A4	ATP6V1D	ATP6V1C1	ATP6V1F	SLC12A4	FXYD2	SLC22A8	SLC26A6	AQP1	SLC2A1	SLC2A2	
PRION DISEASE PATHWAY%WIKIPATHWAYS_20200610%WP3995%HOMO SAPIENS	Prion disease pathway	PDIA3	BCL11A	SPI1	ELK1	RAD21	TBP	MIR3610	MEF2C	EP300	BATF	CREB1	NCAM1	CHD2	POU2F2	RFX5	CASP3	MIR3175	PTK2	MAPK1	FYN	MAPK3	PAX5	NFKB1	HSP90B1	EBF1	MIR1281	FGFR1	MIR3652	HSPA5	BCL2	RXRA	CASP12	CTCF	SMC3	PRNP	STAT3	IRF4	
VITAMIN B12 METABOLISM%WIKIPATHWAYS_20200610%WP1533%HOMO SAPIENS	Vitamin B12 Metabolism	MCEE	IFNG	CCL2	SCARB1	SERPINE1	LRP2	HBB	CUBN	PLAT	MTR	MPO	TNF	MIR6886	ICAM1	MAT1A	CCL5	HBA1	F2	F7	IL1B	CRP	SAA3P	SAA4	PLG	INS	APOA1	CBS	APOB	LDLR	ABCA1	INSR	SHMT2	NFKB1	MTHFR	SOD3	MTRR	SOD1	MMAB	NFKB2	GIF	IL6	MUT	SOD2	CTH	ALB	TCN2	TCN1	SAA1	SAA2	APOE	RELA	
DNA DAMAGE RESPONSE%WIKIPATHWAYS_20200610%WP707%HOMO SAPIENS	DNA Damage Response	CCNB2	CCNE2	CCND3	MYC	BBC3	CASP9	PIDD1	FAS	CDK5	PML	CCND1	DDB2	E2F1	CASP8	MRE11A	CASP3	RAD50	APAF1	TP53	GADD45B	CCNE1	GADD45A	NBN	GADD45G	ATM	RB1	CDKN1B	H2AFX	MIR3191	CCND2	MIR3190	CDK2	RFC1	CHEK1	RPA2	PMAIP1	CDC25A	TNFRSF10B	CYCS	CDC25C	PRKDC	CCNB3	CCNB1	CDK1	SMC1A	ATR	CDK4	HUS1B	CREB1	TLK2	RRM2B	SFN	BAX	FANCD2	ATRIP	SESN1	ABL1	RAD52	BID	RAD51	RAD17	RAD1	RAD9A	CDK6	MDM2	TP53AIP1	CHEK2	BRCA1	TLK1	CDKN1A	
PURINERGIC SIGNALING%WIKIPATHWAYS_20200610%WP4900%HOMO SAPIENS	Purinergic signaling	P2RY8	PANX1	ADORA1	LPAR6	GNAT2	GNAT3	GNAT1	P2RX7	GNAO1	P2RX5	P2RX4	P2RX3	ADORA2A	P2RX2	P2RX1	GNAS	ADORA2B	MIR197	P2RY6	P2RY4	P2RY2	P2RX6	P2RY1	P2RY12	P2RY13	P2RY10	P2RY11	P2RY14	GNAZ	GNAI3	GNAI1	ADORA3	GNAI2	LPAR4	
PATHWAYS IN CLEAR CELL RENAL CELL CARCINOMA%WIKIPATHWAYS_20200610%WP4018%HOMO SAPIENS	Pathways in clear cell renal cell carcinoma	SDS	ARNT	TSC2	CDH13	RHEB	ENO1	VEGFA	GAPDH	PTEN	KSR1	EGFR	ENPP3	TSC1	PGM2	SQSTM1	KDM5C	EFCAB3	ENO2	ENO3	PDGFB	PBRM1	TOX2	ALDOC	PKM	RAPGEF5	SDSL	LDHC	LDHD	PKLR	SSPN	BAP1	ACACB	MTOR	ACACA	BHLHE41	CAMK1	GRB10	KDR	ZEB1	RPTOR	MDH1	ALDOB	ME1	VHL	MLST8	AKT1	SHMT1	LDHB	PFKL	KCNJ2	PFKM	MIR6778	EP300	PDGFRB	AKT1S1	PDGFRA	TGFB2	PGK1	TGFB3	SHMT2	GPI	ACLY	TPI1	SLC2A1	MIR1281	HIF1A	PLOD2	HK2	LDHA	HK1	HK3	PGK2	CREBBP	PFKP	PHGDH	PSPH	FLT1	PGM1	TGFB1	PSAT1	ALDOA	STAT3	DEPTOR	CEP290	SETD2	FASN	
PENTOSE PHOSPHATE METABOLISM%WIKIPATHWAYS_20200610%WP134%HOMO SAPIENS	Pentose Phosphate Metabolism	PGD	G6PD	TALDO1	TKT	RPIA	RPE	PGLS	
GENES CONTROLLING RENAL NEPHROGENESIS%WIKIPATHWAYS_20200610%WP4823%HOMO SAPIENS	Genes controlling renal nephrogenesis	NPHS2	SIX1	TCF21	NCK1	HOXD11	HOXA11	KIRREL	CD36	ITGA8	WNT4	CXCL12	VEGFA	FOXC2	FOXC1	PDGFRB	FGFR2	NCK2	PDGFB	FOXD1	RET	FGF8	GDNF	LAMB2	ITGA3	ITGB1	CXCR4	NOTCH2	PAX2	CD2AP	ROBO2	EYA1	LHX1	SLIT2	EMX2	KDR	NPHS1	LMX1B	WT1	
PI3K-AKT-MTOR SIGNALING PATHWAY AND THERAPEUTIC OPPORTUNITIES%WIKIPATHWAYS_20200610%WP3844%HOMO SAPIENS	PI3K-AKT-mTOR signaling pathway and therapeutic opportunities	GSK3B	RPTOR	NRAS	EIF4EBP1	KRAS	PIK3R3	TSC2	RHEB	AKT1	TFEB	PIK3CA	BAD	RB1CC1	PTEN	PIK3R2	PIK3R1	FOXO4	FOXO3	ATG13	FOXO1	ULK1	PIK3CB	RICTOR	NOS3	CDKN1B	PIK3CG	MTOR	HRAS	GRB10	PDK1	
TUMOR SUPPRESSOR ACTIVITY OF SMARCB1%WIKIPATHWAYS_20200610%WP4204%HOMO SAPIENS	Tumor suppressor activity of SMARCB1	ARID1B	SMO	SMARCD1	SMARCA4	SMARCD2	ARID1A	SMARCD3	SUZ12	GLI4	ACTL6B	DPF2	EED	SMARCE1	RBBP4	CDK4	MIR6755	EZH2	GLI1	RB1	GLI2	H3F3B	CDK6	GLI3	MIR4738	H3F3A	ACTL6A	PTCH1	CDKN2A	SMARCB1	DPF1	DPF3	SMARCC1	SMARCC2	
DISORDERS OF THE KREBS CYCLE%WIKIPATHWAYS_20200610%WP4236%HOMO SAPIENS	Disorders of the Krebs cycle	PDHX	DHTKD1	SUCLG1	DLST	SUCLA2	FH	SUCLG2	
SIGNAL TRANSDUCTION THROUGH IL1R%WIKIPATHWAYS_20200610%WP4496%HOMO SAPIENS	Signal transduction through IL1R	IL1RN	IRAK2	TOLLIP	MIR6502	IRAK1	MAP3K1	IFNB1	IRAK3	IL1B	MYD88	MAP3K7	IL1RAP	TGFB2	TAB1	MAP3K14	TGFB3	MAPK8	MAP2K6	IL1R1	NFKB1	MAPK14	IL1A	IL6	IKBKB	ECSIT	JUN	TNF	TRAF6	CHUK	IFNA1	TGFB1	NFKBIA	MAP2K3	MIR718	RELA	
SREBF AND MIR33 IN CHOLESTEROL AND LIPID HOMEOSTASIS%WIKIPATHWAYS_20200610%WP2011%HOMO SAPIENS	SREBF and miR33 in cholesterol and lipid homeostasis	PPARA	SREBF2	HMGCR	SIRT6	PPARGC1A	SREBF1	MTOR	SIRT1	PRKAA1	NR1H3	MIR33B	MIR33A	HMGCS1	MED15	MIR6886	SCD	LDLR	FASN	ABCA1	
CANONICAL  AND NON-CANONICAL NOTCH SIGNALING%WIKIPATHWAYS_20200610%WP3845%HOMO SAPIENS	Canonical  and Non-canonical Notch signaling	DLL1	RBPJ	DLL3	RRAS	DLK1	DNER	LEF1	MAML3	CNTN6	DLK2	MFAP2	NOTCH4	DLL4	HES1	JAG2	ADAM10	NOTCH3	HEY1	MFAP1	MAML1	NOTCH1	MAML2	JAG1	CHUK	NOTCH2	PSEN2	PSEN1	
GLUTATHIONE METABOLISM%WIKIPATHWAYS_20200610%WP100%HOMO SAPIENS	Glutathione metabolism	GSR	G6PD	GPX1	GGT5	GSTM2	GSS	GSTM1	GSTA5	IDH1	GCLM	GGTLC2	OPLAH	GGTLC1	GSTA1	ANPEP	GSTT2	GGT1	GGT2	GCLC	GGTLC3	GPX2	GPX4	GPX3	
IL-1 SIGNALING PATHWAY%WIKIPATHWAYS_20200610%WP195%HOMO SAPIENS	IL-1 signaling pathway	IRAK1	MYD88	TAB1	MAP3K14	SQSTM1	IL1R1	CCL2	PTPN11	TRAF6	NFKBIA	MAP2K3	MAP2K4	MAP2K1	MAP2K2	IRAK2	TOLLIP	ATF2	MIR6502	MAP3K1	TAB3	TAB2	MAPKAPK2	MAP3K2	IRAK3	IL1B	MAP3K3	AKT1	PELI1	NFKBIB	PIK3R2	PIK3R1	MAP3K7	PELI2	IL1RAP	HSPB2	UBE2V1	UBE2N	MAPK9	MAPK8	MAP2K7	MAP2K6	MAPK1	MAPK3	NFKB1	IRAK4	PRKCZ	REL	IL1A	MAPK14	IKBKB	PLCG1	ECSIT	JUN	IKBKG	CHUK	MIR718	RELA	
IL-6 SIGNALING PATHWAY%WIKIPATHWAYS_20200610%WP364%HOMO SAPIENS	IL-6 signaling pathway	GSK3B	SOCS3	TIMP1	IL6ST	IL6R	AKT1	TYK2	CRP	BAD	VIP	PIK3R2	PIK3R1	SHC1	MAP3K7	NCOA1	PRKCD	PRDM1	HDAC1	MAPK1	MAPK3	GRB2	STAT1	IL6	PTPN11	AGT	NR2F6	HCK	RPS6KB1	RAC1	CREBBP	NLK	GAB1	BCL2L1	IRF1	STAT3	VAV1	JUNB	MAP2K4	JAK2	MAP2K1	MAP2K2	SOS1	JAK1	
TCA CYCLE (AKA KREBS OR CITRIC ACID CYCLE)%WIKIPATHWAYS_20200610%WP78%HOMO SAPIENS	TCA Cycle (aka Krebs or citric acid cycle)	MDH2	SUCLG1	DLST	CS	SUCLA2	SUCLG2	DLD	IDH3A	OGDH	ACO2	SDHC	IDH2	SDHD	SDHA	SDHB	IDH3G	FH	IDH3B	
INTERLEUKIN-11 SIGNALING PATHWAY%WIKIPATHWAYS_20200610%WP2332%HOMO SAPIENS	Interleukin-11 Signaling Pathway	RPS6	SOCS3	IL6ST	AKT1	PDPK1	TYK2	BIRC5	ATF1	PIK3R2	PIK3R1	RPS6KA1	CREB1	SRC	RUNX2	BGLAP	MAPK1	FYN	MAPK3	GRB2	RAF1	STAT1	PIAS3	PTPN11	BCL2	IKBKB	IBSP	RPS6KB1	PPP2R4	HRAS	YES1	FES	CHUK	IL11	TGFB1	STAT3	ICAM1	ITGA2	JAK2	MAP2K1	MAP2K2	PIAS1	JAK1	IL11RA	RELA	
GLYCOLYSIS AND GLUCONEOGENESIS%WIKIPATHWAYS_20200610%WP534%HOMO SAPIENS	Glycolysis and Gluconeogenesis	MDH1	GOT1	ALDOB	MDH2	GOT2	ENO1	LDHB	PFKL	PFKM	FBP1	G6PC	GAPDH	PGK1	SLC2A3	ENO2	ENO3	MPC1	MPC2	GPI	GCK	ALDOC	FBP2	TPI1	PKM	LDHAL6B	PGAM1	SLC2A1	LDHC	SLC2A2	PKLR	SLC2A4	HK2	LDHA	HK1	HK3	PGK2	PCK1	PC	PFKP	DLAT	PGAM2	DLD	ALDOA	SLC2A5	PDHA1	
GLUCOCORTICOID AND MINERALCORTICOID METABOLISM%WIKIPATHWAYS_20200610%WP237%HOMO SAPIENS	Glucocorticoid and Mineralcorticoid Metabolism	CYP21A2	CYP11A1	CYP11B2	CYP17A1	HSD11B1	HSD11B2	HSD3B2	HSD3B1	
OVERVIEW OF LEUKOCYTE-INTRINSIC HIPPO PATHWAY FUNCTIONS%WIKIPATHWAYS_20200610%WP4542%HOMO SAPIENS	Overview of leukocyte-intrinsic Hippo pathway functions	LATS2	TEAD4	FOXO4	PRDM1	FOXO3	FOXO1	RAP1A	YWHAQ	STK3	FYB	SAV1	CD19	RASSF5	CCR7	LPL	MAPK14	STK38L	FOXO6	NDRG1	KNSTRN	MOB1A	ITGAL	RAC1	RAB13	TAZ	FERMT3	RHOA	TEAD1	TEAD2	YAP1	TEAD3	MST1	MIR21	VMP1	FOXP3	LATS1	
GENES RELATED TO PRIMARY CILIUM DEVELOPMENT (BASED ON CRISPR)%WIKIPATHWAYS_20200610%WP4536%HOMO SAPIENS	Genes related to primary cilium development (based on CRISPR)	RPGRIP1L	CEP76	RABL2A	IFT52	C16orf59	RABL2B	TMEM216	ICK	IFT57	CEP104	SASS6	ARL3	CEP83	FGFR1OP	TTC23	ARL13B	C2CD3	TMEM67	INPP5E	CBY1	IFT43	EFCAB7	TMEM107	MKKS	IFT46	CEP295	IQCE	BBS10	BBS12	TUBD1	KATNB1	PIBF1	RAB23	KIAA0753	BBS2	IFT74	SCLT1	BBS1	TUBE1	FAM92A1	RSG1	MIB1	CEP162	TMEM231	CEP44	TTC8	TMEM17	TTC21B	MKS1	WDR19	WDR35	CLUAP1	B9D1	KIF3A	EVC2	CEP19	EVC	DYNC2H1	DYNLT1	WDR34	DYNLL1	DYNC2LI1	TCTEX1D2	WDR60	TRAF3IP1	IFT172	IFT80	IFT81	TULP3	CEP192	HSPB11	IFT140	TTC30B	IFT88	LZTFL1	CEP120	IFT122	FUZ	C5orf42	IFT20	TCTN3	TCTN2	TXNDC15	TCTN1	CDK20	BBS9	TRAPPC11	BBS7	CEP97	KIFAP3	IFT27	C14orf80	CC2D2A	WDPCP	BBS5	ARL6	FBF1	TTC26	TTBK2	BBS4	KIF3B	OFD1	ARMC9	FOPNL	
APOE AND MIR-146 IN INFLAMMATION AND ATHEROSCLEROSIS%WIKIPATHWAYS_20200610%WP3926%HOMO SAPIENS	ApoE and miR-146 in inflammation and atherosclerosis	IRAK1	TRAF6	SPI1	TLR4	NFKB2	MIR718	TLR2	APOE	RELA	
ENDOTHELIN PATHWAYS%WIKIPATHWAYS_20200610%WP2197%HOMO SAPIENS	Endothelin Pathways	EDNRB	GUCY1B2	MT-CO2	RIIAD1	CAD	GNA15	ADCY10	PTGIR	CALCA	EDN1	NPY	MYL1	CNN1	GNAS	PRKCA	GNG13	NPY1R	CALM3	CALM1	GNB5	CALM2	CALCRL	MAPK1	ATP2A2	NOS3	RAF1	ADRB1	ECE1	ADRA1A	PLCB1	MAP2K1	GNAI1	RAMP1	MYLK	EDNRA	
SUDDEN INFANT DEATH SYNDROME (SIDS) SUSCEPTIBILITY PATHWAYS%WIKIPATHWAYS_20200610%WP706%HOMO SAPIENS	Sudden Infant Death Syndrome (SIDS) Susceptibility Pathways	HTR1A	FMO3	TLX3	BDNF	SP1	VEGFA	G6PC	CTNNB1	PHOX2B	TCF3	GNB3	NTRK2	POU2F2	MECP2	CASP3	CAV3	POU5F1	HSP90B1	HES5	MIR3652	DLX2	C4A	GABRA1	TPH2	GATA3	SLC6A4	TNF	GRIN1	AVP	CEBPB	THRB	PBX1	YWHAE	CXCL8	SPTBN1	ACADM	PKNOX1	CPT1A	TSPYL1	NANOG	IL1B	ADCYAP1	CHRNB2	CHRNA4	MAZ	ESR2	SLC1A3	DEAF1	AR	TPPP	SLC9A3	SCN3B	TAC1	PHOX2A	FEV	CREB1	CC2D1A	MIR130A	CDCA7L	SCN5A	NKX3-1	SNTA1	YWHAQ	HTR3A	ADCYAP1R1	NOS1AP	VIPR1	SCN4B	VIPR2	BHLHE40	ATP1A3	HES1	KCNJ8	RYR2	MBD1	YWHAB	YWHAZ	PLP1	GPD1L	NFKB1	SLC25A4	YWHAG	PAH	NFKB2	YWHAH	IL6	ECE1	MAP2	MYB	MIR210	HTR2A	CHAT	HSPD1	IL6R	CHRM2	GAPDH	NR3C1	RORA	NGF	HDAC1	HDAC9	SSTR1	TPH1	SSTR2	SNAP25	TF	YBX1	CTCF	SP3	VAMP2	IL1RN	CHRNB4	POU3F2	CREM	IL10	CHRNA7	GJA1	PPARGC1A	IL13	KCNQ1	PPARGC1B	TACR1	MEF2C	C4B	CHRFAM7A	PRKACA	EP300	PRKACB	PRKAR1B	RUNX3	PRKAR1A	EGR1	REST	PRKAR2B	SST	PRKAR2A	TP73	AQP4	RET	GCK	DDC	ASCL1	GATA2	MIR1281	HIF1A	IL1A	NEUROD1	SOX2	CREBBP	JUN	FOXM1	KCNH2	MAOA	NKX2-2	ALDOA	MIR16-1	NFYA	EN1	HADHB	HADHA	TH	LMX1B	
OVERVIEW OF NANOPARTICLE EFFECTS%WIKIPATHWAYS_20200610%WP3287%HOMO SAPIENS	Overview of nanoparticle effects	CXCL8	ITGAD	AKT3	COL4A1	IL6	HMOX1	CCND3	CRP	BCL2	CDH3	FN1	TNF	LAMA3	BAX	NFRKB	PTGS1	PIK3CD	PTK2	PTGS2	
EV RELEASE FROM CARDIAC CELLS AND THEIR FUNCTIONAL EFFECTS%WIKIPATHWAYS_20200610%WP3297%HOMO SAPIENS	EV release from cardiac cells and their functional effects	TNF	MIR126	MYB	CXCL12	ERBB4	PRL	RGS16	KLF2	
ENVELOPE PROTEINS AND THEIR POTENTIAL ROLES IN EDMD PHYSIOPATHOLOGY%WIKIPATHWAYS_20200610%WP4535%HOMO SAPIENS	Envelope proteins and their potential roles in EDMD physiopathology	BANF1	NRAS	TMPO	SUN1	LEMD3	ADCY9	PLEC	KRAS	ADCY1	ADCY7	ADCY10	LBR	KIF5B	MAP3K9	SMAD2	TGFB2	SRF	SMAD4	SMAD3	TGFB3	YY1AP1	MAPK1	MAPK3	GRB2	EMD	TAZ	HRAS	SOS2	CTGF	ADCY4	RHOA	CFL1	ADCY3	TGFB1	ADCY2	ADCY8	MAP2K1	SYNE4	MAP2K2	SOS1	SYNE3	ADCY6	SYNE2	SYNE1	ADCY5	TMEM43	
CHOLESTEROL BIOSYNTHESIS PATHWAY%WIKIPATHWAYS_20200610%WP197%HOMO SAPIENS	Cholesterol Biosynthesis Pathway	FDPS	MVK	LSS	PMVK	MVD	HMGCR	IDI1	DHCR7	MSMO1	NSDHL	SC5D	FDFT1	HMGCS1	CYP51A1	SQLE	
GLYCOSYLATION AND RELATED CONGENITAL DEFECTS%WIKIPATHWAYS_20200610%WP4521%HOMO SAPIENS	Glycosylation and related congenital defects	ALG6	DPAGT1	B4GALT1	MPI	MAGT1	GMPPB	MGAT2	MPDU1	ALG8	ALG9	SRD5A3	ALG14	ALG2	ALG3	ALG13	DPM1	MOGS	DOLK	ALG12	ALG11	TUSC3	DPM2	DPM3	PMM2	ALG1	
SOMATROPH AXIS (GH) AND ITS RELATIONSHIP TO DIETARY RESTRICTION AND AGING%WIKIPATHWAYS_20200610%WP4186%HOMO SAPIENS	Somatroph axis (GH) and its relationship to dietary restriction and aging	SIRT1	FOXO1	AKT1	MTOR	IGF1R	PTEN	
VITAMINS A AND D - ACTION MECHANISMS%WIKIPATHWAYS_20200610%WP4342%HOMO SAPIENS	Vitamins A and D - action mechanisms	VDR	RARA	RXRA	
BONE MORPHOGENIC PROTEIN (BMP) SIGNALLING AND REGULATION%WIKIPATHWAYS_20200610%WP1425%HOMO SAPIENS	Bone Morphogenic Protein (BMP) Signalling and Regulation	SMAD6	BMPR1B	BMPR2	NOG	SMAD4	SMURF1	RUNX2	BMP2	TOB1	BMPR1A	TOB2	SMAD1	
PYRIMIDINE METABOLISM%WIKIPATHWAYS_20200610%WP4022%HOMO SAPIENS	Pyrimidine metabolism	CAD	POLR1C	POLR1D	POLR2E	POLR2H	POLR2K	POLR2L	POLR3GL	POLR3A	POLR3B	NME1	POLR3C	POLR3D	ENPP1	POLR3E	POLR3F	POLR3G	POLR3H	POLR3K	ENPP3	PRIM2	PRIM1	POLE4	POLD3	POLE3	POLD4	DPYS	POLD1	UPB1	POLD2	DHODH	NT5C	TK2	POLE	UMPS	UCK1	DCK	POLA1	POLA2	POLE2	ZNRD1	ENTPD1	ENTPD3	NME2	DPYD	CTPS2	NME3	CTPS1	CDA	NME4	DCTD	NME6	NME7	TK1	POLR1A	UPP1	POLR1B	CMPK1	POLR1E	UCK2	CMPK2	UPRT	RRM1	DCTPP1	RRM2	DTYMK	NME1-NME2	POLR2B	RRM2B	POLR2C	POLR2D	TWISTNB	NT5M	POLR2G	POLR2I	POLR2J	POLR2J3	DUT	POLR2J2	PNPT1	MIR1914	UCKL1	POLR2A	TYMS	TYMP	
PARKINSONS DISEASE PATHWAY%WIKIPATHWAYS_20200610%WP2371%HOMO SAPIENS	Parkinsons Disease Pathway	MIR30A	MIR6084	MIR10A	UBE2L6	MIR106A	PARK2	CCNE2	UBE2L3	UBA7	MIR431	MIR195	MIR497HG	MIR1224	MIR128-2	MIR20B	UBE2J2	CASP9	UBE2J1	MIR92A2	CASP7	MIR497	MIR132	MIR4448	CASP6	MIR1294	MIR19B2	UBE2G1	UBE2G2	SNCAIP	PINK1	UBA1	LRRK2	CASP2	SYT11	PARK7	GPR37	MIR20A	MIR17	CASP3	MIR19B1	APAF1	MIR19A	MIR92A1	CCNE1	MIR17HG	HTRA2	CYCS	SNCA	EPRS	MAPK13	SEPT5	MAPK11	DDC	SLC6A3	MAPK14	MIR503	MAPK12	MIR5193	UCHL1	ATXN2	MIR212	TH	UBB	MIR26A1	MIR26A2	MIR16-2	
METHYLATION PATHWAYS%WIKIPATHWAYS_20200610%WP704%HOMO SAPIENS	Methylation Pathways	INMT	COMT	PNMT	MAT2B	MAT2A	TPMT	HNMT	MIR4761	MAT1A	NNMT	
CLASSICAL PATHWAY OF STEROIDOGENESIS, INCLUDING DISEASES%WIKIPATHWAYS_20200610%WP4523%HOMO SAPIENS	Classical pathway of steroidogenesis, including diseases	STAR	CYP19A1	CYP11A1	CYP21A2	CYP11B2	POR	MIR4651	H6PD	CYB5A	SRD5A2	HSD17B3	CYP11B1	CYP17A1	HSD11B1	HSD3B2	HSD11B2	
NICOTINE ACTIVITY ON DOPAMINERGIC NEURONS%WIKIPATHWAYS_20200610%WP1602%HOMO SAPIENS	Nicotine Activity on Dopaminergic Neurons	GNG2	DDC	CHRNA5	KCNK9	CHRNA6	KCNK3	CHRNB2	CHRNA4	PPP1CA	PPP1R1B	CDK5	PRKACA	DRD4	SLC18A2	GNB1	DRD3	ADCY2	GNAI1	TH	CHRNA3	DRD2	
HORMONAL CONTROL OF PUBERTAL GROWTH SPURT%WIKIPATHWAYS_20200610%WP4194%HOMO SAPIENS	Hormonal control of Pubertal Growth Spurt	SST	GNRH1	
SULINDAC METABOLIC PATHWAY%WIKIPATHWAYS_20200610%WP2542%HOMO SAPIENS	Sulindac Metabolic Pathway	MSRA	CYP1A2	CYP1B1	MSRB2	MSRB3	
PATHWAYS OF NUCLEIC ACID METABOLISM AND INNATE IMMUNE SENSING%WIKIPATHWAYS_20200610%WP4705%HOMO SAPIENS	Pathways of nucleic acid metabolism and innate immune sensing	ADAR	MB21D1	IFNB1	MAVS	IFIH1	TREX1	RNASEH2C	RNASEH2B	RNASEH2A	RNASET2	RNASEL	DDX58	SAMHD1	TMEM173	OAS1	IRF3	
CHOLESTEROL METABOLISM (INCLUDES BOTH BLOCH AND KANDUTSCH-RUSSELL PATHWAYS)%WIKIPATHWAYS_20200610%WP4718%HOMO SAPIENS	Cholesterol metabolism (includes both Bloch and Kandutsch-Russell pathways)	CH25H	HMGCS2	DHCR7	ACSL1	LBR	MSMO1	NSDHL	SC5D	ACSL4	ACSL3	HMGCS1	CYP27A1	SOAT1	ABCA1	FDPS	MVK	PMVK	LSS	SREBF2	MVD	HMGCR	IDI1	SREBF1	ELOVL5	ELOVL3	DHCR24	MIR1908	ELOVL4	ELOVL2	ACOT2	FADS1	NR1H3	FDFT1	HSD17B7	NR1H2	TM7SF2	CYP51A1	CYP46A1	EBP	SQLE	SCD	ABCG1	MYLIP	FASN	GGPS1	FADS2	SOAT2	
G13 SIGNALING PATHWAY%WIKIPATHWAYS_20200610%WP524%HOMO SAPIENS	G13 Signaling Pathway	CFL2	RTKN	SH3RF1	MAPK10	ARHGDIB	PIP4K2A	MIR1178	RHPN2	PIK3CA	MYBPH	PFN1	PPP1CB	CIT	PIK3R2	MYL1	WASL	ROCK1	CALM3	ROCK2	PAK3	MAP3K4	CALM1	CALM2	PIK3CD	PIK3CB	CDC42	IQGAP2	PKN1	IQGAP1	LIMK1	WAS	RPS6KB1	RAC1	DIAPH1	ARHGEF1	CYFIP1	RHOA	CFL1	TNK2	GNA13	ARHGDIG	
LMNA LAMINOPATHIES%WIKIPATHWAYS_20200610%WP4879%HOMO SAPIENS	The Overlap Between Signal Transduction Pathways that Contribute to a Range of LMNA Laminopathies	DICER1	TMPO	LEMD3	LEF1	MYOD1	CSNK1A1	CTNNB1	AGO2	HDAC1	APC	E2F1	RUNX2	TCF7	CTSK	MAOB	ZMPSTE24	TCF7L2	CEBPA	LMNA	FNTA	MIR4763	EMD	HES5	RB1	SREBF1	MIRLET7BHG	TLE1	ICMT	HMGA2	MIRLET7B	TARBP2	MIR33B	TCF7L1	CEBPB	BMP2	KAT2B	GSK3B	CSNK1A1L	WNT10B	CEBPD	WNT7B	CDK4	ACTB	SMAD2	SPP1	TGFB2	SMAD3	AXIN1	PPARG	HES1	NAP1L1	NOTCH1	CREBBP	MAOA	TGFB1	JUNB	MSTN	TNFRSF11B	CDKN1A	
GAMMA-GLUTAMYL CYCLE FOR THE BIOSYNTHESIS AND DEGRADATION OF GLUTATHIONE, INCLUDING DISEASES%WIKIPATHWAYS_20200610%WP4518%HOMO SAPIENS	Gamma-Glutamyl Cycle for the biosynthesis and degradation of glutathione, including diseases	GGTLC2	GGCT	GGTLC1	OPLAH	GGT1	GGT2	GCLC	GGTLC3	GSS	DPEP1	
HEDGEHOG SIGNALING PATHWAY NETPATH%WIKIPATHWAYS_20200610%WP47%HOMO SAPIENS	Hedgehog Signaling Pathway Netpath	SMO	ADRBK1	GLI1	DHH	GLI2	ARNTL	IHH	SHH	GLI3	SUFU	STK36	SAP18	PTCH1	PTCH2	SIN3A	KIF7	
CILIOPATHIES%WIKIPATHWAYS_20200610%WP4803%HOMO SAPIENS	Ciliopathies	RPGRIP1L	TMEM138	IFT52	RP2	TMEM216	ANKS6	ICK	IFT57	CEP104	IQCB1	ARL3	CEP83	ARL13B	C2CD3	TMEM67	INPP5E	IFT43	NPHP1	TMEM107	PDE6D	NPHP3	MKKS	CCDC40	NPHP4	BBS10	ANKS3	BBS12	ZNF423	PIBF1	RAB23	NEK8	KIAA0753	BBS2	SCLT1	BBS1	TMEM231	AHI1	LCA5	OCRL	TTC8	TMEM17	KIAA0586	XPNPEP3	TTC21B	TMEM237	MKS1	WDR19	UNC119	WDR35	CLUAP1	B9D1	CEP41	B9D2	GLI3	SUFU	EVC2	PLK4	CEP19	ADCY6	KIF7	EVC	SMO	GPR161	DYNC2H1	WDR34	DYNC2LI1	TCTEX1D2	GALNT11	C21orf2	CCDC28B	MCIDAS	TBC1D32	NEK1	WDR60	NEK2	DNAAF3	DNAAF2	DNAAF1	CRX	DNAJB13	CNGA1	DNAAF5	FAM161A	MAK	ARMC4	PIH1D3	CCDC151	CCNO	CNGB1	AK7	GLIS2	PKHD1	KIAA0556	CEP78	NEK9	DNAH11	DCDC2	FAM187A	C8orf37	ARL2BP	DRC1	DNAL1	TTC25	LRRC6	PKD2	C21orf59	FLCN	ZIC2	HYDIN	TAPT1	DDX59	DNAI2	CFAP52	CCDC114	POMGNT1	TOPORS	RP1	NME9	EFHC1	ZMYND10	KIZ	CFAP53	GAS8	SDCCAG8	CCDC103	DNAH6	PKD1L1	RSPH9	TULP1	TRAF3IP1	POC1A	IFT172	POC1B	RAB28	DNAI1	TUB	RSPH4A	IFT80	DYX1C1	USP9X	FAM58A	C2orf71	RSPH3	IFT81	RP1L1	RPGRIP1	TTLL5	INTU	PIK3R4	RSPH1	ALMS1	SPAG1	HYLS1	CCDC65	ATXN10	TRIM32	BBIP1	CENPF	IFT140	INVS	NME7	LZTFL1	SPATA7	GLI2	CEP120	IFT122	CEP164	C5orf42	TCTN3	TCTN2	CSPP1	TCTN1	BBS9	PKD1	BBS7	IFT27	CC2D2A	MIR6511B1	WDPCP	BBS5	ARL6	CEP290	TTBK2	BBS4	OFD1	
ALZHEIMERS DISEASE%WIKIPATHWAYS_20200610%WP2059%HOMO SAPIENS	Alzheimers Disease	MIR135A2	MIR326	GRIN2D	MIR329-2	MIR10A	MIR184	MIR129-1	LINC00461	ATP2A1	MIR431	IDE	MIR95	MIR181B1	CACNA1D	MIR3176	CACNA1F	CHPF2	MIR181D	MIR181B2	USMG5	MIR125A	MIR219B	GRIN2A	MIR1307	CACNA1S	CASP9	MIR124-1	MIR124-2	CASP7	MIR1285-2	FAS	MIR124-3	MIR132	MIR769	MIR134	APBB1	LINC00599	CALM3	PLCB3	LRP1	MIR218-1	MIR199B	CALM1	MIR218-2	CAPN2	MIR139	CALM2	CASP8	ADAM10	MIR29B1	PPP3CB	CASP3	APAF1	ERN1	PLCB2	PPP3CC	TNFRSF1A	MIR125B1	TNF	GRIN1	CYCS	MIR21	VMP1	GSK3B	SNCA	IL1B	BAD	ITPR2	ITPR3	ATP2A3	MAPK1	ATP2A2	RYR3	MAPK3	NOS1	NAE1	LPL	APOE	MIR138-1	ITPR1	GNAQ	ADAM17	GAPDH	CDK5	CAPN1	TP53	HSD17B10	CDK5R1	PLCB1	GRIN2B	MME	MIR33B	MAPT	CACNA1C	MIR101-1	GRIN2C	CALML5	CALML3	FADD	BID	BACE1	CHP1	ATF6	AGER	PPP3CA	PPP3R1	EIF2AK3	PSENEN	PPP3R2	APP	CASP12	PSEN2	MIR181A2	MIR708	MIR181A1	PSEN1	MIR671	APH1A	MIR182	CHP2	NCSTN	MIR9-3	MIR9-2	MIR135A1	PLCB4	
FATTY ACID OMEGA OXIDATION%WIKIPATHWAYS_20200610%WP206%HOMO SAPIENS	Fatty Acid Omega Oxidation	ADH6	CYP2E1	ADH7	CYP3A4	ADH4	CYP2A6	ALDH2	CYP4A11	CYP2D6	CYP1A1	ADH1C	ADH1B	ADH1A	CYP1A2	CYP4A22	ALDH1A1	
ENDOCHONDRAL OSSIFICATION%WIKIPATHWAYS_20200610%WP474%HOMO SAPIENS	Endochondral Ossification	VEGFA	HDAC4	IGF1	ENPP1	CALM3	PLAU	RUNX2	CALM1	ADAMTS5	CALM2	MMP9	STAT1	IHH	GLI3	PLAT	KIF3A	PTCH1	TIMP3	SOX9	AKT1	THRA	CTSV	MEF2C	MMP13	ADAMTS4	GHR	COL10A1	PRKACA	SOX6	NKX3-2	SOX5	MIR6073	HMGCS1	RUNX3	SPP1	TGFB2	IFT88	COL2A1	DDR2	CAB39	PTH	IGF2	CST5	PTHLH	ACAN	SCIN	CHST11	FRZB	PTH1R	SERPINH1	CDKN1C	SLC38A2	BMP7	BMP6	GH1	FGFR3	MGP	FGFR1	FGF18	BMPR1A	STAT5B	ALPL	TGFB1	FGF2	IGF1R	ADAMTS1	
TRANSLATION INHIBITORS IN CHRONICALLY ACTIVATED PDGFRA CELLS%WIKIPATHWAYS_20200610%WP4566%HOMO SAPIENS	Translation inhibitors in chronically activated PDGFRA cells	RPTOR	AKT2	RPS6	AKT3	EIF4EBP1	PIM1	MAPK10	PIK3R3	CSNK2A1	AKT1	PIK3CA	MAP2K5	RPS6KB2	RPS6KA4	PIK3R2	PIK3R1	RPS6KA1	PRKACA	RPS6KA2	PRKCD	PRKCA	MAPK9	MAPK8	MAP2K7	PIK3CB	MAP2K6	MAPK1	EIF4A2	MAPK3	MIR1248	EIF4G3	EIF4B	EIF4E	MAPK14	PIK3CG	MTOR	RPS6KB1	MIR4680	PDCD4	EIF4G1	EIF4A1	MAP2K3	RPS6KA5	MAP2K4	MAP2K1	MAP2K2	PIM2	PDK1	
NEURAL CREST CELL MIGRATION DURING DEVELOPMENT%WIKIPATHWAYS_20200610%WP4564%HOMO SAPIENS	Neural Crest Cell Migration during Development	AKT2	AKT3	EPHB2	PAK1	TIAM1	CDH11	BDNF	PIK3R3	AKT1	PAK2	PIK3CA	FOS	MMP2	PIK3R5	PAK7	EPHB6	PAK6	EPHB4	TRIO	PAK3	EPHB1	PAK4	EPHB3	F2RL2	PIK3CD	NGEF	PIK3CB	PIK3R4	NGFR	PIK3R6	MMP8	MMP9	MIR3620	PIK3CG	ARF1	RAC1	JUN	RHOA	STAT3	TWIST1	
NCRNAS INVOLVED IN STAT3 SIGNALING IN HEPATOCELLULAR CARCINOMA%WIKIPATHWAYS_20200610%WP4337%HOMO SAPIENS	ncRNAs involved in STAT3 signaling in hepatocellular carcinoma	UCA1	NFKB1	IL6ST	IL6R	JAK3	IL6	SOX4	IL11	STAT3	JAK2	IL11RA	ZEB1	JAK1	RELA	
DISRUPTION OF POSTSYNAPTIC SIGNALLING BY CNV%WIKIPATHWAYS_20200610%WP4875%HOMO SAPIENS	Disruption of postsynaptic signalling by CNV	GRIN2D	ARC	TJP1	GRIN2C	GRIN2A	HOMER1	DLG1	MIR5004	RYR2	MAPK1	MAPK3	RPH3A	CAMK2D	YWHAG	NLGN3	NLGN2	SHANK1	NRXN1	NRXN3	NRXN2	DLGAP1	NLGN4X	GRM1	DLG2	CAMK2B	GRIN2B	STX1A	GRIN1	CYFIP1	CAMK2G	FMR1	SYNGAP1	CAMK2A	NLGN1	
CONVERSION OF ANGIOTENSINOGEN TO ANGIOTENSIN II %WIKIPATHWAYS_20200610%WP4818%HOMO SAPIENS	Conversion of Angiotensinogen to Angiotensin II	ACE	CTSG	CMA1	
METABOLIC REPROGRAMMING IN COLON CANCER%WIKIPATHWAYS_20200610%WP4290%HOMO SAPIENS	Metabolic reprogramming in colon cancer	PAICS	ALDOB	MDH2	PGD	GOT2	PYCR1	PPAT	SLC1A5	ENO1	PFKL	GAPDH	ACO2	PGK1	TKT	SHMT2	GPI	G6PD	ACLY	PKM	PGAM1	SLC2A1	TALDO1	GART	DLST	LDHA	HK3	SUCLG2	IDH3A	PSPH	IDH2	PSAT1	SDHB	GLUD1	PDHB	MIR6787	RPIA	GLS	MIR6741	PDHA1	FASN	SLC16A3	FH	TIGAR	PYCR2	
HEME BIOSYNTHESIS%WIKIPATHWAYS_20200610%WP561%HOMO SAPIENS	Heme Biosynthesis	ALAS1	ALAD	ALAS2	FECH	UROD	UROS	HMBS	CPOX	PPOX	
MAJOR RECEPTORS TARGETED BY EPINEPHRINE AND NOREPINEPHRINE%WIKIPATHWAYS_20200610%WP4589%HOMO SAPIENS	Major receptors targeted by epinephrine and norepinephrine	ADRA2A	ADCY9	ADRB1	ADRB2	ADCY1	ADCY7	ADCY10	ADCY4	ADRA1D	ADCY3	ADCY2	ADCY8	ADCY6	ADRA2C	ADCY5	
SIMPLIFIED DEPICTION OF MYD88 DISTINCT INPUT-OUTPUT PATHWAY%WIKIPATHWAYS_20200610%WP3877%HOMO SAPIENS	Simplified Depiction of MYD88 Distinct Input-Output Pathway	IRAK1	NFKB1	TLR5	TLR4	TLR1	IL1A	TLR8	TLR9	MYD88	TLR6	TLR2	JUN	TRAF6	TIFA	TLR10	UBE2V1	MIR718	UBE2N	TLR7	
SIGNALING OF HEPATOCYTE GROWTH FACTOR RECEPTOR%WIKIPATHWAYS_20200610%WP313%HOMO SAPIENS	Signaling of Hepatocyte Growth Factor Receptor	PAK1	ELK1	PIK3CA	FOS	CRK	MET	PTEN	CRKL	SRC	RAP1B	RAP1A	RAPGEF1	MAPK8	HGF	PTK2	MAPK1	PTK2B	RASA1	MAPK3	GRB2	RAF1	PXN	PTPN11	HRAS	JUN	MAP4K1	GAB1	ITGB1	STAT3	MAP2K1	ITGA1	MAP2K2	SOS1	DOCK1	
IL-5 SIGNALING PATHWAY%WIKIPATHWAYS_20200610%WP127%HOMO SAPIENS	IL-5 Signaling Pathway	GSK3B	RPS6	ELK1	KRAS	IL5RA	AKT1	MYC	FOS	IL2	RPS6KB2	PIK3R2	PIK3R1	RPS6KA1	SHC1	FOXO3	STAT5A	BTK	SPRED1	CSF2RB	MAPK1	MAPK3	LYN	GRB2	RAF1	STAT1	PTPN11	GSK3A	STAT5B	BCL2	PIK3CG	RPS6KB1	JUN	SYK	STAT3	JAK2	MAP2K1	MAPT	MAP2K2	SOS1	JAK1	
RESISTIN AS A REGULATOR OF INFLAMMATION%WIKIPATHWAYS_20200610%WP4481%HOMO SAPIENS	Resistin as a regulator of inflammation	AKT2	CXCL8	AKT3	PLCD4	AKT1	PIK3CA	IL12B	IL12A	PLCB3	RETN	PIK3CD	PIK3CB	PLCG2	MAPK1	MAPK3	NFKB1	PLCE1	PLCB2	MAPK14	IL6	PIK3CG	IKBKB	PLCG1	PLCB1	IKBKG	TNF	CHUK	NFKBIA	PLCD1	ITPR1	PLCD3	RELA	PLCB4	
MITOCHONDRIAL GENE EXPRESSION%WIKIPATHWAYS_20200610%WP391%HOMO SAPIENS	Mitochondrial Gene Expression	TFB1M	HCFC1	NRF1	MTERF1	SP1	PPARGC1A	GABPA	TFAM	PPARGC1B	MYEF2	PPP3CA	CREB1	CAMK4	ESRRA	GABPB1	MTERF3	TFB2M	POLRMT	PPRC1	
ACE INHIBITOR PATHWAY%WIKIPATHWAYS_20200610%WP554%HOMO SAPIENS	ACE Inhibitor Pathway	ACE2	ACE	CYP11B2	AGTR1	REN	AGTR2	NOS3	ATP6AP2	AGT	KNG1	BDKRB2	BDKRB1	MAS1	TGFB1	NR3C2	CTSG	CMA1	
GLYCEROPHOSPHOLIPID BIOSYNTHETIC PATHWAY%WIKIPATHWAYS_20200610%WP2533%HOMO SAPIENS	Glycerophospholipid Biosynthetic Pathway	PIK3CA	AGPAT9	GPD1	CRLS1	GPAM	MOGAT3	CDIPT	GNPAT	PIK3CD	PIK3CB	AGPS	PIP5K1A	GK	PGS1	PTPMT1	CHKB	PLA2G2A	PIK3CG	GPAT2	PCYT2	IPMK	LPIN2	CDS2	PTDSS1	PI4K2A	CHPT1	CEPT1	AGPAT6	LPIN1	PEMT	
COMPOSITION OF LIPID PARTICLES%WIKIPATHWAYS_20200610%WP3601%HOMO SAPIENS	Composition of Lipid Particles	CETP	APOC3	APOA1	LCAT	MIR6886	LPL	APOB	LDLR	APOA2	APOE	
CANCER IMMUNOTHERAPY BY CTLA4 BLOCKADE%WIKIPATHWAYS_20200610%WP4582%HOMO SAPIENS	Cancer immunotherapy by CTLA4 blockade	PPP2CA	HLA-DRB1	PIK3R3	CTLA4	CD86	CD80	PIK3CA	PTPN11	CD28	PIK3R2	PIK3R1	PTPN6	PIK3CD	PIK3CB	
MIRNAS INVOLVEMENT IN THE IMMUNE RESPONSE IN SEPSIS%WIKIPATHWAYS_20200610%WP4329%HOMO SAPIENS	miRNAs involvement in the immune response in sepsis	MIR145	IRAK1	VCAM1	MYD88	MIR199A2	MIR199A1	TAB1	MIR29B1	TLR7	TLR8	MIR125B1	MIR125B2	TNF	RELB	IRF1	TRAF6	ELANE	NFKBIA	ICAM1	TRAF3	IRF7	CXCL8	CCL4	CCL3	IL10	TAB2	MAP3K7	MIR106B	IRF5	MAPK8	GZMB	NFKB1	IRAK4	TLR4	NFKB2	REL	IL1A	MAPK14	IL6	IKBKB	IKBKG	MIR126	CHUK	MIR203A	MIR149	MIR155	MIR16-1	LCN2	MIR4461	MIR718	MIR758	MIR155HG	MIR223	MIR187	MIR16-2	RELA	
HEMATOPOIETIC STEM CELL DIFFERENTIATION%WIKIPATHWAYS_20200610%WP2849%HOMO SAPIENS	Hematopoietic Stem Cell Differentiation	TRIM29	LMO2	RHOH	MIR221	PIM1	CBFA2T3	ZNF835	SPI1	GYPA	LEF1	ACVR1B	SEC14L2	TPO	MXI1	NFE2	RIOK3	FLI1	KLF1	IKZF1	IL5	IL3	EPO	ABO	GATA1	CD34	CSF3	CSF2	CSF1	CXCR4	LYL1	THRB	FOSB	IL1B	FOS	MIR130A	STAT5A	IRF5	MUC1	KITLG	NCKAP1L	GATA2	GP9	IL1A	IL6	ITGA2B	NOTCH1	KCNH2	HES6	NFATC2	MYB	ITGB3	VAV1	MIR16-1	MIR3074	MIR181A1	TNXB	CIITA	TRAF3IP3	HMGN5	RUNX1	
GLYCOSAMINOGLYCAN DEGRADATION%WIKIPATHWAYS_20200610%WP4815%HOMO SAPIENS	Glycosaminoglycan degradation	GNS	SGSH	GALNS	HYAL1	HYAL2	HYAL4	IDS	HPSE	NAGLU	GUSB	ARSB	GLB1	HGSNAT	HEXB	HPSE2	HEXA	IDUA	
INTERLEUKIN-1 INDUCED ACTIVATION OF NF-KAPPA-B%WIKIPATHWAYS_20200610%WP3656%HOMO SAPIENS	Interleukin-1 Induced Activation of NF-kappa-B	IRAK1	TRAF6	TIFA	NFKB1	UBE2V1	AJUBA	PRKCZ	IL1A	MIR718	UBE2N	SQSTM1	
ATR SIGNALING%WIKIPATHWAYS_20200610%WP3875%HOMO SAPIENS	ATR Signaling	RPA1	CHEK1	RAD9B	ATRIP	TOPBP1	ATR	RAD1	RAD9A	HUS1	
BENZENE METABOLISM%WIKIPATHWAYS_20200610%WP3891%HOMO SAPIENS	Benzene metabolism	MPO	CYP2E1	DHDH	NQO1	GSTM1	EPHX1	
CANONICAL NF-KB PATHWAY%WIKIPATHWAYS_20200610%WP4562%HOMO SAPIENS	Canonical NF-KB pathway	IKBKG	NFKB1	CHUK	NFKBIA	REL	NFKBIE	IKBKB	RELA	
GENE REGULATORY NETWORK MODELLING SOMITOGENESIS %WIKIPATHWAYS_20200610%WP2854%HOMO SAPIENS	Gene regulatory network modelling somitogenesis	RIPPLY2	TBX6	DLL1	NOTCH1	HES7	FGF8	HES1	MESP2	WNT3A	LFNG	EPHA4	
PURINE METABOLISM AND RELATED DISORDERS%WIKIPATHWAYS_20200610%WP4224%HOMO SAPIENS	Purine metabolism and related disorders	PAICS	ATIC	PPAT	HPRT1	AOX1	MAT2A	GART	PRPS1	ADSL	GRM5	ADA	RRM2B	IMPDH1	ADSS	TPMT	AMPD1	PNP	PFAS	XDH	APRT	DGUOK	ITPA	
HFE EFFECT ON HEPCIDIN PRODUCTION%WIKIPATHWAYS_20200610%WP3924%HOMO SAPIENS	Hfe effect on hepcidin production	SMAD7	TMPRSS6	HAMP	HFE2	BMP6	ID1	HFE	
TYROSINE METABOLISM%WIKIPATHWAYS_20200610%WP4506%HOMO SAPIENS	Tyrosine Metabolism	HGD	TAT	HPD	FAH	
ALLOGRAFT REJECTION%WIKIPATHWAYS_20200610%WP2328%HOMO SAPIENS	Allograft Rejection	AGTR1	HLA-DRB1	CD86	CD80	HLA-DOA	IL2	HLA-DOB	VEGFA	CD28	IFNG	IL22	CASP9	CASP7	FAS	FASLG	HLA-B	IL12B	IL12A	HLA-C	HLA-A	HLA-F	CXCL11	HLA-G	C8B	HLA-E	LRRK2	IL4	CASP8	IL5	CXCL9	HLA-DQA2	HLA-DQA1	CASP3	IL17A	CD40	CTLA4	HLA-DPA1	STAT1	C4A	ABCB1	TNF	HLA-DQB1	HLA-DMA	CXCR5	C5	HLA-DMB	CD40LG	C8A	HLA-DPB1	CSNK2A2	FOXP3	CXCL8	BHMT2	IL10	IL13	IL1B	CXCL12	IL21	GNLY	C4B	HARS	CCL21	MICA	PRF1	PECR	PDGFRA	IL2RA	TUBA1B	CCL19	VIM	GZMB	C1QB	HLA-DRA	C1QA	GABPA	PRKCZ	IL1A	C2	GDNF	C3	C6	C7	C9	CD55	TGFB1	HLA-DRB5	C1QC	COL5A1	CXCL13	
UREA CYCLE AND RELATED DISEASES%WIKIPATHWAYS_20200610%WP4571%HOMO SAPIENS	Urea cycle and related diseases	GLS2	ARG1	ASS1	SLC25A15	CPS1	ASL	NAGS	SLC25A13	OTC	
OMEGA-3/OMEGA-6 FA SYNTHESIS%WIKIPATHWAYS_20200610%WP4723%HOMO SAPIENS	Omega-3/Omega-6 FA synthesis	PLA2G5	PLA2G6	ELOVL5	ACSL1	MIR1908	PLA2G4A	ELOVL2	ACOT2	ACSL4	FADS1	ACSL3	ACOX1	PLA2G4B	FADS2	ACOX3	
CALCIUM REGULATION IN THE CARDIAC CELL%WIKIPATHWAYS_20200610%WP536%HOMO SAPIENS	Calcium Regulation in the Cardiac Cell	CACNB1	ADCY9	ATP2B3	CACNA1B	GJB2	ATP2B2	CACNA1D	ATP2B1	CACNA1E	GRK5	GRK4	GRK6	CACNA1S	GNG12	GNG11	GNG13	GNB2	CALM3	PLCB3	GNB1	GNB4	CALM1	GNB3	GNB5	CALM2	ARRB1	GNGT1	MIR197	CAMK2D	ADRB2	ADRA1A	SLC8A1	GNAZ	CAMK4	ADCY4	CAMK1	GNAI3	ADCY3	ADCY2	ADCY8	GNAI1	RGS4	RGS16	ADCY6	RGS5	GNAI2	KCNJ3	RGS2	YWHAE	ADCY5	RGS3	GNG3	RGS1	GNG2	RGS9	RGS6	GNG5	RGS7	GNG4	GNG7	GJA4	ATP1B1	ADRB3	GNG8	CACNB3	GNAO1	ITPR2	ITPR3	GJB1	SFN	PKIB	PKIA	YWHAQ	PKIG	RYR1	FXYD2	RYR2	YWHAB	YWHAZ	ATP2A3	ATP2A2	RYR3	YWHAG	ADRB1	YWHAH	RGS18	RGS17	RGS19	RGS14	RGS20	ARRB2	RGS10	ITPR1	RGS11	GJA3	GNAQ	GJA5	GJA8	ADCY1	ADCY7	CHRM2	CHRM3	CHRM1	CHRM4	CHRM5	GNAS	ADRA1D	ADRA1B	CACNA1A	PRKCG	PRKCH	PRKCQ	CAMK2B	CAMK2G	CACNA1C	ANXA6	GJA1	GJB6	KCNJ5	PRKCB	PRKACA	PRKCE	PRKACB	PRKCD	PRKCA	GJA9	ATP1B3	PRKAR1B	ATP1B2	PRKAR1A	STIM2	GJC1	GJC2	MIR6869	GJB4	PRKAR2B	GJB3	GJB5	PRKD1	PRKAR2A	GJD2	CASQ2	CASQ1	ATP1A4	PLN	KCNB1	SLC8A3	CALR	FKBP1A	PRKCZ	GNA11	CAMK2A	
INTEGRATED CANCER PATHWAY%WIKIPATHWAYS_20200610%WP1971%HOMO SAPIENS	Integrated Cancer Pathway	NOXA1	PLK1	AKT1	MMP1	MYC	BARD1	CDK1	BAD	ATR	ATF1	BBC3	CASP9	PTEN	CDK4	E2F1	SMAD2	BAX	MSH6	MSH2	SMAD3	CASP8	MRE11A	CASP3	RAD50	TP53	ATM	RB1	CDKN1B	STAT1	MIR3191	BCL2	MDM2	MIR3190	CDK2	BACH1	CHEK2	CHEK1	BRCA1	POU2F1	CDKN2B	CDC25A	BLM	MAP3K5	CDC25B	JAK1	CDKN1A	
EVOLOCUMAB MECHANISM%WIKIPATHWAYS_20200610%WP3408%HOMO SAPIENS	Evolocumab Mechanism	PCSK9	MIR6886	LDLR	
ANGIOGENESIS%WIKIPATHWAYS_20200610%WP1539%HOMO SAPIENS	Angiogenesis	MAPK1	PDGFB	TIMP3	ANGPT1	NOS3	ARNT	TIMP2	MMP9	MAPK14	HIF1A	PIK3CA	AKT1	VEGFA	PLCG1	CREBBP	PDGFRA	FLT1	SRC	FGF2	FGFR2	SMAD1	PTK2	KDR	TEK	
SELECTIVE EXPRESSION OF CHEMOKINE RECEPTORS DURING T-CELL POLARIZATION%WIKIPATHWAYS_20200610%WP4494%HOMO SAPIENS	Selective expression of chemokine receptors during T-cell polarization	CCL4	CCL3	IL12RB2	IFNGR1	CXCR3	IFNGR2	IL2	CD28	IL4R	IFNG	CCR1	CCR5	IL12B	IL12A	TGFB2	IL4	TGFB3	IL5	CCR7	CCR4	IL18R1	CCR3	CCR2	CSF2	TGFB1	CD40LG	CXCR4	IL12RB1	CD4	
HYPERTROPHY MODEL%WIKIPATHWAYS_20200610%WP516%HOMO SAPIENS	Hypertrophy Model	IL1R1	ATF3	EIF4EBP1	EIF4E	IL18	IL1A	VEGFA	IFNG	JUND	MYOG	MSTN	WDR1	IFRD1	CYR61	NR4A3	DUSP14	HBEGF	ADAM10	ANKRD1	ZEB1	
NON-HOMOLOGOUS END JOINING%WIKIPATHWAYS_20200610%WP438%HOMO SAPIENS	Non-homologous end joining	XRCC6	DCLRE1C	WRN	MIR6838	POLM	NHEJ1	LIG4	POLL	XRCC4	XRCC5	PRKDC	
ASSOCIATION BETWEEN PHYSICO-CHEMICAL FEATURES AND TOXICITY ASSOCIATED PATHWAYS%WIKIPATHWAYS_20200610%WP3680%HOMO SAPIENS	Association Between Physico-Chemical Features and Toxicity Associated Pathways	PPP2CA	NCK1	PAK1	GPX1	TMSB4X	GRIA1	DVL1	MYC	ACTR3	FZD1	PFN4	FZD2	PFN3	PFN2	CTNNB1	FZD6	ACTR2	EGFR	APC	SRC	ROCK2	DAAM1	RAF1	CDKN1B	MIR6808	ACTA1	CAMK1	NEFL	NEFM	NEFH	FZD10	MAP2K4	ERBB4	MAP2K1	GSK3B	WNT11	ELK1	MIR4683	AKT1	FZD3	PFN1	FZD5	FZD4	FZD7	FZD9	MYL1	SHC1	TGFA	FZD8	WNT16	ERBB2	STAT5A	CBL	MAPK8	AXIN1	PTK2	MAPK1	GRB2	NOS1	SOD1	PIK3CG	PLCG1	JUN	FN1	RHOA	SOS1	MYLK	CDKN1A	
NAD+ BIOSYNTHETIC PATHWAYS%WIKIPATHWAYS_20200610%WP3645%HOMO SAPIENS	NAD+ biosynthetic pathways	ACMSD	NAMPT	SIRT4	PARP1	SIRT5	TDO2	SIRT6	SIRT7	SIRT2	SIRT3	CD38	NAPRT	NMNAT1	QPRT	SIRT1	NADSYN1	PARP4	IDO1	TNKS	BST1	TNKS2	PARP2	
HEREDITARY LEIOMYOMATOSIS AND RENAL CELL CARCINOMA PATHWAY%WIKIPATHWAYS_20200610%WP4206%HOMO SAPIENS	Hereditary leiomyomatosis and renal cell carcinoma pathway	RPS6	EGLN1	SLC2A1	PRKAB1	CUL3	HIF1A	VEGFA	LDHA	ACACB	ACACA	KEAP1	SLC11A2	PRKAA1	PDHA2	PRKAG1	PDHB	PDHA1	PDK1	NFE2L2	TP53	
TYPE II INTERFERON SIGNALING (IFNG)%WIKIPATHWAYS_20200610%WP619%HOMO SAPIENS	Type II interferon signaling (IFNG)	SOCS3	TAP1	IFNGR1	ISG15	IFNB1	SPI1	REG1A	STAT2	CXCL10	IFNGR2	IL1B	NOS2	IFNG	IRF9	IRF8	HLA-B	PSMB9	PRKCD	IRF2	EIF2AK2	OAS1	CXCL9	IFI6	IFIT2	HIST2H4A	CYBB	GBP1	SOCS1	STAT1	PTPN11	IRF1	IFNA2	ICAM1	IRF4	JAK2	CIITA	JAK1	
FATTY ACID BIOSYNTHESIS%WIKIPATHWAYS_20200610%WP357%HOMO SAPIENS	Fatty Acid Biosynthesis	ACAA2	MECR	ACLY	ECHDC1	ECHDC2	ECHDC3	ACSL1	ACACB	PC	ACACA	ACSL6	HADH	ACSL5	ACSL4	ACSS2	ACSL3	PECR	ECH1	DECR1	SCD	FASN	ECHS1	
PREGNANE X RECEPTOR PATHWAY%WIKIPATHWAYS_20200610%WP2876%HOMO SAPIENS	Pregnane X Receptor pathway	HSP90AA1	CYP2A6	PPARGC1A	CYP2C19	CYP3A7	UGT1A4	UGT1A3	ABCC4	CYP2C9	SULT2A1	GSTA2	NCOA1	PSMC5	NCOA2	FOXO1	SRC	DNAJC7	NRIP1	ABCC2	UGT1A1	CYP3A4	CYP3A5	SLCO1B1	UGT1A9	ABCB1	RXRA	SRPX2	NR1I2	CYP4F12	CYP2B6	ABCC3	NCOA3	UGT1A6	
PARKIN-UBIQUITIN PROTEASOMAL SYSTEM PATHWAY%WIKIPATHWAYS_20200610%WP2359%HOMO SAPIENS	Parkin-Ubiquitin Proteasomal System pathway	HSPA1B	UBE2L6	PARK2	PSMD10	UBE2L3	TUBA1C	UBE2J2	UBE2J1	HSPA8	HSPA6	HSPA2	PSMC5	PSMC3	UBE2G1	PSMC1	UBE2G2	PSMD8	CASP1	SNCAIP	PSMC2	PSMD7	UBA1	CASP8	GPR37	CCNE1	PSMD11	STUB1	HSPA5	HSPA1A	RNF19A	PSMD14	HSPA14	HSPA9	TUBB8	HSPA4	CUL1	SNCA	CASK	SEPT5	PSMD4	PSMC6	PSMC4	TUBB6	TUBA1B	TUBA1A	SIAH2	TUBB3	TUBB1	TUBB	TUBA4A	TUBB2B	TUBB2A	PSMD12	PSMD13	TUBAL3	TUBA3E	TUBA3D	TUBA3C	PSMD2	TUBB4B	TUBB4A	PSMD9	TUBA8	PSMD6	SIAH1	PSMD5	PSMD3	FBXW7	PSMD1	HSPA1L	
PLATELET-MEDIATED INTERACTIONS WITH VASCULAR AND CIRCULATING CELLS%WIKIPATHWAYS_20200610%WP4462%HOMO SAPIENS	Platelet-mediated interactions with vascular and circulating cells	CD40	CCL2	SELPLG	VCAM1	TLR4	IL1B	TLR2	PF4	TGFB1	SELE	CD40LG	TGFB2	SELP	ICAM1	TGFB3	TLR7	CCL5	
CODEINE AND MORPHINE METABOLISM%WIKIPATHWAYS_20200610%WP1604%HOMO SAPIENS	Codeine and Morphine Metabolism	ABCC2	UGT1A1	UGT2B4	CYP3A4	SLCO1B1	UGT2B7	UGT1A9	ABCB1	UGT1A3	CYP2D6	ABCC3	UGT1A6	CYP2C8	UGT1A8	UGT1A10	
CYTOPLASMIC RIBOSOMAL PROTEINS%WIKIPATHWAYS_20200610%WP477%HOMO SAPIENS	Cytoplasmic Ribosomal Proteins	RPL13A	RPLP2	RPS6KB2	RPS6KA3	FAU	RPS6KA6	RPS6KA2	RPS19	RPL10A	RPL11	RPL4	RPL30	RPL3	RPL32	RPL18A	RPL31	RPL34	RPS27A	RPLP1	RPLP0	RPS6	UBA52	RPL8	RPL5	RPL9	RPL6	RPS11	RPS4X	RPS15	RPL7	RPS14	RPL7A	RPS17	RPS16	MIR6805	RPS18	RPL36	RPL35	RPL38	RPL37	RPS6KA1	RPL39	RPS10	RPS13	RPS12	RPS9	RPL21	RPS7	RPS8	RPL23	RPS5	RPL22	RPS3A	RPSA	RPL27	RPL37A	RPL24	RPL26	RPL29	RPL28	RPL10	RPL12	MRPL19	RPL36A	RPS4Y1	RPS15A	RPS3	RPL14	RPL13	RPS2	RPL15	RPL18	RPL17	RPS6KB1	RPL19	RPL41	RPL35A	RPL23A	RPL3L	RPS26	RPS25	RPS28	RPS27	RPS29	RPL27A	RPS20	RPS21	MIR6850	RPS24	RPS23	
ESTROGEN RECEPTOR PATHWAY%WIKIPATHWAYS_20200610%WP2881%HOMO SAPIENS	Estrogen Receptor Pathway	PPARA	SP1	CYP1B1	PCK1	NR0B2	JUN	CYP1A1	GPAM	ESR1	STAT3	ACOX1	CYP1A2	PDK4	
ADIPOGENESIS%WIKIPATHWAYS_20200610%WP236%HOMO SAPIENS	Adipogenesis	MEF2D	SOCS3	IL6ST	SP1	GATA4	DVL1	FZD1	RBL2	EPAS1	LIF	CTNNB1	IGF1	BMP1	FAS	AGPAT2	NCOA1	NCOA2	RARA	E2F1	ZMPSTE24	NAMPT	CEBPA	LMNA	STAT6	DDIT3	SREBF1	STAT1	MIXL1	SERPINE1	AGT	GATA3	MIR6808	TNF	MEF2BNB-MEF2B	CYP26B1	BMP2	CEBPB	HMGA1	DLK1	PRLR	ADIPOQ	NCOR2	RBL1	INS	CREB1	FOXC2	FOXO1	E2F4	KLF6	RETN	PPARG	PLIN1	PPARA	PPARD	UCP1	LPL	IL6	RXRA	PCK1	LPIN2	RXRG	PCK2	NR1H3	TWIST1	CNTFR	SCD	CDKN1A	STAT2	IRS4	AHR	IRS2	LIPE	EGR2	NR3C1	RORA	MEF2A	HNF1A	TRIB3	GADD45B	GADD45A	SOCS1	EBF1	KLF15	RB1	KLF5	LIFR	OSM	CYP26A1	SFRP4	CISD1	MBNL1	CELF1	GTF3A	BSCL2	NDN	NCOR1	PPARGC1A	WWTR1	WNT10B	BMP3	PLIN2	LEP	ASIP	WNT5B	CEBPD	SPOCK1	GDF10	KLF7	MEF2C	LPIN3	PTGIS	PNPLA3	STAT5A	NRIP1	SMAD3	IRS1	CFD	FRZB	MIF	BMP4	ID3	GATA2	GH1	HIF1A	STAT5B	SLC2A4	WNT1	TGFB1	STAT3	NR2F1	LPIN1	
DRUG INDUCTION OF BILE ACID PATHWAY%WIKIPATHWAYS_20200610%WP2289%HOMO SAPIENS	Drug Induction of Bile Acid Pathway	ABCC2	CYP3A4	BAAT	SLCO1B1	SLC51A	SLC51B	CYP7A1	ABCC4	ABCB1	NR1I3	NR1I2	ABCB11	ABCC3	SULT2A1	VDR	SLC10A1	NR1H4	
GENOTOXICITY PATHWAY%WIKIPATHWAYS_20200610%WP4286%HOMO SAPIENS	Genotoxicity pathway	PRKAB2	TOPORS	PRKAB1	ITPKC	CBLB	DDB2	ID2	GADD45A	DAAM1	HIST1H3D	ACTA2	E2F7	PTGER4	BTG2	NLRX1	TIGAR	PPM1D	LRRFIP2	CEBPD	RRM2B	HIST1H2BN	GXYLT1	TRIAP1	TM7SF3	FBXO22	COIL	TRIM22	PHLDA3	SMAD5	IKBIP	ARRDC4	AEN	LCE1E	RBM12B	B3GNT2	HIST1H2BG	HIST1H2BB	HIST1H2BC	AMER1	MDM2	CCP110	HIST1H2BM	EI24	HIST1H2BI	SEL1L	SERTAD1	BLOC1S2	TNFRSF17	E2F8	PCDH8	CENPE	MEX3B	RPS27	HIST1H1E	TP53I3	SEMG2	BRMS1L	DCP1B	ITPR1	DUSP14	RAPGEF2	PLK3	CDKN1A	
SULFATION BIOTRANSFORMATION REACTION%WIKIPATHWAYS_20200610%WP692%HOMO SAPIENS	Sulfation Biotransformation Reaction	SULT1C2	SULT1B1	GSR	G6PD	SULT1E1	SULT1A1	SULT1C3	SULT6B1	PAPSS2	SULT2B1	SULT4A1	SULT2A1	SLX1A-SULT1A3	SULT1A2	SULT1C4	SULT1A4	PAPSS1	SULT1A3	
PHOTODYNAMIC THERAPY-INDUCED NF-KB SURVIVAL SIGNALING%WIKIPATHWAYS_20200610%WP3617%HOMO SAPIENS	Photodynamic therapy-induced NF-kB survival signaling	CXCL8	BCL2L2	VCAM1	EGLN2	IL1B	MMP1	IL2	MMP2	VEGFA	BIRC5	CFLAR	CXCL2	CCND1	PTGS2	MMP3	NFKB1	MMP9	NFKB2	REL	IL1A	IL6	BIRC2	TNFRSF1A	BCL2A1	IKBKB	TNF	RELB	TRAF6	CSF2	CHUK	SELE	CD40LG	BIRC3	ICAM1	RELA	
FARNESOID X RECEPTOR  PATHWAY%WIKIPATHWAYS_20200610%WP2879%HOMO SAPIENS	Farnesoid X Receptor  Pathway	UGT2B4	CYP3A4	SLC27A5	BAAT	PPARGC1A	CYP7A1	FKBP5	IRS2	RXRA	ABCB4	NR0B2	ABCB11	SULT2A1	SLC10A1	CYP8B1	FGF19	NR1H4	SLCO2B1	IP6K3	
CARDIAC PROGENITOR DIFFERENTIATION%WIKIPATHWAYS_20200610%WP2406%HOMO SAPIENS	Cardiac Progenitor Differentiation	FOXA2	NODAL	KIT	SIRPA	GATA4	ROR2	WNT3A	IGF1	BMP1	NCAM1	MESP1	THY1	T	LIN28A	NRG1	POU5F1	TBX20	ZFP42	IRX4	MIXL1	TBX5	ISL1	PAX6	MYH6	CXCR4	KDR	GSK3B	TNNI3	NANOG	MEF2C	INS	TNNT2	ANPEP	PDGFRA	SCN5A	DKK1	NOG	SOX17	MYL2	IGF2	NKX2-5	INHBA	LIN28B	BMP4	SOX1	MAPK14	NOTCH1	SOX2	TGFB1	ACTC1	FGF2	MYLK3	MESP2	
OSTEOBLAST SIGNALING%WIKIPATHWAYS_20200610%WP322%HOMO SAPIENS	Osteoblast Signaling	PDGFB	PTH1R	SLC17A2	FGF23	IBSP	COL1A1	TNFSF11	PDGFRB	PDGFRA	ITGB3	BGLAP	PTH	TNFRSF11B	ITGAV	
HUMAN THYROID STIMULATING HORMONE (TSH) SIGNALING PATHWAY%WIKIPATHWAYS_20200610%WP2032%HOMO SAPIENS	Human Thyroid Stimulating Hormone (TSH) signaling pathway	CGA	APEX1	PIK3CA	CCND3	MYC	RAP1GAP	RBL2	GNAS	SRC	E2F1	GNB1	RALGDS	MIR197	CCNE1	RAF1	SCRIB	RB1	CDKN1B	STAT1	KCNIP3	MIR937	PLCB1	MTOR	CDK2	TSHR	GNAI3	ADCY3	ADCY2	MAP2K3	MAP2K1	GNA13	GNAI1	GNA12	TTF2	GNAI2	TTF1	RPS6	GNG2	TSHB	AKT1	PDPK1	FOS	PAX8	GNAO1	PIK3R2	CDK4	RPS6KA1	PIK3R1	CREB1	RAP1B	RAP1A	EGR1	MYL12B	MAP2K6	MAPK1	MAPK3	BRAF	MAPK14	PDE4D	RPS6KB1	HRAS	JUN	STAT3	JAK2	IGF1R	JAK1	PLD1	GNAQ	
METABOLISM OF DICHLOROETHYLENE BY CYP450%WIKIPATHWAYS_20200610%WP3666%HOMO SAPIENS	Metabolism of Dichloroethylene by CYP450	CYP2E1	
REGULATION OF SISTER CHROMATID SEPARATION AT THE METAPHASE-ANAPHASE TRANSITION%WIKIPATHWAYS_20200610%WP4240%HOMO SAPIENS	Regulation of sister chromatid separation at the metaphase-anaphase transition	ANAPC11	RAD21	STAG1	SMC1A	MIR3610	BUB1B	MAD2L1	CDC20	ESPL1	PTTG1	BUB3	CENPE	BUB1	SMC3	MAD1L1	ANAPC2	
FIBRIN COMPLEMENT RECEPTOR 3 SIGNALING PATHWAY%WIKIPATHWAYS_20200610%WP4136%HOMO SAPIENS	Fibrin Complement Receptor 3 Signaling Pathway	IRAK2	IRAK1	LBP	IFNB1	CXCL10	FGB	AKT1	FGA	PIK3CA	NOS2	CBLB	FGG	MYD88	TICAM1	PLG	TLR3	IL12B	CXCL3	SRC	RASSF5	CCL2	NFKB1	IRAK4	TLR4	TIRAP	TYROBP	ITGAM	LY96	IL6	ITGB2	IKBKB	CD14	PLAT	IKBKG	TNF	RHOA	TRAF6	CHUK	SYK	TICAM2	MIR718	IRF3	
FAS LIGAND (FASL) PATHWAY AND STRESS INDUCTION OF HEAT SHOCK PROTEINS (HSP) REGULATION%WIKIPATHWAYS_20200610%WP314%HOMO SAPIENS	Fas Ligand (FasL) pathway and Stress induction of Heat Shock Proteins (HSP) regulation	HSPB1	PAK1	MAP3K1	PARP1	ARHGDIB	MAPKAPK2	PAK2	MAPKAPK3	CFLAR	CASP9	CASP7	FAS	FASLG	MAP3K7	MIR7108	CASP6	ACTB	ACTG1	LMNB2	FADD	RIPK2	CASP8	MAPK8	DFFB	DAXX	DFFA	CASP3	APAF1	LMNA	FAF1	RB1	IL1A	BCL2	CASP10	JUN	ACTA1	TNF	LMNB1	SPTAN1	NFX1	MAP2K4	CYCS	PRKDC	
ENERGY METABOLISM%WIKIPATHWAYS_20200610%WP1541%HOMO SAPIENS	Energy Metabolism	GSK3B	MEF2D	ATF2	MYBBP1A	PRKAB2	UCP2	PPARGC1A	PPARGC1B	PRKAB1	TFAM	SIRT3	MEF2C	PRKAA1	EP300	CREB1	PRKAA2	NCOA1	FOXO3	HDAC1	FOXO1	MEF2A	TFB2M	PPARG	PPP3CB	PPRC1	TFB1M	PPARA	NRF1	MED1	PPARD	GABPA	MIR1281	PPP3CC	MAPK14	RXRA	PRMT1	PPP3CA	UCP3	SIRT1	PPP3R1	CAMK4	PPP3R2	CAMK2G	ESRRA	PRKAG1	PRKAG2	MEF2B	PRKAG3	
CANONICAL AND NON-CANONICAL TGF-B SIGNALING%WIKIPATHWAYS_20200610%WP3874%HOMO SAPIENS	Canonical and Non-Canonical TGF-B signaling	LOXL4	GREM1	BMPR2	MAPK14	BMPR1A	BMP1	LOX	SMAD2	TGFB1	LOXL1	SMAD4	LOXL2	SMAD3	MAPK9	MAPK8	TGFBR1	TGFBR2	
RAS SIGNALING%WIKIPATHWAYS_20200610%WP4223%HOMO SAPIENS	Ras Signaling	AKT2	AKT3	PAK1	TIAM1	KIT	FLT3	SHC4	PIK3R3	SHC3	RASGRP2	PAK2	GNG10	RASGRP4	GRIN2A	MET	FASLG	GNG12	ETS1	GNG11	GNG13	MIR5004	NF1	EGFR	GNB2	CALM3	PAK7	GNB1	PAK6	GNB4	CALM1	RASGRF2	PAK3	GNB3	PAK4	GNB5	CALM2	NTRK1	FGFR2	PLA2G4F	NTRK2	PIK3CD	PLA2G4D	PIK3CB	PLA2G4E	ARF6	PLA2G4B	PLA2G4C	TEK	GNGT1	RASSF1	GNGT2	RASA1	RASSF5	PLCE1	RAF1	STK4	PLA2G2A	RASA2	SOS2	RASA3	GRIN1	MAP2K1	PLA2G16	RAB5B	ETS2	MAP2K2	PLA2G10	RAB5C	PLA2G3	RASAL1	RASAL2	RASAL3	RRAS2	GNG3	TTBK1	NRAS	GNG2	BRAP	MRAS	RRAS	RGL1	GNG5	RGL2	GNG4	PLA2G12A	MAPK10	KRAS	RASA4B	GNG7	PLA2G12B	RASA4	JMJD7-PLA2G4B	GNG8	PLA2G2F	PLA2G2D	BAD	PLA2G2E	PLA2G2C	SHC2	PLA2G4A	SHC1	FOXO4	RAP1B	RAP1A	ABL1	MAPK9	MAPK8	SHOC2	MAPK1	INSR	NFKB1	MAPK3	LAT	KSR2	RAB5A	RALBP1	BCL2L1	RIN1	PLD2	FLT1	RASGRF1	RASGRP1	PIK3CA	ZAP70	HTR7	RAC3	KSR1	EXOC2	RALA	MLLT4	RALB	CDC42	RALGDS	PRKCG	RAPGEF5	PTPN11	GRIN2B	ABL2	KDR	ELK1	AKT1	EPHA2	PLA2G1B	PIK3R2	PRKACG	PRKCB	PIK3R1	PRKACA	PRKACB	CALML5	PDGFRB	CALML6	PDGFRA	PRKCA	CALML3	CALML4	CSF1R	RASGRP3	PLCG2	NGFR	GRB2	PLA2G5	FGFR4	PLA2G6	FGFR3	REL	FGFR1	FLT4	PLCG1	IKBKB	RAC1	RAC2	HRAS	IKBKG	GAB1	RHOA	CHUK	GAB2	SYNGAP1	PLA1A	SOS1	IGF1R	PLD1	RELA	
MESODERMAL COMMITMENT PATHWAY%WIKIPATHWAYS_20200610%WP2857%HOMO SAPIENS	Mesodermal Commitment Pathway	FOXA2	NODAL	PPP2CA	TRIM71	SCHIP1	NCAPG2	PHF6	LEF1	CSRP2	IQCJ-SCHIP1	TRIM5	ZIC3	DNMT3B	WNT3A	AXIN2	WNT3	PARP8	TOX3	DDAH1	CCND1	AHDC1	SNAI1	MIR373	ZNF462	ZIC5	ELP4	GRHL2	POU5F1	MIR141	BMPR2	MIXL1	VAV3	HAND1	GATA3	HMGA2	ACACA	MIR125B1	PAX6	TCF7L1	HTT	CCDC6	KLF4	C1QBP	PITX2	PBX1	TBX3	SLC2A12	NANOG	RPL38	FOXC2	TCF4	FOXC1	CHRD	BHLHE40	ADAM19	TWSG1	TBX1	MACF1	C2orf44	C6orf201	CCDC88A	MSGN1	ARL4A	C9orf72	ACVR2A	MEIS1	YAP1	MIR4321	PBX3	AMH	KDM6A	RGS10	JAK2	SETD2	HES7	PIAS1	ZIC2	ARID5B	TBX6	DLL1	AEBP2	ELK4	MTF2	EOMES	ACVR1	JARID2	SRF	TOX	ASCC3	CUL4B	RARG	KLF5	RARB	TET1	MIR4683	FZD5	FZD4	EXT1	EXT2	PRKACA	FZD8	FOXA1	LEFTY1	CRTC1	FOXH1	DKK1	SMAD2	SOX21	PRKAR1A	NOG	SOX17	SMAD4	SESN1	SMAD3	CEP250	DIP2A	AXIN1	LEFTY2	SMAD1	WDHD1	INHBA	ZNF281	SMAD6	BMP7	BMP4	HPRT1	WDFY2	FGFR1	BCORL1	BMPR1A	SOX2	CTBP2	FGF8	GATA6	MIR372	TRIM28	NLK	MBTD1	EPB41L5	C11orf30	MIR302C	UBR5	TEAD1	TEAD2	ATP8B2	GDF3	ZFHX4	HNF4A	TRERF1	PLCH1	ACVR2B	NABP2	NFE2L2	LATS1	
ATM SIGNALING PATHWAY%WIKIPATHWAYS_20200610%WP2516%HOMO SAPIENS	ATM Signaling Pathway	RIPK1	ATF2	CCNB1	TP53BP1	CDK1	SMC1A	PIDD1	CREB1	FANCD2	ABL1	CASP2	MAPK9	BID	MRE11A	RAD51	RAD9A	RAD50	TP73	TP53	GADD45A	CCNE1	NBN	ATM	H2AFX	MDM2	MDM4	JUN	CDK2	IKBKG	CHEK2	CHEK1	MDC1	BRCA1	AP3B2	CDC25A	TLK1	CRADD	NFKBIA	CDC25C	CDKN1A	
PEROXISOMAL BETA-OXIDATION OF TETRACOSANOYL-COA%WIKIPATHWAYS_20200610%WP1941%HOMO SAPIENS	Peroxisomal beta-oxidation of tetracosanoyl-CoA	SCP2	HSD17B4	ACAA1	ACOX1	
PDGFR-BETA PATHWAY%WIKIPATHWAYS_20200610%WP3972%HOMO SAPIENS	PDGFR-beta pathway	MAP3K1	ELK1	PIK3CA	FOS	PIK3R1	PRKCB	SHC1	PDGFRB	STAT5A	PRKCA	SRF	EIF2AK2	MAPK8	RASA1	MAPK3	GRB2	RAF1	STAT6	STAT1	STAT5B	PLCG1	HRAS	JUN	STAT3	MAP2K4	JAK2	MAP2K1	SOS1	JAK1	
NANOMATERIAL-INDUCED INFLAMMASOME ACTIVATION%WIKIPATHWAYS_20200610%WP3890%HOMO SAPIENS	Nanomaterial-induced Inflammasome Activation	PYCARD	NFKB1	TLR4	CASP1	NOX1	IL1B	CTSB	
ARYL HYDROCARBON RECEPTOR NETPATH%WIKIPATHWAYS_20200610%WP2586%HOMO SAPIENS	Aryl Hydrocarbon Receptor Netpath	NRAS	CCL1	HSP90AA1	CD36	KRAS	ARNT	AHR	MYC	CYP1B1	VEGFA	NCOR2	CYP1A1	EP300	EGFR	NF1	SRC	E2F1	ESR1	NRIP1	KLF6	PTGS2	MIR1181	MAPK1	RET	NFKB1	CDC37	RAF1	AHRR	LPL	MIR1281	RB1	CDKN1B	HRAS	CDK2	TNF	FGF21	AIP	PLAGL1	CYP1A2	NQO1	PSRC1	MAP2K1	GCLC	NCOA7	HPGDS	NFE2L2	CDKN1A	RELA	
ETHANOL METABOLISM RESULTING IN PRODUCTION OF ROS BY CYP2E1%WIKIPATHWAYS_20200610%WP4269%HOMO SAPIENS	Ethanol metabolism resulting in production of ROS by CYP2E1	CYP2E1	MAFG	SP1	MAFF	MAPK8	MAP2K1	PRKCQ	MAP2K2	NFE2L2	MAFK	
FABP4 IN OVARIAN CANCER%WIKIPATHWAYS_20200610%WP4400%HOMO SAPIENS	FABP4 in ovarian cancer	FABP4	
EUKARYOTIC TRANSCRIPTION INITIATION%WIKIPATHWAYS_20200610%WP405%HOMO SAPIENS	Eukaryotic Transcription Initiation	GTF2A2	GTF2B	AK6	GTF2E1	GTF2E2	TAF12	TAF13	POLR1D	POLR2E	TBP	GTF2F2	POLR2F	TAF7	POLR2H	POLR1A	TAF6	POLR2K	POLR1B	POLR1E	GTF2H2C	CCNH	POLR3B	POLR2B	POLR3D	POLR2C	GTF2H2C_2	POLR3E	CDK7	GTF2H1	POLR3H	POLR2G	GTF2H2	POLR3K	POLR2I	GTF2H3	POLR2J	GTF2H4	ERCC3	POLR2A	ERCC2	MNAT1	TAF5	ILK	
CELLS AND MOLECULES INVOLVED IN LOCAL ACUTE INFLAMMATORY RESPONSE %WIKIPATHWAYS_20200610%WP4493%HOMO SAPIENS	Cells and Molecules involved in local acute inflammatory response	CXCL8	SELPLG	VCAM1	IL1A	IL6	ITGB2	KNG1	ITGAL	C3	C6	C7	TNF	ITGB1	C5	SELP	ITGA4	ICAM1	
FGFR3 SIGNALLING IN CHONDROCYTE PROLIFERATION AND TERMINAL DIFFERENTIATION%WIKIPATHWAYS_20200610%WP4767%HOMO SAPIENS	FGFR3 signalling in chondrocyte proliferation and terminal differentiation	PPP2CA	ATG5	SOX9	MAPK13	MAPK11	FGF9	THRA	RBL1	CNP	NPR2	SNAI1	PTHLH	MAPK1	PTH1R	MAPK3	BMP4	RAF1	FGFR3	STAT1	MAPK14	FGF18	IHH	MAPK12	BMP2	MAP2K1	MAP2K2	CDKN1A	
NONALCOHOLIC FATTY LIVER DISEASE%WIKIPATHWAYS_20200610%WP4396%HOMO SAPIENS	Nonalcoholic fatty liver disease	AKT2	AKT3	SOCS3	CYC1	VCAM1	PIK3R3	BBC3	ITCH	CASP7	FAS	FASLG	ADIPOR1	ADIPOR2	CASP8	PIK3CD	PIK3CB	CASP3	ERN1	CYP2E1	NDUFC1	CEBPA	DDIT3	SREBF1	MIR3191	TNFRSF1A	MIR3190	TNF	BCL2L11	TRAF2	BAK1	MT-CO1	MAP3K5	COX6A1	COX6A2	CYCS	MIR21	COX6B1	VMP1	COX7A2L	GSK3B	UQCRC1	CXCL8	MT-CO2	MT-CO3	UQCRC2	MIR4691	UQCRB	IL1B	COX7A2	ADIPOQ	COX7A1	UQCRH	INS	UQCRQ	MT-CYB	BAX	COX7B	COX4I1	MAPK9	MAPK8	COX7C	UQCRFS1	COX8A	INSR	PPARA	NDUFS8	NFKB1	NDUFS7	NDUFA13	IL6	UQCR11	UQCR10	NDUFA11	NDUFA12	COX5B	NDUFA10	COX5A	RXRA	NDUFA4L2	MIR7113	NDUFA9	NDUFA4	NR1H3	COX6C	NDUFC2	NDUFS6	NDUFS5	NDUFS4	NDUFS3	NDUFS2	PRKAG1	NDUFS1	PRKAG2	NDUFB9	PRKAG3	NDUFB8	NDUFB7	NDUFB10	NDUFB6	NDUFB5	NDUFB11	PRKAB2	NDUFB4	NDUFB3	NDUFB2	NDUFB1	IL6R	PRKAB1	NDUFV3	MLXIPL	PIK3CA	IRS2	NDUFV2	NDUFV1	NDUFA8	NDUFA7	EIF2S1	NDUFA6	NDUFA5	PRKAA1	PRKAA2	NDUFA2	NDUFA1	NDUFC2-KCTD14	NDUFAB1	COX6B2	KCTD14	COX7B2	COX4I2	MLX	COX8C	CDC42	MLXIP	CCL2	XBP1	PKLR	MAP3K11	SDHC	SDHD	SDHA	NR1H4	SDHB	LEPR	AKT1	LEP	PIK3R2	PIK3R1	BID	ATF4	IRS1	SMAD7	IL1A	GSK3A	IKBKB	RAC1	JUN	EIF2AK3	TGFB1	RELA	
BIOMARKERS FOR UREA CYCLE DISORDERS%WIKIPATHWAYS_20200610%WP4583%HOMO SAPIENS	Biomarkers for urea cycle disorders	GOT1	GLS2	F10	ARG1	ASS1	F7	GATM	GPT	ASL	NAGS	GAMT	OTC	
GLIAL CELL DIFFERENTIATION%WIKIPATHWAYS_20200610%WP2276%HOMO SAPIENS	Glial Cell Differentiation	CNP	MBP	MAG	GAP43	MSN	TPPP	PLP1	
MIR-124 PREDICTED INTERACTIONS WITH CELL CYCLE AND DIFFERENTIATION %WIKIPATHWAYS_20200610%WP3595%HOMO SAPIENS	mir-124 predicted interactions with cell cycle and differentiation	PRKAA1	STRADB	PTBP1	STK11	CTDSP1	SIX4	MIR4745	
OLIGODENDROCYTE SPECIFICATION AND DIFFERENTIATION(INCLUDING REMYELINATION)%WIKIPATHWAYS_20200610%WP4304%HOMO SAPIENS	Oligodendrocyte Specification and differentiation(including remyelination), leading to Myelin Components for CNS	SOX9	MYT1	MAG	IL1B	LIF	CNP	IGF1	SOX10	SOX6	MBP	SOX5	CXCL2	MIR6073	OLIG1	OLIG2	SOX8	PLP1	PDGFB	OMG	BMP4	ASCL1	GLI2	NKX2-6	SHH	MOG	CXCL1	TNF	NKX2-2	CNTF	BMP2	FGF2	
AMPLIFICATION AND EXPANSION OF ONCOGENIC PATHWAYS AS METASTATIC TRAITS%WIKIPATHWAYS_20200610%WP3678%HOMO SAPIENS	Amplification and Expansion of Oncogenic Pathways as Metastatic Traits	TCF7L2	VHL	WNT2	VCAM1	LEF1	NOTCH1	VEGFA	PIK3CG	TNC	EPAS1	CYTIP	JAG1	SRC	CXCR4	TCF7L1	POSTN	TCF7	
NAD METABOLISM, SIRTUINS AND AGING%WIKIPATHWAYS_20200610%WP3630%HOMO SAPIENS	NAD metabolism, sirtuins and aging	SIRT1	NAMPT	NFKB1	FOXO3	PARP1	FOXO1	TFAM	HIF1A	ROS1	SIRT3	PPARG	
NCRNAS INVOLVED IN WNT SIGNALING IN HEPATOCELLULAR CARCINOMA%WIKIPATHWAYS_20200610%WP4336%HOMO SAPIENS	ncRNAs involved in Wnt signaling in hepatocellular carcinoma	WNT5A	LEF1	LRP5	CSNK2A1	LRP6	ROR2	WIF1	DVL1	CCND3	MYC	MTDH	FRAT1	FZD1	CTBP1	FZD2	WNT3A	CSNK1A1	CTNNB1	FZD6	WNT3	ELAVL1	APC	CCND1	PLAU	EZH2	MIR320A	TCF7	TCF7L2	MIR6808	CCND2	DANCR	TCF7L1	FZD10	FRAT2	CSNK2A3	SERPINF1	CSNK2A2	CSNK1E	KLF4	CTNNBIP1	DKK2	GSK3B	SFRP4	WNT2B	SFRP2	SFRP5	WNT11	CSNK2B	DVL2	ROR1	DVL3	PORCN	WNT2	CSNK1A1L	MIR4683	WNT4	CHD8	WNT10B	SOST	FZD3	KREMEN1	WNT10A	WNT5B	SENP2	FZD5	CXXC4	NKD1	WNT7B	NKD2	FZD7	RYK	FZD9	NOTUM	FZD8	WNT7A	WNT16	DKK1	FOSL1	SOX17	AXIN1	SOX7	CER1	DKK4	SFRP1	CTBP2	JUN	NLK	WNT1	WNT6	
TAMOXIFEN METABOLISM%WIKIPATHWAYS_20200610%WP691%HOMO SAPIENS	Tamoxifen metabolism	FMO3	CYP2E1	CYP3A4	CYP3A5	CYP2A6	UGT2B7	UGT2B15	SULT1E1	CYP1B1	CYP2C19	SULT1A1	UGT1A4	CYP2D6	CYP2C9	CYP1A1	SULT2A1	CYP1A2	CYP2C8	UGT1A8	UGT1A10	FMO1	
FTO OBESITY VARIANT MECHANISM%WIKIPATHWAYS_20200610%WP3407%HOMO SAPIENS	FTO Obesity Variant Mechanism	ARID5B	FTO	TBX1	PRDM16	IRX3	UCP1	PPARGC1A	IRX5	
BILE ACIDS SYNTHESIS AND ENTEROHEPATIC CIRCULATION %WIKIPATHWAYS_20200610%WP4389%HOMO SAPIENS	Bile Acids synthesis and enterohepatic circulation	MAPK1	MAPK3	FGFR4	CYP7A1	ABCG8	ABCB11	ABCG5	SLC10A1	FGF19	SLC10A2	FXR1	MIR6886	LDLR	
NEUROINFLAMMATION%WIKIPATHWAYS_20200610%WP4919%HOMO SAPIENS	Neuroinflammation	MT-CO2	TLR4	MAPK14	NOS2	FOS	MTOR	JUN	CHUK	MT-CO1	NFKBIA	ASCC1	MAPK8	RELA	
TGIF DISRUPTION OF SHH SIGNALING%WIKIPATHWAYS_20200610%WP3674%HOMO SAPIENS	Tgif disruption of Shh signaling	NODAL	TGIF1	NKX2-1	SMAD2	SHH	TGIF2	FGF8	GLI3	FOXG1	
UNFOLDED PROTEIN RESPONSE%WIKIPATHWAYS_20200610%WP4925%HOMO SAPIENS	Unfolded protein response	MBTPS2	MBTPS1	IL1B	BBC3	EIF2S1	CASP2	CASP8	BID	TXNIP	TP53	ATF6	ERN1	ATF4	XBP1	PPP1R15A	DDIT3	MIR3191	HSPA5	BCL2	MIR3190	BCL2L11	EIF2AK3	PMAIP1	TNFRSF10B	RTCB	NFE2L2	
IL-7 SIGNALING PATHWAY%WIKIPATHWAYS_20200610%WP205%HOMO SAPIENS	IL-7 Signaling Pathway	GSK3B	AKT1	MYC	BAD	PIK3R2	PIK3R1	STAT5A	IL2RA	CCND1	IL7	MAPK1	PTK2B	FYN	MAPK3	JAK3	CDKN1B	STAT1	STAT5B	BCL2L1	IL7R	STAT3	IL2RG	MAP2K1	MAP2K2	JAK1	
FELBAMATE METABOLISM%WIKIPATHWAYS_20200610%WP2816%HOMO SAPIENS	Felbamate Metabolism	CYP2E1	CYP3A4	
BREAST CANCER PATHWAY%WIKIPATHWAYS_20200610%WP4262%HOMO SAPIENS	Breast cancer pathway	AKT2	AKT3	FGF6	KIT	WNT5A	LEF1	SHC4	PIK3R3	SP1	LRP5	FGF9	SHC3	LRP6	DVL1	MYC	FRAT1	RPS6KB2	FZD1	FGF20	FZD2	WNT3A	CSNK1A1	FGF22	PTEN	CTNNB1	FZD6	IGF1	AXIN2	WNT3	FGF17	NCOA1	FGF19	EGFR	APC	CCND1	E2F1	MRE11A	PIK3CD	JAG2	NOTCH3	RAD50	NBN	RAF1	ATM	E2F3	HES5	EGF	MIR6808	SOS2	BAK1	TCF7L1	MAP2K1	MAP2K2	ARAF	GSK3B	NRAS	KRAS	CSNK1A1L	ESR2	ATR	SHC2	CDK4	SHC1	NOTCH4	BAX	DLL4	RAD51	HES1	MAPK1	MAPK3	SKP1	NFKB2	CDK6	RPS6KB1	FGF10	FGF1	BRCA1	E2F2	NOTCH2	NCOA3	WNT6	CDKN1A	DLL1	DLL3	CSNK2A1	PIK3CA	TNFSF11	FGF16	POLK	APC2	DDB2	TCF7	TP53	TCF7L2	FGF7	GADD45B	GADD45A	GADD45G	RB1	BRCA2	MTOR	FGF3	FZD10	FGF4	FGF5	FRAT2	CSNK2A3	CSNK2A2	SFRP4	CETN3	WNT2B	HEYL	WNT11	CSNK2B	DVL2	DVL3	WNT2	PARP1	MIR4683	WNT4	WNT10B	AKT1	FZD3	WNT10A	FOS	WNT5B	FGF23	FZD5	WNT7B	PIK3R2	FZD7	PIK3R1	FZD9	FZD8	WNT7A	WNT16	ERBB2	ESR1	PGR	AXIN1	HEY1	GRB2	BRAF	FGFR1	FGF18	NOTCH1	FLT4	FGF8	JUN	HEY2	HRAS	WNT1	FGF21	FGF2	SOS1	IGF1R	
METABOLISM OF ALPHA-LINOLENIC ACID%WIKIPATHWAYS_20200610%WP4586%HOMO SAPIENS	Metabolism of alpha-linolenic acid	FADS1	ALOX15	ALOX5	ALOX12	FADS2	MIR1908	PTGS2	
COVID-19 AOP%WIKIPATHWAYS_20200610%WP4891%HOMO SAPIENS	COVID-19 AOP	ACE2	CXCL8	CCL3	CCL2	IL10	CXCL10	IL1B	IL6	IL2	AGT	TNF	TMPRSS2	CSF3	IL2RA	IL7	
WNT SIGNALING PATHWAY AND PLURIPOTENCY%WIKIPATHWAYS_20200610%WP399%HOMO SAPIENS	Wnt Signaling Pathway and Pluripotency	PPP2R2C	PPP2CA	PPP2R2B	WNT5A	LEF1	LRP5	LRP6	DVL1	CCND3	MYC	FRAT1	FZD1	CTBP1	FZD2	WNT3A	CTNNB1	FZD6	AXIN2	CD44	WNT3	FOXD3	APC	CCND1	PLAU	LRRK2	POU5F1	MIR6808	CTNND1	CCND2	MIR6886	TCF7L1	MAP2K4	CSNK1E	GSK3B	MAPK10	NANOG	MAPK9	LDLR	PPARD	WNT6	RACGAP1	TCF7	TP53	TCF7L2	PRKCG	PRKCH	PRKCQ	FZD10	WNT2B	WNT11	DVL2	ZBTB33	DVL3	FBXW2	WNT2	PAFAH1B1	MIR4683	PPM1J	WNT4	WNT10B	FZD3	WNT10A	WNT5B	FZD5	FZD4	NKD1	WNT7B	PRKCI	FZD7	NKD2	PRKCB	FZD9	MAP3K7	PRKCE	WNT9B	EP300	FZD8	PRKCD	WNT7A	PRKCA	WNT16	FOSL1	AXIN1	PRKD1	MMP7	PPP2R2A	PRKCZ	MIR1281	SOX2	CTBP2	PPP2CB	CREBBP	JUN	PPP2R4	NLK	PPP2R1B	WNT1	PPP2R5E	PPP2R1A	RHOA	NFYA	ESRRB	PPP2R3B	PPP2R3A	PPP2R5C	
INTRACELLULAR TRAFFICKING PROTEINS INVOLVED IN CMT NEUROPATHY%WIKIPATHWAYS_20200610%WP4856%HOMO SAPIENS	Intracellular trafficking proteins involved in CMT neuropathy	HSPB1	RAB3A	RAB3B	RAB11A	MTMR2	LRSAM1	HSPB8	LITAF	EGR2	FGD4	MPZ	RAB25	SH3TC2	MFN2	KIF1B	RABAC1	SBF2	RAB4B	GDAP1	FIG4	RAB11B	PMP22	RAB4A	DNM2	NDRG1	RAB7A	NEFL	
SYNAPTIC VESICLE PATHWAY%WIKIPATHWAYS_20200610%WP2267%HOMO SAPIENS	Synaptic Vesicle Pathway	CLTC	RAB3A	NSF	CACNA1B	CLTCL1	CLTA	PARK7	STXBP1	DNM1	DNM2	CACNA1A	AP2S1	SNAP25	STX1A	AP2B1	SLC6A4	UNC13B	STX2	SYN1	VAMP2	AP2A2	SLC1A3	SLC32A1	SLC25A4	RIMS1	DNM1L	SLC18A1	AP2A1	SLC18A3	UNC13C	SLC38A1	UNC13A	SYP	SYN3	SYN2	DNM3	STX1B	SLC22A3	SLC18A2	ATP1A2	CPLX2	CLN8	CPLX1	CPLX3	SLC17A6	SLC17A7	NAPA	SLC17A8	STX3	AP2M1	SYT1	
REGULATION OF WNT/B-CATENIN SIGNALING BY SMALL MOLECULE COMPOUNDS%WIKIPATHWAYS_20200610%WP3664%HOMO SAPIENS	Regulation of Wnt/B-catenin Signaling by Small Molecule Compounds	GSK3B	SFRP4	DVL2	LEF1	MIR4683	FZD1	CSNK1A1	FZD7	CTNNB1	FZD8	WNT1	TCF4	DKK3	TNKS	APC	LRP1	MBOAT1	AXIN1	
TRANSLATION FACTORS%WIKIPATHWAYS_20200610%WP107%HOMO SAPIENS	Translation Factors	EIF4EBP1	EEF1A1	EEF2	EIF5B	EIF2B5	EIF2S2	EIF4EBP2	EIF2S1	EEF1B2	EIF3CL	EIF2AK2	EIF2B1	CLUH	EIF1AY	EIF1AX	EEF1G	EEF1D	EEF1A2	ETF1	EIF4A2	GSPT2	EIF4H	MIR1248	EIF4EBP3	EIF4G3	PAIP1	EIF4B	EIF2B4	EIF4E	EIF2B3	EIF1	EIF5	EIF2S3	EIF6	EIF3I	EIF3J	EIF3G	EIF3E	EIF3C	EIF3A	EIF3H	EIF3B	EIF3F	EIF3D	EIF2AK1	EIF2B2	EIF5A	MIR7705	EEF2K	EIF2AK3	EIF4G1	EIF4A1	PABPC1	
MECHANOREGULATION AND PATHOLOGY OF YAP/TAZ VIA HIPPO AND NON-HIPPO MECHANISMS%WIKIPATHWAYS_20200610%WP4534%HOMO SAPIENS	Mechanoregulation and pathology of YAP/TAZ via Hippo and non-Hippo mechanisms	PAK1	MAP4K5	CTNNA1	MAP4K3	MAPK10	MAP4K4	PAK2	LIMD1	TEAD4	ACTG2	CTNNB1	ACTB	ACTG1	SRC	PAK7	PAK6	PAK3	YWHAQ	PAK4	STK3	MAPK9	CDH1	SAV1	MAPK8	YY1AP1	ITGB4	NF2	ITGB2	ACTA2	TAZ	ACTA1	SGMS1	MAP4K1	ITGB8	ITGB1	ITGB7	ITGB6	TEAD1	ITGB5	TEAD2	ITGB3	TEAD3	MAP4K2	ACTC1	MST1	LATS1	
SUPRESSION OF HMGB1 MEDIATED INFLAMMATION BY THBD%WIKIPATHWAYS_20200610%WP4479%HOMO SAPIENS	Supression of HMGB1 mediated inflammation by THBD	THBD	IKBKG	NFKB1	CHUK	HMGB1	NFKBIA	AGER	IKBKB	RELA	
ARRHYTHMOGENIC RIGHT VENTRICULAR CARDIOMYOPATHY%WIKIPATHWAYS_20200610%WP2118%HOMO SAPIENS	Arrhythmogenic Right Ventricular Cardiomyopathy	CACNB1	CTNNA1	CACNB2	ITGA8	CACNB4	LEF1	ITGA7	CACNA1D	ITGA6	CACNA1F	ITGA5	JUP	CACNA1S	ACTN1	CTNNB1	ITGA9	ACTG1	TCF7	ITGB4	TCF7L2	CACNG6	CACNG7	CACNG8	LMNA	CACNG1	EMD	CACNG2	CACNG3	CACNG4	CACNG5	MIR935	PKP2	ITGA3	SLC8A1	ACTN4	DSP	TCF7L1	DSC2	CTNNA2	CACNA1C	DMD	GJA1	ACTN3	ACTN2	CACNB3	CDH2	SGCD	SGCA	DES	SGCB	CACNA2D1	SGCG	DSG2	ACTB	RYR2	ATP2A2	ITGA10	ITGA11	ITGA2B	CTNNA3	LAMA2	ITGB8	CACNA2D3	ITGB1	ITGB7	CACNA2D2	ITGB6	CACNA2D4	ITGB5	ITGB3	ITGA4	ITGA2	DAG1	ITGA1	ITGAV	
AUTOSOMAL RECESSIVE OSTEOPETROSIS PATHWAYS%WIKIPATHWAYS_20200610%WP4788%HOMO SAPIENS	Autosomal recessive Osteopetrosis pathways	TNFSF11	RAB7A	TRAF6	NFKB1	TCIRG1	CLCN7	OSTM1	TNFRSF11A	PLEKHM1	IKBKB	SNX10	
REGULATION OF MICROTUBULE CYTOSKELETON%WIKIPATHWAYS_20200610%WP2038%HOMO SAPIENS	Regulation of Microtubule Cytoskeleton	TAOK1	PAK1	TIAM1	DPYSL2	MAP1B	PIK3CA	DVL1	WNT3A	PTEN	STMN1	ROCK1	APC	SRC	MIR3917	CDC42	MIR4523	RHO	MIR6808	CAMK4	MAPT	CLASP1	GSK3B	EPHB2	CFL2	MAPKAPK2	AKT1	CDK1	TPPP	PRKACA	PRKCA	PARD6A	TESK2	TRIO	SPRED1	ABL1	F2RL2	CLIP1	KIF2C	MAPRE1	PHLDB2	AURKB	LIMK1	MARK2	MARK1	RAC1	DIAPH1	PTPRA	STAT3	GNAQ	
FATTY ACID BETA OXIDATION%WIKIPATHWAYS_20200610%WP143%HOMO SAPIENS	Fatty Acid Beta Oxidation	CPT2	ACADS	ACADM	SLC25A20	CPT1A	ACSL1	LIPE	ACSL6	ACSL5	ACSL4	ACSL3	ACADVL	PNPLA2	ECI1	CPT1B	LIPC	DECR1	LIPF	GCDH	ECHS1	GK	ACAT1	TPI1	LPL	GK2	CHKB	HADH	GPD2	DLD	CRAT	ACSS2	HADHB	HADHA	ACADL	
OXYTOCIN SIGNALING%WIKIPATHWAYS_20200610%WP2889%HOMO SAPIENS	Oxytocin signaling	OXTR	PLCD1	CD38	GNAQ	
IL-4 SIGNALING PATHWAY%WIKIPATHWAYS_20200610%WP395%HOMO SAPIENS	IL-4 Signaling Pathway	SOCS3	PIK3CA	IRS2	TYK2	BIRC5	IL4R	FLNA	NFIL3	HRH1	IL4	PIK3CD	CEBPA	SOCS1	STAT6	JAK3	STAT1	PTPN11	GATA3	FES	PTPN6	IL2RG	NFKBIA	CEBPB	ATF2	ELK1	MAPK11	AKT1	FOS	BAD	PIK3R2	PIK3R1	SHC1	EP300	STAT5A	CBL	DOK2	INPP5D	MAPK1	IRS1	MAPK3	NFKB1	GRB2	MIR1281	MAPK14	STAT5B	IKBKB	RPS6KB1	CHUK	SOCS5	GAB2	STAT3	JAK2	SOS1	JAK1	RELA	
REGULATION OF ACTIN CYTOSKELETON%WIKIPATHWAYS_20200610%WP51%HOMO SAPIENS	Regulation of Actin Cytoskeleton	MAPK4	PAK1	FGF6	PIK3R3	FGF9	TMSB4X	PAK2	FGF20	ACTN1	FGF22	GNG12	FGF17	FGF14	ACTG1	FGF19	EGFR	APC	FGF12	PAK7	FGF11	PAK6	PAK3	PAK4	FGFR2	PIK3CD	PIK3CB	PDGFB	RAF1	VCL	PXN	EGF	ARHGEF1	SOS2	CFL1	FGF13	GSN	MAP2K1	GNA13	MAP2K2	GNA12	RRAS2	NRAS	MRAS	MOS	RRAS	F2	KRAS	PIP4K2A	ACTB	MAPK1	MAPK3	LIMK1	WAS	CD14	FGF10	FGF1	ARPC5	PIP4K2B	PIP4K2C	MYH10	RDX	RASSF7	SSH2	SSH3	SSH1	VIL1	DIAPH3	BRK1	PIP5KL1	GIT1	ENAH	ARHGEF4	FGD1	WASF2	BAIAP2	ABI2	PIK3CA	PIK3C2B	CRK	CHRM2	BDKRB2	CHRM3	CHRM1	FGF16	CHRM4	CHRM5	RAC3	APC2	ROCK1	ROCK2	SLC9A1	CDC42	FGF7	PIK3R4	ARHGEF7	CSK	WASF1	PIK3C2G	PIK3C2A	BCAR1	FGF3	FGF4	FGF5	PIK3C3	CFL2	MAPK6	PFN1	EZR	FGF23	NCKAP1	PIK3R2	PIK3R1	MYL1	PIK3R5	PDGFRB	PDGFRA	MYL3	BDKRB1	F2R	PDGFA	PTK2	PIP5K1A	PIP5K1B	PIP5K1C	ARHGEF6	IQGAP1	BRAF	FGFR4	FGFR3	FGFR1	FGF18	MSN	PIK3CG	FGF8	DIAPH1	RAC1	ARHGAP35	RAC2	CYFIP2	FN1	RHOA	FGF21	VAV1	PPP1R12A	FGF2	ITGA1	SOS1	DOCK1	MYLK	
CELL DIFFERENTIATION - INDEX%WIKIPATHWAYS_20200610%WP2029%HOMO SAPIENS	Cell Differentiation - Index	MEF2D	MIR222	MIR145	MIR221	TLX3	MIR133B	TLX2	TLX1	MYOD1	MIR181B1	MIR181D	MIR181B2	MEF2C	HDAC5	MIR199A2	LEFTY1	MEF2A	MIR199A1	SRF	LEFTY2	MIR302A	MIR302D	MIR302C	MIR302E	MIR203A	MIR1-1	MIR16-1	STAT3	MIR3074	MIR181A2	MIR181A1	MIR181C	MEF2B	MIR26A1	MIR26A2	MIR16-2	
MIRNA REGULATION OF PROSTATE CANCER SIGNALING PATHWAYS%WIKIPATHWAYS_20200610%WP3981%HOMO SAPIENS	miRNA regulation of prostate cancer signaling pathways	AKT3	MIR106A	PIK3CA	MIR20B	CASP9	MIR92A2	CTNNB1	MIR19B2	CCND1	NFATC2IP	MIR4664	TCF7	MIR3682	TP53	MIR603	KLK3	MIR3714	MIR4325	MIR1299	PLCL2	MIR4517	RAF1	MIR466	MIR4763	MIR4311	MIR3664	CDKN1B	MIRLET7BHG	MTOR	MIRLET7B	NFKBIA	MAP2K1	MAP2K2	GSK3B	KRAS	BAD	AR	MIR589	PDGFRB	FOXO1	MIR30D	CREB3L1	PDGFA	MAPK1	NFKB1	GRB2	BCL2	MDM2	CREBBP	IKBKG	SOS1	CDKN1A	
CHOLESTEROL BIOSYNTHESIS WITH SKELETAL DYSPLASIAS%WIKIPATHWAYS_20200610%WP4804%HOMO SAPIENS	Cholesterol Biosynthesis with Skeletal Dysplasias	NSDHL	SC5D	DHCR7	CYP51A1	EBP	DHCR24	LBR	
PRADER-WILLI AND ANGELMAN SYNDROME%WIKIPATHWAYS_20200610%WP3998%HOMO SAPIENS	Prader-Willi and Angelman Syndrome	GABRG2	CGA	BDNF	FSHB	SNRPN	SNURF	NGF	CCND1	E2F1	TACR3	TP53	RB1	PCSK1	GABRR3	GABRD	POMC	NPAP1	MDM4	GABRR1	CCND2	SNORD109B	GNRH1	SNORD109A	PWRN1	NIPA1	SNORD107	NIPA2	UBE3A	FEZ1	FEZ2	CDC6	OCA2	HERC2	SLC45A2	LHB	ATP10A	NHLH2	CDKN2A	GABRR2	TUBGCP5	MKRN3	SNORD64	GABRB3	GHRH	GHRL	NDN	GABRA5	GABRG3	DLX5	GABRG1	CDK4	INS	MAGEL2	CDKN2C	TYR	OXT	PRKCZ	CDK6	MDM2	PCM1	MSX1	CYFIP1	CDKN2B	KISS1	HTR2C	BBS4	
METABOLISM OF SPINGOLIPIDS IN ER AND GOLGI APPARATUS%WIKIPATHWAYS_20200610%WP4142%HOMO SAPIENS	Metabolism of Spingolipids in ER and Golgi apparatus	SGPP2	ST6GALNAC3	B4GALT2	SGPP1	GALNT16	GALNT1	SGPL1	SPHK2	B3GALT2	SPHK1	CERK	B4GALT1	SGMS2	UGT8	UGCG	B3GALT1	B4GALNT1	KDSR	CERS3	B3GALNT1	
DNA IR-DOUBLE STRAND BREAKS (DSBS) AND CELLULAR RESPONSE VIA ATM%WIKIPATHWAYS_20200610%WP3959%HOMO SAPIENS	DNA IR-Double Strand Breaks (DSBs) and cellular response via ATM	DCLRE1C	CASP9	CDK5	E2F1	PCNA	MRE11A	CASP3	RAD50	APAF1	TP53	RASSF1	NBN	ATM	BRCA2	H2AFX	CHEK1	TRAF6	MDC1	ACTL6A	BAK1	SMC3	CDKN2A	UPF1	CDC25C	PRKDC	ATF2	MCPH1	TERF2	PARP1	TP53BP1	SMC1A	ATR	RIF1	RNF8	BAX	FANCD2	HSF1	ABL1	RAD52	STK3	BID	RAD51	RAD17	RAD9A	TP73	MDM2	TRIM28	EXO1	KAT5	CHEK2	BRCA1	YAP1	BLM	LATS1	NABP2	
PURINE METABOLISM%WIKIPATHWAYS_20200610%WP4792%HOMO SAPIENS	Purine metabolism	ATIC	HPRT1	PRPS1	ADSL	ADA	IMPDH1	ADSS	AMPD1	PNP	XDH	APRT	DGUOK	ITPA	
OSTEOPONTIN SIGNALING%WIKIPATHWAYS_20200610%WP1434%HOMO SAPIENS	Osteopontin Signaling	MAPK1	NFKB1	MAPK3	MMP9	IKBKB	CHUK	ITGB3	PLAU	SPP1	MAP3K14	MAP2K1	ITGAV	RELA	
ARIPIPRAZOLE METABOLIC PATHWAY%WIKIPATHWAYS_20200610%WP2640%HOMO SAPIENS	Aripiprazole Metabolic Pathway	CYP3A43	CYP2D6	
LAMIN A-PROCESSING PATHWAY%WIKIPATHWAYS_20200610%WP4299%HOMO SAPIENS	Lamin A-processing pathway	ZMPSTE24	LMNA	ICMT	
VIRAL ACUTE MYOCARDITIS%WIKIPATHWAYS_20200610%WP4298%HOMO SAPIENS	Viral Acute Myocarditis	PYCARD	CD80	IL2	IFNG	CASP9	TICAM1	CASP7	CCR5	IL12B	RAC3	IL12A	CASP6	CCND1	SRC	CASP1	CASP2	CASP8	DFFB	DFFA	CASP3	ENDOG	RASA1	SOCS1	FYN	MMP9	CCR3	STAT1	NOD2	TNF	KRT8	CAV1	HLA-DMA	MYH6	CD40LG	CXCR4	ABL2	ILK	CYCS	GSK3B	DMD	IL10	PARP1	AKT1	EDN1	TLR3	SGCD	PIK3R1	MICA	SGCA	SGCB	CREB1	SGCG	ACTB	BAX	ABL1	BID	CAAP1	CXADR	CHRAC1	BNIP2	MAPK1	MIR7705	MAPK3	NOS1	TLR5	TLR4	NFKB2	IL6	ITGB2	BCL2	ITGAL	RAC2	EIF4G2	LAMA2	BCL2L1	CD55	EIF4G1	PTCRA	PABPC1	TGFB1	STAT3	AIF1	DAG1	SOS1	CD4	JKAMP	JAK1	
NUCLEAR RECEPTORS META-PATHWAY%WIKIPATHWAYS_20200610%WP2882%HOMO SAPIENS	Nuclear Receptors Meta-Pathway	MYC	SLC2A14	PSMC5	FGF19	STOM	SLC6A1	HBEGF	PTGS2	NRG1	POU5F1	BIRC2	HSPA1A	SRPX2	ABCG8	TNF	GGTLC2	GGTLC1	GGT1	GGT2	GGTLC3	GPX2	GPX3	PPP1R14C	SPRY1	CUL1	CAP2	PGD	DNER	IL1B	CDK1	CDK4	FOXO1	PRDX1	HES1	TXNRD3	TXNRD1	MYOF	GSR	SOD3	NFKB2	SERPINB2	SULT1A1	ALOX5AP	SRXN1	GSTP1	KEAP1	GCLM	NCOA3	ZIC2	HSP90AA1	ARNT	NR3C1	IL12B	IL12A	SRC	CCL2	HMOX1	ABCB1	ABCB4	NR0B2	NR1I3	NR1I2	CYP4F12	ABCB11	CYP2B6	ETNK2	ABCC3	ABCG5	IL11	NR1H4	CYP1A2	S100P	KAT2B	BAAT	FKBP5	EPHA2	TXN	EP300	ESR1	EGR1	NRIP1	CCL20	MIR1181	GCC1	CDC37	TNS4	CDKN1C	SDPR	SEC14L1	PLK2	MIR1281	CPEB4	SLC6A3	AGER	EPB41L4B	ENC1	FGFBP1	EDN2	TSC22D3	SERPINB9	FTH1	PPP2R4	B3GNT5	CDC42EP3	PMP2	AMIGO2	GPR153	SERTAD2	KTN1	SCNN1A	TGFB1	STAT3	ABHD2	DNAJC15	SPINK13	ARL5B	SRGN	NAV3	ADGRF4	PRRG4	PDK4	LRRC8A	SP1	SLC5A5	SLC6A19	SLC6A18	TNFAIP3	SLC6A17	ALAS1	SULT2A1	SLC6A16	SLC6A15	NCOA1	SLC6A14	NCOA2	SLC6A13	NCOA6	EGFR	SLC6A11	CCND1	DNAJC7	SLC5A6	SLC5A7	ALDH3A1	SLC5A8	SLCO2B1	SLC5A9	IP6K3	CES3	SQSTM1	EPHA3	IL17B	FTL	MGST3	SLC2A3	PDGFB	MGST2	ABCC2	SLC5A1	UGT1A1	ADH7	CYP3A4	SLC6A20	CYP3A5	SLC5A2	AKAP13	SLCO1B1	CES5A	SLC5A3	UGT1A9	CES2	SLC5A4	SREBF1	CES1	GSTM4	GSTM3	GSTM2	GSTM1	SLC2A9	SLC6A5	SLC6A6	SLC6A4	SLC6A7	SLC6A8	SLC6A9	MAFG	FGF13	GSTM5	HSP90AB1	BIRC3	SLC7A11	SLC27A1	SLC2A5	CYP4A22	SLC2A6	SLC6A2	SLC2A7	DBI	SLC2A8	SLC2A11	MIR7706	SLC2A10	RGS2	SCP2	ABCC5	SLC2A13	CPT2	SLC2A12	ME1	PTGR1	CES4A	CYP2A6	ACADM	IGFBP1	UGT2B7	ACAA1	SLC5A11	CPT1A	SLC5A12	SLC5A10	DNAJB1	SMC1A	UGT1A4	SMARCA1	UGT1A3	CYP4A11	UGT1A7	CBR3	APOA2	GSTA5	GSTA4	GSTA3	APOA1	GSTA2	GSTA1	APOA5	BAX	ACOX1	MAFF	EHHADH	BHLHE40	ANGPTL4	PPARA	SLC27A5	PDE4B	PPARD	CYP7A1	RXRA	PCK1	PLTP	ACKR3	APOC3	NR1H3	CYP8B1	FABP1	PTGES3	AIP	SLC7A5	SCD	SNAI2	UGT2B4	AHR	CYP1B1	IRS2	IL2	CYP2C19	CYP3A7	IFNG	CYP2C9	CYP1A1	POLK	SLC39A9	SLC39A6	GADD45B	SLC39A5	SLC39A8	SLC39A7	SLC39A2	SLC39A1	SLC39A4	AHRR	SLC39A3	CDKN1B	JUND	SLC39A11	SLC39A10	SLC39A13	SLC39A12	VDR	SLC39A14	PPARGC1A	SLC26A2	SERPINA1	CBR1	ABCC4	FGD4	THBD	TGFA	GPAM	TGFB2	KLK15	HGF	TGFBR2	TGFBR3	MFGE8	G6PD	SLC19A2	SLC2A1	SLC2A2	SLC2A4	BLVRB	JUN	SLC10A1	MGST1	GSTT2	JUNB	PRDX6	UGT1A6	NQO1	GCLC	FASN	ANKRD1	NFE2L2	
COLCHICINE METABOLIC PATHWAY%WIKIPATHWAYS_20200610%WP2536%HOMO SAPIENS	Colchicine Metabolic Pathway	CYP3A4	
ATM SIGNALING NETWORK IN DEVELOPMENT AND DISEASE %WIKIPATHWAYS_20200610%WP3878%HOMO SAPIENS	ATM Signaling Network in Development and Disease	ATF2	HSPB1	PPM1D	DCLRE1C	HMGN1	RBBP8	TSC2	TP53BP1	CDK1	SMC1A	ATR	RNF168	LBR	HDAC4	CDK5	PRKAA1	RIF1	RNF8	BUB1	MRE11A	RNF20	ATMIN	RAD50	RNF40	CEP63	CDK5R1	NFKB1	NBN	G6PD	AURKB	ATM	STK11	H2AFX	MTOR	TRIM28	PPP2R4	IKBKG	KAT5	CHEK2	CHEK1	MDC1	MAP3K5	PPP5C	RASGRF1	MIR4741	PRKDC	
PROLACTIN SIGNALING PATHWAY%WIKIPATHWAYS_20200610%WP2037%HOMO SAPIENS	Prolactin Signaling Pathway	SOCS3	CISH	PAK1	EIF4EBP1	TEC	SIRPA	PIK3CA	IRS2	MYC	AGAP2	ZAP70	FLNA	RPS6KA2	SRC	PIK3CB	CASP3	SOCS1	FYN	NEK3	RAF1	CTSD	PPIA	PXN	PTPN1	STAT1	PIAS3	PTPN11	MTOR	IRF1	PTPN6	NFKBIA	PRL	MAP2K1	MAP2K2	GSK3B	RPS6	ELK1	SOCS2	AKT1	FOS	PRLR	NOS2	NFKBIB	PIK3R2	PIK3R1	SHC1	ERBB2	STAT5A	CBL	MAPK9	MAPK8	PTK2	YWHAZ	MAPK1	IRS1	MAPK3	NFKB1	GRB2	YWHAG	MAPK14	STAT5B	PIK3CG	RPS6KB1	RAC1	HRAS	JUN	ITGB1	VAV2	GAB2	PPIB	VAV1	STAT3	JAK2	SOS1	JAK1	RELA	REHGA_IMMUNE_TOLERENCE  REHGA_IMMUNE_TOLERENCE  HLA-E   HLA-C   HLA-G   CD274   PDCD1LG2        B2M     TNFSF10         CD46    CD47    ARG1    IDO1    CD55    CD59    IL11    IFNB1   FASLG   TGFB1   CD80    CD86    CLEC4G  VSIR    IGSF11  HLA-DQB1        TNFSF14 PISD    CEACAM
AGEING_AND_SENESCENCE   AGEING_AND_SENESCENCE   CDKN2A  PPARGC1A        MMP2    MMP9    NAMPT   SIRT1   MAP1LC3A        ATG7    ATG12   HMGB1   CAV1    H2AX    SIRT6   NRF2	
REHGA_IMMUNE_TOLERENCE	REHGA_IMMUNE_TOLERENCE	HLA-E	HLA-C	HLA-G	CD274	PDCD1LG2	B2M	TNFSF10 	CD46	CD47	ARG1	IDO1	CD55	CD59	IL11	IFNB1	FASLG	TGFB1	CD80	CD86	CLEC4G	VSIR	IGSF11	HLA-DQB1	TNFSF14	PISD	CEACAM	
OXIDATIVE_PHOSPHORYLATION_MAYURI	OXIDATIVE_PHOSPHORYLATION_MAYURI	ACADM	ACADS 	ATP5O	B2M	COX4I1	COX5B	ESRRA	FOXO3	GPX1	HADHA	HADHB	HMOX1	MFN1	MFN2	NDUFB5	NRF1	NFE2L2	POLG	PPARGC1A	PPARGC1B	PPIH	PRDX3	PRDX5	SERPINF1	SOD1	SOD2 	TFAM 	TJP1	TXN2	PPID	UCP2	CASP3	BCL2	BAX	CRYAB 	FIS1	HPRT1	MT-ND1	MT-ND2	MT-ND3	MT-ND4L	MT-ND4	MT-ND5	MT-ND6	MT-CYB	MT-CO1	MT-CO2	MT-CO3	MT-ATP6	MT-ATP8	
AGEING_AND_SENESCENCE	AGEING_AND_SENESCENCE	CDKN2A	PPARGC1A	MMP2	MMP9	NAMPT	SIRT1	MAP1LC3A	ATG7	ATG12	HMGB1	CAV1	H2AX	SIRT6	NRF2	
