# Supplementary material for: A bio-functional polymer that prevents retinal scarring through modulation of NRF2 signalling pathway
Source: Nat Commun. 2022 May 19;13:2796. doi: 10.1038/s41467-022-30474-6 (PMC9119969; doi:10.1038/s41467-022-30474-6)
Supplement: Supplementary file 11 — Source data [file 41467_2022_30474_MOESM11_ESM.zip › NCOMMS-21-46079B_zip/Source data 2_RNA-Seq Data/nrf2_pathway/growth_factor.txt]

EGR1
HBEGF
NRG1
PDGFB
TGFB2
TGFBR2
